# Supplementary material for: Acetylation dynamics and stoichiometry in Saccharomyces cerevisiae
Source: Mol Syst Biol. 2014 Jan 31;10(1):716. doi: 10.1002/msb.134766 (PMC4023402; doi:10.1002/msb.134766)
Supplement: Supplementary file 11 — Supplementary Table 2 [file MSB-10-1-716-s023.xlsx]

## Sheet: Table S2
TABLE S2 Acetylation changes in stationary phase yeast (SILAC H = stationary phase, SILAC L = exponential phase)
id	Unique identifier for this table
Positions	The positions of the modifications in all possible protein amino acid sequences.
Position	The position of the modifications in the protein amino acid sequence.
Proteins	Identifiers of all possible proteins this site is associated with.
Protein	Identifier of the protein this peptide is associated with.
Fasta headers	Descriptions of proteins this peptide is associated with.
Localization prob	Probability that the site is correctly localized at the position in the peptide.
Sequence window	13 amino acid window (+/- 6 amino acids) surrounding the acetylation site.
PEP	Posterior Error Probability of the identification. This value essentially operates as a p-value, where smaller is more significant.
Score	The Andromeda score of the identification (higher is better).
Modified sequence	Sequence representation of the peptide including location(s) of modified amino acids.
Acetyl (K) Probabilities	Sequence representation of the peptide including the probability of acetylation occuring at each lysine residue.
Charge	Charge state of the precursor ion.
m/z	Recalibrated m/z of the precursor ion.
Mass error [ppm]	Mass error of the recalibrated mass-over-charge value of the precursor ion in comparison to the predicted monoisotopic mass of the identified peptide sequence.
Acetyl Ratio H/L Exp1	SILAC ratio for acetylation sites in experiment #1
Acetyl Ratio H/L Exp2	SILAC ratio for acetylation sites in experiment #2
Acetyl Ratio H/L	Median SILAC ratio for acetylation sites (this number is based on the total number of ratio counts in both experiments and is therefore not exactly equal to the median of the preceeding two columns)
Protein Ratio H/L	SILAC ratio of the protein on which the acetylation site was located, based on non-acetylated peptide ratios.
Corrected Acetyl Ratio H/L	Acetyl ratio H/L corrected for difference in protein abundance (Acetyl Ratio H/L divided by Protein Ratio H/L)
id	Positions	Position	Proteins	Protein	Fasta headers	Localization prob	Sequence window	PEP	Score	Modified sequence	Acetyl (K) Probabilities	Charge	m/z	Mass error [ppm]	Acetyl Ratio H/L Exp1	Acetyl Ratio H/L Exp2	Acetyl Ratio H/L	Protein Ratio H/L	Corrected Acetyl Ratio H/L
2	44	44	R0020C	R0020C	>R0020C REP1 SGDID:S000029675, 2-micron plasmid from 3008-1887, reverse complement, Verified ORF, Master regulator that acts in concert with Rep2p to regulate transcript levels of the FLP1 gene that promotes plasmid copy amplification; autoregulates level	1	PVPDNYKKYKTLA	0.00172894	80.979	_GTFPVPDNYK(ac)K_	GTFPVPDNYK(1)K	2	654.335	1.0422	5.8921	6.6613	6.3066	1.1897	5.301
33	13	13	YAL003W	YAL003W	>YAL003W EFB1 SGDID:S000000003, Chr I from 142176-142255,142622-143162, Verified ORF, Translation elongation factor 1 beta; stimulates nucleotide exchange to regenerate EF-1 alpha-GTP for the next elongation cycle; part of the EF-1 complex, which facilita	1	SKIETLKQLNASL	1.72757e-98	315.73	_IETLK(ac)QLNASLADK_	IETLK(1)QLNASLADK	3	529.298	-0.23657	2.8089	2.6967	2.7222	0.76886	3.54057
34	128	128	YAL003W	YAL003W	>YAL003W EFB1 SGDID:S000000003, Chr I from 142176-142255,142622-143162, Verified ORF, Translation elongation factor 1 beta; stimulates nucleotide exchange to regenerate EF-1 alpha-GTP for the next elongation cycle; part of the EF-1 complex, which facilita	1	IVTLDVKPWDDET	1.00572e-25	69.462	_SIVTLDVK(ac)PWDDETNLEEM(ox)VANVK_	SIVTLDVK(1)PWDDETNLEEMVANVK	3	935.128	0.24909	4.1047		4.1047	0.76886	5.33868
35	455;456;456;455	455	YAL005C;YBL075C;YER103W;YLL024C	YLL024C	>YAL005C SSA1 SGDID:S000000004, Chr I from 141433-139505, reverse complement, Verified ORF, ATPase involved in protein folding and nuclear localization signal (NLS)-directed nuclear transport; member of heat shock protein 70 (HSP70) family; forms a chaper	1	DNNLLGKFELSGI	1.09731e-66	229.96	_DNNLLGK(ac)FELSGIPPAPR_	DNNLLGK(1)FELSGIPPAPR	3	660.69	-0.51138	2.1241	2.0336	2.0785	1.0407	1.99721
36	514;514	514	YAL005C;YLL024C	YLL024C	>YAL005C SSA1 SGDID:S000000004, Chr I from 141433-139505, reverse complement, Verified ORF, ATPase involved in protein folding and nuclear localization signal (NLS)-directed nuclear transport; member of heat shock protein 70 (HSP70) family; forms a chaper	1	SKEDIEKMVAEAE	1.80766e-81	312.34	_EDIEK(ac)MVAEAEK_	EDIEK(1)MVAEAEK	2	717.345	-0.0098069	2.6411	2.3035	2.3978	1.0407	2.30403
37	521;521	521	YAL005C;YLL024C	YLL024C	>YAL005C SSA1 SGDID:S000000004, Chr I from 141433-139505, reverse complement, Verified ORF, ATPase involved in protein folding and nuclear localization signal (NLS)-directed nuclear transport; member of heat shock protein 70 (HSP70) family; forms a chaper	0.994667	MVAEAEKFKEEDE	0.00140846	72.175	_M(ox)VAEAEK(ac)FKEEDEK_	MVAEAEK(0.995)FK(0.005)EEDEK	3	580.938	0.47941	2.6138	2.5029	2.5461	1.0407	2.44653
38	136;136	136	YAL005C;YLL024C	YLL024C	>YAL005C SSA1 SGDID:S000000004, Chr I from 141433-139505, reverse complement, Verified ORF, ATPase involved in protein folding and nuclear localization signal (NLS)-directed nuclear transport; member of heat shock protein 70 (HSP70) family; forms a chaper	1	ESYLGAKVNDAVV	5.17874e-10	109.97	_ETAESYLGAK(ac)VNDAVVTVPAYFNDSQR_	ETAESYLGAK(1)VNDAVVTVPAYFNDSQR	3	996.152	-0.35087	2.2476	2.3166	2.2819	1.0407	2.19266
39	523;523	523	YAL005C;YLL024C	YLL024C	>YAL005C SSA1 SGDID:S000000004, Chr I from 141433-139505, reverse complement, Verified ORF, ATPase involved in protein folding and nuclear localization signal (NLS)-directed nuclear transport; member of heat shock protein 70 (HSP70) family; forms a chaper	0.5	AEAEKFKEEDEKE	0.0078989	55.314	_M(ox)VAEAEK(ac)FKEEDEK_	MVAEAEK(0.5)FK(0.5)EEDEK	3	580.938	0.7416		2.246	2.246	1.0407	2.15816
41	110;110	110	YAL005C;YLL024C	YLL024C	>YAL005C SSA1 SGDID:S000000004, Chr I from 141433-139505, reverse complement, Verified ORF, ATPase involved in protein folding and nuclear localization signal (NLS)-directed nuclear transport; member of heat shock protein 70 (HSP70) family; forms a chaper	1	EFKGETKNFTPEQ	1.24201e-05	108.96	_GETK(ac)NFTPEQISSMVLGK_	GETK(1)NFTPEQISSMVLGK	3	670.007	-0.15502		2.7119	2.7119	1.0407	2.60584
42	185;185;185;185	185	YAL005C;YBL075C;YER103W;YLL024C	YLL024C	>YAL005C SSA1 SGDID:S000000004, Chr I from 141433-139505, reverse complement, Verified ORF, ATPase involved in protein folding and nuclear localization signal (NLS)-directed nuclear transport; member of heat shock protein 70 (HSP70) family; forms a chaper	1	IAYGLDKKGKEEH;IAYGLDKKGRAEH;IAYGLDKKSQKEH	9.6547e-25	228.01	_IINEPTAAAIAYGLDK(ac)K_	IINEPTAAAIAYGLDK(1)K	2	915.504	-1.2071	2.2206	1.9673	1.9957	1.0407	1.91765
43	325;325	325	YAL005C;YLL024C	YLL024C	>YAL005C SSA1 SGDID:S000000004, Chr I from 141433-139505, reverse complement, Verified ORF, ATPase involved in protein folding and nuclear localization signal (NLS)-directed nuclear transport; member of heat shock protein 70 (HSP70) family; forms a chaper	1	RDAKLDKSQVDEI	2.9218e-05	85.988	_LDK(ac)SQVDEIVLVGGSTR_	LDK(1)SQVDEIVLVGGSTR	3	620.002	0.16207	3.1304	3.0265	3.0729	1.0407	2.95272
44	106;106	106	YAL005C;YLL024C	YLL024C	>YAL005C SSA1 SGDID:S000000004, Chr I from 141433-139505, reverse complement, Verified ORF, ATPase involved in protein folding and nuclear localization signal (NLS)-directed nuclear transport; member of heat shock protein 70 (HSP70) family; forms a chaper	1	QIQVEFKGETKNF	6.82576e-23	150.98	_LIDVDGKPQIQVEFK(ac)GETK_	LIDVDGKPQIQVEFK(1)GETK	3	729.395	-0.80891	1.7448	1.5563	1.6272	1.0407	1.56356
45	54	54	YAL005C	YAL005C	>YAL005C SSA1 SGDID:S000000004, Chr I from 141433-139505, reverse complement, Verified ORF, ATPase involved in protein folding and nuclear localization signal (NLS)-directed nuclear transport; member of heat shock protein 70 (HSP70) family; forms a chaper	1	LIGDAAKNQAAMN	6.04222e-119	284.95	_LIGDAAK(ac)NQAAMNPSNTVFDAK_	LIGDAAK(1)NQAAMNPSNTVFDAK	3	773.386	-0.16604	8.295	8.2177	8.2525	1.5782	5.22906
46	509;509	509	YAL005C;YLL024C	YLL024C	>YAL005C SSA1 SGDID:S000000004, Chr I from 141433-139505, reverse complement, Verified ORF, ATPase involved in protein folding and nuclear localization signal (NLS)-directed nuclear transport; member of heat shock protein 70 (HSP70) family; forms a chaper	1	DKGRLSKEDIEKM	0.00069626	109.29	_LSK(ac)EDIEK_	LSK(1)EDIEK	2	502.269	0.38828	1.9749	1.7309	1.8489	1.0407	1.77659
47	243;243	243	YAL005C;YLL024C	YLL024C	>YAL005C SSA1 SGDID:S000000004, Chr I from 141433-139505, reverse complement, Verified ORF, ATPase involved in protein folding and nuclear localization signal (NLS)-directed nuclear transport; member of heat shock protein 70 (HSP70) family; forms a chaper	1	HFIQEFKRKNKKD	5.07249e-31	213.38	_LVNHFIQEFK(ac)R_	LVNHFIQEFK(1)R	2	736.904	0.235	3.606	3.6136	3.6098	1.0407	3.46863
48	354;354	354	YAL005C;YLL024C	YLL024C	>YAL005C SSA1 SGDID:S000000004, Chr I from 141433-139505, reverse complement, Verified ORF, ATPase involved in protein folding and nuclear localization signal (NLS)-directed nuclear transport; member of heat shock protein 70 (HSP70) family; forms a chaper	1	TDYFNGKEPNRSI	9.91511e-22	199.8	_LVTDYFNGK(ac)EPNR_	LVTDYFNGK(1)EPNR	3	532.267	-2.0145	1.3868	1.1593	1.228	1.0407	1.17998
49	86	86	YAL005C	YAL005C	>YAL005C SSA1 SGDID:S000000004, Chr I from 141433-139505, reverse complement, Verified ORF, ATPase involved in protein folding and nuclear localization signal (NLS)-directed nuclear transport; member of heat shock protein 70 (HSP70) family; forms a chaper	1	EVQADMKHFPFKL	2.94979e-42	204.05	_NFNDPEVQADMK(ac)HFPFK_	NFNDPEVQADMK(1)HFPFK	3	702.663	2.4282	4.1135	4.0023	4.1123	1.5782	2.60569
50	547;547	547	YAL005C;YLL024C	YLL024C	>YAL005C SSA1 SGDID:S000000004, Chr I from 141433-139505, reverse complement, Verified ORF, ATPase involved in protein folding and nuclear localization signal (NLS)-directed nuclear transport; member of heat shock protein 70 (HSP70) family; forms a chaper	1	SIAYSLKNTISEA	5.24671e-18	140.97	_NQLESIAYSLK(ac)NTISEAGDK_	NQLESIAYSLK(1)NTISEAGDK	3	741.71	1.7666	4.7924	4.0992	4.4323	1.0407	4.25896
51	556	556	YAL005C	YAL005C	>YAL005C SSA1 SGDID:S000000004, Chr I from 141433-139505, reverse complement, Verified ORF, ATPase involved in protein folding and nuclear localization signal (NLS)-directed nuclear transport; member of heat shock protein 70 (HSP70) family; forms a chaper	1	ISEAGDKLEQADK	2.46355e-69	284.44	_NTISEAGDK(ac)LEQADK_	NTISEAGDK(1)LEQADK	2	830.905	-0.41207	2.8579	2.5778	2.6557	1.5782	1.68274
52	562	562	YAL005C	YAL005C	>YAL005C SSA1 SGDID:S000000004, Chr I from 141433-139505, reverse complement, Verified ORF, ATPase involved in protein folding and nuclear localization signal (NLS)-directed nuclear transport; member of heat shock protein 70 (HSP70) family; forms a chaper	1	KLEQADKDTVTKK	1.7081e-11	175.39	_NTISEAGDKLEQADK(ac)DTVTK_	NTISEAGDKLEQADK(1)DTVTK	3	735.701	0.1802	3.7277	3.3647	3.5415	1.5782	2.24401
53	316;316	316	YAL005C;YLL024C	YLL024C	>YAL005C SSA1 SGDID:S000000004, Chr I from 141433-139505, reverse complement, Verified ORF, ATPase involved in protein folding and nuclear localization signal (NLS)-directed nuclear transport; member of heat shock protein 70 (HSP70) family; forms a chaper	1	TLDPVEKVLRDAK	4.14143e-30	222.3	_STLDPVEK(ac)VLR_	STLDPVEK(1)VLR	3	433.582	0.0067533	4.8958	4.6363	4.8083	1.0407	4.62026
54	345;345	345	YAL005C;YLL024C	YLL024C	>YAL005C SSA1 SGDID:S000000004, Chr I from 141433-139505, reverse complement, Verified ORF, ATPase involved in protein folding and nuclear localization signal (NLS)-directed nuclear transport; member of heat shock protein 70 (HSP70) family; forms a chaper	1	RIPKVQKLVTDYF	2.46973e-32	231.67	_VQK(ac)LVTDYFNGKEPNR_	VQK(1)LVTDYFNGKEPNR	3	650.674	-0.54229	3.3972	3.2409	3.2709	1.0407	3.14298
55	288	288	YAL012W	YAL012W	>YAL012W CYS3 SGDID:S000000010, Chr I from 130802-131986, Verified ORF, Cystathionine gamma-lyase, catalyzes one of the two reactions involved in the transsulfuration pathway that yields cysteine from homocysteine with the intermediary formation of cystat	1	VNYPGLKTHPNYD	2.23613e-10	157.51	_ENVVAVNYPGLK(ac)THPNYDVVLK_	ENVVAVNYPGLK(1)THPNYDVVLK	3	837.78	1.2852	2.4563		2.4563	0.79931	3.07303
56	267	267	YAL012W	YAL012W	>YAL012W CYS3 SGDID:S000000010, Chr I from 130802-131986, Verified ORF, Cystathionine gamma-lyase, catalyzes one of the two reactions involved in the transsulfuration pathway that yields cysteine from homocysteine with the intermediary formation of cystat	1	AALSANKIAEFLA	9.04091e-08	107.65	_QAALSANK(ac)IAEFLAADK_	QAALSANK(1)IAEFLAADK	3	601.66	0.69712		2.7511	2.7511	0.79931	3.44184
57	160	160	YAL012W	YAL012W	>YAL012W CYS3 SGDID:S000000010, Chr I from 130802-131986, Verified ORF, Cystathionine gamma-lyase, catalyzes one of the two reactions involved in the transsulfuration pathway that yields cysteine from homocysteine with the intermediary formation of cystat	1	KVTDIQKVADLIK	6.87399e-21	199.31	_VTDIQK(ac)VADLIK_	VTDIQK(1)VADLIK	2	692.906	0.9798	3.1297	2.5612	2.8885	0.79931	3.61374
58	355	355	YAL013W	YAL013W	>YAL013W DEP1 SGDID:S000000011, Chr I from 129271-130533, Verified ORF, Transcriptional modulator involved in regulation of structural phospholipid biosynthesis genes and metabolically unrelated genes, as well as maintenance of telomeres, mating efficienc	1	RANPVDKLEVIVD	1.30789e-22	162.41	_ANPVDK(ac)LEVIVDR_	ANPVDK(1)LEVIVDR	2	755.417	-1.7513	1.0034	1.0099	1.0045	#N/A	#N/A
59	310	310	YAL013W	YAL013W	>YAL013W DEP1 SGDID:S000000011, Chr I from 129271-130533, Verified ORF, Transcriptional modulator involved in regulation of structural phospholipid biosynthesis genes and metabolically unrelated genes, as well as maintenance of telomeres, mating efficienc	1	NYHVPIKLDNKTL	6.01971e-06	133.45	_DM(ox)DIVIPDVNYHVPIK(ac)LDNK_	DMDIVIPDVNYHVPIK(1)LDNK	3	799.41	0.35241	0.77398		0.77398	#N/A	#N/A
60	377	377	YAL013W	YAL013W	>YAL013W DEP1 SGDID:S000000011, Chr I from 129271-130533, Verified ORF, Transcriptional modulator involved in regulation of structural phospholipid biosynthesis genes and metabolically unrelated genes, as well as maintenance of telomeres, mating efficienc	1	DLEGLRKYFHSFP	0.000242252	78.069	_K(ac)YFHSFPGAPELNPLR_	K(1)YFHSFPGAPELNPLR	3	639	0.15867	0.85122	0.69524	0.76928	#N/A	#N/A
61	79	79	YAL013W	YAL013W	>YAL013W DEP1 SGDID:S000000011, Chr I from 129271-130533, Verified ORF, Transcriptional modulator involved in regulation of structural phospholipid biosynthesis genes and metabolically unrelated genes, as well as maintenance of telomeres, mating efficienc	1	KLSSLVKQETLTE	1.51478e-89	312.78	_LSSLVK(ac)QETLTESLK_	LSSLVK(1)QETLTESLK	2	859.483	-0.77803	0.53495	0.45934	0.47742	#N/A	#N/A
62	69	69	YAL013W	YAL013W	>YAL013W DEP1 SGDID:S000000011, Chr I from 129271-130533, Verified ORF, Transcriptional modulator involved in regulation of structural phospholipid biosynthesis genes and metabolically unrelated genes, as well as maintenance of telomeres, mating efficienc	1	ANLPELKYAPKLS	6.49779e-23	201.04	_SLANLPELK(ac)YAPK_	SLANLPELK(1)YAPK	2	743.419	0.33439	0.50239	0.41414	0.46758	#N/A	#N/A
63	73	73	YAL013W	YAL013W	>YAL013W DEP1 SGDID:S000000011, Chr I from 129271-130533, Verified ORF, Transcriptional modulator involved in regulation of structural phospholipid biosynthesis genes and metabolically unrelated genes, as well as maintenance of telomeres, mating efficienc	1	ELKYAPKLSSLVK	0.00111285	78.655	_YAPK(ac)LSSLVK_	YAPK(1)LSSLVK	2	574.34	0.68715	0.41281	0.36385	0.3642	#N/A	#N/A
64	221	221	YAL019W	YAL019W	>YAL019W FUN30 SGDID:S000000017, Chr I from 114920-118315, Verified ORF, Protein whose overexpression affects chromosome stability, potential Cdc28p substrate; homolog of Snf2p; the authentic, non-tagged protein is detected in highly purified mitochondria	1	DQHPIGKSYESSA	0.005433	52.866	_ADQHPIGK(ac)SYESSATQLGSAR_	ADQHPIGK(1)SYESSATQLGSAR	3	749.033	-0.02808	0.48372	0.39292	0.43596	0.60951	0.715263
65	52	52	YAL019W	YAL019W	>YAL019W FUN30 SGDID:S000000017, Chr I from 114920-118315, Verified ORF, Protein whose overexpression affects chromosome stability, potential Cdc28p substrate; homolog of Snf2p; the authentic, non-tagged protein is detected in highly purified mitochondria	0.586236	RSRFTFKPSDPSE	2.6164e-21	143.35	_FTFK(ac)PSDPSEGAHTSKPLPSGSPEVALVNLAR_	FTFK(0.586)PSDPSEGAHTSK(0.414)PLPSGSPEVALVNLAR	4	845.439	-0.095447	2.2289	2.3337	2.2807	0.60951	3.74186
66	64	64	YAL019W	YAL019W	>YAL019W FUN30 SGDID:S000000017, Chr I from 114920-118315, Verified ORF, Protein whose overexpression affects chromosome stability, potential Cdc28p substrate; homolog of Snf2p; the authentic, non-tagged protein is detected in highly purified mitochondria	0.95557	EGAHTSKPLPSGS	3.18089e-06	75.703	_FTFKPSDPSEGAHTSK(ac)PLPSGSPEVALVNLAR_	FTFK(0.044)PSDPSEGAHTSK(0.956)PLPSGSPEVALVNLAR	4	845.439	-0.041726	2.5705	2.3516	2.4586	0.60951	4.03373
67	46	46	YAL033W	YAL033W	>YAL033W POP5 SGDID:S000000031, Chr I from 82707-83228, Verified ORF, Subunit of both RNase MRP, which cleaves pre-rRNA, and nuclear RNase P, which cleaves tRNA precursors to generate mature 5' ends	1	PADVSIKSILQEI	0.00110291	63.337	_ASPADVSIK(ac)SILQEIR_	ASPADVSIK(1)SILQEIR	2	884.994	1.3611	3.0399	2.6625	2.8449	0.85989	3.30845
68	993	993	YAL035W	YAL035W	>YAL035W FUN12 SGDID:S000000033, Chr I from 76428-79436, Verified ORF, GTPase, required for general translation initiation by promoting Met-tRNAiMet binding to ribosomes and ribosomal subunit joining; homolog of bacterial IF2	1	SDWLLLKKLKVVF	1.66455e-08	154.49	_SDWLLLK(ac)K_	SDWLLLK(1)K	2	522.808	-1.0482	3.7443	3.569	3.5885	0.73527	4.88052
69	817	817	YAL035W	YAL035W	>YAL035W FUN12 SGDID:S000000033, Chr I from 76428-79436, Verified ORF, GTPase, required for general translation initiation by promoting Met-tRNAiMet binding to ribosomes and ribosomal subunit joining; homolog of bacterial IF2	1	FDVKVDKEAEQYA	5.55293e-05	121.45	_VDK(ac)EAEQYAEQEGIK_	VDK(1)EAEQYAEQEGIK	3	593.62	-0.31328		2.1586	2.1586	0.73527	2.93579
70	124	124	YAL038W	YAL038W	>YAL038W CDC19 SGDID:S000000036, Chr I from 71787-73289, Verified ORF, Pyruvate kinase, functions as a homotetramer in glycolysis to convert phosphoenolpyruvate to pyruvate, the input for aerobic (TCA cycle) or anaerobic (glucose fermentation) respiration	1	AKACDDKIMYVDY	1.87283e-14	181.67	_ACDDK(ac)IM(ox)YVDYK_	ACDDK(1)IMYVDYK	2	789.844	-0.3198	1.0555	1.1515	1.0958	1.0827	1.0121
71	131	131	YAL038W	YAL038W	>YAL038W CDC19 SGDID:S000000036, Chr I from 71787-73289, Verified ORF, Pyruvate kinase, functions as a homotetramer in glycolysis to convert phosphoenolpyruvate to pyruvate, the input for aerobic (TCA cycle) or anaerobic (glucose fermentation) respiration	1	IMYVDYKNITKVI	6.77365e-22	205.13	_IM(ox)YVDYK(ac)NITK_	IMYVDYK(1)NITK	3	482.583	0.10476	2.4132	2.4888	2.4148	1.0827	2.23035
72	236	236	YAL038W	YAL038W	>YAL038W CDC19 SGDID:S000000036, Chr I from 71787-73289, Verified ORF, Pyruvate kinase, functions as a homotetramer in glycolysis to convert phosphoenolpyruvate to pyruvate, the input for aerobic (TCA cycle) or anaerobic (glucose fermentation) respiration	1	EQGKDVKIIVKIE	0.000396569	130.27	_DVK(ac)IIVK_	DVK(1)IIVK	2	428.779	-0.011953	2.0993	2.1468	2.0993	1.0827	1.93895
73	240	240	YAL038W	YAL038W	>YAL038W CDC19 SGDID:S000000036, Chr I from 71787-73289, Verified ORF, Pyruvate kinase, functions as a homotetramer in glycolysis to convert phosphoenolpyruvate to pyruvate, the input for aerobic (TCA cycle) or anaerobic (glucose fermentation) respiration	1	DVKIIVKIENQQG	6.0323e-67	232.84	_IIVK(ac)IENQQGVNNFDEILK_	IIVK(1)IENQQGVNNFDEILK	3	752.746	-0.029352	1.0086	0.97402	1.0086	1.0827	0.93156
74	233	233	YAL038W	YAL038W	>YAL038W CDC19 SGDID:S000000036, Chr I from 71787-73289, Verified ORF, Pyruvate kinase, functions as a homotetramer in glycolysis to convert phosphoenolpyruvate to pyruvate, the input for aerobic (TCA cycle) or anaerobic (glucose fermentation) respiration	1	VLGEQGKDVKIIV	1.06983e-09	121.08	_EVLGEQGK(ac)DVK_	EVLGEQGK(1)DVK	2	622.33	0.29563	5.9695	6.5177	6.3303	1.0827	5.84677
75	446	446	YAL038W	YAL038W	>YAL038W CDC19 SGDID:S000000036, Chr I from 71787-73289, Verified ORF, Pyruvate kinase, functions as a homotetramer in glycolysis to convert phosphoenolpyruvate to pyruvate, the input for aerobic (TCA cycle) or anaerobic (glucose fermentation) respiration	1	FPFVFEKEPVSDW	7.76221e-44	191.65	_GVFPFVFEK(ac)EPVSDWTDDVEAR_	GVFPFVFEK(1)EPVSDWTDDVEAR	3	871.083	-0.0884	2.6237	2.5249	2.5738	1.0827	2.37721
76	194	194	YAL038W	YAL038W	>YAL038W CDC19 SGDID:S000000036, Chr I from 71787-73289, Verified ORF, Pyruvate kinase, functions as a homotetramer in glycolysis to convert phosphoenolpyruvate to pyruvate, the input for aerobic (TCA cycle) or anaerobic (glucose fermentation) respiration	1	LPALSEKDKEDLR	2.98184e-26	149.73	_GVNLPGTDVDLPALSEK(ac)DK_	GVNLPGTDVDLPALSEK(1)DK	2	1005.52	1.5517	3.3643	3.3544	3.3544	1.0827	3.09818
77	196	196	YAL038W	YAL038W	>YAL038W CDC19 SGDID:S000000036, Chr I from 71787-73289, Verified ORF, Pyruvate kinase, functions as a homotetramer in glycolysis to convert phosphoenolpyruvate to pyruvate, the input for aerobic (TCA cycle) or anaerobic (glucose fermentation) respiration	0.958873	ALSEKDKEDLRFG	1.60305e-22	137.42	_GVNLPGTDVDLPALSEKDK(ac)EDLR_	GVNLPGTDVDLPALSEK(0.041)DK(0.959)EDLR	3	841.769	-0.81294	2.9787	3.3187	2.9787	1.0827	2.75118
78	255	255	YAL038W	YAL038W	>YAL038W CDC19 SGDID:S000000036, Chr I from 71787-73289, Verified ORF, Pyruvate kinase, functions as a homotetramer in glycolysis to convert phosphoenolpyruvate to pyruvate, the input for aerobic (TCA cycle) or anaerobic (glucose fermentation) respiration	1	NFDEILKVTDGVM	3.03116e-103	279.73	_IENQQGVNNFDEILK(ac)VTDGVMVAR_	IENQQGVNNFDEILK(1)VTDGVMVAR	3	911.129	0.087712	4.058	4.1797	4.1686	1.0827	3.85019
79	135	135	YAL038W	YAL038W	>YAL038W CDC19 SGDID:S000000036, Chr I from 71787-73289, Verified ORF, Pyruvate kinase, functions as a homotetramer in glycolysis to convert phosphoenolpyruvate to pyruvate, the input for aerobic (TCA cycle) or anaerobic (glucose fermentation) respiration	1	DYKNITKVISAGR	0.000570449	96.103	_NITK(ac)VISAGR_	NITK(1)VISAGR	2	550.825	0.054163	2.2609	2.4058	2.2941	1.0827	2.11887
80	466	466	YAL038W	YAL038W	>YAL038W CDC19 SGDID:S000000036, Chr I from 71787-73289, Verified ORF, Pyruvate kinase, functions as a homotetramer in glycolysis to convert phosphoenolpyruvate to pyruvate, the input for aerobic (TCA cycle) or anaerobic (glucose fermentation) respiration	1	INFGIEKAKEFGI	1.01511e-06	132.88	_INFGIEK(ac)AK_	INFGIEK(1)AK	2	531.303	0.5507	3.1166	3.636	3.3205	1.0827	3.06687
81	69	69	YAL038W	YAL038W	>YAL038W CDC19 SGDID:S000000036, Chr I from 71787-73289, Verified ORF, Pyruvate kinase, functions as a homotetramer in glycolysis to convert phosphoenolpyruvate to pyruvate, the input for aerobic (TCA cycle) or anaerobic (glucose fermentation) respiration	1	VIDNARKSEELYP	4.13755e-30	80.142	_K(ac)SEELYPGRPLAIALDTK_	K(1)SEELYPGRPLAIALDTK	3	681.709	-0.67054	3.0513	2.9737	3.0123	1.0827	2.78221
82	86	86	YAL038W	YAL038W	>YAL038W CDC19 SGDID:S000000036, Chr I from 71787-73289, Verified ORF, Pyruvate kinase, functions as a homotetramer in glycolysis to convert phosphoenolpyruvate to pyruvate, the input for aerobic (TCA cycle) or anaerobic (glucose fermentation) respiration	1	AIALDTKGPEIRT	9.43648e-100	264.84	_SEELYPGRPLAIALDTK(ac)GPEIR_	SEELYPGRPLAIALDTK(1)GPEIR	4	617.585	-0.028562	5.6905	6.1407	5.7532	1.0827	5.31375
83	61	61	YAL038W	YAL038W	>YAL038W CDC19 SGDID:S000000036, Chr I from 71787-73289, Verified ORF, Pyruvate kinase, functions as a homotetramer in glycolysis to convert phosphoenolpyruvate to pyruvate, the input for aerobic (TCA cycle) or anaerobic (glucose fermentation) respiration	1	GSYEYHKSVIDNA	7.06178e-24	163.35	_MNFSHGSYEYHK(ac)SVIDNAR_	MNFSHGSYEYHK(1)SVIDNAR	4	575.016	0.86638	3.0466	3.0802	3.0667	1.0827	2.83246
84	116	116	YAL038W	YAL038W	>YAL038W CDC19 SGDID:S000000036, Chr I from 71787-73289, Verified ORF, Pyruvate kinase, functions as a homotetramer in glycolysis to convert phosphoenolpyruvate to pyruvate, the input for aerobic (TCA cycle) or anaerobic (glucose fermentation) respiration	1	IFTTDDKYAKACD	2.12405e-128	298.17	_TGTTTNDVDYPIPPNHEMIFTTDDK(ac)YAK_	TGTTTNDVDYPIPPNHEMIFTTDDK(1)YAK	4	807.378	0.39238	3.4126	3.5714	3.513	1.0827	3.24467
85	30	30	YAL038W	YAL038W	>YAL038W CDC19 SGDID:S000000036, Chr I from 71787-73289, Verified ORF, Pyruvate kinase, functions as a homotetramer in glycolysis to convert phosphoenolpyruvate to pyruvate, the input for aerobic (TCA cycle) or anaerobic (glucose fermentation) respiration	1	IGTIGPKTNNPET	2.18989e-100	277.8	_TSIIGTIGPK(ac)TNNPETLVALRK_	TSIIGTIGPK(1)TNNPETLVALRK	4	592.092	0.93111	3.3043	3.7649	3.5923	1.0827	3.31791
86	569	569	YAL043C	YAL043C	>YAL043C PTA1 SGDID:S000000041, Chr I from 61053-58696, reverse complement, Verified ORF, Subunit of holo-CPF, a multiprotein complex and functional homolog of mammalian CPSF, required for the cleavage and polyadenylation of mRNA and snoRNA 3' ends; invol	1	KSTSAIKEIAPPF	4.11792e-08	117.37	_STSAIK(ac)EIAPPFEPDSLTQDEK_	STSAIK(1)EIAPPFEPDSLTQDEK	3	815.739	0.5056	1.6759	1.6084	1.6759	0.98791	1.69641
87	164	164	YAL044C	YAL044C	>YAL044C GCV3 SGDID:S000000042, Chr I from 58463-57951, reverse complement, Verified ORF, H subunit of the mitochondrial glycine decarboxylase complex, required for the catabolism of glycine to 5,10-methylene-THF; also required for all protein lipoylation	1	SLEQYEKTLVHDD	2.92184e-164	326.86	_LGEGVNVEQVEGLM(ox)SLEQYEK(ac)TLVHDD_	LGEGVNVEQVEGLMSLEQYEK(1)TLVHDD	3	1030.49	0.67167		14.036	14.036	2.6906	5.21668
88	32	32	YAL044C	YAL044C	>YAL044C GCV3 SGDID:S000000042, Chr I from 58463-57951, reverse complement, Verified ORF, H subunit of the mitochondrial glycine decarboxylase complex, required for the catabolism of glycine to 5,10-methylene-THF; also required for all protein lipoylation	1	NALNKNKLPFLYS	5.59398e-34	239.87	_NK(ac)LPFLYSSQGPQAVR_	NK(1)LPFLYSSQGPQAVR	2	923.994	-0.044934	14.215	14.544	14.379	2.6906	5.34416
89	358	358	YAR002W	YAR002W	>YAR002W NUP60 SGDID:S000000063, Chr I from 152259-153878, Verified ORF, Subunit of the nuclear pore complex (NPC), functions to anchor Nup2p to the NPC in a process controlled by the nucleoplasmic concentration of Gsp1p-GTP; potential Cdc28p substrate; i	1	SPSAPSKDSFTKY	0.000780368	100.19	_ISPSAPSK(ac)DSFTK_	ISPSAPSK(1)DSFTK	2	703.862	0.070265	1.5954	0.80681	1.2652	0.7936	1.59425
90	447	447	YAR002W	YAR002W	>YAR002W NUP60 SGDID:S000000063, Chr I from 152259-153878, Verified ORF, Subunit of the nuclear pore complex (NPC), functions to anchor Nup2p to the NPC in a process controlled by the nucleoplasmic concentration of Gsp1p-GTP; potential Cdc28p substrate; i	1	PKTELTKGDSTPV	5.25017e-06	99.343	_TELTK(ac)GDSTPVQPDLSVTPQK_	TELTK(1)GDSTPVQPDLSVTPQK	3	761.729	0.74023		0.65174	0.65174	0.7936	0.821245
91	250;250;250;250;250;250;250;250;250;250;250;250;250;250	250	YAR010C;YDR261C-C;YPR137C-A;YJR028W;YHR214C-C;YBR012W-A;YDR316W-A;YER159C-A;YGR161C-C;YML045W-A;YMR051C;YOR142W-A;YPR158W-A;YNL054W-A;YDR210C-C;YBL005W-B;YBL005W-A;YDR098C-B;YDR365W-A;YER137C-A;YLR157C-A;YPL257W-A;YGR027W-A;YJR026W;YLR227W-A;YML040W;YER138C;YML039W;YLR157C-B;YPL257W-B;YJR027W;YLR227W-B;YLR256W-A;YMR045C;YMR046C;YMR050C;YNL054W-B;YOL103W-B;YPR137C-B;YGR038C-B;YPR158C-D	YER138C	>YAR010C YAR010C SGDID:S000000068, Chr I from 165867-164545, reverse complement, transposable_element_gene, Retrotransposon TYA Gag gene co-transcribed with TYB Pol; in YARCTY1-1 TYB is mutant and probably non-functional;>YDR261C-C YDR261C-C SGDID:S00000	1	DYTDIMKILSKSI	6.00127e-05	86.378	_DILSVDYTDIM(ox)K(ac)ILSK_	DILSVDYTDIMK(1)ILSK	3	638.004	-0.39441	1.6678	1.6551	1.6614	0.5512	3.01415
92	39;39;39;39;39;39;39;39;39	39	YAR010C;YDR261C-C;YPR137C-A;YJR028W;YDR365W-A;YER137C-A;YLR157C-A;YPL257W-A;YGR027W-A;YJR026W;YLR227W-A;YML040W;YER138C;YML039W;YLR157C-B;YPL257W-B;YJR027W;YLR227W-B;YLR256W-A;YOL103W-B;YPR137C-B;YPR158C-D	YER138C	>YAR010C YAR010C SGDID:S000000068, Chr I from 165867-164545, reverse complement, transposable_element_gene, Retrotransposon TYA Gag gene co-transcribed with TYB Pol; in YARCTY1-1 TYB is mutant and probably non-functional;>YDR261C-C YDR261C-C SGDID:S00000	1	LDVSASKTEECEK	2.65439e-55	256.84	_EVHTNQDPLDVSASK(ac)TEECEK_	EVHTNQDPLDVSASK(1)TEECEK	4	615.281	-0.14052	0.16776	0.14678	0.16301	0.5512	0.295737
93	322;322;322;322;322;322;322;322;322;322;322;322;322	322	YAR010C;YDR261C-C;YPR137C-A;YJR028W;YHR214C-C;YBR012W-A;YDR316W-A;YER159C-A;YGR161C-C;YML045W-A;YMR051C;YOR142W-A;YPR158W-A;YNL054W-A;YDR210C-C;YDR098C-B;YDR365W-A;YER137C-A;YLR157C-A;YPL257W-A;YGR027W-A;YJR026W;YLR227W-A;YML040W;YER138C;YML039W;YLR157C-B;YPL257W-B;YJR027W;YLR227W-B;YLR256W-A;YMR045C;YMR046C;YMR050C;YNL054W-B;YOL103W-B;YPR137C-B;YGR038C-B;YPR158C-D	YER138C	>YAR010C YAR010C SGDID:S000000068, Chr I from 165867-164545, reverse complement, transposable_element_gene, Retrotransposon TYA Gag gene co-transcribed with TYB Pol; in YARCTY1-1 TYB is mutant and probably non-functional;>YDR261C-C YDR261C-C SGDID:S00000	1	GLSGEYKFLRYAR;GLSGEYKFLRYTR	4.71186e-12	162.8	_GLSGEYK(ac)FLR_	GLSGEYK(1)FLR	2	606.325	-0.21809	1.9978	1.7908	1.9621	0.5512	3.55969
94	190;190;190;190;190;190;190;190;190;190;190;190	190	YAR010C;YDR261C-C;YPR137C-A;YJR028W;YHR214C-C;YBR012W-A;YDR316W-A;YER159C-A;YGR161C-C;YML045W-A;YMR051C;YOR142W-A;YPR158W-A;YNL054W-A;YDR210C-C;YDR098C-B;YDR365W-A;YER137C-A;YLR157C-A;YPL257W-A;YGR027W-A;YJR026W;YLR227W-A;YML040W;YER138C;YML039W;YLR157C-B;YPL257W-B;YJR027W;YLR227W-B;YLR256W-A;YMR050C;YNL054W-B;YOL103W-B;YPR137C-B;YGR038C-B;YPR158C-D	YER138C	>YAR010C YAR010C SGDID:S000000068, Chr I from 165867-164545, reverse complement, transposable_element_gene, Retrotransposon TYA Gag gene co-transcribed with TYB Pol; in YARCTY1-1 TYB is mutant and probably non-functional;>YDR261C-C YDR261C-C SGDID:S00000	1	WVKTYIKFLQNSN	2.6186e-07	97.509	_TYIK(ac)FLQNSNLGGIIPTVNGKPVR_	TYIK(1)FLQNSNLGGIIPTVNGKPVR	3	891.169	0.50884		1.8035	1.8035	0.5512	3.27195
95	83	83	YAR015W	YAR015W	>YAR015W ADE1 SGDID:S000000070, Chr I from 169370-170290, Verified ORF, N-succinyl-5-aminoimidazole-4-carboxamide ribotide (SAICAR) synthetase, required for 'de novo' purine nucleotide biosynthesis; red pigment accumulates in mutant cells deprived of aden	1	VDIAPGKTIFDYL	2.25468e-12	114.55	_NHLVDIAPGK(ac)TIFDYLPAK_	NHLVDIAPGK(1)TIFDYLPAK	3	718.725	-0.80231		3.3169	3.3169	1.3051	2.54149
96	92	92	YAR015W	YAR015W	>YAR015W ADE1 SGDID:S000000070, Chr I from 169370-170290, Verified ORF, N-succinyl-5-aminoimidazole-4-carboxamide ribotide (SAICAR) synthetase, required for 'de novo' purine nucleotide biosynthesis; red pigment accumulates in mutant cells deprived of aden	1	FDYLPAKLSEPKY	7.90787e-07	142.1	_TIFDYLPAK(ac)LSEPK_	TIFDYLPAK(1)LSEPK	3	555.303	0.42438	3.3742		3.3742	1.3051	2.5854
97	94	94	YBL001C	YBL001C	>YBL001C ECM15 SGDID:S000000097, Chr II from 237469-237155, reverse complement, Verified ORF, Non-essential protein of unknown function, likely exists as tetramer, may be regulated by the binding of small-molecule ligands (possibly sulfate ions), may have	1	HQTAQDKIDVVLK	5.26768e-45	228.03	_HQTAQDK(ac)IDVVLKK_	HQTAQDK(1)IDVVLKK	3	555.649	-0.80033	5.7444	5.5542	5.6239	1.5052	3.73631
98	17;17	17	YBL002W;YDR224C	YBL002W	>YBL002W HTB2 SGDID:S000000098, Chr II from 236495-236890, Verified ORF, Histone H2B, core histone protein required for chromatin assembly and chromosome function; nearly identical to HTB1; Rad6p-Bre1p-Lge1p mediated ubiquitination regulates transcription	1	SKAPAEKKPAAKK	2.05295e-15	174.4	_PASK(ac)APAEK(ac)K_	PASK(1)APAEK(1)K	2	555.811	-1.4781	1.0167	0.932	1.0167	0.99699	1.01977
99	18;18	18	YBL002W;YDR224C	YBL002W	>YBL002W HTB2 SGDID:S000000098, Chr II from 236495-236890, Verified ORF, Histone H2B, core histone protein required for chromatin assembly and chromosome function; nearly identical to HTB1; Rad6p-Bre1p-Lge1p mediated ubiquitination regulates transcription	1	KAPAEKKPAAKKT	4.42944e-12	160.53	_APAEK(ac)K(ac)PAAK_	APAEK(1)K(1)PAAK	2	547.814	-0.057141	0.91823	0.84491	0.89843	0.99699	0.901142
100	22	22	YBL002W	YBL002W	>YBL002W HTB2 SGDID:S000000098, Chr II from 236495-236890, Verified ORF, Histone H2B, core histone protein required for chromatin assembly and chromosome function; nearly identical to HTB1; Rad6p-Bre1p-Lge1p mediated ubiquitination regulates transcription	1	EKKPAAKKTSTSV	2.3728e-11	159	_PAAK(ac)K(ac)TSTSVDGK_	PAAK(1)K(1)TSTSVDGK	2	687.367	0.52832	0.44091	0.38165	0.40895	0.99699	0.410185
101	47;47	47	YBL002W;YDR224C	YBL002W	>YBL002W HTB2 SGDID:S000000098, Chr II from 236495-236890, Verified ORF, Histone H2B, core histone protein required for chromatin assembly and chromosome function; nearly identical to HTB1; Rad6p-Bre1p-Lge1p mediated ubiquitination regulates transcription	1	YSSYIYKVLKQTH	4.72525e-29	215.56	_ETYSSYIYK(ac)VLK_	ETYSSYIYK(1)VLK	2	768.403	0.33149	1.6637	1.5717	1.6015	0.99699	1.60634
102	83;83	83	YBL002W;YDR224C	YBL002W	>YBL002W HTB2 SGDID:S000000098, Chr II from 236495-236890, Verified ORF, Histone H2B, core histone protein required for chromatin assembly and chromosome function; nearly identical to HTB1; Rad6p-Bre1p-Lge1p mediated ubiquitination regulates transcription	1	IATEASKLAAYNK	2.48608e-29	227.06	_IATEASK(ac)LAAYNK_	IATEASK(1)LAAYNK	2	711.385	0.36069	2.0082	1.3925	1.4846	0.99699	1.48908
104	12	12	YBL002W	YBL002W	>YBL002W HTB2 SGDID:S000000098, Chr II from 236495-236890, Verified ORF, Histone H2B, core histone protein required for chromatin assembly and chromosome function; nearly identical to HTB1; Rad6p-Bre1p-Lge1p mediated ubiquitination regulates transcription	1	EKKPASKAPAEKK	1.74816e-14	164.81	_PASK(ac)APAEK(ac)K_	PASK(1)APAEK(1)K	2	555.811	-1.4781	0.84698	0.7757	0.83425	0.99699	0.836769
105	23	23	YBL002W	YBL002W	>YBL002W HTB2 SGDID:S000000098, Chr II from 236495-236890, Verified ORF, Histone H2B, core histone protein required for chromatin assembly and chromosome function; nearly identical to HTB1; Rad6p-Bre1p-Lge1p mediated ubiquitination regulates transcription	1	KKPAAKKTSTSVD	2.3728e-11	159	_PAAK(ac)K(ac)TSTSVDGK_	PAAK(1)K(1)TSTSVDGK	2	687.367	0.52832	0.58157	0.53917	0.55163	0.99699	0.553295
106	112;112	112	YBL002W;YDR224C	YBL002W	>YBL002W HTB2 SGDID:S000000098, Chr II from 236495-236890, Verified ORF, Histone H2B, core histone protein required for chromatin assembly and chromosome function; nearly identical to HTB1; Rad6p-Bre1p-Lge1p mediated ubiquitination regulates transcription	1	LPGELAKHAVSEG	8.05505e-41	204.78	_LILPGELAK(ac)HAVSEGTR_	LILPGELAK(1)HAVSEGTR	3	611.679	-0.10583	3.1052	2.8134	2.9118	0.99699	2.92059
107	120	120	YBL003C;YDR225W	YBL003C	>YBL003C HTA2 SGDID:S000000099, Chr II from 235795-235397, reverse complement, Verified ORF, Histone H2A, core histone protein required for chromatin assembly and chromosome function; one of two nearly identical (see also HTA1) subtypes; DNA damage-depend	1	HQNLLPKKSAKTA	7.83785e-102	271.95	_LLGNVTIAQGGVLPNIHQNLLPK(ac)K_	LLGNVTIAQGGVLPNIHQNLLPK(1)K	4	645.631	-0.78024	1.1306	0.95	1.0417	0.97959	1.0634
108	97	97	YBL003C;YDR225W	YBL003C	>YBL003C HTA2 SGDID:S000000099, Chr II from 235795-235397, reverse complement, Verified ORF, Histone H2A, core histone protein required for chromatin assembly and chromosome function; one of two nearly identical (see also HTA1) subtypes; DNA damage-depend	1	NDDELNKLLGNVT	8.00591e-27	151.65	_NDDELNK(ac)LLGNVTIAQGGVLPNIHQNLLPK_	NDDELNK(1)LLGNVTIAQGGVLPNIHQNLLPK	3	1093.93	-1.7304		1.0435	1.0435	0.97959	1.06524
109	5	5	YBL003C;YDR225W	YBL003C	>YBL003C HTA2 SGDID:S000000099, Chr II from 235795-235397, reverse complement, Verified ORF, Histone H2A, core histone protein required for chromatin assembly and chromosome function; one of two nearly identical (see also HTA1) subtypes; DNA damage-depend	1	__MSGGKGGKAGS	1.32619e-21	198.16	_(ac)SGGK(ac)GGK(ac)AGSAAK_	SGGK(1)GGK(1)AGSAAK	2	601.312	-0.70829	0.49256	0.36527	0.45517	0.97959	0.464654
110	8	8	YBL003C;YDR225W	YBL003C	>YBL003C HTA2 SGDID:S000000099, Chr II from 235795-235397, reverse complement, Verified ORF, Histone H2A, core histone protein required for chromatin assembly and chromosome function; one of two nearly identical (see also HTA1) subtypes; DNA damage-depend	1	SGGKGGKAGSAAK	1.32619e-21	198.16	_(ac)SGGK(ac)GGK(ac)AGSAAK_	SGGK(1)GGK(1)AGSAAK	2	601.312	-0.70829	0.49256	0.36527	0.45517	0.97959	0.464654
111	440	440	YBL008W	YBL008W	>YBL008W HIR1 SGDID:S000000104, Chr II from 209656-212178, Verified ORF, Subunit of the HIR complex, a nucleosome assembly complex involved in regulation of histone gene transcription; contributes to nucleosome formation, heterochromatic gene silencing, a	1	TKISTSKLGENHP	0.00457371	55.588	_ISTSK(ac)LGENHPTLATNSASNQK_	ISTSK(1)LGENHPTLATNSASNQK	3	780.731	0.47473		0.33005	0.33005	#N/A	#N/A
112	343	343	YBL015W	YBL015W	>YBL015W ACH1 SGDID:S000000111, Chr II from 194125-195705, Verified ORF, Protein with CoA transferase activity, particularly for CoASH transfer from succinyl-CoA to acetate; has minor acetyl-CoA-hydrolase activity; phosphorylated; required for acetate uti	1	ANWENFKHRLCLR	5.73826e-19	162.36	_AFANWENFK(ac)HR_	AFANWENFK(1)HR	3	487.906	0.67135	10.177	7.1035	9.2125	1.2687	7.26137
113	49	49	YBL016W	YBL016W	>YBL016W FUS3 SGDID:S000000112, Chr II from 192454-193515, Verified ORF, Mitogen-activated serine/threonine protein kinase involved in mating; phosphoactivated by Ste7p; substrates include Ste12p, Far1p, Bni1p, Sst2p; inhibits invasive growth during matin	0.99657	KIEPFDKPLFALR	0.0037745	86.772	_KIEPFDK(ac)PLFALR_	K(0.003)IEPFDK(0.997)PLFALR	3	539.312	-0.47122	1.7353		1.7353	0.57197	3.0339
114	471	471	YBL022C	YBL022C	>YBL022C PIM1 SGDID:S000000118, Chr II from 181278-177877, reverse complement, Verified ORF, ATP-dependent Lon protease, involved in degradation of misfolded proteins in mitochondria; required for biogenesis and maintenance of mitochondria	1	IEHRLEKSLLVLK	2.22824e-16	176.48	_LEK(ac)SLLVLKK_	LEK(1)SLLVLKK	3	404.936	-0.54428	14.379	12.01	13.201	1.1037	11.9607
115	545	545	YBL022C	YBL022C	>YBL022C PIM1 SGDID:S000000118, Chr II from 181278-177877, reverse complement, Verified ORF, ATP-dependent Lon protease, involved in degradation of misfolded proteins in mitochondria; required for biogenesis and maintenance of mitochondria	1	LPDSVQKIFDDEI	3.35827e-16	144.72	_SLKLPDSVQK(ac)IFDDEITK_	SLKLPDSVQK(1)IFDDEITK	3	706.716	-1.2003	8.5296	7.7993	8.1563	1.1037	7.38996
116	437	437	YBL024W	YBL024W	>YBL024W NCL1 SGDID:S000000120, Chr II from 172537-174591, Verified ORF, S-adenosyl-L-methionine-dependent tRNA: m5C-methyltransferase, methylates cytosine to m5C at several positions in tRNAs and intron-containing pre-tRNAs; similar to Nop2p and human pr	1	SEGPQTKKIKVEE	1.60999e-05	87.429	_LSSETPALESEGPQTK(ac)K_	LSSETPALESEGPQTK(1)K	3	615.314	0.33878	0.31002	0.22888	0.26638	1.0618	0.250876
117	421	421	YBL024W	YBL024W	>YBL024W NCL1 SGDID:S000000120, Chr II from 172537-174591, Verified ORF, S-adenosyl-L-methionine-dependent tRNA: m5C-methyltransferase, methylates cytosine to m5C at several positions in tRNAs and intron-containing pre-tRNAs; similar to Nop2p and human pr	1	TEAATEKLSSETP	5.57358e-06	80.835	_VEDSTEAATEK(ac)LSSETPALESEGPQTK_	VEDSTEAATEK(1)LSSETPALESEGPQTK	3	959.456	0.34944		0.53278	0.53278	1.0618	0.501771
118	146	146	YBL027W;YBR084C-A	YBL027W	>YBL027W RPL19B SGDID:S000000123, Chr II from 168426-168427,168812-169379, Verified ORF, Protein component of the large (60S) ribosomal subunit, nearly identical to Rpl19Ap and has similarity to rat L19 ribosomal protein; rpl19a and rpl19b single null mut	1	EHIIQAKADAQRE	4.73884e-06	97.073	_ALVEHIIQAK(ac)ADAQR_	ALVEHIIQAK(1)ADAQR	3	568.985	-0.79067		0.69474	0.69474	0.64983	1.06911
119	117	117	YBL027W;YBR084C-A	YBL027W	>YBL027W RPL19B SGDID:S000000123, Chr II from 168426-168427,168812-169379, Verified ORF, Protein component of the large (60S) ribosomal subunit, nearly identical to Rpl19Ap and has similarity to rat L19 ribosomal protein; rpl19a and rpl19b single null mut	1	DAGKIDKHLYHVL	6.70006e-10	127.83	_IDK(ac)HLYHVLYK_	IDK(1)HLYHVLYK	4	368.458	-0.29554	0.87774	0.68384	0.77632	0.64983	1.19465
120	59	59	YBL030C	YBL030C	>YBL030C PET9 SGDID:S000000126, Chr II from 164000-163044, reverse complement, Verified ORF, Major ADP/ATP carrier of the mitochondrial inner membrane, exchanges cytosolic ADP for mitochondrially synthesized ATP; phosphorylated; required for viability in	1	NQDEMLKQGTLDR	1.58317e-79	243.29	_LLIQNQDEM(ox)LK(ac)QGTLDRK_	LLIQNQDEMLK(1)QGTLDRK	3	734.391	0.19581	2.3348	2.3804	2.3624	1.3333	1.77184
121	182	182	YBL030C	YBL030C	>YBL030C PET9 SGDID:S000000126, Chr II from 164000-163044, reverse complement, Verified ORF, Major ADP/ATP carrier of the mitochondrial inner membrane, exchanges cytosolic ADP for mitochondrially synthesized ATP; phosphorylated; required for viability in	1	VYKKTLKSDGVAG	7.14896e-05	82.543	_TLK(ac)SDGVAGLYR_	TLK(1)SDGVAGLYR	2	661.359	0.20109		6.3277	6.3277	1.3333	4.74589
122	48	48	YBL030C	YBL030C	>YBL030C PET9 SGDID:S000000126, Chr II from 164000-163044, reverse complement, Verified ORF, Major ADP/ATP carrier of the mitochondrial inner membrane, exchanges cytosolic ADP for mitochondrially synthesized ATP; phosphorylated; required for viability in	1	SPIERVKLLIQNQ	4.11192e-29	221.86	_VK(ac)LLIQNQDEMLK_	VK(1)LLIQNQDEMLK	2	807.45	0.1609	5.6094	5.1734	5.221	1.3333	3.91585
123	108;97;98	108	YBL030C;YBR085W;YMR056C	YBL030C	>YBL030C PET9 SGDID:S000000126, Chr II from 164000-163044, reverse complement, Verified ORF, Major ADP/ATP carrier of the mitochondrial inner membrane, exchanges cytosolic ADP for mitochondrially synthesized ATP; phosphorylated; required for viability in	1	ALNFAFKDKIKAM;ALNFAFKDKIKLM;ALNFAFKDKIKSL	8.7238e-41	202.82	_YFPTQALNFAFK(ac)DK_	YFPTQALNFAFK(1)DK	3	577.963	-0.0091726	5.961	6.0318	5.9959	1.3333	4.49704
124	104	104	YBL036C	YBL036C	>YBL036C YBL036C SGDID:S000000132, Chr II from 151223-150450, reverse complement, Verified ORF, Putative non-specific single-domain racemase based on structural similarity; binds pyridoxal 5'-phosphate; expression of GFP-fusion protein induced in response	1	KCKDLAKVPNLYS	5.46551e-08	71.853	_DLAK(ac)VPNLYSVETIDSLKK_	DLAK(1)VPNLYSVETIDSLKK	3	725.735	-0.43128		1.9688	1.9688	0.98177	2.00536
125	118	118	YBL036C	YBL036C	>YBL036C YBL036C SGDID:S000000132, Chr II from 151223-150450, reverse complement, Verified ORF, Putative non-specific single-domain racemase based on structural similarity; binds pyridoxal 5'-phosphate; expression of GFP-fusion protein induced in response	1	ETIDSLKKAKKLN	6.09162e-32	184.41	_VPNLYSVETIDSLK(ac)K_	VPNLYSVETIDSLK(1)K	2	874.477	0.69726	4.5675	3.8781	3.9025	0.98177	3.97496
126	311;311	311	YBL039C;YJR103W	YBL039C	>YBL039C URA7 SGDID:S000000135, Chr II from 145731-143992, reverse complement, Verified ORF, Major CTP synthase isozyme (see also URA8), catalyzes the ATP-dependent transfer of the amide nitrogen from glutamine to UTP, forming CTP, the final step in de no	1	KIALVGKYTNLKD	0.000613126	48.513	_IALVGK(ac)YTNLK_	IALVGK(1)YTNLK	2	631.379	-0.53575	2.3785	2.5446	2.4602	0.68707	3.58071
127	280	280	YBL039C	YBL039C	>YBL039C URA7 SGDID:S000000135, Chr II from 145731-143992, reverse complement, Verified ORF, Major CTP synthase isozyme (see also URA8), catalyzes the ATP-dependent transfer of the amide nitrogen from glutamine to UTP, forming CTP, the final step in de no	1	SLTEEEKQRGLEL	0.000477539	74.15	_LDEISLTEEEK(ac)QR_	LDEISLTEEEK(1)QR	3	544.609	3.9222		1.6797	1.6797	0.68707	2.44473
128	269	269	YBL039C	YBL039C	>YBL039C URA7 SGDID:S000000135, Chr II from 145731-143992, reverse complement, Verified ORF, Major CTP synthase isozyme (see also URA8), catalyzes the ATP-dependent transfer of the amide nitrogen from glutamine to UTP, forming CTP, the final step in de no	1	YLHARLKLDEISL	5.26191e-06	91.076	_LK(ac)LDEISLTEEEK_	LK(1)LDEISLTEEEK	2	794.919	0.63368	1.0113	0.66232	0.72688	0.68707	1.05794
129	408	408	YBL045C	YBL045C	>YBL045C COR1 SGDID:S000000141, Chr II from 135519-134146, reverse complement, Verified ORF, Core subunit of the ubiquinol-cytochrome c reductase complex (bc1 complex), which is a component of the mitochondrial inner membrane electron transport chain	1	SLGEAFKKIDAIT	5.39219e-07	144.65	_LSLGEAFK(ac)K_	LSLGEAFK(1)K	2	517.798	0.017288	12.649	10.635	11.918	2.5497	4.67428
130	80	80	YBL045C	YBL045C	>YBL045C COR1 SGDID:S000000141, Chr II from 135519-134146, reverse complement, Verified ORF, Core subunit of the ubiquinol-cytochrome c reductase complex (bc1 complex), which is a component of the mitochondrial inner membrane electron transport chain	1	KNIFLSKENSAVA	7.97163e-16	143.05	_NIFLSK(ac)ENSAVAAK_	NIFLSK(1)ENSAVAAK	3	511.947	0.46632	8.4651	8.0005	8.4651	2.5497	3.32004
131	146	146	YBL045C	YBL045C	>YBL045C COR1 SGDID:S000000141, Chr II from 135519-134146, reverse complement, Verified ORF, Core subunit of the ubiquinol-cytochrome c reductase complex (bc1 complex), which is a component of the mitochondrial inner membrane electron transport chain	1	TKKSVLKQVQDFE	3.75363e-42	161.32	_SVLK(ac)QVQDFEENDHPNR_	SVLK(1)QVQDFEENDHPNR	3	699.671	-0.81978	9.4378	11.079	10.66	2.5497	4.18088
132	808	808	YBL047C	YBL047C	>YBL047C EDE1 SGDID:S000000143, Chr II from 132043-127898, reverse complement, Verified ORF, Key endocytic protein involved in a network of interactions with other endocytic proteins, binds membranes in a ubiquitin-dependent manner, may also bind ubiquiti	1	YQDLSNKDTDLTD	1.73278e-15	145.55	_YQDLSNK(ac)DTDLTDREK_	YQDLSNK(1)DTDLTDREK	3	661.648	-0.67113	4.2529	3.8917	4.1503	1.1505	3.60739
133	399	399	YBL058W	YBL058W	>YBL058W SHP1 SGDID:S000000154, Chr II from 111439-112710, Verified ORF, UBX (ubiquitin regulatory X) domain-containing protein that regulates Glc7p phosphatase activity and interacts with Cdc48p; interacts with ubiquitylated proteins in vivo and is requi	1	NYAFPIKPISNDE	5.16989e-13	120.32	_NFTLNYAFPIK(ac)PISNDETTLK_	NFTLNYAFPIK(1)PISNDETTLK	3	823.428	0.089146	2.0254		2.0254	1.1247	1.80084
134	244	244	YBL064C	YBL064C	>YBL064C PRX1 SGDID:S000000160, Chr II from 101158-100373, reverse complement, Verified ORF, Mitochondrial peroxiredoxin (1-Cys Prx) with thioredoxin peroxidase activity, has a role in reduction of hydroperoxides; reactivation requires Trr2p and glutathio	1	NDEAKAKFGQFNE	3.14816e-15	138.87	_AK(ac)FGQFNEIKPYLR_	AK(1)FGQFNEIKPYLR	3	584.986	0.4046	0.26543	0.24311	0.25403	2.8782	0.08826
135	252	252	YBL064C	YBL064C	>YBL064C PRX1 SGDID:S000000160, Chr II from 101158-100373, reverse complement, Verified ORF, Mitochondrial peroxiredoxin (1-Cys Prx) with thioredoxin peroxidase activity, has a role in reduction of hydroperoxides; reactivation requires Trr2p and glutathio	1	GQFNEIKPYLRFT	1.06746e-22	180.18	_FGQFNEIK(ac)PYLR_	FGQFNEIK(1)PYLR	2	777.409	-0.28747	1.1334	1.2909	1.2119	2.8782	0.421062
136	125	125	YBL064C	YBL064C	>YBL064C PRX1 SGDID:S000000160, Chr II from 101158-100373, reverse complement, Verified ORF, Mitochondrial peroxiredoxin (1-Cys Prx) with thioredoxin peroxidase activity, has a role in reduction of hydroperoxides; reactivation requires Trr2p and glutathio	1	DVESHEKWIQDIK	5.82225e-18	140.2	_LIGLSVEDVESHEK(ac)WIQDIK_	LIGLSVEDVESHEK(1)WIQDIK	3	794.085	0.12457		0.67012	0.67012	2.8782	0.232826
137	131	131	YBL064C	YBL064C	>YBL064C PRX1 SGDID:S000000160, Chr II from 101158-100373, reverse complement, Verified ORF, Mitochondrial peroxiredoxin (1-Cys Prx) with thioredoxin peroxidase activity, has a role in reduction of hydroperoxides; reactivation requires Trr2p and glutathio	1	KWIQDIKEIAKVK	9.3047e-12	150.46	_WIQDIK(ac)EIAK_	WIQDIK(1)EIAK	2	643.361	3.445	1.633	1.888	1.7564	2.8782	0.610243
139	137	137	YBL064C	YBL064C	>YBL064C PRX1 SGDID:S000000160, Chr II from 101158-100373, reverse complement, Verified ORF, Mitochondrial peroxiredoxin (1-Cys Prx) with thioredoxin peroxidase activity, has a role in reduction of hydroperoxides; reactivation requires Trr2p and glutathio	1	KEIAKVKNVGFPI	2.57149e-07	149.3	_VK(ac)NVGFPIIGDTFR_	VK(1)NVGFPIIGDTFR	3	535.631	0.64429	0.44206	0.46742	0.44557	2.8782	0.154809
140	795	795	YBL076C	YBL076C	>YBL076C ILS1 SGDID:S000000172, Chr II from 84259-81041, reverse complement, Verified ORF, Cytoplasmic isoleucine-tRNA synthetase, target of the G1-specific inhibitor reveromycin A	1	PEAVLAKYGKDGR	0.000381927	72.891	_EYIPEAVLAK(ac)YGK_	EYIPEAVLAK(1)YGK	3	508.277	-0.02593	1.9825	2.0847	2.0329	0.94438	2.15263
142	636	636	YBL076C	YBL076C	>YBL076C ILS1 SGDID:S000000172, Chr II from 84259-81041, reverse complement, Verified ORF, Cytoplasmic isoleucine-tRNA synthetase, target of the G1-specific inhibitor reveromycin A	1	INSPVLKAESLKF	1.37851e-18	204.28	_LYLINSPVLK(ac)AESLK_	LYLINSPVLK(1)AESLK	2	865.509	-0.37709	3.8104	3.333	3.5657	0.94438	3.7757
143	12	12	YBL076C	YBL076C	>YBL076C ILS1 SGDID:S000000172, Chr II from 84259-81041, reverse complement, Verified ORF, Cytoplasmic isoleucine-tRNA synthetase, target of the G1-specific inhibitor reveromycin A	1	AHFSFPKEEEKVL	4.87418e-91	288.25	_(ac)SESNAHFSFPK(ac)EEEK_	SESNAHFSFPK(1)EEEK	3	617.279	-0.48393	3.3402	3.2363	3.2547	0.94438	3.44639
145	186	186	YBL091C	YBL091C	>YBL091C MAP2 SGDID:S000000187, Chr II from 48625-47360, reverse complement, Verified ORF, Methionine aminopeptidase, catalyzes the cotranslational removal of N-terminal methionine from nascent polypeptides; function is partially redundant with that of Ma	1	GDKTVLKYEDVMK	0.000750227	94.767	_TVLK(ac)YEDVM(ox)K_	TVLK(1)YEDVMK	2	642.331	-1.6704	1.0087	0.87949	0.94188	0.90441	1.04143
146	72	72	YBL092W	YBL092W	>YBL092W RPL32 SGDID:S000000188, Chr II from 45975-46367, Verified ORF, Protein component of the large (60S) ribosomal subunit, has similarity to rat L32 ribosomal protein; overexpression disrupts telomeric silencing	1	LSPSGHKTFLVAN	2.57979e-22	161.66	_FLSPSGHK(ac)TFLVANVK_	FLSPSGHK(1)TFLVANVK	3	596.333	0.74004	0.92415	0.62201	0.89951	0.64718	1.38989
147	528	528	YBL099W	YBL099W	>YBL099W ATP1 SGDID:S000000195, Chr II from 37050-38687, Verified ORF, Alpha subunit of the F1 sector of mitochondrial F1F0 ATP synthase, which is a large, evolutionarily conserved enzyme complex required for ATP synthesis; phosphorylated	1	EKGELSKELLASL	2.8134e-31	232.5	_GELSK(ac)ELLASLK_	GELSK(1)ELLASLK	3	443.926	-0.18733	10.887	10.137	10.376	1.602	6.4769
148	224	224	YBL099W	YBL099W	>YBL099W ATP1 SGDID:S000000195, Chr II from 37050-38687, Verified ORF, Alpha subunit of the F1 sector of mitochondrial F1F0 ATP synthase, which is a large, evolutionarily conserved enzyme complex required for ATP synthesis; phosphorylated	1	DTILNQKRWNNGS	1.24332e-135	254.18	_TAVALDTILNQK(ac)R_	TAVALDTILNQK(1)R	3	495.619	-0.35521	12.733	11.83	12.201	1.602	7.6161
149	418	418	YBL099W	YBL099W	>YBL099W ATP1 SGDID:S000000195, Chr II from 37050-38687, Verified ORF, Alpha subunit of the F1 sector of mitochondrial F1F0 ATP synthase, which is a large, evolutionarily conserved enzyme complex required for ATP synthesis; phosphorylated	1	GSAAQVKALKQVA	2.2271e-18	149.23	_VGSAAQVK(ac)ALK_	VGSAAQVK(1)ALK	2	557.335	-0.28377	10.257	10.585	10.42	1.602	6.50437
150	60	60	YBR009C;YNL030W	YBR009C	>YBR009C HHF1 SGDID:S000000213, Chr II from 255682-255371, reverse complement, Verified ORF, Histone H4, core histone protein required for chromatin assembly and chromosome function; one of two identical histone proteins (see also HHF2); contributes to te	1	EVRAVLKSFLESV	0.000115195	77.185	_AVLK(ac)SFLESVIR_	AVLK(1)SFLESVIR	2	702.416	0.1702	2.9424	3.0412	2.9914	0.9423	3.17457
151	32	32	YBR009C;YNL030W	YBR009C	>YBR009C HHF1 SGDID:S000000213, Chr II from 255682-255371, reverse complement, Verified ORF, Histone H4, core histone protein required for chromatin assembly and chromosome function; one of two identical histone proteins (see also HHF2); contributes to te	1	NIQGITKPAIRRL	1.85977e-07	139.78	_DNIQGITK(ac)PAIR_	DNIQGITK(1)PAIR	2	684.386	-0.19091	1.3667	1.2958	1.3427	0.9423	1.42492
152	9	9	YBR009C;YNL030W	YBR009C	>YBR009C HHF1 SGDID:S000000213, Chr II from 255682-255371, reverse complement, Verified ORF, Histone H4, core histone protein required for chromatin assembly and chromosome function; one of two identical histone proteins (see also HHF2); contributes to te	1	GRGKGGKGLGKGG	8.08266e-10	155.84	_GK(ac)GGK(ac)GLGK_	GK(1)GGK(1)GLGK	2	443.261	-0.45071	1.1062	0.97646	1.0567	0.9423	1.12141
153	13	13	YBR009C;YNL030W	YBR009C	>YBR009C HHF1 SGDID:S000000213, Chr II from 255682-255371, reverse complement, Verified ORF, Histone H4, core histone protein required for chromatin assembly and chromosome function; one of two identical histone proteins (see also HHF2); contributes to te	1	GGKGLGKGGAKRH	1.59042e-08	158.76	_GLGK(ac)GGAK(ac)R_	GLGK(1)GGAK(1)R	2	464.272	-0.18571	0.69897	0.72401	0.69897	0.9423	0.74177
154	17	17	YBR009C;YNL030W	YBR009C	>YBR009C HHF1 SGDID:S000000213, Chr II from 255682-255371, reverse complement, Verified ORF, Histone H4, core histone protein required for chromatin assembly and chromosome function; one of two identical histone proteins (see also HHF2); contributes to te	1	LGKGGAKRHRKIL	1.69419e-08	158.76	_GLGK(ac)GGAK(ac)R_	GLGK(1)GGAK(1)R	2	464.272	-0.18571	0.58169	0.56505	0.5704	0.9423	0.605327
155	6	6	YBR009C;YNL030W	YBR009C	>YBR009C HHF1 SGDID:S000000213, Chr II from 255682-255371, reverse complement, Verified ORF, Histone H4, core histone protein required for chromatin assembly and chromosome function; one of two identical histone proteins (see also HHF2); contributes to te	1	_MSGRGKGGKGLG	8.08266e-10	155.84	_GK(ac)GGK(ac)GLGK_	GK(1)GGK(1)GLGK	2	443.261	-0.45071	0.73637	0.6761	0.73008	0.9423	0.774785
156	92	92	YBR009C;YNL030W	YBR009C	>YBR009C HHF1 SGDID:S000000213, Chr II from 255682-255371, reverse complement, Verified ORF, Histone H4, core histone protein required for chromatin assembly and chromosome function; one of two identical histone proteins (see also HHF2); contributes to te	1	DVVYALKRQGRTL	1.55675e-47	155.97	_TVTSLDVVYALK(ac)R_	TVTSLDVVYALK(1)R	2	753.93	0.328	0.92249	0.91413	0.92249	0.9423	0.978977
157	57	57	YBR010W;YNL031C	YBR010W	>YBR010W HHT1 SGDID:S000000214, Chr II from 256329-256739, Verified ORF, Histone H3, core histone protein required for chromatin assembly, part of heterochromatin-mediated telomeric and HM silencing; one of two identical histone H3 proteins (see HHT2); re	1	EIRRFQKSTELLI	3.83669e-30	228.12	_RFQK(ac)STELLIR_	RFQK(1)STELLIR	3	478.281	0.18794	0.5491	0.50865	0.52329	0.24044	2.17638
158	19	19	YBR010W;YNL031C	YBR010W	>YBR010W HHT1 SGDID:S000000214, Chr II from 256329-256739, Verified ORF, Histone H3, core histone protein required for chromatin assembly, part of heterochromatin-mediated telomeric and HM silencing; one of two identical histone H3 proteins (see HHT2); re	1	GGKAPRKQLASKA	4.89545e-06	122.96	_K(ac)QLASK(ac)AAR_	K(1)QLASK(1)AAR	2	528.812	0.26648	0.5124	0.49217	0.49851	0.24044	2.07332
159	24	24	YBR010W;YNL031C	YBR010W	>YBR010W HHT1 SGDID:S000000214, Chr II from 256329-256739, Verified ORF, Histone H3, core histone protein required for chromatin assembly, part of heterochromatin-mediated telomeric and HM silencing; one of two identical histone H3 proteins (see HHT2); re	1	RKQLASKAARKSA	4.11477e-10	176.6	_QLASK(ac)AAR_	QLASK(1)AAR	2	443.759	-0.29711	0.50075	0.46893	0.4793	0.24044	1.99343
160	28	28	YBR010W;YNL031C	YBR010W	>YBR010W HHT1 SGDID:S000000214, Chr II from 256329-256739, Verified ORF, Histone H3, core histone protein required for chromatin assembly, part of heterochromatin-mediated telomeric and HM silencing; one of two identical histone H3 proteins (see HHT2); re	1	ASKAARKSAPSTG	5.77231e-12	143.24	_K(ac)SAPSTGGVK(ac)K_	K(1)SAPSTGGVK(1)K	2	572.322	-0.055123	0.27736	0.25068	0.26439	0.24044	1.09961
161	37	37	YBR010W;YNL031C	YBR010W	>YBR010W HHT1 SGDID:S000000214, Chr II from 256329-256739, Verified ORF, Histone H3, core histone protein required for chromatin assembly, part of heterochromatin-mediated telomeric and HM silencing; one of two identical histone H3 proteins (see HHT2); re	1	PSTGGVKKPHRYK	3.89536e-05	88.187	_K(ac)SAPSTGGVK(ac)K_	K(1)SAPSTGGVK(1)K	2	572.322	-0.055123	0.17073		0.17073	0.24044	0.710073
162	10	10	YBR010W;YNL031C	YBR010W	>YBR010W HHT1 SGDID:S000000214, Chr II from 256329-256739, Verified ORF, Histone H3, core histone protein required for chromatin assembly, part of heterochromatin-mediated telomeric and HM silencing; one of two identical histone H3 proteins (see HHT2); re	1	TKQTARKSTGGKA	5.6359e-11	169.93	_K(ac)STGGK(ac)APR_	K(1)STGGK(1)APR	2	493.275	-0.1958	0.39626	0.365	0.38475	0.24044	1.60019
163	15	15	YBR010W;YNL031C	YBR010W	>YBR010W HHT1 SGDID:S000000214, Chr II from 256329-256739, Verified ORF, Histone H3, core histone protein required for chromatin assembly, part of heterochromatin-mediated telomeric and HM silencing; one of two identical histone H3 proteins (see HHT2); re	1	RKSTGGKAPRKQL	5.6359e-11	169.93	_STGGK(ac)APR_	STGGK(1)APR	2	408.222	-0.35008	0.66579	0.60489	0.61084	0.24044	2.54051
164	74	74	YBR011C	YBR011C	>YBR011C IPP1 SGDID:S000000215, Chr II from 257973-257110, reverse complement, Verified ORF, Cytoplasmic inorganic pyrophosphatase (PPase), homodimer that catalyzes the rapid exchange of oxygens from Pi with water, highly expressed and essential for viabi	1	PIIQDTKKGKLRF	8.73862e-41	192.55	_LEITKEETLNPIIQDTK(ac)K_	LEITKEETLNPIIQDTK(1)K	3	719.067	-0.31119	5.7858	5.2935	5.3212	0.96356	5.52244
165	228	228	YBR011C	YBR011C	>YBR011C IPP1 SGDID:S000000215, Chr II from 257973-257110, reverse complement, Verified ORF, Cytoplasmic inorganic pyrophosphatase (PPase), homodimer that catalyzes the rapid exchange of oxygens from Pi with water, highly expressed and essential for viabi	1	ETHDSWKQLIAGK	2.06575e-54	257.19	_ETHDSWK(ac)QLIAGK_	ETHDSWK(1)QLIAGK	3	518.935	-0.27569	2.7741	2.4795	2.6768	0.96356	2.77803
166	194	194	YBR011C	YBR011C	>YBR011C IPP1 SGDID:S000000215, Chr II from 257973-257110, reverse complement, Verified ORF, Cytoplasmic inorganic pyrophosphatase (PPase), homodimer that catalyzes the rapid exchange of oxygens from Pi with water, highly expressed and essential for viabi	0.999998	EWFRIYKIPDGKP	4.05415e-08	99.86	_IYK(ac)IPDGKPENQFAFSGEAK_	IYK(1)IPDGKPENQFAFSGEAK	3	761.055	-0.1241	10.779	10.315	10.545	0.96356	10.9438
167	199	199	YBR011C	YBR011C	>YBR011C IPP1 SGDID:S000000215, Chr II from 257973-257110, reverse complement, Verified ORF, Cytoplasmic inorganic pyrophosphatase (PPase), homodimer that catalyzes the rapid exchange of oxygens from Pi with water, highly expressed and essential for viabi	0.999999	YKIPDGKPENQFA	5.61686e-67	228.63	_IYKIPDGK(ac)PENQFAFSGEAK_	IYKIPDGK(1)PENQFAFSGEAK	3	761.055	-0.23339	6.3178	5.6321	6.0352	0.96356	6.26344
168	62	62	YBR011C	YBR011C	>YBR011C IPP1 SGDID:S000000215, Chr II from 257973-257110, reverse complement, Verified ORF, Cytoplasmic inorganic pyrophosphatase (PPase), homodimer that catalyzes the rapid exchange of oxygens from Pi with water, highly expressed and essential for viabi	0.999991	AKLEITKEETLNP	0.000364519	58.082	_LEITK(ac)EETLNPIIQDTKK_	LEITK(1)EETLNPIIQDTKK	3	719.067	0.37922	1.6629	1.555	1.6081	0.96356	1.66892
169	177	177	YBR011C	YBR011C	>YBR011C IPP1 SGDID:S000000215, Chr II from 257973-257110, reverse complement, Verified ORF, Cytoplasmic inorganic pyrophosphatase (PPase), homodimer that catalyzes the rapid exchange of oxygens from Pi with water, highly expressed and essential for viabi	1	DIEDVEKYFPGLL	3.13217e-61	277	_LNDIEDVEK(ac)YFPGLLR_	LNDIEDVEK(1)YFPGLLR	2	982.012	-0.10587	3.8414	3.436	3.4998	0.96356	3.63216
170	239	239	YBR011C	YBR011C	>YBR011C IPP1 SGDID:S000000215, Chr II from 257973-257110, reverse complement, Verified ORF, Cytoplasmic inorganic pyrophosphatase (PPase), homodimer that catalyzes the rapid exchange of oxygens from Pi with water, highly expressed and essential for viabi	1	GKSSDSKGIDLTN	3.25289e-34	166.91	_SSDSK(ac)GIDLTNVTLPDTPTYSK_	SSDSK(1)GIDLTNVTLPDTPTYSK	3	794.395	0.75346	4.1238	4.3135	4.2176	0.96356	4.3771
171	22	22	YBR011C	YBR011C	>YBR011C IPP1 SGDID:S000000215, Chr II from 257973-257110, reverse complement, Verified ORF, Cytoplasmic inorganic pyrophosphatase (PPase), homodimer that catalyzes the rapid exchange of oxygens from Pi with water, highly expressed and essential for viabi	0.999866	YKVYIEKDGKPVS	3.30106e-83	253.13	_VYIEK(ac)DGKPVSAFHDIPLYADK_	VYIEK(1)DGKPVSAFHDIPLYADK	3	849.776	-0.0079549	6.273	5.7127	5.9524	0.96356	6.17751
172	57	57	YBR011C	YBR011C	>YBR011C IPP1 SGDID:S000000215, Chr II from 257973-257110, reverse complement, Verified ORF, Cytoplasmic inorganic pyrophosphatase (PPase), homodimer that catalyzes the rapid exchange of oxygens from Pi with water, highly expressed and essential for viabi	1	PRWTNAKLEITKE	2.06772e-136	300.83	_WTNAK(ac)LEITKEETLNPIIQDTK_	WTNAK(1)LEITKEETLNPIIQDTK	3	876.469	0.2402	9.8413		9.8413	0.96356	10.2135
173	221	221	YBR011C	YBR011C	>YBR011C IPP1 SGDID:S000000215, Chr II from 257973-257110, reverse complement, Verified ORF, Cytoplasmic inorganic pyrophosphatase (PPase), homodimer that catalyzes the rapid exchange of oxygens from Pi with water, highly expressed and essential for viabi	1	YALDIIKETHDSW	0.00570474	92.939	_YALDIIK(ac)ETHDSWK_	YALDIIK(1)ETHDSWK	3	587.633	0.16346				0.96356	N.D.
174	162	162	YBR025C	YBR025C	>YBR025C OLA1 SGDID:S000000229, Chr II from 291865-290681, reverse complement, Verified ORF, P-loop ATPase with similarity to human OLA1 and bacterial YchF; identified as specifically interacting with the proteasome; protein levels are induced by hydrogen	1	DIEFAQKALEGAE	9.88714e-75	306.27	_DIEFAQK(ac)ALEGAEK_	DIEFAQK(1)ALEGAEK	2	795.904	1.3385	3.4231	3.2254	3.3518	0.85681	3.91195
175	192	192	YBR025C	YBR025C	>YBR025C OLA1 SGDID:S000000229, Chr II from 291865-290681, reverse complement, Verified ORF, P-loop ATPase with similarity to human OLA1 and bacterial YchF; identified as specifically interacting with the proteasome; protein levels are induced by hydrogen	1	EMDLITKIIKLLE	7.19257e-22	184.24	_EEMDLITK(ac)IIK_	EEMDLITK(1)IIK	3	458.923	-0.54617	3.7081	3.8799	3.8168	0.85681	4.45466
176	195	195	YBR025C	YBR025C	>YBR025C OLA1 SGDID:S000000229, Chr II from 291865-290681, reverse complement, Verified ORF, P-loop ATPase with similarity to human OLA1 and bacterial YchF; identified as specifically interacting with the proteasome; protein levels are induced by hydrogen	1	LITKIIKLLESGQ	9.62361e-09	123.96	_IIK(ac)LLESGQR_	IIK(1)LLESGQR	2	599.861	-0.54539	2.9692	3.0555	3.012	0.85681	3.51537
177	296	296	YBR025C	YBR025C	>YBR025C OLA1 SGDID:S000000229, Chr II from 291865-290681, reverse complement, Verified ORF, P-loop ATPase with similarity to human OLA1 and bacterial YchF; identified as specifically interacting with the proteasome; protein levels are induced by hydrogen	1	TISALPKIITTMR	1.3063e-12	181.26	_LQTISALPK(ac)IITTMR_	LQTISALPK(1)IITTMR	2	864.508	-0.072688	3.8668	3.5544	3.7491	0.85681	4.37565
178	286	286	YBR025C	YBR025C	>YBR025C OLA1 SGDID:S000000229, Chr II from 291865-290681, reverse complement, Verified ORF, P-loop ATPase with similarity to human OLA1 and bacterial YchF; identified as specifically interacting with the proteasome; protein levels are induced by hydrogen	1	DAEEELKKLQTIS	5.15358e-22	148.72	_LSHM(ox)SPEDAEEELK(ac)K_	LSHMSPEDAEEELK(1)K	3	600.949	-0.4806	3.0044	2.8518	3.0044	0.85681	3.5065
179	218	218	YBR026C	YBR026C	>YBR026C ETR1 SGDID:S000000230, Chr II from 294019-292877, reverse complement, Verified ORF, 2-enoyl thioester reductase, member of the medium chain dehydrogenase/reductase family; localized to in mitochondria, where it has a probable role in fatty acid s	1	NFDEVAKVLEDKY	3.36821e-09	110.22	_DRDNFDEVAK(ac)VLEDK_	DRDNFDEVAK(1)VLEDK	3	612.299	1.4101	11.845	8.9383	10.29	1.4964	6.8765
180	247	247	YBR026C	YBR026C	>YBR026C ETR1 SGDID:S000000230, Chr II from 294019-292877, reverse complement, Verified ORF, 2-enoyl thioester reductase, member of the medium chain dehydrogenase/reductase family; localized to in mitochondria, where it has a probable role in fatty acid s	1	AKEVLSKILGENA	2.87364e-07	140.24	_EVLSK(ac)ILGENAR_	EVLSK(1)ILGENAR	3	457.593	-0.075432	10.594	9.6386	10.287	1.4964	6.8745
181	288	288	YBR026C	YBR026C	>YBR026C ETR1 SGDID:S000000230, Chr II from 294019-292877, reverse complement, Verified ORF, 2-enoyl thioester reductase, member of the medium chain dehydrogenase/reductase family; localized to in mitochondria, where it has a probable role in fatty acid s	1	TYGGMSKQPVTLP	3.83048e-13	117.03	_KLENNALM(ox)LTYGGM(ox)SK(ac)QPVTLPTSLHIFK_	KLENNALMLTYGGMSK(1)QPVTLPTSLHIFK	4	827.187	-0.64675	12.385	10.624	11.37	1.4964	7.59824
182	301	301	YBR026C	YBR026C	>YBR026C ETR1 SGDID:S000000230, Chr II from 294019-292877, reverse complement, Verified ORF, 2-enoyl thioester reductase, member of the medium chain dehydrogenase/reductase family; localized to in mitochondria, where it has a probable role in fatty acid s	1	TSLHIFKGLTSKG	7.9583e-06	85.937	_QPVTLPTSLHIFK(ac)GLTSK_	QPVTLPTSLHIFK(1)GLTSK	3	670.386	0.16427	11.857	11.118	11.696	1.4964	7.81609
183	45	45	YBR026C	YBR026C	>YBR026C ETR1 SGDID:S000000230, Chr II from 294019-292877, reverse complement, Verified ORF, 2-enoyl thioester reductase, member of the medium chain dehydrogenase/reductase family; localized to in mitochondria, where it has a probable role in fatty acid s	1	VKNYTPKQDLSQS	7.59768e-05	116.58	_NYTPK(ac)QDLSQSIVLK_	NYTPK(1)QDLSQSIVLK	3	592.656	0.71966		9.5175	9.5175	1.4964	6.36026
184	242	242	YBR026C	YBR026C	>YBR026C ETR1 SGDID:S000000230, Chr II from 294019-292877, reverse complement, Verified ORF, 2-enoyl thioester reductase, member of the medium chain dehydrogenase/reductase family; localized to in mitochondria, where it has a probable role in fatty acid s	1	NDKTFAKEVLSKI	2.4209e-16	183.03	_TFAK(ac)EVLSK_	TFAK(1)EVLSK	2	532.803	-0.36061		14.32	14.32	1.4964	9.56963
185	238	238	YBR026C	YBR026C	>YBR026C ETR1 SGDID:S000000230, Chr II from 294019-292877, reverse complement, Verified ORF, 2-enoyl thioester reductase, member of the medium chain dehydrogenase/reductase family; localized to in mitochondria, where it has a probable role in fatty acid s	1	ESQNNDKTFAKEV	3.91831e-27	225.85	_VISESQNNDK(ac)TFAK_	VISESQNNDK(1)TFAK	2	811.905	1.2813	12.032	10.195	11.075	1.4964	7.4011
186	180;180	180	YBR031W;YDR012W	YDR012W	>YBR031W RPL4A SGDID:S000000235, Chr II from 300166-301254, Verified ORF, N-terminally acetylated protein component of the large (60S) ribosomal subunit, nearly identical to Rpl4Bp and has similarity to E. coli L4 and rat L4 ribosomal proteins;>YDR012W R	1	AHSDLLKVLKSKK	1.38574e-37	206.32	_AVGAHSDLLK(ac)VLK_	AVGAHSDLLK(1)VLK	2	696.914	0.46287	0.56649	0.39872	0.43574	0.67017	0.650193
187	170;170	170	YBR031W;YDR012W	YDR012W	>YBR031W RPL4A SGDID:S000000235, Chr II from 300166-301254, Verified ORF, N-terminally acetylated protein component of the large (60S) ribosomal subunit, nearly identical to Rpl4Bp and has similarity to E. coli L4 and rat L4 ribosomal proteins;>YDR012W R	1	EAVAALKAVGAHS	0.000637565	65.175	_EAVAALK(ac)AVGAHSDLLK_	EAVAALK(1)AVGAHSDLLK	3	578.996	-0.043223	1.1817		1.1817	0.67017	1.76328
188	217;217	217	YBR031W;YDR012W	YDR012W	>YBR031W RPL4A SGDID:S000000235, Chr II from 300166-301254, Verified ORF, N-terminally acetylated protein component of the large (60S) ribosomal subunit, nearly identical to Rpl4Bp and has similarity to E. coli L4 and rat L4 ribosomal proteins;>YDR012W R	1	EDNGIVKALRNVP	0.00890188	38.714	_GPLVVYAEDNGIVK(ac)ALR_	GPLVVYAEDNGIVK(1)ALR	3	619.347	0.83916		1.2633	1.2633	0.67017	1.88504
189	308;308	308	YBR031W;YDR012W	YDR012W	>YBR031W RPL4A SGDID:S000000235, Chr II from 300166-301254, Verified ORF, N-terminally acetylated protein component of the large (60S) ribosomal subunit, nearly identical to Rpl4Bp and has similarity to E. coli L4 and rat L4 ribosomal proteins;>YDR012W R	1	AGQATQKRTHVLK	8.25707e-26	152.32	_IINSSEIQSAIRPAGQATQK(ac)R_	IINSSEIQSAIRPAGQATQK(1)R	3	770.756	0.20194	0.6465	0.56171	0.59032	0.67017	0.880851
190	161;161	161	YBR031W;YDR012W	YDR012W	>YBR031W RPL4A SGDID:S000000235, Chr II from 300166-301254, Verified ORF, N-terminally acetylated protein component of the large (60S) ribosomal subunit, nearly identical to Rpl4Bp and has similarity to E. coli L4 and rat L4 ribosomal proteins;>YDR012W R	1	DLESIQKTKEAVA	6.35631e-08	47.499	_IPEIPLVVSTDLESIQK(ac)TK_	IPEIPLVVSTDLESIQK(1)TK	3	718.075	0.45582	1.1742	0.89287	1.0239	0.67017	1.52782
191	332;332	332	YBR031W;YDR012W	YDR012W	>YBR031W RPL4A SGDID:S000000235, Chr II from 300166-301254, Verified ORF, N-terminally acetylated protein component of the large (60S) ribosomal subunit, nearly identical to Rpl4Bp and has similarity to E. coli L4 and rat L4 ribosomal proteins;>YDR012W R	1	RLNPYAKVFAAEK	9.47887e-22	210.79	_LNPYAK(ac)VFAAEK_	LNPYAK(1)VFAAEK	3	464.922	-0.51792	0.75121	0.65843	0.69119	0.67017	1.03137
192	338;338	338	YBR031W;YDR012W	YDR012W	>YBR031W RPL4A SGDID:S000000235, Chr II from 300166-301254, Verified ORF, N-terminally acetylated protein component of the large (60S) ribosomal subunit, nearly identical to Rpl4Bp and has similarity to E. coli L4 and rat L4 ribosomal proteins;>YDR012W R	1	KVFAAEKLGSKKA	1.5804e-07	138.99	_VFAAEK(ac)LGSK_	VFAAEK(1)LGSK	2	546.308	1.0658	0.68382	0.66577	0.68382	0.67017	1.02037
193	104;104	104	YBR031W;YDR012W	YDR012W	>YBR031W RPL4A SGDID:S000000235, Chr II from 300166-301254, Verified ORF, N-terminally acetylated protein component of the large (60S) ribosomal subunit, nearly identical to Rpl4Bp and has similarity to E. coli L4 and rat L4 ribosomal proteins;>YDR012W R	1	RMFAPTKTWRKWN	3.21573e-11	166.19	_MFAPTK(ac)TWR_	MFAPTK(1)TWR	3	393.871	0.65198	0.7488	0.63374	0.71348	0.67017	1.06463
195	55;55	55	YBR031W;YDR012W	YDR012W	>YBR031W RPL4A SGDID:S000000235, Chr II from 300166-301254, Verified ORF, N-terminally acetylated protein component of the large (60S) ribosomal subunit, nearly identical to Rpl4Bp and has similarity to E. coli L4 and rat L4 ribosomal proteins;>YDR012W R	1	AYAVSEKAGHQTS	3.47209e-55	211.03	_RQAYAVSEK(ac)AGHQTSAESWGTGR_	RQAYAVSEK(1)AGHQTSAESWGTGR	4	630.556	0.0041066	0.86036	0.79184	0.82106	0.67017	1.22515
196	144;144	144	YBR031W;YDR012W	YDR012W	>YBR031W RPL4A SGDID:S000000235, Chr II from 300166-301254, Verified ORF, N-terminally acetylated protein component of the large (60S) ribosomal subunit, nearly identical to Rpl4Bp and has similarity to E. coli L4 and rat L4 ribosomal proteins;>YDR012W R	1	RGHRVEKIPEIPL	4.52559e-32	170.91	_VEK(ac)IPEIPLVVSTDLESIQK_	VEK(1)IPEIPLVVSTDLESIQK	3	760.43	-0.45854	1.6548	1.6329	1.6548	0.67017	2.46922
197	29	29	YBR035C	YBR035C	>YBR035C PDX3 SGDID:S000000239, Chr II from 306955-306269, reverse complement, Verified ORF, Pyridoxine (pyridoxamine) phosphate oxidase, has homologs in E. coli and Myxococcus xanthus; transcription is under the general control of nitrogen metabolism	1	KFTLNEKQLTDDP	5.59529e-25	228.9	_FTLNEK(ac)QLTDDPIDLFTK_	FTLNEK(1)QLTDDPIDLFTK	3	727.376	0.46815	3.4455	3.2183	3.3173	1.9798	1.67557
198	78	78	YBR035C	YBR035C	>YBR035C PDX3 SGDID:S000000239, Chr II from 306955-306269, reverse complement, Verified ORF, Pyridoxine (pyridoxamine) phosphate oxidase, has homologs in E. coli and Myxococcus xanthus; transcription is under the general control of nitrogen metabolism	1	SRILLFKELDHRG	3.74049e-17	186.87	_ILLFK(ac)ELDHR_	ILLFK(1)ELDHR	3	442.591	0.20308	6.3123	5.7854	6.0484	1.9798	3.05506
199	169	169	YBR035C	YBR035C	>YBR035C PDX3 SGDID:S000000239, Chr II from 306955-306269, reverse complement, Verified ORF, Pyridoxine (pyridoxamine) phosphate oxidase, has homologs in E. coli and Myxococcus xanthus; transcription is under the general control of nitrogen metabolism	1	LDELTQKNTERFK	4.33957e-10	126.63	_NREELDELTQK(ac)NTER_	NREELDELTQK(1)NTER	3	639.648	0.97925	2.6958	3.6273	3.1271	1.9798	1.5795
200	182	182	YBR039W	YBR039W	>YBR039W ATP3 SGDID:S000000243, Chr II from 315575-316510, Verified ORF, Gamma subunit of the F1 sector of mitochondrial F1F0 ATP synthase, which is a large, evolutionarily conserved enzyme complex required for ATP synthesis	1	SALIADKLLSVMK	2.31511e-08	95.48	_DAPTFQESALIADK(ac)LLSVM(ox)K_	DAPTFQESALIADK(1)LLSVMK	3	745.724	-0.64697	4.2318	6.6094	5.2886	1.8429	2.86972
202	91	91	YBR039W	YBR039W	>YBR039W ATP3 SGDID:S000000243, Chr II from 315575-316510, Verified ORF, Gamma subunit of the F1 sector of mitochondrial F1F0 ATP synthase, which is a large, evolutionarily conserved enzyme complex required for ATP synthesis	1	YKNAETKNLDVEA	3.58141e-87	319.99	_NAETK(ac)NLDVEATETGAPK_	NAETK(1)NLDVEATETGAPK	3	643.985	0.10521	10.165	8.4428	8.984	1.8429	4.87493
203	359	359	YBR041W	YBR041W	>YBR041W FAT1 SGDID:S000000245, Chr II from 318266-320275, Verified ORF, Fatty acid transporter and very long-chain fatty acyl-CoA synthetase, may form a complex with Faa1p or Faa4p that imports and activates exogenous fatty acids	1	LHTPISKYEKMHK	0.000132182	114.82	_YLLHTPISK(ac)YEK_	YLLHTPISK(1)YEK	3	511.949	-0.94034	4.0596	3.6526	4.0114	1.3253	3.02679
204	151	151	YBR044C	YBR044C	>YBR044C TCM62 SGDID:S000000248, Chr II from 326058-324337, reverse complement, Verified ORF, Protein involved in the assembly of the mitochondrial succinate dehydrogenase complex; putative chaperone	1	EVTNGIKAGLRYI	0.00441892	71.153	_EVTNGIK(ac)AGLR_	EVTNGIK(1)AGLR	2	600.341	-0.49197	0.00088975	0.0012692	0.0010627	#N/A	#N/A
205	15	15	YBR048W;YDR025W	YBR048W	>YBR048W RPS11B SGDID:S000000252, Chr II from 332829-332873,333385-333810, Verified ORF, Protein component of the small (40S) ribosomal subunit; identical to Rps11Ap and has similarity to E. coli S17 and rat S11 ribosomal proteins;>YDR025W RPS11A SGDID:S	1	SERAFQKQPHIFN	4.03339e-08	109.6	_AFQK(ac)QPHIFNNPK_	AFQK(1)QPHIFNNPK	3	537.619	1.1475	0.53638	0.3848	0.45431	0.66567	0.682485
206	96	96	YBR048W;YDR025W	YBR048W	>YBR048W RPS11B SGDID:S000000252, Chr II from 332829-332873,333385-333810, Verified ORF, Protein component of the small (40S) ribosomal subunit; identical to Rps11Ap and has similarity to E. coli S17 and rat S11 ribosomal proteins;>YDR025W RPS11A SGDID:S	1	YLHYIPKYNRYEK	1.28581e-13	133.23	_AYLHYIPK(ac)YNR_	AYLHYIPK(1)YNR	3	493.93	-0.36931	0.59085	0.46058	0.54767	0.66567	0.822735
207	79	79	YBR048W;YDR025W	YBR048W	>YBR048W RPS11B SGDID:S000000252, Chr II from 332829-332873,333385-333810, Verified ORF, Protein component of the small (40S) ribosomal subunit; identical to Rps11Ap and has similarity to E. coli S17 and rat S11 ribosomal proteins;>YDR025W RPS11A SGDID:S	1	GTVVSTKMHRTIV	6.17799e-07	101.53	_ILTGTVVSTK(ac)MHR_	ILTGTVVSTK(1)MHR	3	495.613	1.3507		0.7043	0.7043	0.66567	1.05803
208	43	43	YBR048W;YDR025W	YBR048W	>YBR048W RPS11B SGDID:S000000252, Chr II from 332829-332873,333385-333810, Verified ORF, Protein component of the small (40S) ribosomal subunit; identical to Rps11Ap and has similarity to E. coli S17 and rat S11 ribosomal proteins;>YDR025W RPS11A SGDID:S	1	NAGLGFKTPKTAI	9.96839e-12	161.67	_NAGLGFK(ac)TPK_	NAGLGFK(1)TPK	2	537.801	0.064166	0.70182	0.6702	0.69236	0.66567	1.04009
209	133	133	YBR048W;YDR025W	YBR048W	>YBR048W RPS11B SGDID:S000000252, Chr II from 332829-332873,333385-333810, Verified ORF, Protein component of the small (40S) ribosomal subunit; identical to Rps11Ap and has similarity to E. coli S17 and rat S11 ribosomal proteins;>YDR025W RPS11A SGDID:S	1	QCRPISKTVRFNV	1.06008e-09	109.89	_VQVGDIVTVGQCRPISK(ac)TVR_	VQVGDIVTVGQCRPISK(1)TVR	3	752.083	-0.018791	3.2596	4.8553	3.9783	0.66567	5.97638
210	477	477	YBR049C	YBR049C	>YBR049C REB1 SGDID:S000000253, Chr II from 336816-334384, reverse complement, Verified ORF, RNA polymerase I enhancer binding protein; DNA binding protein which binds to genes transcribed by both RNA polymerase I and RNA polymerase II; required for termi	1	IFEQRGKWTAEEE	5.26191e-18	171.21	_GK(ac)WTAEEEQELAK_	GK(1)WTAEEEQELAK	2	780.881	0.44412	1.4618	1.5213	1.4913	1.0189	1.46364
211	286	286	YBR054W	YBR054W	>YBR054W YRO2 SGDID:S000000258, Chr II from 343099-344133, Verified ORF, Putative protein of unknown function; the authentic, non-tagged protein is detected in a phosphorylated state in highly purified mitochondria in high-throughput studies; transcriptio	1	VGPVAEKKMPSPA	0.00363084	64.52	_LGLIFDEEPAEHVGPVAEK(ac)K_	LGLIFDEEPAEHVGPVAEK(1)K	3	740.723	1.6657	7.9808		7.9808	1.8413	4.33433
212	218	218	YBR073W	YBR073W	>YBR073W RDH54 SGDID:S000000277, Chr II from 383107-385983, Verified ORF, DNA-dependent ATPase, stimulates strand exchange by modifying the topology of double-stranded DNA; involved in recombinational repair of DNA double-strand breaks during mitosis and	1	TKNDGGKYQMPLS	5.23496e-06	135.98	_NDGGK(ac)YQM(ox)PLSQLFSLNTVK_	NDGGK(1)YQMPLSQLFSLNTVK	3	766.719	0.25694	0.13829		0.13829	0.46921	0.294729
213	55	55	YBR073W	YBR073W	>YBR073W RDH54 SGDID:S000000277, Chr II from 383107-385983, Verified ORF, DNA-dependent ATPase, stimulates strand exchange by modifying the topology of double-stranded DNA; involved in recombinational repair of DNA double-strand breaks during mitosis and	1	RRVGSNKYTQLKP	9.75881e-90	289.26	_VGSNK(ac)YTQLKPTATAVTTAPISK_	VGSNK(1)YTQLKPTATAVTTAPISK	3	806.779	0.39017	0.11358	0.11079	0.11217	0.46921	0.239061
214	638	638	YBR079C	YBR079C	>YBR079C RPG1 SGDID:S000000283, Chr II from 398271-395377, reverse complement, Verified ORF, eIF3a subunit of the core complex of translation initiation factor 3 (eIF3), essential for translation; part of a subcomplex (Prt1p-Rpg1p-Nip1p) that stimulates b	1	QRILEEKAAIEAK	0.00301052	73.435	_ILEEK(ac)AAIEAK_	ILEEK(1)AAIEAK	2	628.858	-0.76667		0.47372	0.47372	0.83172	0.569567
215	268	268	YBR079C	YBR079C	>YBR079C RPG1 SGDID:S000000283, Chr II from 398271-395377, reverse complement, Verified ORF, eIF3a subunit of the core complex of translation initiation factor 3 (eIF3), essential for translation; part of a subcomplex (Prt1p-Rpg1p-Nip1p) that stimulates b	1	DVFHLMKISKRAP	5.39858e-29	182.57	_SIEDVFHLM(ox)K(ac)ISK_	SIEDVFHLMK(1)ISK	3	535.617	0.4829	2.8591	2.7533	2.8451	0.83172	3.42074
216	128	128	YBR080C	YBR080C	>YBR080C SEC18 SGDID:S000000284, Chr II from 400884-398608, reverse complement, Verified ORF, ATPase required for the release of Sec17p during the 'priming' step in homotypic vacuole fusion and for ER to Golgi transport; homolog of the mammalian NSF	1	SFRARGKAVSTVF	8.79466e-07	107.74	_GK(ac)AVSTVFDQDELAK_	GK(1)AVSTVFDQDELAK	3	550.618	0.38697	1.8292	1.9351	1.8814	1.1256	1.67146
217	268	268	YBR080C	YBR080C	>YBR080C SEC18 SGDID:S000000284, Chr II from 400884-398608, reverse complement, Verified ORF, ATPase required for the release of Sec17p during the 'priming' step in homotypic vacuole fusion and for ER to Golgi transport; homolog of the mammalian NSF	1	PPSVIEKLGISHV	0.00271633	52.823	_IFPPSVIEK(ac)LGISHVK_	IFPPSVIEK(1)LGISHVK	3	602.689	0.22798	4.2327	3.3507	3.766	1.1256	3.34577
218	629	629	YBR081C	YBR081C	>YBR081C SPT7 SGDID:S000000285, Chr II from 405245-401247, reverse complement, Verified ORF, Subunit of the SAGA transcriptional regulatory complex, involved in proper assembly of the complex; also present as a C-terminally truncated form in the SLIK/SALS	1	VIPEGEKEKDKTA	2.42076e-11	111.94	_LTSVIPEGEK(ac)EK_	LTSVIPEGEK(1)EK	2	686.372	0.093682	1.8671	2.3077	1.9215	1.0177	1.88808
219	633	633	YBR081C	YBR081C	>YBR081C SPT7 SGDID:S000000285, Chr II from 405245-401247, reverse complement, Verified ORF, Subunit of the SAGA transcriptional regulatory complex, involved in proper assembly of the complex; also present as a C-terminally truncated form in the SLIK/SALS	1	GEKEKDKTASSTV	0.000520172	74.953	_DK(ac)TASSTVTVHENVNK(ac)NEIK_	DK(1)TASSTVTVHENVNK(1)NEIK	3	766.724	0.60012		3.3378	3.3378	1.0177	3.27975
220	647	647	YBR081C	YBR081C	>YBR081C SPT7 SGDID:S000000285, Chr II from 405245-401247, reverse complement, Verified ORF, Subunit of the SAGA transcriptional regulatory complex, involved in proper assembly of the complex; also present as a C-terminally truncated form in the SLIK/SALS	1	VHENVNKNEIKEN	6.24835e-09	109.38	_TASSTVTVHENVNK(ac)NEIK_	TASSTVTVHENVNK(1)NEIK	3	671.68	0.2644	1.7191	1.5975	1.6572	1.0177	1.62838
221	655	655	YBR081C	YBR081C	>YBR081C SPT7 SGDID:S000000285, Chr II from 405245-401247, reverse complement, Verified ORF, Subunit of the SAGA transcriptional regulatory complex, involved in proper assembly of the complex; also present as a C-terminally truncated form in the SLIK/SALS	1	EIKENGKNEEQDM	0.000167256	75.358	_ENGK(ac)NEEQDM(ox)VEESSK(ac)TEDSSK_	ENGK(1)NEEQDMVEESSK(1)TEDSSK	3	867.364	0.44152	5.5954	6.2075	5.8935	1.0177	5.791
222	667	667	YBR081C	YBR081C	>YBR081C SPT7 SGDID:S000000285, Chr II from 405245-401247, reverse complement, Verified ORF, Subunit of the SAGA transcriptional regulatory complex, involved in proper assembly of the complex; also present as a C-terminally truncated form in the SLIK/SALS	1	MVEESSKTEDSSK	1.08812e-89	266.7	_NEEQDMVEESSK(ac)TEDSSK_	NEEQDMVEESSK(1)TEDSSK	2	1057.44	0.66625	3.0176	2.8289	2.8939	1.0177	2.84357
223	584	584	YBR081C	YBR081C	>YBR081C SPT7 SGDID:S000000285, Chr II from 405245-401247, reverse complement, Verified ORF, Subunit of the SAGA transcriptional regulatory complex, involved in proper assembly of the complex; also present as a C-terminally truncated form in the SLIK/SALS	1	VAGSGRKGLNMGA	1.6324e-30	197.31	_K(ac)GLNMGAHMLAK(ac)ENGK_	K(1)GLNMGAHMLAK(1)ENGK	3	594.971	-0.82656	0.97968	0.93709	0.95273	1.0177	0.93616
224	595	595	YBR081C	YBR081C	>YBR081C SPT7 SGDID:S000000285, Chr II from 405245-401247, reverse complement, Verified ORF, Subunit of the SAGA transcriptional regulatory complex, involved in proper assembly of the complex; also present as a C-terminally truncated form in the SLIK/SALS	1	GAHMLAKENGKVS	1.6324e-30	183.77	_K(ac)GLNMGAHMLAK(ac)ENGK_	K(1)GLNMGAHMLAK(1)ENGK	3	594.971	-0.82656	1.5557	1.52	1.546	1.0177	1.51911
225	379	379	YBR081C	YBR081C	>YBR081C SPT7 SGDID:S000000285, Chr II from 405245-401247, reverse complement, Verified ORF, Subunit of the SAGA transcriptional regulatory complex, involved in proper assembly of the complex; also present as a C-terminally truncated form in the SLIK/SALS	1	FSDTGNKRPKQSN	0.00233926	59.261	_LPTPEGSTFSDTGNK(ac)RPK_	LPTPEGSTFSDTGNK(1)RPK	3	658.669	-0.080823	0.086504	0.22093	0.086504	1.0177	0.0849995
226	603	603	YBR081C	YBR081C	>YBR081C SPT7 SGDID:S000000285, Chr II from 405245-401247, reverse complement, Verified ORF, Subunit of the SAGA transcriptional regulatory complex, involved in proper assembly of the complex; also present as a C-terminally truncated form in the SLIK/SALS	1	NGKVSEKDSSKTV	7.82813e-20	169.23	_VSEK(ac)DSSK(ac)TVK_	VSEK(1)DSSK(1)TVK	2	646.341	0.69671	0.93919	0.88835	0.93039	1.0177	0.914209
227	607	607	YBR081C	YBR081C	>YBR081C SPT7 SGDID:S000000285, Chr II from 405245-401247, reverse complement, Verified ORF, Subunit of the SAGA transcriptional regulatory complex, involved in proper assembly of the complex; also present as a C-terminally truncated form in the SLIK/SALS	1	SEKDSSKTVKDEA	7.82813e-20	169.23	_VSEK(ac)DSSK(ac)TVK_	VSEK(1)DSSK(1)TVK	2	646.341	0.69671	0.93919	0.88835	0.93039	1.0177	0.914209
228	191	191	YBR084W	YBR084W	>YBR084W MIS1 SGDID:S000000288, Chr II from 411048-413975, Verified ORF, Mitochondrial C1-tetrahydrofolate synthase, involved in interconversion between different oxidation states of tetrahydrofolate (THF); provides activities of formyl-THF synthetase, me	1	LEEAHVKLDGKNA	1.62352e-32	212.95	_LLEEAHVK(ac)LDGK_	LLEEAHVK(1)LDGK	3	465.261	-0.88039	8.4678	8.7799	8.5366	0.81846	10.4301
229	114	114	YBR084W	YBR084W	>YBR084W MIS1 SGDID:S000000288, Chr II from 411048-413975, Verified ORF, Mitochondrial C1-tetrahydrofolate synthase, involved in interconversion between different oxidation states of tetrahydrofolate (THF); provides activities of formyl-THF synthetase, me	1	TEVELLKKISDIN	5.18652e-22	153.74	_LPAEITEVELLK(ac)K_	LPAEITEVELLK(1)K	3	508.968	0.19163	6.2267	5.0017	5.5807	0.81846	6.81854
230	334	334	YBR084W	YBR084W	>YBR084W MIS1 SGDID:S000000288, Chr II from 411048-413975, Verified ORF, Mitochondrial C1-tetrahydrofolate synthase, involved in interconversion between different oxidation states of tetrahydrofolate (THF); provides activities of formyl-THF synthetase, me	1	EKLPVIKPLPLHL	1.20337e-26	152.13	_LPVIK(ac)PLPLHLESPVPSDIDISR_	LPVIK(1)PLPLHLESPVPSDIDISR	3	859.827	-1.303	7.0761	6.4936	7.02	0.81846	8.57708
231	291	291	YBR084W	YBR084W	>YBR084W MIS1 SGDID:S000000288, Chr II from 411048-413975, Verified ORF, Mitochondrial C1-tetrahydrofolate synthase, involved in interconversion between different oxidation states of tetrahydrofolate (THF); provides activities of formyl-THF synthetase, me	1	VDFDSVKEKTSYI	9.7831e-38	211.38	_LVGDVDFDSVK(ac)EK_	LVGDVDFDSVK(1)EK	3	498.256	-0.011266	6.6541	6.5517	6.6245	0.81846	8.09386
232	499	499	YBR084W	YBR084W	>YBR084W MIS1 SGDID:S000000288, Chr II from 411048-413975, Verified ORF, Mitochondrial C1-tetrahydrofolate synthase, involved in interconversion between different oxidation states of tetrahydrofolate (THF); provides activities of formyl-THF synthetase, me	1	FHEATQKNDSTFY	0.000628008	93.478	_MFHEATQK(ac)NDSTFYK_	MFHEATQK(1)NDSTFYK	3	630.289	1.3743		5.8857	5.8857	0.81846	7.19119
233	506	506	YBR084W	YBR084W	>YBR084W MIS1 SGDID:S000000288, Chr II from 411048-413975, Verified ORF, Mitochondrial C1-tetrahydrofolate synthase, involved in interconversion between different oxidation states of tetrahydrofolate (THF); provides activities of formyl-THF synthetase, me	1	NDSTFYKRLVPRK	0.00109888	83.948	_NDSTFYK(ac)R_	NDSTFYK(1)R	2	536.757	-0.32293	9.521	10.869	10.173	0.81846	12.4294
234	879	879	YBR084W	YBR084W	>YBR084W MIS1 SGDID:S000000288, Chr II from 411048-413975, Verified ORF, Mitochondrial C1-tetrahydrofolate synthase, involved in interconversion between different oxidation states of tetrahydrofolate (THF); provides activities of formyl-THF synthetase, me	1	KMYGGAKIEVSPE	1.23648e-09	114.33	_MYGGAK(ac)IEVSPEAQK_	MYGGAK(1)IEVSPEAQK	3	550.612	-0.68045		4.7506	4.7506	0.81846	5.80432
235	582	582	YBR084W	YBR084W	>YBR084W MIS1 SGDID:S000000288, Chr II from 411048-413975, Verified ORF, Mitochondrial C1-tetrahydrofolate synthase, involved in interconversion between different oxidation states of tetrahydrofolate (THF); provides activities of formyl-THF synthetase, me	1	GEAATEKGFTRTT	2.63686e-22	156.5	_QITIGEAATEK(ac)GFTR_	QITIGEAATEK(1)GFTR	3	555.293	0.48249	14.091	14.904	14.144	0.81846	17.2812
236	533	533	YBR084W	YBR084W	>YBR084W MIS1 SGDID:S000000288, Chr II from 411048-413975, Verified ORF, Mitochondrial C1-tetrahydrofolate synthase, involved in interconversion between different oxidation states of tetrahydrofolate (THF); provides activities of formyl-THF synthetase, me	1	KRLDIEKEDPDAL	2.52502e-36	122.19	_RLDIEK(ac)EDPDALTPEEVK_	RLDIEK(1)EDPDALTPEEVK	3	713.699	3.2661	4.7813	3.9525	4.3472	0.81846	5.31144
237	13	13	YBR088C	YBR088C	>YBR088C POL30 SGDID:S000000292, Chr II from 425760-424984, reverse complement, Verified ORF, Proliferating cell nuclear antigen (PCNA), functions as the sliding clamp for DNA polymerase delta; may function as a docking site for other proteins required fo	1	EEASLFKRIIDGF	0.00171838	102.06	_FEEASLFK(ac)R_	FEEASLFK(1)R	2	584.803	-0.24218				0.99358	N.D.
238	91	91	YBR089C-A	YBR089C-A	>YBR089C-A NHP6B SGDID:S000002157, Chr II from 426483-426184, reverse complement, Verified ORF, High-mobility group non-histone chromatin protein, functionally redundant with Nhp6Ap; homologous to mammalian high mobility group proteins 1 and 2; acts to re	1	KRYESEKELYNAT	1.78832e-15	169.04	_YESEK(ac)ELYNATR_	YESEK(1)ELYNATR	2	772.865	2.6692	0.47771	0.49829	0.49829	1.7927	0.277955
239	16	16	YBR095C	YBR095C	>YBR095C RXT2 SGDID:S000000299, Chr II from 435692-434400, reverse complement, Verified ORF, Subunit of the histone deacetylase Rpd3L complex; possibly involved in cell fusion and invasive growth	1	NAELESKSVLANE	4.34746e-27	161.53	_NNAELESK(ac)SVLANESNIISTFTR_	NNAELESK(1)SVLANESNIISTFTR	3	860.436	-0.28838	0.93961		0.93961	0.98149	0.95733
240	51	51	YBR095C	YBR095C	>YBR095C RXT2 SGDID:S000000299, Chr II from 435692-434400, reverse complement, Verified ORF, Subunit of the histone deacetylase Rpd3L complex; possibly involved in cell fusion and invasive growth	1	KRSLDGKLIYPEA	6.06449e-31	188.1	_SLDGK(ac)LIYPEATGISSNR_	SLDGK(1)LIYPEATGISSNR	2	982.01	0.36661	0.7018	0.67813	0.67813	0.98149	0.690919
241	130	130	YBR096W	YBR096W	>YBR096W YBR096W SGDID:S000000300, Chr II from 436015-436707, Uncharacterized ORF, Putative protein of unknown function; green fluorescent protein (GFP)-fusion protein localizes to the ER	1	NFLKEIKPFQKYS	0.00205675	117.16	_EIK(ac)PFQK_	EIK(1)PFQK	2	466.266	-0.070306	11.721	10.542	10.947	0.99497	11.0023
243	269	269	YBR101C	YBR101C	>YBR101C FES1 SGDID:S000000305, Chr II from 444687-443815, reverse complement, Verified ORF, Hsp70 (Ssa1p) nucleotide exchange factor, cytosolic homolog of Sil1p, which is the nucleotide exchange factor for BiP (Kar2p) in the endoplasmic reticulum	1	KLNEGYKHIEPLK	3.36741e-05	87.18	_LNEGYK(ac)HIEPLK_	LNEGYK(1)HIEPLK	3	494.937	-1.6118	2.8235	2.734	2.7784	1.3383	2.07607
244	90	90	YBR106W	YBR106W	>YBR106W PHO88 SGDID:S000000310, Chr II from 452652-453218, Verified ORF, Probable membrane protein, involved in phosphate transport; pho88 pho86 double null mutant exhibits enhanced synthesis of repressible acid phosphatase at high inorganic phosphate co	1	VRDYDLKEIDSAI	3.62382e-15	138.42	_DYDLK(ac)EIDSAIK_	DYDLK(1)EIDSAIK	2	726.367	0.54959		0.91562	0.91562	0.59679	1.53424
245	64	64	YBR106W	YBR106W	>YBR106W PHO88 SGDID:S000000310, Chr II from 452652-453218, Verified ORF, Probable membrane protein, involved in phosphate transport; pho88 pho86 double null mutant exhibits enhanced synthesis of repressible acid phosphatase at high inorganic phosphate co	1	NDMTTMKYVEPGN	2.45891e-26	207.76	_NDMTTMK(ac)YVEPGNAMSGEGEK_	NDMTTMK(1)YVEPGNAMSGEGEK	3	777.669	-0.95883	2.6054	2.5079	2.5936	0.59679	4.34592
246	91	91	YBR109C	YBR109C	>YBR109C CMD1 SGDID:S000000313, Chr II from 458356-457913, reverse complement, Verified ORF, Calmodulin; Ca++ binding protein that regulates Ca++ independent processes (mitosis, bud growth, actin organization, endocytosis, etc.) and Ca++ dependent process	1	ELLEAFKVFDKNG	3.92635e-53	212.55	_SNDSEQELLEAFK(ac)VFDK_	SNDSEQELLEAFK(1)VFDK	2	1020.99	0.68562	2.3278	2.2092	2.2677	1.068	2.12331
247	95	95	YBR109C	YBR109C	>YBR109C CMD1 SGDID:S000000313, Chr II from 458356-457913, reverse complement, Verified ORF, Calmodulin; Ca++ binding protein that regulates Ca++ independent processes (mitosis, bud growth, actin organization, endocytosis, etc.) and Ca++ dependent process	1	AFKVFDKNGDGLI	1.96538e-53	215.45	_VFDK(ac)NGDGLISAAELK_	VFDK(1)NGDGLISAAELK	3	573.637	-0.53851	2.8373	2.5484	2.6977	1.068	2.52594
248	748	748	YBR112C	YBR112C	>YBR112C CYC8 SGDID:S000000316, Chr II from 465764-462864, reverse complement, Verified ORF, General transcriptional co-repressor, acts together with Tup1p; also acts as part of a transcriptional co-activator complex that recruits the SWI/SNF and SAGA com	1	PNSNINKLVNTAT	6.7926e-120	292.31	_LNSPNSNINK(ac)LVNTATSIEENAK_	LNSPNSNINK(1)LVNTATSIEENAK	3	838.433	-0.45407	0.45205	0.4012	0.44455	1.0932	0.40665
249	784	784	YBR112C	YBR112C	>YBR112C CYC8 SGDID:S000000316, Chr II from 465764-462864, reverse complement, Verified ORF, General transcriptional co-repressor, acts together with Tup1p; also acts as part of a transcriptional co-activator complex that recruits the SWI/SNF and SAGA com	1	NTSQEEKPVKANS	9.83127e-08	95.123	_SEVSNQSPAVVESNTNNTSQEEK(ac)PVK_	SEVSNQSPAVVESNTNNTSQEEK(1)PVK	3	948.788	0.87944		2.6253	2.6253	1.0932	2.40148
250	177	177	YBR118W;YPR080W	YBR118W	>YBR118W TEF2 SGDID:S000000322, Chr II from 477665-479041, Verified ORF, Translational elongation factor EF-1 alpha; also encoded by TEF1; functions in the binding reaction of aminoacyl-tRNA (AA-tRNA) to ribosomes;>YPR080W TEF1 SGDID:S000006284, Chr XVI	1	ETSNFIKKVGYNP	0.000163155	124.98	_ETSNFIK(ac)K_	ETSNFIK(1)K	2	504.772	-0.59637	3.0759	3.1471	3.1405	0.79374	3.95659
251	376	376	YBR118W;YPR080W	YBR118W	>YBR118W TEF2 SGDID:S000000322, Chr II from 477665-479041, Verified ORF, Translational elongation factor EF-1 alpha; also encoded by TEF1; functions in the binding reaction of aminoacyl-tRNA (AA-tRNA) to ribosomes;>YPR080W TEF1 SGDID:S000006284, Chr XVI	1	FDELLEKNDRRSG	1.37884e-41	244.27	_FDELLEK(ac)NDRR_	FDELLEK(1)NDRR	2	738.876	0.4482	2.1788	2.0342	2.1367	0.79374	2.69194
252	393	393	YBR118W;YPR080W	YBR118W	>YBR118W TEF2 SGDID:S000000322, Chr II from 477665-479041, Verified ORF, Translational elongation factor EF-1 alpha; also encoded by TEF1; functions in the binding reaction of aminoacyl-tRNA (AA-tRNA) to ribosomes;>YPR080W TEF1 SGDID:S000006284, Chr XVI	1	DHPKFLKSGDAAL	3.52355e-15	171.32	_FLK(ac)SGDAALVK_	FLK(1)SGDAALVK	2	595.843	-0.19742	0.065755	0.049382	0.063054	0.79374	0.0794391
253	401	401	YBR118W;YPR080W	YBR118W	>YBR118W TEF2 SGDID:S000000322, Chr II from 477665-479041, Verified ORF, Translational elongation factor EF-1 alpha; also encoded by TEF1; functions in the binding reaction of aminoacyl-tRNA (AA-tRNA) to ribosomes;>YPR080W TEF1 SGDID:S000006284, Chr XVI	1	GDAALVKFVPSKP	3.04269e-19	146	_SGDAALVK(ac)FVPSK_	SGDAALVK(1)FVPSK	2	680.877	-0.92293	1.8095	1.7654	1.7892	0.79374	2.25414
254	170	170	YBR118W;YPR080W	YBR118W	>YBR118W TEF2 SGDID:S000000322, Chr II from 477665-479041, Verified ORF, Translational elongation factor EF-1 alpha; also encoded by TEF1; functions in the binding reaction of aminoacyl-tRNA (AA-tRNA) to ribosomes;>YPR080W TEF1 SGDID:S000006284, Chr XVI	1	RFQEIVKETSNFI	2.5786e-93	315.21	_FQEIVK(ac)ETSNFIKK_	FQEIVK(1)ETSNFIKK	2	876.98	-0.33453	3.2913	3.1622	3.2444	0.79374	4.08748
255	224	224	YBR118W;YPR080W	YBR118W	>YBR118W TEF2 SGDID:S000000322, Chr II from 477665-479041, Verified ORF, Translational elongation factor EF-1 alpha; also encoded by TEF1; functions in the binding reaction of aminoacyl-tRNA (AA-tRNA) to ribosomes;>YPR080W TEF1 SGDID:S000006284, Chr XVI	1	AGVVKGKTLLEAI	7.16389e-24	157.97	_GK(ac)TLLEAIDAIEQPSRPTDK_	GK(1)TLLEAIDAIEQPSRPTDK	3	742.066	-0.60062	2.0824	2.0694	2.0759	0.79374	2.61534
256	242	242	YBR118W;YPR080W	YBR118W	>YBR118W TEF2 SGDID:S000000322, Chr II from 477665-479041, Verified ORF, Translational elongation factor EF-1 alpha; also encoded by TEF1; functions in the binding reaction of aminoacyl-tRNA (AA-tRNA) to ribosomes;>YPR080W TEF1 SGDID:S000006284, Chr XVI	1	PSRPTDKPLRLPL	4.79692e-55	221.07	_TLLEAIDAIEQPSRPTDK(ac)PLR_	TLLEAIDAIEQPSRPTDK(1)PLR	3	802.439	0.14086	2.8368	2.6206	2.7317	0.79374	3.44156
257	55	55	YBR118W;YPR080W	YBR118W	>YBR118W TEF2 SGDID:S000000322, Chr II from 477665-479041, Verified ORF, Translational elongation factor EF-1 alpha; also encoded by TEF1; functions in the binding reaction of aminoacyl-tRNA (AA-tRNA) to ribosomes;>YPR080W TEF1 SGDID:S000006284, Chr XVI	1	LGKGSFKYAWVLD	1.00815e-21	203.11	_GSFK(ac)YAWVLDK_	GSFK(1)YAWVLDK	2	678.353	0.31103	1.2824	1.2286	1.2627	0.79374	1.59082
258	62	62	YBR118W;YPR080W	YBR118W	>YBR118W TEF2 SGDID:S000000322, Chr II from 477665-479041, Verified ORF, Translational elongation factor EF-1 alpha; also encoded by TEF1; functions in the binding reaction of aminoacyl-tRNA (AA-tRNA) to ribosomes;>YPR080W TEF1 SGDID:S000006284, Chr XVI	1	YAWVLDKLKAERE	8.84402e-07	135.43	_YAWVLDK(ac)LK_	YAWVLDK(1)LK	2	589.334	0.91359	1.2262	1.1225	1.2	0.79374	1.51183
259	390	390	YBR118W;YPR080W	YBR118W	>YBR118W TEF2 SGDID:S000000322, Chr II from 477665-479041, Verified ORF, Translational elongation factor EF-1 alpha; also encoded by TEF1; functions in the binding reaction of aminoacyl-tRNA (AA-tRNA) to ribosomes;>YPR080W TEF1 SGDID:S000006284, Chr XVI	0.999998	KLEDHPKFLKSGD	0.00118135	94.309	_KLEDHPK(ac)FLK_	KLEDHPK(1)FLK	3	432.915	-0.040808	1.2593	1.2046	1.2328	0.79374	1.55315
260	253	253	YBR118W;YPR080W	YBR118W	>YBR118W TEF2 SGDID:S000000322, Chr II from 477665-479041, Verified ORF, Translational elongation factor EF-1 alpha; also encoded by TEF1; functions in the binding reaction of aminoacyl-tRNA (AA-tRNA) to ribosomes;>YPR080W TEF1 SGDID:S000006284, Chr XVI	1	PLQDVYKIGGIGT	2.86066e-82	248.76	_PLRLPLQDVYK(ac)IGGIGTVPVGR_	PLRLPLQDVYK(1)IGGIGTVPVGR	4	598.353	0.17795	1.4264	1.4361	1.4275	0.79374	1.79845
261	159	159	YBR118W;YPR080W	YBR118W	>YBR118W TEF2 SGDID:S000000322, Chr II from 477665-479041, Verified ORF, Translational elongation factor EF-1 alpha; also encoded by TEF1; functions in the binding reaction of aminoacyl-tRNA (AA-tRNA) to ribosomes;>YPR080W TEF1 SGDID:S000006284, Chr XVI	1	NKMDSVKWDESRF	4.67463e-13	160.52	_MDSVK(ac)WDESR_	MDSVK(1)WDESR	2	647.79	0.35544	2.8909	2.6648	2.7469	0.79374	3.46071
262	154	154	YBR118W;YPR080W	YBR118W	>YBR118W TEF2 SGDID:S000000322, Chr II from 477665-479041, Verified ORF, Translational elongation factor EF-1 alpha; also encoded by TEF1; functions in the binding reaction of aminoacyl-tRNA (AA-tRNA) to ribosomes;>YPR080W TEF1 SGDID:S000006284, Chr XVI	1	LIVAVNKMDSVKW	3.44276e-19	101.62	_QLIVAVNK(ac)M(ox)DSVK_	QLIVAVNK(1)MDSVK	2	751.916	-0.54549	0.4321	0.36345	0.4163	0.79374	0.524479
263	437	437	YBR118W;YPR080W	YBR118W	>YBR118W TEF2 SGDID:S000000322, Chr II from 477665-479041, Verified ORF, Translational elongation factor EF-1 alpha; also encoded by TEF1; functions in the binding reaction of aminoacyl-tRNA (AA-tRNA) to ribosomes;>YPR080W TEF1 SGDID:S000006284, Chr XVI	1	VAVGVIKSVDKTE	1.40041e-91	285.59	_QTVAVGVIK(ac)SVDK_	QTVAVGVIK(1)SVDK	3	462.605	0.031345	3.499	3.3781	3.4158	0.79374	4.30342
264	41	41	YBR118W;YPR080W	YBR118W	>YBR118W TEF2 SGDID:S000000322, Chr II from 477665-479041, Verified ORF, Translational elongation factor EF-1 alpha; also encoded by TEF1; functions in the binding reaction of aminoacyl-tRNA (AA-tRNA) to ribosomes;>YPR080W TEF1 SGDID:S000006284, Chr XVI	1	DKRTIEKFEKEAA	0.00170462	96.331	_TIEK(ac)FEK_	TIEK(1)FEK	2	468.755	0.55859	1.682	1.64	1.682	0.79374	2.11908
265	271	271	YBR118W;YPR080W	YBR118W	>YBR118W TEF2 SGDID:S000000322, Chr II from 477665-479041, Verified ORF, Translational elongation factor EF-1 alpha; also encoded by TEF1; functions in the binding reaction of aminoacyl-tRNA (AA-tRNA) to ribosomes;>YPR080W TEF1 SGDID:S000006284, Chr XVI	1	VETGVIKPGMVVT	4.10709e-36	170.18	_VETGVIK(ac)PGMVVTFAPAGVTTEVK_	VETGVIK(1)PGMVVTFAPAGVTTEVK	3	824.785	-0.43632	2.1722	2.2339	2.2116	0.79374	2.7863
266	115	115	YBR120C	YBR120C	>YBR120C CBP6 SGDID:S000000324, Chr II from 480917-480429, reverse complement, Verified ORF, Mitochondrial translational activator of the COB mRNA; phosphorylated	1	STIMNNKFRNYYD	6.87581e-15	176.95	_ALSTIM(ox)NNK(ac)FR_	ALSTIMNNK(1)FR	2	676.853	-0.61454	12.916	10.419	11.373	1.4201	8.00859
267	20	20	YBR120C	YBR120C	>YBR120C CBP6 SGDID:S000000324, Chr II from 480917-480429, reverse complement, Verified ORF, Mitochondrial translational activator of the COB mRNA; phosphorylated	1	LVNLLEKYPKDRI	4.85812e-07	103.34	_KLVNLLEK(ac)YPK_	KLVNLLEK(1)YPK	3	462.95	-0.5262	13.939	10.828	12.286	1.4201	8.6515
268	301	301	YBR121C	YBR121C	>YBR121C GRS1 SGDID:S000000325, Chr II from 483361-481358, reverse complement, Verified ORF, Cytoplasmic and mitochondrial glycyl-tRNA synthase that ligates glycine to the cognate anticodon bearing tRNA; transcription termination factor that may interact	1	NEIKDIKLSFLPR	7.53995e-07	137.98	_DIK(ac)LSFLPR_	DIK(1)LSFLPR	2	565.832	0.38703	3.5524	3.1085	3.4936	0.79749	4.38074
269	320	320	YBR121C	YBR121C	>YBR121C GRS1 SGDID:S000000325, Chr II from 483361-481358, reverse complement, Verified ORF, Cytoplasmic and mitochondrial glycyl-tRNA synthase that ligates glycine to the cognate anticodon bearing tRNA; transcription termination factor that may interact	1	STEPIVKTVGEAV	1.83931e-07	97.059	_DVQEAGSTEPIVK(ac)TVGEAVASR_	DVQEAGSTEPIVK(1)TVGEAVASR	3	762.392	0.39324		2.4315	2.4315	0.79749	3.04894
270	634	634	YBR121C	YBR121C	>YBR121C GRS1 SGDID:S000000325, Chr II from 483361-481358, reverse complement, Verified ORF, Cytoplasmic and mitochondrial glycyl-tRNA synthase that ligates glycine to the cognate anticodon bearing tRNA; transcription termination factor that may interact	1	SVENVIKAIRDIT	4.77546e-09	110.08	_GSVENVIK(ac)AIR_	GSVENVIK(1)AIR	3	409.907	-0.078196	4.0497		4.0497	0.79749	5.07806
271	166	166	YBR121C	YBR121C	>YBR121C GRS1 SGDID:S000000325, Chr II from 483361-481358, reverse complement, Verified ORF, Cytoplasmic and mitochondrial glycyl-tRNA synthase that ligates glycine to the cognate anticodon bearing tRNA; transcription termination factor that may interact	1	LDDDVVKEYEEIL	8.42339e-10	141.85	_LDDDVVK(ac)EYEEILAK_	LDDDVVK(1)EYEEILAK	3	607.644	0.29706	2.9677	2.278	2.9677	0.79749	3.7213
272	415	415	YBR121C	YBR121C	>YBR121C GRS1 SGDID:S000000325, Chr II from 483361-481358, reverse complement, Verified ORF, Cytoplasmic and mitochondrial glycyl-tRNA synthase that ligates glycine to the cognate anticodon bearing tRNA; transcription termination factor that may interact	1	KLVVRQKLDNPIE	6.91922e-21	171.26	_QK(ac)LDNPIEVTK_	QK(1)LDNPIEVTK	2	663.867	0.28018	3.0322	2.6842	2.8725	0.79749	3.60193
273	431	431	YBR121C	YBR121C	>YBR121C GRS1 SGDID:S000000325, Chr II from 483361-481358, reverse complement, Verified ORF, Cytoplasmic and mitochondrial glycyl-tRNA synthase that ligates glycine to the cognate anticodon bearing tRNA; transcription termination factor that may interact	1	WEIDLTKKLFGPK	0.00634012	59.153	_WEIDLTK(ac)K_	WEIDLTK(1)K	2	537.795	-0.94361	1.3142		1.3142	0.79749	1.64792
274	486	486	YBR121C	YBR121C	>YBR121C GRS1 SGDID:S000000325, Chr II from 483361-481358, reverse complement, Verified ORF, Cytoplasmic and mitochondrial glycyl-tRNA synthase that ligates glycine to the cognate anticodon bearing tRNA; transcription termination factor that may interact	1	EVELDDKLVKIEQ	2.61563e-15	180.74	_VDGVDGEVELDDK(ac)LVK_	VDGVDGEVELDDK(1)LVK	3	591.304	-0.61333	3.206	2.8064	2.9794	0.79749	3.73597
275	460	460	YBR121C	YBR121C	>YBR121C GRS1 SGDID:S000000325, Chr II from 483361-481358, reverse complement, Verified ORF, Cytoplasmic and mitochondrial glycyl-tRNA synthase that ligates glycine to the cognate anticodon bearing tRNA; transcription termination factor that may interact	1	QDDLASKAELLKA	3.99847e-84	260.56	_VESHLLNM(ox)SQDDLASK(ac)AELLK_	VESHLLNMSQDDLASK(1)AELLK	3	800.409	-0.41897	3.7879	3.2824	3.5261	0.79749	4.4215
277	261	261	YBR126C	YBR126C	>YBR126C TPS1 SGDID:S000000330, Chr II from 490386-488899, reverse complement, Verified ORF, Synthase subunit of trehalose-6-phosphate synthase/phosphatase complex, which synthesizes the storage carbohydrate trehalose; also found in a monomeric form; expr	1	IGIDVDKFTDGLK	1.02853e-67	224.89	_FVNVGAFPIGIDVDK(ac)FTDGLK_	FVNVGAFPIGIDVDK(1)FTDGLK	3	765.407	-1.1934	5.7641	5.4063	5.7079	2.2548	2.53144
278	267	267	YBR126C	YBR126C	>YBR126C TPS1 SGDID:S000000330, Chr II from 490386-488899, reverse complement, Verified ORF, Synthase subunit of trehalose-6-phosphate synthase/phosphatase complex, which synthesizes the storage carbohydrate trehalose; also found in a monomeric form; expr	0.854617	KFTDGLKKESVQK	2.78648e-12	116.21	_FVNVGAFPIGIDVDKFTDGLK(ac)K_	FVNVGAFPIGIDVDK(0.145)FTDGLK(0.855)K	3	808.105	0.0067719	6.1116	5.9166	5.9166	2.2548	2.624
279	298	298	YBR126C	YBR126C	>YBR126C TPS1 SGDID:S000000330, Chr II from 490386-488899, reverse complement, Verified ORF, Synthase subunit of trehalose-6-phosphate synthase/phosphatase complex, which synthesizes the storage carbohydrate trehalose; also found in a monomeric form; expr	1	DRLDYIKGVPQKL	1.62887e-22	184.21	_LDYIK(ac)GVPQK_	LDYIK(1)GVPQK	2	601.843	-0.48784	6.0293	5.5444	5.8241	2.2548	2.58298
280	226	226	YBR127C	YBR127C	>YBR127C VMA2 SGDID:S000000331, Chr II from 492816-491263, reverse complement, Verified ORF, Subunit B of the eight-subunit V1 peripheral membrane domain of the vacuolar H+-ATPase (V-ATPase), an electrogenic proton pump found throughout the endomembrane s	1	ETARFFKQDFEEN	9.11014e-72	271.08	_FFK(ac)QDFEENGSLER_	FFK(1)QDFEENGSLER	2	894.415	-0.52229	4.8365	4.17	4.17	0.94629	4.40668
281	479	479	YBR127C	YBR127C	>YBR127C VMA2 SGDID:S000000331, Chr II from 492816-491263, reverse complement, Verified ORF, Subunit B of the eight-subunit V1 peripheral membrane domain of the vacuolar H+-ATPase (V-ATPase), an electrogenic proton pump found throughout the endomembrane s	1	LNRISPKILDEFY	0.00252285	80.905	_ISPK(ac)ILDEFYDR_	ISPK(1)ILDEFYDR	2	769.398	1.3413	2.9199	2.7712	2.8446	0.94629	3.00606
282	470	470	YBR127C	YBR127C	>YBR127C VMA2 SGDID:S000000331, Chr II from 492816-491263, reverse complement, Verified ORF, Subunit B of the eight-subunit V1 peripheral membrane domain of the vacuolar H+-ATPase (V-ATPase), an electrogenic proton pump found throughout the endomembrane s	1	LLRIYPKEMLNRI	0.00433713	62.823	_IYPK(ac)EM(ox)LNR_	IYPK(1)EMLNR	2	611.318	-0.32509		1.8765	1.8765	0.94629	1.98301
283	43	43	YBR127C	YBR127C	>YBR127C VMA2 SGDID:S000000331, Chr II from 492816-491263, reverse complement, Verified ORF, Subunit B of the eight-subunit V1 peripheral membrane domain of the vacuolar H+-ATPase (V-ATPase), an electrogenic proton pump found throughout the endomembrane s	1	PLVILEKVKFPRY	9.92534e-68	237.24	_LNYNTVSGVNGPLVILEK(ac)VK_	LNYNTVSGVNGPLVILEK(1)VK	3	733.751	0.1397	2.9397	3.0138	3.0138	0.94629	3.18486
284	52	52	YBR135W	YBR135W	>YBR135W CKS1 SGDID:S000000339, Chr II from 504848-505300, Verified ORF, Cyclin-dependent protein kinase regulatory subunit and adaptor; modulates proteolysis of M-phase targets through interactions with the proteasome; role in transcriptional regulation,	1	LPKAMLKVIPSDY	0.00114218	36.041	_AM(ox)LK(ac)VIPSDYFNSEVGTLR_	AMLK(1)VIPSDYFNSEVGTLR	3	733.377	-1.6088		1.372	1.372	#N/A	#N/A
285	235	235	YBR143C	YBR143C	>YBR143C SUP45 SGDID:S000000347, Chr II from 532176-530863, reverse complement, Verified ORF, Polypeptide release factor (eRF1) in translation termination; mutant form acts as a recessive omnipotent suppressor; methylated by Mtq2p-Trm112p in ternary compl	1	FKTDLAKSELFDP	2.71484e-09	155.66	_TDLAK(ac)SELFDPR_	TDLAK(1)SELFDPR	3	478.581	-1.0693		2.4129	2.4129	0.75674	3.18855
286	168	168	YBR143C	YBR143C	>YBR143C SUP45 SGDID:S000000347, Chr II from 532176-530863, reverse complement, Verified ORF, Polypeptide release factor (eRF1) in translation termination; mutant form acts as a recessive omnipotent suppressor; methylated by Mtq2p-Trm112p in ternary compl	1	TRTVLHKFTVDLP	3.92582e-11	99.531	_TVLHK(ac)FTVDLPK_	TVLHK(1)FTVDLPK	3	480.613	-2.2171	1.2313	1.2212	1.2313	0.75674	1.62711
287	315	315	YBR149W	YBR149W	>YBR149W ARA1 SGDID:S000000353, Chr II from 539981-541015, Verified ORF, NADP+ dependent arabinose dehydrogenase, involved in carbohydrate metabolism; purified as homodimer; naturally occurs with a N-terminus degradation product	1	LNDFGEKYPVRFI	1.36673e-41	201.57	_DELQELNDFGEK(ac)YPVR_	DELQELNDFGEK(1)YPVR	3	665.322	0.89095	2.9038	3.6323	3.49	1.8049	1.93363
288	150	150	YBR149W	YBR149W	>YBR149W ARA1 SGDID:S000000353, Chr II from 539981-541015, Verified ORF, NADP+ dependent arabinose dehydrogenase, involved in carbohydrate metabolism; purified as homodimer; naturally occurs with a N-terminus degradation product	1	GISGLVKTPVDDS	6.43131e-31	205.52	_GISGLVK(ac)TPVDDSGK_	GISGLVK(1)TPVDDSGK	3	505.607	0.25371	8.9697	8.1008	8.4989	1.8049	4.70879
289	46	46	YBR149W	YBR149W	>YBR149W ARA1 SGDID:S000000353, Chr II from 539981-541015, Verified ORF, NADP+ dependent arabinose dehydrogenase, involved in carbohydrate metabolism; purified as homodimer; naturally occurs with a N-terminus degradation product	1	TANPHEKLAETKQ	4.23297e-67	235.7	_IPALGLGTANPHEK(ac)LAETK_	IPALGLGTANPHEK(1)LAETK	3	668.037	-0.03683	6.606	5.7541	6.0167	1.8049	3.33354
290	230	230	YBR151W	YBR151W	>YBR151W APD1 SGDID:S000000355, Chr II from 545022-545972, Verified ORF, Protein of unknown function, required for normal localization of actin patches and for normal tolerance of sodium ions and hydrogen peroxide; localizes to both cytoplasm and nucleus	1	KKVFDSKLQEHGL	6.74079e-08	109.22	_VFDSK(ac)LQEHGLYR_	VFDSK(1)LQEHGLYR	3	545.283	-0.24855	5.6238	5.3717	5.6238	1.3506	4.16393
291	87	87	YBR155W	YBR155W	>YBR155W CNS1 SGDID:S000000359, Chr II from 549765-550922, Verified ORF, TPR-containing co-chaperone; binds both Hsp82p (Hsp90) and Ssa1p (Hsp70) and stimulates the ATPase activity of SSA1, ts mutants reduce Hsp82p function while over expression suppresse	1	EIAENFKKQGNEL	0.00159971	63.29	_ALAYEGEPHEIAENFK(ac)K_	ALAYEGEPHEIAENFK(1)K	3	663.33	-0.52935	5.2816	4.8391	4.9146	0.68499	7.1747
292	142	142	YBR164C	YBR164C	>YBR164C ARL1 SGDID:S000000368, Chr II from 568421-567870, reverse complement, Verified ORF, Soluble GTPase with a role in regulation of membrane traffic; regulates potassium influx; G protein of the Ras superfamily, similar to ADP-ribosylation factor	1	SASEVSKELNLVE	1.25876e-26	153.1	_QDQPGALSASEVSK(ac)ELNLVELK_	QDQPGALSASEVSK(1)ELNLVELK	3	799.755	-0.14087		1.4326	1.4326	1.137	1.25998
293	584	584	YBR169C	YBR169C	>YBR169C SSE2 SGDID:S000000373, Chr II from 575991-573910, reverse complement, Verified ORF, Member of the heat shock protein 70 (HSP70) family; may be involved in protein folding; localized to the cytoplasm; highly homologous to the heat shock protein Ss	1	IYTLRAKLDDEYS	1.01732e-105	337.85	_AK(ac)LDDEYSDFASDAEK_	AK(1)LDDEYSDFASDAEK	2	923.405	0.77002	7.8291	8.1209	7.9737	3.6002	2.21479
294	627;627	627	YBR169C;YPL106C	YPL106C	>YBR169C SSE2 SGDID:S000000373, Chr II from 575991-573910, reverse complement, Verified ORF, Member of the heat shock protein 70 (HSP70) family; may be involved in protein folding; localized to the cytoplasm; highly homologous to the heat shock protein Ss	1	KAKYIAKYEELAS	4.73064e-54	221.59	_YIAK(ac)YEELASLGNIIR_	YIAK(1)YEELASLGNIIR	3	632.347	0.30895	4.8877	4.7123	4.8319	0.86021	5.61712
295	645;645	645	YBR169C;YPL106C	YPL106C	>YBR169C SSE2 SGDID:S000000373, Chr II from 575991-573910, reverse complement, Verified ORF, Member of the heat shock protein 70 (HSP70) family; may be involved in protein folding; localized to the cytoplasm; highly homologous to the heat shock protein Ss	1	RGRYLAKEEEKKQ;RGRYLAKEEEKRQ	0.000842822	83.783	_YLAK(ac)EEEK_	YLAK(1)EEEK	2	526.269	-0.19791		2.4576	2.4576	0.86021	2.85698
296	437	437	YBR177C	YBR177C	>YBR177C EHT1 SGDID:S000000381, Chr II from 586157-584802, reverse complement, Verified ORF, Acyl-coenzymeA:ethanol O-acyltransferase that plays a minor role in medium-chain fatty acid ethyl ester biosynthesis; possesses short-chain esterase activity; loc	1	NNSWATKAIAEFF	4.19847e-05	88.427	_DNNSWATK(ac)AIAEFFTK_	DNNSWATK(1)AIAEFFTK	3	628.976	0.52696		3.2917	3.2917	0.9993	3.29401
297	127	127	YBR177C	YBR177C	>YBR177C EHT1 SGDID:S000000381, Chr II from 586157-584802, reverse complement, Verified ORF, Acyl-coenzymeA:ethanol O-acyltransferase that plays a minor role in medium-chain fatty acid ethyl ester biosynthesis; possesses short-chain esterase activity; loc	1	STTSFDKKKFDKD	0.00117787	71.08	_DYEFDQSTTSFDK(ac)K_	DYEFDQSTTSFDK(1)K	3	584.925	-1.255	5.1752	5.9166	5.5335	0.9993	5.53738
298	214	214	YBR181C;YPL090C	YBR181C	>YBR181C RPS6B SGDID:S000000385, Chr II from 592769-592764,592411-591707, reverse complement, Verified ORF, Protein component of the small (40S) ribosomal subunit; identical to Rps6Ap and has similarity to rat S6 ribosomal protein;>YPL090C RPS6A SGDID:S0	1	YAQLLAKRLSERK	1.12747e-62	280.56	_EAAAEYAQLLAK(ac)R_	EAAAEYAQLLAK(1)R	2	738.396	-0.54788	1.4937	1.4622	1.4843	0.54305	2.73327
299	149	149	YBR181C;YPL090C	YBR181C	>YBR181C RPS6B SGDID:S000000385, Chr II from 592769-592764,592411-591707, reverse complement, Verified ORF, Protein component of the small (40S) ribosomal subunit; identical to Rps6Ap and has similarity to rat S6 ribosomal protein;>YPL090C RPS6A SGDID:S0	1	KFFGLSKEDDVRD	5.11324e-14	167.2	_FFGLSK(ac)EDDVRDFVIR_	FFGLSK(1)EDDVRDFVIR	3	662.342	-0.82701	0.8236	0.71906	0.76395	0.54305	1.40678
300	51	51	YBR181C;YPL090C	YBR181C	>YBR181C RPS6B SGDID:S000000385, Chr II from 592769-592764,592411-591707, reverse complement, Verified ORF, Protein component of the small (40S) ribosomal subunit; identical to Rps6Ap and has similarity to rat S6 ribosomal protein;>YPL090C RPS6A SGDID:S0	1	FKGYVFKISGGND	0.000455202	70.412	_GYVFK(ac)ISGGNDK_	GYVFK(1)ISGGNDK	2	663.838	-0.51184		0.44333	0.44333	0.54305	0.81637
302	14	14	YBR181C;YPL090C	YBR181C	>YBR181C RPS6B SGDID:S000000385, Chr II from 592769-592764,592411-591707, reverse complement, Verified ORF, Protein component of the small (40S) ribosomal subunit; identical to Rps6Ap and has similarity to rat S6 ribosomal protein;>YPL090C RPS6A SGDID:S0	1	PVNGSQKTFEIDD	1.29571e-43	198.07	_LNISYPVNGSQK(ac)TFEIDDEHR_	LNISYPVNGSQK(1)TFEIDDEHR	3	835.407	-0.41765	0.8541	0.90395	0.87867	0.54305	1.61803
303	46	46	YBR181C;YPL090C	YBR181C	>YBR181C RPS6B SGDID:S000000385, Chr II from 592769-592764,592411-591707, reverse complement, Verified ORF, Protein component of the small (40S) ribosomal subunit; identical to Rps6Ap and has similarity to rat S6 ribosomal protein;>YPL090C RPS6A SGDID:S0	1	AVGDEFKGYVFKI	2.90588e-43	197.72	_RIGQEVDGEAVGDEFK(ac)GYVFK_	RIGQEVDGEAVGDEFK(1)GYVFK	3	795.729	-0.27183		1.7824	1.7824	0.54305	3.2822
304	260	260	YBR185C	YBR185C	>YBR185C MBA1 SGDID:S000000389, Chr II from 599954-599118, reverse complement, Verified ORF, Protein involved in assembly of mitochondrial respiratory complexes; may act as a receptor for proteins destined for export from the mitochondrial matrix to the i	1	SYEDDAKVAIHRM	2.00054e-12	128.67	_SYEDDAK(ac)VAIHR_	SYEDDAK(1)VAIHR	3	482.572	0.45178	6.239	5.989	6.1943	1.184	5.23167
305	138;138	138	YBR189W;YPL081W	YBR189W	>YBR189W RPS9B SGDID:S000000393, Chr II from 604503-604509,604923-605503, Verified ORF, Protein component of the small (40S) ribosomal subunit; nearly identical to Rps9Ap and has similarity to E. coli S4 and rat S9 ribosomal proteins;>YPL081W RPS9A SGDID	1	RHIAVGKQIVNIP	5.64279e-07	94.461	_HIAVGK(ac)QIVNIPSFMVR_	HIAVGK(1)QIVNIPSFMVR	3	651.036	0.0030613	1.6084		1.6084	0.56407	2.85142
306	51;51	51	YBR189W;YPL081W	YBR189W	>YBR189W RPS9B SGDID:S000000393, Chr II from 604503-604509,604923-605503, Verified ORF, Protein component of the small (40S) ribosomal subunit; nearly identical to Rps9Ap and has similarity to E. coli S4 and rat S9 ribosomal proteins;>YPL081W RPS9A SGDID	1	ISFQLSKIRRAAR	1.70269e-13	122.69	_ISFQLSK(ac)IR_	ISFQLSK(1)IR	2	567.337	-0.1385	0.42465	0.41079	0.41758	0.56407	0.740298
307	92;92	92	YBR189W;YPL081W	YBR189W	>YBR189W RPS9B SGDID:S000000393, Chr II from 604503-604509,604923-605503, Verified ORF, Protein component of the small (40S) ribosomal subunit; nearly identical to Rps9Ap and has similarity to E. coli S4 and rat S9 ribosomal proteins;>YPL081W RPS9A SGDID	1	LSEDKKKLDYVLA	0.00107014	106.62	_K(ac)LDYVLALK_	K(1)LDYVLALK	2	552.837	0.53011	1.613	1.5583	1.5583	0.56407	2.7626
308	154;154	154	YBR189W;YPL081W	YBR189W	>YBR189W RPS9B SGDID:S000000393, Chr II from 604503-604509,604923-605503, Verified ORF, Protein component of the small (40S) ribosomal subunit; nearly identical to Rps9Ap and has similarity to E. coli S4 and rat S9 ribosomal proteins;>YPL081W RPS9A SGDID	1	VRLDSEKHIDFAP	1.27465e-41	197.72	_LDSEK(ac)HIDFAPTSPFGGARPGR_	LDSEK(1)HIDFAPTSPFGGARPGR	4	600.054	0.29652	2.1627	2.0411	2.1133	0.56407	3.74652
309	115;115	115	YBR189W;YPL081W	YBR189W	>YBR189W RPS9B SGDID:S000000393, Chr II from 604503-604509,604923-605503, Verified ORF, Protein component of the small (40S) ribosomal subunit; nearly identical to Rps9Ap and has similarity to E. coli S4 and rat S9 ribosomal proteins;>YPL081W RPS9A SGDID	1	LQTQVYKLGLAKS	9.41498e-21	194.39	_LQTQVYK(ac)LGLAK_	LQTQVYK(1)LGLAK	2	702.416	0.68451	1.6758	1.2979	1.4748	0.56407	2.61457
310	90;90	90	YBR189W;YPL081W	YBR189W	>YBR189W RPS9B SGDID:S000000393, Chr II from 604503-604509,604923-605503, Verified ORF, Protein component of the small (40S) ribosomal subunit; nearly identical to Rps9Ap and has similarity to E. coli S4 and rat S9 ribosomal proteins;>YPL081W RPS9A SGDID	1	GVLSEDKKKLDYV	1.33381e-06	132.78	_VGVLSEDK(ac)K_	VGVLSEDK(1)K	2	508.785	-0.039526	3.319	3.1612	3.2414	0.56407	5.74645
311	55;55	55	YBR191W;YPL079W	YBR191W	>YBR191W RPL21A SGDID:S000000395, Chr II from 606265-606275,606664-607135, Verified ORF, Protein component of the large (60S) ribosomal subunit, nearly identical to Rpl21Bp and has similarity to rat L21 ribosomal protein;>YPL079W RPL21B SGDID:S000006000,	1	QKGMPHKFYQGKT	0.00429953	53.683	_GMPHK(ac)FYQGK_	GMPHK(1)FYQGK	3	412.206	0.28156	1.174	1.1719	1.1719	0.67025	1.74845
312	467	467	YBR196C	YBR196C	>YBR196C PGI1 SGDID:S000000400, Chr II from 613895-612231, reverse complement, Verified ORF, Glycolytic enzyme phosphoglucose isomerase, catalyzes the interconversion of glucose-6-phosphate and fructose-6-phosphate; required for cell cycle progression and	1	GGLVPHKVFSGNR	4.92573e-18	132.1	_AEGATGGLVPHK(ac)VFSGNRPTTSILAQK_	AEGATGGLVPHK(1)VFSGNRPTTSILAQK	4	695.378	-0.33889	2.4965	2.6726	2.583	0.94699	2.72759
313	136	136	YBR196C	YBR196C	>YBR196C PGI1 SGDID:S000000400, Chr II from 613895-612231, reverse complement, Verified ORF, Glycolytic enzyme phosphoglucose isomerase, catalyzes the interconversion of glucose-6-phosphate and fructose-6-phosphate; required for cell cycle progression and	1	EVDSVLKHMKEFS	2.8514e-05	82.56	_ANKPM(ox)YVDGVNVAPEVDSVLK(ac)HM(ox)K_	ANKPMYVDGVNVAPEVDSVLK(1)HMK	4	679.592	-0.18027	2.1279	2.3289	2.2261	0.94699	2.35071
314	95	95	YBR196C	YBR196C	>YBR196C PGI1 SGDID:S000000400, Chr II from 613895-612231, reverse complement, Verified ORF, Glycolytic enzyme phosphoglucose isomerase, catalyzes the interconversion of glucose-6-phosphate and fructose-6-phosphate; required for cell cycle progression and	1	LRDAMFKGEHINS	1.15275e-11	128.9	_DAM(ox)FK(ac)GEHINSTEDR_	DAMFK(1)GEHINSTEDR	3	603.269	0.24337	2.5405	2.4539	2.4865	0.94699	2.62569
315	455	455	YBR196C	YBR196C	>YBR196C PGI1 SGDID:S000000400, Chr II from 613895-612231, reverse complement, Verified ORF, Glycolytic enzyme phosphoglucose isomerase, catalyzes the interconversion of glucose-6-phosphate and fructose-6-phosphate; required for cell cycle progression and	1	KDEEQVKAEGATG	5.82499e-23	161.35	_DEEQVK(ac)AEGATGGLVPHK_	DEEQVK(1)AEGATGGLVPHK	3	636.322	0.49113		2.54	2.54	0.94699	2.68218
316	30	30	YBR196C	YBR196C	>YBR196C PGI1 SGDID:S000000400, Chr II from 613895-612231, reverse complement, Verified ORF, Glycolytic enzyme phosphoglucose isomerase, catalyzes the interconversion of glucose-6-phosphate and fructose-6-phosphate; required for cell cycle progression and	1	IYESQGKTLSVKQ	4.20555e-21	204.48	_IYESQGK(ac)TLSVK_	IYESQGK(1)TLSVK	2	697.88	0.73539	2.6062		2.6062	0.94699	2.75209
317	35	35	YBR196C	YBR196C	>YBR196C PGI1 SGDID:S000000400, Chr II from 613895-612231, reverse complement, Verified ORF, Glycolytic enzyme phosphoglucose isomerase, catalyzes the interconversion of glucose-6-phosphate and fructose-6-phosphate; required for cell cycle progression and	1	GKTLSVKQEFQKD	6.54893e-06	104.43	_TLSVK(ac)QEFQK_	TLSVK(1)QEFQK	2	625.343	0.47145		1.8288	1.8288	0.94699	1.93117
318	20	20	YBR196C	YBR196C	>YBR196C PGI1 SGDID:S000000400, Chr II from 613895-612231, reverse complement, Verified ORF, Glycolytic enzyme phosphoglucose isomerase, catalyzes the interconversion of glucose-6-phosphate and fructose-6-phosphate; required for cell cycle progression and	1	ELPAWSKLQKIYE	3.66465e-45	232.42	_LATELPAWSK(ac)LQK_	LATELPAWSK(1)LQK	3	509.624	0.69673	2.9677	3.1554	3.1143	0.94699	3.28863
319	23	23	YBR196C	YBR196C	>YBR196C PGI1 SGDID:S000000400, Chr II from 613895-612231, reverse complement, Verified ORF, Glycolytic enzyme phosphoglucose isomerase, catalyzes the interconversion of glucose-6-phosphate and fructose-6-phosphate; required for cell cycle progression and	1	AWSKLQKIYESQG	0.00135096	90.827	_LQK(ac)IYESQGK_	LQK(1)IYESQGK	2	618.335	-0.84041	2.643	3.4446	3.0173	0.94699	3.1862
320	428	428	YBR196C	YBR196C	>YBR196C PGI1 SGDID:S000000400, Chr II from 613895-612231, reverse complement, Verified ORF, Glycolytic enzyme phosphoglucose isomerase, catalyzes the interconversion of glucose-6-phosphate and fructose-6-phosphate; required for cell cycle progression and	1	HNPIENKLHQKML	1.53594e-07	91.729	_LIPSDFILAAQSHNPIENK(ac)LHQK_	LIPSDFILAAQSHNPIENK(1)LHQK	4	664.612	-0.69721	2.7003	2.6098	2.6549	0.94699	2.80351
321	240	240	YBR196C	YBR196C	>YBR196C PGI1 SGDID:S000000400, Chr II from 613895-612231, reverse complement, Verified ORF, Glycolytic enzyme phosphoglucose isomerase, catalyzes the interconversion of glucose-6-phosphate and fructose-6-phosphate; required for cell cycle progression and	1	KNWFLSKTGNDPS	1.51686e-41	203.99	_NWFLSK(ac)TGNDPSHIAK_	NWFLSK(1)TGNDPSHIAK	3	619.648	1.1077	2.5583	2.4859	2.5468	0.94699	2.68936
323	40	40	YBR196C	YBR196C	>YBR196C PGI1 SGDID:S000000400, Chr II from 613895-612231, reverse complement, Verified ORF, Glycolytic enzyme phosphoglucose isomerase, catalyzes the interconversion of glucose-6-phosphate and fructose-6-phosphate; required for cell cycle progression and	1	VKQEFQKDAKRFE	0.000946458	76.827	_QEFQK(ac)DAK_	QEFQK(1)DAK	2	518.259	-2.1151	1.8681	1.8812	1.8747	0.94699	1.97964
324	59	59	YBR196C	YBR196C	>YBR196C PGI1 SGDID:S000000400, Chr II from 613895-612231, reverse complement, Verified ORF, Glycolytic enzyme phosphoglucose isomerase, catalyzes the interconversion of glucose-6-phosphate and fructose-6-phosphate; required for cell cycle progression and	1	TNYDGSKILFDYS	1.39688e-69	254.71	_TFTNYDGSK(ac)ILFDYSK_	TFTNYDGSK(1)ILFDYSK	2	970.967	-1.0136	2.2697	2.2281	2.243	0.94699	2.36856
325	528	528	YBR196C	YBR196C	>YBR196C PGI1 SGDID:S000000400, Chr II from 613895-612231, reverse complement, Verified ORF, Glycolytic enzyme phosphoglucose isomerase, catalyzes the interconversion of glucose-6-phosphate and fructose-6-phosphate; required for cell cycle progression and	1	LAKVIGKELDNSS	1.89981e-60	218.29	_VIGK(ac)ELDNSSTISTHDASTNGLINQFK_	VIGK(1)ELDNSSTISTHDASTNGLINQFK	3	977.828	-0.60198	3.3654	2.9681	3.0907	0.94699	3.26371
326	70	70	YBR198C	YBR198C	>YBR198C TAF5 SGDID:S000000402, Chr II from 618518-616122, reverse complement, Verified ORF, Subunit (90 kDa) of TFIID and SAGA complexes, involved in RNA polymerase II transcription initiation and in chromatin modification	1	VLEYLNKKGYHRT	0.000679967	109.66	_IVLEYLNK(ac)K_	IVLEYLNK(1)K	2	581.348	0.54483	1.1331	1.0693	1.1007	0.9575	1.14956
327	103	103	YBR198C	YBR198C	>YBR198C TAF5 SGDID:S000000402, Chr II from 618518-616122, reverse complement, Verified ORF, Subunit (90 kDa) of TFIID and SAGA complexes, involved in RNA polymerase II transcription initiation and in chromatin modification	1	ANTKTGKFPEQSS	2.87597e-61	228.84	_TGK(ac)FPEQSSIPPNPGK_	TGK(1)FPEQSSIPPNPGK	3	575.965	0.31561	2.9092	2.7593	2.8854	0.9575	3.01347
328	164	164	YBR215W	YBR215W	>YBR215W HPC2 SGDID:S000000419, Chr II from 653351-653363,653448-655312, Verified ORF, Subunit of the HIR complex, a nucleosome assembly complex involved in regulation of histone gene transcription; mutants display synthetic defects with subunits of FACT,	1	SSSFAAKQLKISS	0.000847241	67.153	_GSSSFAAK(ac)QLK_	GSSSFAAK(1)QLK	2	583.314	-0.15863	0.50638	0.53736	0.52164	0.80039	0.651732
329	280	280	YBR215W	YBR215W	>YBR215W HPC2 SGDID:S000000419, Chr II from 653351-653363,653448-655312, Verified ORF, Subunit of the HIR complex, a nucleosome assembly complex involved in regulation of histone gene transcription; mutants display synthetic defects with subunits of FACT,	1	TAQSLGKFNKSTN	3.11156e-19	131.97	_TSSPVNLDVESTAQSLGK(ac)FNK_	TSSPVNLDVESTAQSLGK(1)FNK	3	755.385	0.54228		0.53418	0.53418	0.80039	0.6674
330	538	538	YBR216C	YBR216C	>YBR216C YBP1 SGDID:S000000420, Chr II from 657595-655571, reverse complement, Verified ORF, Protein required for oxidation of specific cysteine residues of the transcription factor Yap1p, resulting in the nuclear localization of Yap1p in response to stre	1	SVLCVFKDLSRRR	1.99584e-12	128.68	_TSVLCVFK(ac)DLSR_	TSVLCVFK(1)DLSR	3	489.594	1.1801	1.5486	1.6593	1.578	1.5133	1.04275
331	659;658	659	YBR218C;YGL062W	YBR218C	>YBR218C PYC2 SGDID:S000000422, Chr II from 662244-658702, reverse complement, Verified ORF, Pyruvate carboxylase isoform, cytoplasmic enzyme that converts pyruvate to oxaloacetate; highly similar to isoform Pyc1p but differentially regulated; mutations i	1	AIDHFVKQAKDNG	1.4071e-12	122.18	_GANGVAYSSLPDNAIDHFVK(ac)QAK_	GANGVAYSSLPDNAIDHFVK(1)QAK	3	815.412	-0.093202		1.7634	1.7634	1.3111	1.34498
332	682	682	YBR218C	YBR218C	>YBR218C PYC2 SGDID:S000000422, Chr II from 662244-658702, reverse complement, Verified ORF, Pyruvate carboxylase isoform, cytoplasmic enzyme that converts pyruvate to oxaloacetate; highly similar to isoform Pyc1p but differentially regulated; mutations i	1	NDLEQLKVGVNAV	2.52455e-12	112.82	_VFDALNDLEQLK(ac)VGVNAVK_	VFDALNDLEQLK(1)VGVNAVK	3	705.388	0.78391	2.7664	2.9054	2.8351	1.3111	2.16238
333	357	357	YBR221C	YBR221C	>YBR221C PDB1 SGDID:S000000425, Chr II from 666248-665148, reverse complement, Verified ORF, E1 beta subunit of the pyruvate dehydrogenase (PDH) complex, which is an evolutionarily-conserved multi-protein complex found in mitochondria	1	DTPTIVKAVKEVL	1.31284e-22	162.81	_ELEDFAFPDTPTIVK(ac)AVK_	ELEDFAFPDTPTIVK(1)AVK	4	516.274	0.10914	9.8647	9.3193	9.8415	1.2106	8.12944
334	264	264	YBR221C	YBR221C	>YBR221C PDB1 SGDID:S000000425, Chr II from 666248-665148, reverse complement, Verified ORF, E1 beta subunit of the pyruvate dehydrogenase (PDH) complex, which is an evolutionarily-conserved multi-protein complex found in mitochondria	1	AEILQKKYGVSAE	2.48011e-05	131.66	_K(ac)YGVSAEVINLR_	K(1)YGVSAEVINLR	3	464.261	-0.36362	7.746	6.8016	7.1094	1.2106	5.87263
335	287	287	YBR221C	YBR221C	>YBR221C PDB1 SGDID:S000000425, Chr II from 666248-665148, reverse complement, Verified ORF, E1 beta subunit of the pyruvate dehydrogenase (PDH) complex, which is an evolutionarily-conserved multi-protein complex found in mitochondria	1	DTEAIIKTVKKTN	2.93098e-41	189.42	_SIRPLDTEAIIK(ac)TVK_	SIRPLDTEAIIK(1)TVK	3	576.008	-0.87669	9.1422	9.0251	9.1422	1.2106	7.55179
336	77	77	YBR221C	YBR221C	>YBR221C PDB1 SGDID:S000000425, Chr II from 666248-665148, reverse complement, Verified ORF, E1 beta subunit of the pyruvate dehydrogenase (PDH) complex, which is an evolutionarily-conserved multi-protein complex found in mitochondria	1	GAYKVSKGLLDRF	6.92136e-06	136.57	_VSK(ac)GLLDR_	VSK(1)GLLDR	2	465.274	-0.044697	7.9279	7.2485	7.4624	1.2106	6.16422
337	342	342	YBR221C	YBR221C	>YBR221C PDB1 SGDID:S000000425, Chr II from 666248-665148, reverse complement, Verified ORF, E1 beta subunit of the pyruvate dehydrogenase (PDH) complex, which is an evolutionarily-conserved multi-protein complex found in mitochondria	1	VPTPYAKELEDFA	7.73648e-47	190.19	_VTGADVPTPYAK(ac)ELEDFAFPDTPTIVK_	VTGADVPTPYAK(1)ELEDFAFPDTPTIVK	3	988.502	-0.57189	7.1066	6.8759	6.8759	1.2106	5.67975
338	382	382	YBR227C	YBR227C	>YBR227C MCX1 SGDID:S000000431, Chr II from 675129-673567, reverse complement, Verified ORF, Mitochondrial matrix protein; putative ATP-binding chaperone with non-proteolytic function; similar to bacterial ClpX proteins	1	DLFHILKEPKNAL	8.0311e-14	138.75	_DDLFHILK(ac)EPK_	DDLFHILK(1)EPK	3	466.254	0.002102	11.4	10.977	11.4	1.7955	6.34921
339	337	337	YBR227C	YBR227C	>YBR227C MCX1 SGDID:S000000431, Chr II from 675129-673567, reverse complement, Verified ORF, Mitochondrial matrix protein; putative ATP-binding chaperone with non-proteolytic function; similar to bacterial ClpX proteins	1	VELDNGKKVCALD	8.033e-05	75.998	_FSNTLEQVELDNGK(ac)K_	FSNTLEQVELDNGK(1)K	3	588.632	-0.10494	10.237		10.237	1.7955	5.70148
340	481	481	YBR227C	YBR227C	>YBR227C MCX1 SGDID:S000000431, Chr II from 675129-673567, reverse complement, Verified ORF, Mitochondrial matrix protein; putative ATP-binding chaperone with non-proteolytic function; similar to bacterial ClpX proteins	1	YYSGDEKDSLIRD	1.86961e-27	203.39	_YYSGDEK(ac)DSLIRDVSEEDK_	YYSGDEK(1)DSLIRDVSEEDK	3	764.017	0.4403	8.198	15.071	15.053	1.7955	8.38374
341	668	668	YBR245C	YBR245C	>YBR245C ISW1 SGDID:S000000449, Chr II from 711534-708145, reverse complement, Verified ORF, Member of the imitation-switch (ISWI) class of ATP-dependent chromatin remodeling complexes; ATPase that forms a complex with Ioc2p and Ioc4p to regulate transcri	1	ENKADSKDALLSM	1.75693e-05	94.882	_ADSK(ac)DALLSM(ox)IQHGAADVFK_	ADSK(1)DALLSMIQHGAADVFK	3	725.697	1.0928	1.6086	1.9929	1.7905	0.75188	2.38136
342	1121	1121	YBR245C	YBR245C	>YBR245C ISW1 SGDID:S000000449, Chr II from 711534-708145, reverse complement, Verified ORF, Member of the imitation-switch (ISWI) class of ATP-dependent chromatin remodeling complexes; ATPase that forms a complex with Ioc2p and Ioc4p to regulate transcri	1	EQLVAEKIPENET	1.7904e-36	178.96	_IEDTSNVGTEQLVAEK(ac)IPENETTH_	IEDTSNVGTEQLVAEK(1)IPENETTH	3	899.435	0.22891	0.45734	0.39422	0.42468	0.75188	0.564824
343	972	972	YBR245C	YBR245C	>YBR245C ISW1 SGDID:S000000449, Chr II from 711534-708145, reverse complement, Verified ORF, Member of the imitation-switch (ISWI) class of ATP-dependent chromatin remodeling complexes; ATPase that forms a complex with Ioc2p and Ioc4p to regulate transcri	1	RKLSEYKNPFFDL	1.67918e-22	176.99	_LSEYK(ac)NPFFDLK_	LSEYK(1)NPFFDLK	2	771.896	-0.25359	1.1379	1.0412	1.0518	0.75188	1.39889
344	725	725	YBR245C	YBR245C	>YBR245C ISW1 SGDID:S000000449, Chr II from 711534-708145, reverse complement, Verified ORF, Member of the imitation-switch (ISWI) class of ATP-dependent chromatin remodeling complexes; ATPase that forms a complex with Ioc2p and Ioc4p to regulate transcri	1	TKSLNAKYETLGL	8.77651e-22	149.21	_SLNAK(ac)YETLGLDDLQK_	SLNAK(1)YETLGLDDLQK	3	617.323	0.51969	1.3105		1.3105	0.75188	1.74296
345	334	334	YBR248C	YBR248C	>YBR248C HIS7 SGDID:S000000452, Chr II from 716460-714802, reverse complement, Verified ORF, Imidazole glycerol phosphate synthase (glutamine amidotransferase:cyclase), catalyzes the fifth and sixth steps of histidine biosynthesis and also produces 5-amin	1	TVGGGIKDIVDVD	9.52011e-29	97.5	_TVFVPLTVGGGIK(ac)DIVDVDGTK_	TVFVPLTVGGGIK(1)DIVDVDGTK	3	758.086	0.20173	7.7305	8.0126	7.8703	2.3706	3.31996
347	136	136	YBR249C	YBR249C	>YBR249C ARO4 SGDID:S000000453, Chr II from 717989-716877, reverse complement, Verified ORF, 3-deoxy-D-arabino-heptulosonate-7-phosphate (DAHP) synthase, catalyzes the first step in aromatic amino acid biosynthesis and is feedback-inhibited by tyrosine or	1	NTFNINKGLQSAR	1.14481e-100	276.25	_GLINDPDVNNTFNINK(ac)GLQSAR_	GLINDPDVNNTFNINK(1)GLQSAR	3	814.751	-0.13048	3.9266	3.6272	3.7739	1.465	2.57604
348	120	120	YBR249C	YBR249C	>YBR249C ARO4 SGDID:S000000453, Chr II from 717989-716877, reverse complement, Verified ORF, 3-deoxy-D-arabino-heptulosonate-7-phosphate (DAHP) synthase, catalyzes the first step in aromatic amino acid biosynthesis and is feedback-inhibited by tyrosine or	1	RTTVGWKGLINDP	9.8796e-101	276.79	_TTVGWK(ac)GLINDPDVNNTFNINK_	TTVGWK(1)GLINDPDVNNTFNINK	3	834.759	-0.58394	0.33585	0.33083	0.33333	1.465	0.227529
349	231	231	YBR256C	YBR256C	>YBR256C RIB5 SGDID:S000000460, Chr II from 728097-727381, reverse complement, Verified ORF, Riboflavin synthase; catalyzes the last step of the riboflavin biosynthesis pathway	1	SNIIEEKVRNYLN	4.21848e-22	155.03	_DSTLNTM(ox)ISNIIEEK(ac)VR_	DSTLNTMISNIIEEK(1)VR	3	674.346	-0.68688	3.8058	4.9945	4.4806	4.5117	0.993107
350	302	302	YBR260C	YBR260C	>YBR260C RGD1 SGDID:S000000464, Chr II from 734634-732634, reverse complement, Verified ORF, GTPase-activating protein (RhoGAP) for Rho3p and Rho4p, possibly involved in control of actin cytoskeleton organization	1	LYSFLNKYNQTGK	9.23614e-11	127.03	_DLYSFLNK(ac)YNQTGK_	DLYSFLNK(1)YNQTGK	3	578.29	-0.036849	2.6026		2.6026	1.2312	2.11387
351	164	164	YBR260C	YBR260C	>YBR260C RGD1 SGDID:S000000464, Chr II from 734634-732634, reverse complement, Verified ORF, GTPase-activating protein (RhoGAP) for Rho3p and Rho4p, possibly involved in control of actin cytoskeleton organization	1	AIHSAEKAQSRYN	0.00170177	83.087	_DVSDAIHSAEK(ac)AQSR_	DVSDAIHSAEK(1)AQSR	3	552.604	-0.90019	2.1657		2.1657	1.2312	1.75902
352	297	297	YBR263W	YBR263W	>YBR263W SHM1 SGDID:S000000467, Chr II from 736259-737731, Verified ORF, Mitochondrial serine hydroxymethyltransferase, converts serine to glycine plus 5,10 methylenetetrahydrofolate; involved in generating precursors for purine, pyrimidine, amino acid, a	1	IPYELEKKINFSV	2.59956e-07	138.08	_EIPYELEK(ac)K_	EIPYELEK(1)K	3	397.548	-0.24813	16.147	15.422	15.524	0.90343	17.1834
353	443	443	YBR263W	YBR263W	>YBR263W SHM1 SGDID:S000000467, Chr II from 736259-737731, Verified ORF, Mitochondrial serine hydroxymethyltransferase, converts serine to glycine plus 5,10 methylenetetrahydrofolate; involved in generating precursors for purine, pyrimidine, amino acid, a	1	KLAENLKTLEPTT	1.09677e-62	277.31	_LAENLK(ac)TLEPTTK_	LAENLK(1)TLEPTTK	2	750.419	-0.33314	11.372	9.5582	10.573	0.90343	11.7032
354	450	450	YBR263W	YBR263W	>YBR263W SHM1 SGDID:S000000467, Chr II from 736259-737731, Verified ORF, Mitochondrial serine hydroxymethyltransferase, converts serine to glycine plus 5,10 methylenetetrahydrofolate; involved in generating precursors for purine, pyrimidine, amino acid, a	1	TLEPTTKLDARSR	6.12973e-08	108.37	_TLEPTTK(ac)LDAR_	TLEPTTK(1)LDAR	2	643.851	-0.23352	1.6647	1.4278	1.5417	0.90343	1.7065
355	163	163	YBR263W	YBR263W	>YBR263W SHM1 SGDID:S000000467, Chr II from 736259-737731, Verified ORF, Mitochondrial serine hydroxymethyltransferase, converts serine to glycine plus 5,10 methylenetetrahydrofolate; involved in generating precursors for purine, pyrimidine, amino acid, a	1	SHGYQLKSGTPIS	3.18197e-92	259.56	_LM(ox)GLDLPDGGHLSHGYQLK(ac)SGTPISFISK_	LMGLDLPDGGHLSHGYQLK(1)SGTPISFISK	4	782.404	-0.048191	11.169	10.485	10.485	0.90343	11.6058
356	400	400	YBR263W	YBR263W	>YBR263W SHM1 SGDID:S000000467, Chr II from 736259-737731, Verified ORF, Mitochondrial serine hydroxymethyltransferase, converts serine to glycine plus 5,10 methylenetetrahydrofolate; involved in generating precursors for purine, pyrimidine, amino acid, a	1	NTIPGDKSALFPS	8.83986e-22	195.2	_NTIPGDK(ac)SALFPSGLR_	NTIPGDK(1)SALFPSGLR	3	572.309	0.21832	13.804	12.128	12.473	0.90343	13.8063
357	351	351	YBR263W	YBR263W	>YBR263W SHM1 SGDID:S000000467, Chr II from 736259-737731, Verified ORF, Mitochondrial serine hydroxymethyltransferase, converts serine to glycine plus 5,10 methylenetetrahydrofolate; involved in generating precursors for purine, pyrimidine, amino acid, a	1	FAQELTKMGYKLV	7.63257e-20	184.34	_WFAQELTK(ac)MGYK_	WFAQELTK(1)MGYK	3	515.259	-0.124	7.8477	7.7661	7.7661	0.90343	8.59624
358	437	437	YBR263W	YBR263W	>YBR263W SHM1 SGDID:S000000467, Chr II from 736259-737731, Verified ORF, Mitochondrial serine hydroxymethyltransferase, converts serine to glycine plus 5,10 methylenetetrahydrofolate; involved in generating precursors for purine, pyrimidine, amino acid, a	1	YIDSAVKLAENLK	1.05306e-10	112.42	_YIDSAVK(ac)LAENLK_	YIDSAVK(1)LAENLK	3	502.612	0.52618	7.1666	7.5632	7.1959	0.90343	7.96509
359	98	98	YBR263W	YBR263W	>YBR263W SHM1 SGDID:S000000467, Chr II from 736259-737731, Verified ORF, Mitochondrial serine hydroxymethyltransferase, converts serine to glycine plus 5,10 methylenetetrahydrofolate; involved in generating precursors for purine, pyrimidine, amino acid, a	1	GNEIIDKSESLCQ	1.9108e-53	243.83	_YYGGNEIIDK(ac)SESLCQAR_	YYGGNEIIDK(1)SESLCQAR	3	715.669	-0.28397	6.6907	6.7422	6.7305	0.90343	7.44994
360	77	77	YBR279W	YBR279W	>YBR279W PAF1 SGDID:S000000483, Chr II from 761253-762590, Verified ORF, Component of the Paf1p complex that binds to and modulates the activity of RNA polymerases I and II; required for expression of a subset of genes, including cell cycle-regulated gene	1	FPGLLNKLDSKLL	0.00803252	44.426	_FPGLLNK(ac)LDSK_	FPGLLNK(1)LDSK	2	637.361	1.1993	1.075		1.075	0.91173	1.17908
361	352	352	YBR279W	YBR279W	>YBR279W PAF1 SGDID:S000000483, Chr II from 761253-762590, Verified ORF, Component of the Paf1p complex that binds to and modulates the activity of RNA polymerases I and II; required for expression of a subset of genes, including cell cycle-regulated gene	1	RDKLRMKFDPINF	2.70449e-18	144.26	_MK(ac)FDPINFATVDEEDDEDEEQPEDVKK_	MK(1)FDPINFATVDEEDDEDEEQPEDVKK	3	1085.48	-0.1694	0.43311	0.43528	0.43311	0.91173	0.475042
362	106	106	YBR288C	YBR288C	>YBR288C APM3 SGDID:S000000492, Chr II from 779459-778008, reverse complement, Verified ORF, Mu3-like subunit of the clathrin associated protein complex (AP-3); functions in transport of alkaline phosphatase to the vacuole via the alternate pathway	1	LLEYFDKDKLSIK	2.09731e-05	91.752	_ILLEYFDK(ac)DK_	ILLEYFDK(1)DK	2	663.353	-0.31241	7.5327	7.2783	7.4044	1.0855	6.82119
364	308	308	YBR289W	YBR289W	>YBR289W SNF5 SGDID:S000000493, Chr II from 779663-782380, Verified ORF, Subunit of the SWI/SNF chromatin remodeling complex involved in transcriptional regulation; functions interdependently in transcriptional activation with Snf2p and Snf6p	1	PKLNLPKYQTIQY	0.00051243	87.157	_LNLPK(ac)YQTIQYDPPETK_	LNLPK(1)YQTIQYDPPETK	3	697.365	-0.65416				#N/A	N.D.
365	202	202	YCL009C	YCL009C	>YCL009C ILV6 SGDID:S000000515, Chr III from 105548-104619, reverse complement, Verified ORF, Regulatory subunit of acetolactate synthase, which catalyzes the first step of branched-chain amino acid biosynthesis; enhances activity of the Ilv2p catalytic s	1	VAEIREKQFHPAN	8.64035e-10	110.37	_EK(ac)QFHPANLPASEVLR_	EK(1)QFHPANLPASEVLR	3	626.667	-1.1851	2.086	2.6093	2.1635	1.8302	1.18211
366	218	218	YCL009C	YCL009C	>YCL009C ILV6 SGDID:S000000515, Chr III from 105548-104619, reverse complement, Verified ORF, Regulatory subunit of acetolactate synthase, which catalyzes the first step of branched-chain amino acid biosynthesis; enhances activity of the Ilv2p catalytic s	1	SEVLRLKHEHLND	2.58437e-31	169.61	_LK(ac)HEHLNDITNLTNNFGGR_	LK(1)HEHLNDITNLTNNFGGR	4	559.537	-0.56285		9.8356	9.8356	1.8302	5.37406
367	193	193	YCL010C	YCL010C	>YCL010C SGF29 SGDID:S000000516, Chr III from 104350-103571, reverse complement, Verified ORF, Probable subunit of SAGA histone acetyltransferase complex	1	PPGFPTKNYPPGT	1.65648e-23	158.65	_ELLLIPPGFPTK(ac)NYPPGTK_	ELLLIPPGFPTK(1)NYPPGTK	3	708.73	0.69059	1.3756	1.3098	1.3438	0.68886	1.95076
368	174	174	YCL010C	YCL010C	>YCL010C SGF29 SGDID:S000000516, Chr III from 104350-103571, reverse complement, Verified ORF, Probable subunit of SAGA histone acetyltransferase complex	1	ELGNSGKVYKCNR	5.48341e-41	190.67	_FEVRDPEPDELGNSGK(ac)VYK_	FEVRDPEPDELGNSGK(1)VYK	3	741.031	-0.80603	0.60006	0.55016	0.56756	0.68886	0.823912
369	180	180	YCL011C	YCL011C	>YCL011C GBP2 SGDID:S000000517, Chr III from 103358-102075, reverse complement, Verified ORF, Poly(A+) RNA-binding protein, involved in the export of mRNAs from the nucleus to the cytoplasm; similar to Hrb1p and Npl3p; also binds single-stranded telomeric	1	VQDAISKFDGALF	2.16395e-42	203.26	_NESVQDAISK(ac)FDGALFM(ox)DRK_	NESVQDAISK(1)FDGALFMDRK	3	777.042	-0.021723	3.6554	3.8408	3.7039	0.83747	4.42273
371	137	137	YCL030C	YCL030C	>YCL030C HIS4 SGDID:S000000535, Chr III from 68333-65934, reverse complement, Verified ORF, Multifunctional enzyme containing phosphoribosyl-ATP pyrophosphatase, phosphoribosyl-AMP cyclohydrolase, and histidinol dehydrogenase activities; catalyzes the sec	1	SKDMLTKEVLGEV	3.36396e-09	109.95	_DM(ox)LTK(ac)EVLGEVR_	DMLTK(1)EVLGEVR	3	483.254	0.16233	5.3198	4.632	4.6812	3.2391	1.44522
372	327	327	YCL030C	YCL030C	>YCL030C HIS4 SGDID:S000000535, Chr III from 68333-65934, reverse complement, Verified ORF, Multifunctional enzyme containing phosphoribosyl-ATP pyrophosphatase, phosphoribosyl-AMP cyclohydrolase, and histidinol dehydrogenase activities; catalyzes the sec	1	ENNLNMKHLKVTR	6.69914e-20	153.95	_DVENNLNMK(ac)HLK_	DVENNLNMK(1)HLK	3	499.589	0.55326	4.8142	4.635	4.635	3.2391	1.43095
373	409	409	YCL030C	YCL030C	>YCL030C HIS4 SGDID:S000000535, Chr III from 68333-65934, reverse complement, Verified ORF, Multifunctional enzyme containing phosphoribosyl-ATP pyrophosphatase, phosphoribosyl-AMP cyclohydrolase, and histidinol dehydrogenase activities; catalyzes the sec	1	LLEYTEKFDGVKL	6.14701e-31	180.7	_GNSALLEYTEK(ac)FDGVK_	GNSALLEYTEK(1)FDGVK	3	604.972	-1.9417		5.1282	5.1282	3.2391	1.58322
374	280	280	YCL030C	YCL030C	>YCL030C HIS4 SGDID:S000000535, Chr III from 68333-65934, reverse complement, Verified ORF, Multifunctional enzyme containing phosphoribosyl-ATP pyrophosphatase, phosphoribosyl-AMP cyclohydrolase, and histidinol dehydrogenase activities; catalyzes the sec	1	LLDAKIKEEAEEL	1.02609e-16	147.68	_IK(ac)EEAEELTEAK_	IK(1)EEAEELTEAK	2	716.364	0.13986	4.0299	4.3737	4.1983	3.2391	1.29613
375	278	278	YCL030C	YCL030C	>YCL030C HIS4 SGDID:S000000535, Chr III from 68333-65934, reverse complement, Verified ORF, Multifunctional enzyme containing phosphoribosyl-ATP pyrophosphatase, phosphoribosyl-AMP cyclohydrolase, and histidinol dehydrogenase activities; catalyzes the sec	0.989033	SALLDAKIKEEAE	6.2617e-19	145.13	_LFNDSALLDAK(ac)IKEEAEELTEAK_	LFNDSALLDAK(0.989)IK(0.011)EEAEELTEAK	3	873.785	-0.17342		5.8328	5.8328	3.2391	1.80075
376	363	363	YCL030C	YCL030C	>YCL030C HIS4 SGDID:S000000535, Chr III from 68333-65934, reverse complement, Verified ORF, Multifunctional enzyme containing phosphoribosyl-ATP pyrophosphatase, phosphoribosyl-AMP cyclohydrolase, and histidinol dehydrogenase activities; catalyzes the sec	1	IHLDVVKASDKVG	0.000364328	81.656	_LTGPIHLDVVK(ac)ASDK_	LTGPIHLDVVK(1)ASDK	3	545.642	0.41103		3.7129	3.7129	3.2391	1.14628
377	318	318	YCL030C	YCL030C	>YCL030C HIS4 SGDID:S000000535, Chr III from 68333-65934, reverse complement, Verified ORF, Multifunctional enzyme containing phosphoribosyl-ATP pyrophosphatase, phosphoribosyl-AMP cyclohydrolase, and histidinol dehydrogenase activities; catalyzes the sec	1	ANDVSLKDVENNL	3.2247e-53	214.63	_LVANDVSLK(ac)DVENNLNM(ox)K_	LVANDVSLK(1)DVENNLNMK	3	692.021	-0.66608	7.0777		7.0777	3.2391	2.18508
378	176	176	YCL030C	YCL030C	>YCL030C HIS4 SGDID:S000000535, Chr III from 68333-65934, reverse complement, Verified ORF, Multifunctional enzyme containing phosphoribosyl-ATP pyrophosphatase, phosphoribosyl-AMP cyclohydrolase, and histidinol dehydrogenase activities; catalyzes the sec	1	SKKSIAKAIDLGR	0.000322909	80.979	_SIAK(ac)AIDLGR_	SIAK(1)AIDLGR	2	543.319	-0.17226	4.5489		4.5489	3.2391	1.40437
379	152	152	YCL033C	YCL033C	>YCL033C MXR2 SGDID:S000000538, Chr III from 63282-62776, reverse complement, Verified ORF, Methionine-R-sulfoxide reductase, involved in the response to oxidative stress; protects iron-sulfur clusters from oxidative inactivation along with MXR1; involved	1	QLLNLPKDTRHCV	1.24807e-05	145.46	_QLLNLPK(ac)DTR_	QLLNLPK(1)DTR	2	620.356	-0.14163	0.67034	0.74688	0.70758	2.2025	0.321262
380	79	79	YCL037C	YCL037C	>YCL037C SRO9 SGDID:S000000542, Chr III from 58678-57374, reverse complement, Verified ORF, Cytoplasmic RNA-binding protein that associates with translating ribosomes; involved in heme regulation of Hap1p as a component of the HMC complex, also involved i	1	KSSTATKWVPIKA	1.18497e-13	134.38	_SSTATK(ac)WVPIK_	SSTATK(1)WVPIK	2	630.353	-2.3485	0.29431		0.29431	0.44293	0.664462
381	269	269	YCL039W	YCL039W	>YCL039W GID7 SGDID:S000000544, Chr III from 52645-54882, Verified ORF, Protein of unknown function, involved in proteasome-dependent catabolite inactivation of fructose-1,6-bisphosphatase; contains six WD40 repeats; computational analysis suggests that G	1	RLLHLLKQAIKYQ	1.38582e-27	222.42	_LLHLLK(ac)QAIK_	LLHLLK(1)QAIK	3	406.936	0.065389	4.1162	3.7845	4.0583	2.1478	1.88951
382	324	324	YCL040W	YCL040W	>YCL040W GLK1 SGDID:S000000545, Chr III from 50838-52340, Verified ORF, Glucokinase, catalyzes the phosphorylation of glucose at C6 in the first irreversible step of glucose metabolism; one of three glucose phosphorylating enzymes; expression regulated by	1	GFHLFEKRVSGMF	0.00305768	65.219	_LSTNPGFHLFEK(ac)R_	LSTNPGFHLFEK(1)R	3	529.947	0.13115	0.9495	0.82394	0.8845	1.9629	0.450609
383	354	354	YCL043C	YCL043C	>YCL043C PDI1 SGDID:S000000548, Chr III from 50221-48653, reverse complement, Verified ORF, Protein disulfide isomerase, multifunctional protein resident in the endoplasmic reticulum lumen, essential for the formation of disulfide bonds in secretory and c	1	AIESLVKDFLKGD	1.32617e-13	132.76	_AIESLVK(ac)DFLK_	AIESLVK(1)DFLK	2	652.877	0.46759	1.7428	1.6562	1.6855	0.69664	2.41947
384	347	347	YCL043C	YCL043C	>YCL043C PDI1 SGDID:S000000548, Chr III from 50221-48653, reverse complement, Verified ORF, Protein disulfide isomerase, multifunctional protein resident in the endoplasmic reticulum lumen, essential for the formation of disulfide bonds in secretory and c	1	KIVLESKAIESLV	0.00138485	68.972	_IVLESK(ac)AIESLVK_	IVLESK(1)AIESLVK	2	735.943	0.79153	0.86143		0.86143	0.69664	1.23655
385	149	149	YCL047C	YCL047C	>YCL047C YCL047C SGDID:S000000552, Chr III from 44437-43661, reverse complement, Uncharacterized ORF, Putative protein of unknown function	1	ARIFDEKYYHPLK	2.21815e-05	85.813	_IFDEK(ac)YYHPLK_	IFDEK(1)YYHPLK	3	498.926	1.309		3.691	3.691	1.3676	2.69889
386	69	69	YCL050C	YCL050C	>YCL050C APA1 SGDID:S000000555, Chr III from 38801-37836, reverse complement, Verified ORF, Diadenosine 5',5''-P1,P4-tetraphosphate phosphorylase I (AP4A phosphorylase), involved in catabolism of bis(5'-nucleosidyl) tetraphosphates; has similarity to Apa2	1	GEDPLGKPEEELT	7.63918e-21	147.8	_GQTPEGEDPLGK(ac)PEEELTVIPEFGGADNK_	GQTPEGEDPLGK(1)PEEELTVIPEFGGADNK	3	1032.49	0.52578	0.88615	1.0396	0.95982	0.82369	1.16527
387	54	54	YCL050C	YCL050C	>YCL050C APA1 SGDID:S000000555, Chr III from 38801-37836, reverse complement, Verified ORF, Diadenosine 5',5''-P1,P4-tetraphosphate phosphorylase I (AP4A phosphorylase), involved in catabolism of bis(5'-nucleosidyl) tetraphosphates; has similarity to Apa2	1	MPSLIEKPERGQT	2.06575e-13	155.2	_TSMPYLISHM(ox)PSLIEK(ac)PER_	TSMPYLISHMPSLIEK(1)PER	3	763.054	-0.014362	3.8115	3.1588	3.2703	0.82369	3.9703
388	570	570	YCL057W	YCL057W	>YCL057W PRD1 SGDID:S000000562, Chr III from 24768-26906, Verified ORF, Zinc metalloendopeptidase, found in the cytoplasm and intermembrane space of mitochondria; with Cym1p, involved in degradation of mitochondrial proteins and of presequence peptides cl	1	LINSLIKTKHVNG	6.75427e-07	107.99	_IPESLINSLIK(ac)TK_	IPESLINSLIK(1)TK	2	749.448	-0.099246	3.6718	3.3722	3.4634	0.91557	3.78278
389	18	18	YCL059C	YCL059C	>YCL059C KRR1 SGDID:S000000564, Chr III from 23379-22429, reverse complement, Verified ORF, Essential nucleolar protein required for the synthesis of 18S rRNA and for the assembly of 40S ribosomal subunit	1	DTDDIDKWKIEEF	4.94413e-08	109.84	_DKPWDTDDIDK(ac)WK_	DKPWDTDDIDK(1)WK	3	568.602	-0.2387	1.0788	0.77735	0.91574	0.6757	1.35525
390	102	102	YCL059C	YCL059C	>YCL059C KRR1 SGDID:S000000564, Chr III from 23379-22429, reverse complement, Verified ORF, Essential nucleolar protein required for the synthesis of 18S rRNA and for the assembly of 40S ribosomal subunit	1	KARDLIKLLARSV	1.25002e-06	149.82	_DLIK(ac)LLAR_	DLIK(1)LLAR	2	492.316	0.0069145	1.7587	1.6046	1.6573	0.6757	2.45272
391	116	116	YCL061C	YCL061C	>YCL061C MRC1 SGDID:S000000566, Chr III from 22106-18816, reverse complement, Verified ORF, S-phase checkpoint protein required for DNA replication; interacts with and stabilizes Pol2p at stalled replication forks during stress, where it forms a pausing c	1	DNSYSEKNVSSSF	4.37527e-54	222.5	_DNSYSEK(ac)NVSSSFTQTQR_	DNSYSEK(1)NVSSSFTQTQR	3	707.322	-0.55539		0.12761	0.12761	2.5692	0.0496692
392	191	191	YCR004C	YCR004C	>YCR004C YCP4 SGDID:S000000597, Chr III from 120316-119573, reverse complement, Verified ORF, Protein of unknown function, has sequence and structural similarity to flavodoxins; predicted to be palmitoylated; the authentic, non-tagged protein is detected	1	IAEIQGKTFYETA	2.24333e-06	100.45	_IAEIQGK(ac)TFYETAK_	IAEIQGK(1)TFYETAK	2	820.93	-0.94179		2.4709	2.4709	1.3787	1.7922
393	190	190	YCR012W	YCR012W	>YCR012W PGK1 SGDID:S000000605, Chr III from 137744-138994, Verified ORF, 3-phosphoglycerate kinase, catalyzes transfer of high-energy phosphoryl groups from the acyl phosphate of 1,3-bisphosphoglycerate to ADP to produce ATP; key enzyme in glycolysis and	1	AGFLLEKELKYFG	4.26113e-22	208.6	_AAGFLLEK(ac)ELK_	AAGFLLEK(1)ELK	2	630.864	0.08285	2.7695	2.7936	2.7695	0.96365	2.87397
395	266	266	YCR012W	YCR012W	>YCR012W PGK1 SGDID:S000000605, Chr III from 137744-138994, Verified ORF, 3-phosphoglycerate kinase, catalyzes transfer of high-energy phosphoryl groups from the acyl phosphate of 1,3-bisphosphoglycerate to ADP to produce ATP; key enzyme in glycolysis and	1	GAEIVPKLMEKAK	3.02816e-11	123.26	_AGAEIVPK(ac)LMEK_	AGAEIVPK(1)LMEK	3	443.248	0.49084	3.1465	2.904	3.1276	0.96365	3.24558
396	214	214	YCR012W	YCR012W	>YCR012W PGK1 SGDID:S000000605, Chr III from 137744-138994, Verified ORF, 3-phosphoglycerate kinase, catalyzes transfer of high-energy phosphoryl groups from the acyl phosphate of 1,3-bisphosphoglycerate to ADP to produce ATP; key enzyme in glycolysis and	1	AILGGAKVADKIQ	6.58774e-34	180.32	_ALENPTRPFLAILGGAK(ac)VADK_	ALENPTRPFLAILGGAK(1)VADK	4	556.568	0.72887	4.9906	4.6319	4.8129	0.96365	4.99445
397	218	218	YCR012W	YCR012W	>YCR012W PGK1 SGDID:S000000605, Chr III from 137744-138994, Verified ORF, 3-phosphoglycerate kinase, catalyzes transfer of high-energy phosphoryl groups from the acyl phosphate of 1,3-bisphosphoglycerate to ADP to produce ATP; key enzyme in glycolysis and	1	GAKVADKIQLIDN	4.6025e-27	224.67	_VADK(ac)IQLIDNLLDK_	VADK(1)IQLIDNLLDK	2	820.467	0.21923	4.5713	4.6134	4.6082	0.96365	4.78203
398	359	359	YCR012W	YCR012W	>YCR012W PGK1 SGDID:S000000605, Chr III from 137744-138994, Verified ORF, 3-phosphoglycerate kinase, catalyzes transfer of high-energy phosphoryl groups from the acyl phosphate of 1,3-bisphosphoglycerate to ADP to produce ATP; key enzyme in glycolysis and	1	LLDEVVKSSAAGN	1.48549e-60	220.05	_ALLDEVVK(ac)SSAAGNTVIIGGGDTATVAK_	ALLDEVVK(1)SSAAGNTVIIGGGDTATVAK	3	900.487	0.11568	3.1845	3.0616	3.0616	0.96365	3.17709
399	379	379	YCR012W	YCR012W	>YCR012W PGK1 SGDID:S000000605, Chr III from 137744-138994, Verified ORF, 3-phosphoglycerate kinase, catalyzes transfer of high-energy phosphoryl groups from the acyl phosphate of 1,3-bisphosphoglycerate to ADP to produce ATP; key enzyme in glycolysis and	1	DTATVAKKYGVTD	3.89361e-55	223.65	_SSAAGNTVIIGGGDTATVAK(ac)K_	SSAAGNTVIIGGGDTATVAK(1)K	2	980.521	0.54105	4.6863	5.2521	4.8168	0.96365	4.9985
400	142	142	YCR012W	YCR012W	>YCR012W PGK1 SGDID:S000000605, Chr III from 137744-138994, Verified ORF, 3-phosphoglycerate kinase, catalyzes transfer of high-energy phosphoryl groups from the acyl phosphate of 1,3-bisphosphoglycerate to ADP to produce ATP; key enzyme in glycolysis and	1	QKVKASKEDVQKF	5.28354e-13	175.91	_ASK(ac)EDVQK_	ASK(1)EDVQK	2	473.746	-0.43757	3.847	3.6921	3.8053	0.96365	3.94884
402	197	197	YCR012W	YCR012W	>YCR012W PGK1 SGDID:S000000605, Chr III from 137744-138994, Verified ORF, 3-phosphoglycerate kinase, catalyzes transfer of high-energy phosphoryl groups from the acyl phosphate of 1,3-bisphosphoglycerate to ADP to produce ATP; key enzyme in glycolysis and	1	ELKYFGKALENPT	5.14895e-26	157.79	_YFGK(ac)ALENPTRPFLAILGGAK_	YFGK(1)ALENPTRPFLAILGGAK	4	577.073	-0.0066544	3.4096	3.1163	3.2	0.96365	3.32071
403	415	415	YCR012W	YCR012W	>YCR012W PGK1 SGDID:S000000605, Chr III from 137744-138994, Verified ORF, 3-phosphoglycerate kinase, catalyzes transfer of high-energy phosphoryl groups from the acyl phosphate of 1,3-bisphosphoglycerate to ADP to produce ATP; key enzyme in glycolysis and	1	VAFLSEKK_____	1.05748e-20	184.31	_ELPGVAFLSEK(ac)K_	ELPGVAFLSEK(1)K	3	453.922	-0.026268	2.3537	2.0505	2.1667	0.96365	2.24843
404	351	351	YCR012W	YCR012W	>YCR012W PGK1 SGDID:S000000605, Chr III from 137744-138994, Verified ORF, 3-phosphoglycerate kinase, catalyzes transfer of high-energy phosphoryl groups from the acyl phosphate of 1,3-bisphosphoglycerate to ADP to produce ATP; key enzyme in glycolysis and	1	KFAAGTKALLDEV	4.86117e-36	236.4	_FAAGTK(ac)ALLDEVVK_	FAAGTK(1)ALLDEVVK	3	501.952	-0.23839	3.3216	3.076	3.2829	0.96365	3.40673
405	404	404	YCR012W	YCR012W	>YCR012W PGK1 SGDID:S000000605, Chr III from 137744-138994, Verified ORF, 3-phosphoglycerate kinase, catalyzes transfer of high-energy phosphoryl groups from the acyl phosphate of 1,3-bisphosphoglycerate to ADP to produce ATP; key enzyme in glycolysis and	1	LELLEGKELPGVA	2.79064e-27	164.7	_ISHVSTGGGASLELLEGK(ac)ELPGVAFLSEK_	ISHVSTGGGASLELLEGK(1)ELPGVAFLSEK	3	989.861	-0.13421	5.9916		5.9916	0.96365	6.21761
406	48	48	YCR012W	YCR012W	>YCR012W PGK1 SGDID:S000000605, Chr III from 137744-138994, Verified ORF, 3-phosphoglycerate kinase, catalyzes transfer of high-energy phosphoryl groups from the acyl phosphate of 1,3-bisphosphoglycerate to ADP to produce ATP; key enzyme in glycolysis and	1	AALPTIKYVLEHH	6.88531e-22	150.39	_IVAALPTIK(ac)YVLEHHPR_	IVAALPTIK(1)YVLEHHPR	3	667.054	0.4239	3.1911	3.1048	3.1669	0.96365	3.28636
407	258	258	YCR012W	YCR012W	>YCR012W PGK1 SGDID:S000000605, Chr III from 137744-138994, Verified ORF, 3-phosphoglycerate kinase, catalyzes transfer of high-energy phosphoryl groups from the acyl phosphate of 1,3-bisphosphoglycerate to ADP to produce ATP; key enzyme in glycolysis and	1	GDSIFDKAGAEIV	4.95602e-100	263.02	_VLENTEIGDSIFDK(ac)AGAEIVPK_	VLENTEIGDSIFDK(1)AGAEIVPK	4	597.564	-0.094057	3.8985	3.5581	3.6889	0.96365	3.82805
408	15	15	YCR012W	YCR012W	>YCR012W PGK1 SGDID:S000000605, Chr III from 137744-138994, Verified ORF, 3-phosphoglycerate kinase, catalyzes transfer of high-energy phosphoryl groups from the acyl phosphate of 1,3-bisphosphoglycerate to ADP to produce ATP; key enzyme in glycolysis and	1	VQDLDLKDKRVFI	3.05213e-21	184.34	_LSVQDLDLK(ac)DK_	LSVQDLDLK(1)DK	3	439.242	-0.034929	4.1464	3.744	3.9372	0.96365	4.08572
409	74	74	YCR012W	YCR012W	>YCR012W PGK1 SGDID:S000000605, Chr III from 137744-138994, Verified ORF, 3-phosphoglycerate kinase, catalyzes transfer of high-energy phosphoryl groups from the acyl phosphate of 1,3-bisphosphoglycerate to ADP to produce ATP; key enzyme in glycolysis and	1	NGERNEKYSLAPV	7.62459e-30	213.63	_NEK(ac)YSLAPVAK_	NEK(1)YSLAPVAK	3	421.231	0.59205	5.1227	4.8061	4.9881	0.96365	5.17626
410	82	82	YCR012W	YCR012W	>YCR012W PGK1 SGDID:S000000605, Chr III from 137744-138994, Verified ORF, 3-phosphoglycerate kinase, catalyzes transfer of high-energy phosphoryl groups from the acyl phosphate of 1,3-bisphosphoglycerate to ADP to produce ATP; key enzyme in glycolysis and	1	SLAPVAKELQSLL	4.7153e-45	264.92	_YSLAPVAK(ac)ELQSLLGK_	YSLAPVAK(1)ELQSLLGK	3	587.005	-0.19796	3.4675	3.2661	3.2846	0.96365	3.4085
411	345	345	YCR012W	YCR012W	>YCR012W PGK1 SGDID:S000000605, Chr III from 137744-138994, Verified ORF, 3-phosphoglycerate kinase, catalyzes transfer of high-energy phosphoryl groups from the acyl phosphate of 1,3-bisphosphoglycerate to ADP to produce ATP; key enzyme in glycolysis and	1	GVFEFEKFAAGTK	9.44675e-83	245.92	_TIVWNGPPGVFEFEK(ac)FAAGTK_	TIVWNGPPGVFEFEK(1)FAAGTK	2	1169.1	0.50283	2.6435	2.4346	2.4346	0.96365	2.52644
412	302	302	YCR012W	YCR012W	>YCR012W PGK1 SGDID:S000000605, Chr III from 137744-138994, Verified ORF, 3-phosphoglycerate kinase, catalyzes transfer of high-energy phosphoryl groups from the acyl phosphate of 1,3-bisphosphoglycerate to ADP to produce ATP; key enzyme in glycolysis and	1	TKTVTDKEGIPAG	2.12246e-19	140.67	_TVTDK(ac)EGIPAGWQGLDNGPESR_	TVTDK(1)EGIPAGWQGLDNGPESR	3	790.384	-0.29999	3.1661	3.0766	3.0825	0.96365	3.19878
413	32	32	YCR012W	YCR012W	>YCR012W PGK1 SGDID:S000000605, Chr III from 137744-138994, Verified ORF, 3-phosphoglycerate kinase, catalyzes transfer of high-energy phosphoryl groups from the acyl phosphate of 1,3-bisphosphoglycerate to ADP to produce ATP; key enzyme in glycolysis and	1	NVPLDGKKITSNQ	1.30416e-13	136.53	_VDFNVPLDGK(ac)K_	VDFNVPLDGK(1)K	3	425.231	-0.070367	3.2945	3.0193	3.142	0.96365	3.26052
414	24	24	YCR015C	YCR015C	>YCR015C YCR015C SGDID:S000000608, Chr III from 142168-141215, reverse complement, Uncharacterized ORF, Putative protein of unknown function; YCR015C is not an essential gene	1	TICTIAKLPYLLN	3.59172e-10	111.64	_VDTICTIAK(ac)LPYLLNPR_	VDTICTIAK(1)LPYLLNPR	3	677.043	0.56668	0.8919		0.8919	1.1975	0.744802
415	115	115	YCR016W	YCR016W	>YCR016W YCR016W SGDID:S000000609, Chr III from 143632-144504, Uncharacterized ORF, Putative protein of unknown function; green fluorescent protein (GFP)-fusion protein localizes to the nucleolus and nucleus; predicted to be involved in ribosome biogenesi	1	RTKSESKFPTGIL	1.30734e-19	79.393	_SESK(ac)FPTGILELESVK_	SESK(1)FPTGILELESVK	3	602.656	1.0391	1.258	1.3887	1.258	0.67343	1.86805
418	111	111	YCR028C-A	YCR028C-A	>YCR028C-A RIM1 SGDID:S000007222, Chr III from 173436-173195,173111-172946, reverse complement, Verified ORF, Single-stranded DNA-binding protein essential for mitochondrial genome maintenance; involved in mitochondrial DNA replication	1	TLSLVQKDINLLK	3.23723e-35	237.46	_GTTLSLVQK(ac)DINLLK_	GTTLSLVQK(1)DINLLK	3	562.333	0.26061	3.1126	3.1111	3.1126	1.0585	2.94058
419	45	45	YCR028C-A	YCR028C-A	>YCR028C-A RIM1 SGDID:S000007222, Chr III from 173436-173195,173111-172946, reverse complement, Verified ORF, Single-stranded DNA-binding protein essential for mitochondrial genome maintenance; involved in mitochondrial DNA replication	1	NNNRYLKYSIASQ	4.41151e-40	238.98	_YLK(ac)YSIASQPR_	YLK(1)YSIASQPR	2	684.37	0.53015	3.2306	3.0261	3.1491	1.0585	2.97506
420	1022	1022	YCR033W	YCR033W	>YCR033W SNT1 SGDID:S000000629, Chr III from 186485-190165, Verified ORF, Subunit of the Set3C deacetylase complex that interacts directly with the Set3C subunit, Sif2p; putative DNA-binding protein	1	HRDTFSKISAPLT	8.39321e-16	144.3	_DTFSK(ac)ISAPLTTLPPPR_	DTFSK(1)ISAPLTTLPPPR	3	628.347	0.052561	0.26331	0.24906	0.26331	#N/A	#N/A
421	770	770	YCR033W	YCR033W	>YCR033W SNT1 SGDID:S000000629, Chr III from 186485-190165, Verified ORF, Subunit of the Set3C deacetylase complex that interacts directly with the Set3C subunit, Sif2p; putative DNA-binding protein	1	TIEKEEKSENNAE	7.17017e-20	175.65	_EEK(ac)SENNAEENVQPVLVQGSEVK_	EEK(1)SENNAEENVQPVLVQGSEVK	3	866.756	-0.27294		0.3212	0.3212	#N/A	#N/A
422	790	790	YCR033W	YCR033W	>YCR033W SNT1 SGDID:S000000629, Chr III from 186485-190165, Verified ORF, Subunit of the Set3C deacetylase complex that interacts directly with the Set3C subunit, Sif2p; putative DNA-binding protein	1	VQGSEVKGDPLGT	2.74471e-36	180.65	_SENNAEENVQPVLVQGSEVK(ac)GDPLGTPEK_	SENNAEENVQPVLVQGSEVK(1)GDPLGTPEK	3	1036.18	0.79704	0.24894	0.21936	0.23202	#N/A	#N/A
424	799	799	YCR033W	YCR033W	>YCR033W SNT1 SGDID:S000000629, Chr III from 186485-190165, Verified ORF, Subunit of the Set3C deacetylase complex that interacts directly with the Set3C subunit, Sif2p; putative DNA-binding protein	1	PLGTPEKVENMIE	0.000598215	84.208	_GDPLGTPEK(ac)VENMIEQR_	GDPLGTPEK(1)VENMIEQR	3	652.323	2.7198				#N/A	N.D.
425	534	534	YCR033W	YCR033W	>YCR033W SNT1 SGDID:S000000629, Chr III from 186485-190165, Verified ORF, Subunit of the Set3C deacetylase complex that interacts directly with the Set3C subunit, Sif2p; putative DNA-binding protein	1	LKKINLKHDYFDL	0.00622339	106.26	_INLK(ac)HDYFDLQK_	INLK(1)HDYFDLQK	3	525.944	0.91399				#N/A	N.D.
426	198	198	YCR033W	YCR033W	>YCR033W SNT1 SGDID:S000000629, Chr III from 186485-190165, Verified ORF, Subunit of the Set3C deacetylase complex that interacts directly with the Set3C subunit, Sif2p; putative DNA-binding protein	1	SPDVTNKLETNNV	1.27079e-150	305.51	_SM(ox)DDYSPDVTNK(ac)LETNNVSSVNNNSPHSYYSR_	SMDDYSPDVTNK(1)LETNNVSSVNNNSPHSYYSR	4	923.907	0.53945	0.18244	0.15917	0.1704	#N/A	#N/A
427	21	21	YCR047C	YCR047C	>YCR047C BUD23 SGDID:S000000643, Chr III from 211541-210714, reverse complement, Verified ORF, Methyltransferase, methylates residue G1575 of 18S rRNA; required for rRNA processing and nuclear export of 40S ribosomal subunits independently of methylation	1	NDSEAHKYTGSTR	1.84817e-12	136.71	_(ac)SRPEELAPPEIFYNDSEAHK(ac)YTGSTR_	SRPEELAPPEIFYNDSEAHK(1)YTGSTR	3	1026.82	0.02013	0.50469		0.50469	0.413	1.22201
428	502	502	YCR053W	YCR053W	>YCR053W THR4 SGDID:S000000649, Chr III from 216693-218237, Verified ORF, Threonine synthase, conserved protein that catalyzes formation of threonine from 0-phosphohomoserine; expression is regulated by the GCN4-mediated general amino acid control pathway	1	ADVELVKNAIEEE	3.01118e-41	197.88	_ADVELVK(ac)NAIEEELAK_	ADVELVK(1)NAIEEELAK	3	604.991	1.1089	1.5078	1.5526	1.53	1.0805	1.41601
429	228	228	YCR053W	YCR053W	>YCR053W THR4 SGDID:S000000649, Chr III from 216693-218237, Verified ORF, Threonine synthase, conserved protein that catalyzes formation of threonine from 0-phosphohomoserine; expression is regulated by the GCN4-mediated general amino acid control pathway	1	KAIFGDKEFNSKH	7.54936e-14	163.51	_AIFGDK(ac)EFNSK_	AIFGDK(1)EFNSK	2	649.325	0.87611	3.3923	3.2036	3.3154	1.0805	3.06839
430	440	440	YCR053W	YCR053W	>YCR053W THR4 SGDID:S000000649, Chr III from 216693-218237, Verified ORF, Threonine synthase, conserved protein that catalyzes formation of threonine from 0-phosphohomoserine; expression is regulated by the GCN4-mediated general amino acid control pathway	1	IAKDNDKSIQYIS	3.90754e-11	119.5	_DNDK(ac)SIQYISLSTAHPAK_	DNDK(1)SIQYISLSTAHPAK	3	677.344	0.054622	2.2096	3.287	2.695	1.0805	2.49422
431	481	481	YCR053W	YCR053W	>YCR053W THR4 SGDID:S000000649, Chr III from 216693-218237, Verified ORF, Threonine synthase, conserved protein that catalyzes formation of threonine from 0-phosphohomoserine; expression is regulated by the GCN4-mediated general amino acid control pathway	1	VLPEELKKLSTLK	0.00746566	76.465	_DVLPEELK(ac)K_	DVLPEELK(1)K	2	556.814	0.49051		2.9963	2.9963	1.0805	2.77307
432	380	380	YCR053W	YCR053W	>YCR053W THR4 SGDID:S000000649, Chr III from 216693-218237, Verified ORF, Threonine synthase, conserved protein that catalyzes formation of threonine from 0-phosphohomoserine; expression is regulated by the GCN4-mediated general amino acid control pathway	1	GKFQVDKSIIEGA	3.13385e-06	136.93	_FQVDK(ac)SIIEGASK_	FQVDK(1)SIIEGASK	3	488.596	-1.5175	1.2411	1.0555	1.0555	1.0805	0.976863
433	51	51	YCR071C	YCR071C	>YCR071C IMG2 SGDID:S000000667, Chr III from 240539-240099, reverse complement, Verified ORF, Mitochondrial ribosomal protein of the small subunit	1	PKLEDVKMHELIG	9.38244e-06	150.05	_LEDVK(ac)M(ox)HELIGNNNFGK_	LEDVK(1)MHELIGNNNFGK	3	672.667	1.2353	8.4315		8.4315	0.8907	9.46615
434	27	27	YCR072C	YCR072C	>YCR072C RSA4 SGDID:S000000668, Chr III from 242348-240801, reverse complement, Verified ORF, WD-repeat protein involved in ribosome biogenesis; may interact with ribosomes; required for maturation and efficient intra-nuclear transport or pre-60S ribosoma	1	EVAIIPKDLPNVS	2.08151e-06	111.43	_EVAIIPK(ac)DLPNVSIK_	EVAIIPK(1)DLPNVSIK	2	839.493	1.0529	0.74883	0.61086	0.70662	0.66364	1.06476
435	122	122	YCR083W	YCR083W	>YCR083W TRX3 SGDID:S000000679, Chr III from 259575-259958, Verified ORF, Mitochondrial thioredoxin, highly conserved oxidoreductase required to maintain the redox homeostasis of the cell, forms the mitochondrial thioredoxin system with Trr2p, redox state	1	NPTALEKGIKDL_	7.65584e-16	172.99	_IIGANPTALEK(ac)GIK_	IIGANPTALEK(1)GIK	3	489.624	-0.22417	19.643	20.338	20.316	4.4655	4.54955
436	67	67	YCR083W	YCR083W	>YCR083W TRX3 SGDID:S000000679, Chr III from 259575-259958, Verified ORF, Mitochondrial thioredoxin, highly conserved oxidoreductase required to maintain the redox homeostasis of the cell, forms the mitochondrial thioredoxin system with Trr2p, redox state	1	MQPHLTKLIQAYP	4.73873e-41	190.55	_M(ox)M(ox)QPHLTK(ac)LIQAYPDVR_	MMQPHLTK(1)LIQAYPDVR	3	705.696	0.083497	18.855	18.005	18.255	4.4655	4.08801
437	315	315	YCR084C	YCR084C	>YCR084C TUP1 SGDID:S000000680, Chr III from 262449-260308, reverse complement, Verified ORF, General repressor of transcription, forms complex with Cyc8p, involved in the establishment of repressive chromatin structure through interactions with histones	0.999995	SVPDALKKQTNDY	0.00881035	53.444	_ANHSKPIPPFLLDLDSQSVPDALK(ac)K_	ANHSKPIPPFLLDLDSQSVPDALK(1)K	4	693.879	0.015774	1.933	1.612	1.7652	0.96006	1.83864
438	247	247	YCR084C	YCR084C	>YCR084C TUP1 SGDID:S000000680, Chr III from 262449-260308, reverse complement, Verified ORF, General repressor of transcription, forms complex with Cyc8p, involved in the establishment of repressive chromatin structure through interactions with histones	1	ENNNTSKINDTGS	1.21107e-91	246.69	_ETEPENNNTSK(ac)INDTGSATTATTTTATETEIKPK_	ETEPENNNTSK(1)INDTGSATTATTTTATETEIKPK	4	910.185	-0.81373	0.62282	0.7734	0.69404	0.96006	0.722913
439	611	611	YCR084C	YCR084C	>YCR084C TUP1 SGDID:S000000680, Chr III from 262449-260308, reverse complement, Verified ORF, General repressor of transcription, forms complex with Cyc8p, involved in the establishment of repressive chromatin structure through interactions with histones	1	LQNANNKSDSKTP	0.00403961	97.417	_LWNLQNANNK(ac)SDSK_	LWNLQNANNK(1)SDSK	2	837.416	-0.99925				0.96006	N.D.
440	358	358	YCR088W	YCR088W	>YCR088W ABP1 SGDID:S000000684, Chr III from 265065-266843, Verified ORF, Actin-binding protein of the cortical actin cytoskeleton, important for activation of the Arp2/3 complex that plays a key role actin in cytoskeleton organization	1	VKDLKSKFEGLAA	0.00291499	69.522	_SK(ac)FEGLAASEKEEEEM(ox)ENK_	SK(1)FEGLAASEKEEEEMENK	3	748.339	-0.16938	0.2432		0.2432	0.90407	0.269006
441	255	255	YDL007W	YDL007W	>YDL007W RPT2 SGDID:S000002165, Chr IV from 438045-439358, Verified ORF, One of six ATPases of the 19S regulatory particle of the 26S proteasome involved in the degradation of ubiquitinated substrates; required for normal peptide hydrolysis by the core 20	1	GSELIQKYLGDGP	1.12243e-06	143.05	_IVGSELIQK(ac)YLGDGPR_	IVGSELIQK(1)YLGDGPR	3	596.328	-0.17137	1.8096	1.8107	1.8096	0.9425	1.92
442	109	109	YDL014W	YDL014W	>YDL014W NOP1 SGDID:S000002172, Chr IV from 427362-428345, Verified ORF, Nucleolar protein, component of the small subunit processome complex, which is required for processing of pre-18S rRNA; has similarity to mammalian fibrillarin	0.999036	EDLLVTKNMAPGE	0.00312928	75.224	_GKEDLLVTK(ac)NM(ox)APGESVYGEK_	GK(0.001)EDLLVTK(0.999)NMAPGESVYGEK	3	775.054	0.30404		2.2436	2.2436	0.63181	3.55107
443	34	34	YDL019C	YDL019C	>YDL019C OSH2 SGDID:S000002177, Chr IV from 421512-417661, reverse complement, Verified ORF, Member of an oxysterol-binding protein family with seven members in S. cerevisiae; family members have overlapping, redundant functions in sterol metabolism and c	1	LGQGDFKHLKALV	7.61134e-08	109.83	_LLEVLGQGDFK(ac)HLK_	LLEVLGQGDFK(1)HLK	3	546.979	0.61031		2.5177	2.5177	0.75535	3.33316
444	94	94	YDL022W	YDL022W	>YDL022W GPD1 SGDID:S000002180, Chr IV from 411823-412998, Verified ORF, NAD-dependent glycerol-3-phosphate dehydrogenase, key enzyme of glycerol synthesis, essential for growth under osmotic stress; expression regulated by high-osmolarity glycerol respon	1	TRHQNVKYLPGIT	1.70364e-13	127.83	_HQNVK(ac)YLPGITLPDNLVANPDLIDSVK_	HQNVK(1)YLPGITLPDNLVANPDLIDSVK	3	1005.88	-0.34104	1.8656	2.0069	1.9349	1.4858	1.30226
445	672	672	YDL031W	YDL031W	>YDL031W DBP10 SGDID:S000002189, Chr IV from 394215-397202, Verified ORF, Putative ATP-dependent RNA helicase of the DEAD-box protein family, constituent of 66S pre-ribosomal particles; essential protein involved in ribosome biogenesis	1	KNEEKEKLDFLAK	4.32705e-13	178.94	_EK(ac)LDFLAK_	EK(1)LDFLAK	2	503.284	0.095737	1.1007	1.0212	1.0532	0.53945	1.95236
446	784	784	YDL031W	YDL031W	>YDL031W DBP10 SGDID:S000002189, Chr IV from 394215-397202, Verified ORF, Putative ATP-dependent RNA helicase of the DEAD-box protein family, constituent of 66S pre-ribosomal particles; essential protein involved in ribosome biogenesis	1	KKPKSFKDPTFFL	3.64986e-19	129.2	_SFK(ac)DPTFFLSHYAPAGDIQDK_	SFK(1)DPTFFLSHYAPAGDIQDK	3	809.394	1.6469	0.57851	0.5756	0.57705	0.53945	1.0697
447	142	142	YDL040C	YDL040C	>YDL040C NAT1 SGDID:S000002198, Chr IV from 381435-378871, reverse complement, Verified ORF, Subunit of the N-terminal acetyltransferase NatA (Nat1p, Ard1p, Nat5p); N-terminally acetylates many proteins, which influences multiple processes such as the cel	1	SQIGDFKNALVSR	6.85952e-24	163.45	_DLATLQSQIGDFK(ac)NALVSR_	DLATLQSQIGDFK(1)NALVSR	3	706.711	0.56554	2.6796	2.6377	2.6586	0.86883	3.05998
448	322	322	YDL040C	YDL040C	>YDL040C NAT1 SGDID:S000002198, Chr IV from 381435-378871, reverse complement, Verified ORF, Subunit of the N-terminal acetyltransferase NatA (Nat1p, Ard1p, Nat5p); N-terminally acetylates many proteins, which influences multiple processes such as the cel	1	LTFLQDKEELSKK	0.000278373	88.092	_FIPLTFLQDK(ac)EELSK_	FIPLTFLQDK(1)EELSK	3	617.336	-0.78276	4.9745	3.2322	4.0099	0.86883	4.61529
449	41	41	YDL040C	YDL040C	>YDL040C NAT1 SGDID:S000002198, Chr IV from 381435-378871, reverse complement, Verified ORF, Subunit of the N-terminal acetyltransferase NatA (Nat1p, Ard1p, Nat5p); N-terminally acetylates many proteins, which influences multiple processes such as the cel	1	QYKKSLKLLDAIL	2.61363e-12	95.417	_SLK(ac)LLDAILKK_	SLK(1)LLDAILKK	3	428.615	-0.60735	3.1931	3.8927	3.3293	0.86883	3.83193
451	224	224	YDL052C	YDL052C	>YDL052C SLC1 SGDID:S000002210, Chr IV from 363583-362672, reverse complement, Verified ORF, 1-acyl-sn-glycerol-3-phosphate acyltransferase, catalyzes the acylation of lysophosphatidic acid to form phosphatidic acid, a key intermediate in lipid metabolism	1	STENLTKDKIGEF	2.87712e-22	152.88	_ILKPISTENLTK(ac)DK_	ILKPISTENLTK(1)DK	3	547.986	0.073517	3.3689	3.3774	3.3689	0.84138	4.00402
452	200	200	YDL052C	YDL052C	>YDL052C SLC1 SGDID:S000002210, Chr IV from 363583-362672, reverse complement, Verified ORF, 1-acyl-sn-glycerol-3-phosphate acyltransferase, catalyzes the acylation of lysophosphatidic acid to form phosphatidic acid, a key intermediate in lipid metabolism	1	STLVSPKYGVFNR	3.46565e-10	112.44	_IPIVPVVVSNTSTLVSPK(ac)YGVFNR_	IPIVPVVVSNTSTLVSPK(1)YGVFNR	4	657.874	0.14121	2.9046	2.0603	2.2136	0.84138	2.63092
453	51	51	YDL053C	YDL053C	>YDL053C PBP4 SGDID:S000002211, Chr IV from 362256-361699, reverse complement, Verified ORF, Pbp1p binding protein, interacts strongly with Pab1p-binding protein 1 (Pbp1p) in the yeast two-hybrid system; also interacts with Lsm12p in a copurification assa	1	WAQAAAKALPRQQ	1.14728e-26	212.83	_LTGWAQAAAK(ac)ALPR_	LTGWAQAAAK(1)ALPR	3	499.284	-0.3551	0.18931	0.20774	0.19649	0.24199	0.811976
454	239	239	YDL055C	YDL055C	>YDL055C PSA1 SGDID:S000002213, Chr IV from 356759-355674, reverse complement, Verified ORF, GDP-mannose pyrophosphorylase (mannose-1-phosphate guanyltransferase), synthesizes GDP-mannose from GTP and mannose-1-phosphate in cell wall biosynthesis; require	1	YLNSLAKRQPKKL	3.81725e-25	228.03	_DFLSGTVLYLNSLAK(ac)R_	DFLSGTVLYLNSLAK(1)R	3	613.672	-0.76219	2.2027	2.0767	2.1388	0.81794	2.61486
455	165	165	YDL055C	YDL055C	>YDL055C PSA1 SGDID:S000002213, Chr IV from 356759-355674, reverse complement, Verified ORF, GDP-mannose pyrophosphorylase (mannose-1-phosphate guanyltransferase), synthesizes GDP-mannose from GTP and mannose-1-phosphate in cell wall biosynthesis; require	0.895234	RFVEKPKEFVGNR	0.00720228	72.652	_FVEKPK(ac)EFVGNR_	FVEK(0.105)PK(0.895)EFVGNR	3	497.937	1.4361	3.6013	3.3689	3.4832	0.81794	4.2585
456	268	268	YDL055C	YDL055C	>YDL055C PSA1 SGDID:S000002213, Chr IV from 356759-355674, reverse complement, Verified ORF, GDP-mannose pyrophosphorylase (mannose-1-phosphate guanyltransferase), synthesizes GDP-mannose from GTP and mannose-1-phosphate in cell wall biosynthesis; require	1	KISSTAKIGPDVV	0.000117343	73.109	_ISSTAK(ac)IGPDVVIGPNVTIGDGVR_	ISSTAK(1)IGPDVVIGPNVTIGDGVR	3	803.111	-1.8083	2.1242	2.1596	2.1418	0.81794	2.61853
457	98	98	YDL055C	YDL055C	>YDL055C PSA1 SGDID:S000002213, Chr IV from 356759-355674, reverse complement, Verified ORF, GDP-mannose pyrophosphorylase (mannose-1-phosphate guanyltransferase), synthesizes GDP-mannose from GTP and mannose-1-phosphate in cell wall biosynthesis; require	1	LAEDVLKKDNSPF	0.00111724	83.005	_LAEDVLK(ac)K_	LAEDVLK(1)K	2	479.284	-0.016429	1.8879	1.3691	1.6077	0.81794	1.96555
458	143	143	YDL055C	YDL055C	>YDL055C PSA1 SGDID:S000002213, Chr IV from 356759-355674, reverse complement, Verified ORF, GDP-mannose pyrophosphorylase (mannose-1-phosphate guanyltransferase), synthesizes GDP-mannose from GTP and mannose-1-phosphate in cell wall biosynthesis; require	1	KVDEPSKYGVIVH	1.74899e-34	175.61	_VDEPSK(ac)YGVIVHDIATPNLIDR_	VDEPSK(1)YGVIVHDIATPNLIDR	3	831.771	1.3777	2.3366	2.3629	2.3378	0.81794	2.85816
459	348	348	YDL055C	YDL055C	>YDL055C PSA1 SGDID:S000002213, Chr IV from 356759-355674, reverse complement, Verified ORF, GDP-mannose pyrophosphorylase (mannose-1-phosphate guanyltransferase), synthesizes GDP-mannose from GTP and mannose-1-phosphate in cell wall biosynthesis; require	1	GKVLPHKSISDNV	2.8867e-07	118.76	_VLPHK(ac)SISDNVPK_	VLPHK(1)SISDNVPK	2	738.414	0.34672	2.0255	1.8849	1.9674	0.81794	2.40531
460	156	156	YDL056W	YDL056W	>YDL056W MBP1 SGDID:S000002214, Chr IV from 352877-355378, Verified ORF, Transcription factor involved in regulation of cell cycle progression from G1 to S phase, forms a complex with Swi6p that binds to MluI cell cycle box regulatory element in promoters	1	NQFQSSKILGNPT	7.46705e-44	202.86	_KAEENQFQSSK(ac)ILGNPTAAPR_	KAEENQFQSSK(1)ILGNPTAAPR	3	776.736	-0.016837	0.31533	0.27241	0.27346	1.059	0.258225
461	743	743	YDL056W	YDL056W	>YDL056W MBP1 SGDID:S000002214, Chr IV from 352877-355378, Verified ORF, Transcription factor involved in regulation of cell cycle progression from G1 to S phase, forms a complex with Swi6p that binds to MluI cell cycle box regulatory element in promoters	1	TNNTVEKDNNTLE	2.04239e-123	342.67	_LIEDETQATTNNTVEK(ac)DNNTLER_	LIEDETQATTNNTVEK(1)DNNTLER	3	897.43	-0.38693				1.059	N.D.
462	68	68	YDL057W	YDL057W	>YDL057W YDL057W SGDID:S000002215, Chr IV from 351434-352420, Uncharacterized ORF, Putative protein of unknown function; YDL057W is not an essential gene	1	LLCKENKLALLLH	0.000369155	81.526	_ENK(ac)LALLLHGSQSHK_	ENK(1)LALLLHGSQSHK	4	429.99	0.57381		4.4067	4.4067	#N/A	#N/A
463	775	775	YDL060W	YDL060W	>YDL060W TSR1 SGDID:S000002218, Chr IV from 341619-343985, Verified ORF, Protein required for processing of 20S pre-rRNA in the cytoplasm, associates with pre-40S ribosomal particles	1	VAMSLYKRMWPMP	0.00918087	36.529	_LSAQDVVAMSLYK(ac)R_	LSAQDVVAMSLYK(1)R	3	541.624	-1.3482	0.44258		0.44258	0.62059	0.71316
464	149	149	YDL063C	YDL063C	>YDL063C YDL063C SGDID:S000002221, Chr IV from 340134-338272, reverse complement, Uncharacterized ORF, Putative protein of unknown function; green fluorescent protein (GFP)-fusion protein localizes to the cytoplasm and nucleus; predicted to be involved in	1	EQQPQLKPAGKSK	8.28949e-27	157.79	_IVESLSALQAAEQQPQLK(ac)PAGK_	IVESLSALQAAEQQPQLK(1)PAGK	3	783.432	0.115	7.8947	7.2489	7.7455	0.90582	8.55082
465	173	173	YDL066W	YDL066W	>YDL066W IDP1 SGDID:S000002224, Chr IV from 334835-336121, Verified ORF, Mitochondrial NADP-specific isocitrate dehydrogenase, catalyzes the oxidation of isocitrate to alpha-ketoglutarate; not required for mitochondrial respiration and may function to div	1	SLELVYKPSDPTT	3.33297e-27	160.52	_ATDTLIPGPGSLELVYK(ac)PSDPTTAQPQTLK_	ATDTLIPGPGSLELVYK(1)PSDPTTAQPQTLK	3	1060.89	-0.52724	8.0022	8.2896	8.0022	1.1055	7.23853
466	71	71	YDL066W	YDL066W	>YDL066W IDP1 SGDID:S000002224, Chr IV from 334835-336121, Verified ORF, Mitochondrial NADP-specific isocitrate dehydrogenase, catalyzes the oxidation of isocitrate to alpha-ketoglutarate; not required for mitochondrial respiration and may function to div	1	RDATSDKITQDAA	6.6352e-106	307.32	_DATSDK(ac)ITQDAAEAIKK_	DATSDK(1)ITQDAAEAIKK	3	616.318	-0.22243	9.7064	8.8152	9.2118	1.1055	8.3327
467	253	253	YDL066W	YDL066W	>YDL066W IDP1 SGDID:S000002224, Chr IV from 334835-336121, Verified ORF, Mitochondrial NADP-specific isocitrate dehydrogenase, catalyzes the oxidation of isocitrate to alpha-ketoglutarate; not required for mitochondrial respiration and may function to div	1	VYEAQYKSKFEQL	1.20458e-31	174.24	_DIFQEVYEAQYK(ac)SK_	DIFQEVYEAQYK(1)SK	3	597.293	0.00071337	7.1516	8.947	8.578	1.1055	7.75938
468	255	255	YDL066W	YDL066W	>YDL066W IDP1 SGDID:S000002224, Chr IV from 334835-336121, Verified ORF, Mitochondrial NADP-specific isocitrate dehydrogenase, catalyzes the oxidation of isocitrate to alpha-ketoglutarate; not required for mitochondrial respiration and may function to div	1	EAQYKSKFEQLGI	1.13338e-07	136.3	_SK(ac)FEQLGIHYEHR_	SK(1)FEQLGIHYEHR	3	562.618	0.35902	8.4956	8.8458	8.8334	1.1055	7.99041
469	106	106	YDL066W	YDL066W	>YDL066W IDP1 SGDID:S000002224, Chr IV from 334835-336121, Verified ORF, Mitochondrial NADP-specific isocitrate dehydrogenase, catalyzes the oxidation of isocitrate to alpha-ketoglutarate; not required for mitochondrial respiration and may function to div	1	KEFNLHKMWKSPN	1.6048e-11	169.44	_EFNLHK(ac)MWK_	EFNLHK(1)MWK	3	425.55	-0.5901	9.7277	10.951	10.341	1.1055	9.35414
470	241	241	YDL066W	YDL066W	>YDL066W IDP1 SGDID:S000002224, Chr IV from 334835-336121, Verified ORF, Mitochondrial NADP-specific isocitrate dehydrogenase, catalyzes the oxidation of isocitrate to alpha-ketoglutarate; not required for mitochondrial respiration and may function to div	1	KYDGRFKDIFQEV	1.33429e-32	183.96	_FK(ac)DIFQEVYEAQYK_	FK(1)DIFQEVYEAQYK	3	617.305	0.65044	15.254	13.685	13.989	1.1055	12.654
472	418	418	YDL066W	YDL066W	>YDL066W IDP1 SGDID:S000002224, Chr IV from 334835-336121, Verified ORF, Mitochondrial NADP-specific isocitrate dehydrogenase, catalyzes the oxidation of isocitrate to alpha-ketoglutarate; not required for mitochondrial respiration and may function to div	1	FLDAVEKRLQKEI	5.26778e-41	209.39	_SAYVTTEEFLDAVEK(ac)R_	SAYVTTEEFLDAVEK(1)R	3	633.983	0.81451	8.6841	8.9851	8.8334	1.1055	7.99041
473	142	142	YDL066W	YDL066W	>YDL066W IDP1 SGDID:S000002224, Chr IV from 334835-336121, Verified ORF, Mitochondrial NADP-specific isocitrate dehydrogenase, catalyzes the oxidation of isocitrate to alpha-ketoglutarate; not required for mitochondrial respiration and may function to div	1	LVPRWEKPIIIGR	2.34497e-05	130.66	_WEK(ac)PIIIGR_	WEK(1)PIIIGR	2	577.34	-0.21069	11.292	11.339	11.339	1.1055	10.2569
474	11	11	YDL074C	YDL074C	>YDL074C BRE1 SGDID:S000002232, Chr IV from 326149-324047, reverse complement, Verified ORF, E3 ubiquitin ligase, forms heterodimer with Rad6p to monoubiquinate histone H2B-K123, which is required for the subsequent methylation of histone H3-K4 and H3-K79	1	PATKKIKLELSDP	4.15765e-44	197.68	_IK(ac)LELSDPSEPLTQSDVIAFQK_	IK(1)LELSDPSEPLTQSDVIAFQK	2	1250.66	0.73641	0.17385	0.20503	0.20091	0.85219	0.235757
475	9	9	YDL074C	YDL074C	>YDL074C BRE1 SGDID:S000002232, Chr IV from 326149-324047, reverse complement, Verified ORF, E3 ubiquitin ligase, forms heterodimer with Rad6p to monoubiquinate histone H2B-K123, which is required for the subsequent methylation of histone H3-K4 and H3-K79	0.969681	AEPATKKIKLELS	2.08018e-62	256.76	_K(ac)IKLELSDPSEPLTQSDVIAFQK_	K(0.97)IK(0.03)LELSDPSEPLTQSDVIAFQK	3	876.809	-1.3958				0.85219	N.D.
476	41	41	YDL075W	YDL075W	>YDL075W RPL31A SGDID:S000002233, Chr IV from 322226-322282,322704-322988, Verified ORF, Protein component of the large (60S) ribosomal subunit, nearly identical to Rpl31Bp and has similarity to rat L31 ribosomal protein; associates with the karyopherin S	1	EIKKFAKLHMGTD	1.59742e-05	122.7	_FAK(ac)LHMGTDDVR_	FAK(1)LHMGTDDVR	3	477.906	0.29032	0.65224	0.56891	0.60076	0.64916	0.925442
477	61;61	61	YDL075W;YLR406C	YDL075W	>YDL075W RPL31A SGDID:S000002233, Chr IV from 322226-322282,322704-322988, Verified ORF, Protein component of the large (60S) ribosomal subunit, nearly identical to Rpl31Bp and has similarity to rat L31 ribosomal protein; associates with the karyopherin S	1	LNQAIWKRGVKGV	1.42553e-15	145.09	_LAPELNQAIWK(ac)R_	LAPELNQAIWK(1)R	2	740.917	0.74988	0.75382	0.66842	0.68962	0.64916	1.06233
478	21	21	YDL076C	YDL076C	>YDL076C RXT3 SGDID:S000002234, Chr IV from 321552-320668, reverse complement, Verified ORF, Subunit of the RPD3L complex; involved in histone deacetylation	1	TQSQIYKLQETLL	2.92853e-41	197.14	_ETQSQIYK(ac)LQETLLNSAR_	ETQSQIYK(1)LQETLLNSAR	3	722.046	1.4648	0.34586	0.28639	0.31647	0.82206	0.384972
480	122;122	122	YDL082W;YMR142C	YMR142C	>YDL082W RPL13A SGDID:S000002240, Chr IV from 308424-308427,308793-309388, Verified ORF, Protein component of the large (60S) ribosomal subunit, nearly identical to Rpl13Bp; not essential for viability; has similarity to rat L13 ribosomal protein;>YMR142	1	LKEYQSKIIVFPR	7.68315e-10	157.38	_EYQSK(ac)IIVFPR_	EYQSK(1)IIVFPR	2	711.393	-0.0023609	1.7593	1.5234	1.585	0.66916	2.36864
481	11;11	11	YDL082W;YMR142C	YMR142C	>YDL082W RPL13A SGDID:S000002240, Chr IV from 308424-308427,308793-309388, Verified ORF, Protein component of the large (60S) ribosomal subunit, nearly identical to Rpl13Bp; not essential for viability; has similarity to rat L13 ribosomal protein;>YMR142	1	KNLPILKNHFRKH	1.19868e-05	105.4	_NLPILK(ac)NHFR_	NLPILK(1)NHFR	2	647.375	-0.10021	0.75976	0.6704	0.71855	0.66916	1.07381
483	95	95	YDL083C;YMR143W	YDL083C	>YDL083C RPS16B SGDID:S000002241, Chr IV from 307789-307766,307333-306926, reverse complement, Verified ORF, Protein component of the small (40S) ribosomal subunit; identical to Rps16Ap and has similarity to E. coli S9 and rat S16 ribosomal proteins;>YMR	1	LVAYHQKYVDEQS	2.10155e-15	141.85	_GLVAYHQK(ac)YVDEQSK_	GLVAYHQK(1)YVDEQSK	3	602.972	0.52725	0.57661	0.35131	0.42982	0.48298	0.889933
485	155	155	YDL084W	YDL084W	>YDL084W SUB2 SGDID:S000002242, Chr IV from 305237-306577, Verified ORF, Component of the TREX complex required for nuclear mRNA export; member of the DEAD-box RNA helicase superfamily and is involved in early and late steps of spliceosome assembly; homol	1	EYLRFSKYMPDVK	3.8198e-07	143.96	_FSK(ac)YM(ox)PDVK_	FSK(1)YMPDVK	2	586.786	-0.40679	2.4068	2.2692	2.3567	0.91727	2.56925
486	173	173	YDL084W	YDL084W	>YDL084W SUB2 SGDID:S000002242, Chr IV from 305237-306577, Verified ORF, Component of the TREX complex required for nuclear mRNA export; member of the DEAD-box RNA helicase superfamily and is involved in early and late steps of spliceosome assembly; homol	1	GGTPISKDAELLK	4.18098e-105	341.69	_TAVFYGGTPISK(ac)DAELLK_	TAVFYGGTPISK(1)DAELLK	2	976.522	1.1826	3.9305	3.8447	3.9072	0.91727	4.2596
487	263	263	YDL097C	YDL097C	>YDL097C RPN6 SGDID:S000002255, Chr IV from 286695-285391, reverse complement, Verified ORF, Essential, non-ATPase regulatory subunit of the 26S proteasome lid required for the assembly and activity of the 26S proteasome; the human homolog (S9 protein) pa	1	KACQVLKYMLLSK	1.59736e-07	129.34	_ACQVLK(ac)YMLLSK_	ACQVLK(1)YMLLSK	3	499.272	-0.85367	0.90163	1.0348	1.013	1.1313	0.89543
488	345	345	YDL100C	YDL100C	>YDL100C GET3 SGDID:S000002258, Chr IV from 283176-282112, reverse complement, Verified ORF, Guanine nucleotide exchange factor for Gpa1p; amplifies G protein signaling; subunit of the GET complex, which is involved in Golgi to ER trafficking and insertio	1	NPITDGKVIYELE	1.70065e-30	167.28	_EYNPITDGK(ac)VIYELEDKE_	EYNPITDGK(1)VIYELEDKE	3	733.023	-0.95989	3.0099	2.8497	2.9287	0.91456	3.2023
489	185	185	YDL100C	YDL100C	>YDL100C GET3 SGDID:S000002258, Chr IV from 283176-282112, reverse complement, Verified ORF, Guanine nucleotide exchange factor for Gpa1p; amplifies G protein signaling; subunit of the GET complex, which is involved in Golgi to ER trafficking and insertio	1	LPNTLSKLLEKFG	3.98037e-06	92.935	_FLQLPNTLSK(ac)LLEK_	FLQLPNTLSK(1)LLEK	3	562.666	-0.55704	1.9581	2.029	2.029	0.91456	2.21855
490	189	189	YDL100C	YDL100C	>YDL100C GET3 SGDID:S000002258, Chr IV from 283176-282112, reverse complement, Verified ORF, Guanine nucleotide exchange factor for Gpa1p; amplifies G protein signaling; subunit of the GET complex, which is involved in Golgi to ER trafficking and insertio	1	LSKLLEKFGEITN	4.66104e-05	79.633	_LLEK(ac)FGEITNK_	LLEK(1)FGEITNK	2	667.372	-1.7862	2.2069		2.2069	0.91456	2.41307
491	329	329	YDL100C	YDL100C	>YDL100C GET3 SGDID:S000002258, Chr IV from 283176-282112, reverse complement, Verified ORF, Guanine nucleotide exchange factor for Gpa1p; amplifies G protein signaling; subunit of the GET complex, which is involved in Golgi to ER trafficking and insertio	1	GLNNLTKFSQFLN	1.18113e-31	174.46	_GLNNLTK(ac)FSQFLNK_	GLNNLTK(1)FSQFLNK	3	555.97	0.085003	1.981	1.8016	1.9221	0.91456	2.10167
492	210	210	YDL103C	YDL103C	>YDL103C QRI1 SGDID:S000002261, Chr IV from 276581-275148, reverse complement, Verified ORF, UDP-N-acetylglucosamine pyrophosphorylase, catalyzes the formation of UDP-N-acetylglucosamine (UDP-GlcNAc), which is important in cell wall biosynthesis, protein	1	GKHFLMKDPVNLS	1.45971e-10	161.08	_HFLM(ox)K(ac)DPVNLSQSPDGNGGLYR_	HFLMK(1)DPVNLSQSPDGNGGLYR	3	835.073	-1.0184	2.195		2.195	0.95791	2.29145
493	224	224	YDL106C	YDL106C	>YDL106C PHO2 SGDID:S000002264, Chr IV from 271901-270222, reverse complement, Verified ORF, Homeobox transcription factor; regulatory targets include genes involved in phosphate metabolism; binds cooperatively with Pho4p to the PHO5 promoter; phosphoryla	1	RNFQSIKELRNLS	0.00105325	104.22	_NFQSIK(ac)ELR_	NFQSIK(1)ELR	2	588.822	-3.2143	1.1953		1.1953	#N/A	#N/A
494	8	8	YDL111C	YDL111C	>YDL111C RRP42 SGDID:S000002269, Chr IV from 264110-263313, reverse complement, Verified ORF, Exosome non-catalytic core component; involved in 3'-5' RNA processing and degradation in both the nucleus and the cytoplasm; has similarity to E. coli RNase PH	1	SLSVAEKSYLYDS	2.2414e-08	107.41	_(ac)SLSVAEK(ac)SYLYDSLASTPSIRPDGR_	SLSVAEK(1)SYLYDSLASTPSIRPDGR	3	932.807	0.83984		0.81629	0.81629	1.052	0.775941
495	168	168	YDL120W	YDL120W	>YDL120W YFH1 SGDID:S000002278, Chr IV from 245923-246447, Verified ORF, Mitochondrial matrix iron chaperone; oxidizes and stores iron; interacts with Isu1p to promote Fe-S cluster assembly; mutation results in multiple Fe/S-dependent enzyme deficiencies;	1	LTEEVEKAISKSQ	2.32224e-79	295.37	_LTDILTEEVEK(ac)AISK_	LTDILTEEVEK(1)AISK	2	865.975	0.16225	9.1959	7.848	8.5619	1.4318	5.97982
496	85	85	YDL122W	YDL122W	>YDL122W UBP1 SGDID:S000002280, Chr IV from 242552-244981, Verified ORF, Ubiquitin-specific protease that removes ubiquitin from ubiquitinated proteins; cleaves at the C terminus of ubiquitin fusions irrespective of their size; capable of cleaving polyubi	1	RWLPRSKFTHLDE	2.60422e-39	242.48	_SK(ac)FTHLDEEILK_	SK(1)FTHLDEEILK	3	501.268	1.6472	1.0221	0.94798	0.9881	0.92241	1.07122
497	304	304	YDL124W	YDL124W	>YDL124W YDL124W SGDID:S000002282, Chr IV from 240259-241197, Verified ORF, NADPH-dependent alpha-keto amide reductase; reduces aromatic alpha-keto amides, aliphatic alpha-keto esters, and aromatic alpha-keto esters; member of the aldo-keto reductase (AKR	1	WNKLYGKYNYAAQ	1.11686e-39	224.58	_LYGK(ac)YNYAAQKV_	LYGK(1)YNYAAQKV	2	730.383	-0.29539	0.61629	0.65694	0.63912	1.39	0.459799
498	300	300	YDL124W	YDL124W	>YDL124W YDL124W SGDID:S000002282, Chr IV from 240259-241197, Verified ORF, NADPH-dependent alpha-keto amide reductase; reduces aromatic alpha-keto amides, aliphatic alpha-keto esters, and aromatic alpha-keto esters; member of the aldo-keto reductase (AKR	1	LRLYWNKLYGKYN	2.26562e-16	183.65	_LYWNK(ac)LYGK_	LYWNK(1)LYGK	2	613.832	0.18076	3.2729	2.9406	3.0469	1.39	2.19201
499	174	174	YDL124W	YDL124W	>YDL124W YDL124W SGDID:S000002282, Chr IV from 240259-241197, Verified ORF, NADPH-dependent alpha-keto amide reductase; reduces aromatic alpha-keto amides, aliphatic alpha-keto esters, and aromatic alpha-keto esters; member of the aldo-keto reductase (AKR	1	LKVAEVKPQVNQI	1.43252e-36	183.49	_VAEVK(ac)PQVNQIEFSPFLQNQTPGIYK_	VAEVK(1)PQVNQIEFSPFLQNQTPGIYK	4	754.9	-0.67083	4.9924		4.9924	1.39	3.59165
500	126	126	YDL125C	YDL125C	>YDL125C HNT1 SGDID:S000002283, Chr IV from 239606-239510,239398-239019, reverse complement, Verified ORF, Adenosine 5'-monophosphoramidase; interacts physically and genetically with Kin28p, a CDK and TFIIK subunit, and genetically with CAK1; member of th	1	IPKRDEKSGLIVG	0.000169161	42.209	_RDEK(ac)SGLIVGWPAQETDFDK_	RDEK(1)SGLIVGWPAQETDFDK	3	778.385	-0.087642	3.3678		3.3678	0.92186	3.65327
501	39	39	YDL125C	YDL125C	>YDL125C HNT1 SGDID:S000002283, Chr IV from 239606-239510,239398-239019, reverse complement, Verified ORF, Adenosine 5'-monophosphoramidase; interacts physically and genetically with Kin28p, a CDK and TFIIK subunit, and genetically with CAK1; member of th	1	SEIPSFKLIETKY	9.65857e-05	79.466	_SEIPSFK(ac)LIETK_	SEIPSFK(1)LIETK	2	717.398	-1.1841	2.5776		2.5776	0.92186	2.79609
502	305	305	YDL126C	YDL126C	>YDL126C CDC48 SGDID:S000002284, Chr IV from 238664-236157, reverse complement, Verified ORF, ATPase in ER, nuclear membrane and cytosol with homology to mammalian p97; in a complex with Npl4p and Ufd1p participates in retrotranslocation of ubiquitinated	1	AFEEAEKNAPAII	1.06099e-18	143.31	_AFEEAEK(ac)NAPAIIFIDEIDSIAPK_	AFEEAEK(1)NAPAIIFIDEIDSIAPK	3	891.793	0.14416		2.4962	2.4962	0.98565	2.53254
503	119	119	YDL126C	YDL126C	>YDL126C CDC48 SGDID:S000002284, Chr IV from 238664-236157, reverse complement, Verified ORF, ATPase in ER, nuclear membrane and cytosol with homology to mammalian p97; in a complex with Npl4p and Ufd1p participates in retrotranslocation of ubiquitinated	1	HPCPDIKYATRIS	1.63107e-05	80.238	_LGDLVTIHPCPDIK(ac)YATR_	LGDLVTIHPCPDIK(1)YATR	3	704.37	0.52411	1.8111	1.6871	1.748	0.98565	1.77345
504	46	46	YDL130W	YDL130W	>YDL130W RPP1B SGDID:S000002288, Chr IV from 229906-230019,230321-230527, Verified ORF, Ribosomal protein P1 beta, component of the ribosomal stalk, which is involved in interaction of translational elongation factors with ribosome; accumulation is regula	1	WADVYAKALEGKD	3.78238e-68	235.98	_AAGANVDNVWADVYAK(ac)ALEGK_	AAGANVDNVWADVYAK(1)ALEGK	3	735.371	1.1788	1.2316	1.1243	1.1767	0.81831	1.43796
506	80	80	YDL130W-A	YDL130W-A	>YDL130W-A STF1 SGDID:S000007232, Chr IV from 229171-229431, Verified ORF, Protein involved in regulation of the mitochondrial F1F0-ATP synthase; Stf1p and Stf2p may act as stabilizing factors that enhance inhibitory action of the Inh1p protein	1	LENLENKINNLSK	3.52353e-31	169.94	_KLENLENK(ac)INNLSK_	KLENLENK(1)INNLSK	3	566.984	0.51308	7.4566	7.0389	7.2447	3.0666	2.36245
507	345;331	331	YDL131W;YDL182W	YDL182W	>YDL131W LYS21 SGDID:S000002289, Chr IV from 227393-228715, Verified ORF, Homocitrate synthase isozyme, catalyzes the condensation of acetyl-CoA and alpha-ketoglutarate to form homocitrate, which is the first step in the lysine biosynthesis pathway; highl	1	PHDFGMKRYIHFA	2.28669e-34	182.15	_AILANPSTYEILDPHDFGMK(ac)R_	AILANPSTYEILDPHDFGMK(1)R	3	810.742	-0.43249	3.3759	3.2464	3.2639	1.9472	1.6762
508	414	414	YDL131W	YDL131W	>YDL131W LYS21 SGDID:S000002289, Chr IV from 227393-228715, Verified ORF, Homocitrate synthase isozyme, catalyzes the condensation of acetyl-CoA and alpha-ketoglutarate to form homocitrate, which is the first step in the lysine biosynthesis pathway; highl	1	LSTPLLKPVNKGT	8.53754e-16	145.43	_DFHAELSTPLLK(ac)PVNK_	DFHAELSTPLLK(1)PVNK	3	617.672	-0.54042	14.766	14.514	14.58	1.5481	9.418
509	184;170	170	YDL131W;YDL182W	YDL182W	>YDL131W LYS21 SGDID:S000002289, Chr IV from 227393-228715, Verified ORF, Homocitrate synthase isozyme, catalyzes the condensation of acetyl-CoA and alpha-ketoglutarate to form homocitrate, which is the first step in the lysine biosynthesis pathway; highl	1	DLLNIYKTVDKIG	5.83153e-31	169.09	_SDLVDLLNIYK(ac)TVDK_	SDLVDLLNIYK(1)TVDK	2	889.483	-0.27328	1.4753	1.3712	1.4019	1.9472	0.719957
510	377;363	363	YDL131W;YDL182W	YDL182W	>YDL131W LYS21 SGDID:S000002289, Chr IV from 227393-228715, Verified ORF, Homocitrate synthase isozyme, catalyzes the condensation of acetyl-CoA and alpha-ketoglutarate to form homocitrate, which is the first step in the lysine biosynthesis pathway; highl	1	LTDDQIKEVTAKI	4.46606e-42	202.22	_VDQLNLNLTDDQIK(ac)EVTAK_	VDQLNLNLTDDQIK(1)EVTAK	3	733.722	1.0247	5.2808		5.2808	1.9472	2.712
511	181	181	YDL135C	YDL135C	>YDL135C RDI1 SGDID:S000002294, Chr IV from 219288-218680, reverse complement, Verified ORF, Rho GDP dissociation inhibitor involved in the localization and regulation of Cdc42p	1	NYSAVSKFIDDDK	1.90402e-31	167.56	_GNYSAVSK(ac)FIDDDK_	GNYSAVSK(1)FIDDDK	3	534.255	0.12718	3.4452	3.3213	3.3826	1.0321	3.2774
512	94	94	YDL136W;YDL191W	YDL136W	>YDL136W RPL35B SGDID:S000002295, Chr IV from 217600-217602,218008-218367, Verified ORF, Protein component of the large (60S) ribosomal subunit, identical to Rpl35Ap and has similarity to rat L35 ribosomal protein;>YDL191W RPL35A SGDID:S000002350, Chr IV	1	LRRALTKFEASQV	1.09677e-62	277.31	_RALTK(ac)FEASQVTEK_	RALTK(1)FEASQVTEK	3	550.633	1.1172	0.67911	0.63737	0.66456	0.71528	0.929091
513	32	32	YDL136W;YDL191W	YDL136W	>YDL136W RPL35B SGDID:S000002295, Chr IV from 217600-217602,218008-218367, Verified ORF, Protein component of the large (60S) ribosomal subunit, identical to Rpl35Ap and has similarity to rat L35 ribosomal protein;>YDL191W RPL35A SGDID:S000002350, Chr IV	1	KELAELKVQKLSR	0.00870609	53.683	_ELAELK(ac)VQK_	ELAELK(1)VQK	2	550.322	1.8778	0.47591		0.47591	0.71528	0.665348
514	25	25	YDL136W;YDL191W	YDL136W	>YDL136W RPL35B SGDID:S000002295, Chr IV from 217600-217602,218008-218367, Verified ORF, Protein component of the large (60S) ribosomal subunit, identical to Rpl35Ap and has similarity to rat L35 ribosomal protein;>YDL191W RPL35A SGDID:S000002350, Chr IV	1	SQLVDLKKELAEL	3.63659e-26	186.13	_EQLASQLVDLK(ac)K_	EQLASQLVDLK(1)K	3	471.936	0.39157	0.69822	0.58672	0.61206	0.71528	0.855693
515	26	26	YDL136W;YDL191W	YDL136W	>YDL136W RPL35B SGDID:S000002295, Chr IV from 217600-217602,218008-218367, Verified ORF, Protein component of the large (60S) ribosomal subunit, identical to Rpl35Ap and has similarity to rat L35 ribosomal protein;>YDL191W RPL35A SGDID:S000002350, Chr IV	0.813213	QLVDLKKELAELK	1.3258e-15	135.18	_EQLASQLVDLKK(ac)ELAELK_	EQLASQLVDLK(0.187)K(0.813)ELAELK	3	699.732	-0.56734		1.8457	1.8457	0.71528	2.58039
517	16;16	16	YDL137W;YDL192W	YDL192W	>YDL137W ARF2 SGDID:S000002296, Chr IV from 216529-217074, Verified ORF, ADP-ribosylation factor, GTPase of the Ras superfamily involved in regulation of coated formation vesicles in intracellular trafficking within the Golgi; functionally interchangeable	1	SNLFGNKEMRILM	0.000169832	117.7	_LFSNLFGNK(ac)EM(ox)R_	LFSNLFGNK(1)EMR	2	757.377	1.0996	2.7551	2.7982	2.7765	1.0411	2.66689
518	142;142	142	YDL137W;YDL192W	YDL192W	>YDL137W ARF2 SGDID:S000002296, Chr IV from 216529-217074, Verified ORF, ADP-ribosylation factor, GTPase of the Ras superfamily involved in regulation of coated formation vesicles in intracellular trafficking within the Golgi; functionally interchangeable	1	AAEITEKLGLHSI	2.67773e-34	167.57	_QDLPEAMSAAEITEK(ac)LGLHSIR_	QDLPEAMSAAEITEK(1)LGLHSIR	3	817.756	0.61178	2.6785	2.3976	2.4485	1.0411	2.35184
519	895	895	YDL140C	YDL140C	>YDL140C RPO21 SGDID:S000002299, Chr IV from 210562-205361, reverse complement, Verified ORF, RNA polymerase II largest subunit B220, part of central core; phosphorylation of C-terminal heptapeptide repeat domain regulates association with transcription a	1	SDAAFEKRYRVDL	0.00493487	41.912	_QSLDTIGGSDAAFEK(ac)R_	QSLDTIGGSDAAFEK(1)R	3	579.62	0.84312		2.2853	2.2853	0.54859	4.16577
520	359	359	YDL143W	YDL143W	>YDL143W CCT4 SGDID:S000002302, Chr IV from 199997-201583, Verified ORF, Subunit of the cytosolic chaperonin Cct ring complex, related to Tcp1p, required for the assembly of actin and tubulins in vivo	1	IDSDGSKIVRVTG	9.74359e-34	244.05	_LGSADLVEEIDSDGSK(ac)IVR_	LGSADLVEEIDSDGSK(1)IVR	3	682.351	0.68162	3.8531	4.599	4.2119	0.85303	4.93758
521	71	71	YDL147W	YDL147W	>YDL147W RPN5 SGDID:S000002306, Chr IV from 190925-192262, Verified ORF, Essential, non-ATPase regulatory subunit of the 26S proteasome lid, similar to mammalian p55 subunit and to another S. cerevisiae regulatory subunit, Rpn7p	1	LLASRNKWDDLNE	1.45597e-89	313.54	_NK(ac)WDDLNEQLTLLSK_	NK(1)WDDLNEQLTLLSK	3	620.323	0.15786	4.3969	4.1303	4.2194	1.1085	3.80641
523	88	88	YDL148C	YDL148C	>YDL148C NOP14 SGDID:S000002307, Chr IV from 190587-188155, reverse complement, Verified ORF, Nucleolar protein, forms a complex with Noc4p that mediates maturation and nuclear export of 40S ribosomal subunits; also present in the small subunit processome	0.889952	GKPGISKQIGEEQ	0.00213553	85.469	_IAVGKPGISK(ac)QIGEEQR_	IAVGK(0.11)PGISK(0.89)QIGEEQR	3	618.014	0.36979	0.39734	0.37888	0.388	0.62434	0.621456
524	115	115	YDL150W	YDL150W	>YDL150W RPC53 SGDID:S000002309, Chr IV from 183344-184612, Verified ORF, RNA polymerase III subunit C53	1	LRRGFIKSEGSGS	7.27904e-23	203.2	_GFIK(ac)SEGSGSSLVQK_	GFIK(1)SEGSGSSLVQK	2	783.412	-0.41386	0.28035	0.17587	0.19572	0.69078	0.283332
525	84	84	YDL150W	YDL150W	>YDL150W RPC53 SGDID:S000002309, Chr IV from 183344-184612, Verified ORF, RNA polymerase III subunit C53	1	QQRRMAKYLNNTH	1.12223e-104	263.82	_MAK(ac)YLNNTHVISSGPLAAGNFVSEK_	MAK(1)YLNNTHVISSGPLAAGNFVSEK	3	897.458	-0.033846	0.53044	0.41895	0.44947	0.69078	0.65067
526	32	32	YDL153C	YDL153C	>YDL153C SAS10 SGDID:S000002312, Chr IV from 183019-181187, reverse complement, Verified ORF, Essential subunit of U3-containing Small Subunit (SSU) processome complex involved in production of 18S rRNA and assembly of small ribosomal subunit; disrupts si	1	VDDFASKREKVLL	1.70486e-119	286.05	_TSEVGDEINPYGLNEVDDFASK(ac)R_	TSEVGDEINPYGLNEVDDFASK(1)R	3	866.405	1.6899	0.48343	0.44877	0.46578	0.59626	0.781169
527	137	137	YDL156W	YDL156W	>YDL156W YDL156W SGDID:S000002315, Chr IV from 174919-176487, Uncharacterized ORF, Putative protein of unknown function; protein sequence contains three WD domains (WD-40 repeat); green fluorescent protein (GFP)-fusion protein localizes to the cytoplasm a	1	ESALLEKFKRFNN	6.52397e-31	178.66	_LSDLIKDEDESALLEK(ac)FK_	LSDLIKDEDESALLEK(1)FK	3	712.375	0.97024	0.41718	0.43362	0.42532	1.225	0.3472
528	54	54	YDL160C	YDL160C	>YDL160C DHH1 SGDID:S000002319, Chr IV from 171931-170411, reverse complement, Verified ORF, Cytoplasmic DExD/H-box helicase, stimulates mRNA decapping, coordinates distinct steps in mRNA function and decay, interacts with both the decapping and deadenyla	1	FEDFYLKRELLMG	2.62248e-06	133.89	_GNTFEDFYLK(ac)R_	GNTFEDFYLK(1)R	3	477.902	0.57593	1.5874	1.408	1.495	0.91842	1.6278
530	109	109	YDL160C	YDL160C	>YDL160C DHH1 SGDID:S000002319, Chr IV from 171931-170411, reverse complement, Verified ORF, Cytoplasmic DExD/H-box helicase, stimulates mRNA decapping, coordinates distinct steps in mRNA function and decay, interacts with both the decapping and deadenyla	0.539983	PTLEKVKPKLNKI	0.00470926	60.209	_TAAFVIPTLEKVK(ac)PK_	TAAFVIPTLEK(0.46)VK(0.54)PK	3	562.006	-0.41437	1.795		1.795	0.91842	1.95444
531	266	266	YDL164C	YDL164C	>YDL164C CDC9 SGDID:S000002323, Chr IV from 167255-164988, reverse complement, Verified ORF, DNA ligase found in the nucleus and mitochondria, an essential enzyme that joins Okazaki fragments during DNA replication; also acts in nucleotide excision repair	1	TVGEVFKNLRAIA	2.61136e-15	141.08	_PLTVGEVFK(ac)NLR_	PLTVGEVFK(1)NLR	3	472.273	0.49552	4.5785	4.7515	4.6399	1.1299	4.10647
532	7	7	YDL165W	YDL165W	>YDL165W CDC36 SGDID:S000002324, Chr IV from 164291-164866, Verified ORF, Component of the CCR4-NOT complex, which has multiple roles in regulating mRNA levels including regulation of transcription and destabilizing mRNAs by deadenylation; basal transcrip	1	MEKFGLKALVPLL	8.95594e-05	70.942	_FGLK(ac)ALVPLLK_	FGLK(1)ALVPLLK	2	620.905	0.67143	0.6988	0.61918	0.65778	0.68528	0.95987
533	133	133	YDL171C	YDL171C	>YDL171C GLT1 SGDID:S000002330, Chr IV from 155641-149204, reverse complement, Verified ORF, NAD(+)-dependent glutamate synthase (GOGAT), synthesizes glutamate from glutamine and alpha-ketoglutarate; with Gln1p, forms the secondary pathway for glutamate b	1	VGNVFFKKNEKNN	0.00511081	77.662	_YAVGNVFFK(ac)K_	YAVGNVFFK(1)K	2	607.832	0.72445		1.5953	1.5953	0.65165	2.44809
534	468	468	YDL178W	YDL178W	>YDL178W DLD2 SGDID:S000002337, Chr IV from 139523-141115, Verified ORF, D-lactate dehydrogenase, located in the mitochondrial matrix	1	YNKNIEKTLEPFV	2.55597e-24	216.72	_NIEK(ac)TLEPFVYEFVSSK_	NIEK(1)TLEPFVYEFVSSK	3	691.358	0.47039	12.704	12.463	12.579	1.5441	8.14649
535	79	79	YDL181W	YDL181W	>YDL181W INH1 SGDID:S000002340, Chr IV from 135180-135437, Verified ORF, Protein that inhibits ATP hydrolysis by the F1F0-ATP synthase; inhibitory function is enhanced by stabilizing proteins Stf1p and Stf2p; has similarity to Stf1p; has a calmodulin-bind	0.999904	IDSLENKIDSMTK	3.76721e-06	132.31	_KIDSLENK(ac)IDSMTK_	KIDSLENK(1)IDSMTK	3	555.291	-0.4738	6.3779	5.8454	6.1058	3.696	1.652
536	422	422	YDL182W	YDL182W	>YDL182W LYS20 SGDID:S000002341, Chr IV from 133438-134724, Verified ORF, Homocitrate synthase isozyme, catalyzes the condensation of acetyl-CoA and alpha-ketoglutarate to form homocitrate, which is the first step in the lysine biosynthesis pathway; highl	1	ATIPAAKRTKPSA	1.37369e-06	92.211	_KNDSDVPELATIPAAK(ac)R_	KNDSDVPELATIPAAK(1)R	3	623.002	-0.57435	1.9121	1.77	1.8397	1.9472	0.944793
537	36	36	YDL183C	YDL183C	>YDL183C YDL183C SGDID:S000002342, Chr IV from 131834-130872, reverse complement, Uncharacterized ORF, Putative protein of unknown function; YDL183C is not an essential gene	1	EKASLQKYLHDPV	1.98207e-07	99.531	_ASLQK(ac)YLHDPVK_	ASLQK(1)YLHDPVK	3	480.933	-0.095823	13.841	12.97	13.006	#N/A	#N/A
538	1014	1014	YDL185W	YDL185W	>YDL185W TFP1 SGDID:S000002344, Chr IV from 126788-130003, Verified ORF, Subunit A of the eight-subunit V1 peripheral membrane domain of the vacuolar H+-ATPase; protein precursor undergoes self-catalyzed splicing to yield the extein Tfp1p and the intein V	1	YHDEAQKAVANGA	2.49137e-11	50.172	_AFISYHDEAQK(ac)AVANGANWSK_	AFISYHDEAQK(1)AVANGANWSK	3	783.713	-0.044673		1.1628	1.1628	0.94363	1.23226
539	623	623	YDL185W	YDL185W	>YDL185W TFP1 SGDID:S000002344, Chr IV from 126788-130003, Verified ORF, Subunit A of the eight-subunit V1 peripheral membrane domain of the vacuolar H+-ATPase; protein precursor undergoes self-catalyzed splicing to yield the extein Tfp1p and the intein V	1	GIKATIKTIHTSV	6.21758e-05	75.695	_ATIK(ac)TIHTSVR_	ATIK(1)TIHTSVR	3	423.582	-0.37026	4.6655	4.6539	4.6597	0.94363	4.93806
541	552	552	YDL185W	YDL185W	>YDL185W TFP1 SGDID:S000002344, Chr IV from 126788-130003, Verified ORF, Subunit A of the eight-subunit V1 peripheral membrane domain of the vacuolar H+-ATPase; protein precursor undergoes self-catalyzed splicing to yield the extein Tfp1p and the intein V	1	TVNLYSKVVRGNG	1.03747e-09	134.3	_TVNLYSK(ac)VVR_	TVNLYSK(1)VVR	2	610.854	-0.30737	0.75487	0.6959	0.69975	0.94363	0.741551
542	1057	1057	YDL185W	YDL185W	>YDL185W TFP1 SGDID:S000002344, Chr IV from 126788-130003, Verified ORF, Subunit A of the eight-subunit V1 peripheral membrane domain of the vacuolar H+-ATPase; protein precursor undergoes self-catalyzed splicing to yield the extein Tfp1p and the intein V	1	VHGEFEKLLSTMQ	2.01016e-05	141.85	_EVHGEFEK(ac)LLSTMQER_	EVHGEFEK(1)LLSTMQER	3	658.991	-0.072038	2.602		2.602	0.94363	2.75744
543	355	355	YDL185W	YDL185W	>YDL185W TFP1 SGDID:S000002344, Chr IV from 126788-130003, Verified ORF, Subunit A of the eight-subunit V1 peripheral membrane domain of the vacuolar H+-ATPase; protein precursor undergoes self-catalyzed splicing to yield the extein Tfp1p and the intein V	1	EVPELLKFTCNAT	4.32401e-10	109.89	_EVPELLK(ac)FTCNATHELVVR_	EVPELLK(1)FTCNATHELVVR	3	766.403	-0.42051	2.4948	3.1767	2.8152	0.94363	2.98337
544	1049	1049	YDL185W	YDL185W	>YDL185W TFP1 SGDID:S000002344, Chr IV from 126788-130003, Verified ORF, Subunit A of the eight-subunit V1 peripheral membrane domain of the vacuolar H+-ATPase; protein precursor undergoes self-catalyzed splicing to yield the extein Tfp1p and the intein V	1	EPSRGEKEVHGEF	8.20966e-10	110.37	_FFEPSRGEK(ac)EVHGEFEK_	FFEPSRGEK(1)EVHGEFEK	4	524.254	0.22923	2.1154	2.1687	2.1687	0.94363	2.29825
545	206	206	YDL185W	YDL185W	>YDL185W TFP1 SGDID:S000002344, Chr IV from 126788-130003, Verified ORF, Subunit A of the eight-subunit V1 peripheral membrane domain of the vacuolar H+-ATPase; protein precursor undergoes self-catalyzed splicing to yield the extein Tfp1p and the intein V	1	EVEFDGKKSDFTL	0.00096432	97.734	_ILEVEFDGK(ac)K_	ILEVEFDGK(1)K	2	610.332	-0.59817		3.6433	3.6433	0.94363	3.86094
546	407	407	YDL185W	YDL185W	>YDL185W TFP1 SGDID:S000002344, Chr IV from 126788-130003, Verified ORF, Subunit A of the eight-subunit V1 peripheral membrane domain of the vacuolar H+-ATPase; protein precursor undergoes self-catalyzed splicing to yield the extein Tfp1p and the intein V	1	RIVELVKEVSKSY	5.31927e-27	188.96	_IVELVK(ac)EVSK_	IVELVK(1)EVSK	2	593.358	-0.60277	4.6148	4.3711	4.5823	0.94363	4.85603
547	536	536	YDL185W	YDL185W	>YDL185W TFP1 SGDID:S000002344, Chr IV from 126788-130003, Verified ORF, Subunit A of the eight-subunit V1 peripheral membrane domain of the vacuolar H+-ATPase; protein precursor undergoes self-catalyzed splicing to yield the extein Tfp1p and the intein V	1	NLCAEYKDRKEPQ	2.11722e-32	227.81	_LNLCAEYK(ac)DR_	LNLCAEYK(1)DR	3	441.884	0.1809	0.84868	0.78562	0.80433	0.94363	0.852379
548	227	227	YDL185W	YDL185W	>YDL185W TFP1 SGDID:S000002344, Chr IV from 126788-130003, Verified ORF, Subunit A of the eight-subunit V1 peripheral membrane domain of the vacuolar H+-ATPase; protein precursor undergoes self-catalyzed splicing to yield the extein Tfp1p and the intein V	1	PRPVTEKLSADYP	0.000729945	51.029	_VPRPVTEK(ac)LSADYPLLTGQR_	VPRPVTEK(1)LSADYPLLTGQR	3	761.422	-1.3205	0.65854	0.77727	0.71545	0.94363	0.758189
549	528	528	YDL185W	YDL185W	>YDL185W TFP1 SGDID:S000002344, Chr IV from 126788-130003, Verified ORF, Subunit A of the eight-subunit V1 peripheral membrane domain of the vacuolar H+-ATPase; protein precursor undergoes self-catalyzed splicing to yield the extein Tfp1p and the intein V	1	VTEYAEKLNLCAE	2.3206e-22	157.74	_VTEYAEK(ac)LNLCAEYK_	VTEYAEK(1)LNLCAEYK	3	624.973	-0.39536		0.72739	0.72739	0.94363	0.770842
550	441	441	YDL190C	YDL190C	>YDL190C UFD2 SGDID:S000002349, Chr IV from 121593-118708, reverse complement, Verified ORF, Ubiquitin chain assembly factor (E4) that cooperates with a ubiquitin-activating enzyme (E1), a ubiquitin-conjugating enzyme (E2), and a ubiquitin protein ligase	1	ITAQLSKMEKALK	3.52072e-07	97.779	_FITAQLSK(ac)M(ox)EK_	FITAQLSK(1)MEK	2	677.358	0.08821	3.7344		3.7344	1.1474	3.25466
551	408	408	YDL195W	YDL195W	>YDL195W SEC31 SGDID:S000002354, Chr IV from 107209-111030, Verified ORF, Essential phosphoprotein component (p150) of the COPII coat of secretory pathway vesicles, in complex with Sec13p; required for ER-derived transport vesicle formation	1	VSITNPKISGLES	2.71701e-06	62.781	_GVSITNPK(ac)ISGLESNTTLSEALK_	GVSITNPK(1)ISGLESNTTLSEALK	3	801.099	-1.4439	2.2239	2.1156	2.1691	0.8688	2.49666
553	272	272	YDL198C	YDL198C	>YDL198C GGC1 SGDID:S000002357, Chr IV from 104552-103650, reverse complement, Verified ORF, Mitochondrial GTP/GDP transporter, essential for mitochondrial genome maintenance; has a role in mitochondrial iron transport; member of the mitochondrial carrier	1	FKGLTPKLLTTGP	0.00397602	54.524	_GLTPK(ac)LLTTGPK_	GLTPK(1)LLTTGPK	2	634.385	1.7341	15.057	17.028	16.012	3.1842	5.02858
554	267	267	YDL198C	YDL198C	>YDL198C GGC1 SGDID:S000002357, Chr IV from 104552-103650, reverse complement, Verified ORF, Mitochondrial GTP/GDP transporter, essential for mitochondrial genome maintenance; has a role in mitochondrial iron transport; member of the mitochondrial carrier	1	GVTAFFKGLTPKL	2.36793e-13	178.23	_NEGVTAFFK(ac)GLTPK_	NEGVTAFFK(1)GLTPK	3	517.612	0.38816	14.816	14.254	14.532	3.1842	4.56378
555	89	89	YDL198C	YDL198C	>YDL198C GGC1 SGDID:S000002357, Chr IV from 104552-103650, reverse complement, Verified ORF, Mitochondrial GTP/GDP transporter, essential for mitochondrial genome maintenance; has a role in mitochondrial iron transport; member of the mitochondrial carrier	1	VLQRVYKYGGQPF	3.75232e-34	244.05	_VYK(ac)YGGQPFANEFLNK_	VYK(1)YGGQPFANEFLNK	2	958.981	-0.20244	17.627	18.019	17.627	3.1842	5.53577
556	15	15	YDL208W	YDL208W	>YDL208W NHP2 SGDID:S000002367, Chr IV from 87513-87983, Verified ORF, Nuclear protein related to mammalian high mobility group (HMG) proteins, essential for function of H/ACA-type snoRNPs, which are involved in 18S rRNA processing	1	KESKESKTVDNYE	2.82036e-05	84.289	_ESK(ac)TVDNYEAR_	ESK(1)TVDNYEAR	2	677.318	0.28228	3.8013	3.4824	3.6383	0.86085	4.2264
557	138	138	YDL208W	YDL208W	>YDL208W NHP2 SGDID:S000002367, Chr IV from 87513-87983, Verified ORF, Nuclear protein related to mammalian high mobility group (HMG) proteins, essential for function of H/ACA-type snoRNPs, which are involved in 18S rRNA processing	0.564268	KKDGKNKEEEYKE	0.00475772	78.191	_NK(ac)EEEYKESFNEVVK_	NK(0.564)EEEYK(0.436)ESFNEVVK	3	638.642	0.46822	2.7627		2.7627	0.86085	3.20927
558	210	210	YDL213C	YDL213C	>YDL213C NOP6 SGDID:S000002372, Chr IV from 77967-77290, reverse complement, Verified ORF, Putative RNA-binding protein implicated in ribosome biogenesis; contains an RNA recognition motif (RRM) and has similarity to hydrophilins; NOP6 may be a fungal-spe	1	TSGTDNKPVPAGI	3.17618e-26	150.83	_TTATAAQTSGTDNK(ac)PVPAGIHPDR_	TTATAAQTSGTDNK(1)PVPAGIHPDR	3	816.742	-0.59299		2.9187	2.9187	0.47816	6.10402
559	538;538	538	YDL229W;YNL209W	YNL209W	>YDL229W SSB1 SGDID:S000002388, Chr IV from 44066-45907, Verified ORF, Cytoplasmic ATPase that is a ribosome-associated molecular chaperone, functions with J-protein partner Zuo1p; may be involved in folding of newly-made polypeptide chains; member of the	1	ADEAFAKKHEARQ	0.00167456	72.643	_AADEAFAK(ac)K_	AADEAFAK(1)K	2	496.756	0.080217		0.70297	0.70297	0.73465	0.956877
560	90;90	90	YDL229W;YNL209W	YNL209W	>YDL229W SSB1 SGDID:S000002388, Chr IV from 44066-45907, Verified ORF, Cytoplasmic ATPase that is a ribosome-associated molecular chaperone, functions with J-protein partner Zuo1p; may be involved in folding of newly-made polypeptide chains; member of the	1	SVQKDMKTWPFKV	5.69797e-06	137.14	_DMK(ac)TWPFK_	DMK(1)TWPFK	2	547.771	0.1187	2.5565	2.3052	2.3442	0.73465	3.19091
561	314;314	314	YDL229W;YNL209W	YNL209W	>YDL229W SSB1 SGDID:S000002388, Chr IV from 44066-45907, Verified ORF, Cytoplasmic ATPase that is a ribosome-associated molecular chaperone, functions with J-protein partner Zuo1p; may be involved in folding of newly-made polypeptide chains; member of the	1	LNAALFKSTLEPV	1.3646e-43	197.72	_FEDLNAALFK(ac)STLEPVEQVLK_	FEDLNAALFK(1)STLEPVEQVLK	3	811.769	-0.1233	2.3916	2.5268	2.4583	0.73465	3.34622
562	325;325	325	YDL229W;YNL209W	YNL209W	>YDL229W SSB1 SGDID:S000002388, Chr IV from 44066-45907, Verified ORF, Cytoplasmic ATPase that is a ribosome-associated molecular chaperone, functions with J-protein partner Zuo1p; may be involved in folding of newly-made polypeptide chains; member of the	1	PVEQVLKDAKISK	4.16725e-40	225.09	_STLEPVEQVLK(ac)DAK_	STLEPVEQVLK(1)DAK	2	799.935	0.30002	3.0967	2.9539	2.9784	0.73465	4.05418
563	191;191	191	YDL229W;YNL209W	YNL209W	>YDL229W SSB1 SGDID:S000002388, Chr IV from 44066-45907, Verified ORF, Cytoplasmic ATPase that is a ribosome-associated molecular chaperone, functions with J-protein partner Zuo1p; may be involved in folding of newly-made polypeptide chains; member of the	1	YGLGAGKSEKERH	1.3726e-43	235.26	_IINEPTAAAIAYGLGAGK(ac)SEK_	IINEPTAAAIAYGLGAGK(1)SEK	3	706.048	-0.053871	0.95922	0.84822	0.93258	0.73465	1.26942
564	565;565	565	YDL229W;YNL209W	YNL209W	>YDL229W SSB1 SGDID:S000002388, Chr IV from 44066-45907, Verified ORF, Cytoplasmic ATPase that is a ribosome-associated molecular chaperone, functions with J-protein partner Zuo1p; may be involved in folding of newly-made polypeptide chains; member of the	1	DPVLSSKLKRGSK	1.95279e-100	273.44	_LESYVASIEQTVTDPVLSSK(ac)LK_	LESYVASIEQTVTDPVLSSK(1)LK	3	817.107	0.46684	0.5553	0.44416	0.48223	0.73465	0.656408
565	58;58	58	YDL229W;YNL209W	YNL209W	>YDL229W SSB1 SGDID:S000002388, Chr IV from 44066-45907, Verified ORF, Cytoplasmic ATPase that is a ribosome-associated molecular chaperone, functions with J-protein partner Zuo1p; may be involved in folding of newly-made polypeptide chains; member of the	1	LIGDAAKNQAALN	1.90305e-91	287.48	_LIGDAAK(ac)NQAALNPR_	LIGDAAK(1)NQAALNPR	3	531.962	-0.13165	5.3137	5.0745	5.1799	0.73465	7.05084
566	360;360	360	YDL229W;YNL209W	YNL209W	>YDL229W SSB1 SGDID:S000002388, Chr IV from 44066-45907, Verified ORF, Cytoplasmic ATPase that is a ribosome-associated molecular chaperone, functions with J-protein partner Zuo1p; may be involved in folding of newly-made polypeptide chains; member of the	1	SDFFDGKQLEKSI	7.21599e-24	182.02	_LLSDFFDGK(ac)QLEK_	LLSDFFDGK(1)QLEK	3	527.943	0.43481	1.396	1.0057	1.0997	0.73465	1.4969
567	364;364	364	YDL229W;YNL209W	YNL209W	>YDL229W SSB1 SGDID:S000002388, Chr IV from 44066-45907, Verified ORF, Cytoplasmic ATPase that is a ribosome-associated molecular chaperone, functions with J-protein partner Zuo1p; may be involved in folding of newly-made polypeptide chains; member of the	1	DGKQLEKSINPDE	1.13802e-91	252.78	_QLEK(ac)SINPDEAVAYGAAVQGAILTGQSTSDETK_	QLEK(1)SINPDEAVAYGAAVQGAILTGQSTSDETK	4	859.18	-0.36746	2.2884	2.3778	2.377	0.73465	3.23555
568	521;521	521	YDL229W;YNL209W	YNL209W	>YDL229W SSB1 SGDID:S000002388, Chr IV from 44066-45907, Verified ORF, Cytoplasmic ATPase that is a ribosome-associated molecular chaperone, functions with J-protein partner Zuo1p; may be involved in folding of newly-made polypeptide chains; member of the	1	SSEEIEKMVNQAE	5.6417e-22	151.04	_LSSEEIEK(ac)M(ox)VNQAEEFK_	LSSEEIEK(1)MVNQAEEFK	2	1034.99	-0.90298	0.67329		0.67329	0.73465	0.916477
569	530;530	530	YDL229W;YNL209W	YNL209W	>YDL229W SSB1 SGDID:S000002388, Chr IV from 44066-45907, Verified ORF, Cytoplasmic ATPase that is a ribosome-associated molecular chaperone, functions with J-protein partner Zuo1p; may be involved in folding of newly-made polypeptide chains; member of the	1	NQAEEFKAADEAF	7.73427e-22	164.41	_MVNQAEEFK(ac)AADEAFAK_	MVNQAEEFK(1)AADEAFAK	3	647.64	-0.51766	0.64751		0.64751	0.73465	0.881386
571	87;87	87	YDL229W;YNL209W	YNL209W	>YDL229W SSB1 SGDID:S000002388, Chr IV from 44066-45907, Verified ORF, Cytoplasmic ATPase that is a ribosome-associated molecular chaperone, functions with J-protein partner Zuo1p; may be involved in folding of newly-made polypeptide chains; member of the	1	DDESVQKDMKTWP	0.00275735	66.004	_RFDDESVQK(ac)DM(ox)K_	RFDDESVQK(1)DMK	3	519.24	-0.59279	2.3382	2.3988	2.3683	0.73465	3.22371
572	351;351	351	YDL229W;YNL209W	YNL209W	>YDL229W SSB1 SGDID:S000002388, Chr IV from 44066-45907, Verified ORF, Cytoplasmic ATPase that is a ribosome-associated molecular chaperone, functions with J-protein partner Zuo1p; may be involved in folding of newly-made polypeptide chains; member of the	1	RIPKVQKLLSDFF	4.0459e-20	186.13	_VQK(ac)LLSDFFDGK_	VQK(1)LLSDFFDGK	2	719.882	0.56943	3.1856	2.6862	2.8791	0.73465	3.91901
574	148	148	YDL236W	YDL236W	>YDL236W PHO13 SGDID:S000002395, Chr IV from 32296-33234, Verified ORF, Alkaline phosphatase specific for p-nitrophenyl phosphate; also has protein phosphatase activity	1	TPFDAAKSPFLVN	1.29566e-06	151.39	_LDTPFDAAK(ac)SPFLVNGLDK_	LDTPFDAAK(1)SPFLVNGLDK	3	697.365	0.56404	2.5104	2.8264	2.6637	0.73504	3.62388
575	193	193	YDR002W	YDR002W	>YDR002W YRB1 SGDID:S000002409, Chr IV from 453043-453648, Verified ORF, Ran GTPase binding protein; involved in nuclear protein import and RNA export, ubiquitin-mediated protein degradation during the cell cycle; shuttles between the nucleus and cytoplas	1	FKEEFEKAQEINK	4.90628e-32	196.33	_FKEEFEK(ac)AQEINK_	FKEEFEK(1)AQEINK	2	841.425	0.79791	3.1943	3.1109	3.1109	0.81481	3.81795
576	88	88	YDR002W	YDR002W	>YDR002W YRB1 SGDID:S000002409, Chr IV from 453043-453648, Verified ORF, Ran GTPase binding protein; involved in nuclear protein import and RNA export, ubiquitin-mediated protein degradation during the cell cycle; shuttles between the nucleus and cytoplas	1	DEEVLYKVRAKLF	1.11813e-37	209.64	_TMEEDEEVLYK(ac)VR_	TMEEDEEVLYK(1)VR	3	561.603	0.0058494	2.5888	2.6055	2.5953	0.81481	3.18516
577	181	181	YDR019C	YDR019C	>YDR019C GCV1 SGDID:S000002426, Chr IV from 485363-484161, reverse complement, Verified ORF, T subunit of the mitochondrial glycine decarboxylase complex, required for the catabolism of glycine to 5,10-methylene-THF; expression is regulated by levels of l	1	LEPLLSKTAPGKD	6.31904e-23	188.25	_DVLEPLLSK(ac)TAPGK_	DVLEPLLSK(1)TAPGK	3	503.956	-0.16167	35.242	37.058	35.242	7.0417	5.00476
578	189	189	YDR019C	YDR019C	>YDR019C GCV1 SGDID:S000002426, Chr IV from 485363-484161, reverse complement, Verified ORF, T subunit of the mitochondrial glycine decarboxylase complex, required for the catabolism of glycine to 5,10-methylene-THF; expression is regulated by levels of l	1	APGKDLKELFFGQ	4.27084e-20	185.96	_DLK(ac)ELFFGQR_	DLK(1)ELFFGQR	3	432.231	-0.37426	32.521	32.513	32.513	7.0417	4.61721
579	389	389	YDR019C	YDR019C	>YDR019C GCV1 SGDID:S000002426, Chr IV from 485363-484161, reverse complement, Verified ORF, T subunit of the mitochondrial glycine decarboxylase complex, required for the catabolism of glycine to 5,10-methylene-THF; expression is regulated by levels of l	1	YPIELAKMPLVPT	4.34356e-11	116.6	_FYPIELAK(ac)MPLVPTHYYK_	FYPIELAK(1)MPLVPTHYYK	3	751.399	0.10926	36.457	33.231	35.509	7.0417	5.04267
580	399	399	YDR019C	YDR019C	>YDR019C GCV1 SGDID:S000002426, Chr IV from 485363-484161, reverse complement, Verified ORF, T subunit of the mitochondrial glycine decarboxylase complex, required for the catabolism of glycine to 5,10-methylene-THF; expression is regulated by levels of l	1	VPTHYYKQ_____	7.36844e-25	189.57	_MPLVPTHYYK(ac)Q_	MPLVPTHYYK(1)Q	3	473.576	0.32062	37.286	41.834	39.277	7.0417	5.57777
581	202	202	YDR019C	YDR019C	>YDR019C GCV1 SGDID:S000002426, Chr IV from 485363-484161, reverse complement, Verified ORF, T subunit of the mitochondrial glycine decarboxylase complex, required for the catabolism of glycine to 5,10-methylene-THF; expression is regulated by levels of l	1	RHEFALKDGSLVQ	9.96539e-13	183.96	_HEFALK(ac)DGSLVQIAR_	HEFALK(1)DGSLVQIAR	3	575.981	0.06093	29.889	28.902	29.391	7.0417	4.17385
582	80	80	YDR019C	YDR019C	>YDR019C GCV1 SGDID:S000002426, Chr IV from 485363-484161, reverse complement, Verified ORF, T subunit of the mitochondrial glycine decarboxylase complex, required for the catabolism of glycine to 5,10-methylene-THF; expression is regulated by levels of l	1	SGPHSVKFLQRVT	4.39011e-20	158.42	_LSGPHSVK(ac)FLQR_	LSGPHSVK(1)FLQR	3	470.933	0.026162	34.456	35.676	35.676	7.0417	5.06639
583	287	287	YDR023W	YDR023W	>YDR023W SES1 SGDID:S000002430, Chr IV from 489506-490894, Verified ORF, Cytosolic seryl-tRNA synthetase, class II aminoacyl-tRNA synthetase that aminoacylates tRNA(Ser), displays tRNA-dependent amino acid recognition which enhances discrimination of the	1	EAGSHGKDAWGVF	3.71349e-06	94.09	_EAGSHGK(ac)DAWGVFR_	EAGSHGK(1)DAWGVFR	3	520.251	1.8339	1.1849		1.1849	0.78434	1.5107
584	80	80	YDR023W	YDR023W	>YDR023W SES1 SGDID:S000002430, Chr IV from 489506-490894, Verified ORF, Cytosolic seryl-tRNA synthetase, class II aminoacyl-tRNA synthetase that aminoacylates tRNA(Ser), displays tRNA-dependent amino acid recognition which enhances discrimination of the	1	SGLLAEKEKLTQQ	1.78695e-09	161.48	_EDASGLLAEK(ac)EK_	EDASGLLAEK(1)EK	3	444.561	-0.014151	2.3445	2.0984	2.2242	0.78434	2.83576
585	215	215	YDR023W	YDR023W	>YDR023W SES1 SGDID:S000002430, Chr IV from 489506-490894, Verified ORF, Cytosolic seryl-tRNA synthetase, class II aminoacyl-tRNA synthetase that aminoacylates tRNA(Ser), displays tRNA-dependent amino acid recognition which enhances discrimination of the	1	APVMMNKELMSKT	1.37962e-08	107.57	_GYIPLQAPVM(ox)M(ox)NK(ac)ELM(ox)SK_	GYIPLQAPVMMNK(1)ELMSK	3	714.021	0.097893	2.3395	3.347	2.7982	0.78434	3.56759
586	311	311	YDR023W	YDR023W	>YDR023W SES1 SGDID:S000002430, Chr IV from 489506-490894, Verified ORF, Cytosolic seryl-tRNA synthetase, class II aminoacyl-tRNA synthetase that aminoacylates tRNA(Ser), displays tRNA-dependent amino acid recognition which enhances discrimination of the	1	VITEPEKSWEEFE	1.75475e-22	150.29	_IEQFVITEPEK(ac)SWEEFEK_	IEQFVITEPEK(1)SWEEFEK	3	770.711	1.8288		3.1062	3.1062	0.78434	3.96027
588	54	54	YDR023W	YDR023W	>YDR023W SES1 SGDID:S000002430, Chr IV from 489506-490894, Verified ORF, Cytosolic seryl-tRNA synthetase, class II aminoacyl-tRNA synthetase that aminoacylates tRNA(Ser), displays tRNA-dependent amino acid recognition which enhances discrimination of the	1	ELDELNKKFNKLQ	2.69691e-14	146.5	_TRFELDELNK(ac)K_	TRFELDELNK(1)K	2	717.883	1.386	1.6791	2.3504	2.3504	0.78434	2.99666
589	300	300	YDR023W	YDR023W	>YDR023W SES1 SGDID:S000002430, Chr IV from 489506-490894, Verified ORF, Cytosolic seryl-tRNA synthetase, class II aminoacyl-tRNA synthetase that aminoacylates tRNA(Ser), displays tRNA-dependent amino acid recognition which enhances discrimination of the	1	RVHAFEKIEQFVI	1.13408e-15	146.78	_VHAFEK(ac)IEQFVITEPEK_	VHAFEK(1)IEQFVITEPEK	3	696.033	-1.6229	2.8307	2.9023	2.8307	0.78434	3.60902
590	450	450	YDR023W	YDR023W	>YDR023W SES1 SGDID:S000002430, Chr IV from 489506-490894, Verified ORF, Cytosolic seryl-tRNA synthetase, class II aminoacyl-tRNA synthetase that aminoacylates tRNA(Ser), displays tRNA-dependent amino acid recognition which enhances discrimination of the	1	FVNELPKNSTSSK	1.82389e-08	116.21	_YIPGEPEFLPFVNELPK(ac)NSTSSK_	YIPGEPEFLPFVNELPK(1)NSTSSK	3	879.115	-0.024021		0.63499	0.63499	0.78434	0.809585
592	276	276	YDR036C	YDR036C	>YDR036C EHD3 SGDID:S000002443, Chr IV from 524711-523209, reverse complement, Verified ORF, 3-hydroxyisobutyryl-CoA hydrolase, member of a family of enoyl-CoA hydratase/isomerases; non-tagged protein is detected in highly purified mitochondria in high-th	1	PKDYVFKYSNEKL	0.00128944	68.786	_DYVFK(ac)YSNEK_	DYVFK(1)YSNEK	2	667.817	-0.26582	0.67289	1.1132	0.86549	0.9115	0.949523
593	375	375	YDR037W	YDR037W	>YDR037W KRS1 SGDID:S000002444, Chr IV from 525438-527213, Verified ORF, Lysyl-tRNA synthetase	1	TGSYIIKYHPDPA	2.5204e-08	96.773	_EITGSYIIK(ac)YHPDPADPAK_	EITGSYIIK(1)YHPDPADPAK	3	719.7	0.67853	1.6154	1.4363	1.5615	0.959	1.62826
594	577	577	YDR037W	YDR037W	>YDR037W KRS1 SGDID:S000002444, Chr IV from 525438-527213, Verified ORF, Lysyl-tRNA synthetase	1	LLFPTLKPDVLRE	1.67013e-31	169.79	_EVLLFPTLK(ac)PDVLR_	EVLLFPTLK(1)PDVLR	2	841.498	-0.13627	1.3079	1.2747	1.2747	0.959	1.3292
595	123	123	YDR037W	YDR037W	>YDR037W KRS1 SGDID:S000002444, Chr IV from 525438-527213, Verified ORF, Lysyl-tRNA synthetase	0.99622	ETLPEEKVSIAGR	0.003753	82.529	_KGETLPEEK(ac)VSIAGR_	K(0.004)GETLPEEK(0.996)VSIAGR	3	552.637	-0.36834		1.5732	1.5732	0.959	1.64046
596	241	241	YDR037W	YDR037W	>YDR037W KRS1 SGDID:S000002444, Chr IV from 525438-527213, Verified ORF, Lysyl-tRNA synthetase	1	LDLIMNKDARNRF	4.59669e-07	114.24	_RYLDLIMNK(ac)DAR_	RYLDLIMNK(1)DAR	3	517.277	-0.42344	1.931	1.7968	1.931	0.959	2.01356
597	411	411	YDR037W	YDR037W	>YDR037W KRS1 SGDID:S000002444, Chr IV from 525438-527213, Verified ORF, Lysyl-tRNA synthetase	1	EKVFNVKFPSGDQ	2.6501e-20	165.3	_VFNVK(ac)FPSGDQLHTAETGEFLK_	VFNVK(1)FPSGDQLHTAETGEFLK	3	836.092	-0.3131	1.5255		1.5255	0.959	1.59072
598	180	180	YDR044W	YDR044W	>YDR044W HEM13 SGDID:S000002451, Chr IV from 546641-547627, Verified ORF, Coproporphyrinogen III oxidase, an oxygen requiring enzyme that catalyzes the sixth step in the heme biosynthetic pathway; transcription is repressed by oxygen and heme (via Rox1p a	1	HKDALDKHDTALY	0.000344103	106.67	_DALDK(ac)HDTALYPR_	DALDK(1)HDTALYPR	3	519.595	0.14364		0.80027	0.80027	0.6956	1.15047
599	237	237	YDR050C	YDR050C	>YDR050C TPI1 SGDID:S000002457, Chr IV from 556471-555725, reverse complement, Verified ORF, Triose phosphate isomerase, abundant glycolytic enzyme; mRNA half-life is regulated by iron availability; transcription is controlled by activators Reb1p, Gcr1p,	1	VGGASLKPEFVDI	2.0755e-35	170.44	_DKADVDGFLVGGASLK(ac)PEFVDIINSR_	DKADVDGFLVGGASLK(1)PEFVDIINSR	4	701.867	0.55806	4.8577	4.536	4.6633	1.0229	4.5589
600	84	84	YDR050C	YDR050C	>YDR050C TPI1 SGDID:S000002457, Chr IV from 556471-555725, reverse complement, Verified ORF, Triose phosphate isomerase, abundant glycolytic enzyme; mRNA half-life is regulated by iron availability; transcription is controlled by activators Reb1p, Gcr1p,	1	NSVDQIKDVGAKW	1.47867e-156	341.41	_ASGAFTGENSVDQIK(ac)DVGAK_	ASGAFTGENSVDQIK(1)DVGAK	3	679.336	0.029718	3.5738	3.29	3.3715	1.0229	3.29602
601	89	89	YDR050C	YDR050C	>YDR050C TPI1 SGDID:S000002457, Chr IV from 556471-555725, reverse complement, Verified ORF, Triose phosphate isomerase, abundant glycolytic enzyme; mRNA half-life is regulated by iron availability; transcription is controlled by activators Reb1p, Gcr1p,	1	IKDVGAKWVILGH	1.12054e-06	105.31	_DVGAK(ac)WVILGHSER_	DVGAK(1)WVILGHSER	3	536.955	0.16108	2.58	2.1651	2.4072	1.0229	2.35331
602	223	223	YDR050C	YDR050C	>YDR050C TPI1 SGDID:S000002457, Chr IV from 556471-555725, reverse complement, Verified ORF, Triose phosphate isomerase, abundant glycolytic enzyme; mRNA half-life is regulated by iron availability; transcription is controlled by activators Reb1p, Gcr1p,	1	AVTFKDKADVDGF	1.41744e-26	164.43	_DK(ac)ADVDGFLVGGASLKPEFVDIINSR_	DK(1)ADVDGFLVGGASLKPEFVDIINSR	3	935.487	0.1623	2.3471	2.3147	2.3471	1.0229	2.29455
603	199	199	YDR050C	YDR050C	>YDR050C TPI1 SGDID:S000002457, Chr IV from 556471-555725, reverse complement, Verified ORF, Triose phosphate isomerase, abundant glycolytic enzyme; mRNA half-life is regulated by iron availability; transcription is controlled by activators Reb1p, Gcr1p,	1	ASKLGDKAASELR	0.00410017	54.683	_LGDK(ac)AASELR_	LGDK(1)AASELR	2	551.299	0.084337	2.7028		2.7028	1.0229	2.64229
604	221	221	YDR050C	YDR050C	>YDR050C TPI1 SGDID:S000002457, Chr IV from 556471-555725, reverse complement, Verified ORF, Triose phosphate isomerase, abundant glycolytic enzyme; mRNA half-life is regulated by iron availability; transcription is controlled by activators Reb1p, Gcr1p,	1	SNAVTFKDKADVD	4.37249e-11	118.36	_ILYGGSANGSNAVTFK(ac)DK_	ILYGGSANGSNAVTFK(1)DK	3	628.655	0.53265	2.0049		2.0049	1.0229	1.96002
605	69	69	YDR050C	YDR050C	>YDR050C TPI1 SGDID:S000002457, Chr IV from 556471-555725, reverse complement, Verified ORF, Triose phosphate isomerase, abundant glycolytic enzyme; mRNA half-life is regulated by iron availability; transcription is controlled by activators Reb1p, Gcr1p,	1	AQNAYLKASGAFT	1.76232e-109	273.41	_KPQVTVGAQNAYLK(ac)ASGAFTGENSVDQIK_	KPQVTVGAQNAYLK(1)ASGAFTGENSVDQIK	3	1021.86	0.4187	3.9578	3.827	3.827	1.0229	3.74132
606	21	21	YDR050C	YDR050C	>YDR050C TPI1 SGDID:S000002457, Chr IV from 556471-555725, reverse complement, Verified ORF, Triose phosphate isomerase, abundant glycolytic enzyme; mRNA half-life is regulated by iron availability; transcription is controlled by activators Reb1p, Gcr1p,	1	GSKQSIKEIVERL	0.00222697	92.538	_QSIK(ac)EIVER_	QSIK(1)EIVER	2	572.322	3.6132	2.0123	2.2425	2.1243	1.0229	2.07674
607	107	107	YDR050C	YDR050C	>YDR050C TPI1 SGDID:S000002457, Chr IV from 556471-555725, reverse complement, Verified ORF, Triose phosphate isomerase, abundant glycolytic enzyme; mRNA half-life is regulated by iron availability; transcription is controlled by activators Reb1p, Gcr1p,	1	YFHEDDKFIADKT	1.46956e-37	205.27	_SYFHEDDK(ac)FIADK_	SYFHEDDK(1)FIADK	2	828.881	-0.44174	2.3538	2.086	2.1814	1.0229	2.13256
608	112	112	YDR050C	YDR050C	>YDR050C TPI1 SGDID:S000002457, Chr IV from 556471-555725, reverse complement, Verified ORF, Triose phosphate isomerase, abundant glycolytic enzyme; mRNA half-life is regulated by iron availability; transcription is controlled by activators Reb1p, Gcr1p,	0.999376	DKFIADKTKFALG	1.99595e-06	76.85	_SYFHEDDKFIADK(ac)TK_	SYFHEDDK(0.001)FIADK(0.999)TK	4	472.23	0.0059844	0.88006	0.62221	0.84496	1.0229	0.826044
609	189	189	YDR054C	YDR054C	>YDR054C CDC34 SGDID:S000002461, Chr IV from 562326-561439, reverse complement, Verified ORF, Ubiquitin-conjugating enzyme (E2) and catalytic subunit of SCF ubiquitin-protein ligase complex (together with Skp1p, Rbx1p, Cdc53p, and an F-box protein) that r	1	AYISQSKLDEPES	1.71508e-36	188.26	_GFIMPTSESAYISQSK(ac)LDEPESNK_	GFIMPTSESAYISQSK(1)LDEPESNK	3	900.762	-1.3986				1.0111	N.D.
611	41	41	YDR062W	YDR062W	>YDR062W LCB2 SGDID:S000002469, Chr IV from 576472-578157, Verified ORF, Component of serine palmitoyltransferase, responsible along with Lcb1p for the first committed step in sphingolipid synthesis, which is the condensation of serine with palmitoyl-CoA	1	GHLYQVKSRHGKP	9.06788e-06	42.708	_ENEYGTLDSPGHLYQVK(ac)SR_	ENEYGTLDSPGHLYQVK(1)SR	3	745.694	0.2367	2.0231	1.4292	1.7004	0.78223	2.17379
612	39	39	YDR064W	YDR064W	>YDR064W RPS13 SGDID:S000002471, Chr IV from 579457-579477,580017-580451, Verified ORF, Protein component of the small (40S) ribosomal subunit; has similarity to E. coli S15 and rat S13 ribosomal proteins	1	VIEQIVKYARKGL	1.00916e-60	228.25	_LSSESVIEQIVK(ac)YAR_	LSSESVIEQIVK(1)YAR	2	882.481	-0.1635	1.8114	1.6565	1.7175	0.48892	3.51284
613	9	9	YDR064W	YDR064W	>YDR064W RPS13 SGDID:S000002471, Chr IV from 579457-579477,580017-580451, Verified ORF, Protein component of the small (40S) ribosomal subunit; has similarity to E. coli S15 and rat S13 ribosomal proteins	1	RMHSAGKGISSSA	3.33551e-15	133.45	_MHSAGK(ac)GISSSAIPYSR_	MHSAGK(1)GISSSAIPYSR	3	597.633	0.20899	0.69394	0.66066	0.6686	0.48892	1.3675
614	93	93	YDR064W	YDR064W	>YDR064W RPS13 SGDID:S000002471, Chr IV from 579457-579477,580017-580451, Verified ORF, Protein component of the small (40S) ribosomal subunit; has similarity to E. coli S15 and rat S13 ribosomal proteins	1	DLYYLIKKAVSVR	6.09771e-53	212.55	_SNGLAPEIPEDLYYLIK(ac)K_	SNGLAPEIPEDLYYLIK(1)K	2	1053.06	0.27777	0.77734	0.69675	0.74884	0.48892	1.53162
615	168	168	YDR071C	YDR071C	>YDR071C PAA1 SGDID:S000002478, Chr IV from 589401-588826, reverse complement, Verified ORF, Polyamine acetyltransferase; acetylates polyamines (e.g. putrescine, spermidine, spermine) and also aralkylamines (e.g. tryptamine, phenylethylamine); may be invo	1	ENTNVAKDKNFAE	1.543e-11	139.46	_IIAENTNVAK(ac)DK_	IIAENTNVAK(1)DK	2	679.37	0.13645	5.244	4.6038	4.8621	1.0181	4.77566
616	176	176	YDR071C	YDR071C	>YDR071C PAA1 SGDID:S000002478, Chr IV from 589401-588826, reverse complement, Verified ORF, Polyamine acetyltransferase; acetylates polyamines (e.g. putrescine, spermidine, spermine) and also aralkylamines (e.g. tryptamine, phenylethylamine); may be invo	1	KNFAEQKWIDMER	1.55566e-64	282.62	_NFAEQK(ac)WIDMER_	NFAEQK(1)WIDMER	3	536.921	1.2561	5.56	5.2234	5.4006	1.0181	5.30459
618	427	427	YDR074W	YDR074W	>YDR074W TPS2 SGDID:S000002481, Chr IV from 593891-596581, Verified ORF, Phosphatase subunit of the trehalose-6-phosphate synthase/phosphatase complex, which synthesizes the storage carbohydrate trehalose; expression is induced by stress conditions and re	1	YYMRIPKDVYLSL	0.00232407	57.348	_IPK(ac)DVYLSLLR_	IPK(1)DVYLSLLR	2	679.906	-0.035698	0.56138	0.51936	0.53876	2.35	0.22926
619	708	708	YDR074W	YDR074W	>YDR074W TPS2 SGDID:S000002481, Chr IV from 593891-596581, Verified ORF, Phosphatase subunit of the trehalose-6-phosphate synthase/phosphatase complex, which synthesizes the storage carbohydrate trehalose; expression is induced by stress conditions and re	1	LGEFHAKELKEKL	0.000843071	71.344	_TVPELGEFHAK(ac)ELK_	TVPELGEFHAK(1)ELK	3	547.295	0.056334	1.5291	1.3513	1.4375	2.35	0.611702
620	335	335	YDR088C	YDR088C	>YDR088C SLU7 SGDID:S000002495, Chr IV from 619643-618495, reverse complement, Verified ORF, RNA splicing factor, required for ATP-independent portion of 2nd catalytic step of spliceosomal RNA splicing; interacts with Prp18p; contains zinc knuckle domain	1	LVANPTKYEYLKK	0.00504513	68.168	_VQHVLVANPTK(ac)YEYLK_	VQHVLVANPTK(1)YEYLK	3	648.691	0.18716		0.6869	0.6869	#N/A	#N/A
621	216	216	YDR091C	YDR091C	>YDR091C RLI1 SGDID:S000002498, Chr IV from 628532-626706, reverse complement, Verified ORF, Essential iron-sulfur protein required for ribosome biogenesis and translation initiation; facilitates binding of a multifactor complex (MFC) of translation initi	1	QLENVLKRDIEKL	1.37093e-11	134.84	_ILQLENVLK(ac)R_	ILQLENVLK(1)R	2	634.39	-0.47467	4.2358	3.6254	3.8113	0.79392	4.80061
622	396	396	YDR091C	YDR091C	>YDR091C RLI1 SGDID:S000002498, Chr IV from 628532-626706, reverse complement, Verified ORF, Essential iron-sulfur protein required for ribosome biogenesis and translation initiation; facilitates binding of a multifactor complex (MFC) of translation initi	1	GKTTLIKLLAGAL	1.2329e-12	119.27	_TTLIK(ac)LLAGALKPDEGQDIPK_	TTLIK(1)LLAGALKPDEGQDIPK	3	755.102	0.64541	3.9267	3.5937	3.7038	0.79392	4.66521
623	192	192	YDR091C	YDR091C	>YDR091C RLI1 SGDID:S000002498, Chr IV from 628532-626706, reverse complement, Verified ORF, Essential iron-sulfur protein required for ribosome biogenesis and translation initiation; facilitates binding of a multifactor complex (MFC) of translation initi	1	KVGELLKLRMEKS	5.54375e-07	151.44	_VGELLK(ac)LR_	VGELLK(1)LR	2	485.308	-0.027521	3.2934	3.113	3.1908	0.79392	4.01904
624	14	14	YDR092W	YDR092W	>YDR092W UBC13 SGDID:S000002499, Chr IV from 629874-629903,630172-630603, Verified ORF, Ubiquitin-conjugating enzyme involved in the error-free DNA postreplication repair pathway; interacts with Mms2p to assemble ubiquitin chains at the Ub Lys-63 residue;	1	IIKETEKLVSDPV	1.59246e-36	171.15	_ETEK(ac)LVSDPVPGITAEPHDDNLR_	ETEK(1)LVSDPVPGITAEPHDDNLR	3	858.761	1.1072	2.2151	2.1625	2.2151	1.6502	1.34232
625	74	74	YDR092W	YDR092W	>YDR092W UBC13 SGDID:S000002499, Chr IV from 629874-629903,630172-630603, Verified ORF, Ubiquitin-conjugating enzyme involved in the error-free DNA postreplication repair pathway; interacts with Mms2p to assemble ubiquitin chains at the Ub Lys-63 residue;	1	KVRFLTKIYHPNI	7.29683e-05	82.362	_FLTK(ac)IYHPNIDR_	FLTK(1)IYHPNIDR	3	520.284	0.95895	3.0091	2.7406	2.8572	1.6502	1.73143
626	92	92	YDR092W	YDR092W	>YDR092W UBC13 SGDID:S000002499, Chr IV from 629874-629903,630172-630603, Verified ORF, Ubiquitin-conjugating enzyme involved in the error-free DNA postreplication repair pathway; interacts with Mms2p to assemble ubiquitin chains at the Ub Lys-63 residue;	1	ICLDVLKTNWSPA	3.13909e-22	159.34	_ICLDVLK(ac)TNWSPALQIR_	ICLDVLK(1)TNWSPALQIR	3	690.379	-0.74921	4.4245		4.4245	1.6502	2.68119
628	126	126	YDR098C	YDR098C	>YDR098C GRX3 SGDID:S000002505, Chr IV from 645033-644176, reverse complement, Verified ORF, Hydroperoxide and superoxide-radical responsive glutathione-dependent oxidoreductase; monothiol glutaredoxin subfamily member along with Grx4p and Grx5p; protects	1	HKGTILKELSGAD	5.2824e-05	88.78	_GTILK(ac)ELSGADPK_	GTILK(1)ELSGADPK	2	685.88	-0.41556	1.5452	1.5365	1.5408	0.95208	1.61835
629	203	203	YDR098C	YDR098C	>YDR098C GRX3 SGDID:S000002505, Chr IV from 645033-644176, reverse complement, Verified ORF, Hydroperoxide and superoxide-radical responsive glutathione-dependent oxidoreductase; monothiol glutaredoxin subfamily member along with Grx4p and Grx5p; protects	1	PVMLFMKGSPSEP	0.00450096	55.589	_LVNAAPVM(ox)LFM(ox)K(ac)GSPSEPK_	LVNAAPVMLFMK(1)GSPSEPK	3	697.36	1.3231	1.9526		1.9526	0.95208	2.05088
630	13;13	13	YDR099W;YER177W	YER177W	>YDR099W BMH2 SGDID:S000002506, Chr IV from 653605-654426, Verified ORF, 14-3-3 protein, minor isoform; controls proteome at post-transcriptional level, binds proteins and DNA, involved in regulation of many processes including exocytosis, vesicle transpo	1	DSVYLAKLAEQAE	2.40803e-15	176	_EDSVYLAK(ac)LAEQAER_	EDSVYLAK(1)LAEQAER	3	588.632	-0.0076817				1.2995	N.D.
631	70;70	70	YDR099W;YER177W	YER177W	>YDR099W BMH2 SGDID:S000002506, Chr IV from 653605-654426, Verified ORF, 14-3-3 protein, minor isoform; controls proteome at post-transcriptional level, binds proteins and DNA, involved in regulation of many processes including exocytosis, vesicle transpo	1	VSSIEQKEESKEK	4.53604e-21	166.04	_IVSSIEQK(ac)EESK_	IVSSIEQK(1)EESK	3	473.584	-0.19571	4.0938		4.0938	1.2995	3.15029
632	51;51	51	YDR099W;YER177W	YER177W	>YDR099W BMH2 SGDID:S000002506, Chr IV from 653605-654426, Verified ORF, 14-3-3 protein, minor isoform; controls proteome at post-transcriptional level, binds proteins and DNA, involved in regulation of many processes including exocytosis, vesicle transpo	1	LLSVAYKNVIGAR	5.37638e-36	234.69	_NLLSVAYK(ac)NVIGAR_	NLLSVAYK(1)NVIGAR	3	520.635	-0.23745	4.7796	4.5796	4.7116	1.2995	3.6257
634	27	27	YDR101C	YDR101C	>YDR101C ARX1 SGDID:S000002508, Chr IV from 657465-655684, reverse complement, Verified ORF, Shuttling pre-60S factor; involved in the biogenesis of ribosomal large subunit biogenesis; interacts directly with Alb1; responsible for Tif6 recycling defects i	1	QESVLNKYRTAGQ	0.00912462	58.04	_NILQESVLNK(ac)YR_	NILQESVLNK(1)YR	3	506.947	0.312		3.7732	3.7732	0.57023	6.61698
636	30	30	YDR104C	YDR104C	>YDR104C SPO71 SGDID:S000002511, Chr IV from 664908-661171, reverse complement, Verified ORF, Meiosis-specific protein of unknown function, required for spore wall formation during sporulation; dispensable for both nuclear divisions during meiosis	1	PQNANVKVFTIPR	2.19684e-67	238.94	_VTSFSSPQNANVK(ac)VFTIPR_	VTSFSSPQNANVK(1)VFTIPR	3	712.048	-0.74024	4.5385	3.6658	4.2364	14.562	0.290922
637	114	114	YDR121W	YDR121W	>YDR121W DPB4 SGDID:S000002528, Chr IV from 693583-694173, Verified ORF, Shared subunit of DNA polymerase (II) epsilon and of ISW2/yCHRAC chromatin accessibility complex; involved in both chromosomal DNA replication and in inheritance of telomeric silenci	1	KGPVRDKLDEYQA	0.000348396	109.44	_DK(ac)LDEYQAAVEQR_	DK(1)LDEYQAAVEQR	3	536.262	-0.87948		2.2248	2.2248	1.0319	2.15602
638	340	340	YDR127W	YDR127W	>YDR127W ARO1 SGDID:S000002534, Chr IV from 704482-709248, Verified ORF, Pentafunctional arom protein, catalyzes steps 2 through 6 in the biosynthesis of chorismate, which is a precursor to aromatic amino acids	1	PVSPDEKWFKELT	2.35705e-07	103.61	_ILVAYGLPVSPDEK(ac)WFK_	ILVAYGLPVSPDEK(1)WFK	2	1002.55	-0.23591		3.7442	3.7442	1.2563	2.98034
639	343	343	YDR127W	YDR127W	>YDR127W ARO1 SGDID:S000002534, Chr IV from 704482-709248, Verified ORF, Pentafunctional arom protein, catalyzes steps 2 through 6 in the biosynthesis of chorismate, which is a precursor to aromatic amino acids	1	PDEKWFKELTLHK	0.000369967	86.18	_WFK(ac)ELTLHK_	WFK(1)ELTLHK	3	415.233	-0.3929	4.1297	4.6416	4.3782	1.2563	3.485
641	454	454	YDR127W	YDR127W	>YDR127W ARO1 SGDID:S000002534, Chr IV from 704482-709248, Verified ORF, Pentafunctional arom protein, catalyzes steps 2 through 6 in the biosynthesis of chorismate, which is a precursor to aromatic amino acids	1	LHSDDTKHMLTAV	3.22108e-24	164.98	_NLLHSDDTK(ac)HM(ox)LTAVHELK_	NLLHSDDTK(1)HMLTAVHELK	4	565.79	0.42792	3.3001	3.1092	3.17	1.2563	2.52328
642	800	800	YDR127W	YDR127W	>YDR127W ARO1 SGDID:S000002534, Chr IV from 704482-709248, Verified ORF, Pentafunctional arom protein, catalyzes steps 2 through 6 in the biosynthesis of chorismate, which is a precursor to aromatic amino acids	1	HGLNSIKDLKVPS	0.00524609	38.205	_TTELPDGIQVHGLNSIK(ac)DLK_	TTELPDGIQVHGLNSIK(1)DLK	3	740.734	0.41939		2.1792	2.1792	1.2563	1.73462
643	458	458	YDR129C	YDR129C	>YDR129C SAC6 SGDID:S000002536, Chr IV from 715377-715357,715245-713338, reverse complement, Verified ORF, Fimbrin, actin-bundling protein; cooperates with Scp1p (calponin/transgelin) in the organization and maintenance of the actin cytoskeleton	1	PGAVDFKHVNKRP	3.52288e-05	89.629	_VMPGAVDFK(ac)HVNK_	VMPGAVDFK(1)HVNK	3	495.262	0.30349	3.1787	3.2285	3.1787	1.1663	2.72546
644	1059	1059	YDR135C	YDR135C	>YDR135C YCF1 SGDID:S000002542, Chr IV from 727549-723002, reverse complement, Verified ORF, Vacuolar glutathione S-conjugate transporter of the ATP-binding cassette family, has a role in detoxifying metals such as cadmium, mercury, and arsenite; also tra	1	FSNDIYKVDALLG	2.80541e-15	130.72	_FSNDIYK(ac)VDALLGR_	FSNDIYK(1)VDALLGR	3	551.626	-0.058197	3.7366	3.7052	3.7209	1.0442	3.5634
645	1484	1484	YDR135C	YDR135C	>YDR135C YCF1 SGDID:S000002542, Chr IV from 727549-723002, reverse complement, Verified ORF, Vacuolar glutathione S-conjugate transporter of the ATP-binding cassette family, has a role in detoxifying metals such as cadmium, mercury, and arsenite; also tra	1	IVLDNGKVAEFDS	1.19947e-24	173.8	_IIVLDNGK(ac)VAEFDSPGQLLSDNK_	IIVLDNGK(1)VAEFDSPGQLLSDNK	3	838.774	-0.2725				1.0442	N.D.
646	351	351	YDR145W	YDR145W	>YDR145W TAF12 SGDID:S000002552, Chr IV from 746736-748355, Verified ORF, Subunit (61/68 kDa) of TFIID and SAGA complexes, involved in RNA polymerase II transcription initiation and in chromatin modification, similar to histone H2A	1	NNISSSKSAIFKQ	1.68264e-37	184.2	_VTNVNATASMLNNISSSK(ac)SAIFK_	VTNVNATASMLNNISSSK(1)SAIFK	3	813.756	-0.36483	0.83484	0.85528	0.845	0.9704	0.870775
647	448	448	YDR148C	YDR148C	>YDR148C KGD2 SGDID:S000002555, Chr IV from 755064-753673, reverse complement, Verified ORF, Dihydrolipoyl transsuccinylase, component of the mitochondrial alpha-ketoglutarate dehydrogenase complex, which catalyzes the oxidative decarboxylation of alpha-k	1	EAVTFLKTVKELI	1.1234e-11	133.89	_EAVTFLK(ac)TVK_	EAVTFLK(1)TVK	3	393.232	0.070512	8.0593	7.5343	7.9024	1.4246	5.5471
648	280	280	YDR148C	YDR148C	>YDR148C KGD2 SGDID:S000002555, Chr IV from 755064-753673, reverse complement, Verified ORF, Dihydrolipoyl transsuccinylase, component of the mitochondrial alpha-ketoglutarate dehydrogenase complex, which catalyzes the oxidative decarboxylation of alpha-k	1	EMRKLYKDEIIKK	3.39926e-05	99.568	_LYK(ac)DEIIKK_	LYK(1)DEIIKK	3	397.904	0.29039		6.8898	6.8898	1.4246	4.8363
649	285	285	YDR148C	YDR148C	>YDR148C KGD2 SGDID:S000002555, Chr IV from 755064-753673, reverse complement, Verified ORF, Dihydrolipoyl transsuccinylase, component of the mitochondrial alpha-ketoglutarate dehydrogenase complex, which catalyzes the oxidative decarboxylation of alpha-k	1	YKDEIIKKTGTKF	1.08509e-06	121.5	_LYKDEIIK(ac)K_	LYKDEIIK(1)K	3	397.904	-0.12171	9.3273	8.712	8.9958	1.4246	6.31461
650	290	290	YDR148C	YDR148C	>YDR148C KGD2 SGDID:S000002555, Chr IV from 755064-753673, reverse complement, Verified ORF, Dihydrolipoyl transsuccinylase, component of the mitochondrial alpha-ketoglutarate dehydrogenase complex, which catalyzes the oxidative decarboxylation of alpha-k	1	IKKTGTKFGFMGL	1.88042e-09	155.57	_TGTK(ac)FGFMGLFSK_	TGTK(1)FGFMGLFSK	2	731.874	1.4022	7.9753		7.9753	1.4246	5.59827
651	42	42	YDR155C	YDR155C	>YDR155C CPR1 SGDID:S000002562, Chr IV from 768998-768510, reverse complement, Verified ORF, Cytoplasmic peptidyl-prolyl cis-trans isomerase (cyclophilin), catalyzes the cis-trans isomerization of peptide bonds N-terminal to proline residues; binds the dr	1	ALCTGEKGFGYAG	5.87922e-41	187.31	_ALCTGEK(ac)GFGYAGSPFHR_	ALCTGEK(1)GFGYAGSPFHR	3	666.316	-0.68114	3.8063	3.4474	3.5615	1.0989	3.24097
652	138	138	YDR155C	YDR155C	>YDR155C CPR1 SGDID:S000002562, Chr IV from 768998-768510, reverse complement, Verified ORF, Cytoplasmic peptidyl-prolyl cis-trans isomerase (cyclophilin), catalyzes the cis-trans isomerization of peptide bonds N-terminal to proline residues; binds the dr	1	DGYDIVKKVESLG	9.72639e-25	220.97	_HVVFGEVVDGYDIVK(ac)K_	HVVFGEVVDGYDIVK(1)K	3	615.996	-0.14448	2.3349	2.2797	2.3349	1.0989	2.12476
653	29	29	YDR155C	YDR155C	>YDR155C CPR1 SGDID:S000002562, Chr IV from 768998-768510, reverse complement, Verified ORF, Cytoplasmic peptidyl-prolyl cis-trans isomerase (cyclophilin), catalyzes the cis-trans isomerization of peptide bonds N-terminal to proline residues; binds the dr	1	YNDIVPKTAENFR	2.3563e-15	161.82	_LYNDIVPK(ac)TAENFR_	LYNDIVPK(1)TAENFR	2	861.446	0.66108	3.7273	3.7815	3.7273	1.0989	3.39185
654	80	80	YDR155C	YDR155C	>YDR155C CPR1 SGDID:S000002562, Chr IV from 768998-768510, reverse complement, Verified ORF, Cytoplasmic peptidyl-prolyl cis-trans isomerase (cyclophilin), catalyzes the cis-trans isomerization of peptide bonds N-terminal to proline residues; binds the dr	1	KSIYGGKFPDENF	5.90975e-40	236.4	_SIYGGK(ac)FPDENFKK_	SIYGGK(1)FPDENFKK	3	557.951	0.027987	2.7111	2.5448	2.6261	1.0989	2.38975
656	74	74	YDR155C	YDR155C	>YDR155C CPR1 SGDID:S000002562, Chr IV from 768998-768510, reverse complement, Verified ORF, Cytoplasmic peptidyl-prolyl cis-trans isomerase (cyclophilin), catalyzes the cis-trans isomerization of peptide bonds N-terminal to proline residues; binds the dr	1	GNGTGGKSIYGGK	3.01871e-75	236.94	_VIPDFMLQGGDFTAGNGTGGK(ac)SIYGGK_	VIPDFMLQGGDFTAGNGTGGK(1)SIYGGK	3	910.446	0.070655	1.7847	1.6853	1.7094	1.0989	1.55556
657	21	21	YDR155C	YDR155C	>YDR155C CPR1 SGDID:S000002562, Chr IV from 768998-768510, reverse complement, Verified ORF, Cytoplasmic peptidyl-prolyl cis-trans isomerase (cyclophilin), catalyzes the cis-trans isomerization of peptide bonds N-terminal to proline residues; binds the dr	1	IGRVVFKLYNDIV	3.06519e-29	221.55	_VVFK(ac)LYNDIVPK_	VVFK(1)LYNDIVPK	2	738.927	0.21575	3.413	3.1714	3.2807	1.0989	2.98544
658	135	135	YDR158W	YDR158W	>YDR158W HOM2 SGDID:S000002565, Chr IV from 770355-771452, Verified ORF, Aspartic beta semi-aldehyde dehydrogenase, catalyzes the second step in the common pathway for methionine and threonine biosynthesis; expression regulated by Gcn4p and the general co	1	LDIVAQKLDTAKA	1.38881e-05	80.847	_EQDVPLIVPVVNPEHLDIVAQK(ac)LDTAK_	EQDVPLIVPVVNPEHLDIVAQK(1)LDTAK	3	1008.22	0.41494		1.6712	1.6712	1.7134	0.975371
659	230	230	YDR158W	YDR158W	>YDR158W HOM2 SGDID:S000002565, Chr IV from 770355-771452, Verified ORF, Aspartic beta semi-aldehyde dehydrogenase, catalyzes the second step in the common pathway for methionine and threonine biosynthesis; expression regulated by Gcn4p and the general co	1	APLAEDKTHVKLL	1.73674e-11	74.987	_ILAPLAEDK(ac)THVK_	ILAPLAEDK(1)THVK	3	492.952	0.23271	1.7246	1.8884	1.7246	1.7134	1.00654
660	234	234	YDR158W	YDR158W	>YDR158W HOM2 SGDID:S000002565, Chr IV from 770355-771452, Verified ORF, Aspartic beta semi-aldehyde dehydrogenase, catalyzes the second step in the common pathway for methionine and threonine biosynthesis; expression regulated by Gcn4p and the general co	1	EDKTHVKLLTPEE	2.66529e-20	161.76	_THVK(ac)LLTPEEIK_	THVK(1)LLTPEEIK	2	725.419	0.89541	3.601	3.1831	3.3732	1.7134	1.96872
661	90	90	YDR165W	YDR165W	>YDR165W TRM82 SGDID:S000002572, Chr IV from 784869-786203, Verified ORF, Subunit of a tRNA methyltransferase complex composed of Trm8p and Trm82p that catalyzes 7-methylguanosine modification of tRNA	1	IKRTAAKVPSPGL	1.41954e-08	107.72	_TAAK(ac)VPSPGLGAPPIYSYIR_	TAAK(1)VPSPGLGAPPIYSYIR	3	700.721	-0.25747	0.95948	0.95098	0.95098	0.82552	1.15198
662	348	348	YDR168W	YDR168W	>YDR168W CDC37 SGDID:S000002575, Chr IV from 790326-791846, Verified ORF, Essential Hsp90p co-chaperone; necessary for passage through the START phase of the cell cycle; stabilizes protein kinase nascent chains and participates along with Hsp90p in their	1	LRSVQEKFLHIQK	5.53942e-10	123.8	_SVQEK(ac)FLHIQK_	SVQEK(1)FLHIQK	2	699.891	0.57571	2.4387	2.4031	2.4031	0.93223	2.5778
663	233	233	YDR171W	YDR171W	>YDR171W HSP42 SGDID:S000002578, Chr IV from 806619-807746, Verified ORF, Small heat shock protein (sHSP) with chaperone activity; forms barrel-shaped oligomers that suppress unfolded protein aggregation; involved in cytoskeleton reorganization after heat	1	DPLQVSKPETRMD	5.10085e-36	173.59	_SSSFAHLQAPSPIPDPLQVSK(ac)PETR_	SSSFAHLQAPSPIPDPLQVSK(1)PETR	3	911.14	0.64869		9.6031	9.6031	6.4365	1.49198
664	295	295	YDR171W	YDR171W	>YDR171W HSP42 SGDID:S000002578, Chr IV from 806619-807746, Verified ORF, Small heat shock protein (sHSP) with chaperone activity; forms barrel-shaped oligomers that suppress unfolded protein aggregation; involved in cytoskeleton reorganization after heat	1	RVGIDEKFLKITE	0.000121321	121.6	_VGIDEK(ac)FLK_	VGIDEK(1)FLK	2	545.811	0.54058	9.6461	9.9278	9.786	6.4365	1.52039
665	679	679	YDR172W	YDR172W	>YDR172W SUP35 SGDID:S000002579, Chr IV from 808322-810379, Verified ORF, Translation termination factor eRF3; altered protein conformation creates the [PSI(+)] prion, a dominant cytoplasmically inherited protein aggregate that alters translational fideli	1	TTIAIGKIVKIAE	2.84344e-21	207.47	_DQGTTIAIGK(ac)IVK_	DQGTTIAIGK(1)IVK	3	462.605	0.59575	4.6747	5.733	5.1769	0.78896	6.56168
666	13	13	YDR174W	YDR174W	>YDR174W HMO1 SGDID:S000002581, Chr IV from 812108-812848, Verified ORF, Chromatin associated high mobility group (HMG) family member involved in genome maintenance; rDNA-binding component of the Pol I transcription system; associates with a 5'-3' DNA hel	1	VKLKSAKDSLVSS	2.01372e-42	202.41	_SAK(ac)DSLVSSLFELSK_	SAK(1)DSLVSSLFELSK	3	551.63	0.43701	1.8981	1.5753	1.64	0.75932	2.15983
667	51	51	YDR176W	YDR176W	>YDR176W NGG1 SGDID:S000002583, Chr IV from 814450-816558, Verified ORF, Transcriptional regulator involved in glucose repression of Gal4p-regulated genes; component of transcriptional adaptor and histone acetyltransferase complexes, the ADA complex, the	1	IGMLNGKSVRSIP	0.00581111	95.477	_DIGMLNGK(ac)SVR_	DIGMLNGK(1)SVR	2	616.327	1.6551				0.87589	N.D.
668	183	183	YDR176W	YDR176W	>YDR176W NGG1 SGDID:S000002583, Chr IV from 814450-816558, Verified ORF, Transcriptional regulator involved in glucose repression of Gal4p-regulated genes; component of transcriptional adaptor and histone acetyltransferase complexes, the ADA complex, the	1	RDQPREKRPFDSE	7.25682e-22	167.98	_EK(ac)RPFDSETENR_	EK(1)RPFDSETENR	3	517.246	0.42217	0.87608	0.83143	0.84468	0.87589	0.964368
671	505	505	YDR180W	YDR180W	>YDR180W SCC2 SGDID:S000002588, Chr IV from 821293-825774, Verified ORF, Subunit of cohesin loading factor (Scc2p-Scc4p), a complex required for loading of cohesin complexes onto chromosomes; involved in establishing sister chromatid cohesion during DSB r	1	ILERFFKNPSALR	0.00566558	61.353	_FFK(ac)NPSALR_	FFK(1)NPSALR	2	561.309	2.0887	6.129		6.129	0.55387	11.0658
672	311	311	YDR188W	YDR188W	>YDR188W CCT6 SGDID:S000002596, Chr IV from 836419-838059, Verified ORF, Subunit of the cytosolic chaperonin Cct ring complex, related to Tcp1p, essential protein that is required for the assembly of actin and tubulins in vivo; contains an ATP-binding mot	1	SLDVFAKHNILAL	1.64925e-08	98.062	_GIDPM(ox)SLDVFAK(ac)HNILALR_	GIDPMSLDVFAK(1)HNILALR	3	723.389	0.35139	2.8495	2.6891	2.6891	0.88709	3.03137
674	31	31	YDR190C	YDR190C	>YDR190C RVB1 SGDID:S000002598, Chr IV from 841993-840602, reverse complement, Verified ORF, Essential protein involved in transcription regulation; component of chromatin remodeling complexes; required for assembly and function of the INO80 complex; also	1	AAHTHIKGLGLDE	0.0043753	61.962	_TAAHTHIK(ac)GLGLDESGVAK_	TAAHTHIK(1)GLGLDESGVAK	4	487.513	-0.1318	1.7664		1.7664	0.95101	1.85739
675	100	100	YDR194C	YDR194C	>YDR194C MSS116 SGDID:S000002602, Chr IV from 847944-845950, reverse complement, Verified ORF, DEAD-box protein required for efficient splicing of mitochondrial Group I and II introns; non-polar RNA helicase that also facilities strand annealing	1	PKEDNSKEVTLDS	4.71093e-06	139.9	_EDNSK(ac)EVTLDSLLEEGVLDK_	EDNSK(1)EVTLDSLLEEGVLDK	3	759.044	-0.33439		6.8222	6.8222	0.97345	7.00827
676	233	233	YDR194C	YDR194C	>YDR194C MSS116 SGDID:S000002602, Chr IV from 847944-845950, reverse complement, Verified ORF, DEAD-box protein required for efficient splicing of mitochondrial Group I and II introns; non-polar RNA helicase that also facilities strand annealing	1	AMNKMNKLRPNIV	0.000151157	89.541	_MNK(ac)LRPNIVIATPGR_	MNK(1)LRPNIVIATPGR	3	574.666	-1.2018		8.4052	8.4052	0.97345	8.63444
677	46	46	YDR195W	YDR195W	>YDR195W REF2 SGDID:S000002603, Chr IV from 848597-850198, Verified ORF, RNA-binding protein involved in the cleavage step of mRNA 3'-end formation prior to polyadenylation, and in snoRNA maturation; part of holo-CPF subcomplex APT, which associates with	1	QLARIDKYIDSLQ	0.000295405	69.422	_IDK(ac)YIDSLQAALNQFTK_	IDK(1)YIDSLQAALNQFTK	3	670.69	1.4504		2.4864	2.4864	1.0913	2.27838
678	717	717	YDR207C	YDR207C	>YDR207C UME6 SGDID:S000002615, Chr IV from 867520-865010, reverse complement, Verified ORF, Key transcriptional regulator of early meiotic genes, binds URS1 upstream regulatory sequence, couples metabolic responses to nutritional cues with initiation and	1	TSPDFAKSKGKNV	3.39334e-47	198.1	_ASSGLAYTADYPNATSPDFAK(ac)SK_	ASSGLAYTADYPNATSPDFAK(1)SK	3	802.048	-0.55377		0.32105	0.32105	#N/A	#N/A
679	345	345	YDR207C	YDR207C	>YDR207C UME6 SGDID:S000002615, Chr IV from 867520-865010, reverse complement, Verified ORF, Key transcriptional regulator of early meiotic genes, binds URS1 upstream regulatory sequence, couples metabolic responses to nutritional cues with initiation and	1	RNFYFNKDREITD	0.00375714	56.215	_NFYFNK(ac)DREITDPNVK_	NFYFNK(1)DREITDPNVK	3	681.337	-0.066787	0.48726	0.37431	0.42707	#N/A	#N/A
680	490	490	YDR207C	YDR207C	>YDR207C UME6 SGDID:S000002615, Chr IV from 867520-865010, reverse complement, Verified ORF, Key transcriptional regulator of early meiotic genes, binds URS1 upstream regulatory sequence, couples metabolic responses to nutritional cues with initiation and	1	IPPPPPKYINSKL	0.00334158	58.712	_NSPFHTNEQYIPPPPPK(ac)YINSK_	NSPFHTNEQYIPPPPPK(1)YINSK	3	870.771	0.82521		0.27202	0.27202	#N/A	#N/A
681	495	495	YDR207C	YDR207C	>YDR207C UME6 SGDID:S000002615, Chr IV from 867520-865010, reverse complement, Verified ORF, Key transcriptional regulator of early meiotic genes, binds URS1 upstream regulatory sequence, couples metabolic responses to nutritional cues with initiation and	1	PKYINSKLDGLRS	8.15374e-24	202.03	_YINSK(ac)LDGLR_	YINSK(1)LDGLR	2	610.835	1.504	0.26177	0.24374	0.25026	#N/A	#N/A
682	476	476	YDR212W	YDR212W	>YDR212W TCP1 SGDID:S000002620, Chr IV from 887230-888909, Verified ORF, Alpha subunit of chaperonin-containing T-complex, which mediates protein folding in the cytosol; involved in actin cytoskeleton maintenance; overexpression in neurons suppresses form	1	SSELVAKLRSYHA	8.33655e-16	175.93	_DSSELVAK(ac)LR_	DSSELVAK(1)LR	3	387.215	0.065024	2.8992	3.7879	3.3659	0.88678	3.79564
683	201	201	YDR212W	YDR212W	>YDR212W TCP1 SGDID:S000002620, Chr IV from 887230-888909, Verified ORF, Alpha subunit of chaperonin-containing T-complex, which mediates protein folding in the cytosol; involved in actin cytoskeleton maintenance; overexpression in neurons suppresses form	1	EIKYPVKAVNVLK	1.08335e-16	175.91	_YPVK(ac)AVNVLK_	YPVK(1)AVNVLK	2	586.856	1.205	3.3934	3.4737	3.4622	0.88678	3.90424
684	508	508	YDR212W	YDR212W	>YDR212W TCP1 SGDID:S000002620, Chr IV from 887230-888909, Verified ORF, Alpha subunit of chaperonin-containing T-complex, which mediates protein folding in the cytosol; involved in actin cytoskeleton maintenance; overexpression in neurons suppresses form	1	LDLIRGKIVDEIH	2.15084e-08	124.68	_GK(ac)IVDEIHAGVLEPTISK_	GK(1)IVDEIHAGVLEPTISK	3	650.03	-1.0564	3.1242	2.967	3.0112	0.88678	3.39566
685	553	553	YDR212W	YDR212W	>YDR212W TCP1 SGDID:S000002620, Chr IV from 887230-888909, Verified ORF, Alpha subunit of chaperonin-containing T-complex, which mediates protein folding in the cytosol; involved in actin cytoskeleton maintenance; overexpression in neurons suppresses form	1	VDPEPPKEDPHDH	0.0054918	56.339	_IDTM(ox)ITVDPEPPK(ac)EDPHDH_	IDTMITVDPEPPK(1)EDPHDH	3	748.676	0.24995		3.1616	3.1616	0.88678	3.56526
686	7	7	YDR224C	YDR224C	>YDR224C HTB1 SGDID:S000002632, Chr IV from 914709-914314, reverse complement, Verified ORF, Histone H2B, core histone protein required for chromatin assembly and chromosome function; nearly identical to HTB2; Rad6p-Bre1p-Lge1p mediated ubiquitination reg	1	MSAKAEKKPASKA	0.00264807	125.71	_AEK(ac)K(ac)PASK_	AEK(1)K(1)PASK	2	471.766	-0.20966	0.84637	0.86292	0.8546	#N/A	#N/A
687	8	8	YDR224C	YDR224C	>YDR224C HTB1 SGDID:S000002632, Chr IV from 914709-914314, reverse complement, Verified ORF, Histone H2B, core histone protein required for chromatin assembly and chromosome function; nearly identical to HTB2; Rad6p-Bre1p-Lge1p mediated ubiquitination reg	1	SAKAEKKPASKAP	0.00264807	125.71	_AEK(ac)K(ac)PASK_	AEK(1)K(1)PASK	2	471.766	-0.20966	1.1663	0.8251	1.1031	#N/A	#N/A
688	12	12	YDR224C	YDR224C	>YDR224C HTB1 SGDID:S000002632, Chr IV from 914709-914314, reverse complement, Verified ORF, Histone H2B, core histone protein required for chromatin assembly and chromosome function; nearly identical to HTB2; Rad6p-Bre1p-Lge1p mediated ubiquitination reg	1	EKKPASKAPAEKK	1.74816e-14	164.81	_PASK(ac)APAEK(ac)K_	PASK(1)APAEK(1)K	2	555.811	-1.4781	0.84698	0.7757	0.83425	#N/A	#N/A
689	22	22	YDR224C	YDR224C	>YDR224C HTB1 SGDID:S000002632, Chr IV from 914709-914314, reverse complement, Verified ORF, Histone H2B, core histone protein required for chromatin assembly and chromosome function; nearly identical to HTB2; Rad6p-Bre1p-Lge1p mediated ubiquitination reg	1	EKKPAAKKTSTST	1.06442e-05	96.591	_PAAK(ac)K(ac)TSTSTDGK_	PAAK(1)K(1)TSTSTDGK	2	688.357	0.94283	0.36633	0.39127	0.3815	#N/A	#N/A
690	23	23	YDR224C	YDR224C	>YDR224C HTB1 SGDID:S000002632, Chr IV from 914709-914314, reverse complement, Verified ORF, Histone H2B, core histone protein required for chromatin assembly and chromosome function; nearly identical to HTB2; Rad6p-Bre1p-Lge1p mediated ubiquitination reg	1	KKPAAKKTSTSTD	1.06442e-05	96.591	_PAAK(ac)K(ac)TSTSTDGK_	PAAK(1)K(1)TSTSTDGK	2	688.357	0.94283	0.36633	0.39127	0.3815	#N/A	#N/A
691	194	194	YDR226W	YDR226W	>YDR226W ADK1 SGDID:S000002634, Chr IV from 916483-917151, Verified ORF, Adenylate kinase, required for purine metabolism; localized to the cytoplasm and the mitochondria; lacks cleavable signal sequence	1	PIVDFYKKTGIWA	3.80606e-08	128.74	_LAAYHAQTEPIVDFYK(ac)K_	LAAYHAQTEPIVDFYK(1)K	3	679.354	-0.025066	1.7801	1.613	1.613	0.88767	1.81712
692	108	108	YDR226W	YDR226W	>YDR226W ADK1 SGDID:S000002634, Chr IV from 916483-917151, Verified ORF, Adenylate kinase, required for purine metabolism; localized to the cytoplasm and the mitochondria; lacks cleavable signal sequence	1	KLDQMLKEQGTPL	3.98907e-60	283.07	_LDQMLK(ac)EQGTPLEK_	LDQMLK(1)EQGTPLEK	3	557.959	0.77568	2.826	2.7223	2.826	0.88767	3.18362
693	102	102	YDR226W	YDR226W	>YDR226W ADK1 SGDID:S000002634, Chr IV from 916483-917151, Verified ORF, Adenylate kinase, required for purine metabolism; localized to the cytoplasm and the mitochondria; lacks cleavable signal sequence	1	TIPQAEKLDQMLK	7.58715e-11	117.07	_TIPQAEK(ac)LDQMLK_	TIPQAEK(1)LDQMLK	3	519.617	-0.13433	3.0686	3.0556	3.0616	0.88767	3.44903
694	337	337	YDR232W	YDR232W	>YDR232W HEM1 SGDID:S000002640, Chr IV from 927449-929095, Verified ORF, 5-aminolevulinate synthase, catalyzes the first step in the heme biosynthetic pathway; an N-terminal signal sequence is required for localization to the mitochondrial matrix; express	1	ITGTLGKSFGSVG	8.18682e-58	240.46	_VDM(ox)ITGTLGK(ac)SFGSVGGYVAASR_	VDMITGTLGK(1)SFGSVGGYVAASR	3	777.726	-1.2103	2.0445	1.4374	2.0245	0.6343	3.19171
695	98	98	YDR233C	YDR233C	>YDR233C RTN1 SGDID:S000002641, Chr IV from 930354-929467, reverse complement, Verified ORF, ER membrane protein that interacts with Sey1p to maintain ER morphology; interacts with exocyst subunit Sec6p, with Yip3p, and with Sbh1p; null mutant has an alte	1	NIAGFIKPHIDEA	2.70855e-08	107.34	_ECPNIAGFIK(ac)PHIDEALK_	ECPNIAGFIK(1)PHIDEALK	3	698.694	0.6228	0.49968	0.37945	0.43543	0.73847	0.589638
696	84	84	YDR233C	YDR233C	>YDR233C RTN1 SGDID:S000002641, Chr IV from 930354-929467, reverse complement, Verified ORF, ER membrane protein that interacts with Sey1p to maintain ER morphology; interacts with exocyst subunit Sec6p, with Yip3p, and with Sbh1p; null mutant has an alte	1	GQGLITKYGPKEC	3.11252e-09	159	_LFLGQGLITK(ac)YGPK_	LFLGQGLITK(1)YGPK	3	526.308	0.62659	0.58289	0.47447	0.50505	0.73847	0.683914
697	125	125	YDR233C	YDR233C	>YDR233C RTN1 SGDID:S000002641, Chr IV from 930354-929467, reverse complement, Verified ORF, ER membrane protein that interacts with Sey1p to maintain ER morphology; interacts with exocyst subunit Sec6p, with Yip3p, and with Sbh1p; null mutant has an alte	1	VFAQVPKHTFKTA	0.000142411	73.848	_TVFAQVPK(ac)HTFK_	TVFAQVPK(1)HTFK	3	482.27	0.73503	1.1118	0.89916	0.95485	0.73847	1.29301
698	439	439	YDR234W	YDR234W	>YDR234W LYS4 SGDID:S000002642, Chr IV from 931126-933207, Verified ORF, Homoaconitase, catalyzes the conversion of homocitrate to homoisocitrate, which is a step in the lysine biosynthesis pathway	1	KGRMGSKDALAYL	2.50447e-47	194.37	_MGSK(ac)DALAYLASPAVVAASAVLGK_	MGSK(1)DALAYLASPAVVAASAVLGK	3	778.091	-0.30053	4.5733	4.5576	4.5654	1.2548	3.63835
699	622	622	YDR234W	YDR234W	>YDR234W LYS4 SGDID:S000002642, Chr IV from 931126-933207, Verified ORF, Homoaconitase, catalyzes the conversion of homocitrate to homoisocitrate, which is a step in the lysine biosynthesis pathway	1	EIPALIKKLREKY	1.4993e-24	225.01	_NSINNALLTLEIPALIK(ac)K_	NSINNALLTLEIPALIK(1)K	3	669.733	0.20849	9.5679	9.4748	9.5213	1.2548	7.5879
700	258	258	YDR234W	YDR234W	>YDR234W LYS4 SGDID:S000002642, Chr IV from 931126-933207, Verified ORF, Homoaconitase, catalyzes the conversion of homocitrate to homoisocitrate, which is a step in the lysine biosynthesis pathway	1	TLIDWYKNRLQKL	2.70871e-07	134.25	_TLIDWYK(ac)NR_	TLIDWYK(1)NR	2	625.83	-0.24856	9.4207		9.4207	1.2548	7.50773
701	142	142	YDR248C	YDR248C	>YDR248C YDR248C SGDID:S000002656, Chr IV from 958336-957755, reverse complement, Uncharacterized ORF, Putative protein of unknown function; sequence similarity to bacterial and human gluconokinase; green fluorescent protein (GFP)-fusion protein localizes	1	RKGHFMKADMMES	5.95182e-06	126.83	_GHFM(ox)K(ac)ADM(ox)M(ox)ESQFR_	GHFMK(1)ADMMESQFR	3	602.253	-0.025532	0.30976	0.29274	0.30236	1.3368	0.226182
702	113	113	YDR258C	YDR258C	>YDR258C HSP78 SGDID:S000002666, Chr IV from 974240-971805, reverse complement, Verified ORF, Oligomeric mitochondrial matrix chaperone that cooperates with Ssc1p in mitochondrial thermotolerance after heat shock; able to prevent the aggregation of misfol	1	KLARDGKLDPVIG	0.00262911	86.214	_DGK(ac)LDPVIGRDEEIAR_	DGK(1)LDPVIGRDEEIAR	3	608.987	-0.050981	26.23	35.661	26.889	6.1847	4.34766
703	172	172	YDR258C	YDR258C	>YDR258C HSP78 SGDID:S000002666, Chr IV from 974240-971805, reverse complement, Verified ORF, Oligomeric mitochondrial matrix chaperone that cooperates with Ssc1p in mitochondrial thermotolerance after heat shock; able to prevent the aggregation of misfol	1	PDSLKDKDLVALD	6.07907e-22	152.32	_DK(ac)DLVALDLGSLIAGAK_	DK(1)DLVALDLGSLIAGAK	3	580.996	-0.17815	24.546	25.818	25.174	6.1847	4.07037
704	187	187	YDR258C	YDR258C	>YDR258C HSP78 SGDID:S000002666, Chr IV from 974240-971805, reverse complement, Verified ORF, Oligomeric mitochondrial matrix chaperone that cooperates with Ssc1p in mitochondrial thermotolerance after heat shock; able to prevent the aggregation of misfol	1	SLIAGAKYRGEFE	1.93275e-30	232.53	_DLVALDLGSLIAGAK(ac)YR_	DLVALDLGSLIAGAK(1)YR	3	606.344	0.074989	25.129	17.6	23.426	6.1847	3.78773
705	386	386	YDR258C	YDR258C	>YDR258C HSP78 SGDID:S000002666, Chr IV from 974240-971805, reverse complement, Verified ORF, Oligomeric mitochondrial matrix chaperone that cooperates with Ssc1p in mitochondrial thermotolerance after heat shock; able to prevent the aggregation of misfol	1	EKDLEMKNDELNR	1.27061e-21	198.57	_DLEMK(ac)NDELNR_	DLEMK(1)NDELNR	2	709.833	0.48852	33.038	35.216	35.216	6.1847	5.69405
706	792	792	YDR258C	YDR258C	>YDR258C HSP78 SGDID:S000002666, Chr IV from 974240-971805, reverse complement, Verified ORF, Oligomeric mitochondrial matrix chaperone that cooperates with Ssc1p in mitochondrial thermotolerance after heat shock; able to prevent the aggregation of misfol	1	VVVKDTKLVVLPN	2.53906e-55	214.39	_DTK(ac)LVVLPNHEEGEVVEEEAEK_	DTK(1)LVVLPNHEEGEVVEEEAEK	3	845.754	0.42124	24.557	22.524	23.519	6.1847	3.80277
707	746	746	YDR258C	YDR258C	>YDR258C HSP78 SGDID:S000002666, Chr IV from 974240-971805, reverse complement, Verified ORF, Oligomeric mitochondrial matrix chaperone that cooperates with Ssc1p in mitochondrial thermotolerance after heat shock; able to prevent the aggregation of misfol	1	KDWLTDKGYDQLY	1.19312e-60	225.67	_DWLTDK(ac)GYDQLYGARPLNR_	DWLTDK(1)GYDQLYGARPLNR	3	775.054	-0.25763	24.666		24.666	6.1847	3.98823
708	381	381	YDR258C	YDR258C	>YDR258C HSP78 SGDID:S000002666, Chr IV from 974240-971805, reverse complement, Verified ORF, Oligomeric mitochondrial matrix chaperone that cooperates with Ssc1p in mitochondrial thermotolerance after heat shock; able to prevent the aggregation of misfol	1	RREALEKDLEMKN	2.69076e-30	173.58	_EALEK(ac)DLEM(ox)KNDELNR_	EALEK(1)DLEMKNDELNR	3	668.99	-1.7442	20.774		20.774	6.1847	3.35893
709	576	576	YDR258C	YDR258C	>YDR258C HSP78 SGDID:S000002666, Chr IV from 974240-971805, reverse complement, Verified ORF, Oligomeric mitochondrial matrix chaperone that cooperates with Ssc1p in mitochondrial thermotolerance after heat shock; able to prevent the aggregation of misfol	1	MSEFQEKHTVSRL	6.35399e-16	143.38	_FDMSEFQEK(ac)HTVSR_	FDMSEFQEK(1)HTVSR	3	594.942	-0.050044	39.444	32.173	34.36	6.1847	5.55565
710	170	170	YDR258C	YDR258C	>YDR258C HSP78 SGDID:S000002666, Chr IV from 974240-971805, reverse complement, Verified ORF, Oligomeric mitochondrial matrix chaperone that cooperates with Ssc1p in mitochondrial thermotolerance after heat shock; able to prevent the aggregation of misfol	1	EVPDSLKDKDLVA	0.00596938	69.345	_IVAGEVPDSLK(ac)DK_	IVAGEVPDSLK(1)DK	2	706.885	0.35346	31.457		31.457	6.1847	5.08626
711	395	395	YDR258C	YDR258C	>YDR258C HSP78 SGDID:S000002666, Chr IV from 974240-971805, reverse complement, Verified ORF, Oligomeric mitochondrial matrix chaperone that cooperates with Ssc1p in mitochondrial thermotolerance after heat shock; able to prevent the aggregation of misfol	1	ELNRLTKIWDAER	0.00109015	99.752	_LTK(ac)IWDAER_	LTK(1)IWDAER	2	587.317	0.21713	20.333	18.81	18.81	6.1847	3.04138
712	107	107	YDR258C	YDR258C	>YDR258C HSP78 SGDID:S000002666, Chr IV from 974240-971805, reverse complement, Verified ORF, Oligomeric mitochondrial matrix chaperone that cooperates with Ssc1p in mitochondrial thermotolerance after heat shock; able to prevent the aggregation of misfol	1	FGTNLTKLARDGK	1.28282e-101	270.48	_M(ox)DPNQQPEKPALEQFGTNLTK(ac)LAR_	MDPNQQPEKPALEQFGTNLTK(1)LAR	3	928.804	0.27726		24.574	24.574	6.1847	3.97335
713	237	237	YDR258C	YDR258C	>YDR258C HSP78 SGDID:S000002666, Chr IV from 974240-971805, reverse complement, Verified ORF, Oligomeric mitochondrial matrix chaperone that cooperates with Ssc1p in mitochondrial thermotolerance after heat shock; able to prevent the aggregation of misfol	0.563459	DASNILKPKLARG	0.00257447	79.614	_TDGSM(ox)DASNILK(ac)PKLAR_	TDGSMDASNILK(0.563)PK(0.437)LAR	3	625.66	1.5397	26.571		26.571	6.1847	4.29625
714	239	239	YDR258C	YDR258C	>YDR258C HSP78 SGDID:S000002666, Chr IV from 974240-971805, reverse complement, Verified ORF, Oligomeric mitochondrial matrix chaperone that cooperates with Ssc1p in mitochondrial thermotolerance after heat shock; able to prevent the aggregation of misfol	0.81573	SNILKPKLARGLR	0.000743863	105.14	_TDGSM(ox)DASNILKPK(ac)LAR_	TDGSMDASNILK(0.184)PK(0.816)LAR	3	625.66	1.6824		23.509	23.509	6.1847	3.80115
715	474	474	YDR258C	YDR258C	>YDR258C HSP78 SGDID:S000002666, Chr IV from 974240-971805, reverse complement, Verified ORF, Oligomeric mitochondrial matrix chaperone that cooperates with Ssc1p in mitochondrial thermotolerance after heat shock; able to prevent the aggregation of misfol	1	TSDDISKVVAKMT	1.01104e-41	199.15	_VNLLHDSVTSDDISK(ac)VVAK_	VNLLHDSVTSDDISK(1)VVAK	3	694.707	-0.26072	30.989		30.989	6.1847	5.01059
716	484	484	YDR264C	YDR264C	>YDR264C AKR1 SGDID:S000002672, Chr IV from 998320-996026, reverse complement, Verified ORF, Palmitoyl transferase involved in protein palmitoylation; acts as a negative regulator of pheromone response pathway; required for endocytosis of pheromone recept	1	RKPLRSKFSPLNN	8.5354e-11	115.57	_SK(ac)FSPLNNAVVAR_	SK(1)FSPLNNAVVAR	2	722.899	-2.2519		2.9828	2.9828	0.81979	3.63849
717	335	335	YDR268W	YDR268W	>YDR268W MSW1 SGDID:S000002676, Chr IV from 1004001-1005140, Verified ORF, Mitochondrial tryptophanyl-tRNA synthetase	1	VIIEELKGPRTEF	4.00139e-15	136.33	_DYVSEVIIEELK(ac)GPR_	DYVSEVIIEELK(1)GPR	3	596.984	0.62363	9.5831	6.9153	8.1406	1.1426	7.12463
718	263	263	YDR268W	YDR268W	>YDR268W MSW1 SGDID:S000002676, Chr IV from 1004001-1005140, Verified ORF, Mitochondrial tryptophanyl-tRNA synthetase	1	FLNDEPKAIQKKI	2.34736e-08	122.44	_SDPNHDSVIFLNDEPK(ac)AIQK_	SDPNHDSVIFLNDEPK(1)AIQK	3	770.385	1.0729	4.5613	4.8694	4.7455	1.1426	4.15325
719	122	122	YDR288W	YDR288W	>YDR288W NSE3 SGDID:S000002696, Chr IV from 1037192-1038103, Verified ORF, Essential subunit of the Mms21-Smc5-Smc6 complex; protein of unknown function; required for DNA repair and growth	1	LGHRAQKFILLNN	3.8786e-10	120.53	_AQK(ac)FILLNNVPHSK_	AQK(1)FILLNNVPHSK	3	550.982	-2.0273	0.5036	0.47229	0.4877	0.86161	0.566033
720	146	146	YDR289C	YDR289C	>YDR289C RTT103 SGDID:S000002697, Chr IV from 1039506-1038277, reverse complement, Verified ORF, Protein that interacts with exonuclease Rat1p and Rai1p and plays a role in transcription termination by RNA polymerase II, has an RPR domain (carboxy-termina	1	ALVLPQKLKDFAK	0.000434052	102.73	_TESSPVEALVLPQK(ac)LK_	TESSPVEALVLPQK(1)LK	3	594.34	-1.4636	1.4852	1.4258	1.4552	0.88664	1.64125
721	149	149	YDR298C	YDR298C	>YDR298C ATP5 SGDID:S000002706, Chr IV from 1058811-1058173, reverse complement, Verified ORF, Subunit 5 of the stator stalk of mitochondrial F1F0 ATP synthase, which is an evolutionarily conserved enzyme complex required for ATP synthesis; homologous to	1	AEPLDPKSFKRIE	2.02689e-22	192.18	_GTVTSAEPLDPK(ac)SFK_	GTVTSAEPLDPK(1)SFK	3	540.282	0.0031625	8.8468	8.5396	8.7291	1.4737	5.92325
722	69	69	YDR298C	YDR298C	>YDR298C ATP5 SGDID:S000002706, Chr IV from 1058811-1058173, reverse complement, Verified ORF, Subunit 5 of the stator stalk of mitochondrial F1F0 ATP synthase, which is an evolutionarily conserved enzyme complex required for ATP synthesis; homologous to	1	TVKKNPKLGHLLL	1.6335e-10	127.76	_NPK(ac)LGHLLLNPALSLK_	NPK(1)LGHLLLNPALSLK	3	590.693	0.082541	8.3126	9.2605	8.3126	1.4737	5.64063
723	59	59	YDR298C	YDR298C	>YDR298C ATP5 SGDID:S000002706, Chr IV from 1058811-1058173, reverse complement, Verified ORF, Subunit 5 of the stator stalk of mitochondrial F1F0 ATP synthase, which is an evolutionarily conserved enzyme complex required for ATP synthesis; homologous to	1	AFQSLQKVESTVK	6.61752e-168	392.6	_NSSIDAAFQSLQK(ac)VESTVK_	NSSIDAAFQSLQK(1)VESTVK	2	1047.54	0.24437	8.501	7.1054	7.1903	1.4737	4.87908
724	65	65	YDR298C	YDR298C	>YDR298C ATP5 SGDID:S000002706, Chr IV from 1058811-1058173, reverse complement, Verified ORF, Subunit 5 of the stator stalk of mitochondrial F1F0 ATP synthase, which is an evolutionarily conserved enzyme complex required for ATP synthesis; homologous to	0.668255	KVESTVKKNPKLG	2.65235e-06	41.711	_NSSIDAAFQSLQKVESTVK(ac)K_	NSSIDAAFQSLQK(0.332)VESTVK(0.668)K	4	556.297	0.12698		7.6496	7.6496	1.4737	5.19074
725	171	171	YDR298C	YDR298C	>YDR298C ATP5 SGDID:S000002706, Chr IV from 1058811-1058173, reverse complement, Verified ORF, Subunit 5 of the stator stalk of mitochondrial F1F0 ATP synthase, which is an evolutionarily conserved enzyme complex required for ATP synthesis; homologous to	1	GQGKSLKLENVVK	2.59866e-22	188.13	_SLK(ac)LENVVKPEIK_	SLK(1)LENVVKPEIK	2	769.961	0.3082	8.8788	8.6801	8.6801	1.4737	5.89
726	248	248	YDR299W	YDR299W	>YDR299W BFR2 SGDID:S000002707, Chr IV from 1059624-1061228, Verified ORF, Essential protein that is a component of 90S preribosomes; may be involved in rRNA processing; multicopy suppressor of sensitivity to Brefeldin A; expression is induced during lag	1	LINFRIKFQLGDH	2.21707e-10	118.31	_IK(ac)FQLGDHITQNEEVAK_	IK(1)FQLGDHITQNEEVAK	3	671.353	0.11118		1.9337	1.9337	0.63244	3.05752
727	71	71	YDR299W	YDR299W	>YDR299W BFR2 SGDID:S000002707, Chr IV from 1059624-1061228, Verified ORF, Essential protein that is a component of 90S preribosomes; may be involved in rRNA processing; multicopy suppressor of sensitivity to Brefeldin A; expression is induced during lag	1	SKLRAEKGLELND	0.00545745	64.394	_LRAEK(ac)GLELNDPK_	LRAEK(1)GLELNDPK	3	508.951	-0.26889	0.27569	0.28297	0.27931	0.63244	0.441639
728	15	15	YDR299W	YDR299W	>YDR299W BFR2 SGDID:S000002707, Chr IV from 1059624-1061228, Verified ORF, Essential protein that is a component of 90S preribosomes; may be involved in rRNA processing; multicopy suppressor of sensitivity to Brefeldin A; expression is induced during lag	1	ISDIAIKPVNKDF	4.72278e-13	58.688	_SLADQISDIAIK(ac)PVNK_	SLADQISDIAIK(1)PVNK	3	585.328	-0.10304	3.3812	3.2934	3.337	0.63244	5.27639
729	602	602	YDR303C	YDR303C	>YDR303C RSC3 SGDID:S000002711, Chr IV from 1071383-1068726, reverse complement, Verified ORF, Component of the RSC chromatin remodeling complex; essential gene required for maintenance of proper ploidy and regulation of ribosomal protein genes and the ce	1	QQLSIDKIIQLIK	4.58595e-36	237.32	_DQQLSIDK(ac)IIQLIK_	DQQLSIDK(1)IIQLIK	2	848.996	0.036243	3.7532	3.4849	3.4945	0.83488	4.18563
730	608	608	YDR303C	YDR303C	>YDR303C RSC3 SGDID:S000002711, Chr IV from 1071383-1068726, reverse complement, Verified ORF, Component of the RSC chromatin remodeling complex; essential gene required for maintenance of proper ploidy and regulation of ribosomal protein genes and the ce	1	KIIQLIKLLKNKN	0.00130585	101.64	_IIQLIK(ac)LLK_	IIQLIK(1)LLK	2	562.394	0.74653		2.437	2.437	0.83488	2.91898
731	89	89	YDR303C	YDR303C	>YDR303C RSC3 SGDID:S000002711, Chr IV from 1071383-1068726, reverse complement, Verified ORF, Component of the RSC chromatin remodeling complex; essential gene required for maintenance of proper ploidy and regulation of ribosomal protein genes and the ce	1	TAALLQKNPELAS	3.49951e-82	245.95	_ETAALLQK(ac)NPELASLEQIR_	ETAALLQK(1)NPELASLEQIR	3	722.73	0.11275	1.2944	1.1189	1.1664	0.83488	1.39709
732	830	830	YDR303C	YDR303C	>YDR303C RSC3 SGDID:S000002711, Chr IV from 1071383-1068726, reverse complement, Verified ORF, Component of the RSC chromatin remodeling complex; essential gene required for maintenance of proper ploidy and regulation of ribosomal protein genes and the ce	1	LNHELSKISESLI	3.62172e-06	94.487	_LNHELSK(ac)ISESLIK_	LNHELSK(1)ISESLIK	3	551.645	0.4793	3.5706	4.0561	3.8056	0.83488	4.55826
733	354	354	YDR303C	YDR303C	>YDR303C RSC3 SGDID:S000002711, Chr IV from 1071383-1068726, reverse complement, Verified ORF, Component of the RSC chromatin remodeling complex; essential gene required for maintenance of proper ploidy and regulation of ribosomal protein genes and the ce	1	GISQILKFPSQSI	3.07568e-13	126.04	_NSGISQILK(ac)FPSQSITQTLINK_	NSGISQILK(1)FPSQSITQTLINK	3	820.455	0.65943	3.0551		3.0551	0.83488	3.65933
734	45	45	YDR304C	YDR304C	>YDR304C CPR5 SGDID:S000002712, Chr IV from 1072554-1071877, reverse complement, Verified ORF, Peptidyl-prolyl cis-trans isomerase (cyclophilin) of the endoplasmic reticulum, catalyzes the cis-trans isomerization of peptide bonds N-terminal to proline res	1	DINHGDKQIGRIV	0.00213286	79.492	_VYFDINHGDK(ac)QIGR_	VYFDINHGDK(1)QIGR	3	568.622	-1.3797	3.5473	3.4794	3.4794	0.98372	3.53698
735	120	120	YDR321W	YDR321W	>YDR321W ASP1 SGDID:S000002729, Chr IV from 1108700-1109845, Verified ORF, Cytosolic L-asparaginase, involved in asparagine catabolism	1	NEDILYKIYKGVS	1.32317e-15	144.47	_DINEDILYK(ac)IYK_	DINEDILYK(1)IYK	3	523.612	1.0375	1.5079	3.0021	2.6823	1.1074	2.42216
736	361	361	YDR341C	YDR341C	>YDR341C YDR341C SGDID:S000002749, Chr IV from 1153621-1151798, reverse complement, Verified ORF, Arginyl-tRNA synthetase, proposed to be cytoplasmic but the authentic, non-tagged protein is detected in highly purified mitochondria in high-throughput stud	1	AMDRYEKYHFDKM	0.000261354	82.59	_DVGAAMDRYEK(ac)YHFDK_	DVGAAMDRYEK(1)YHFDK	3	662.972	-0.60152	2.5444	2.3612	2.5277	0.97613	2.58951
737	319	319	YDR341C	YDR341C	>YDR341C YDR341C SGDID:S000002749, Chr IV from 1153621-1151798, reverse complement, Verified ORF, Arginyl-tRNA synthetase, proposed to be cytoplasmic but the authentic, non-tagged protein is detected in highly purified mitochondria in high-throughput stud	1	GLTHEDKGAVLID	2.45551e-06	93.152	_GLTHEDK(ac)GAVLIDLTK_	GLTHEDK(1)GAVLIDLTK	3	584.656	-0.066878	2.666	2.8784	2.7397	0.97613	2.8067
738	350	350	YDR346C	YDR346C	>YDR346C SVF1 SGDID:S000002754, Chr IV from 1168654-1167209, reverse complement, Verified ORF, Protein with a potential role in cell survival pathways, required for the diauxic growth shift; expression in mammalian cells increases survival under condition	1	DIKITFKGINTKV	7.39486e-06	105.52	_ITFK(ac)GINTK_	ITFK(1)GINTK	2	532.311	-0.71552	9.364		9.364	0.79426	11.7896
739	263	263	YDR347W	YDR347W	>YDR347W MRP1 SGDID:S000002755, Chr IV from 1169173-1170138, Verified ORF, Mitochondrial ribosomal protein of the small subunit; MRP1 exhibits genetic interactions with PET122, encoding a COX3-specific translational activator, and with PET123, encoding a	1	QKGFSGKEVSYIP	4.8714e-06	139.46	_GFSGK(ac)EVSYIPLLAIDASPK_	GFSGK(1)EVSYIPLLAIDASPK	3	712.053	0.80904		5.3148	5.3148	1.0549	5.0382
740	221	221	YDR353W	YDR353W	>YDR353W TRR1 SGDID:S000002761, Chr IV from 1183293-1184252, Verified ORF, Cytoplasmic thioredoxin reductase, key regulatory enzyme that determines the redox state of the thioredoxin system, which acts as a disulfide reductase system and protects cells ag	1	EAKGDGKLLNALR	1.27946e-05	98.943	_GDGK(ac)LLNALR_	GDGK(1)LLNALR	2	549.817	0.32176		2.5241	2.5241	0.86591	2.91497
741	293	293	YDR353W	YDR353W	>YDR353W TRR1 SGDID:S000002761, Chr IV from 1183293-1184252, Verified ORF, Cytoplasmic thioredoxin reductase, key regulatory enzyme that determines the redox state of the thioredoxin system, which acts as a disulfide reductase system and protects cells ag	1	GDVQDSKYRQAIT	1.14627e-05	84.327	_TVPGSSLTSVPGFFAAGDVQDSK(ac)YR_	TVPGSSLTSVPGFFAAGDVQDSK(1)YR	3	876.77	-1.0134	1.8802		1.8802	0.86591	2.17136
742	68	68	YDR354W	YDR354W	>YDR354W TRP4 SGDID:S000002762, Chr IV from 1184741-1185883, Verified ORF, Anthranilate phosphoribosyl transferase of the tryptophan biosynthetic pathway, catalyzes the phosphoribosylation of anthranilate, subject to the general control system of amino ac	1	VTKLDHKAEYIAE	0.000405772	72.321	_LDHK(ac)AEYIAEAAK_	LDHK(1)AEYIAEAAK	3	500.928	0.044319	3.1461		3.1461	2.3627	1.33157
745	213	213	YDR361C	YDR361C	>YDR361C BCP1 SGDID:S000002769, Chr IV from 1196256-1195405, reverse complement, Verified ORF, Essential protein involved in nuclear export of Mss4p, which is a lipid kinase that generates phosphatidylinositol 4,5-biphosphate and plays a role in actin cyt	1	DDTDSGKRNKNKD	8.99737e-07	126.84	_KYEVNFDTDDDTDSGK(ac)R_	KYEVNFDTDDDTDSGK(1)R	3	682.968	3.4029	0.36286	0.35712	0.35998	0.79362	0.453592
746	430;430	430	YDR365W-A;YER137C-A;YLR157C-A;YPL257W-A;YGR027W-A;YJR026W;YLR227W-A;YML040W;YLR256W-A	YDR365W-A	>YDR365W-A YDR365W-A SGDID:S000007400, Chr IV from 1206990-1208312, transposable_element_gene, Retrotransposon TYA Gag gene co-transcribed with TYB Pol; translated as TYA or TYA-TYB polyprotein; Gag is a nucleocapsid protein that is the structural constit	1	PIQLNNKHDLHLR	3.42294e-06	107.72	_STTEPIQLNNK(ac)HDLHLRPGTY_	STTEPIQLNNK(1)HDLHLRPGTY	4	619.82	-0.5979				#N/A	N.D.
747	177	177	YDR368W	YDR368W	>YDR368W YPR1 SGDID:S000002776, Chr IV from 1213897-1214835, Verified ORF, NADPH-dependent aldo-keto reductase, reduces multiple substrates including 2-methylbutyraldehyde and D,L-glyceraldehyde, expression is induced by osmotic and oxidative stress; func	1	FSINNIKELLESP	4.35472e-27	162.09	_AVGVSNFSINNIK(ac)ELLESPNNK_	AVGVSNFSINNIK(1)ELLESPNNK	3	810.427	-1.3421		3.2194	3.2194	1.1023	2.92062
748	181	181	YDR375C	YDR375C	>YDR375C BCS1 SGDID:S000002783, Chr IV from 1226529-1225159, reverse complement, Verified ORF, Protein of the mitochondrial inner membrane that functions as an ATP-dependent chaperone, required for the incorporation of the Rip1p and Qcr10p subunits into t	1	TTLYRDKHLFDDI	3.59735e-07	122.64	_DK(ac)HLFDDILNEAK_	DK(1)HLFDDILNEAK	3	533.939	0.46646	5.5774	6.8488	6.4672	1.1791	5.48486
749	345	345	YDR376W	YDR376W	>YDR376W ARH1 SGDID:S000002784, Chr IV from 1226815-1228296, Verified ORF, Oxidoreductase of the mitochondrial inner membrane, involved in cytoplasmic and mitochondrial iron homeostasis and required for activity of Fe-S cluster-containing enzymes; one of	1	NSLQPLKDVNNIM	1.67011e-42	200.1	_LNEDNSLQPLK(ac)DVNNIMTYK_	LNEDNSLQPLK(1)DVNNIMTYK	3	797.734	0.16167	10.213	10.588	10.588	1.1857	8.92975
750	381	381	YDR376W	YDR376W	>YDR376W ARH1 SGDID:S000002784, Chr IV from 1226815-1228296, Verified ORF, Oxidoreductase of the mitochondrial inner membrane, involved in cytoplasmic and mitochondrial iron homeostasis and required for activity of Fe-S cluster-containing enzymes; one of	1	LSIGFDKDHIANK	4.46151e-22	151.7	_LSIGFDK(ac)DHIANK_	LSIGFDK(1)DHIANK	3	500.6	-0.10664	13.616	11.964	12.468	1.1857	10.5153
751	38	38	YDR377W	YDR377W	>YDR377W ATP17 SGDID:S000002785, Chr IV from 1228604-1228909, Verified ORF, Subunit f of the F0 sector of mitochondrial F1F0 ATP synthase, which is a large, evolutionarily conserved enzyme complex required for ATP synthesis	1	NVVHFYKSLPQGP	5.85735e-18	143.28	_IANVVHFYK(ac)SLPQGPAPAIK_	IANVVHFYK(1)SLPQGPAPAIK	3	731.412	-0.076046	10.193	11.877	11.375	1.7855	6.37076
752	66	66	YDR378C	YDR378C	>YDR378C LSM6 SGDID:S000002786, Chr IV from 1229602-1229342, reverse complement, Verified ORF, Lsm (Like Sm) protein; part of heteroheptameric complexes (Lsm2p-7p and either Lsm1p or 8p): cytoplasmic Lsm1p complex involved in mRNA decay; nuclear Lsm8p com	1	NNKLLNKFNSDVF	7.50624e-51	256.47	_LLNK(ac)FNSDVFLR_	LLNK(1)FNSDVFLR	2	754.417	1.3282		1.1248	1.1248	0.89287	1.25976
754	165	165	YDR381W	YDR381W	>YDR381W YRA1 SGDID:S000002789, Chr IV from 1236551-1236835,1237602-1237997, Verified ORF, RNA binding protein required for export of poly(A)+ mRNA from the nucleus; proposed to couple mRNA export with 3' end processing via its interactions with Mex67p an	1	PNQRPVKSLADRI	1.1241e-07	103.5	_LNLIVDPNQRPVK(ac)SLADR_	LNLIVDPNQRPVK(1)SLADR	3	697.395	0.5324	0.69397	0.64724	0.65653	0.72537	0.905097
755	70	70	YDR381W	YDR381W	>YDR381W YRA1 SGDID:S000002789, Chr IV from 1236551-1236835,1237602-1237997, Verified ORF, RNA binding protein required for export of poly(A)+ mRNA from the nucleus; proposed to couple mRNA export with 3' end processing via its interactions with Mex67p an	1	AVARVAKLLDTTR	0.000214214	88.495	_VAK(ac)LLDTTR_	VAK(1)LLDTTR	2	529.814	0.32393	0.91505	0.85803	0.88608	0.72537	1.22156
756	61	61	YDR382W	YDR382W	>YDR382W RPP2B SGDID:S000002790, Chr IV from 1239485-1239817, Verified ORF, Ribosomal protein P2 beta, a component of the ribosomal stalk, which is involved in the interaction between translational elongation factors and the ribosome; regulates the accumu	1	IIAEGQKKFATVP	1.27171e-16	142.51	_GSLEEIIAEGQK(ac)K_	GSLEEIIAEGQK(1)K	3	481.928	-0.81689	1.1886	1.0555	1.1201	0.81111	1.38095
757	321	321	YDR385W;YOR133W	YDR385W	>YDR385W EFT2 SGDID:S000002793, Chr IV from 1243223-1245751, Verified ORF, Elongation factor 2 (EF-2), also encoded by EFT1; catalyzes ribosomal translocation during protein synthesis; contains diphthamide, the unique posttranslationally modified histidin	1	EGKALLKVVMRKF	1.01061e-08	157.54	_ALLK(ac)VVMR_	ALLK(1)VVMR	2	486.307	0.0042114	0.34911	0.31163	0.33638	0.5784	0.58157
758	429	429	YDR385W;YOR133W	YDR385W	>YDR385W EFT2 SGDID:S000002793, Chr IV from 1243223-1245751, Verified ORF, Elongation factor 2 (EF-2), also encoded by EFT1; catalyzes ribosomal translocation during protein synthesis; contains diphthamide, the unique posttranslationally modified histidin	1	KDDLFIKAIQRVV	7.88031e-31	213.84	_KDDLFIK(ac)AIQR_	KDDLFIK(1)AIQR	2	694.898	1.8035	0.59192	0.579	0.59192	0.5784	1.02337
759	317	317	YDR385W;YOR133W	YDR385W	>YDR385W EFT2 SGDID:S000002793, Chr IV from 1243223-1245751, Verified ORF, Elongation factor 2 (EF-2), also encoded by EFT1; catalyzes ribosomal translocation during protein synthesis; contains diphthamide, the unique posttranslationally modified histidin	1	EKDLEGKALLKVV	1.47619e-16	186.78	_DLEGK(ac)ALLK_	DLEGK(1)ALLK	2	514.803	-0.16872	0.39573	0.34811	0.37192	0.5784	0.643015
760	267	267	YDR385W;YOR133W	YDR385W	>YDR385W EFT2 SGDID:S000002793, Chr IV from 1243223-1245751, Verified ORF, Elongation factor 2 (EF-2), also encoded by EFT1; catalyzes ribosomal translocation during protein synthesis; contains diphthamide, the unique posttranslationally modified histidin	1	DTDAEGKPLERAF	1.27977e-05	88.187	_DTDAEGK(ac)PLER_	DTDAEGK(1)PLER	2	636.807	0.023444	2.0386	1.7064	1.8332	0.5784	3.16943
761	159	159	YDR385W;YOR133W	YDR385W	>YDR385W EFT2 SGDID:S000002793, Chr IV from 1243223-1245751, Verified ORF, Elongation factor 2 (EF-2), also encoded by EFT1; catalyzes ribosomal translocation during protein synthesis; contains diphthamide, the unique posttranslationally modified histidin	1	PVVVINKVDRALL	5.04137e-07	97.463	_IKPVVVINK(ac)VDR_	IKPVVVINK(1)VDR	3	474.633	-0.24052	0.42816	0.28921	0.35189	0.5784	0.608385
762	422	422	YDR385W;YOR133W	YDR385W	>YDR385W EFT2 SGDID:S000002793, Chr IV from 1243223-1245751, Verified ORF, Elongation factor 2 (EF-2), also encoded by EFT1; catalyzes ribosomal translocation during protein synthesis; contains diphthamide, the unique posttranslationally modified histidin	0.575926	PNYVPGKKDDLFI	0.000647816	113.4	_IQGPNYVPGK(ac)KDDLFIK_	IQGPNYVPGK(0.576)K(0.424)DDLFIK	3	658.695	-0.98104	0.6866	1.1157	0.71015	0.5784	1.22778
763	423	423	YDR385W;YOR133W	YDR385W	>YDR385W EFT2 SGDID:S000002793, Chr IV from 1243223-1245751, Verified ORF, Elongation factor 2 (EF-2), also encoded by EFT1; catalyzes ribosomal translocation during protein synthesis; contains diphthamide, the unique posttranslationally modified histidin	0.873236	NYVPGKKDDLFIK	1.2346e-07	113.4	_IQGPNYVPGKK(ac)DDLFIK_	IQGPNYVPGK(0.127)K(0.873)DDLFIK	3	658.695	-0.30301	1.1502	0.78904	0.78904	0.5784	1.36418
764	308	308	YDR385W;YOR133W	YDR385W	>YDR385W EFT2 SGDID:S000002793, Chr IV from 1243223-1245751, Verified ORF, Elongation factor 2 (EF-2), also encoded by EFT1; catalyzes ribosomal translocation during protein synthesis; contains diphthamide, the unique posttranslationally modified histidin	1	KLEIVLKGDEKDL	7.4088e-05	77.674	_LEIVLK(ac)GDEK_	LEIVLK(1)GDEK	2	593.34	-2.3627		0.92225	0.92225	0.5784	1.59448
765	312	312	YDR385W;YOR133W	YDR385W	>YDR385W EFT2 SGDID:S000002793, Chr IV from 1243223-1245751, Verified ORF, Elongation factor 2 (EF-2), also encoded by EFT1; catalyzes ribosomal translocation during protein synthesis; contains diphthamide, the unique posttranslationally modified histidin	0.99687	VLKGDEKDLEGKA	2.17859e-06	107.34	_LEIVLKGDEK(ac)DLEGK_	LEIVLK(0.003)GDEK(0.997)DLEGK	3	576.652	-0.91717	1.2329	1.3765	1.2423	0.5784	2.14782
766	292	292	YDR385W;YOR133W	YDR385W	>YDR385W EFT2 SGDID:S000002793, Chr IV from 1243223-1245751, Verified ORF, Elongation factor 2 (EF-2), also encoded by EFT1; catalyzes ribosomal translocation during protein synthesis; contains diphthamide, the unique posttranslationally modified histidin	1	TAIMNFKKDEIPV	3.61425e-07	114.4	_LFTAIMNFK(ac)K_	LFTAIMNFK(1)K	2	627.849	-0.20996	1.3699	1.2594	1.3077	0.5784	2.26089
767	253	253	YDR385W;YOR133W	YDR385W	>YDR385W EFT2 SGDID:S000002793, Chr IV from 1243223-1245751, Verified ORF, Elongation factor 2 (EF-2), also encoded by EFT1; catalyzes ribosomal translocation during protein synthesis; contains diphthamide, the unique posttranslationally modified histidin	1	DSFFNPKTKKWTN	7.90885e-30	229.75	_LWGDSFFNPK(ac)TK_	LWGDSFFNPK(1)TK	2	741.375	1.5153	1.6526	1.6456	1.6456	0.5784	2.84509
768	15	15	YDR385W;YOR133W	YDR385W	>YDR385W EFT2 SGDID:S000002793, Chr IV from 1243223-1245751, Verified ORF, Elongation factor 2 (EF-2), also encoded by EFT1; catalyzes ribosomal translocation during protein synthesis; contains diphthamide, the unique posttranslationally modified histidin	1	MRSLMDKVTNVRN	9.87584e-17	174.77	_SLMDK(ac)VTNVR_	SLMDK(1)VTNVR	2	602.821	4.0877	1.4809	1.4038	1.4418	0.5784	2.49274
769	87	87	YDR385W;YOR133W	YDR385W	>YDR385W EFT2 SGDID:S000002793, Chr IV from 1243223-1245751, Verified ORF, Elongation factor 2 (EF-2), also encoded by EFT1; catalyzes ribosomal translocation during protein synthesis; contains diphthamide, the unique posttranslationally modified histidin	1	MSDEDVKEIKQKT	3.82066e-53	207.13	_STAISLYSEM(ox)SDEDVK(ac)EIK_	STAISLYSEMSDEDVK(1)EIK	3	735.016	1.6055	1.4181		1.4181	0.5784	2.45176
770	114	114	YDR391C	YDR391C	>YDR391C YDR391C SGDID:S000002799, Chr IV from 1258049-1257351, reverse complement, Uncharacterized ORF, Putative protein of unknown function, possibly involved in zinc homeostasis; Bdf1p-dependent transcription induced by salt stress; green fluorescent p	1	NDAKFNKDFIDDL	2.10995e-14	182.1	_FNK(ac)DFIDDLNAR_	FNK(1)DFIDDLNAR	3	503.916	-0.60223	5.4694	4.6157	4.9162	1.6857	2.91641
771	111	111	YDR391C	YDR391C	>YDR391C YDR391C SGDID:S000002799, Chr IV from 1258049-1257351, reverse complement, Uncharacterized ORF, Putative protein of unknown function, possibly involved in zinc homeostasis; Bdf1p-dependent transcription induced by salt stress; green fluorescent p	1	ARSNDAKFNKDFI	0.000923994	96.711	_SNDAK(ac)FNK_	SNDAK(1)FNK	2	483.238	-0.57557		0.85483	0.85483	1.6857	0.507107
772	245	245	YDR394W	YDR394W	>YDR394W RPT3 SGDID:S000002802, Chr IV from 1261674-1262960, Verified ORF, One of six ATPases of the 19S regulatory particle of the 26S proteasome involved in the degradation of ubiquitinated substrates; substrate of N-acetyltransferase B	1	GSEFVHKYLGEGP	4.90475e-15	133.45	_VNGSEFVHK(ac)YLGEGPR_	VNGSEFVHK(1)YLGEGPR	3	610.976	-0.16913	2.8684	2.889	2.889	1.0331	2.79644
773	31	31	YDR418W;YEL054C	YDR418W	>YDR418W RPL12B SGDID:S000002826, Chr IV from 1301609-1302106, Verified ORF, Protein component of the large (60S) ribosomal subunit, nearly identical to Rpl12Ap; rpl12a rpl12b double mutant exhibits slow growth and slow translation; has similarity to E. c	1	SAALAPKIGPLGL	8.09154e-13	145.02	_AVGGEVGASAALAPK(ac)IGPLGLSPK_	AVGGEVGASAALAPK(1)IGPLGLSPK	3	734.755	0.31254	0.5324	0.53445	0.5324	0.73443	0.724916
774	48	48	YDR418W;YEL054C	YDR418W	>YDR418W RPL12B SGDID:S000002826, Chr IV from 1301609-1302106, Verified ORF, Protein component of the large (60S) ribosomal subunit, nearly identical to Rpl12Ap; rpl12a rpl12b double mutant exhibits slow growth and slow translation; has similarity to E. c	0.999534	VGEDIAKATKEFK	0.00947418	40.767	_KVGEDIAK(ac)ATK_	KVGEDIAK(1)ATK	3	401.231	-0.2191	2.3506		2.3506	0.73443	3.20058
775	86	86	YDR418W;YEL054C	YDR418W	>YDR418W RPL12B SGDID:S000002826, Chr IV from 1301609-1302106, Verified ORF, Protein component of the large (60S) ribosomal subunit, nearly identical to Rpl12Ap; rpl12a rpl12b double mutant exhibits slow growth and slow translation; has similarity to E. c	1	LVITALKEPPRDR	2.47897e-18	144.4	_QAAASVVPSASSLVITALK(ac)EPPRDR_	QAAASVVPSASSLVITALK(1)EPPRDR	3	869.148	-0.32494	0.59177	0.56958	0.57225	0.73443	0.779176
776	146	146	YDR418W;YEL054C	YDR418W	>YDR418W RPL12B SGDID:S000002826, Chr IV from 1301609-1302106, Verified ORF, Protein component of the large (60S) ribosomal subunit, nearly identical to Rpl12Ap; rpl12a rpl12b double mutant exhibits slow growth and slow translation; has similarity to E. c	1	GCRVDFKNPHDII	3.26344e-27	162.86	_VDFK(ac)NPHDIIEGINAGEIEIPEN_	VDFK(1)NPHDIIEGINAGEIEIPEN	2	1303.14	0.79966	1.4762	1.4219	1.4488	0.73443	1.97269
778	938	938	YDR430C	YDR430C	>YDR430C CYM1 SGDID:S000002838, Chr IV from 1328463-1325494, reverse complement, Verified ORF, Lysine-specific metalloprotease of the mitochondrial intermembrane space, member of the pitrilysin family; degrades proteins and presequence peptides cleaved fr	1	GVTDDMKQARREQ	1.44088e-58	213.49	_GEGVTYFM(ox)SGVTDDM(ox)K(ac)QAR_	GEGVTYFMSGVTDDMK(1)QAR	3	722.654	0.73416	6.9248		6.9248	0.98202	7.05159
779	665	665	YDR430C	YDR430C	>YDR430C CYM1 SGDID:S000002838, Chr IV from 1328463-1325494, reverse complement, Verified ORF, Lysine-specific metalloprotease of the mitochondrial intermembrane space, member of the pitrilysin family; degrades proteins and presequence peptides cleaved fr	1	LETDFHKNSDKLK	7.93675e-05	87.498	_ILLETDFHK(ac)NSDK_	ILLETDFHK(1)NSDK	3	534.611	0.47322		0.96098	0.96098	0.98202	0.978575
780	167	167	YDR430C	YDR430C	>YDR430C CYM1 SGDID:S000002838, Chr IV from 1328463-1325494, reverse complement, Verified ORF, Lysine-specific metalloprotease of the mitochondrial intermembrane space, member of the pitrilysin family; degrades proteins and presequence peptides cleaved fr	1	GWRLEHKNITDPE	0.00024896	73.464	_LEHK(ac)NITDPESNIVFK_	LEHK(1)NITDPESNIVFK	3	642.67	0.18524	5.6024		5.6024	0.98202	5.70498
781	105	105	YDR430C	YDR430C	>YDR430C CYM1 SGDID:S000002838, Chr IV from 1328463-1325494, reverse complement, Verified ORF, Lysine-specific metalloprotease of the mitochondrial intermembrane space, member of the pitrilysin family; degrades proteins and presequence peptides cleaved fr	1	VRDPFFKMLNKSL	2.21517e-06	95.631	_YPVRDPFFK(ac)MLNK_	YPVRDPFFK(1)MLNK	3	566.301	0.88968	2.4228	2.14	2.277	0.98202	2.31869
782	181	181	YDR432W	YDR432W	>YDR432W NPL3 SGDID:S000002840, Chr IV from 1328776-1330020, Verified ORF, RNA-binding protein that promotes elongation, regulates termination, and carries poly(A) mRNA from nucleus to cytoplasm; required for pre-mRNA splicing; dissociation from mRNAs pro	1	IEEVHGKSFANQP	1.11232e-82	243.18	_AIEEVHGK(ac)SFANQPLEVVYSK_	AIEEVHGK(1)SFANQPLEVVYSK	3	796.413	-0.38734	2.6964	2.6808	2.6808	1.0181	2.63314
783	194	194	YDR432W	YDR432W	>YDR432W NPL3 SGDID:S000002840, Chr IV from 1328776-1330020, Verified ORF, RNA-binding protein that promotes elongation, regulates termination, and carries poly(A) mRNA from nucleus to cytoplasm; required for pre-mRNA splicing; dissociation from mRNAs pro	1	LEVVYSKLPAKRY	2.1588e-30	186.72	_SFANQPLEVVYSK(ac)LPAK_	SFANQPLEVVYSK(1)LPAK	3	645.019	0.39882	2.4125	2.1153	2.2536	1.0181	2.21354
784	99	99	YDR440W	YDR440W	>YDR440W DOT1 SGDID:S000002848, Chr IV from 1342486-1344234, Verified ORF, Nucleosomal histone H3-Lys79 methylase; methylation is required for telomeric silencing, meiotic checkpoint control, and DNA damage response	1	LVPLVEKVIPPIH	2.39602e-07	103.5	_DNGLVPLVEK(ac)VIPPIHK_	DNGLVPLVEK(1)VIPPIHK	3	637.375	0.023175	0.11731	0.12909	0.12305	#N/A	#N/A
785	336	336	YDR440W	YDR440W	>YDR440W DOT1 SGDID:S000002848, Chr IV from 1342486-1344234, Verified ORF, Nucleosomal histone H3-Lys79 methylase; methylation is required for telomeric silencing, meiotic checkpoint control, and DNA damage response	1	HLETIDKIPRSFI	1.66173e-22	161.21	_IIDHLETIDK(ac)IPR_	IIDHLETIDK(1)IPR	3	535.638	-0.30298		1.6274	1.6274	#N/A	#N/A
786	14	14	YDR447C;YML024W	YDR447C	>YDR447C RPS17B SGDID:S000002855, Chr IV from 1355546-1355544,1355229-1354822, reverse complement, Verified ORF, Ribosomal protein 51 (rp51) of the small (40s) subunit; nearly identical to Rps17Ap and has similarity to rat S17 ribosomal protein;>YML024W	1	TVKRASKALIERY	0.000791046	90.906	_RASK(ac)ALIER_	RASK(1)ALIER	3	362.552	0.056436	0.88993	0.82362	0.87881	0.54924	1.60005
787	72	72	YDR447C;YML024W	YDR447C	>YDR447C RPS17B SGDID:S000002855, Chr IV from 1355546-1355544,1355229-1354822, reverse complement, Verified ORF, Ribosomal protein 51 (rp51) of the small (40s) subunit; nearly identical to Rps17Ap and has similarity to rat S17 ribosomal protein;>YML024W	1	VRGISFKLQEEER	4.44191e-16	205.56	_GISFK(ac)LQEEERER_	GISFK(1)LQEEERER	3	554.953	-0.59149	0.97677	0.97891	0.97784	0.54924	1.78035
788	59	59	YDR447C;YML024W	YDR447C	>YDR447C RPS17B SGDID:S000002855, Chr IV from 1355546-1355544,1355229-1354822, reverse complement, Verified ORF, Ribosomal protein 51 (rp51) of the small (40s) subunit; nearly identical to Rps17Ap and has similarity to rat S17 ribosomal protein;>YML024W	1	YTTHLMKRIQKGP	3.59597e-07	101.93	_IAGYTTHLMK(ac)R_	IAGYTTHLMK(1)R	3	444.908	-0.36252	0.4584	0.42568	0.45623	0.54924	0.830657
789	49	49	YDR447C;YML024W	YDR447C	>YDR447C RPS17B SGDID:S000002855, Chr IV from 1355546-1355544,1355229-1354822, reverse complement, Verified ORF, Ribosomal protein 51 (rp51) of the small (40s) subunit; nearly identical to Rps17Ap and has similarity to rat S17 ribosomal protein;>YML024W	1	SKRLRNKIAGYTT	0.00200092	80.979	_NK(ac)IAGYTTHLM(ox)K_	NK(1)IAGYTTHLMK	3	478.918	-0.64859	0.5599	0.5054	0.53342	0.54924	0.971197
790	116	116	YDR447C;YML024W	YDR447C	>YDR447C RPS17B SGDID:S000002855, Chr IV from 1355546-1355544,1355229-1354822, reverse complement, Verified ORF, Ribosomal protein 51 (rp51) of the small (40s) subunit; nearly identical to Rps17Ap and has similarity to rat S17 ribosomal protein;>YML024W	1	VKSLGLKLPLSVI	7.73735e-67	255.21	_SLGLK(ac)LPLSVINVSAQR_	SLGLK(1)LPLSVINVSAQR	2	919.049	-0.15013	0.62985	0.56136	0.6015	0.54924	1.09515
791	111	111	YDR447C;YML024W	YDR447C	>YDR447C RPS17B SGDID:S000002855, Chr IV from 1355546-1355544,1355229-1354822, reverse complement, Verified ORF, Ribosomal protein 51 (rp51) of the small (40s) subunit; nearly identical to Rps17Ap and has similarity to rat S17 ribosomal protein;>YML024W	1	QTSDLVKSLGLKL	1.78274e-167	353.06	_SNGVLNVDNQTSDLVK(ac)SLGLK_	SNGVLNVDNQTSDLVK(1)SLGLK	2	1122.1	-1.4032	1.4993	1.4985	1.4993	0.54924	2.72977
792	23	23	YDR447C;YML024W	YDR447C	>YDR447C RPS17B SGDID:S000002855, Chr IV from 1355546-1355544,1355229-1354822, reverse complement, Verified ORF, Ribosomal protein 51 (rp51) of the small (40s) subunit; nearly identical to Rps17Ap and has similarity to rat S17 ribosomal protein;>YML024W	1	IERYYPKLTLDFQ	1.32591e-16	151.7	_YYPK(ac)LTLDFQTNK_	YYPK(1)LTLDFQTNK	2	836.933	0.36513	0.6248	0.56579	0.59212	0.54924	1.07807
794	108	108	YDR450W;YML026C	YDR450W	>YDR450W RPS18A SGDID:S000002858, Chr IV from 1359916-1359962,1360398-1360791, Verified ORF, Protein component of the small (40S) ribosomal subunit; nearly identical to Rps18Bp and has similarity to E. coli S13 and rat S18 ribosomal proteins;>YML026C RPS	1	ANNVESKLRDDLE	4.78844e-09	139.48	_DYHTLANNVESK(ac)LRDDLER_	DYHTLANNVESK(1)LRDDLER	3	777.384	0.087627	1.0248	1.041	1.041	0.59109	1.76115
795	80	80	YDR450W;YML026C	YDR450W	>YDR450W RPS18A SGDID:S000002858, Chr IV from 1359916-1359962,1360398-1360791, Verified ORF, Protein component of the small (40S) ribosomal subunit; nearly identical to Rps18Bp and has similarity to E. coli S13 and rat S18 ribosomal proteins;>YML026C RPS	1	QNPTHYKIPAWFL	1.25683e-32	180.92	_IVQIMQNPTHYK(ac)IPAWFLNR_	IVQIMQNPTHYK(1)IPAWFLNR	3	837.782	1.2083	1.135	1.0817	1.0866	0.59109	1.8383
796	96	96	YDR450W;YML026C	YDR450W	>YDR450W RPS18A SGDID:S000002858, Chr IV from 1359916-1359962,1360398-1360791, Verified ORF, Protein component of the small (40S) ribosomal subunit; nearly identical to Rps18Bp and has similarity to E. coli S13 and rat S18 ribosomal proteins;>YML026C RPS	1	NDITDGKDYHTLA	2.97597e-25	166.06	_QNDITDGK(ac)DYHTLANNVESK_	QNDITDGK(1)DYHTLANNVESK	3	768.696	-1.5178		1.5196	1.5196	0.59109	2.57084
797	60	60	YDR454C	YDR454C	>YDR454C GUK1 SGDID:S000002862, Chr IV from 1366820-1366257, reverse complement, Verified ORF, Guanylate kinase, converts GMP to GDP; required for growth and mannose outer chain elongation of cell wall N-linked glycoproteins	1	VSVDEFKSMIKNN	2.61844e-22	156.57	_DYNFVSVDEFK(ac)SMIK_	DYNFVSVDEFK(1)SMIK	2	932.445	-0.63207	3.5134	3.7711	3.605	0.86424	4.1713
798	180	180	YDR454C	YDR454C	>YDR454C GUK1 SGDID:S000002862, Chr IV from 1366820-1366257, reverse complement, Verified ORF, Guanylate kinase, converts GMP to GDP; required for growth and mannose outer chain elongation of cell wall N-linked glycoproteins	1	KAYKELKDFIFAE	5.50818e-12	162.38	_ELK(ac)DFIFAEK_	ELK(1)DFIFAEK	2	641.34	1.7616	3.0135	3.2124	3.0135	0.86424	3.48688
799	130	130	YDR454C	YDR454C	>YDR454C GUK1 SGDID:S000002862, Chr IV from 1366820-1366257, reverse complement, Verified ORF, Guanylate kinase, converts GMP to GDP; required for growth and mannose outer chain elongation of cell wall N-linked glycoproteins	1	PSVEDLKKRLEGR	2.96528e-18	99.941	_FLFIAPPSVEDLK(ac)K_	FLFIAPPSVEDLK(1)K	3	549.312	-0.067063	1.9905		1.9905	0.86424	2.30318
800	174	174	YDR454C	YDR454C	>YDR454C GUK1 SGDID:S000002862, Chr IV from 1366820-1366257, reverse complement, Verified ORF, Guanylate kinase, converts GMP to GDP; required for growth and mannose outer chain elongation of cell wall N-linked glycoproteins	1	VNDDLDKAYKELK	2.76976e-39	241.84	_VIVNDDLDK(ac)AYK_	VIVNDDLDK(1)AYK	3	478.921	0.1489	3.2511	3.1403	3.2511	0.86424	3.7618
801	1412	1412	YDR457W	YDR457W	>YDR457W TOM1 SGDID:S000002865, Chr IV from 1369783-1379589, Verified ORF, E3 ubiquitin ligase of the hect-domain class; has a role in mRNA export from the nucleus and may regulate transcriptional coactivators; involved in degradation of excess histones	1	HLEELSKDVLLRY	7.03705e-22	152.71	_SELPHLEELSK(ac)DVLLR_	SELPHLEELSK(1)DVLLR	3	640.686	1.131	1.874		1.874	0.77485	2.41853
803	273	273	YDR477W	YDR477W	>YDR477W SNF1 SGDID:S000002885, Chr IV from 1412366-1414267, Verified ORF, AMP-activated serine/threonine protein kinase found in a complex containing Snf4p and members of the Sip1p/Sip2p/Gal83p family; required for transcription of glucose-repressed gene	1	GVYTLPKFLSPGA	0.000641417	70.501	_NISNGVYTLPK(ac)FLSPGAAGLIK_	NISNGVYTLPK(1)FLSPGAAGLIK	3	768.098	0.24932		0.4694	0.4694	1.1304	0.415251
804	59	59	YDR477W	YDR477W	>YDR477W SNF1 SGDID:S000002885, Chr IV from 1412366-1414267, Verified ORF, AMP-activated serine/threonine protein kinase found in a complex containing Snf4p and members of the Sip1p/Sip2p/Gal83p family; required for transcription of glucose-repressed gene	1	GNYQIVKTLGEGS	3.41695e-36	177.6	_SSLADGAHIGNYQIVK(ac)TLGEGSFGK_	SSLADGAHIGNYQIVK(1)TLGEGSFGK	3	864.442	1.3037	3.6537	3.1675	3.3279	1.1304	2.944
805	88	88	YDR480W	YDR480W	>YDR480W DIG2 SGDID:S000002888, Chr IV from 1417392-1418363, Verified ORF, Regulatory protein of unknown function, pheromone-inducible, involved in the regulation of mating-specific genes and the invasive growth pathway, required for MAP-kinase imposed re	1	TTSPAEKTVPFKS	3.1711e-07	92.29	_EEDHSGKPPTITTSPAEK(ac)TVPFK_	EEDHSGKPPTITTSPAEK(1)TVPFK	4	635.324	1.5279	2.7194		2.7194	#N/A	#N/A
806	524	524	YDR496C	YDR496C	>YDR496C PUF6 SGDID:S000002904, Chr IV from 1443396-1441426, reverse complement, Verified ORF, Pumilio-homology domain protein that binds ASH1 mRNA at PUF consensus sequences in the 3' UTR and represses its translation, resulting in proper asymmetric loca	1	NEKDQEKYQQVLN	6.19219e-13	90.654	_DQEK(ac)YQQVLNNILTTFK_	DQEK(1)YQQVLNNILTTFK	3	708.704	0.33009	3.7609	3.3847	3.5678	0.78113	4.56749
807	427	427	YDR496C	YDR496C	>YDR496C PUF6 SGDID:S000002904, Chr IV from 1443396-1441426, reverse complement, Verified ORF, Pumilio-homology domain protein that binds ASH1 mRNA at PUF consensus sequences in the 3' UTR and represses its translation, resulting in proper asymmetric loca	1	QEFIIDKFGRRPW	0.00121939	91.914	_EHLQEFIIDK(ac)FGR_	EHLQEFIIDK(1)FGR	3	558.626	0.50688		0.028814	0.028814	0.78113	0.0368876
808	557	557	YDR496C	YDR496C	>YDR496C PUF6 SGDID:S000002904, Chr IV from 1443396-1441426, reverse complement, Verified ORF, Pumilio-homology domain protein that binds ASH1 mRNA at PUF consensus sequences in the 3' UTR and represses its translation, resulting in proper asymmetric loca	1	FSTRLLKALIQGG	5.70709e-08	147.75	_LLK(ac)ALIQGGK_	LLK(1)ALIQGGK	2	541.85	0.98326	4.9582		4.9582	0.78113	6.34747
809	218	218	YDR502C	YDR502C	>YDR502C SAM2 SGDID:S000002910, Chr IV from 1454457-1453303, reverse complement, Verified ORF, S-adenosylmethionine synthetase, catalyzes transfer of the adenosyl group of ATP to the sulfur atom of methionine; one of two differentially regulated isozymes	1	QKDIVEKVIPKDM	6.33637e-07	134.68	_DIVEK(ac)VIPK_	DIVEK(1)VIPK	2	541.826	0.12817	2.2032	2.2943	2.2095	0.89302	2.47419
810	351;349	349	YDR502C;YLR180W	YLR180W	>YDR502C SAM2 SGDID:S000002910, Chr IV from 1454457-1453303, reverse complement, Verified ORF, S-adenosylmethionine synthetase, catalyzes transfer of the adenosyl group of ATP to the sulfur atom of methionine; one of two differentially regulated isozymes	1	RPGVLVKELDLAR	2.7583e-08	78.078	_NFDLRPGVLVK(ac)ELDLAR_	NFDLRPGVLVK(1)ELDLAR	3	666.377	0.2695	2.7661	2.8796	2.8796	0.94267	3.05473
811	339	339	YDR502C	YDR502C	>YDR502C SAM2 SGDID:S000002910, Chr IV from 1454457-1453303, reverse complement, Verified ORF, S-adenosylmethionine synthetase, catalyzes transfer of the adenosyl group of ATP to the sulfur atom of methionine; one of two differentially regulated isozymes	1	EIIEIIKKNFDLR	0.00111803	96.171	_SDDEIIEIIK(ac)K_	SDDEIIEIIK(1)K	2	672.866	-1.0301	1.7817	2.0479	1.9175	0.89302	2.14721
812	167	167	YDR507C	YDR507C	>YDR507C GIN4 SGDID:S000002915, Chr IV from 1465779-1462351, reverse complement, Verified ORF, Protein kinase involved in bud growth and assembly of the septin ring, proposed to have kinase-dependent and kinase-independent activities; undergoes autophosph	0.999936	NLLLDHKYNIKIA	0.00343837	58.09	_DLKPENLLLDHK(ac)YNIK_	DLKPENLLLDHK(1)YNIK	4	499.528	-1.078		2.2316	2.2316	0.38905	5.73602
813	58	58	YDR510W	YDR510W	>YDR510W SMT3 SGDID:S000002918, Chr IV from 1469393-1469698, Verified ORF, Ubiquitin-like protein of the SUMO family, conjugated to lysine residues of target proteins; regulates chromatid cohesion, chromosome segregation, APC-mediated proteolysis, DNA rep	1	FAKRQGKEMDSLR	3.49959e-05	112.36	_RQGK(ac)EMDSLR_	RQGK(1)EMDSLR	3	421.215	0.32556	1.7041	1.6688	1.6785	1.7571	0.955267
814	38	38	YDR510W	YDR510W	>YDR510W SMT3 SGDID:S000002918, Chr IV from 1469393-1469698, Verified ORF, Ubiquitin-like protein of the SUMO family, conjugated to lysine residues of target proteins; regulates chromatid cohesion, chromosome segregation, APC-mediated proteolysis, DNA rep	1	SSEIFFKIKKTTP	1.11204e-16	141.73	_VSDGSSEIFFK(ac)IK_	VSDGSSEIFFK(1)IK	2	749.893	-0.67545	3.2952	2.9862	2.9862	1.7571	1.6995
815	110	110	YDR511W	YDR511W	>YDR511W ACN9 SGDID:S000002919, Chr IV from 1470010-1470411, Verified ORF, Protein of the mitochondrial intermembrane space, required for acetate utilization and gluconeogenesis; has orthologs in higher eukaryotes	1	QLYELMKETQKLH	0.000130321	119.8	_LSPEQTVQLYELM(ox)K(ac)ETQK_	LSPEQTVQLYELMK(1)ETQK	3	741.712	0.34888	1.3315		1.3315	1.074	1.23976
817	45	45	YDR513W	YDR513W	>YDR513W GRX2 SGDID:S000002921, Chr IV from 1471010-1471441, Verified ORF, Cytoplasmic glutaredoxin, thioltransferase, glutathione-dependent disulfide oxidoreductase involved in maintaining redox state of target proteins, also exhibits glutathione peroxid	1	ETVAHVKDLIGQK	1.93264e-07	116.86	_M(ox)VSQETVAHVK(ac)DLIGQK_	MVSQETVAHVK(1)DLIGQK	3	647.675	-0.30393	4.1071	3.6058	3.9452	1.8679	2.1121
818	133	133	YDR513W	YDR513W	>YDR513W GRX2 SGDID:S000002921, Chr IV from 1471010-1471441, Verified ORF, Cytoplasmic glutaredoxin, thioltransferase, glutathione-dependent disulfide oxidoreductase involved in maintaining redox state of target proteins, also exhibits glutathione peroxid	1	TLKKNGKLAEILK	4.12158e-06	142.97	_NGK(ac)LAEILKPVFQ_	NGK(1)LAEILKPVFQ	3	500.292	-0.2158	7.7872		7.7872	1.8679	4.16896
819	17	17	YDR529C	YDR529C	>YDR529C QCR7 SGDID:S000002937, Chr IV from 1496541-1496158, reverse complement, Verified ORF, Subunit 7 of the ubiquinol cytochrome-c reductase complex, which is a component of the mitochondrial inner membrane electron transport chain; oriented facing th	1	IGDYILKSPVLSK	4.26035e-11	122.33	_IGDYILK(ac)SPVLSK_	IGDYILK(1)SPVLSK	2	737.929	0.44403		17.55	17.55	2.6543	6.61191
820	33	33	YEL003W	YEL003W	>YEL003W GIM4 SGDID:S000000729, Chr V from 148175-148193,148282-148598, Verified ORF, Subunit of the heterohexameric cochaperone prefoldin complex which binds specifically to cytosolic chaperonin and transfers target proteins to it	1	IELGHDKDEHTIV	1.66762e-15	143.02	_IIELGHDK(ac)DEHTIVIK_	IIELGHDK(1)DEHTIVIK	4	476.264	-0.28175	4.134	3.9771	4.0548	#N/A	#N/A
821	11	11	YEL003W	YEL003W	>YEL003W GIM4 SGDID:S000000729, Chr V from 148175-148193,148282-148598, Verified ORF, Subunit of the heterohexameric cochaperone prefoldin complex which binds specifically to cytosolic chaperonin and transfers target proteins to it	1	NNVFQAKYNEYKQ	6.06566e-29	242.97	_NNVFQAK(ac)YNEYK_	NNVFQAK(1)YNEYK	2	780.378	-1.0163				#N/A	N.D.
822	16	16	YEL003W	YEL003W	>YEL003W GIM4 SGDID:S000000729, Chr V from 148175-148193,148282-148598, Verified ORF, Subunit of the heterohexameric cochaperone prefoldin complex which binds specifically to cytosolic chaperonin and transfers target proteins to it	1	AKYNEYKQILEEL	9.18552e-23	201.16	_YNEYK(ac)QILEELQTK_	YNEYK(1)QILEELQTK	3	614.316	0.42943	5.1143	4.7794	5.0387	#N/A	#N/A
823	82	82	YEL007W	YEL007W	>YEL007W YEL007W SGDID:S000000733, Chr V from 141891-143891, Uncharacterized ORF, Putative protein with sequence similarity to S. pombe gti1+ (gluconate transport inducer 1)	1	GKFLIYKELDKEN	0.00244129	91.549	_FLIYK(ac)ELDK_	FLIYK(1)ELDK	2	605.84	1.4741	1.4877	1.5253	1.4877	0.73236	2.03138
824	62	62	YEL012W	YEL012W	>YEL012W UBC8 SGDID:S000000738, Chr V from 131772-131776,131900-132551, Verified ORF, Ubiquitin-conjugating enzyme that negatively regulates gluconeogenesis by mediating the glucose-induced ubiquitination of fructose-1,6-bisphosphatase (FBPase); cytoplasm	1	PDNYPYKSPSIGF	1.64987e-26	160.67	_LHVELPDNYPYK(ac)SPSIGFVNK_	LHVELPDNYPYK(1)SPSIGFVNK	3	820.425	0.16301	2.8532	3.178	2.9837	2.5624	1.16442
825	255	255	YEL013W	YEL013W	>YEL013W VAC8 SGDID:S000000739, Chr V from 128825-130561, Verified ORF, Phosphorylated and palmitoylated vacuolar membrane protein that interacts with Atg13p, required for the cytoplasm-to-vacuole targeting (Cvt) pathway; interacts with Nvj1p to form nucl	1	EPRLVSKLVSLMD	5.03794e-06	96.247	_LVSK(ac)LVSLMDSPSSR_	LVSK(1)LVSLMDSPSSR	3	554.303	0.82164	1.7583		1.7583	1.4944	1.17659
826	472;475	475	YEL030W;YJR045C	YJR045C	>YEL030W ECM10 SGDID:S000000756, Chr V from 94644-96578, Verified ORF, Heat shock protein of the Hsp70 family, localized in mitochondrial nucleoids, plays a role in protein translocation, interacts with Mge1p in an ATP-dependent manner; overexpression ind	1	ELVKDNKLIGNFT;ELVRDNKLIGNFT	5.52823e-05	132.84	_DNK(ac)LIGNFTLAGIPPAPK_	DNK(1)LIGNFTLAGIPPAPK	3	636.691	-0.11928		6.0511	6.0511	1.0305	5.872
828	320	320	YEL031W	YEL031W	>YEL031W SPF1 SGDID:S000000757, Chr V from 90258-93905, Verified ORF, P-type ATPase, ion transporter of the ER membrane involved in ER function and Ca2+ homeostasis; required for regulating Hmg2p degradation; confers sensitivity to a killer toxin (SMKT) p	1	LLKESIKLRPSED	0.000238306	90.385	_ESIK(ac)LRPSEDNLQLDGVDK_	ESIK(1)LRPSEDNLQLDGVDK	3	733.381	-0.11055	3.2876		3.2876	0.70317	4.6754
829	587	587	YEL031W	YEL031W	>YEL031W SPF1 SGDID:S000000757, Chr V from 90258-93905, Verified ORF, P-type ATPase, ion transporter of the ER membrane involved in ER function and Ca2+ homeostasis; required for regulating Hmg2p degradation; confers sensitivity to a killer toxin (SMKT) p	1	QFSSALKRSASIA	0.00494078	85.377	_FQFSSALK(ac)R_	FQFSSALK(1)R	2	563.306	2.2662		14.832	14.832	0.70317	21.0931
830	69	69	YEL034W	YEL034W	>YEL034W HYP2 SGDID:S000000760, Chr V from 85676-86149, Verified ORF, Translation elongation factor eIF-5A, previously thought to function in translation initiation; similar to and functionally redundant with Anb1p; structural homolog of bacterial EF-P; u	1	DIFTGKKLEDLSP	8.38547e-08	102.07	_K(ac)LEDLSPSTHNMEVPVVK_	K(1)LEDLSPSTHNMEVPVVK	3	689.026	0.12006	2.9387	3.2252	3.17	0.93616	3.38617
831	86	86	YEL034W	YEL034W	>YEL034W HYP2 SGDID:S000000760, Chr V from 85676-86149, Verified ORF, Translation elongation factor eIF-5A, previously thought to function in translation initiation; similar to and functionally redundant with Anb1p; structural homolog of bacterial EF-P; u	1	MEVPVVKRNEYQL	6.38218e-41	188.38	_KLEDLSPSTHNMEVPVVK(ac)R_	KLEDLSPSTHNMEVPVVK(1)R	3	741.06	0.77956	4.229	3.684	4.0056	0.93616	4.27876
832	76	76	YEL047C	YEL047C	>YEL047C YEL047C SGDID:S000000773, Chr V from 66797-65385, reverse complement, Verified ORF, Soluble fumarate reductase, required with isoenzyme Osm1p for anaerobic growth; may interact with ribosomes, based on co-purification experiments; authentic, non-	1	FEDDTIKSAKGKG	0.00169608	62.338	_LFEDDTIK(ac)SAK_	LFEDDTIK(1)SAK	2	654.838	-0.5069	3.2839		3.2839	0.99606	3.29689
833	145	145	YEL047C	YEL047C	>YEL047C YEL047C SGDID:S000000773, Chr V from 66797-65385, reverse complement, Verified ORF, Soluble fumarate reductase, required with isoenzyme Osm1p for anaerobic growth; may interact with ribosomes, based on co-purification experiments; authentic, non-	1	ALSNNLKKLAETK	2.85851e-30	166.9	_LPPGFEIVSALSNNLK(ac)K_	LPPGFEIVSALSNNLK(1)K	3	623.688	-0.21489	3.5963	3.831	3.6664	0.99606	3.6809
834	334	334	YEL047C	YEL047C	>YEL047C YEL047C SGDID:S000000773, Chr V from 66797-65385, reverse complement, Verified ORF, Soluble fumarate reductase, required with isoenzyme Osm1p for anaerobic growth; may interact with ribosomes, based on co-purification experiments; authentic, non-	1	LDFYMFKKLVQKL	9.81013e-07	115.78	_NNLDFYMFK(ac)K_	NNLDFYMFK(1)K	3	454.557	-0.097779	3.8747	3.7974	3.8359	0.99606	3.85107
835	129	129	YEL047C	YEL047C	>YEL047C YEL047C SGDID:S000000773, Chr V from 66797-65385, reverse complement, Verified ORF, Soluble fumarate reductase, required with isoenzyme Osm1p for anaerobic growth; may interact with ribosomes, based on co-purification experiments; authentic, non-	1	THRSSGKLPPGFE	1.05768e-13	126.91	_SSGK(ac)LPPGFEIVSALSNNLK_	SSGK(1)LPPGFEIVSALSNNLK	2	1050.57	-0.1607	3.738	3.0013	3.6555	0.99606	3.66996
836	116	116	YEL058W	YEL058W	>YEL058W PCM1 SGDID:S000000784, Chr V from 43252-44925, Verified ORF, Essential N-acetylglucosamine-phosphate mutase; converts GlcNAc-6-P to GlcNAc-1-P, which is a precursor for the biosynthesis of chitin and for the formation of N-glycosylated mannoprote	1	FRVELAKLIEHEK	5.92749e-05	56.122	_VELAK(ac)LIEHEK_	VELAK(1)LIEHEK	3	450.926	-0.00059637	0.68216		0.68216	1.0404	0.655671
837	164	164	YEL066W	YEL066W	>YEL066W HPA3 SGDID:S000000792, Chr V from 26667-27206, Verified ORF, D-Amino acid N-acetyltransferase, catalyzes N-acetylation of D-amino acids through ordered bi-bi mechanism in which acetyl-CoA is first substrate bound and CoA is last product liberated	1	AQLLYTKVAYKTD	6.60246e-14	140.39	_AQLLYTK(ac)VAYK_	AQLLYTK(1)VAYK	2	670.385	-1.2015	2.9802	3.0974	3.012	#N/A	#N/A
838	329	329	YEL071W	YEL071W	>YEL071W DLD3 SGDID:S000000797, Chr V from 16355-17845, Verified ORF, D-lactate dehydrogenase, part of the retrograde regulon which consists of genes whose expression is stimulated by damage to mitochondria and reduced in cells grown with glutamate as the	1	KLTAFLKDTTDSK	0.000527322	70.628	_LTAFLK(ac)DTTDSK_	LTAFLK(1)DTTDSK	2	691.364	-1.2634	2.2609		2.2609	0.82373	2.74471
839	62	62	YEL071W	YEL071W	>YEL071W DLD3 SGDID:S000000797, Chr V from 16355-17845, Verified ORF, D-lactate dehydrogenase, part of the retrograde regulon which consists of genes whose expression is stimulated by damage to mitochondria and reduced in cells grown with glutamate as the	1	FNQDWMKKYRGQS	2.1062e-142	299.66	_SILSNDEILNSQAPEELASFNQDWM(ox)K(ac)K_	SILSNDEILNSQAPEELASFNQDWMK(1)K	3	1055.84	-0.22627	1.8151	1.3064	1.5399	0.82373	1.86942
840	161	161	YER002W	YER002W	>YER002W NOP16 SGDID:S000000804, Chr V from 156802-157497, Verified ORF, Constituent of 66S pre-ribosomal particles, involved in 60S ribosomal subunit biogenesis	1	ETEVVKKLEELAS	0.00697232	60.49	_K(ac)LEELASRPVIR_	K(1)LEELASRPVIR	3	484.956	-0.13536	0.15578	0.13194	0.13929	0.2792	0.49889
842	86	86	YER003C	YER003C	>YER003C PMI40 SGDID:S000000805, Chr V from 159117-159087,158993-157735, reverse complement, Verified ORF, Mannose-6-phosphate isomerase, catalyzes the interconversion of fructose-6-P and mannose-6-P; required for early steps in protein mannosylation	1	GKDIIDKFHATNE	3.05107e-05	81.428	_DIIDK(ac)FHATNELPFLFK_	DIIDK(1)FHATNELPFLFK	3	697.37	0.23772	0.69629	0.6226	0.65842	0.85864	0.766817
843	81	81	YER003C	YER003C	>YER003C PMI40 SGDID:S000000805, Chr V from 159117-159087,158993-157735, reverse complement, Verified ORF, Mannose-6-phosphate isomerase, catalyzes the interconversion of fructose-6-P and mannose-6-P; required for early steps in protein mannosylation	1	PSAMLGKDIIDKF	8.06225e-23	163.64	_NPSAM(ox)LGK(ac)DIIDK_	NPSAMLGK(1)DIIDK	2	730.377	1.1979	2.0982	2.8877	2.4615	0.85864	2.86674
844	235	235	YER003C	YER003C	>YER003C PMI40 SGDID:S000000805, Chr V from 159117-159087,158993-157735, reverse complement, Verified ORF, Mannose-6-phosphate isomerase, catalyzes the interconversion of fructose-6-P and mannose-6-P; required for early steps in protein mannosylation	1	SPSDFNKPDLPEL	3.52084e-15	132.64	_NSPSDFNK(ac)PDLPELIQR_	NSPSDFNK(1)PDLPELIQR	3	671.341	-0.68758	1.5648	1.11	1.1266	0.85864	1.31207
845	53	53	YER009W	YER009W	>YER009W NTF2 SGDID:S000000811, Chr V from 172114-172491, Verified ORF, Nuclear envelope protein, interacts with GDP-bound Gsp1p and with proteins of the nuclear pore to transport Gsp1p into the nucleus where it is an essential player in nucleocytoplasmic	1	AKDIVEKLVSLPF	3.67076e-29	224.42	_DIVEK(ac)LVSLPFQK_	DIVEK(1)LVSLPFQK	3	519.968	-0.64514	2.7932	2.7712	2.7856	1.0441	2.66794
846	61	61	YER009W	YER009W	>YER009W NTF2 SGDID:S000000811, Chr V from 172114-172491, Verified ORF, Nuclear envelope protein, interacts with GDP-bound Gsp1p and with proteins of the nuclear pore to transport Gsp1p into the nucleus where it is an essential player in nucleocytoplasmic	1	VSLPFQKVQHRIT	9.01762e-17	147.91	_LVSLPFQK(ac)VQHR_	LVSLPFQK(1)VQHR	3	498.624	0.47895		1.9018	1.9018	1.0441	1.82147
847	69	69	YER014W	YER014W	>YER014W HEM14 SGDID:S000000816, Chr V from 182599-184218, Verified ORF, Protoporphyrinogen oxidase, a mitochondrial enzyme that catalyzes the seventh step in the heme biosynthetic pathway, converting protoporphyrinogen IX to protoporphyrin IX; inhibited	1	NPIMLEKGPRTLR	7.16275e-40	189.69	_DM(ox)SGNPIM(ox)LEK(ac)GPR_	DMSGNPIMLEK(1)GPR	2	809.882	0.32747	15.298	15.049	15.049	1.1581	12.9946
848	89	89	YER014W	YER014W	>YER014W HEM14 SGDID:S000000816, Chr V from 182599-184218, Verified ORF, Protoporphyrinogen oxidase, a mitochondrial enzyme that catalyzes the seventh step in the heme biosynthetic pathway, converting protoporphyrinogen IX to protoporphyrin IX; inhibited	1	LIMDTLKDLGKEA	1.74584e-41	199.49	_GVSDGTVLIMDTLK(ac)DLGK_	GVSDGTVLIMDTLK(1)DLGK	3	635.34	0.066523	10.117	9.0921	9.5909	1.1581	8.28158
849	210	210	YER014W	YER014W	>YER014W HEM14 SGDID:S000000816, Chr V from 182599-184218, Verified ORF, Protoporphyrinogen oxidase, a mitochondrial enzyme that catalyzes the seventh step in the heme biosynthetic pathway, converting protoporphyrinogen IX to protoporphyrin IX; inhibited	1	IYYNELKHGSNTQ	1.62995e-112	293.44	_IYYNELK(ac)HGSNTQAMIDNMR_	IYYNELK(1)HGSNTQAMIDNMR	3	814.051	-0.42742	13.28	13.445	13.304	1.1581	11.4878
850	424	424	YER014W	YER014W	>YER014W HEM14 SGDID:S000000816, Chr V from 182599-184218, Verified ORF, Protoporphyrinogen oxidase, a mitochondrial enzyme that catalyzes the seventh step in the heme biosynthetic pathway, converting protoporphyrinogen IX to protoporphyrin IX; inhibited	1	NPNALNKYTKVTA	6.58524e-17	144.27	_LSTNPNALNK(ac)YTK_	LSTNPNALNK(1)YTK	2	753.402	1.1759	1.3095	9.572	3.5404	1.1581	3.05708
851	414	414	YER014W	YER014W	>YER014W HEM14 SGDID:S000000816, Chr V from 182599-184218, Verified ORF, Protoporphyrinogen oxidase, a mitochondrial enzyme that catalyzes the seventh step in the heme biosynthetic pathway, converting protoporphyrinogen IX to protoporphyrin IX; inhibited	0.9999	FKPLFDKLSTNPN	1.03258e-10	117.2	_NFKPLFDK(ac)LSTNPNALNK_	NFKPLFDK(1)LSTNPNALNK	3	701.713	-0.55307	6.4394	5.8697	6.1479	1.1581	5.30861
852	712	712	YER017C	YER017C	>YER017C AFG3 SGDID:S000000819, Chr V from 191787-189502, reverse complement, Verified ORF, Component, with Yta12p, of the mitochondrial inner membrane m-AAA protease that mediates degradation of misfolded or unassembled proteins and is also required for	1	KVDLVAKELLRKE	1.80798e-09	127.71	_NLDKVDLVAK(ac)ELLR_	NLDKVDLVAK(1)ELLR	3	556.661	0.022824	7.4594	6.8593	6.9379	1.1792	5.88357
853	94	94	YER021W	YER021W	>YER021W RPN3 SGDID:S000000823, Chr V from 196947-198518, Verified ORF, Essential, non-ATPase regulatory subunit of the 26S proteasome lid, similar to the p58 subunit of the human 26S proteasome; temperature-sensitive alleles cause metaphase arrest, sugge	1	FKKNLLKFITSNH	3.47187e-07	99.752	_NLLK(ac)FITSNHK_	NLLK(1)FITSNHK	3	452.926	0.43228	3.8869	3.3704	3.6194	0.96	3.77021
854	350	350	YER021W	YER021W	>YER021W RPN3 SGDID:S000000823, Chr V from 196947-198518, Verified ORF, Essential, non-ATPase regulatory subunit of the 26S proteasome lid, similar to the p58 subunit of the human 26S proteasome; temperature-sensitive alleles cause metaphase arrest, sugge	1	PYYHLTKAVKLGD	0.000237275	79.875	_SLLPYYHLTK(ac)AVK_	SLLPYYHLTK(1)AVK	3	525.636	-0.27557	3.9319	3.6278	3.7955	0.96	3.95365
855	86	86	YER025W	YER025W	>YER025W GCD11 SGDID:S000000827, Chr V from 205250-206833, Verified ORF, Gamma subunit of the translation initiation factor eIF2, involved in the identification of the start codon; binds GTP when forming the ternary complex with GTP and tRNAi-Met	1	LNPDFSKLNPLSA	8.73657e-27	150.26	_EFEEGGGLPEQPLNPDFSK(ac)LNPLSAEIINR_	EFEEGGGLPEQPLNPDFSK(1)LNPLSAEIINR	3	1118.23	0.1147	1.404	1.4096	1.4065	0.69426	2.0259
856	268	268	YER025W	YER025W	>YER025W GCD11 SGDID:S000000827, Chr V from 205250-206833, Verified ORF, Gamma subunit of the translation initiation factor eIF2, involved in the identification of the start codon; binds GTP when forming the ternary complex with GTP and tRNAi-Met	1	HQKSILKFIRGTI	0.00178695	119.29	_SILK(ac)FIR_	SILK(1)FIR	2	459.792	1.743	1.0744	0.99674	1.0281	0.69426	1.48086
857	47	47	YER030W	YER030W	>YER030W CHZ1 SGDID:S000000832, Chr V from 213436-213897, Verified ORF, Histone chaperone for Htz1p/H2A-H2B dimer; required for the stabilization of the Chz1p-Htz1-H2B complex; has overlapping function with Nap1p; null mutant displays weak sensitivity to	1	YDAEVAKEETKAK	2.16109e-121	328.41	_RNYDDYDAEVAK(ac)EETK_	RNYDDYDAEVAK(1)EETK	4	497.727	0.71578	0.45278	0.37532	0.39941	1.1076	0.360609
858	123	123	YER030W	YER030W	>YER030W CHZ1 SGDID:S000000832, Chr V from 213436-213897, Verified ORF, Histone chaperone for Htz1p/H2A-H2B dimer; required for the stabilization of the Chz1p-Htz1-H2B complex; has overlapping function with Nap1p; null mutant displays weak sensitivity to	1	TAEELDKKEPSTG	7.48566e-06	100.45	_TAEELDK(ac)K_	TAEELDK(1)K	2	488.253	-1.374	0.90832	0.79581	0.90832	1.1076	0.820079
859	124	124	YER030W	YER030W	>YER030W CHZ1 SGDID:S000000832, Chr V from 213436-213897, Verified ORF, Histone chaperone for Htz1p/H2A-H2B dimer; required for the stabilization of the Chz1p-Htz1-H2B complex; has overlapping function with Nap1p; null mutant displays weak sensitivity to	0.5	AEELDKKEPSTGS	7.48566e-06	100.45	_TAEELDK(ac)KEPSTGSK_	TAEELDK(0.5)K(0.5)EPSTGSK	3	554.612	0.53797	0.85152	0.79581	0.82319	1.1076	0.74322
860	177	177	YER031C	YER031C	>YER031C YPT31 SGDID:S000000833, Chr V from 214746-214075, reverse complement, Verified ORF, GTPase of the Ypt/Rab family, very similar to Ypt32p; involved in the exocytic pathway; mediates intra-Golgi traffic or the budding of post-Golgi vesicles from th	1	INTIYQKVSKHQM	6.15942e-15	130.06	_AFEELINTIYQK(ac)VSK_	AFEELINTIYQK(1)VSK	3	608.996	-0.89175	2.3969	1.9467	2.0096	0.76556	2.62501
861	300	300	YER036C	YER036C	>YER036C ARB1 SGDID:S000000838, Chr V from 225198-223366, reverse complement, Verified ORF, ATPase of the ATP-binding cassette (ABC) family involved in 40S and 60S ribosome biogenesis, has similarity to Gcn20p; shuttles from nucleus to cytoplasm, physical	1	IDMRAQKLTAYGG	0.000809862	91.207	_AQK(ac)LTAYGGNYDSYHK_	AQK(1)LTAYGGNYDSYHK	3	619.964	-0.32953		2.1509	2.1509	0.80829	2.66105
862	125	125	YER036C	YER036C	>YER036C ARB1 SGDID:S000000838, Chr V from 225198-223366, reverse complement, Verified ORF, ATPase of the ATP-binding cassette (ABC) family involved in 40S and 60S ribosome biogenesis, has similarity to Gcn20p; shuttles from nucleus to cytoplasm, physical	1	GKSTFLKALATRE	3.73294e-07	89.189	_STFLK(ac)ALATR_	STFLK(1)ALATR	2	575.335	-0.22863	1.666	1.2655	1.452	0.80829	1.79638
863	439	439	YER036C	YER036C	>YER036C ARB1 SGDID:S000000838, Chr V from 225198-223366, reverse complement, Verified ORF, ATPase of the ATP-binding cassette (ABC) family involved in 40S and 60S ribosome biogenesis, has similarity to Gcn20p; shuttles from nucleus to cytoplasm, physical	1	GKSTLLKIMTGEL	7.43787e-41	216.17	_STLLK(ac)IM(ox)TGELTPQSGR_	STLLK(1)IMTGELTPQSGR	3	630.672	0.084359	4.2241	4.0262	4.1516	0.80829	5.13628
864	129	129	YER042W	YER042W	>YER042W MXR1 SGDID:S000000844, Chr V from 234936-235490, Verified ORF, Methionine-S-sulfoxide reductase, involved in the response to oxidative stress; protects iron-sulfur clusters from oxidative inactivation along with MXR2; involved in the regulation o	1	HSDADLKELAKIK	6.77675e-05	128.71	_SGLFAHSDADLK(ac)ELAK_	SGLFAHSDADLK(1)ELAK	3	581.969	0.13952		3.4832	3.4832	1.8337	1.89955
865	413	413	YER043C	YER043C	>YER043C SAH1 SGDID:S000000845, Chr V from 237118-235769, reverse complement, Verified ORF, S-adenosyl-L-homocysteine hydrolase, catabolizes S-adenosyl-L-homocysteine which is formed after donation of the activated methyl group of S-adenosyl-L-methionine	1	LDEAVAKFHLGNL	7.28143e-22	149.44	_ILDEAVAK(ac)FHLGNLGVR_	ILDEAVAK(1)FHLGNLGVR	3	632.023	0.47767	1.3581	1.2721	1.3554	0.93499	1.44964
866	428	428	YER043C	YER043C	>YER043C SAH1 SGDID:S000000845, Chr V from 237118-235769, reverse complement, Verified ORF, S-adenosyl-L-homocysteine hydrolase, catabolizes S-adenosyl-L-homocysteine which is formed after donation of the activated methyl group of S-adenosyl-L-methionine	1	RLTKLSKVQSEYL	0.00032983	92.773	_LSK(ac)VQSEYLGIPEEGPFK_	LSK(1)VQSEYLGIPEEGPFK	3	688.361	0.21542		1.978	1.978	0.93499	2.11553
867	443	443	YER043C	YER043C	>YER043C SAH1 SGDID:S000000845, Chr V from 237118-235769, reverse complement, Verified ORF, S-adenosyl-L-homocysteine hydrolase, catabolizes S-adenosyl-L-homocysteine which is formed after donation of the activated methyl group of S-adenosyl-L-methionine	1	PEEGPFKADHYRY	2.85011e-43	197.85	_VQSEYLGIPEEGPFK(ac)ADHYRY_	VQSEYLGIPEEGPFK(1)ADHYRY	3	847.408	-0.89337	0.57733	0.55821	0.56321	0.93499	0.60237
868	381	381	YER043C	YER043C	>YER043C SAH1 SGDID:S000000845, Chr V from 237118-235769, reverse complement, Verified ORF, S-adenosyl-L-homocysteine hydrolase, catabolizes S-adenosyl-L-homocysteine which is formed after donation of the activated methyl group of S-adenosyl-L-methionine	1	LFKSNDKSFREKH	0.000467977	142.79	_SNDK(ac)SFR_	SNDK(1)SFR	2	448.217	1.1811	2.7612	3.2409	2.7679	0.93499	2.96035
869	405	405	YER043C	YER043C	>YER043C SAH1 SGDID:S000000845, Chr V from 237118-235769, reverse complement, Verified ORF, S-adenosyl-L-homocysteine hydrolase, catabolizes S-adenosyl-L-homocysteine which is formed after donation of the activated methyl group of S-adenosyl-L-methionine	1	GVHVLPKILDEAV	5.1707e-34	176.67	_TGPFEVGVHVLPK(ac)ILDEAVAK_	TGPFEVGVHVLPK(1)ILDEAVAK	3	754.423	-0.31517	0.58064	0.49671	0.53235	0.93499	0.569364
870	53	53	YER048W-A	YER048W-A	>YER048W-A ISD11 SGDID:S000007237, Chr V from 250717-251001, Verified ORF, Protein required for mitochondrial iron-sulfur cluster biosynthesis	1	MNQQDPKVLMNLF	1.38618e-41	186.68	_NM(ox)NQQDPK(ac)VLM(ox)NLFK_	NMNQQDPK(1)VLMNLFK	3	631.978	-0.023653	7.8741	4.4898	7.463	1.1032	6.76487
871	60	60	YER048W-A	YER048W-A	>YER048W-A ISD11 SGDID:S000007237, Chr V from 250717-251001, Verified ORF, Protein required for mitochondrial iron-sulfur cluster biosynthesis	1	VLMNLFKEAKNDL	1.01189e-05	101.3	_VLMNLFK(ac)EAK_	VLMNLFK(1)EAK	2	617.847	0.36241	8.8677		8.8677	1.1032	8.03816
872	17	17	YER049W	YER049W	>YER049W TPA1 SGDID:S000000851, Chr V from 251727-253661, Verified ORF, Poly(rA)-binding protein involved in translation termination efficiency, mRNA poly(A) tail length and mRNA stability; interacts with Sup45p (eRF1), Sup35p (eRF3) and Pab1p; similar to	1	EKERNSKQISLEE	4.90944e-07	95.417	_NSK(ac)QISLEEDK_	NSK(1)QISLEEDK	2	666.836	0.42603	0.84031	0.67392	0.7682	0.88423	0.868778
873	115	115	YER049W	YER049W	>YER049W TPA1 SGDID:S000000851, Chr V from 251727-253661, Verified ORF, Poly(rA)-binding protein involved in translation termination efficiency, mRNA poly(A) tail length and mRNA stability; interacts with Sup45p (eRF1), Sup35p (eRF3) and Pab1p; similar to	1	RLPNLFKLRQILY	0.000993567	73.665	_LPNLFK(ac)LR_	LPNLFK(1)LR	2	521.824	-0.54773	2.9736		2.9736	0.88423	3.36293
874	435	435	YER052C	YER052C	>YER052C HOM3 SGDID:S000000854, Chr V from 257957-256374, reverse complement, Verified ORF, Aspartate kinase (L-aspartate 4-P-transferase); cytoplasmic enzyme that catalyzes the first step in the common pathway for methionine and threonine biosynthesis; e	1	GSVDITKKLSIVS	1.30809e-11	167.09	_ILGSVDITK(ac)K_	ILGSVDITK(1)K	2	558.337	0.49538	5.8462	5.7296	5.8462	3.1915	1.8318
875	116	116	YER052C	YER052C	>YER052C HOM3 SGDID:S000000854, Chr V from 257957-256374, reverse complement, Verified ORF, Aspartate kinase (L-aspartate 4-P-transferase); cytoplasmic enzyme that catalyzes the first step in the common pathway for methionine and threonine biosynthesis; e	1	LVDDTNKELELVK	1.08636e-16	141.87	_LVDDTNK(ac)ELELVK_	LVDDTNK(1)ELELVK	2	779.422	0.3665	4.5527	3.43	4.5197	3.1915	1.41617
876	17	17	YER055C	YER055C	>YER055C HIS1 SGDID:S000000857, Chr V from 265784-264891, reverse complement, Verified ORF, ATP phosphoribosyltransferase, a hexameric enzyme, catalyzes the first step in histidine biosynthesis; mutations cause histidine auxotrophy and sensitivity to Cu,	1	LLFAIPKKGRLYS	9.83779e-06	135.16	_LLFAIPK(ac)K_	LLFAIPK(1)K	2	486.318	-0.83467	6.1398	6.7198	6.4521	2.3975	2.69118
877	99;99	99	YER056C-A;YIL052C	YIL052C	>YER056C-A RPL34A SGDID:S000002135, Chr V from 270183-270147,269749-269421, reverse complement, Verified ORF, Protein component of the large (60S) ribosomal subunit, nearly identical to Rpl34Bp and has similarity to rat L34 ribosomal protein;>YIL052C RPL	1	FLIEEQKIVKKVV	1.97466e-05	130.01	_AFLIEEQK(ac)IVK_	AFLIEEQK(1)IVK	2	680.398	0.19875	0.77175	0.59743	0.67902	0.66995	1.01354
878	24;24	24	YER056C-A;YIL052C	YIL052C	>YER056C-A RPL34A SGDID:S000002135, Chr V from 270183-270147,269749-269421, reverse complement, Verified ORF, Protein component of the large (60S) ribosomal subunit, nearly identical to Rpl34Bp and has similarity to rat L34 ribosomal protein;>YIL052C RPL	1	NKIKVVKTPGGIL	1.66269e-05	95.573	_VVK(ac)TPGGILR_	VVK(1)TPGGILR	2	541.34	-0.13996	0.60719	0.58672	0.60719	0.66995	0.906321
879	61	61	YER057C	YER057C	>YER057C HMF1 SGDID:S000000859, Chr V from 271124-270735, reverse complement, Verified ORF, Member of the p14.5 protein family with similarity to Mmf1p, functionally complements Mmf1p function when targeted to mitochondria; heat shock inducible; high-dosa	1	QVIQNIKNVLEAS	0.00422285	57.39	_AEQVIQNIK(ac)NVLEASNSSLDR_	AEQVIQNIK(1)NVLEASNSSLDR	3	790.747	1.2215		1.827	1.827	1.1674	1.56502
880	52	52	YER057C	YER057C	>YER057C HMF1 SGDID:S000000859, Chr V from 271124-270735, reverse complement, Verified ORF, Member of the p14.5 protein family with similarity to Mmf1p, functionally complements Mmf1p function when targeted to mitochondria; heat shock inducible; high-dosa	1	EGSIADKAEQVIQ	1.33374e-07	124.91	_LVEGSIADK(ac)AEQVIQNIK_	LVEGSIADK(1)AEQVIQNIK	3	666.369	-0.065592				1.1674	N.D.
881	124	124	YER062C	YER062C	>YER062C HOR2 SGDID:S000000864, Chr V from 280680-279928, reverse complement, Verified ORF, One of two redundant DL-glycerol-3-phosphatases (RHR2/GPP1 encodes the other) involved in glycerol biosynthesis; induced in response to hyperosmotic stress and oxi	1	TRDMAQKWFEHLG	0.000148855	82.908	_DM(ox)AQK(ac)WFEHLGIR_	DMAQK(1)WFEHLGIR	3	563.612	-0.069826	4.138		4.138	1.8156	2.27914
882	77	77	YER062C	YER062C	>YER062C HOR2 SGDID:S000000864, Chr V from 280680-279928, reverse complement, Verified ORF, One of two redundant DL-glycerol-3-phosphatases (RHR2/GPP1 encodes the other) involved in glycerol biosynthesis; induced in response to hyperosmotic stress and oxi	1	NEEYVNKLEAEIP	1.15469e-54	210.92	_FAPDFANEEYVNK(ac)LEAEIPVK_	FAPDFANEEYVNK(1)LEAEIPVK	3	822.413	-0.29937		3.5219	3.5219	1.8156	1.9398
883	135	135	YER062C	YER062C	>YER062C HOR2 SGDID:S000000864, Chr V from 280680-279928, reverse complement, Verified ORF, One of two redundant DL-glycerol-3-phosphatases (RHR2/GPP1 encodes the other) involved in glycerol biosynthesis; induced in response to hyperosmotic stress and oxi	1	LGIRRPKYFITAN	6.86961e-07	92.856	_RPK(ac)YFITANDVK_	RPK(1)YFITANDVK	3	498.609	-0.65707	4.7687	4.6872	4.7074	1.8156	2.59275
884	89	89	YER062C	YER062C	>YER062C HOR2 SGDID:S000000864, Chr V from 280680-279928, reverse complement, Verified ORF, One of two redundant DL-glycerol-3-phosphatases (RHR2/GPP1 encodes the other) involved in glycerol biosynthesis; induced in response to hyperosmotic stress and oxi	1	PVKYGEKSIEVPG	0.00757873	99.941	_YGEK(ac)SIEVPGAVK_	YGEK(1)SIEVPGAVK	2	709.88	1.8734				1.8156	N.D.
885	142	142	YER063W	YER063W	>YER063W THO1 SGDID:S000000865, Chr V from 281708-282364, Verified ORF, Conserved nuclear RNA-binding protein; specifically binds to transcribed chromatin in a THO- and RNA-dependent manner, genetically interacts with shuttling hnRNP NAB2; overproduction	1	KLHRANKFGQDQA	1.26573e-92	296.51	_ANK(ac)FGQDQADIDSLQR_	ANK(1)FGQDQADIDSLQR	3	616.634	1.3414	5.5894	5.1678	5.3744	1.0897	4.932
886	814	814	YER069W	YER069W	>YER069W ARG5,6 SGDID:S000000871, Chr V from 295408-297999, Verified ORF, Protein that is processed in the mitochondrion to yield acetylglutamate kinase and N-acetyl-gamma-glutamyl-phosphate reductase, which catalyze the 2nd and 3rd steps in arginine bios	1	VVIGGFKLNDAED	5.30675e-07	147.1	_DIEGTHGVVIGGFK(ac)LNDAEDR_	DIEGTHGVVIGGFK(1)LNDAEDR	3	762.045	0.095738		6.7527	6.7527	6.0932	1.10824
887	272	272	YER069W	YER069W	>YER069W ARG5,6 SGDID:S000000871, Chr V from 295408-297999, Verified ORF, Protein that is processed in the mitochondrion to yield acetylglutamate kinase and N-acetyl-gamma-glutamyl-phosphate reductase, which catalyze the 2nd and 3rd steps in arginine bios	1	IVYLNEKGGIING	6.4548e-80	293.47	_IVYLNEK(ac)GGIINGSTGEK_	IVYLNEK(1)GGIINGSTGEK	2	967.515	0.021947	26.095	26.442	26.287	6.0932	4.31415
888	717	717	YER069W	YER069W	>YER069W ARG5,6 SGDID:S000000871, Chr V from 295408-297999, Verified ORF, Protein that is processed in the mitochondrion to yield acetylglutamate kinase and N-acetyl-gamma-glutamyl-phosphate reductase, which catalyze the 2nd and 3rd steps in arginine bios	1	SPKNDPKFLNNNL	5.63553e-27	160.69	_NDPK(ac)FLNNNLIPYALSDHIHER_	NDPK(1)FLNNNLIPYALSDHIHER	4	666.34	0.25325	20.169	17.861	17.969	6.0932	2.94903
889	709	709	YER069W	YER069W	>YER069W ARG5,6 SGDID:S000000871, Chr V from 295408-297999, Verified ORF, Protein that is processed in the mitochondrion to yield acetylglutamate kinase and N-acetyl-gamma-glutamyl-phosphate reductase, which catalyze the 2nd and 3rd steps in arginine bios	1	YSGAGTKPSPKND	3.36109e-26	149.9	_YINGLPTVFGVSGYSGAGTK(ac)PSPK_	YINGLPTVFGVSGYSGAGTK(1)PSPK	3	813.757	1.3225		11.436	11.436	6.0932	1.87685
890	97	97	YER073W	YER073W	>YER073W ALD5 SGDID:S000000875, Chr V from 304027-305589, Verified ORF, Mitochondrial aldehyde dehydrogenase, involved in regulation or biosynthesis of electron transport chain components and acetate formation; activated by K+; utilizes NADP+ as the prefe	1	KKAFETKWSIVEP	9.18552e-23	174.59	_AFETK(ac)WSIVEPEVR_	AFETK(1)WSIVEPEVR	2	866.949	0.26982	18.714	16.855	17.271	4.2056	4.10667
891	148	148	YER073W	YER073W	>YER073W ALD5 SGDID:S000000875, Chr V from 304027-305589, Verified ORF, Mitochondrial aldehyde dehydrogenase, involved in regulation or biosynthesis of electron transport chain components and acetate formation; activated by K+; utilizes NADP+ as the prefe	1	DVALVSKYLRSCG	1.08437e-18	158.31	_GDVALVSK(ac)YLR_	GDVALVSK(1)YLR	3	421.575	-0.22867	19.042	17.917	18.857	4.2056	4.48378
892	402	402	YER073W	YER073W	>YER073W ALD5 SGDID:S000000875, Chr V from 304027-305589, Verified ORF, Mitochondrial aldehyde dehydrogenase, involved in regulation or biosynthesis of electron transport chain components and acetate formation; activated by K+; utilizes NADP+ as the prefe	1	SKGYFVKPTVFAD	2.74869e-22	157.52	_GYFVK(ac)PTVFADVK_	GYFVK(1)PTVFADVK	2	756.908	0.11388	20.722	22.474	22.103	4.2056	5.25561
893	276	276	YER073W	YER073W	>YER073W ALD5 SGDID:S000000875, Chr V from 304027-305589, Verified ORF, Mitochondrial aldehyde dehydrogenase, involved in regulation or biosynthesis of electron transport chain components and acetate formation; activated by K+; utilizes NADP+ as the prefe	1	TGRHIMKVAADTV	0.000698767	99.752	_HIMK(ac)VAADTVK_	HIMK(1)VAADTVK	2	627.847	0.17166	17.227		17.227	4.2056	4.09621
894	381	381	YER073W	YER073W	>YER073W ALD5 SGDID:S000000875, Chr V from 304027-305589, Verified ORF, Mitochondrial aldehyde dehydrogenase, involved in regulation or biosynthesis of electron transport chain components and acetate formation; activated by K+; utilizes NADP+ as the prefe	1	DYVDVAKSEGARL	2.3563e-15	133.48	_ILDYVDVAK(ac)SEGAR_	ILDYVDVAK(1)SEGAR	3	526.611	-0.11975	16.062	19.638	16.847	4.2056	4.00585
895	77	77	YER073W	YER073W	>YER073W ALD5 SGDID:S000000875, Chr V from 304027-305589, Verified ORF, Mitochondrial aldehyde dehydrogenase, involved in regulation or biosynthesis of electron transport chain components and acetate formation; activated by K+; utilizes NADP+ as the prefe	1	KITTVYKAMEDDV	4.23441e-112	291.7	_ITTVYK(ac)AMEDDVDEAVAAAKK_	ITTVYK(1)AMEDDVDEAVAAAKK	3	770.723	-0.12327	26.906	24.914	25.793	4.2056	6.13301
896	169	169	YER073W	YER073W	>YER073W ALD5 SGDID:S000000875, Chr V from 304027-305589, Verified ORF, Mitochondrial aldehyde dehydrogenase, involved in regulation or biosynthesis of electron transport chain components and acetate formation; activated by K+; utilizes NADP+ as the prefe	1	NVIDTGKNHFTYS	2.57914e-31	179.78	_IYGNVIDTGK(ac)NHFTYSIK_	IYGNVIDTGK(1)NHFTYSIK	3	704.697	-0.69964	15.912	16.449	16.443	4.2056	3.90979
897	59	59	YER073W	YER073W	>YER073W ALD5 SGDID:S000000875, Chr V from 304027-305589, Verified ORF, Mitochondrial aldehyde dehydrogenase, involved in regulation or biosynthesis of electron transport chain components and acetate formation; activated by K+; utilizes NADP+ as the prefe	1	VASKQKKTFDVIN	1.80613e-11	113.1	_K(ac)TFDVINPSNEEK_	K(1)TFDVINPSNEEK	2	781.888	0.41436	11.981		11.981	4.2056	2.84882
898	71	71	YER073W	YER073W	>YER073W ALD5 SGDID:S000000875, Chr V from 304027-305589, Verified ORF, Mitochondrial aldehyde dehydrogenase, involved in regulation or biosynthesis of electron transport chain components and acetate formation; activated by K+; utilizes NADP+ as the prefe	1	NPSNEEKITTVYK	5.84467e-31	202.34	_TFDVINPSNEEK(ac)ITTVYK_	TFDVINPSNEEK(1)ITTVYK	3	714.032	-0.41835	18.852	13.342	15.86	4.2056	3.77116
899	372	372	YER073W	YER073W	>YER073W ALD5 SGDID:S000000875, Chr V from 304027-305589, Verified ORF, Mitochondrial aldehyde dehydrogenase, involved in regulation or biosynthesis of electron transport chain components and acetate formation; activated by K+; utilizes NADP+ as the prefe	1	SDKQLHKILDYVD	2.25272e-06	141.37	_QLHK(ac)ILDYVDVAK_	QLHK(1)ILDYVDVAK	3	528.631	0.45489	11.823	13.817	12.781	4.2056	3.03904
900	305	305	YER073W	YER073W	>YER073W ALD5 SGDID:S000000875, Chr V from 304027-305589, Verified ORF, Mitochondrial aldehyde dehydrogenase, involved in regulation or biosynthesis of electron transport chain components and acetate formation; activated by K+; utilizes NADP+ as the prefe	1	ADADLDKAVKNIA	7.16935e-45	260.96	_SPNIVFADADLDK(ac)AVK_	SPNIVFADADLDK(1)AVK	2	872.959	-0.44503	13.73	12.044	12.771	4.2056	3.03667
901	368	368	YER073W	YER073W	>YER073W ALD5 SGDID:S000000875, Chr V from 304027-305589, Verified ORF, Mitochondrial aldehyde dehydrogenase, involved in regulation or biosynthesis of electron transport chain components and acetate formation; activated by K+; utilizes NADP+ as the prefe	1	GAQTSDKQLHKIL	9.31656e-121	298.93	_VGDPFDEEVFQGAQTSDK(ac)QLHK_	VGDPFDEEVFQGAQTSDK(1)QLHK	3	839.735	-0.53955	16.641	15.573	16.178	4.2056	3.84678
902	21	21	YER074W;YIL069C	YER074W	>YER074W RPS24A SGDID:S000000876, Chr V from 306319-306321,306788-307192, Verified ORF, Protein component of the small (40S) ribosomal subunit; identical to Rps24Bp and has similarity to rat S24 ribosomal protein;>YIL069C RPS24B SGDID:S000001331, Chr IX	1	NPLLARKQFVVDV	4.73858e-15	138.42	_K(ac)QFVVDVLHPNR_	K(1)QFVVDVLHPNR	3	498.612	-0.44248	0.62466	0.6963	0.65951	0.58931	1.11912
903	49	49	YER074W;YIL069C	YER074W	>YER074W RPS24A SGDID:S000000876, Chr V from 306319-306321,306788-307192, Verified ORF, Protein component of the small (40S) ribosomal subunit; identical to Rps24Bp and has similarity to rat S24 ribosomal protein;>YIL069C RPS24B SGDID:S000001331, Chr IX	1	KLAEVYKAEKDAV	0.000505194	84.17	_LAEVYK(ac)AEK_	LAEVYK(1)AEK	2	546.8	-0.060193	1.5829	1.4685	1.5246	0.58931	2.58709
904	83	83	YER074W;YIL069C	YER074W	>YER074W RPS24A SGDID:S000000876, Chr V from 306319-306321,306788-307192, Verified ORF, Protein component of the small (40S) ribosomal subunit; identical to Rps24Bp and has similarity to rat S24 ribosomal protein;>YIL069C RPS24B SGDID:S000001331, Chr IX	1	NSVAEAKKFEPTY	0.00434695	44.734	_SVGFGLVYNSVAEAK(ac)K_	SVGFGLVYNSVAEAK(1)K	3	570.974	3.4001		2.4893	2.4893	0.58931	4.22409
905	99	99	YER074W;YIL069C	YER074W	>YER074W RPS24A SGDID:S000000876, Chr V from 306319-306321,306788-307192, Verified ORF, Protein component of the small (40S) ribosomal subunit; identical to Rps24Bp and has similarity to rat S24 ribosomal protein;>YIL069C RPS24B SGDID:S000001331, Chr IX	1	RYGLAEKVEKASR	2.08913e-05	96.143	_YGLAEK(ac)VEK_	YGLAEK(1)VEK	2	539.793	-0.41347	0.64636	0.62498	0.64325	0.58931	1.09153
906	385	385	YER078C	YER078C	>YER078C ICP55 SGDID:S000000880, Chr V from 318338-316803, reverse complement, Verified ORF, Mitochondrial aminopeptidase; cleaves the N termini of at least 38 imported proteins after cleavage by the mitochondrial processing peptidase (MPP), thereby incre	1	LHDIHEKSITLMK	0.000881201	62.765	_ASNNYSLHDIHEK(ac)SITLM(ox)K_	ASNNYSLHDIHEK(1)SITLMK	4	565.532	-0.42359	10.283	8.0623	9.1052	1.3103	6.94894
907	391	391	YER078C	YER078C	>YER078C ICP55 SGDID:S000000880, Chr V from 318338-316803, reverse complement, Verified ORF, Mitochondrial aminopeptidase; cleaves the N termini of at least 38 imported proteins after cleavage by the mitochondrial processing peptidase (MPP), thereby incre	1	KSITLMKQELKNL	1.56102e-16	128.01	_SITLM(ox)K(ac)QELK_	SITLMK(1)QELK	2	624.847	-0.21668	14.861	12.93	13.862	1.3103	10.5793
908	290	290	YER080W	YER080W	>YER080W AIM9 SGDID:S000000882, Chr V from 319959-321842, Verified ORF, Putative protein of unknown function; the authentic, non-tagged protein is detected in highly purified mitochondria in high-throughput studies; null mutant displays elevated frequency	1	NEKEFVKEDIYDG	1.59977e-41	221.47	_EFVK(ac)EDIYDGETNPDLQNR_	EFVK(1)EDIYDGETNPDLQNR	3	775.361	0.64104	8.9826	8.4078	8.9152	1.0749	8.29398
909	389	389	YER080W	YER080W	>YER080W AIM9 SGDID:S000000882, Chr V from 319959-321842, Verified ORF, Putative protein of unknown function; the authentic, non-tagged protein is detected in highly purified mitochondria in high-throughput studies; null mutant displays elevated frequency	1	TYENLAKIAPDLF	1.60199e-08	101.49	_EQITTYENLAK(ac)IAPDLFNVK_	EQITTYENLAK(1)IAPDLFNVK	3	783.749	0.39038	6.9586	8.4792	7.6814	1.0749	7.14615
910	115	115	YER080W	YER080W	>YER080W AIM9 SGDID:S000000882, Chr V from 319959-321842, Verified ORF, Putative protein of unknown function; the authentic, non-tagged protein is detected in highly purified mitochondria in high-throughput studies; null mutant displays elevated frequency	1	LPPVFNKNLTVSL	1.13222e-54	211.16	_ILPPVFNK(ac)NLTVSLVNNVVPK_	ILPPVFNK(1)NLTVSLVNNVVPK	3	783.13	0.81589	8.8368	8.7302	8.8368	1.0749	8.22104
911	138	138	YER080W	YER080W	>YER080W AIM9 SGDID:S000000882, Chr V from 319959-321842, Verified ORF, Putative protein of unknown function; the authentic, non-tagged protein is detected in highly purified mitochondria in high-throughput studies; null mutant displays elevated frequency	1	KINPNEKVQVTTL	7.98706e-06	143.83	_INPNEK(ac)VQVTTLSSIHEGK_	INPNEK(1)VQVTTLSSIHEGK	3	712.715	0.25474	9.4578	8.5494	8.9921	1.0749	8.36552
912	465	465	YER080W	YER080W	>YER080W AIM9 SGDID:S000000882, Chr V from 319959-321842, Verified ORF, Putative protein of unknown function; the authentic, non-tagged protein is detected in highly purified mitochondria in high-throughput studies; null mutant displays elevated frequency	1	PKIYDLKEDITDF	3.30226e-10	170.11	_IYDLK(ac)EDITDFDK_	IYDLK(1)EDITDFDK	2	828.904	0.044377	11.753	9.9482	10.813	1.0749	10.0595
913	473	473	YER080W	YER080W	>YER080W AIM9 SGDID:S000000882, Chr V from 319959-321842, Verified ORF, Putative protein of unknown function; the authentic, non-tagged protein is detected in highly purified mitochondria in high-throughput studies; null mutant displays elevated frequency	1	DITDFDKLSEAEK	1.28456e-66	232.84	_IYDLKEDITDFDK(ac)LSEAEK_	IYDLKEDITDFDK(1)LSEAEK	3	772.049	1.5238	6.8301	7.687	7.2459	1.0749	6.741
914	567	567	YER080W	YER080W	>YER080W AIM9 SGDID:S000000882, Chr V from 319959-321842, Verified ORF, Putative protein of unknown function; the authentic, non-tagged protein is detected in highly purified mitochondria in high-throughput studies; null mutant displays elevated frequency	0.999992	FPLNYSKEDIERH	0.000574056	62.081	_KFPLNYSK(ac)EDIER_	KFPLNYSK(1)EDIER	3	560.958	2.1361	5.8068	5.8388	5.8228	1.0749	5.41706
915	498	498	YER080W	YER080W	>YER080W AIM9 SGDID:S000000882, Chr V from 319959-321842, Verified ORF, Putative protein of unknown function; the authentic, non-tagged protein is detected in highly purified mitochondria in high-throughput studies; null mutant displays elevated frequency	0.672022	QHQWEKKLNDNNP	2.9535e-06	47.204	_K(ac)LNDNNPKLITAVAPPVK_	K(0.672)LNDNNPK(0.328)LITAVAPPVK	3	658.718	0.13054		7.6855	7.6855	1.0749	7.14997
916	505	505	YER080W	YER080W	>YER080W AIM9 SGDID:S000000882, Chr V from 319959-321842, Verified ORF, Putative protein of unknown function; the authentic, non-tagged protein is detected in highly purified mitochondria in high-throughput studies; null mutant displays elevated frequency	0.752771	LNDNNPKLITAVA	1.08404e-10	116.6	_KLNDNNPK(ac)LITAVAPPVK_	K(0.247)LNDNNPK(0.753)LITAVAPPVK	3	658.718	0.36732	8.5072		8.5072	1.0749	7.91441
917	54	54	YER080W	YER080W	>YER080W AIM9 SGDID:S000000882, Chr V from 319959-321842, Verified ORF, Putative protein of unknown function; the authentic, non-tagged protein is detected in highly purified mitochondria in high-throughput studies; null mutant displays elevated frequency	1	TNDNDPKRDAFFK	8.20108e-06	93.494	_LTNDNDPK(ac)RDAFFK_	LTNDNDPK(1)RDAFFK	3	574.953	0.25274		2.3329	2.3329	1.0749	2.17034
918	250;250	250	YER081W;YIL074C	YER081W	>YER081W SER3 SGDID:S000000883, Chr V from 322682-324091, Verified ORF, 3-phosphoglycerate dehydrogenase, catalyzes the first step in serine and glycine biosynthesis; isozyme of Ser33p;>YIL074C SER33 SGDID:S000001336, Chr IX from 222487-221078, reverse c	1	LDELLNKSDFVTL	6.7633e-06	86.211	_QVSTLDELLNK(ac)SDFVTLHVPATPETEK_	QVSTLDELLNK(1)SDFVTLHVPATPETEK	4	764.147	0.32838		2.2217	2.2217	1.3991	1.58795
919	572	572	YER086W	YER086W	>YER086W ILV1 SGDID:S000000888, Chr V from 328473-330203, Verified ORF, Threonine deaminase, catalyzes the first step in isoleucine biosynthesis; expression is under general amino acid control; ILV1 locus exhibits highly positioned nucleosomes whose organ	1	DNTVYQKFLKY__	2.19447e-101	266.14	_FLEDLGYTYHDETDNTVYQK(ac)FLK_	FLEDLGYTYHDETDNTVYQK(1)FLK	3	961.124	-0.69747		5.8625	5.8625	1.2297	4.76742
920	51	51	YER086W	YER086W	>YER086W ILV1 SGDID:S000000888, Chr V from 328473-330203, Verified ORF, Threonine deaminase, catalyzes the first step in isoleucine biosynthesis; expression is under general amino acid control; ILV1 locus exhibits highly positioned nucleosomes whose organ	1	KLHSELKLDELQT	9.65125e-100	273.46	_LHSELK(ac)LDELQTDNTPDYVR_	LHSELK(1)LDELQTDNTPDYVR	3	810.071	0.96544	4.8104	4.7983	4.7983	1.2297	3.90201
921	109	109	YER086W	YER086W	>YER086W ILV1 SGDID:S000000888, Chr V from 328473-330203, Verified ORF, Threonine deaminase, catalyzes the first step in isoleucine biosynthesis; expression is under general amino acid control; ILV1 locus exhibits highly positioned nucleosomes whose organ	1	LPVFSFKLRGAYN	0.000734475	74.678	_REDLLPVFSFK(ac)LR_	REDLLPVFSFK(1)LR	3	554.651	0.15137	3.9924		3.9924	1.2297	3.24665
922	361	361	YER086W	YER086W	>YER086W ILV1 SGDID:S000000888, Chr V from 328473-330203, Verified ORF, Threonine deaminase, catalyzes the first step in isoleucine biosynthesis; expression is under general amino acid control; ILV1 locus exhibits highly positioned nucleosomes whose organ	1	PEIDHTKNTYVPI	1.00001e-06	89.272	_YISTVHPEIDHTK(ac)NTYVPILSGANM(ox)NFDR_	YISTVHPEIDHTK(1)NTYVPILSGANMNFDR	4	848.416	-0.089977	8.7791	7.6567	8.1987	1.2297	6.66724
923	490	490	YER086W	YER086W	>YER086W ILV1 SGDID:S000000888, Chr V from 328473-330203, Verified ORF, Threonine deaminase, catalyzes the first step in isoleucine biosynthesis; expression is under general amino acid control; ILV1 locus exhibits highly positioned nucleosomes whose organ	1	LVGGASKVPNERI	4.89825e-22	150.22	_YLVGGASK(ac)VPNER_	YLVGGASK(1)VPNER	3	477.925	-0.75396	10.201	10.844	10.201	1.2297	8.29552
924	230	230	YER090W	YER090W	>YER090W TRP2 SGDID:S000000892, Chr V from 337945-339468, Verified ORF, Anthranilate synthase, catalyzes the initial step of tryptophan biosynthesis, forms multifunctional hetero-oligomeric anthranilate synthase:indole-3-glycerol phosphate synthase enzyme	1	FESNVGKEGYENH	2.56108e-34	170.91	_LNQTFESNVGK(ac)EGYENHVSTLK_	LNQTFESNVGK(1)EGYENHVSTLK	3	846.082	0.34574	3.9334	3.0994	3.1914	1.386	2.3026
925	559	559	YER091C	YER091C	>YER091C MET6 SGDID:S000000893, Chr V from 342163-339860, reverse complement, Verified ORF, Cobalamin-independent methionine synthase, involved in methionine biosynthesis and regeneration; requires a minimum of two glutamates on the methyltetrahydrofolate	1	AQSITSKPVKGML	6.03656e-10	115.78	_ESVYAQSITSK(ac)PVK_	ESVYAQSITSK(1)PVK	3	526.951	2.1207	2.5918	1.4357	1.8178	0.83546	2.17581
926	480	480	YER091C	YER091C	>YER091C MET6 SGDID:S000000893, Chr V from 342163-339860, reverse complement, Verified ORF, Cobalamin-independent methionine synthase, involved in methionine biosynthesis and regeneration; requires a minimum of two glutamates on the methyltetrahydrofolate	1	INSEIEKVIRFQE	1.59123e-18	184.24	_FINSEIEK(ac)VIR_	FINSEIEK(1)VIR	2	695.39	0.96796	2.6446	2.8566	2.6446	0.83546	3.16544
927	472	472	YER091C	YER091C	>YER091C MET6 SGDID:S000000893, Chr V from 342163-339860, reverse complement, Verified ORF, Cobalamin-independent methionine synthase, involved in methionine biosynthesis and regeneration; requires a minimum of two glutamates on the methyltetrahydrofolate	1	SAEEYEKFINSEI	3.32743e-17	204.13	_GTISAEEYEK(ac)FINSEIEK_	GTISAEEYEK(1)FINSEIEK	3	710.348	0.59442		1.3353	1.3353	0.83546	1.59828
928	712	712	YER091C	YER091C	>YER091C MET6 SGDID:S000000893, Chr V from 342163-339860, reverse complement, Verified ORF, Cobalamin-independent methionine synthase, involved in methionine biosynthesis and regeneration; requires a minimum of two glutamates on the methyltetrahydrofolate	1	SPRIPSKDEFIAK	5.2399e-12	142.1	_IPSK(ac)DEFIAK_	IPSK(1)DEFIAK	2	595.327	-1.0065		2.9436	2.9436	0.83546	3.52333
929	724	724	YER091C	YER091C	>YER091C MET6 SGDID:S000000893, Chr V from 342163-339860, reverse complement, Verified ORF, Cobalamin-independent methionine synthase, involved in methionine biosynthesis and regeneration; requires a minimum of two glutamates on the methyltetrahydrofolate	1	KISTILKSYPAEK	1.77243e-22	184.31	_ISTILK(ac)SYPAEK_	ISTILK(1)SYPAEK	2	696.393	-0.1336	2.7358	2.5526	2.584	0.83546	3.09291
930	37	37	YER091C	YER091C	>YER091C MET6 SGDID:S000000893, Chr V from 342163-339860, reverse complement, Verified ORF, Cobalamin-independent methionine synthase, involved in methionine biosynthesis and regeneration; requires a minimum of two glutamates on the methyltetrahydrofolate	1	TVDELFKVGKDLR	5.0587e-21	175.15	_ITVDELFK(ac)VGK_	ITVDELFK(1)VGK	2	645.869	-0.68359	2.6094	2.6998	2.6483	0.83546	3.16987
931	155	155	YER091C	YER091C	>YER091C MET6 SGDID:S000000893, Chr V from 342163-339860, reverse complement, Verified ORF, Cobalamin-independent methionine synthase, involved in methionine biosynthesis and regeneration; requires a minimum of two glutamates on the methyltetrahydrofolate	1	DEFLEAKELGIHT	2.03192e-67	226.16	_LNGQKPVDEFLEAK(ac)ELGIHTR_	LNGQKPVDEFLEAK(1)ELGIHTR	4	609.827	0.21635	2.0794	2.1957	2.1368	0.83546	2.55763
932	432	432	YER091C	YER091C	>YER091C MET6 SGDID:S000000893, Chr V from 342163-339860, reverse complement, Verified ORF, Cobalamin-independent methionine synthase, involved in methionine biosynthesis and regeneration; requires a minimum of two glutamates on the methyltetrahydrofolate	1	RLPEQQKVFNLPL	4.78211e-27	165.24	_LPEQQK(ac)VFNLPLFPTTTIGSFPQTK_	LPEQQK(1)VFNLPLFPTTTIGSFPQTK	3	958.52	-0.30226	2.91	2.9037	2.91	0.83546	3.48311
933	451	451	YER091C	YER091C	>YER091C MET6 SGDID:S000000893, Chr V from 342163-339860, reverse complement, Verified ORF, Cobalamin-independent methionine synthase, involved in methionine biosynthesis and regeneration; requires a minimum of two glutamates on the methyltetrahydrofolate	1	GSFPQTKDIRINR	1.94572e-44	201.38	_VFNLPLFPTTTIGSFPQTK(ac)DIR_	VFNLPLFPTTTIGSFPQTK(1)DIR	3	845.46	0.49434	3.2351	3.0997	3.175	0.83546	3.8003
934	759	759	YER091C	YER091C	>YER091C MET6 SGDID:S000000893, Chr V from 342163-339860, reverse complement, Verified ORF, Cobalamin-independent methionine synthase, involved in methionine biosynthesis and regeneration; requires a minimum of two glutamates on the methyltetrahydrofolate	1	HMVEAAKYFREQY	8.15738e-10	111.12	_LSLTHMVEAAK(ac)YFR_	LSLTHMVEAAK(1)YFR	3	569.968	-0.46749		2.903	2.903	0.83546	3.47473
935	389	389	YER091C	YER091C	>YER091C MET6 SGDID:S000000893, Chr V from 342163-339860, reverse complement, Verified ORF, Cobalamin-independent methionine synthase, involved in methionine biosynthesis and regeneration; requires a minimum of two glutamates on the methyltetrahydrofolate	1	ALEANAKSVESRG	7.26807e-55	215.59	_NVSGQDVAAALEANAK(ac)SVESR_	NVSGQDVAAALEANAK(1)SVESR	3	720.029	-0.3993	2.9993	2.9705	2.9848	0.83546	3.57264
937	85	85	YER091C	YER091C	>YER091C MET6 SGDID:S000000893, Chr V from 342163-339860, reverse complement, Verified ORF, Cobalamin-independent methionine synthase, involved in methionine biosynthesis and regeneration; requires a minimum of two glutamates on the methyltetrahydrofolate	1	IPDRYTKYDLSPI	1.63844e-22	170.78	_YTK(ac)YDLSPIDTLFAMGR_	YTK(1)YDLSPIDTLFAMGR	2	1017.01	0.37921	3.1441	3.0016	3.0069	0.83546	3.5991
938	69	69	YER110C	YER110C	>YER110C KAP123 SGDID:S000000912, Chr V from 382099-378758, reverse complement, Verified ORF, Karyopherin beta, mediates nuclear import of ribosomal proteins prior to assembly into ribosomes and import of histones H3 and H4; localizes to the nuclear pore,	1	ARKLVSKHWNAID	3.05439e-10	148.52	_LVSK(ac)HWNAIDESTR_	LVSK(1)HWNAIDESTR	3	566.625	0.10442	1.5459	1.3208	1.5137	0.80229	1.88672
939	875	875	YER110C	YER110C	>YER110C KAP123 SGDID:S000000912, Chr V from 382099-378758, reverse complement, Verified ORF, Karyopherin beta, mediates nuclear import of ribosomal proteins prior to assembly into ribosomes and import of histones H3 and H4; localizes to the nuclear pore,	1	FGLFQSKSKNKRS	8.5885e-31	176.42	_VFDNFRPVVFGLFQSK(ac)SK_	VFDNFRPVVFGLFQSK(1)SK	3	719.721	0.25458		1.2292	1.2292	0.80229	1.53211
940	296	296	YER110C	YER110C	>YER110C KAP123 SGDID:S000000912, Chr V from 382099-378758, reverse complement, Verified ORF, Karyopherin beta, mediates nuclear import of ribosomal proteins prior to assembly into ribosomes and import of histones H3 and H4; localizes to the nuclear pore,	1	SKVSQSKLGPEIT	7.29865e-41	188.27	_VSQSK(ac)LGPEITVAALK_	VSQSK(1)LGPEITVAALK	2	841.988	0.8584	3.0616	2.6548	2.8701	0.80229	3.57738
941	113	113	YER120W	YER120W	>YER120W SCS2 SGDID:S000000922, Chr V from 401131-401865, Verified ORF, Integral ER membrane protein that regulates phospholipid metabolism via an interaction with the FFAT motif of Opi1p, also involved in telomeric silencing, disruption causes inositol a	1	DLEAEFKQQAISK	2.81197e-42	196.99	_AVADVWSDLEAEFK(ac)QQAISK_	AVADVWSDLEAEFK(1)QQAISK	2	1139.07	-0.42202	3.2921	2.602	2.9719	0.89351	3.3261
942	124	124	YER120W	YER120W	>YER120W SCS2 SGDID:S000000922, Chr V from 401131-401865, Verified ORF, Integral ER membrane protein that regulates phospholipid metabolism via an interaction with the FFAT motif of Opi1p, also involved in telomeric silencing, disruption causes inositol a	1	SKKIKVKYLISPD	6.66078e-27	164.35	_VK(ac)YLISPDVHPAQNQNIQENK_	VK(1)YLISPDVHPAQNQNIQENK	3	826.431	0.8691	2.9127	3.1567	3.0306	0.89351	3.39179
943	117	117	YER126C	YER126C	>YER126C NSA2 SGDID:S000000928, Chr V from 414175-413390, reverse complement, Verified ORF, Protein constituent of 66S pre-ribosomal particles, contributes to processing of the 27S pre-rRNA	1	RLEKADKFSVPLP	1.85993e-05	122.7	_ADK(ac)FSVPLPK_	ADK(1)FSVPLPK	2	572.324	-0.28785	0.24769	0.20967	0.21416	0.2481	0.8632
944	66;66	66	YER131W;YGL189C	YGL189C	>YER131W RPS26B SGDID:S000000933, Chr V from 423948-424307, Verified ORF, Protein component of the small (40S) ribosomal subunit; nearly identical to Rps26Ap and has similarity to rat S26 ribosomal protein;>YGL189C RPS26A SGDID:S000003157, Chr VII from 1	1	PEYALPKTYNKLH	4.84522e-53	205.78	_DLSEASVYPEYALPK(ac)TYNK_	DLSEASVYPEYALPK(1)TYNK	2	1115.55	0.42534	4.7265	4.4967	4.6777	0.3705	12.6254
945	259	259	YER133W	YER133W	>YER133W GLC7 SGDID:S000000935, Chr V from 432491-432667,433193-433954, Verified ORF, Type 1 serine/threonine protein phosphatase catalytic subunit, involved in many processes (eg: glycogen metabolism, sporulation, mitosis); accumulates at mating projecti	1	GYEFFSKRQLVTL	7.06617e-06	95.236	_AHQVVEDGYEFFSK(ac)R_	AHQVVEDGYEFFSK(1)R	3	618.632	1.3799		2.1623	2.1623	1.0158	2.12867
946	47	47	YER133W	YER133W	>YER133W GLC7 SGDID:S000000935, Chr V from 432491-432667,433193-433954, Verified ORF, Type 1 serine/threonine protein phosphatase catalytic subunit, involved in many processes (eg: glycogen metabolism, sporulation, mitosis); accumulates at mating projecti	1	ARSIFIKQPILLE	2.41508e-15	137.45	_SIFIK(ac)QPILLELEAPIK_	SIFIK(1)QPILLELEAPIK	3	665.403	0.31946	2.317	2.7005	2.5499	1.0158	2.51024
947	281	281	YER141W	YER141W	>YER141W COX15 SGDID:S000000943, Chr V from 453454-454914, Verified ORF, Protein required for the hydroxylation of heme O to form heme A, which is an essential prosthetic group for cytochrome c oxidase	1	QAISLFKKLDNPA	2.31566e-18	152.85	_NPVQAISLFK(ac)K_	NPVQAISLFK(1)K	2	643.877	0.75231	12.889	13.161	13.161	3.024	4.35218
948	15	15	YER148W	YER148W	>YER148W SPT15 SGDID:S000000950, Chr V from 465298-466020, Verified ORF, TATA-binding protein, general transcription factor that interacts with other factors to form the preinitiation complex at promoters, essential for viability	1	EFKEANKIVFDPN	2.45277e-06	143.31	_EANK(ac)IVFDPNTR_	EANK(1)IVFDPNTR	3	482.584	0.24049	0.59825	0.65769	0.62159	0.53299	1.16623
949	1320	1320	YER155C	YER155C	>YER155C BEM2 SGDID:S000000957, Chr V from 482843-476340, reverse complement, Verified ORF, Rho GTPase activating protein (RhoGAP) involved in the control of cytoskeleton organization and cellular morphogenesis; required for bud emergence	1	IKSAYQKQLYRPI	0.00574514	73.927	_SAYQK(ac)QLYRPIGVNR_	SAYQK(1)QLYRPIGVNR	3	612.336	-0.087447	4.4265		4.4265	0.76593	5.77925
950	145	145	YER156C	YER156C	>YER156C YER156C SGDID:S000000958, Chr V from 484336-483320, reverse complement, Uncharacterized ORF, Putative protein of unknown function; interacts with Hsp82p and copurifies with Ipl1p; expression is copper responsive and downregulated in strains delet	1	NDNGISKYTIPKD	1.6783e-82	247.31	_QFVEALDANDNGISK(ac)YTIPK_	QFVEALDANDNGISK(1)YTIPK	2	1133.07	1.1708	3.1788	3.113	3.1788	0.90928	3.49595
951	127	127	YER156C	YER156C	>YER156C YER156C SGDID:S000000958, Chr V from 484336-483320, reverse complement, Uncharacterized ORF, Putative protein of unknown function; interacts with Hsp82p and copurifies with Ipl1p; expression is copper responsive and downregulated in strains delet	1	LDLLYDKVYKQFV	3.27865e-18	192.78	_VSSSDLDLLYDK(ac)VYK_	VSSSDLDLLYDK(1)VYK	2	893.959	0.59799	9.1757	7.7072	8.7524	0.90928	9.62564
952	6	6	YER161C	YER161C	>YER161C SPT2 SGDID:S000000963, Chr V from 500343-499342, reverse complement, Verified ORF, Protein involved in negative regulation of transcription; required for RNA polyadenylation; exhibits regulated interactions with both histones and SWI-SNF componen	1	_MSFLSKLSQIRK	1.7557e-31	218.11	_(ac)SFLSK(ac)LSQIRK_	SFLSK(1)LSQIRK	2	695.906	-0.3386	0.26881	0.18871	0.24085	#N/A	#N/A
953	268	268	YER165W	YER165W	>YER165W PAB1 SGDID:S000000967, Chr V from 510368-512101, Verified ORF, Poly(A) binding protein, part of the 3'-end RNA-processing complex, mediates interactions between the 5' cap structure and the 3' mRNA poly(A) tail, involved in control of poly(A) tai	1	GFVNYEKHEDAVK	4.49139e-15	134.9	_GFGFVNYEK(ac)HEDAVK_	GFGFVNYEK(1)HEDAVK	3	594.621	0.067194	2.3961	2.4576	2.3961	0.75199	3.18635
954	274	274	YER165W	YER165W	>YER165W PAB1 SGDID:S000000967, Chr V from 510368-512101, Verified ORF, Poly(A) binding protein, part of the 3'-end RNA-processing complex, mediates interactions between the 5' cap structure and the 3' mRNA poly(A) tail, involved in control of poly(A) tai	1	KHEDAVKAVEALN	1.37824e-24	212.69	_HEDAVK(ac)AVEALNDSELNGEK_	HEDAVK(1)AVEALNDSELNGEK	3	737.357	1.992	3.0041	2.8514	2.9425	0.75199	3.91295
955	131	131	YER165W	YER165W	>YER165W PAB1 SGDID:S000000967, Chr V from 510368-512101, Verified ORF, Poly(A) binding protein, part of the 3'-end RNA-processing complex, mediates interactions between the 5' cap structure and the 3' mRNA poly(A) tail, involved in control of poly(A) tai	1	SGNIFIKNLHPDI	4.00471e-07	115.38	_GSGNIFIK(ac)NLHPDIDNK_	GSGNIFIK(1)NLHPDIDNK	3	642.002	0.19171		0.91313	0.91313	0.75199	1.21428
956	337	337	YER165W	YER165W	>YER165W PAB1 SGDID:S000000967, Chr V from 510368-512101, Verified ORF, Poly(A) binding protein, part of the 3'-end RNA-processing complex, mediates interactions between the 5' cap structure and the 3' mRNA poly(A) tail, involved in control of poly(A) tai	1	DSVDDEKLEEEFA	4.83568e-12	118.63	_NLDDSVDDEK(ac)LEEEFAPYGTITSAK_	NLDDSVDDEK(1)LEEEFAPYGTITSAK	3	943.438	-0.32835	2.0971	1.8614	1.8858	0.75199	2.50775
957	390	390	YER165W	YER165W	>YER165W PAB1 SGDID:S000000967, Chr V from 510368-512101, Verified ORF, Poly(A) binding protein, part of the 3'-end RNA-processing complex, mediates interactions between the 5' cap structure and the 3' mRNA poly(A) tail, involved in control of poly(A) tai	1	QQIVAGKPLYVAI	0.000173973	124.62	_NQQIVAGK(ac)PLYVAIAQR_	NQQIVAGK(1)PLYVAIAQR	3	637.699	-0.176	2.3362	2.0426	2.1845	0.75199	2.90496
958	694	694	YER169W	YER169W	>YER169W RPH1 SGDID:S000000971, Chr V from 523364-525754, Verified ORF, JmjC domain-containing histone demethylase which can specifically demethylate H3K36 tri- and dimethyl modification states; transcriptional repressor of PHR1; Rph1p phosphorylation dur	1	SSPLNSKFAPEEI	1.51111e-34	183.09	_EQGSSPLNSK(ac)FAPEEIVLSGK_	EQGSSPLNSK(1)FAPEEIVLSGK	3	753.722	0.52011	0.2387	0.25142	0.25142	1.3273	0.189422
959	665	665	YER169W	YER169W	>YER169W RPH1 SGDID:S000000971, Chr V from 523364-525754, Verified ORF, JmjC domain-containing histone demethylase which can specifically demethylate H3K36 tri- and dimethyl modification states; transcriptional repressor of PHR1; Rph1p phosphorylation dur	1	SNLILSKVASTRQ	3.49012e-18	128.95	_SNLILSK(ac)VASTR_	SNLILSK(1)VASTR	2	665.888	-0.11565	0.51622	0.48778	0.48935	1.3273	0.368681
960	155	155	YER177W	YER177W	>YER177W BMH1 SGDID:S000000979, Chr V from 545606-546409, Verified ORF, 14-3-3 protein, major isoform; controls proteome at post-transcriptional level, binds proteins and DNA, involved in regulation of many processes including exocytosis, vesicle transpor	1	ASLEAYKTASEIA	5.83926e-20	161.53	_ATNASLEAYK(ac)TASEIATTELPPTHPIR_	ATNASLEAYK(1)TASEIATTELPPTHPIR	4	731.88	0.34063	4.3337	3.0155	3.7422	1.2995	2.87972
961	86	86	YER178W	YER178W	>YER178W PDA1 SGDID:S000000980, Chr V from 546812-548074, Verified ORF, E1 alpha subunit of the pyruvate dehydrogenase (PDH) complex, catalyzes the direct oxidative decarboxylation of pyruvate to acetyl-CoA; phosphorylated; regulated by glucose	1	TLLQMYKDMVIIR	1.95727e-19	200.13	_ATLLQM(ox)YK(ac)DM(ox)VIIR_	ATLLQMYK(1)DMVIIR	3	590.316	-0.30227	8.6878	5.8123	7.8875	1.2748	6.18725
962	152	152	YER178W	YER178W	>YER178W PDA1 SGDID:S000000980, Chr V from 546812-548074, Verified ORF, E1 alpha subunit of the pyruvate dehydrogenase (PDH) complex, catalyzes the direct oxidative decarboxylation of pyruvate to acetyl-CoA; phosphorylated; regulated by glucose	1	MRGASVKAVLAEL	4.98697e-14	189.09	_GASVK(ac)AVLAELMGR_	GASVK(1)AVLAELMGR	3	481.938	-0.18851	9.1242	8.9767	9.0801	1.2748	7.12276
963	412	412	YER178W	YER178W	>YER178W PDA1 SGDID:S000000980, Chr V from 546812-548074, Verified ORF, E1 alpha subunit of the pyruvate dehydrogenase (PDH) complex, catalyzes the direct oxidative decarboxylation of pyruvate to acetyl-CoA; phosphorylated; regulated by glucose	1	EDTWDFKKQGFAS	5.35162e-15	169.89	_IPEDTWDFK(ac)K_	IPEDTWDFK(1)K	2	660.827	-1.029	8.9767	8.7539	8.8646	1.2748	6.95372
964	364	364	YER178W	YER178W	>YER178W PDA1 SGDID:S000000980, Chr V from 546812-548074, Verified ORF, E1 alpha subunit of the pyruvate dehydrogenase (PDH) complex, catalyzes the direct oxidative decarboxylation of pyruvate to acetyl-CoA; phosphorylated; regulated by glucose	1	YDKSARKYVDEQV	3.21972e-124	300.64	_K(ac)YVDEQVELADAAPPPEAK_	K(1)YVDEQVELADAAPPPEAK	2	1056.53	0.069443	9.0571	8.5219	8.6911	1.2748	6.81762
965	103	103	YER178W	YER178W	>YER178W PDA1 SGDID:S000000980, Chr V from 546812-548074, Verified ORF, E1 alpha subunit of the pyruvate dehydrogenase (PDH) complex, catalyzes the direct oxidative decarboxylation of pyruvate to acetyl-CoA; phosphorylated; regulated by glucose	1	ACDALYKAKKIRG	3.87036e-21	180.18	_RMEMACDALYK(ac)AK_	RMEMACDALYK(1)AK	3	543.591	-0.42999	12.386	11.177	11.526	1.2748	9.04142
966	264	264	YER178W	YER178W	>YER178W PDA1 SGDID:S000000980, Chr V from 546812-548074, Verified ORF, E1 alpha subunit of the pyruvate dehydrogenase (PDH) complex, catalyzes the direct oxidative decarboxylation of pyruvate to acetyl-CoA; phosphorylated; regulated by glucose	1	AMTEYFKRGQYIP	1.10007e-12	148.32	_SSAM(ox)TEYFK(ac)R_	SSAMTEYFK(1)R	2	639.295	0.18259	9.9251	9.064	9.0842	1.2748	7.12598
967	112	112	YFL005W	YFL005W	>YFL005W SEC4 SGDID:S000001889, Chr VI from 130329-130976, Verified ORF, Secretory vesicle-associated Rab GTPase essential for exocytosis; associates with the exocyst component Sec15p and may regulate polarized delivery of transport vesicles to the exocys	1	RTFTNIKQWFKTV	0.000462133	76.228	_TFTNIK(ac)QWFK_	TFTNIK(1)QWFK	2	677.861	0.43034		2.4962	2.4962	0.90952	2.74452
968	70	70	YFL005W	YFL005W	>YFL005W SEC4 SGDID:S000001889, Chr VI from 130329-130976, Verified ORF, Secretory vesicle-associated Rab GTPase essential for exocytosis; associates with the exocyst component Sec15p and may regulate polarized delivery of transport vesicles to the exocys	1	INGKKVKLQLWDT	3.777e-05	93.766	_VK(ac)LQLWDTAGQER_	VK(1)LQLWDTAGQER	2	793.42	1.6045		2.102	2.102	0.90952	2.31111
969	152	152	YFL005W	YFL005W	>YFL005W SEC4 SGDID:S000001889, Chr VI from 130329-130976, Verified ORF, Secretory vesicle-associated Rab GTPase essential for exocytosis; associates with the exocyst component Sec15p and may regulate polarized delivery of transport vesicles to the exocys	1	QGEALAKELGIPF	8.43432e-19	144.27	_VVTADQGEALAK(ac)ELGIPFIESSAK_	VVTADQGEALAK(1)ELGIPFIESSAK	3	839.115	1.1078	1.5388	1.7005	1.6176	0.90952	1.77852
970	583	583	YFL013C	YFL013C	>YFL013C IES1 SGDID:S000001881, Chr VI from 109924-107846, reverse complement, Verified ORF, Subunit of the INO80 chromatin remodeling complex	1	TVNKVDKLISLDL	5.88039e-21	153.75	_VDK(ac)LISLDLNK_	VDK(1)LISLDLNK	2	650.38	-0.35658	0.88554	0.79778	0.84052	#N/A	#N/A
971	18	18	YFL014W	YFL014W	>YFL014W HSP12 SGDID:S000001880, Chr VI from 107250-107579, Verified ORF, Plasma membrane localized protein that protects membranes from desiccation; induced by heat shock, oxidative stress, osmostress, stationary phase entry, glucose depletion, oleate an	1	KASEALKPDSQKS	2.19428e-18	149.49	_ASEALK(ac)PDSQK_	ASEALK(1)PDSQK	2	608.314	0.19365	12.62	10.656	11.516	9.5129	1.21057
972	36	36	YFL014W	YFL014W	>YFL014W HSP12 SGDID:S000001880, Chr VI from 107250-107579, Verified ORF, Plasma membrane localized protein that protects membranes from desiccation; induced by heat shock, oxidative stress, osmostress, stationary phase entry, glucose depletion, oleate an	1	KEYITDKADKVAG	0.000217766	112.75	_EYITDK(ac)ADK_	EYITDK(1)ADK	2	562.777	0.63821	6.7829	6.1769	6.5076	9.5129	0.684082
973	12	12	YFL014W	YFL014W	>YFL014W HSP12 SGDID:S000001880, Chr VI from 107250-107579, Verified ORF, Plasma membrane localized protein that protects membranes from desiccation; induced by heat shock, oxidative stress, osmostress, stationary phase entry, glucose depletion, oleate an	0.999987	RKGFGEKASEALK	1.75573e-09	111.22	_GFGEK(ac)ASEALKPDSQK_	GFGEK(1)ASEALKPDSQK	3	578.628	-0.12714	12.42		12.42	9.5129	1.3056
974	88	88	YFL014W	YFL014W	>YFL014W HSP12 SGDID:S000001880, Chr VI from 107250-107579, Verified ORF, Plasma membrane localized protein that protects membranes from desiccation; induced by heat shock, oxidative stress, osmostress, stationary phase entry, glucose depletion, oleate an	1	MGAAKSKLNDAVE	1.48847e-11	153.75	_SK(ac)LNDAVEYVSGR_	SK(1)LNDAVEYVSGR	3	493.919	0.31992	5.5919	5.1902	5.38	9.5129	0.565548
975	30	30	YFL014W	YFL014W	>YFL014W HSP12 SGDID:S000001880, Chr VI from 107250-107579, Verified ORF, Plasma membrane localized protein that protects membranes from desiccation; induced by heat shock, oxidative stress, osmostress, stationary phase entry, glucose depletion, oleate an	1	SYAEQGKEYITDK	1.49695e-38	237.21	_SYAEQGK(ac)EYITDK_	SYAEQGK(1)EYITDK	2	787.373	1.5864	11.51	8.9523	9.3466	9.5129	0.982518
976	108	108	YFL014W	YFL014W	>YFL014W HSP12 SGDID:S000001880, Chr VI from 107250-107579, Verified ORF, Plasma membrane localized protein that protects membranes from desiccation; induced by heat shock, oxidative stress, osmostress, stationary phase entry, glucose depletion, oleate an	1	GEEDPTKK_____	0.000604294	76.228	_VHGEEDPTK(ac)K_	VHGEEDPTK(1)K	3	394.531	-0.48015	10.88	10.776	10.88	9.5129	1.14371
977	50	50	YFL014W	YFL014W	>YFL014W HSP12 SGDID:S000001880, Chr VI from 107250-107579, Verified ORF, Plasma membrane localized protein that protects membranes from desiccation; induced by heat shock, oxidative stress, osmostress, stationary phase entry, glucose depletion, oleate an	1	VQPEDNKGVFQGV	3.15363e-05	73.809	_VQPEDNK(ac)GVFQGVHDSAEK_	VQPEDNK(1)GVFQGVHDSAEK	3	709.343	1.4534	4.3738		4.3738	9.5129	0.459776
978	207	207	YFL016C	YFL016C	>YFL016C MDJ1 SGDID:S000001878, Chr VI from 106230-104695, reverse complement, Verified ORF, Co-chaperone that stimulates the ATPase activity of the HSP70 protein Ssc1p; involved in protein folding/refolding in the mitochodrial matrix; required for proteo	1	PIEIVHKVSFKDA	0.00514653	54.898	_GDPIEIVHK(ac)VSFK_	GDPIEIVHK(1)VSFK	3	504.28	0.39583		7.2524	7.2524	1.7352	4.17958
979	211	211	YFL016C	YFL016C	>YFL016C MDJ1 SGDID:S000001878, Chr VI from 106230-104695, reverse complement, Verified ORF, Co-chaperone that stimulates the ATPase activity of the HSP70 protein Ssc1p; involved in protein folding/refolding in the mitochodrial matrix; required for proteo	1	VHKVSFKDAVFGS	3.26485e-07	100.38	_VSFK(ac)DAVFGSK_	VSFK(1)DAVFGSK	2	613.824	-0.84595	2.2681	2.1051	2.1851	1.7352	1.25928
980	360	360	YFL016C	YFL016C	>YFL016C MDJ1 SGDID:S000001878, Chr VI from 106230-104695, reverse complement, Verified ORF, Co-chaperone that stimulates the ATPase activity of the HSP70 protein Ssc1p; involved in protein folding/refolding in the mitochodrial matrix; required for proteo	1	NFSIKNKYDIWYD	2.37481e-07	136.02	_NK(ac)YDIWYDK_	NK(1)YDIWYDK	2	643.806	2.543	9.3086		9.3086	1.7352	5.36457
981	138	138	YFL017C	YFL017C	>YFL017C GNA1 SGDID:S000001877, Chr VI from 104456-103977, reverse complement, Verified ORF, Evolutionarily conserved glucosamine-6-phosphate acetyltransferase required for multiple cell cycle events including passage through START, DNA synthesis, and mit	1	ILDCDEKNVKFYE	2.66939e-31	216.54	_IILDCDEK(ac)NVK_	IILDCDEK(1)NVK	3	463.575	-0.2518	9.5565	9.9051	9.6546	1.0845	8.90235
982	57	57	YFL018C	YFL018C	>YFL018C LPD1 SGDID:S000001876, Chr VI from 103121-101622, reverse complement, Verified ORF, Dihydrolipoamide dehydrogenase, the lipoamide dehydrogenase component (E3) of the pyruvate dehydrogenase and 2-oxoglutarate dehydrogenase multi-enzyme complexes	1	NTACVEKRGKLGG	2.82108e-36	245.4	_AAQLGFNTACVEK(ac)R_	AAQLGFNTACVEK(1)R	3	536.272	-1.0337	17.499	12.81	13.727	1.4737	9.31465
983	117	117	YFL018C	YFL018C	>YFL018C LPD1 SGDID:S000001876, Chr VI from 103121-101622, reverse complement, Verified ORF, Dihydrolipoamide dehydrogenase, the lipoamide dehydrogenase component (E3) of the pyruvate dehydrogenase and 2-oxoglutarate dehydrogenase multi-enzyme complexes	1	AKDDAVKQLTGGI	2.64047e-07	108.34	_DDAVK(ac)QLTGGIELLFK_	DDAVK(1)QLTGGIELLFK	3	596.996	-0.35175	10.72	11.587	11.145	1.4737	7.5626
984	128	128	YFL018C	YFL018C	>YFL018C LPD1 SGDID:S000001876, Chr VI from 103121-101622, reverse complement, Verified ORF, Dihydrolipoamide dehydrogenase, the lipoamide dehydrogenase component (E3) of the pyruvate dehydrogenase and 2-oxoglutarate dehydrogenase multi-enzyme complexes	1	GIELLFKKNKVTY	1.17822e-10	111.79	_QLTGGIELLFK(ac)K_	QLTGGIELLFK(1)K	2	694.911	0.41564		11.657	11.657	1.4737	7.91002
986	411	411	YFL018C	YFL018C	>YFL018C LPD1 SGDID:S000001876, Chr VI from 103121-101622, reverse complement, Verified ORF, Dihydrolipoamide dehydrogenase, the lipoamide dehydrogenase component (E3) of the pyruvate dehydrogenase and 2-oxoglutarate dehydrogenase multi-enzyme complexes	1	IDYKIGKFPFAAN	7.47619e-08	120.87	_IGK(ac)FPFAANSR_	IGK(1)FPFAANSR	2	625.338	-0.29225	9.0085	8.8538	8.8538	1.4737	6.00787
987	324	324	YFL018C	YFL018C	>YFL018C LPD1 SGDID:S000001876, Chr VI from 103121-101622, reverse complement, Verified ORF, Dihydrolipoamide dehydrogenase, the lipoamide dehydrogenase component (E3) of the pyruvate dehydrogenase and 2-oxoglutarate dehydrogenase multi-enzyme complexes	1	IGLEVDKRGRLVI	0.000765142	112.84	_IGLEVDK(ac)R_	IGLEVDK(1)R	2	486.28	-0.41421	8.0625	9.389	8.199	1.4737	5.56355
988	437	437	YFL018C	YFL018C	>YFL018C LPD1 SGDID:S000001876, Chr VI from 103121-101622, reverse complement, Verified ORF, Dihydrolipoamide dehydrogenase, the lipoamide dehydrogenase component (E3) of the pyruvate dehydrogenase and 2-oxoglutarate dehydrogenase multi-enzyme complexes	1	KILIDSKTERILG	1.87902e-07	138.66	_ILIDSK(ac)TER_	ILIDSK(1)TER	2	558.817	-0.2175	8.9499	9.3374	8.9499	1.4737	6.07308
989	160	160	YFL018C	YFL018C	>YFL018C LPD1 SGDID:S000001876, Chr VI from 103121-101622, reverse complement, Verified ORF, Dihydrolipoamide dehydrogenase, the lipoamide dehydrogenase component (E3) of the pyruvate dehydrogenase and 2-oxoglutarate dehydrogenase multi-enzyme complexes	1	GLEGTVKEDHILD	1.22928e-17	123.14	_VTPVDGLEGTVK(ac)EDHILDVK_	VTPVDGLEGTVK(1)EDHILDVK	3	736.058	-0.11567	8.1213	8.1626	8.1222	1.4737	5.51143
990	201	201	YFL018C	YFL018C	>YFL018C LPD1 SGDID:S000001876, Chr VI from 103121-101622, reverse complement, Verified ORF, Dihydrolipoamide dehydrogenase, the lipoamide dehydrogenase component (E3) of the pyruvate dehydrogenase and 2-oxoglutarate dehydrogenase multi-enzyme complexes	1	TGALSLKEIPKRL	6.11957e-32	184	_IVSSTGALSLK(ac)EIPK_	IVSSTGALSLK(1)EIPK	2	792.964	-0.63531	9.8118	9.2984	9.5516	1.4737	6.48137
991	337	337	YFL018C	YFL018C	>YFL018C LPD1 SGDID:S000001876, Chr VI from 103121-101622, reverse complement, Verified ORF, Dihydrolipoamide dehydrogenase, the lipoamide dehydrogenase component (E3) of the pyruvate dehydrogenase and 2-oxoglutarate dehydrogenase multi-enzyme complexes	1	DDQFNSKFPHIKV	3.07191e-23	165.64	_LVIDDQFNSK(ac)FPHIK_	LVIDDQFNSK(1)FPHIK	3	614.996	1.3682	7.9692	7.7663	7.8671	1.4737	5.33833
992	401	401	YFL018C	YFL018C	>YFL018C LPD1 SGDID:S000001876, Chr VI from 103121-101622, reverse complement, Verified ORF, Dihydrolipoamide dehydrogenase, the lipoamide dehydrogenase component (E3) of the pyruvate dehydrogenase and 2-oxoglutarate dehydrogenase multi-enzyme complexes	1	KTEEQLKEAGIDY	4.52014e-39	247.93	_TEEQLK(ac)EAGIDYK_	TEEQLK(1)EAGIDYK	3	522.595	0.065695	9.9642	9.234	9.234	1.4737	6.26586
993	249	249	YFL018C	YFL018C	>YFL018C LPD1 SGDID:S000001876, Chr VI from 103121-101622, reverse complement, Verified ORF, Dihydrolipoamide dehydrogenase, the lipoamide dehydrogenase component (E3) of the pyruvate dehydrogenase and 2-oxoglutarate dehydrogenase multi-enzyme complexes	1	MDGEVAKATQKFL	7.15671e-23	195.09	_VTVVEFQPQIGASMDGEVAK(ac)ATQK_	VTVVEFQPQIGASMDGEVAK(1)ATQK	3	859.107	1.9301	9.3519	9.9012	9.6219	1.4737	6.52908
994	136	136	YFL018C	YFL018C	>YFL018C LPD1 SGDID:S000001876, Chr VI from 103121-101622, reverse complement, Verified ORF, Dihydrolipoamide dehydrogenase, the lipoamide dehydrogenase component (E3) of the pyruvate dehydrogenase and 2-oxoglutarate dehydrogenase multi-enzyme complexes	1	NKVTYYKGNGSFE	8.59541e-54	220.59	_VTYYK(ac)GNGSFEDETK_	VTYYK(1)GNGSFEDETK	2	890.407	-0.064953	10.019	10.487	10.019	1.4737	6.79853
995	283	283	YFL022C	YFL022C	>YFL022C FRS2 SGDID:S000001872, Chr VI from 95008-93497, reverse complement, Verified ORF, Alpha subunit of cytoplasmic phenylalanyl-tRNA synthetase, forms a tetramer with Frs1p to form active enzyme; evolutionarily distant from mitochondrial phenylalanyl	1	QDTFYIKDPLTAD	1.33457e-25	230.67	_DLQDTFYIK(ac)DPLTADLPDDK_	DLQDTFYIK(1)DPLTADLPDDK	3	789.053	0.39674		2.0951	2.0951	0.7988	2.62281
996	157	157	YFL022C	YFL022C	>YFL022C FRS2 SGDID:S000001872, Chr VI from 95008-93497, reverse complement, Verified ORF, Alpha subunit of cytoplasmic phenylalanyl-tRNA synthetase, forms a tetramer with Frs1p to form active enzyme; evolutionarily distant from mitochondrial phenylalanyl	1	LDSIDAKILNDLK	4.60414e-07	97.352	_NNSHLDSIDAK(ac)ILNDLK_	NNSHLDSIDAK(1)ILNDLK	3	651.341	-0.16275		2.3365	2.3365	0.7988	2.92501
997	301	301	YFL022C	YFL022C	>YFL022C FRS2 SGDID:S000001872, Chr VI from 95008-93497, reverse complement, Verified ORF, Alpha subunit of cytoplasmic phenylalanyl-tRNA synthetase, forms a tetramer with Frs1p to form active enzyme; evolutionarily distant from mitochondrial phenylalanyl	1	TYMDNIKAVHEQG	3.35315e-07	108.71	_TYMDNIK(ac)AVHEQGR_	TYMDNIK(1)AVHEQGR	3	568.611	-0.4014	1.7346	1.6635	1.7233	0.7988	2.15736
999	353	353	YFL024C	YFL024C	>YFL024C EPL1 SGDID:S000001870, Chr VI from 90343-87845, reverse complement, Verified ORF, Component of NuA4, which is an essential histone H4/H2A acetyltransferase complex; homologous to Drosophila Enhancer of Polycomb	1	LALLVAKRENVSL	2.32849e-21	172.57	_NAK(ac)DLALLVAK(ac)R_	NAK(1)DLALLVAK(1)R	3	465.949	-0.10743	1.213	1.1497	1.181	#N/A	#N/A
1000	512	512	YFL024C	YFL024C	>YFL024C EPL1 SGDID:S000001870, Chr VI from 90343-87845, reverse complement, Verified ORF, Component of NuA4, which is an essential histone H4/H2A acetyltransferase complex; homologous to Drosophila Enhancer of Polycomb	1	DALLNSKEKNARK	1.55952e-33	239.58	_IPDIVLEDVDALLNSK(ac)EK_	IPDIVLEDVDALLNSK(1)EK	2	1027.06	0.070526	0.91643	0.94811	0.93329	#N/A	#N/A
1001	345	345	YFL024C	YFL024C	>YFL024C EPL1 SGDID:S000001870, Chr VI from 90343-87845, reverse complement, Verified ORF, Component of NuA4, which is an essential histone H4/H2A acetyltransferase complex; homologous to Drosophila Enhancer of Polycomb	1	QELKNAKDLALLV	2.00209e-21	193.73	_NAK(ac)DLALLVAK(ac)R_	NAK(1)DLALLVAK(1)R	3	465.949	-0.10743	1.0378	1.0457	1.0413	#N/A	#N/A
1002	569	569	YFL024C	YFL024C	>YFL024C EPL1 SGDID:S000001870, Chr VI from 90343-87845, reverse complement, Verified ORF, Component of NuA4, which is an essential histone H4/H2A acetyltransferase complex; homologous to Drosophila Enhancer of Polycomb	1	ASIASSKFQIDRS	1.41466e-99	264.59	_NFSTSNVPFASIASSK(ac)FQIDR_	NFSTSNVPFASIASSK(1)FQIDR	3	786.729	0.65981	0.74761	0.76436	0.75517	#N/A	#N/A
1003	39	39	YFL024C	YFL024C	>YFL024C EPL1 SGDID:S000001870, Chr VI from 90343-87845, reverse complement, Verified ORF, Component of NuA4, which is an essential histone H4/H2A acetyltransferase complex; homologous to Drosophila Enhancer of Polycomb	1	GLDSFSKGDSGAG	8.6332e-144	317.17	_SAHDDGLDSFSK(ac)GDSGAGASAGSSNSR_	SAHDDGLDSFSK(1)GDSGAGASAGSSNSR	3	861.371	1.0065	0.74014	0.72874	0.73401	#N/A	#N/A
1004	52	52	YFL028C	YFL028C	>YFL028C CAF16 SGDID:S000001866, Chr VI from 80211-79342, reverse complement, Verified ORF, Part of evolutionarily-conserved CCR4-NOT regulatory complex; contains single ABC-type ATPase domain but no transmembrane domain; interacts with several subunits o	1	GKSTLLKLLSGKH	8.59149e-32	213.16	_STLLK(ac)LLSGK_	STLLK(1)LLSGK	2	551.348	-0.51838	6.5773	6.2108	6.3914	1.7693	3.61239
1005	277	277	YFL028C	YFL028C	>YFL028C CAF16 SGDID:S000001866, Chr VI from 80211-79342, reverse complement, Verified ORF, Part of evolutionarily-conserved CCR4-NOT regulatory complex; contains single ABC-type ATPase domain but no transmembrane domain; interacts with several subunits o	1	LALEWLKRDNQIP	1.8899e-22	151.9	_VNSLHPLALEWLK(ac)R_	VNSLHPLALEWLK(1)R	3	573.33	0.43368	3.7342	1.3801	2.2702	1.7693	1.28311
1006	191	191	YFL039C	YFL039C	>YFL039C ACT1 SGDID:S000001855, Chr VI from 54695-54686,54377-53260, reverse complement, Verified ORF, Actin, structural protein involved in cell polarization, endocytosis, and other cytoskeletal functions	1	LTDYLMKILSERG	3.73281e-22	151.99	_DLTDYLM(ox)K(ac)ILSER_	DLTDYLMK(1)ILSER	3	552.283	0.48335	2.2119	2.1232	2.1787	1.1232	1.93973
1007	50	50	YFL039C	YFL039C	>YFL039C ACT1 SGDID:S000001855, Chr VI from 54695-54686,54377-53260, reverse complement, Verified ORF, Actin, structural protein involved in cell polarization, endocytosis, and other cytoskeletal functions	1	MVGMGQKDSYVGD	6.8954e-56	234.38	_HQGIMVGMGQK(ac)DSYVGDEAQSK_	HQGIMVGMGQK(1)DSYVGDEAQSK	3	803.039	-0.10486	1.6014	1.6103	1.6103	1.1232	1.43367
1008	209	209	YFL045C	YFL045C	>YFL045C SEC53 SGDID:S000001849, Chr VI from 44392-43628, reverse complement, Verified ORF, Phosphomannomutase, involved in synthesis of GDP-mannose and dolichol-phosphate-mannose; required for folding and glycosylation of secretory proteins in the ER lum	1	VEKDGFKEIHFFG	5.72914e-11	161.99	_DGFK(ac)EIHFFGDK_	DGFK(1)EIHFFGDK	3	494.574	0.35335	1.5471	1.5216	1.5343	0.80661	1.90216
1009	102	102	YFL045C	YFL045C	>YFL045C SEC53 SGDID:S000001849, Chr VI from 44392-43628, reverse complement, Verified ORF, Phosphomannomutase, involved in synthesis of GDP-mannose and dolichol-phosphate-mannose; required for folding and glycosylation of secretory proteins in the ER lum	1	NWLGEEKYNKLAV	0.00031065	62.589	_ELASQSFINWLGEEK(ac)YNK_	ELASQSFINWLGEEK(1)YNK	3	733.364	1.323	1.8319	1.9734	1.9013	0.80661	2.35715
1010	121	121	YFL045C	YFL045C	>YFL045C SEC53 SGDID:S000001849, Chr VI from 44392-43628, reverse complement, Verified ORF, Phosphomannomutase, involved in synthesis of GDP-mannose and dolichol-phosphate-mannose; required for folding and glycosylation of secretory proteins in the ER lum	1	SEIDLPKRRGTFL	0.0038701	60.598	_YLSEIDLPK(ac)RR_	YLSEIDLPK(1)RR	3	477.937	0.71031	3.5166	3.6204	3.5681	0.80661	4.42358
1012	78	78	YFL059W;YNL333W	YFL059W	>YFL059W SNZ3 SGDID:S000001835, Chr VI from 11363-12259, Verified ORF, Member of a stationary phase-induced gene family; transcription of SNZ2 is induced prior to diauxic shift, and also in the absence of thiamin in a Thi2p-dependent manner; forms a coreg	1	SIPVMAKVRIGHF	0.000211132	107.17	_EIMEAVSIPVM(ox)AK(ac)VR_	EIMEAVSIPVMAK(1)VR	2	865.963	-0.93578		0.73141	0.73141	#N/A	#N/A
1013	69	69	YFR001W	YFR001W	>YFR001W LOC1 SGDID:S000001897, Chr VI from 149105-149719, Verified ORF, Nuclear protein involved in asymmetric localization of ASH1 mRNA; binds double-stranded RNA in vitro; constituent of 66S pre-ribosomal particles	0.5	KKDKKGKYSEKDL	0.00704606	37.913	_GK(ac)YSEKDLNIPTLNR_	GK(0.5)YSEK(0.5)DLNIPTLNR	3	597.32	0.45129	0.85714		0.85714	0.81339	1.05379
1014	73	73	YFR001W	YFR001W	>YFR001W LOC1 SGDID:S000001897, Chr VI from 149105-149719, Verified ORF, Nuclear protein involved in asymmetric localization of ASH1 mRNA; binds double-stranded RNA in vitro; constituent of 66S pre-ribosomal particles	1	KGKYSEKDLNIPT	6.63883e-33	202.25	_YSEK(ac)DLNIPTLNR_	YSEK(1)DLNIPTLNR	3	535.614	-0.23884	0.77052	0.86426	0.8061	0.81339	0.991038
1018	145	145	YFR031C-A;YIL018W	YFR031C-A	>YFR031C-A RPL2A SGDID:S000002104, Chr VI from 221406-221403,221255-220495, reverse complement, Verified ORF, Protein component of the large (60S) ribosomal subunit, identical to Rpl2Bp and has similarity to E. coli L2 and rat L8 ribosomal proteins;>YIL0	1	HNPDENKTRVRLP	1.98176e-17	142.98	_ASGNYVIIIGHNPDENK(ac)TR_	ASGNYVIIIGHNPDENK(1)TR	3	714.031	1.7051	1.0151	0.93364	0.97352	0.6443	1.51097
1019	60	60	YFR031C-A;YIL018W	YFR031C-A	>YFR031C-A RPL2A SGDID:S000002104, Chr VI from 221406-221403,221255-220495, reverse complement, Verified ORF, Protein component of the large (60S) ribosomal subunit, identical to Rpl2Bp and has similarity to E. coli L2 and rat L8 ribosomal proteins;>YIL0	1	RGAPLAKVVFRDP	2.5603e-52	239.61	_GAPLAK(ac)VVFRDPYK_	GAPLAK(1)VVFRDPYK	3	534.972	-0.96814	0.84609	0.79727	0.8255	0.6443	1.28124
1020	68	68	YFR031C-A;YIL018W	YFR031C-A	>YFR031C-A RPL2A SGDID:S000002104, Chr VI from 221406-221403,221255-220495, reverse complement, Verified ORF, Protein component of the large (60S) ribosomal subunit, identical to Rpl2Bp and has similarity to E. coli L2 and rat L8 ribosomal proteins;>YIL0	1	VFRDPYKYRLREE	0.00045807	84.658	_VVFRDPYK(ac)YR_	VVFRDPYK(1)YR	3	462.251	-0.22988	0.56716	0.45409	0.53185	0.6443	0.82547
1021	46	46	YFR031C-A;YIL018W	YFR031C-A	>YFR031C-A RPL2A SGDID:S000002104, Chr VI from 221406-221403,221255-220495, reverse complement, Verified ORF, Protein component of the large (60S) ribosomal subunit, identical to Rpl2Bp and has similarity to E. coli L2 and rat L8 ribosomal proteins;>YIL0	1	YIRGIVKQIVHDS	7.43235e-11	114.82	_GIVK(ac)QIVHDSGR_	GIVK(1)QIVHDSGR	3	450.921	-0.10242	0.67623	0.68852	0.67623	0.6443	1.04956
1022	28	28	YFR032C-A	YFR032C-A	>YFR032C-A RPL29 SGDID:S000006437, Chr VI from 223425-223246, reverse complement, Verified ORF, Protein component of the large (60S) ribosomal subunit, has similarity to rat L29 ribosomal protein; not essential for translation, but required for proper joi	1	KKPKTYKYPSLKG	0.000295203	113.62	_TYK(ac)YPSLK_	TYK(1)YPSLK	2	521.284	0.052955	0.61549	0.50347	0.56756	0.70082	0.809851
1023	33	33	YFR032C-A	YFR032C-A	>YFR032C-A RPL29 SGDID:S000006437, Chr VI from 223425-223246, reverse complement, Verified ORF, Protein component of the large (60S) ribosomal subunit, has similarity to rat L29 ribosomal protein; not essential for translation, but required for proper joi	1	YKYPSLKGVDPKF	2.32079e-16	141.85	_TYKYPSLK(ac)GVDPK_	TYKYPSLK(1)GVDPK	3	513.28	-1.0094	0.39154	0.41956	0.39837	0.70082	0.568434
1024	546	546	YFR037C	YFR037C	>YFR037C RSC8 SGDID:S000001933, Chr VI from 229173-227500, reverse complement, Verified ORF, Component of the RSC chromatin remodeling complex; essential for viability and mitotic growth; homolog of SWI/SNF subunit Swi3p, but unlike Swi3p, does not activa	1	EGDSIAKLQPQVY	1.41698e-18	145.04	_EGEEVGEGDSIAK(ac)LQPQVYKPWSL_	EGEEVGEGDSIAK(1)LQPQVYKPWSL	3	901.117	0.042692		1.3203	1.3203	0.87118	1.51553
1025	64	64	YFR037C	YFR037C	>YFR037C RSC8 SGDID:S000001933, Chr VI from 229173-227500, reverse complement, Verified ORF, Component of the RSC chromatin remodeling complex; essential for viability and mitotic growth; homolog of SWI/SNF subunit Swi3p, but unlike Swi3p, does not activa	1	YEQEAQKLEEKAL	5.14019e-05	116.51	_KINYEQEAQK(ac)LEEK_	KINYEQEAQK(1)LEEK	3	597.976	-0.30371		2.5444	2.5444	0.87118	2.92064
1026	47	47	YFR044C	YFR044C	>YFR044C DUG1 SGDID:S000001940, Chr VI from 241424-239979, reverse complement, Verified ORF, Cys-Gly metallo-di-peptidase; forms a complex with Dug2p and Dug3p to degrade glutathione (GSH) and other peptides containing a gamma-glu-X bond in an alternative	1	KVFDKAKFISEQL	1.48268e-05	149.09	_AK(ac)FISEQLSQSGFHDIK_	AK(1)FISEQLSQSGFHDIK	3	659.674	-0.089724		2.7027	2.7027	1.2137	2.22683
1027	407	407	YFR044C	YFR044C	>YFR044C DUG1 SGDID:S000001940, Chr VI from 241424-239979, reverse complement, Verified ORF, Cys-Gly metallo-di-peptidase; forms a complex with Dug2p and Dug3p to degrade glutathione (GSH) and other peptides containing a gamma-glu-X bond in an alternative	1	AAKKATKLVYGVD	0.00170326	49.595	_ATK(ac)LVYGVDPDFTR_	ATK(1)LVYGVDPDFTR	2	812.422	-0.96015	2.5599	3.4135	2.956	1.2137	2.43553
1028	277	277	YFR044C	YFR044C	>YFR044C DUG1 SGDID:S000001940, Chr VI from 241424-239979, reverse complement, Verified ORF, Cys-Gly metallo-di-peptidase; forms a complex with Dug2p and Dug3p to degrade glutathione (GSH) and other peptides containing a gamma-glu-X bond in an alternative	1	VAPLTEKEKALYK	4.17584e-08	104.89	_ILIDGIDEMVAPLTEK(ac)EK_	ILIDGIDEMVAPLTEK(1)EK	3	686.034	-0.42349	10.241	9.4993	9.863	1.2137	8.12639
1029	25	25	YFR044C	YFR044C	>YFR044C DUG1 SGDID:S000001940, Chr VI from 241424-239979, reverse complement, Verified ORF, Cys-Gly metallo-di-peptidase; forms a complex with Dug2p and Dug3p to degrade glutathione (GSH) and other peptides containing a gamma-glu-X bond in an alternative	1	FFSRLTKAIQIPA	3.18834e-05	80.975	_LTK(ac)AIQIPAVSSDESLR_	LTK(1)AIQIPAVSSDESLR	3	624.014	0.51246		6.7532	6.7532	1.2137	5.56414
1030	127	127	YFR044C	YFR044C	>YFR044C DUG1 SGDID:S000001940, Chr VI from 241424-239979, reverse complement, Verified ORF, Cys-Gly metallo-di-peptidase; forms a complex with Dug2p and Dug3p to degrade glutathione (GSH) and other peptides containing a gamma-glu-X bond in an alternative	1	LVIDEAKGIMKGR	2.32426e-05	128.85	_LVIDEAK(ac)GIM(ox)K_	LVIDEAK(1)GIMK	3	425.572	-0.3744	6.5812	5.6721	6.5667	1.2137	5.41048
1031	305	305	YFR044C	YFR044C	>YFR044C DUG1 SGDID:S000001940, Chr VI from 241424-239979, reverse complement, Verified ORF, Cys-Gly metallo-di-peptidase; forms a complex with Dug2p and Dug3p to degrade glutathione (GSH) and other peptides containing a gamma-glu-X bond in an alternative	0.976758	KTSLYDKKEDILM	8.08657e-10	120.7	_TSLYDK(ac)KEDILMHR_	TSLYDK(0.977)K(0.023)EDILMHR	4	448.483	-0.29427	7.6385	8.4945	8.3326	1.2137	6.86545
1032	147	147	YFR052W	YFR052W	>YFR052W RPN12 SGDID:S000001948, Chr VI from 252492-253316, Verified ORF, Subunit of the 19S regulatory particle of the 26S proteasome lid; synthetically lethal with RPT1, which is an ATPase component of the 19S regulatory particle; physically interacts w	1	LLSYPIKLDRWLM	2.29337e-41	199.49	_NLEDDSLLSYPIK(ac)LDR_	NLEDDSLLSYPIK(1)LDR	3	645.002	-0.28957	3.9544	3.5927	3.9544	1.0197	3.878
1033	284	284	YFR053C	YFR053C	>YFR053C HXK1 SGDID:S000001949, Chr VI from 255036-253579, reverse complement, Verified ORF, Hexokinase isoenzyme 1, a cytosolic protein that catalyzes phosphorylation of glucose during glucose metabolism; expression is highest during growth on non-glucos	1	LVLPRTKYDVAVD	9.04245e-26	150.94	_TK(ac)YDVAVDEQSPRPGQQAFEK_	TK(1)YDVAVDEQSPRPGQQAFEK	3	812.399	0.10165		3.5842	3.5842	2.0387	1.75808
1034	46	46	YFR053C	YFR053C	>YFR053C HXK1 SGDID:S000001949, Chr VI from 255036-253579, reverse complement, Verified ORF, Hexokinase isoenzyme 1, a cytosolic protein that catalyzes phosphorylation of glucose during glucose metabolism; expression is highest during growth on non-glucos	1	TLRKVVKHFIDEL	3.44132e-07	99.844	_VVK(ac)HFIDELNK_	VVK(1)HFIDELNK	3	461.926	0.88781	7.0804	5.0721	5.7707	2.0387	2.83058
1036	444	444	YGL008C;YPL036W	YGL008C	>YGL008C PMA1 SGDID:S000002976, Chr VII from 482671-479915, reverse complement, Verified ORF, Plasma membrane H+-ATPase, pumps protons out of the cell; major regulator of cytoplasmic pH and plasma membrane potential; part of the P2 subgroup of cation-tran	1	DALTKYKVLEFHP	8.10945e-10	166.86	_YK(ac)VLEFHPFDPVSK_	YK(1)VLEFHPFDPVSK	3	583.307	3.7857	1.8258	1.5279	1.7519	0.95889	1.82701
1037	482	482	YGL008C;YPL036W	YGL008C	>YGL008C PMA1 SGDID:S000002976, Chr VII from 482671-479915, reverse complement, Verified ORF, Plasma membrane H+-ATPase, pumps protons out of the cell; major regulator of cytoplasmic pH and plasma membrane potential; part of the P2 subgroup of cation-tran	1	APLFVLKTVEEDH	8.98115e-36	175.12	_GAPLFVLK(ac)TVEEDHPIPEDVHENYENK_	GAPLFVLK(1)TVEEDHPIPEDVHENYENK	4	791.141	-0.0088876	2.3741	1.9713	2.0783	0.95889	2.1674
1038	501	501	YGL008C;YPL036W	YGL008C	>YGL008C PMA1 SGDID:S000002976, Chr VII from 482671-479915, reverse complement, Verified ORF, Plasma membrane H+-ATPase, pumps protons out of the cell; major regulator of cytoplasmic pH and plasma membrane potential; part of the P2 subgroup of cation-tran	1	HENYENKVAELAS	2.19359e-18	138.62	_TVEEDHPIPEDVHENYENK(ac)VAELASR_	TVEEDHPIPEDVHENYENK(1)VAELASR	4	766.364	0.58388	2.3263	2.0096	2.2663	0.95889	2.36346
1039	424	424	YGL008C;YPL036W	YGL008C	>YGL008C PMA1 SGDID:S000002976, Chr VII from 482671-479915, reverse complement, Verified ORF, Plasma membrane H+-ATPase, pumps protons out of the cell; major regulator of cytoplasmic pH and plasma membrane potential; part of the P2 subgroup of cation-tran	1	GLDAIDKAFLKSL	6.72287e-30	215.87	_GLDAIDK(ac)AFLK_	GLDAIDK(1)AFLK	3	411.568	0.4487	3.335	3.2178	3.335	0.95889	3.47798
1040	95	95	YGL008C	YGL008C	>YGL008C PMA1 SGDID:S000002976, Chr VII from 482671-479915, reverse complement, Verified ORF, Plasma membrane H+-ATPase, pumps protons out of the cell; major regulator of cytoplasmic pH and plasma membrane potential; part of the P2 subgroup of cation-tran	1	TSDEVLKRRKKYG	1.4387e-70	234.64	_PVPEEYLQTDPSYGLTSDEVLK(ac)R_	PVPEEYLQTDPSYGLTSDEVLK(1)R	3	893.445	0.36039	2.7351	2.5274	2.5572	0.95889	2.66683
1041	456	456	YGL008C;YPL036W	YGL008C	>YGL008C PMA1 SGDID:S000002976, Chr VII from 482671-479915, reverse complement, Verified ORF, Plasma membrane H+-ATPase, pumps protons out of the cell; major regulator of cytoplasmic pH and plasma membrane potential; part of the P2 subgroup of cation-tran	1	PFDPVSKKVTAVV	1.37801e-22	163.27	_VLEFHPFDPVSK(ac)K_	VLEFHPFDPVSK(1)K	3	528.952	0.051418	3.2329	2.776	2.8643	0.95889	2.9871
1042	916	916	YGL008C	YGL008C	>YGL008C PMA1 SGDID:S000002976, Chr VII from 482671-479915, reverse complement, Verified ORF, Plasma membrane H+-ATPase, pumps protons out of the cell; major regulator of cytoplasmic pH and plasma membrane potential; part of the P2 subgroup of cation-tran	1	VSTQHEKET____	0.00599651	60.518	_VSTQHEK(ac)ET_	VSTQHEK(1)ET	2	550.765	0.03179	1.7325	1.6794	1.7051	0.95889	1.7782
1043	571	571	YGL009C	YGL009C	>YGL009C LEU1 SGDID:S000002977, Chr VII from 478657-476318, reverse complement, Verified ORF, Isopropylmalate isomerase, catalyzes the second step in the leucine biosynthesis pathway	1	TDAIIPKQFLKTI	7.65214e-42	228.19	_ANVDTDAIIPK(ac)QFLK_	ANVDTDAIIPK(1)QFLK	2	857.972	0.98201	1.7298	1.6609	1.7128	1.3319	1.28598
1044	639	639	YGL009C	YGL009C	>YGL009C LEU1 SGDID:S000002977, Chr VII from 478657-476318, reverse complement, Verified ORF, Isopropylmalate isomerase, catalyzes the second step in the leucine biosynthesis pathway	1	HAPWALKDFGIKS	0.000140103	84.566	_EHAPWALK(ac)DFGIK_	EHAPWALK(1)DFGIK	3	518.609	-1.3887	1.4235	1.5581	1.5056	1.3319	1.13042
1045	746	746	YGL009C	YGL009C	>YGL009C LEU1 SGDID:S000002977, Chr VII from 478657-476318, reverse complement, Verified ORF, Isopropylmalate isomerase, catalyzes the second step in the leucine biosynthesis pathway	1	EALRREKYSFLEG	0.00244317	89.301	_EK(ac)YSFLEGGSK_	EK(1)YSFLEGGSK	2	643.817	-0.15024		1.8697	1.8697	1.3319	1.40378
1046	755	755	YGL009C	YGL009C	>YGL009C LEU1 SGDID:S000002977, Chr VII from 478657-476318, reverse complement, Verified ORF, Isopropylmalate isomerase, catalyzes the second step in the leucine biosynthesis pathway	1	FLEGGSKLLKFDN	1.63746e-05	89.301	_YSFLEGGSK(ac)LLK_	YSFLEGGSK(1)LLK	3	461.922	-0.44021	1.3215	1.5557	1.5256	1.3319	1.14543
1047	677	677	YGL009C	YGL009C	>YGL009C LEU1 SGDID:S000002977, Chr VII from 478657-476318, reverse complement, Verified ORF, Isopropylmalate isomerase, catalyzes the second step in the leucine biosynthesis pathway	1	QQIIIDKLIPIAN	2.28039e-06	139.66	_LDQQIIIDK(ac)LIPIANK_	LDQQIIIDK(1)LIPIANK	3	626.375	0.43857	2.1094	2.0008	2.0676	1.3319	1.55237
1048	758	758	YGL009C	YGL009C	>YGL009C LEU1 SGDID:S000002977, Chr VII from 478657-476318, reverse complement, Verified ORF, Isopropylmalate isomerase, catalyzes the second step in the leucine biosynthesis pathway	1	GGSKLLKFDNVPK	3.76882e-11	173.37	_LLK(ac)FDNVPK_	LLK(1)FDNVPK	2	558.327	-0.0027164	0.7082		0.7082	1.3319	0.531722
1049	81	81	YGL009C	YGL009C	>YGL009C LEU1 SGDID:S000002977, Chr VII from 478657-476318, reverse complement, Verified ORF, Isopropylmalate isomerase, catalyzes the second step in the leucine biosynthesis pathway	1	ESRKNFKSLDTFI	5.22929e-08	128.81	_NFK(ac)SLDTFIK_	NFK(1)SLDTFIK	2	627.84	4.2626				1.3319	N.D.
1050	190	190	YGL011C	YGL011C	>YGL011C SCL1 SGDID:S000002979, Chr VII from 475252-474494, reverse complement, Verified ORF, Alpha 1 subunit of the 20S proteasome involved in the degradation of ubiquitinated substrates; 20S proteasome is the core complex of the 26S proteasome; essentia	1	NHFKKSKIDHINE	1.06476e-22	163.23	_SK(ac)IDHINEESWEK_	SK(1)IDHINEESWEK	3	552.934	0.37225	1.4952	1.4401	1.4431	1.0899	1.32407
1051	107	107	YGL011C	YGL011C	>YGL011C SCL1 SGDID:S000002979, Chr VII from 475252-474494, reverse complement, Verified ORF, Alpha 1 subunit of the 20S proteasome involved in the degradation of ubiquitinated substrates; 20S proteasome is the core complex of the 26S proteasome; essentia	1	AAEFRYKYGYDMP	3.86031e-07	147.56	_YK(ac)YGYDMPCDVLAK_	YK(1)YGYDMPCDVLAK	2	882.902	0.68208		7.6535	7.6535	1.0899	7.0222
1052	379	379	YGL012W	YGL012W	>YGL012W ERG4 SGDID:S000002980, Chr VII from 472860-474281, Verified ORF, C-24(28) sterol reductase, catalyzes the final step in ergosterol biosynthesis; mutants are viable, but lack ergosterol	1	LPYQILKNPKYMV	0.000481712	76.588	_TFPFLPYQILK(ac)NPK_	TFPFLPYQILK(1)NPK	3	583.331	-0.59325	0.93471	0.96437	0.94105	0.68105	1.38176
1053	690	690	YGL026C	YGL026C	>YGL026C TRP5 SGDID:S000002994, Chr VII from 448540-446417, reverse complement, Verified ORF, Tryptophan synthase, catalyzes the last step of tryptophan biosynthesis; regulated by the general control system of amino acid biosynthesis	1	VAEVLPKLGPKIG	1.86264e-15	142.54	_DVQSVAEVLPK(ac)LGPK_	DVQSVAEVLPK(1)LGPK	2	811.462	-0.24537	2.2306	1.8206	2.1394	1.2789	1.67284
[truncated: 1,813 more rows]
