# Supplementary material for: Acetylation dynamics and stoichiometry in Saccharomyces cerevisiae
Source: Mol Syst Biol. 2014 Jan 31;10(1):716. doi: 10.1002/msb.134766 (PMC4023402; doi:10.1002/msb.134766)
Supplement: Supplementary file 12 — Supplementary Table 3 [file MSB-10-1-716-s024.xlsx]

## Sheet: Table S3
TABLE S3 Protein changes in stationary phase yeast (SILAC H = stationary phase, SILAC L = exponential phase)
id	Unique identifier for this table
Protein IDs	Identifier(s) of protein(s) contained in the protein group. They are sorted by number of identified peptides in descending order.
Majority protein IDs	These are the IDs of those proteins that have at least half of the peptides that the leading protein has.
Fasta headers	Fasta headers(s) of protein(s) contained within the group.
Proteins	Number of proteins contained within the group. This corresponds to the number of entries in the colum 'Protein IDs'.
Peptides	The total number of peptide sequences associated with the protein group (i.e. for all the proteins in the group).
Unique peptides	The total number of unique peptides associated with the protein group (i.e. these peptides are not shared with another protein group).
Sequence coverage [%]	Percentage of the sequence that is covered by the identified peptides of the best protein sequence contained in the group.
Unique sequence coverage [%]	Percentage of the sequence that is covered by the identified unique peptides of the best protein sequence contained in the group.
Mol. weight [kDa]	Molecular weight of the leading protein sequence.
Sequence length	The length of the leading protein sequence.
PEP	Posterior Error Probability of the identification. This value essentially operates as a p-value, where smaller is more significant.
Ratio H/L EXP1	SILAC ratio in experiment #1
Ratio H/L EXP2	SILAC ratio in experiment #1
Ratio H/L	Median SILAC ratio (this number is based on the total number of ratio counts in both experiments and is therefore not exactly equal to the median of the preceeding two columns)
Ratio H/L variability [%]	Coefficient of variability over all redundant quantifiable peptides. It is calculated as the standard deviation of the naturally logarithmized ratios times 100.
Ratio H/L count	Number of redundant peptides used for quantitation.
id	Protein IDs	Majority protein IDs	Fasta headers	Proteins	Peptides	Unique peptides	Sequence coverage [%]	Unique sequence coverage [%]	Mol. weight [kDa]	Sequence length	PEP	Ratio H/L EXP1	Ratio H/L EXP2	Ratio H/L	Ratio H/L variability [%]	Ratio H/L count
12	Q0045	Q0045	>Q0045 COX1 SGDID:S000007260, Chr Mito from 13818-13986,16435-16470,18954-18991,20508-20984,21995-22246,23612-23746,25318-25342,26229-26701, Verified ORF, Subunit I of cytochrome c oxidase, which is the terminal member of the mitochondrial inner membrane	1	1	1	3.2	3.2	58.797	534	2.6447e-104	4.0292	3.1244	4.0292	27.447	4
13	Q0140	Q0140	>Q0140 VAR1 SGDID:S000007275, Chr Mito from 48901-50097, Verified ORF, Mitochondrial ribosomal protein of the small subunit, mitochondrially-encoded; polymorphic in different strains due to variation in number of AAT (asparagine) codons; translated near t	1	5	5	18.6	18.6	47.123	398	2.4874e-31	1.3295	1.4186	1.3468	33.517	10
14	Q0250	Q0250	>Q0250 COX2 SGDID:S000007281, Chr Mito from 73758-74513, Verified ORF, Subunit II of cytochrome c oxidase, which is the terminal member of the mitochondrial inner membrane electron transport chain; one of three mitochondrially-encoded subunits	1	2	2	10.4	10.4	28.567	251	1.6051e-07	3.6586	4.1515	3.7464	23.527	9
15	R0020C	R0020C	>R0020C REP1 SGDID:S000029675, 2-micron plasmid from 3008-1887, reverse complement, Verified ORF, Master regulator that acts in concert with Rep2p to regulate transcript levels of the FLP1 gene that promotes plasmid copy amplification; autoregulates level	1	6	6	16.4	16.4	43.231	373	1.3357e-22	1.1897	1.1616	1.1897	8.9259	7
17	R0040C	R0040C	>R0040C REP2 SGDID:S000029676, 2-micron plasmid from 6198-5308, reverse complement, Verified ORF, Master regulator that acts in concert with Rep1p to regulate transcript levels of the FLP1 gene that promotes plasmid copy amplification; also autoregulates	1	6	6	25.7	25.7	33.196	296	3.3737e-47	0.58618	0.50808	0.58516	15.626	6
130	YAL001C	YAL001C	>YAL001C TFC3 SGDID:S000000001, Chr I from 151168-151099,151008-147596, reverse complement, Verified ORF, Largest of six subunits of the RNA polymerase III transcription initiation factor complex (TFIIIC); part of the TauB domain of TFIIIC that binds DNA	1	3	3	4.2	4.2	132.11	1160	2.6865e-82	0.65248		0.65248	NaN	1
131	YAL002W	YAL002W	>YAL002W VPS8 SGDID:S000000002, Chr I from 143709-147533, Verified ORF, Membrane-associated protein that interacts with Vps21p to facilitate soluble vacuolar protein localization; component of the CORVET complex; required for localization and trafficking	1	3	3	2.5	2.5	144.96	1274	3.397e-08	1.0553	0.87948	1.0101	25.552	5
132	YAL003W	YAL003W	>YAL003W EFB1 SGDID:S000000003, Chr I from 142176-142255,142622-143162, Verified ORF, Translation elongation factor 1 beta; stimulates nucleotide exchange to regenerate EF-1 alpha-GTP for the next elongation cycle; part of the EF-1 complex, which facilita	1	19	19	89.8	89.8	22.627	206	0	0.79361	0.72617	0.76886	23.875	220
133	YAL005C	YAL005C	>YAL005C SSA1 SGDID:S000000004, Chr I from 141433-139505, reverse complement, Verified ORF, ATPase involved in protein folding and nuclear localization signal (NLS)-directed nuclear transport; member of heat shock protein 70 (HSP70) family; forms a chaper	1	75	15	81.2	21.5	69.656	642	0	1.6336	1.5538	1.5782	12.535	142
134	YAL007C	YAL007C	>YAL007C ERP2 SGDID:S000000005, Chr I from 138347-137700, reverse complement, Verified ORF, Protein that forms a heterotrimeric complex with Erp1p, Emp24p, and Erv25p; member, along with Emp24p and Erv25p, of the p24 family involved in ER to Golgi transpo	1	4	3	24.2	20.5	24.063	215	3.3121e-163	0.7448	0.68704	0.7094	13.221	14
135	YAL012W	YAL012W	>YAL012W CYS3 SGDID:S000000010, Chr I from 130802-131986, Verified ORF, Cystathionine gamma-lyase, catalyzes one of the two reactions involved in the transsulfuration pathway that yields cysteine from homocysteine with the intermediary formation of cystat	1	21	21	68	68	42.542	394	0	0.8226	0.76428	0.79931	13.786	97
137	YAL014C	YAL014C	>YAL014C SYN8 SGDID:S000000012, Chr I from 129020-128253, reverse complement, Verified ORF, Endosomal SNARE related to mammalian syntaxin 8	1	2	2	12.2	12.2	29.048	255	3.1893e-31	1.5922		1.5922	NaN	1
138	YAL016W	YAL016W	>YAL016W TPD3 SGDID:S000000014, Chr I from 124880-126787, Verified ORF, Regulatory subunit A of the heterotrimeric protein phosphatase 2A (PP2A), which also contains regulatory subunit Cdc55p and either catalytic subunit Pph21p or Pph22p; required for cel	1	15	15	35	35	70.907	635	0	1.3627	1.3186	1.3435	41.844	44
139	YAL017W	YAL017W	>YAL017W PSK1 SGDID:S000000015, Chr I from 120226-124296, Verified ORF, One of two (see also PSK2) PAS domain containing S/T protein kinases; coordinately regulates protein synthesis and carbohydrate metabolism and storage in response to a unknown metabol	1	21	20	26	25.3	152.33	1356	0	1.0683	1.0715	1.0715	34.493	15
140	YAL019W	YAL019W	>YAL019W FUN30 SGDID:S000000017, Chr I from 114920-118315, Verified ORF, Protein whose overexpression affects chromosome stability, potential Cdc28p substrate; homolog of Snf2p; the authentic, non-tagged protein is detected in highly purified mitochondria	1	16	16	22.4	22.4	128.51	1131	1.1239e-174	0.63687	0.5762	0.60951	43.597	18
141	YAL021C	YAL021C	>YAL021C CCR4 SGDID:S000000019, Chr I from 113360-110847, reverse complement, Verified ORF, Component of the CCR4-NOT transcriptional complex, which is involved in regulation of gene expression; component of the major cytoplasmic deadenylase, which is inv	1	21	21	30.5	30.5	94.669	837	0	1.0576	1.0332	1.0348	36.139	37
142	YAL023C	YAL023C	>YAL023C PMT2 SGDID:S000000021, Chr I from 108552-106273, reverse complement, Verified ORF, Protein O-mannosyltransferase, transfers mannose residues from dolichyl phosphate-D-mannose to protein serine/threonine residues; acts in a complex with Pmt1p, can	1	16	14	32.7	30	86.869	759	0	0.8177	0.78459	0.8009	11.189	39
143	YAL024C	YAL024C	>YAL024C LTE1 SGDID:S000000022, Chr I from 105873-101566, reverse complement, Verified ORF, Protein similar to GDP/GTP exchange factors but without detectable GEF activity; required for asymmetric localization of Bfa1p at daughter-directed spindle pole bo	1	17	17	17	17	163.15	1435	1.5161e-265	0.83175		0.83175	NaN	1
144	YAL025C	YAL025C	>YAL025C MAK16 SGDID:S000000023, Chr I from 101146-100226, reverse complement, Verified ORF, Essential nuclear protein, constituent of 66S pre-ribosomal particles; required for maturation of 25S and 5.8S rRNAs; required for maintenance of M1 satellite dou	1	3	3	18.6	18.6	35.694	306	2.4044e-09	0.59118	0.50929	0.54871	43.921	4
145	YAL026C	YAL026C	>YAL026C DRS2 SGDID:S000000024, Chr I from 99698-95631, reverse complement, Verified ORF, Aminophospholipid translocase (flippase) that maintains membrane lipid asymmetry in post-Golgi secretory vesicles; contributes to clathrin-coated vesicle formation a	1	14	14	15.1	15.1	153.84	1355	1.055e-159	1.0002	0.86168	0.96344	47.251	16
147	YAL029C	YAL029C	>YAL029C MYO4 SGDID:S000000027, Chr I from 92271-87856, reverse complement, Verified ORF, One of two type V myosin motors (along with MYO2) involved in actin-based transport of cargos; required for mRNA transport, including ASH1 mRNA, and facilitating the	1	13	11	14.1	12	169.34	1471	5.8164e-49	0.96562	0.79017	0.96294	12.756	9
149	YAL031C	YAL031C	>YAL031C GIP4 SGDID:S000000029, Chr I from 87032-84750, reverse complement, Verified ORF, Cytoplasmic Glc7-interacting protein whose overexpression relocalizes Glc7p from the nucleus and prevents chromosome segregation; potential Cdc28p substrate	1	3	3	8.2	8.2	86.635	760	7.127e-17	1.1963		1.1963	23.947	4
150	YAL033W	YAL033W	>YAL033W POP5 SGDID:S000000031, Chr I from 82707-83228, Verified ORF, Subunit of both RNase MRP, which cleaves pre-rRNA, and nuclear RNase P, which cleaves tRNA precursors to generate mature 5 ends	1	2	2	17.3	17.3	19.573	173	1.6619e-09	0.8548	0.85989	0.85989	5.0312	3
152	YAL034W-A	YAL034W-A	>YAL034W-A MTW1 SGDID:S000000032, Chr I from 79719-80588, Verified ORF, Essential component of the MIND kinetochore complex (Mtw1p Including Nnf1p-Nsl1p-Dsn1p) which joins kinetochore subunits contacting DNA to those contacting microtubules; critical to k	1	2	2	11.1	11.1	33.243	289	5.5716e-05	0.80142		0.80142	32.605	2
153	YAL035W	YAL035W	>YAL035W FUN12 SGDID:S000000033, Chr I from 76428-79436, Verified ORF, GTPase, required for general translation initiation by promoting Met-tRNAiMet binding to ribosomes and ribosomal subunit joining; homolog of bacterial IF2	1	32	32	38.6	38.6	112.27	1002	0	0.75818	0.71221	0.73527	20.089	108
154	YAL036C	YAL036C	>YAL036C RBG1 SGDID:S000000034, Chr I from 76153-75044, reverse complement, Verified ORF, Member of the DRG family of GTP-binding proteins; associates with translating ribosomes; interacts with Tma46p, Ygr250cp, Gir2p and Yap1p via two-hybrid	1	9	9	40.1	40.1	40.701	369	2.8231e-142	0.2615	0.30291	0.2895	67.021	17
155	YAL038W	YAL038W	>YAL038W CDC19 SGDID:S000000036, Chr I from 71787-73289, Verified ORF, Pyruvate kinase, functions as a homotetramer in glycolysis to convert phosphoenolpyruvate to pyruvate, the input for aerobic (TCA cycle) or anaerobic (glucose fermentation) respiration	1	57	56	79.6	79.6	54.544	500	0	1.0629	1.1072	1.0827	15.165	790
156	YAL039C	YAL039C	>YAL039C CYC3 SGDID:S000000037, Chr I from 69526-68717, reverse complement, Verified ORF, Cytochrome c heme lyase (holocytochrome c synthase), attaches heme to apo-cytochrome c (Cyc1p or Cyc7p) in the mitochondrial intermembrane space; human ortholog may	1	2	2	8.2	8.2	30.081	269	2.9989e-06	1.7383	1.4899	1.6012	6.0684	4
157	YAL041W	YAL041W	>YAL041W CDC24 SGDID:S000000039, Chr I from 62841-65405, Verified ORF, Guanine nucleotide exchange factor (GEF or GDP-release factor) for Cdc42p; required for polarity establishment and maintenance, and mutants have morphological defects in bud formation	1	8	8	11.4	11.4	96.938	854	6.1442e-91	0.60873		0.60873	4.4275	2
158	YAL042W	YAL042W	>YAL042W ERV46 SGDID:S000000040, Chr I from 61317-62564, Verified ORF, Protein localized to COPII-coated vesicles, forms a complex with Erv41p; involved in the membrane fusion stage of transport	1	12	12	47.2	47.2	46.235	415	2.7403e-44	0.68501	0.67924	0.68208	12.333	25
159	YAL043C	YAL043C	>YAL043C PTA1 SGDID:S000000041, Chr I from 61053-58696, reverse complement, Verified ORF, Subunit of holo-CPF, a multiprotein complex and functional homolog of mammalian CPSF, required for the cleavage and polyadenylation of mRNA and snoRNA 3 ends; invol	1	12	12	23.6	23.6	88.472	785	1.082e-244	1.01	0.95283	0.98791	29.092	35
160	YAL044C	YAL044C	>YAL044C GCV3 SGDID:S000000042, Chr I from 58463-57951, reverse complement, Verified ORF, H subunit of the mitochondrial glycine decarboxylase complex, required for the catabolism of glycine to 5,10-methylene-THF; also required for all protein lipoylation	1	8	8	48.2	48.2	18.793	170	0	2.7603	2.4119	2.6906	15.653	31
161	YAL044W-A	YAL044W-A	>YAL044W-A YAL044W-A SGDID:S000007586, Chr I from 57519-57851, Uncharacterized ORF, Putative protein of unknown function; similar to S. pombe uvi31 which is a putative DNA repair protein	1	2	2	47.3	47.3	12.537	110	2.8209e-08	0.63339	0.63623	0.63623	11.187	3
162	YAL047C	YAL047C	>YAL047C SPC72 SGDID:S000000045, Chr I from 56858-54990, reverse complement, Verified ORF, Component of the cytoplasmic Tub4p (gamma-tubulin) complex, binds spindle pole bodies and links them to microtubules; has roles in astral microtubule formation and	1	2	2	6.6	6.6	72.104	622	6.8857e-23	1.2526		1.2526	NaN	1
164	YAL049C	YAL049C	>YAL049C AIM2 SGDID:S000000047, Chr I from 52596-51856, reverse complement, Verified ORF, Cytoplasmic protein involved in mitochondrial function or organization; null mutant displays reduced frequency of mitochondrial genome loss; potential Hsp82p interac	1	4	4	29.3	29.3	27.089	246	1.4033e-222	1.1433	1.0619	1.0826	11.458	20
165	YAL051W	YAL051W	>YAL051W OAF1 SGDID:S000000048, Chr I from 48565-51708, Verified ORF, Oleate-activated transcription factor, acts alone and as a heterodimer with Pip2p; activates genes involved in beta-oxidation of fatty acids and peroxisome organization and biogenesis	1	5	5	3.8	3.8	118.86	1047	2.586e-73	1.1471	0.87325	1.0515	13.172	3
166	YAL053W	YAL053W	>YAL053W FLC2 SGDID:S000000049, Chr I from 45900-48251, Verified ORF, Putative FAD transporter; required for uptake of FAD into endoplasmic reticulum; involved in cell wall maintenance	1	6	6	12.8	12.8	87.462	783	3.306e-126	0.53128	0.42858	0.42901	26.406	4
168	YAL058W	YAL058W	>YAL058W CNE1 SGDID:S000000054, Chr I from 37465-38973, Verified ORF, Calnexin; integral membrane ER chaperone involved in folding and quality control of glycoproteins; chaperone activity is inhibited by Mpd1p, with which Cne1p interacts; 24% identical to	1	4	4	10.2	10.2	56.967	502	4.1114e-12	0.93044		0.93044	12.971	6
169	YAL059W	YAL059W	>YAL059W ECM1 SGDID:S000000055, Chr I from 36510-37148, Verified ORF, Protein of unknown function, localized in the nucleoplasm and the nucleolus, genetically interacts with MTR2 in 60S ribosomal protein subunit export	1	7	7	46.2	46.2	23.935	212	1.4121e-60	0.32671	0.42053	0.32671	36.487	8
170	YAL060W	YAL060W	>YAL060W BDH1 SGDID:S000000056, Chr I from 35156-36304, Verified ORF, NAD-dependent (R,R)-butanediol dehydrogenase, catalyzes oxidation of (R,R)-2,3-butanediol to (3R)-acetoin, oxidation of meso-butanediol to (3S)-acetoin, and reduction of acetoin; enhanc	1	7	7	27	27	41.538	382	7.4952e-88	2.1531	2.1533	2.1533	27.264	30
171	YAR002C-A	YAR002C-A	>YAR002C-A ERP1 SGDID:S000002129, Chr I from 154726-154067, reverse complement, Verified ORF, Protein that forms a heterotrimeric complex with Erp2p, Emp24p, and Erv25p; member, along with Emp24p and Erv25p, of the p24 family involved in ER to Golgi trans	1	7	7	35.2	35.2	24.723	219	1.6778e-262	0.81735	0.7397	0.78818	10.824	19
172	YAR002W	YAR002W	>YAR002W NUP60 SGDID:S000000063, Chr I from 152259-153878, Verified ORF, Subunit of the nuclear pore complex (NPC), functions to anchor Nup2p to the NPC in a process controlled by the nucleoplasmic concentration of Gsp1p-GTP; potential Cdc28p substrate; i	1	20	20	49.4	49.4	59.039	539	0	0.84184	0.77256	0.7936	35.845	16
173	YAR007C	YAR007C	>YAR007C RFA1 SGDID:S000000065, Chr I from 158621-156756, reverse complement, Verified ORF, Subunit of heterotrimeric Replication Protein A (RPA), which is a highly conserved single-stranded DNA binding protein involved in DNA replication, repair, and rec	1	15	15	30.9	30.9	70.347	621	7.6768e-113	0.9074	0.90866	0.90866	37.537	23
176	YAR015W	YAR015W	>YAR015W ADE1 SGDID:S000000070, Chr I from 169370-170290, Verified ORF, N-succinyl-5-aminoimidazole-4-carboxamide ribotide (SAICAR) synthetase, required for de novo purine nucleotide biosynthesis; red pigment accumulates in mutant cells deprived of aden	1	23	23	70.6	70.6	34.603	306	2.9676e-275	1.4131	1.2709	1.3051	42.412	71
177	YAR019C	YAR019C	>YAR019C CDC15 SGDID:S000000072, Chr I from 175133-172209, reverse complement, Verified ORF, Protein kinase of the Mitotic Exit Network that is localized to the spindle pole bodies at late anaphase; promotes mitotic exit by directly switching on the kinas	1	6	6	11.3	11.3	110.28	974	1.4136e-27	0.66463		0.66463	19.59	3
178	YAR027W	YAR027W	>YAR027W UIP3 SGDID:S000000075, Chr I from 183764-184471, Verified ORF, Putative integral membrane protein of unknown function; interacts with Ulp1p at the nuclear periphery; member of DUP240 gene family	1	2	1	11.5	6.8	27.116	235	4.2072e-10	0.23992		0.23992	NaN	1
180	YAR035W	YAR035W	>YAR035W YAT1 SGDID:S000000080, Chr I from 190187-192250, Verified ORF, Outer mitochondrial carnitine acetyltransferase, minor ethanol-inducible enzyme involved in transport of activated acyl groups from the cytoplasm into the mitochondrial matrix; phosph	1	4	4	7.4	7.4	77.765	687	4.2441e-24	0.90476		0.90476	NaN	1
181	YAR042W	YAR042W	>YAR042W SWH1 SGDID:S000000081, Chr I from 192613-196179, Verified ORF, Protein similar to mammalian oxysterol-binding protein; contains ankyrin repeats; localizes to the Golgi and the nucleus-vacuole junction	1	19	19	22.1	22.1	135.1	1188	0	1.067	1.2358	1.0911	16.151	8
182	YAR060C;YHR212C	YAR060C;YHR212C	>YAR060C YAR060C SGDID:S000000086, Chr I from 217483-217148, reverse complement, Dubious ORF, Dubious open reading frame unlikely to encode a protein, based on available experimental and comparative sequence data;>YHR212C YHR212C SGDID:S000001255, Chr VI	2	1	1	9.9	9.9	12.86	111	1.9515e-06	0.83087		0.83087	NaN	1
183	YBL001C	YBL001C	>YBL001C ECM15 SGDID:S000000097, Chr II from 237469-237155, reverse complement, Verified ORF, Non-essential protein of unknown function, likely exists as tetramer, may be regulated by the binding of small-molecule ligands (possibly sulfate ions), may have	1	5	5	66.3	66.3	11.518	104	1.7488e-80	1.5052	1.4942	1.5052	7.3725	10
184	YBL002W	YBL002W	>YBL002W HTB2 SGDID:S000000098, Chr II from 236495-236890, Verified ORF, Histone H2B, core histone protein required for chromatin assembly and chromosome function; nearly identical to HTB1; Rad6p-Bre1p-Lge1p mediated ubiquitination regulates transcription	1	20	4	88.5	15.3	14.237	131	0	1.0262	0.94389	0.99699	6.696	118
185	YBL003C;YDR225W	YBL003C;YDR225W	>YBL003C HTA2 SGDID:S000000099, Chr II from 235795-235397, reverse complement, Verified ORF, Histone H2A, core histone protein required for chromatin assembly and chromosome function; one of two nearly identical (see also HTA1) subtypes; DNA damage-depend	2	7	6	50	50	13.989	132	3.8743e-227	1.0108	0.90737	0.97959	13.526	38
186	YBL004W	YBL004W	>YBL004W UTP20 SGDID:S000000100, Chr II from 227639-235120, Verified ORF, Component of the small-subunit (SSU) processome, which is involved in the biogenesis of the 18S rRNA	1	28	28	14.2	14.2	287.56	2493	1.8887e-250	0.78905	0.78888	0.78897	13.677	54
188	YBL007C	YBL007C	>YBL007C SLA1 SGDID:S000000103, Chr II from 216369-212635, reverse complement, Verified ORF, Cytoskeletal protein binding protein required for assembly of the cortical actin cytoskeleton; interacts with proteins regulating actin dynamics and proteins requ	1	28	28	34	34	135.85	1244	0	0.78683	0.81223	0.80711	42.133	26
191	YBL010C	YBL010C	>YBL010C YBL010C SGDID:S000000106, Chr II from 206952-206110, reverse complement, Uncharacterized ORF, Putative protein of unknown function; green fluorescent protein (GFP)-fusion protein colocalizes with clathrin-coated vesicles	1	3	3	15	15	32.639	280	2.3485e-13		1.2861	1.2861	78.568	2
192	YBL011W	YBL011W	>YBL011W SCT1 SGDID:S000000107, Chr II from 203541-205820, Verified ORF, Glycerol 3-phosphate/dihydroxyacetone phosphate dual substrate-specific sn-1 acyltransferase of the glycerolipid biosynthesis pathway, prefers 16-carbon fatty acids, similar to Gpt2p	1	5	5	10.9	10.9	85.693	759	7.8577e-66	0.68899	0.67043	0.68899	7.336	5
193	YBL015W	YBL015W	>YBL015W ACH1 SGDID:S000000111, Chr II from 194125-195705, Verified ORF, Protein with CoA transferase activity, particularly for CoASH transfer from succinyl-CoA to acetate; has minor acetyl-CoA-hydrolase activity; phosphorylated; required for acetate uti	1	12	12	28.7	28.7	58.711	526	3.1499e-86	1.2687	1.2613	1.2687	50.939	18
194	YBL016W	YBL016W	>YBL016W FUS3 SGDID:S000000112, Chr II from 192454-193515, Verified ORF, Mitogen-activated serine/threonine protein kinase involved in mating; phosphoactivated by Ste7p; substrates include Ste12p, Far1p, Bni1p, Sst2p; inhibits invasive growth during matin	1	3	3	11.3	11.3	40.772	353	9.7168e-09	0.64317	0.50866	0.57197	11.873	2
195	YBL017C	YBL017C	>YBL017C PEP1 SGDID:S000000113, Chr II from 191586-186847, reverse complement, Verified ORF, Type I transmembrane sorting receptor for multiple vacuolar hydrolases; cycles between the late-Golgi and prevacuolar endosome-like compartments	1	18	17	16.6	16	177.78	1579	1.6959e-117	0.93505	0.89574	0.90836	49.029	31
197	YBL020W	YBL020W	>YBL020W RFT1 SGDID:S000000116, Chr II from 182404-184128, Verified ORF, Essential integral membrane protein that is required for translocation of Man5GlcNac2-PP-Dol from the cytoplasmic side to the lumenal side of the ER membrane but is not the flippase;	1	2	2	2.8	2.8	66.21	574	4.3242e-10	0.81471	0.67005	0.75865	17.605	5
198	YBL022C	YBL022C	>YBL022C PIM1 SGDID:S000000118, Chr II from 181278-177877, reverse complement, Verified ORF, ATP-dependent Lon protease, involved in degradation of misfolded proteins in mitochondria; required for biogenesis and maintenance of mitochondria	1	21	21	24.4	24.4	127.11	1133	2.2611e-275	1.1362	1.0488	1.1037	8.9735	33
199	YBL023C	YBL023C	>YBL023C MCM2 SGDID:S000000119, Chr II from 177529-174923, reverse complement, Verified ORF, Protein involved in DNA replication; component of the Mcm2-7 hexameric complex that binds chromatin as a part of the pre-replicative complex	1	12	12	16.9	16.9	98.778	868	5.649e-45	0.9342	0.85731	0.91008	13.816	20
200	YBL024W	YBL024W	>YBL024W NCL1 SGDID:S000000120, Chr II from 172537-174591, Verified ORF, S-adenosyl-L-methionine-dependent tRNA: m5C-methyltransferase, methylates cytosine to m5C at several positions in tRNAs and intron-containing pre-tRNAs; similar to Nop2p and human pr	1	30	30	57.6	57.6	77.878	684	0	1.0533	1.07	1.0618	22.227	94
201	YBL026W	YBL026W	>YBL026W LSM2 SGDID:S000000122, Chr II from 170626-170679,170808-171041, Verified ORF, Lsm (Like Sm) protein; part of heteroheptameric complexes (Lsm2p-7p and either Lsm1p or 8p): cytoplasmic Lsm1p complex involved in mRNA decay; nuclear Lsm8p complex par	1	4	4	44.2	44.2	11.163	95	2.1359e-50	0.94922	0.91267	0.93886	6.4179	38
202	YBL027W;YBR084C-A	YBL027W;YBR084C-A	>YBL027W RPL19B SGDID:S000000123, Chr II from 168426-168427,168812-169379, Verified ORF, Protein component of the large (60S) ribosomal subunit, nearly identical to Rpl19Ap and has similarity to rat L19 ribosomal protein; rpl19a and rpl19b single null mut	2	15	15	56.6	56.6	21.704	189	7.959e-201	0.66461	0.59547	0.64983	7.7495	91
203	YBL028C	YBL028C	>YBL028C YBL028C SGDID:S000000124, Chr II from 167841-167521, reverse complement, Verified ORF, Protein of unknown function that may interact with ribosomes; green fluorescent protein (GFP)-fusion protein localizes to the nucleolus; predicted to be involv	1	5	5	50	50	12.401	106	1.0637e-12	0.13053	0.089263	0.11908	64.471	5
204	YBL030C	YBL030C	>YBL030C PET9 SGDID:S000000126, Chr II from 164000-163044, reverse complement, Verified ORF, Major ADP/ATP carrier of the mitochondrial inner membrane, exchanges cytosolic ADP for mitochondrially synthesized ATP; phosphorylated; required for viability in	1	22	17	57.5	47.5	34.426	318	0	1.3555	1.301	1.3333	24.877	111
206	YBL032W	YBL032W	>YBL032W HEK2 SGDID:S000000128, Chr II from 160187-161332, Verified ORF, RNA binding protein involved in the asymmetric localization of ASH1 mRNA; represses translation of ASH1 mRNA, an effect reversed by Yck1p-dependent phosphoryation; regulates telomere	1	12	12	36.5	36.5	41.682	381	4.8658e-107	0.86701	0.7675	0.81794	9.0689	13
207	YBL033C	YBL033C	>YBL033C RIB1 SGDID:S000000129, Chr II from 159696-158659, reverse complement, Verified ORF, GTP cyclohydrolase II; catalyzes the first step of the riboflavin biosynthesis pathway	1	2	2	9	9	38.332	345	1.0731e-12		0.32166	0.32166	NaN	1
208	YBL034C	YBL034C	>YBL034C STU1 SGDID:S000000130, Chr II from 158392-153851, reverse complement, Verified ORF, Component of the mitotic spindle that binds to interpolar microtubules via its association with beta-tubulin (Tub2p); required for interpolar microtubules to prov	1	9	9	8.7	8.7	174.18	1513	4.0559e-42	0.59644	0.60929	0.60442	13.335	6
209	YBL035C	YBL035C	>YBL035C POL12 SGDID:S000000131, Chr II from 153613-151496, reverse complement, Verified ORF, B subunit of DNA polymerase alpha-primase complex, required for initiation of DNA replication during mitotic and premeiotic DNA synthesis; also functions in telo	1	8	8	14.6	14.6	78.773	705	8.2923e-135	0.62791	0.65116	0.63748	10.039	13
210	YBL036C	YBL036C	>YBL036C YBL036C SGDID:S000000132, Chr II from 151223-150450, reverse complement, Verified ORF, Putative non-specific single-domain racemase based on structural similarity; binds pyridoxal 5-phosphate; expression of GFP-fusion protein induced in response	1	18	18	58	58	29.123	257	4.6235e-130	1.0321	0.92556	0.98177	11.39	43
211	YBL037W	YBL037W	>YBL037W APL3 SGDID:S000000133, Chr II from 147212-150289, Verified ORF, Alpha-adaptin, large subunit of the clathrin associated protein complex (AP-2); involved in vesicle mediated transport	1	7	7	10.7	10.7	115.01	1025	1.7038e-56	1.1836		1.1836	11.738	6
212	YBL038W	YBL038W	>YBL038W MRPL16 SGDID:S000000134, Chr II from 146190-146888, Verified ORF, Mitochondrial ribosomal protein of the large subunit	1	3	3	19	19	26.518	232	8.1057e-09	1.1523	1.065	1.1078	3.5611	2
213	YBL039C	YBL039C	>YBL039C URA7 SGDID:S000000135, Chr II from 145731-143992, reverse complement, Verified ORF, Major CTP synthase isozyme (see also URA8), catalyzes the ATP-dependent transfer of the amide nitrogen from glutamine to UTP, forming CTP, the final step in de no	1	26	23	48.9	43	64.71	579	0	0.70186	0.6677	0.68707	37.628	155
215	YBL041W	YBL041W	>YBL041W PRE7 SGDID:S000000137, Chr II from 141250-141975, Verified ORF, Beta 6 subunit of the 20S proteasome	1	8	8	44	44	26.871	241	3.7258e-85	1.1279	1.1109	1.1237	6.8205	37
216	YBL042C	YBL042C	>YBL042C FUI1 SGDID:S000000138, Chr II from 140263-138344, reverse complement, Verified ORF, High affinity uridine permease, localizes to the plasma membrane; also mediates low but significant transport of the cytotoxic nucleoside analog 5-fluorouridine;	1	4	4	9.4	9.4	72.164	639	7.5673e-71	0.17564		0.17564	21.499	2
217	YBL045C	YBL045C	>YBL045C COR1 SGDID:S000000141, Chr II from 135519-134146, reverse complement, Verified ORF, Core subunit of the ubiquinol-cytochrome c reductase complex (bc1 complex), which is a component of the mitochondrial inner membrane electron transport chain	1	19	19	60.2	60.2	50.227	457	0	2.5505	2.5489	2.5497	44.075	58
218	YBL047C	YBL047C	>YBL047C EDE1 SGDID:S000000143, Chr II from 132043-127898, reverse complement, Verified ORF, Key endocytic protein involved in a network of interactions with other endocytic proteins, binds membranes in a ubiquitin-dependent manner, may also bind ubiquiti	1	46	46	53.7	53.7	150.78	1381	0	1.2008	1.1261	1.1505	53.728	83
219	YBL050W	YBL050W	>YBL050W SEC17 SGDID:S000000146, Chr II from 125128-125157,125274-126122, Verified ORF, Peripheral membrane protein required for vesicular transport between ER and Golgi and for the priming step in homotypic vacuole fusion, part of the cis-SNARE complex	1	6	6	30.8	30.8	32.802	292	2.0977e-126	1.2291	1.1949	1.2199	10.444	12
220	YBL051C	YBL051C	>YBL051C PIN4 SGDID:S000000147, Chr II from 124762-122756, reverse complement, Verified ORF, Protein involved in G2/M phase progression and response to DNA damage, interacts with Rad53p; contains an RNA recognition motif, a nuclear localization signal, an	1	8	8	16.8	16.8	73.775	668	0	1.0736	0.96171	0.99138	14.716	14
221	YBL054W	YBL054W	>YBL054W TOD6 SGDID:S000000150, Chr II from 117592-119169, Verified ORF, PAC motif binding protein involved in rRNA and ribosome biogenesis; subunit of the RPD3L histone deacetylase complex; Myb-like HTH transcription factor, similar to Dot6p; hypophospho	1	3	3	10.1	10.1	59.225	525	3.6214e-128	0.17272	1.7306	0.41562	149.06	4
222	YBL055C	YBL055C	>YBL055C YBL055C SGDID:S000000151, Chr II from 116832-115576, reverse complement, Verified ORF, 3-->5 exonuclease and endonuclease with a possible role in apoptosis; has similarity to mammalian and C. elegans apoptotic nucleases	1	6	6	21.5	21.5	47.389	418	2.5905e-20	0.9792	0.29236	0.85597	56.478	5
223	YBL056W	YBL056W	>YBL056W PTC3 SGDID:S000000152, Chr II from 113765-115171, Verified ORF, Type 2C protein phosphatase; dephosphorylates Hog1p (see also Ptc2p) to limit maximal kinase activity induced by osmotic stress; dephosphorylates T169 phosphorylated Cdc28p (see also	1	7	5	18.8	14.3	51.389	468	3.3483e-81	1.3069	0.93493	0.93493	61.125	5
224	YBL057C	YBL057C	>YBL057C PTH2 SGDID:S000000153, Chr II from 113447-112803, reverse complement, Verified ORF, One of two (see also PTH1) mitochondrially-localized peptidyl-tRNA hydrolases; negatively regulates the ubiquitin-proteasome pathway via interactions with ubiquit	1	5	5	25.7	25.7	23.128	214	2.2857e-27	1.3991	1.4658	1.4082	43.018	14
225	YBL058W	YBL058W	>YBL058W SHP1 SGDID:S000000154, Chr II from 111439-112710, Verified ORF, UBX (ubiquitin regulatory X) domain-containing protein that regulates Glc7p phosphatase activity and interacts with Cdc48p; interacts with ubiquitylated proteins in vivo and is requi	1	17	17	51.1	51.1	46.987	423	1.4047e-207	1.175	1.0917	1.1247	13.347	20
226	YBL059C-A	YBL059C-A	>YBL059C-A CMC2 SGDID:S000007488, Chr II from 110541-110508,110422-110127, reverse complement, Verified ORF, Protein of the mitochondrial intermembrane space with a role in respiratory chain complex assembly or maintenance; contains twin Cx9C motifs that	1	2	2	20.2	20.2	12.947	109	2.192e-06	0.92135		0.92135	6.9531	2
227	YBL059W	YBL059W	>YBL059W YBL059W SGDID:S000000155, Chr II from 110596-110881,110951-111246, Uncharacterized ORF, Putative protein of unknown function; the authentic, non-tagged protein is detected in highly purified mitochondria in high-throughput studies	1	2	2	22.8	22.8	22.278	193	1.8136e-07	1.13	1.4253	1.4253	44.087	3
228	YBL060W	YBL060W	>YBL060W YEL1 SGDID:S000000156, Chr II from 107934-109997, Verified ORF, Guanine nucleotide exchange factor specific for Arf3p; localized to the bud neck and tip; required for localization of Arf3p to the bud neck and tip	1	3	3	5.1	5.1	78.767	687	1.0883e-21	0.81362	1.1969	0.98682	34.459	2
229	YBL061C	YBL061C	>YBL061C SKT5 SGDID:S000000157, Chr II from 107408-105318, reverse complement, Verified ORF, Activator of Chs3p (chitin synthase III), recruits Chs3p to the bud neck via interaction with Bni4p; has similarity to Shc1p, which activates Chs3p during sporula	1	9	9	14.1	14.1	77.066	696	3.7255e-91	0.75956		0.75956	9.7293	3
230	YBL064C	YBL064C	>YBL064C PRX1 SGDID:S000000160, Chr II from 101158-100373, reverse complement, Verified ORF, Mitochondrial peroxiredoxin (1-Cys Prx) with thioredoxin peroxidase activity, has a role in reduction of hydroperoxides; reactivation requires Trr2p and glutathio	1	20	20	68.6	68.6	29.495	261	3.5025e-213	2.7702	2.9142	2.8782	19.405	37
232	YBL067C	YBL067C	>YBL067C UBP13 SGDID:S000000163, Chr II from 95884-93641, reverse complement, Verified ORF, Putative ubiquitin carboxyl-terminal hydrolase, ubiquitin-specific protease that cleaves ubiquitin-protein fusions	1	6	6	13.1	13.1	83.864	747	6.1356e-28		0.84281	0.84281	NaN	1
233	YBL068W	YBL068W	>YBL068W PRS4 SGDID:S000000164, Chr II from 92412-93395, Verified ORF, 5-phospho-ribosyl-1(alpha)-pyrophosphate synthetase, synthesizes PRPP, which is required for nucleotide, histidine, and tryptophan biosynthesis; one of five related enzymes, which are	1	10	6	37.9	22	35.846	327	3.911e-87	0.94689	0.8418	0.88274	14.206	25
234	YBL069W;YBL068W-A	YBL069W	>YBL069W AST1 SGDID:S000000165, Chr II from 90739-92028, Verified ORF, Peripheral membrane protein that interacts with the plasma membrane ATPase Pma1p and has a role in its targeting to the plasma membrane, possibly by influencing its incorporation into	2	5	4	14	10.7	48.348	429	1.9108e-20	0.63018	0.65912	0.64679	21.111	8
235	YBL072C;YER102W	YBL072C;YER102W	>YBL072C RPS8A SGDID:S000000168, Chr II from 89123-88521, reverse complement, Verified ORF, Protein component of the small (40S) ribosomal subunit; identical to Rps8Bp and has similarity to rat S8 ribosomal protein;>YER102W RPS8B SGDID:S000000904, Chr V	2	20	20	68.5	68.5	22.489	200	0	0.59833	0.56903	0.58399	14.717	156
236	YBL074C	YBL074C	>YBL074C AAR2 SGDID:S000000170, Chr II from 87787-86720, reverse complement, Verified ORF, Component of the U5 snRNP, required for splicing of U3 precursors; originally described as a splicing factor specifically required for splicing pre-mRNA of the MATa	1	5	5	30.1	30.1	41.687	355	3.3338e-78		0.6505	0.6505	NaN	1
238	YBL076C	YBL076C	>YBL076C ILS1 SGDID:S000000172, Chr II from 84259-81041, reverse complement, Verified ORF, Cytoplasmic isoleucine-tRNA synthetase, target of the G1-specific inhibitor reveromycin A	1	67	67	61.9	61.9	122.98	1072	0	0.9626	0.93004	0.94438	15.377	303
239	YBL078C	YBL078C	>YBL078C ATG8 SGDID:S000000174, Chr II from 80728-80375, reverse complement, Verified ORF, Component of autophagosomes and Cvt vesicles; undergoes conjugation to phosphatidylethanolamine (PE); Atg8p-PE is anchored to membranes, is involved in phagophore e	1	2	2	23.9	23.9	13.627	117	2.2315e-10	3.2931		3.2931	NaN	1
240	YBL079W	YBL079W	>YBL079W NUP170 SGDID:S000000175, Chr II from 75256-79764, Verified ORF, Subunit of the nuclear pore complex (NPC), required for NPC localization of specific nucleoporins; involved in nuclear envelope permeability and chromosome segregation; has similar t	1	19	19	18.2	18.2	169.47	1502	4.5436e-255	0.91651	0.89652	0.90986	64.987	23
241	YBL085W	YBL085W	>YBL085W BOI1 SGDID:S000000181, Chr II from 63873-66815, Verified ORF, Protein implicated in polar growth, functionally redundant with Boi2p; interacts with bud-emergence protein Bem1p; contains an SH3 (src homology 3) domain and a PH (pleckstrin homology	1	21	21	31.2	31.2	109.29	980	3.6962e-300	0.40333	0.54042	0.4845	41.205	8
242	YBL086C	YBL086C	>YBL086C YBL086C SGDID:S000000182, Chr II from 62599-61199, reverse complement, Uncharacterized ORF, Protein of unknown function; green fluorescent protein (GFP)-fusion protein localizes to the cell periphery	1	5	5	22.7	22.7	51.996	466	1.6224e-79	0.95974	1.0986	0.99845	10.958	3
243	YBL087C;YER117W	YBL087C;YER117W	>YBL087C RPL23A SGDID:S000000183, Chr II from 60735-60694,60189-59818, reverse complement, Verified ORF, Protein component of the large (60S) ribosomal subunit, identical to Rpl23Bp and has similarity to E. coli L14 and rat L23 ribosomal proteins;>YER117	2	14	14	89.8	89.8	14.473	137	8.6969e-186	0.59452	0.56372	0.58111	29.441	119
244	YBL091C	YBL091C	>YBL091C MAP2 SGDID:S000000187, Chr II from 48625-47360, reverse complement, Verified ORF, Methionine aminopeptidase, catalyzes the cotranslational removal of N-terminal methionine from nascent polypeptides; function is partially redundant with that of Ma	1	13	13	43.7	43.7	47.502	421	0	0.91912	0.89479	0.90441	66.525	18
245	YBL092W	YBL092W	>YBL092W RPL32 SGDID:S000000188, Chr II from 45975-46367, Verified ORF, Protein component of the large (60S) ribosomal subunit, has similarity to rat L32 ribosomal protein; overexpression disrupts telomeric silencing	1	16	16	70	70	14.771	130	8.3006e-280	0.67034	0.60478	0.64718	18.767	113
247	YBL097W	YBL097W	>YBL097W BRN1 SGDID:S000000193, Chr II from 40828-43092, Verified ORF, Subunit of the condensin complex; required for chromosome condensation and for clustering of tRNA genes at the nucleolus; may influence multiple aspects of chromosome transmission	1	4	4	9	9	86.229	754	1.6569e-18	0.331		0.331	NaN	1
248	YBL098W	YBL098W	>YBL098W BNA4 SGDID:S000000194, Chr II from 39142-40524, Verified ORF, Kynurenine 3-mono oxygenase, required for the de novo biosynthesis of NAD from tryptophan via kynurenine; expression regulated by Hst1p; putative therapeutic target for Huntington dise	1	8	8	19.1	19.1	52.429	460	2.7287e-37	1.2973	1.084	1.192	70.165	15
249	YBL099W	YBL099W	>YBL099W ATP1 SGDID:S000000195, Chr II from 37050-38687, Verified ORF, Alpha subunit of the F1 sector of mitochondrial F1F0 ATP synthase, which is a large, evolutionarily conserved enzyme complex required for ATP synthesis; phosphorylated	1	33	33	54.1	54.1	58.617	545	0	1.6211	1.5536	1.602	30.643	115
251	YBL101C	YBL101C	>YBL101C ECM21 SGDID:S000000197, Chr II from 28299-24946, reverse complement, Verified ORF, Protein involved in regulating the endocytosis of plasma membrane proteins; identified as a substrate for ubiquitination by Rsp5p and deubiquitination by Ubp2p; pr	1	17	17	26.4	26.4	123.61	1117	1.9285e-183	2.6205	2.4131	2.4318	23.281	15
253	YBL103C	YBL103C	>YBL103C RTG3 SGDID:S000000199, Chr II from 23535-22075, reverse complement, Verified ORF, Basic helix-loop-helix-leucine zipper (bHLH/Zip) transcription factor that forms a complex with another bHLH/Zip protein, Rtg1p, to activate the retrograde (RTG) an	1	4	4	14	14	54.139	486	4.9265e-16	0.45731		0.45731	174.66	2
254	YBL104C	YBL104C	>YBL104C YBL104C SGDID:S000000200, Chr II from 21293-18177, reverse complement, Uncharacterized ORF, Putative protein of unknown function, promoter contains multiple GCN4 binding sites	1	3	3	3.5	3.5	117.63	1038	4.0852e-28	1.6114	1.402	1.402	24.61	6
255	YBL105C	YBL105C	>YBL105C PKC1 SGDID:S000000201, Chr II from 17696-14241, reverse complement, Verified ORF, Protein serine/threonine kinase essential for cell wall remodeling during growth; localized to sites of polarized growth and the mother-daughter bud neck; homolog o	1	8	8	10.7	10.7	131.52	1151	4.9774e-127	1.0264	1.0113	1.0179	19.105	8
257	YBR002C	YBR002C	>YBR002C RER2 SGDID:S000000206, Chr II from 242570-241710, reverse complement, Verified ORF, Cis-prenyltransferase involved in dolichol synthesis; participates in endoplasmic reticulum (ER) protein sorting	1	2	2	5.9	5.9	32.693	286	0.00014351	1.1928	0.9969	1.1266	8.8283	7
258	YBR003W	YBR003W	>YBR003W COQ1 SGDID:S000000207, Chr II from 242811-244232, Verified ORF, Hexaprenyl pyrophosphate synthetase, catalyzes the first step in ubiquinone (coenzyme Q) biosynthesis	1	5	5	17.1	17.1	52.559	473	9.1396e-47	0.87638	0.88727	0.87771	12.442	6
260	YBR005W	YBR005W	>YBR005W RCR1 SGDID:S000000209, Chr II from 245908-246549, Verified ORF, Protein of the ER membrane involved in cell wall chitin deposition; may function in the endosomal-vacuolar trafficking pathway, helping determine whether plasma membrane proteins are	1	2	2	17.4	17.4	23.886	213	8.235e-10	0.87575		0.87575	4.0993	2
261	YBR006W	YBR006W	>YBR006W UGA2 SGDID:S000000210, Chr II from 247012-248505, Verified ORF, Succinate semialdehyde dehydrogenase involved in the utilization of gamma-aminobutyrate (GABA) as a nitrogen source; part of the 4-aminobutyrate and glutamate degradation pathways; l	1	10	10	23.1	23.1	54.189	497	1.6124e-52	3.6275	4.0475	3.9444	36.835	22
262	YBR007C	YBR007C	>YBR007C DSF2 SGDID:S000000211, Chr II from 251017-248807, reverse complement, Uncharacterized ORF, Deletion suppressor of mpt5 mutation	1	5	5	9.6	9.6	82.408	736	3.5173e-49	5.104	4.8906	4.9962	0.98548	2
263	YBR009C;YNL030W	YBR009C;YNL030W	>YBR009C HHF1 SGDID:S000000213, Chr II from 255682-255371, reverse complement, Verified ORF, Histone H4, core histone protein required for chromatin assembly and chromosome function; one of two identical histone proteins (see also HHF2); contributes to te	2	16	16	72.8	72.8	11.368	103	2.912e-304	0.96971	0.89704	0.9423	19.192	272
264	YBR010W;YNL031C	YBR010W;YNL031C	>YBR010W HHT1 SGDID:S000000214, Chr II from 256329-256739, Verified ORF, Histone H3, core histone protein required for chromatin assembly, part of heterochromatin-mediated telomeric and HM silencing; one of two identical histone H3 proteins (see HHT2); re	2	14	14	74.3	74.3	15.356	136	1.2934e-143	0.34432	0.23056	0.24044	70.888	37
265	YBR011C	YBR011C	>YBR011C IPP1 SGDID:S000000215, Chr II from 257973-257110, reverse complement, Verified ORF, Cytoplasmic inorganic pyrophosphatase (PPase), homodimer that catalyzes the rapid exchange of oxygens from Pi with water, highly expressed and essential for viabi	1	32	32	93.4	93.4	32.299	287	0	1.0018	0.90893	0.96356	50.974	189
266	YBR014C	YBR014C	>YBR014C GRX7 SGDID:S000000218, Chr II from 267336-266725, reverse complement, Verified ORF, Cis-golgi localized monothiol glutaredoxin; more similar in activity to dithiol than other monothiol glutaredoxins; involved in the oxidative stress response; doe	1	4	4	27.1	27.1	22.565	203	4.4547e-87	0.47821	1.3496	0.72335	81.771	5
267	YBR015C	YBR015C	>YBR015C MNN2 SGDID:S000000219, Chr II from 269503-267710, reverse complement, Verified ORF, Alpha-1,2-mannosyltransferase, responsible for addition of the first alpha-1,2-linked mannose to form the branches on the mannan backbone of oligosaccharides, loc	1	16	16	38.9	38.9	67.773	597	0	0.79181	0.74767	0.75622	43.416	45
268	YBR017C	YBR017C	>YBR017C KAP104 SGDID:S000000221, Chr II from 273703-270947, reverse complement, Verified ORF, Transportin or cytosolic karyopherin beta 2; functions in the rg-nuclear localization signal-mediated nuclear import/reimport of mRNA-binding proteins Nab2p and	1	8	8	12	12	103.68	918	5.3219e-135	1.1644	1.1198	1.1538	11.448	12
270	YBR022W	YBR022W	>YBR022W POA1 SGDID:S000000226, Chr II from 283738-284271, Verified ORF, Phosphatase that is highly specific for ADP-ribose 1-phosphate, a tRNA splicing metabolite; may have a role in regulation of tRNA splicing	1	2	2	17.5	17.5	19.938	177	1.3245e-18	1.5635	1.7649	1.5635	18.323	5
272	YBR024W	YBR024W	>YBR024W SCO2 SGDID:S000000228, Chr II from 289445-290350, Verified ORF, Protein anchored to the mitochondrial inner membrane, similar to Sco1p and may have a redundant function with Sco1p in delivery of copper to cytochrome c oxidase; interacts with Cox2	1	2	2	13.3	13.3	34.888	301	5.9789e-12	1.9089		1.9089	8.2463	2
273	YBR025C	YBR025C	>YBR025C OLA1 SGDID:S000000229, Chr II from 291865-290681, reverse complement, Verified ORF, P-loop ATPase with similarity to human OLA1 and bacterial YchF; identified as specifically interacting with the proteasome; protein levels are induced by hydrogen	1	35	35	64.7	64.7	44.174	394	0	0.8767	0.80752	0.85681	80.078	151
274	YBR026C	YBR026C	>YBR026C ETR1 SGDID:S000000230, Chr II from 294019-292877, reverse complement, Verified ORF, 2-enoyl thioester reductase, member of the medium chain dehydrogenase/reductase family; localized to in mitochondria, where it has a probable role in fatty acid s	1	21	21	57.1	57.1	42.066	380	3.4003e-238	1.4877	1.4976	1.4964	16.552	49
276	YBR029C	YBR029C	>YBR029C CDS1 SGDID:S000000233, Chr II from 297742-296369, reverse complement, Verified ORF, Phosphatidate cytidylyltransferase (CDP-diglyceride synthetase); an enzyme that catalyzes that conversion of CTP + phosphate into diphosphate + CDP-diaclglyerol,	1	6	6	12.5	12.5	51.822	457	2.3573e-23	0.53343	0.45149	0.53341	24.394	14
277	YBR031W	YBR031W	>YBR031W RPL4A SGDID:S000000235, Chr II from 300166-301254, Verified ORF, N-terminally acetylated protein component of the large (60S) ribosomal subunit, nearly identical to Rpl4Bp and has similarity to E. coli L4 and rat L4 ribosomal proteins	1	33	2	75.1	3.9	39.092	362	0	0.71509	0.63245	0.66574	13.824	32
278	YBR034C	YBR034C	>YBR034C HMT1 SGDID:S000000238, Chr II from 305976-304930, reverse complement, Verified ORF, Nuclear SAM-dependent mono- and asymmetric arginine dimethylating methyltransferase that modifies hnRNPs, including Npl3p and Hrp1p, thus facilitating nuclear exp	1	11	11	40.2	40.2	39.786	348	3.1781e-57	0.89364	0.80089	0.84477	17.167	25
279	YBR035C	YBR035C	>YBR035C PDX3 SGDID:S000000239, Chr II from 306955-306269, reverse complement, Verified ORF, Pyridoxine (pyridoxamine) phosphate oxidase, has homologs in E. coli and Myxococcus xanthus; transcription is under the general control of nitrogen metabolism	1	18	18	78.5	78.5	26.908	228	0	2.0761	1.8315	1.9798	15.239	59
280	YBR037C	YBR037C	>YBR037C SCO1 SGDID:S000000241, Chr II from 311451-310564, reverse complement, Verified ORF, Copper-binding protein of the mitochondrial inner membrane, required for cytochrome c oxidase activity and respiration; may function to deliver copper to cytochro	1	5	5	24.7	24.7	33.166	295	5.0308e-52	1.8109	1.8044	1.8044	9.9248	9
281	YBR038W	YBR038W	>YBR038W CHS2 SGDID:S000000242, Chr II from 311897-314788, Verified ORF, Chitin synthase II; catalyzes transfer of N-acetylglucosamine (GlcNAc) to chitin upon activation of zymogenic form; required for chitin synthesis in the primary septum during cytokin	1	3	3	6.7	6.7	109.88	963	1.7535e-07	2.3898		2.3898	NaN	1
282	YBR039W	YBR039W	>YBR039W ATP3 SGDID:S000000243, Chr II from 315575-316510, Verified ORF, Gamma subunit of the F1 sector of mitochondrial F1F0 ATP synthase, which is a large, evolutionarily conserved enzyme complex required for ATP synthesis	1	13	13	45	45	34.35	311	5.2578e-303	1.8037	1.9318	1.8429	14.931	34
283	YBR041W	YBR041W	>YBR041W FAT1 SGDID:S000000245, Chr II from 318266-320275, Verified ORF, Fatty acid transporter and very long-chain fatty acyl-CoA synthetase, may form a complex with Faa1p or Faa4p that imports and activates exogenous fatty acids	1	16	16	33.9	33.9	77.14	669	2.6592e-214	1.3638	1.2709	1.3253	37.194	33
284	YBR042C	YBR042C	>YBR042C CST26 SGDID:S000000246, Chr II from 321609-320416, reverse complement, Verified ORF, Protein required for incorporation of stearic acid into phosphatidylinositol; affects chromosome stability when overexpressed	1	6	6	22.7	22.7	45.515	397	5.3685e-39	0.92432	0.9326	0.9326	14.801	10
287	YBR046C	YBR046C	>YBR046C ZTA1 SGDID:S000000250, Chr II from 331509-330505, reverse complement, Verified ORF, NADPH-dependent quinone reductase, GFP-tagged protein localizes to the cytoplasm and nucleus; has similarity to E. coli quinone oxidoreductase and to human zeta-c	1	14	14	45.2	45.2	37.018	334	0	3.2415	3.1091	3.1812	61.619	45
289	YBR048W;YDR025W	YBR048W;YDR025W	>YBR048W RPS11B SGDID:S000000252, Chr II from 332829-332873,333385-333810, Verified ORF, Protein component of the small (40S) ribosomal subunit; identical to Rps11Ap and has similarity to E. coli S17 and rat S11 ribosomal proteins;>YDR025W RPS11A SGDID:S	2	19	19	73.1	73.1	17.749	156	4.3414e-222	0.66797	0.6569	0.66567	47.534	113
290	YBR049C	YBR049C	>YBR049C REB1 SGDID:S000000253, Chr II from 336816-334384, reverse complement, Verified ORF, RNA polymerase I enhancer binding protein; DNA binding protein which binds to genes transcribed by both RNA polymerase I and RNA polymerase II; required for termi	1	14	13	24.4	23.6	91.873	810	2.1498e-194	0.99213	1.9212	1.0189	80.212	8
291	YBR052C	YBR052C	>YBR052C RFS1 SGDID:S000000256, Chr II from 339350-338718, reverse complement, Verified ORF, Protein of unknown function; member of a flavodoxin-like fold protein family that includes Pst2p and Ycp4p; green fluorescent protein (GFP)-fusion protein localiz	1	7	7	35.7	35.7	22.921	210	5.4076e-101	1.5909	1.449	1.5146	12.925	36
292	YBR053C	YBR053C	>YBR053C YBR053C SGDID:S000000257, Chr II from 340749-339673, reverse complement, Uncharacterized ORF, Putative protein of unknown function; induced by cell wall perturbation	1	15	15	52.8	52.8	40.295	358	7.7076e-140	1.5823	1.4252	1.5694	16.496	26
293	YBR054W	YBR054W	>YBR054W YRO2 SGDID:S000000258, Chr II from 343099-344133, Verified ORF, Putative protein of unknown function; the authentic, non-tagged protein is detected in a phosphorylated state in highly purified mitochondria in high-throughput studies; transcriptio	1	12	10	22.4	15.4	38.719	344	5.5087e-252	1.8298	6.1152	1.8413	78.996	14
294	YBR055C	YBR055C	>YBR055C PRP6 SGDID:S000000259, Chr II from 347299-344600, reverse complement, Verified ORF, Splicing factor, component of the U4/U6-U5 snRNP complex	1	3	3	4.1	4.1	104.23	899	1.0398e-07	0.82781	0.86102	0.84425	130.38	6
295	YBR056W	YBR056W	>YBR056W YBR056W SGDID:S000000260, Chr II from 347877-349382, Uncharacterized ORF, Putative cytoplasmic protein of unknown function	1	17	17	38.1	38.1	57.821	501	1.726e-211	2.3221	2.2317	2.285	38.905	46
296	YBR057C	YBR057C	>YBR057C MUM2 SGDID:S000000261, Chr II from 353291-352191, reverse complement, Verified ORF, Cytoplasmic protein essential for meiotic DNA replication and sporulation; interacts with Orc2p, which is a component of the origin recognition complex	1	1	1	3	3	41.433	366	1.0177e-09	0.39542		0.39542	16.447	2
297	YBR058C	YBR058C	>YBR058C UBP14 SGDID:S000000262, Chr II from 356015-353670, reverse complement, Verified ORF, Ubiquitin-specific protease that specifically disassembles unanchored ubiquitin chains; involved in fructose-1,6-bisphosphatase (Fbp1p) degradation; similar to h	1	4	4	6.7	6.7	88.629	781	2.08e-10	1.1604	1.0663	1.1124	1.1792	2
298	YBR058C-A	YBR058C-A	>YBR058C-A TSC3 SGDID:S000007521, Chr II from 356564-356322, reverse complement, Verified ORF, Protein that stimulates the activity of serine palmitoyltransferase (Lcb1p, Lcb2p) several-fold; involved in sphingolipid biosynthesis	1	1	1	17.5	17.5	9.5791	80	1.8805e-10		0.70534	0.70534	NaN	1
299	YBR059C	YBR059C	>YBR059C AKL1 SGDID:S000000263, Chr II from 360185-356859, reverse complement, Verified ORF, Ser-Thr protein kinase, member (with Ark1p and Prk1p) of the Ark kinase family; involved in endocytosis and actin cytoskeleton organization	1	24	23	37	36.2	123.99	1108	0	1.1094	1.152	1.139	34.424	13
300	YBR060C	YBR060C	>YBR060C ORC2 SGDID:S000000264, Chr II from 362512-360650, reverse complement, Verified ORF, Subunit of the origin recognition complex, which directs DNA replication by binding to replication origins and is also involved in transcriptional silencing; inte	1	11	11	25.6	25.6	71.237	620	1.0126e-103	0.73078		0.73078	20.2	2
301	YBR061C	YBR061C	>YBR061C TRM7 SGDID:S000000265, Chr II from 365717-364785, reverse complement, Verified ORF, 2-O-ribose methyltransferase, methylates the 2-O-ribose of nucleotides at positions 32 and 34 of the tRNA anticodon loop	1	2	2	9	9	34.7	310	7.0741e-08	0.8512	1.013	0.85501	13.511	3
302	YBR065C	YBR065C	>YBR065C ECM2 SGDID:S000000269, Chr II from 369676-368582, reverse complement, Verified ORF, Pre-mRNA splicing factor, facilitates the cooperative formation of U2/U6 helix II in association with stem II in the spliceosome, function may be regulated by Slu	1	1	1	3.3	3.3	40.924	364	4.3885e-20	1.4669	1.2833	1.3721	1.0426	2
303	YBR068C	YBR068C	>YBR068C BAP2 SGDID:S000000272, Chr II from 375687-373858, reverse complement, Verified ORF, High-affinity leucine permease, functions as a branched-chain amino acid permease involved in the uptake of leucine, isoleucine and valine; contains 12 predicted	1	6	6	11.3	11.3	67.669	609	1.6017e-203	1.1865		1.1865	NaN	1
304	YBR069C	YBR069C	>YBR069C TAT1 SGDID:S000000273, Chr II from 378430-376571, reverse complement, Verified ORF, Amino acid transport protein for valine, leucine, isoleucine, and tyrosine, low-affinity tryptophan and histidine transporter; overexpression confers FK506 and FT	1	9	9	20.2	20.2	68.757	619	2.9676e-130	0.42159	0.60142	0.50354	77.517	4
306	YBR072W	YBR072W	>YBR072W HSP26 SGDID:S000000276, Chr II from 382027-382671, Verified ORF, Small heat shock protein (sHSP) with chaperone activity; forms hollow, sphere-shaped oligomers that suppress unfolded proteins aggregation; oligomer activation requires a heat-induc	1	10	10	56.1	56.1	23.879	214	0	15.252	17.765	17.025	103.31	81
307	YBR073W	YBR073W	>YBR073W RDH54 SGDID:S000000277, Chr II from 383107-385983, Verified ORF, DNA-dependent ATPase, stimulates strand exchange by modifying the topology of double-stranded DNA; involved in recombinational repair of DNA double-strand breaks during mitosis and	1	6	6	9.4	9.4	108.03	958	6.6356e-105	0.17398	0.77396	0.46921	77.233	4
308	YBR074W	YBR074W	>YBR074W YBR074W SGDID:S000000278, Chr II from 386281-389211, Uncharacterized ORF, Putative metalloprotease	1	9	9	13.2	13.2	111.07	976	9.0379e-73	0.93806	0.9878	0.95448	59.828	18
309	YBR077C	YBR077C	>YBR077C SLM4 SGDID:S000000281, Chr II from 392287-391799, reverse complement, Verified ORF, Component of the EGO complex, which is involved in the regulation of microautophagy, and of the GSE complex, which is required for proper sorting of amino acid pe	1	4	4	32.7	32.7	18.354	162	5.8437e-08	1.5142	1.5133	1.5138	10.133	4
310	YBR078W	YBR078W	>YBR078W ECM33 SGDID:S000000282, Chr II from 393118-393175,393506-394854, Verified ORF, GPI-anchored protein of unknown function, has a possible role in apical bud growth; GPI-anchoring on the plasma membrane crucial to function; phosphorylated in mitocho	1	7	7	17.3	17.3	48.236	468	2.3959e-267	0.73479	0.61299	0.68046	15.906	45
311	YBR079C	YBR079C	>YBR079C RPG1 SGDID:S000000283, Chr II from 398271-395377, reverse complement, Verified ORF, eIF3a subunit of the core complex of translation initiation factor 3 (eIF3), essential for translation; part of a subcomplex (Prt1p-Rpg1p-Nip1p) that stimulates b	1	64	64	67.9	67.9	110.34	964	0	0.85053	0.80755	0.83172	44.379	230
312	YBR080C	YBR080C	>YBR080C SEC18 SGDID:S000000284, Chr II from 400884-398608, reverse complement, Verified ORF, ATPase required for the release of Sec17p during the priming step in homotypic vacuole fusion and for ER to Golgi transport; homolog of the mammalian NSF	1	27	27	45.3	45.3	84.055	758	0	1.1455	1.1075	1.1256	15.863	81
313	YBR081C	YBR081C	>YBR081C SPT7 SGDID:S000000285, Chr II from 405245-401247, reverse complement, Verified ORF, Subunit of the SAGA transcriptional regulatory complex, involved in proper assembly of the complex; also present as a C-terminally truncated form in the SLIK/SALS	1	16	16	14	14	152.62	1332	3.0734e-240	0.93042	2.6936	1.0177	64.142	3
314	YBR082C	YBR082C	>YBR082C UBC4 SGDID:S000000286, Chr II from 407163-407117,407021-406622, reverse complement, Verified ORF, Ubiquitin-conjugating enzyme (E2), mediates degradation of abnormal or excess proteins, including calmodulin and histone H3; interacts with many SCF	1	3	2	26.4	18.9	16.456	148	2.1989e-30	1.0417	1.0173	1.0297	24.541	18
316	YBR084W	YBR084W	>YBR084W MIS1 SGDID:S000000288, Chr II from 411048-413975, Verified ORF, Mitochondrial C1-tetrahydrofolate synthase, involved in interconversion between different oxidation states of tetrahydrofolate (THF); provides activities of formyl-THF synthetase, me	1	39	39	45.6	45.6	106.22	975	0	0.82196	0.81474	0.81846	24.316	80
317	YBR085C-A	YBR085C-A	>YBR085C-A YBR085C-A SGDID:S000007522, Chr II from 419158-418901, reverse complement, Uncharacterized ORF, Putative protein of unknown function; green fluorescent protein (GFP)-fusion protein localizes to the cytoplasm and to the nucleus	1	5	5	75.3	75.3	9.4044	85	1.1315e-144	4.5577	5.0376	4.7096	58.32	10
319	YBR086C	YBR086C	>YBR086C IST2 SGDID:S000000290, Chr II from 423035-420195, reverse complement, Verified ORF, Plasma membrane protein that may be involved in osmotolerance, localizes to the mother cell in small-budded cells and to the bud in medium- and large-budded cells	1	38	38	43.9	43.9	105.85	946	0	1.1987	1.1506	1.1713	63.376	47
320	YBR087W	YBR087W	>YBR087W RFC5 SGDID:S000000291, Chr II from 423759-424823, Verified ORF, Subunit of heteropentameric Replication factor C (RF-C), which is a DNA binding protein and ATPase that acts as a clamp loader of the proliferating cell nuclear antigen (PCNA) proces	1	5	5	24.3	24.3	39.941	354	1.1953e-55	0.95798	0.95699	0.95798	46.017	14
321	YBR088C	YBR088C	>YBR088C POL30 SGDID:S000000292, Chr II from 425760-424984, reverse complement, Verified ORF, Proliferating cell nuclear antigen (PCNA), functions as the sliding clamp for DNA polymerase delta; may function as a docking site for other proteins required fo	1	17	17	60.5	60.5	28.916	258	3.4604e-239	1.0177	0.95048	0.99358	44.271	89
322	YBR089C-A	YBR089C-A	>YBR089C-A NHP6B SGDID:S000002157, Chr II from 426483-426184, reverse complement, Verified ORF, High-mobility group non-histone chromatin protein, functionally redundant with Nhp6Ap; homologous to mammalian high mobility group proteins 1 and 2; acts to re	1	4	4	21.2	21.2	11.575	99	3.1296e-34	1.821	1.7649	1.7927	1.5061	2
323	YBR092C;YBR093C;YAR071W;YHR215W	YBR092C	>YBR092C PHO3 SGDID:S000000296, Chr II from 429095-427692, reverse complement, Verified ORF, Constitutively expressed acid phosphatase similar to Pho5p; brought to the cell surface by transport vesicles; hydrolyzes thiamin phosphates in the periplasmic sp	4	9	9	21.8	21.8	52.776	467	6.3148e-60	0.49327	0.4395	0.44121	21.061	9
324	YBR094W	YBR094W	>YBR094W PBY1 SGDID:S000000298, Chr II from 432030-434291, Verified ORF, Putative tubulin tyrosine ligase associated with P-bodies	1	14	14	26	26	86.437	753	4.7143e-197	1.024	0.99348	1.01	14.17	29
325	YBR095C	YBR095C	>YBR095C RXT2 SGDID:S000000299, Chr II from 435692-434400, reverse complement, Verified ORF, Subunit of the histone deacetylase Rpd3L complex; possibly involved in cell fusion and invasive growth	1	8	8	18.1	18.1	48.629	430	4.87e-86	0.83061	1.2725	0.98149	28.759	4
326	YBR096W	YBR096W	>YBR096W YBR096W SGDID:S000000300, Chr II from 436015-436707, Uncharacterized ORF, Putative protein of unknown function; green fluorescent protein (GFP)-fusion protein localizes to the ER	1	5	5	19.6	19.6	27.092	230	2.5514e-37	0.99324	0.9967	0.99497	3.1469	2
327	YBR097W	YBR097W	>YBR097W VPS15 SGDID:S000000301, Chr II from 436945-441309, Verified ORF, Myristoylated serine/threonine protein kinase involved in vacuolar protein sorting; functions as a membrane-associated complex with Vps34p; active form recruits Vps34p to the Golgi	1	4	4	3.5	3.5	166.36	1454	2.2939e-10	0.1038	1.3165	0.36966	178.61	2
328	YBR098W	YBR098W	>YBR098W MMS4 SGDID:S000000302, Chr II from 441509-443584, Verified ORF, Subunit of the structure-specific Mms4p-Mus81p endonuclease that cleaves branched DNA; involved in recombination, DNA repair, and joint molecule formation/resolution during meiotic r	1	9	9	25.2	25.2	78.763	691	1.8594e-82	0.83277		0.83277	NaN	1
329	YBR101C	YBR101C	>YBR101C FES1 SGDID:S000000305, Chr II from 444687-443815, reverse complement, Verified ORF, Hsp70 (Ssa1p) nucleotide exchange factor, cytosolic homolog of Sil1p, which is the nucleotide exchange factor for BiP (Kar2p) in the endoplasmic reticulum	1	16	16	66.9	66.9	32.604	290	9.8092e-288	1.3987	1.3035	1.3383	21.908	52
330	YBR102C	YBR102C	>YBR102C EXO84 SGDID:S000000306, Chr II from 447317-445056, reverse complement, Verified ORF, Essential protein with dual roles in spliceosome assembly and exocytosis; the exocyst complex (Sec3p, Sec5p, Sec6p, Sec8p, Sec10p, Sec15p, Exo70p, and Exo84p) me	1	5	5	10.1	10.1	85.537	753	5.7769e-36	1.3312	1.2795	1.3051	56.36	6
331	YBR103W	YBR103W	>YBR103W SIF2 SGDID:S000000307, Chr II from 447703-449310, Verified ORF, WD40 repeat-containing subunit of the Set3C histone deacetylase complex, which represses early/middle sporulation genes; antagonizes telomeric silencing; binds specifically to the Si	1	6	6	19.1	19.1	59.16	535	2.5771e-56	1.7336	1.3852	1.6005	19.152	7
332	YBR106W	YBR106W	>YBR106W PHO88 SGDID:S000000310, Chr II from 452652-453218, Verified ORF, Probable membrane protein, involved in phosphate transport; pho88 pho86 double null mutant exhibits enhanced synthesis of repressible acid phosphatase at high inorganic phosphate co	1	14	14	64.4	64.4	21.137	188	4.0435e-241	0.60789	0.55755	0.59679	35.826	100
333	YBR108W	YBR108W	>YBR108W AIM3 SGDID:S000000312, Chr II from 454816-457659, Verified ORF, Protein interacting with Rvs167p; null mutant is viable and displays elevated frequency of mitochondrial genome loss	1	11	11	16.1	16.1	103.83	947	2.0836e-200	1.4529	1.2317	1.3849	7.3031	3
334	YBR109C	YBR109C	>YBR109C CMD1 SGDID:S000000313, Chr II from 458356-457913, reverse complement, Verified ORF, Calmodulin; Ca++ binding protein that regulates Ca++ independent processes (mitosis, bud growth, actin organization, endocytosis, etc.) and Ca++ dependent process	1	10	10	63.3	63.3	16.135	147	0	1.1048	1.0388	1.068	9.6567	36
335	YBR110W	YBR110W	>YBR110W ALG1 SGDID:S000000314, Chr II from 458866-460215, Verified ORF, Mannosyltransferase, involved in asparagine-linked glycosylation in the endoplasmic reticulum (ER); essential for viability, mutation is functionally complemented by human ortholog	1	4	4	12.5	12.5	51.928	449	7.3072e-77	1.0113	1.0298	1.0221	6.8011	10
336	YBR111C	YBR111C	>YBR111C YSA1 SGDID:S000000315, Chr II from 461867-461172, reverse complement, Verified ORF, Nudix hydrolase family member with ADP-ribose pyrophosphatase activity; shown to metabolize O-acetyl-ADP-ribose to AMP and acetylated ribose 5-phosphate	1	8	8	33.3	33.3	26.087	231	1.0453e-79	1.3824	1.3202	1.3567	63.929	33
337	YBR112C	YBR112C	>YBR112C CYC8 SGDID:S000000316, Chr II from 465764-462864, reverse complement, Verified ORF, General transcriptional co-repressor, acts together with Tup1p; also acts as part of a transcriptional co-activator complex that recruits the SWI/SNF and SAGA com	1	18	18	31.1	31.1	107.2	966	0	1.0738	1.1153	1.0932	97.752	20
339	YBR117C	YBR117C	>YBR117C TKL2 SGDID:S000000321, Chr II from 476431-474386, reverse complement, Verified ORF, Transketolase, similar to Tkl1p; catalyzes conversion of xylulose-5-phosphate and ribose-5-phosphate to sedoheptulose-7-phosphate and glyceraldehyde-3-phosphate i	1	9	9	20.3	20.3	75.028	681	5.6617e-104	7.2368	9.4447	7.2471	88.49	27
340	YBR118W;YPR080W	YBR118W;YPR080W	>YBR118W TEF2 SGDID:S000000322, Chr II from 477665-479041, Verified ORF, Translational elongation factor EF-1 alpha; also encoded by TEF1; functions in the binding reaction of aminoacyl-tRNA (AA-tRNA) to ribosomes;>YPR080W TEF1 SGDID:S000006284, Chr XVI	2	56	56	86.5	86.5	50.032	458	0	0.81963	0.76696	0.79374	24.843	1071
341	YBR120C	YBR120C	>YBR120C CBP6 SGDID:S000000324, Chr II from 480917-480429, reverse complement, Verified ORF, Mitochondrial translational activator of the COB mRNA; phosphorylated	1	6	6	42	42	18.678	162	2.3787e-37	1.5956	1.3752	1.4201	9.474	9
342	YBR121C	YBR121C	>YBR121C GRS1 SGDID:S000000325, Chr II from 483361-481358, reverse complement, Verified ORF, Cytoplasmic and mitochondrial glycyl-tRNA synthase that ligates glycine to the cognate anticodon bearing tRNA; transcription termination factor that may interact	1	54	54	67.5	67.5	75.41	667	0	0.82576	0.76319	0.79749	28.125	270
343	YBR122C	YBR122C	>YBR122C MRPL36 SGDID:S000000326, Chr II from 484497-483964, reverse complement, Verified ORF, Mitochondrial ribosomal protein of the large subunit; overproduction suppresses mutations in the COX2 leader peptide-encoding region	1	2	2	16.4	16.4	20.09	177	8.6355e-06	1.2084	1.0062	1.1119	7.8321	9
344	YBR123C	YBR123C	>YBR123C TFC1 SGDID:S000000327, Chr II from 486685-484736, reverse complement, Verified ORF, One of six subunits of the RNA polymerase III transcription initiation factor complex (TFIIIC); part of the TauA globular domain of TFIIIC that binds DNA at the B	1	6	6	16	16	73.553	649	1.2118e-44	1.0258		1.0258	40.488	3
345	YBR125C	YBR125C	>YBR125C PTC4 SGDID:S000000329, Chr II from 488374-487193, reverse complement, Verified ORF, Cytoplasmic type 2C protein phosphatase; identified as a high-copy number suppressor of the synthetic lethality of a cnb1 mpk1 double deletion; overexpression dec	1	2	2	6.9	6.9	44.175	393	2.0605e-11	1.1334	1.137	1.137	2.2661	3
346	YBR126C	YBR126C	>YBR126C TPS1 SGDID:S000000330, Chr II from 490386-488899, reverse complement, Verified ORF, Synthase subunit of trehalose-6-phosphate synthase/phosphatase complex, which synthesizes the storage carbohydrate trehalose; also found in a monomeric form; expr	1	25	25	56.2	56.2	56.147	495	0	2.3187	2.1628	2.2548	13.333	107
347	YBR127C	YBR127C	>YBR127C VMA2 SGDID:S000000331, Chr II from 492816-491263, reverse complement, Verified ORF, Subunit B of the eight-subunit V1 peripheral membrane domain of the vacuolar H+-ATPase (V-ATPase), an electrogenic proton pump found throughout the endomembrane s	1	47	47	78.5	78.5	57.749	517	0	0.95767	0.92701	0.94629	46.85	152
348	YBR129C	YBR129C	>YBR129C OPY1 SGDID:S000000333, Chr II from 495333-494347, reverse complement, Verified ORF, Protein of unknown function, overproduction blocks cell cycle arrest in the presence of mating pheromone; the authentic, non-tagged protein is detected in highly	1	1	1	6.7	6.7	37.739	328	4.9697e-06	1.153		1.153	NaN	1
349	YBR130C	YBR130C	>YBR130C SHE3 SGDID:S000000334, Chr II from 496863-495586, reverse complement, Verified ORF, Protein that acts as an adaptor between Myo4p and the She2p-mRNA complex; part of the mRNA localization machinery that restricts accumulation of certain proteins	1	9	9	30.6	30.6	47.416	425	2.0593e-279	0.97187	0.85227	0.92911	15.458	27
355	YBR137W	YBR137W	>YBR137W YBR137W SGDID:S000000341, Chr II from 513038-513577, Uncharacterized ORF, Protein of unknown function; localized to the cytoplasm; binds to Replication Protein A (RPA); YBR137W is not an essential gene	1	5	5	34.1	34.1	20.484	179	4.6325e-95	3.3016	2.7717	2.9964	30.112	9
357	YBR139W	YBR139W	>YBR139W YBR139W SGDID:S000000343, Chr II from 515658-517184, Verified ORF, Putative serine type carboxypeptidase with a role in phytochelatin synthesis; green fluorescent protein (GFP)-fusion protein localizes to the vacuole; expression induced by nitrog	1	5	5	11.6	11.6	57.638	508	2.355e-38	1.8161	1.7691	1.7714	19.909	10
358	YBR140C	YBR140C	>YBR140C IRA1 SGDID:S000000344, Chr II from 526622-517344, reverse complement, Verified ORF, GTPase-activating protein that negatively regulates RAS by converting it from the GTP- to the GDP-bound inactive form, required for reducing cAMP levels under nut	1	11	11	5.7	5.7	350.98	3092	1.8374e-65	0.87819	0.78984	0.84875	7.376	7
359	YBR142W	YBR142W	>YBR142W MAK5 SGDID:S000000346, Chr II from 528311-530632, Verified ORF, Essential nucleolar protein, putative DEAD-box RNA helicase required for maintenance of M1 dsRNA virus; involved in biogenesis of large (60S) ribosomal subunits	1	13	13	22.8	22.8	87.047	773	4.1466e-211	0.61608	0.65342	0.63306	31.701	30
360	YBR143C	YBR143C	>YBR143C SUP45 SGDID:S000000347, Chr II from 532176-530863, reverse complement, Verified ORF, Polypeptide release factor (eRF1) in translation termination; mutant form acts as a recessive omnipotent suppressor; methylated by Mtq2p-Trm112p in ternary compl	1	24	24	62.7	62.7	49.005	437	0	0.75469	0.75674	0.75674	24.763	119
361	YBR145W	YBR145W	>YBR145W ADH5 SGDID:S000000349, Chr II from 533756-534811, Verified ORF, Alcohol dehydrogenase isoenzyme V; involved in ethanol production	1	7	6	18.2	16	37.648	351	1.3567e-82	2.9469	3.7305	3.0774	109.22	21
362	YBR146W	YBR146W	>YBR146W MRPS9 SGDID:S000000350, Chr II from 535254-536090, Verified ORF, Mitochondrial ribosomal protein of the small subunit	1	2	2	8.3	8.3	31.925	278	2.9869e-05	1.1853		1.1853	NaN	1
363	YBR148W	YBR148W	>YBR148W YSW1 SGDID:S000000352, Chr II from 537870-539699, Verified ORF, Protein required for normal prospore membrane formation; interacts with Gip1p, which is the meiosis-specific regulatory subunit of the Glc7p protein phosphatase; expressed specifical	1	2	2	5.6	5.6	70.174	609	7.697e-11	0.83509		0.83509	NaN	1
364	YBR149W	YBR149W	>YBR149W ARA1 SGDID:S000000353, Chr II from 539981-541015, Verified ORF, NADP+ dependent arabinose dehydrogenase, involved in carbohydrate metabolism; purified as homodimer; naturally occurs with a N-terminus degradation product	1	30	30	92.2	92.2	38.883	344	0	1.8427	1.7372	1.8049	43.77	86
365	YBR151W	YBR151W	>YBR151W APD1 SGDID:S000000355, Chr II from 545022-545972, Verified ORF, Protein of unknown function, required for normal localization of actin patches and for normal tolerance of sodium ions and hydrogen peroxide; localizes to both cytoplasm and nucleus	1	5	5	15.8	15.8	35.758	316	2.9457e-23	1.427	1.1325	1.3506	22.437	10
367	YBR154C	YBR154C	>YBR154C RPB5 SGDID:S000000358, Chr II from 549003-548356, reverse complement, Verified ORF, RNA polymerase subunit ABC27, common to RNA polymerases I, II, and III; contacts DNA and affects transactivation	1	7	7	37.2	37.2	25.079	215	4.6376e-242	0.87771	0.85038	0.86169	25.822	53
368	YBR155W	YBR155W	>YBR155W CNS1 SGDID:S000000359, Chr II from 549765-550922, Verified ORF, TPR-containing co-chaperone; binds both Hsp82p (Hsp90) and Ssa1p (Hsp70) and stimulates the ATPase activity of SSA1, ts mutants reduce Hsp82p function while over expression suppresse	1	7	7	16.9	16.9	44.112	385	1.0077e-141	0.69386	0.58202	0.68499	16.63	17
371	YBR159W	YBR159W	>YBR159W IFA38 SGDID:S000000363, Chr II from 558679-559722, Verified ORF, Microsomal beta-keto-reductase; contains oleate response element (ORE) sequence in the promoter region; mutants exhibit reduced VLCFA synthesis, accumulate high levels of dihydrosph	1	11	11	35.7	35.7	38.708	347	1.1109e-108	0.97171	0.95554	0.96994	26.098	34
372	YBR160W	YBR160W	>YBR160W CDC28 SGDID:S000000364, Chr II from 560072-560968, Verified ORF, Catalytic subunit of the main cell cycle cyclin-dependent kinase (CDK); alternately associates with G1 cyclins (CLNs) and G2/M cyclins (CLBs) which direct the CDK to specific substr	1	8	6	31.2	27.5	34.061	298	1.3227e-59	1.0662	0.99042	1.0492	97.647	7
373	YBR162C	YBR162C	>YBR162C TOS1 SGDID:S000000366, Chr II from 564565-563198, reverse complement, Verified ORF, Covalently-bound cell wall protein of unknown function; identified as a cell cycle regulated SBF target gene; deletion mutants are highly resistant to treatment w	1	6	6	30.1	30.1	47.994	455	3.3792e-49	0.58633	0.53003	0.57998	27.611	15
374	YBR164C	YBR164C	>YBR164C ARL1 SGDID:S000000368, Chr II from 568421-567870, reverse complement, Verified ORF, Soluble GTPase with a role in regulation of membrane traffic; regulates potassium influx; G protein of the Ras superfamily, similar to ADP-ribosylation factor	1	6	6	45.4	45.4	20.434	183	6.6268e-57	1.1959	1.137	1.137	19.38	7
375	YBR166C	YBR166C	>YBR166C TYR1 SGDID:S000000370, Chr II from 571195-569837, reverse complement, Verified ORF, Prephenate dehydrogenase involved in tyrosine biosynthesis, expression is dependent on phenylalanine levels	1	3	3	11.7	11.7	50.923	452	2.3144e-09	1.3886	1.278	1.3321	19.786	6
376	YBR169C	YBR169C	>YBR169C SSE2 SGDID:S000000373, Chr II from 575991-573910, reverse complement, Verified ORF, Member of the heat shock protein 70 (HSP70) family; may be involved in protein folding; localized to the cytoplasm; highly homologous to the heat shock protein Ss	1	34	25	59.5	52.1	77.62	693	0	3.7208	3.5159	3.6002	47.216	63
377	YBR170C	YBR170C	>YBR170C NPL4 SGDID:S000000374, Chr II from 578081-576339, reverse complement, Verified ORF, Endoplasmic reticulum and nuclear membrane protein, forms a complex with Cdc48p and Ufd1p that recognizes ubiquitinated proteins in the endoplasmic reticulum and	1	6	6	16.2	16.2	65.781	580	3.9374e-22	1.2317	1.2701	1.2509	8.3033	8
378	YBR171W	YBR171W	>YBR171W SEC66 SGDID:S000000375, Chr II from 578359-578979, Verified ORF, Non-essential subunit of Sec63 complex (Sec63p, Sec62p, Sec66p and Sec72p); with Sec61 complex, Kar2p/BiP and Lhs1p forms a channel competent for SRP-dependent and post-translationa	1	4	4	23.3	23.3	24.231	206	1.4887e-55	0.82255	0.77431	0.79894	4.8927	8
379	YBR172C	YBR172C	>YBR172C SMY2 SGDID:S000000376, Chr II from 581367-579145, reverse complement, Verified ORF, Protein of unknown function involved in COPII vesicle formation; interacts with the Sec23p/Sec24p subcomplex; overexpression suppresses the temperature sensitivit	1	6	6	11.9	11.9	81.396	740	3.2522e-33	0.4128	0.39267	0.40431	33.575	8
380	YBR176W	YBR176W	>YBR176W ECM31 SGDID:S000000380, Chr II from 583715-584653, Verified ORF, Ketopantoate hydroxymethyltransferase, required for pantothenic acid biosynthesis, converts 2-oxoisovalerate into 2-dehydropantoate	1	2	2	9	9	34.465	312	2.8891e-05	1.9291	1.7067	1.7627	3.5633	3
381	YBR177C	YBR177C	>YBR177C EHT1 SGDID:S000000381, Chr II from 586157-584802, reverse complement, Verified ORF, Acyl-coenzymeA:ethanol O-acyltransferase that plays a minor role in medium-chain fatty acid ethyl ester biosynthesis; possesses short-chain esterase activity; loc	1	21	21	60.3	60.3	51.255	451	0	1.0269	0.94355	0.9993	40.254	75
382	YBR179C	YBR179C	>YBR179C FZO1 SGDID:S000000383, Chr II from 589109-586542, reverse complement, Verified ORF, Mitofusin, mitochondrial integral membrane protein involved in mitochondrial fusion and mitochondrial genome maintenance; contains N-terminal GTPase domain; targe	1	5	5	8.3	8.3	97.807	855	6.1318e-13	0.32466	0.33464	0.33464	25.351	7
383	YBR181C;YPL090C	YBR181C;YPL090C	>YBR181C RPS6B SGDID:S000000385, Chr II from 592769-592764,592411-591707, reverse complement, Verified ORF, Protein component of the small (40S) ribosomal subunit; identical to Rps6Ap and has similarity to rat S6 ribosomal protein;>YPL090C RPS6A SGDID:S0	2	28	28	74.6	74.6	26.996	236	0	0.55113	0.53919	0.54305	23.695	256
384	YBR183W	YBR183W	>YBR183W YPC1 SGDID:S000000387, Chr II from 596110-597060, Verified ORF, Alkaline ceramidase that also has reverse (CoA-independent) ceramide synthase activity, catalyzes both breakdown and synthesis of phytoceramide; overexpression confers fumonisin B1 r	1	2	2	8.2	8.2	36.419	316	2.4192e-31	5.0822	6.3178	5.2668	14.01	4
385	YBR185C	YBR185C	>YBR185C MBA1 SGDID:S000000389, Chr II from 599954-599118, reverse complement, Verified ORF, Protein involved in assembly of mitochondrial respiratory complexes; may act as a receptor for proteins destined for export from the mitochondrial matrix to the i	1	3	3	14.7	14.7	31.811	278	3.052e-17	1.3335	1.184	1.184	19.328	3
386	YBR189W	YBR189W	>YBR189W RPS9B SGDID:S000000393, Chr II from 604503-604509,604923-605503, Verified ORF, Protein component of the small (40S) ribosomal subunit; nearly identical to Rps9Ap and has similarity to E. coli S4 and rat S9 ribosomal proteins	1	26	2	70.8	13.8	22.298	195	0	0.57585	0.53748	0.56407	20.199	147
387	YBR191W	YBR191W	>YBR191W RPL21A SGDID:S000000395, Chr II from 606265-606275,606664-607135, Verified ORF, Protein component of the large (60S) ribosomal subunit, nearly identical to Rpl21Bp and has similarity to rat L21 ribosomal protein	1	12	1	72.5	6.9	18.242	160	0	0.68429	0.64375	0.67025	13.924	83
388	YBR192W	YBR192W	>YBR192W RIM2 SGDID:S000000396, Chr II from 607647-608780, Verified ORF, Mitochondrial pyrimidine nucleotide transporter; imports pyrimidine nucleoside triphosphates and exports pyrimidine nucleoside monophosphates; member of the mitochondrial carrier fam	1	3	3	6.4	6.4	42.101	377	1.6281e-17	1.1809	1.0703	1.1563	11.304	7
389	YBR194W	YBR194W	>YBR194W AIM4 SGDID:S000000398, Chr II from 610033-610404, Verified ORF, Protein proposed to be associated with the nuclear pore complex; null mutant is viable, displays elevated frequency of mitochondrial genome loss and is sensitive to freeze-thaw stres	1	1	1	18.7	18.7	14.234	123	0.0021638	1.3355	1.3785	1.3568	8.6286	2
391	YBR196C	YBR196C	>YBR196C PGI1 SGDID:S000000400, Chr II from 613895-612231, reverse complement, Verified ORF, Glycolytic enzyme phosphoglucose isomerase, catalyzes the interconversion of glucose-6-phosphate and fructose-6-phosphate; required for cell cycle progression and	1	47	47	75.1	75.1	61.298	554	0	0.97962	0.90434	0.94699	28.137	526
393	YBR198C	YBR198C	>YBR198C TAF5 SGDID:S000000402, Chr II from 618518-616122, reverse complement, Verified ORF, Subunit (90 kDa) of TFIID and SAGA complexes, involved in RNA polymerase II transcription initiation and in chromatin modification	1	15	15	21.2	21.2	88.967	798	6.5517e-226	0.98998	0.94856	0.9575	14.937	31
394	YBR199W	YBR199W	>YBR199W KTR4 SGDID:S000000403, Chr II from 618904-620298, Verified ORF, Putative mannosyltransferase involved in protein glycosylation; member of the KRE2/MNT1 mannosyltransferase family	1	12	12	28.2	28.2	54.555	464	4.3686e-161	1.2265	1.0674	1.186	40.113	19
395	YBR200W	YBR200W	>YBR200W BEM1 SGDID:S000000404, Chr II from 620867-622522, Verified ORF, Protein containing SH3-domains, involved in establishing cell polarity and morphogenesis; functions as a scaffold protein for complexes that include Cdc24p, Ste5p, Ste20p, and Rsr1p	1	8	8	18.3	18.3	61.605	551	3.1711e-125	1.0036		1.0036	NaN	1
396	YBR202W	YBR202W	>YBR202W MCM7 SGDID:S000000406, Chr II from 625767-628304, Verified ORF, Component of the hexameric MCM complex, which is important for priming origins of DNA replication in G1 and becomes an active ATP-dependent helicase that promotes DNA melting and elo	1	10	10	19.5	19.5	94.874	845	5.7482e-125	1.0822	1.1041	1.1041	43.697	8
397	YBR204C	YBR204C	>YBR204C YBR204C SGDID:S000000408, Chr II from 633376-632249, reverse complement, Uncharacterized ORF, Serine hydrolase; YBR204C is not an essential gene	1	5	5	15.5	15.5	43.316	375	5.2075e-09	1.7787	1.8346	1.8065	20.022	6
398	YBR205W	YBR205W	>YBR205W KTR3 SGDID:S000000409, Chr II from 633617-634831, Verified ORF, Putative alpha-1,2-mannosyltransferase involved in O- and N-linked protein glycosylation; member of the KRE2/MNT1 mannosyltransferase family	1	6	6	15.1	15.1	47.482	404	3.6163e-20	0.84473	0.76608	0.81078	51.612	12
400	YBR208C	YBR208C	>YBR208C DUR1,2 SGDID:S000000412, Chr II from 642205-636698, reverse complement, Verified ORF, Urea amidolyase, contains both urea carboxylase and allophanate hydrolase activities, degrades urea to CO2 and NH3; expression sensitive to nitrogen catabolite	1	4	4	2.9	2.9	201.83	1835	2.2691e-15	0.45042	0.41411	0.43074	7.6944	3
403	YBR212W	YBR212W	>YBR212W NGR1 SGDID:S000000416, Chr II from 647881-649899, Verified ORF, RNA binding protein that negatively regulates growth rate; interacts with the 3 UTR of the mitochondrial porin (POR1) mRNA and enhances its degradation; overexpression impairs mitoc	1	3	3	5.4	5.4	75.023	672	1.0721e-17	1.0117	0.91253	0.93032	5.4638	3
404	YBR214W	YBR214W	>YBR214W SDS24 SGDID:S000000418, Chr II from 651410-652993, Verified ORF, One of two S. cerevisiae homologs (Sds23p and Sds24p) of the S. pombe Sds23 protein, which is implicated in APC/cyclosome regulation; involved in cell separation during budding; may	1	12	12	37	37	57.187	527	7.4054e-135	3.1618	2.806	3.0524	25.907	35
405	YBR215W	YBR215W	>YBR215W HPC2 SGDID:S000000419, Chr II from 653351-653363,653448-655312, Verified ORF, Subunit of the HIR complex, a nucleosome assembly complex involved in regulation of histone gene transcription; mutants display synthetic defects with subunits of FACT,	1	9	9	25.4	25.4	67.775	625	8.0763e-140	0.80057	0.65471	0.80039	12.726	3
406	YBR216C	YBR216C	>YBR216C YBP1 SGDID:S000000420, Chr II from 657595-655571, reverse complement, Verified ORF, Protein required for oxidation of specific cysteine residues of the transcription factor Yap1p, resulting in the nuclear localization of Yap1p in response to stre	1	4	4	7.7	7.7	77.74	674	7.3318e-19	1.5133		1.5133	NaN	1
407	YBR218C	YBR218C	>YBR218C PYC2 SGDID:S000000422, Chr II from 662244-658702, reverse complement, Verified ORF, Pyruvate carboxylase isoform, cytoplasmic enzyme that converts pyruvate to oxaloacetate; highly similar to isoform Pyc1p but differentially regulated; mutations i	1	44	20	46.5	24.7	130.17	1180	0	1.3134	1.3103	1.3111	22.798	164
408	YBR221C	YBR221C	>YBR221C PDB1 SGDID:S000000425, Chr II from 666248-665148, reverse complement, Verified ORF, E1 beta subunit of the pyruvate dehydrogenase (PDH) complex, which is an evolutionarily-conserved multi-protein complex found in mitochondria	1	19	19	62	62	40.053	366	0	1.2362	1.1744	1.2106	13.143	90
409	YBR222C	YBR222C	>YBR222C PCS60 SGDID:S000000426, Chr II from 668346-666715, reverse complement, Verified ORF, Peroxisomal AMP-binding protein, localizes to both the peroxisomal peripheral membrane and matrix, expression is highly inducible by oleic acid, similar to E. co	1	10	10	24.9	24.9	60.488	543	2.7286e-86	0.37427	0.37039	0.37039	80.574	15
410	YBR223C	YBR223C	>YBR223C TDP1 SGDID:S000000427, Chr II from 670292-668658, reverse complement, Verified ORF, Tyrosyl-DNA Phosphodiesterase I, hydrolyzes 3 and 5-phosphotyrosyl bonds, involved in the repair of DNA lesions created by topoisomerase I and topoisomerase II;	1	1	1	2.2	2.2	62.332	544	0.00013446	1.2756		1.2756	NaN	1
411	YBR225W	YBR225W	>YBR225W YBR225W SGDID:S000000429, Chr II from 670622-673324, Uncharacterized ORF, Putative protein of unknown function; non-essential gene identified in a screen for mutants affected in mannosylphophorylation of cell wall components	1	9	9	20.8	20.8	101.24	900	9.143e-66		0.61633	0.61633	23.956	2
412	YBR227C	YBR227C	>YBR227C MCX1 SGDID:S000000431, Chr II from 675129-673567, reverse complement, Verified ORF, Mitochondrial matrix protein; putative ATP-binding chaperone with non-proteolytic function; similar to bacterial ClpX proteins	1	11	11	26.2	26.2	57.945	520	1.177e-63	1.8068	1.7955	1.7955	32.372	15
413	YBR229C	YBR229C	>YBR229C ROT2 SGDID:S000000433, Chr II from 679216-676352, reverse complement, Verified ORF, Glucosidase II catalytic subunit required for normal cell wall synthesis; mutations in rot2 suppress tor2 mutations, and are synthetically lethal with rot1 mutati	1	9	9	15.3	15.3	110.26	954	3.2123e-32	0.74615	0.69879	0.72655	12.14	17
414	YBR230C	YBR230C	>YBR230C OM14 SGDID:S000000434, Chr II from 680045-680035,679937-679544, reverse complement, Verified ORF, Integral mitochondrial outer membrane protein; abundance is decreased in cells grown in glucose relative to other carbon sources; appears to contain	1	4	4	39.6	39.6	14.609	134	1.7578e-145	2.5882	2.5056	2.5725	3.9398	7
416	YBR233W-A	YBR233W-A	>YBR233W-A DAD3 SGDID:S000007595, Chr II from 684972-685256, Verified ORF, Essential subunit of the Dam1 complex (aka DASH complex), couples kinetochores to the force produced by MT depolymerization thereby aiding in chromosome segregation; is transferred	1	4	4	27.7	27.7	10.848	94	1.1432e-89	0.57624	0.72612	0.69025	12.741	3
417	YBR234C	YBR234C	>YBR234C ARC40 SGDID:S000000438, Chr II from 686587-685433, reverse complement, Verified ORF, Subunit of the ARP2/3 complex, which is required for the motility and integrity of cortical actin patches	1	8	8	45.6	45.6	42.474	384	2.3184e-152	1.2881	1.141	1.2527	81.962	9
419	YBR236C	YBR236C	>YBR236C ABD1 SGDID:S000000440, Chr II from 691688-690378, reverse complement, Verified ORF, Methyltransferase, catalyzes the transfer of a methyl group from S-adenosylmethionine to the GpppN terminus of capped mRNA	1	4	4	9.9	9.9	50.34	436	8.5366e-07	0.76618	0.76419	0.76519	8.3277	4
420	YBR237W	YBR237W	>YBR237W PRP5 SGDID:S000000441, Chr II from 691964-694513, Verified ORF, RNA helicase in the DEAD-box family, necessary for prespliceosome formation, bridges U1 and U2 snRNPs and enables stable U2 snRNP association with intron RNA	1	3	3	6.2	6.2	96.358	849	7.6824e-66	1.0181		1.0181	NaN	1
421	YBR238C	YBR238C	>YBR238C YBR238C SGDID:S000000442, Chr II from 697297-695102, reverse complement, Verified ORF, Mitochondrial membrane protein with similarity to Rmd9p; not required for respiratory growth but causes a synthetic respiratory defect in combination with rmd9	1	4	4	6.2	6.2	83.76	731	1.4608e-26	0.13172	0.1348	0.13172	82.013	7
422	YBR242W	YBR242W	>YBR242W YBR242W SGDID:S000000446, Chr II from 704665-705381, Uncharacterized ORF, Putative protein of unknown function; green fluorescent protein (GFP)-fusion protein localizes to the cytoplasm and nucleus; YBR242W is not an essential gene	1	3	3	14.7	14.7	27.576	238	1.2752e-24	0.12206	0.15625	0.12206	28.683	6
423	YBR244W	YBR244W	>YBR244W GPX2 SGDID:S000000448, Chr II from 707523-708011, Verified ORF, Phospholipid hydroperoxide glutathione peroxidase induced by glucose starvation that protects cells from phospholipid hydroperoxides and nonphospholipid peroxides during oxidative st	1	8	7	45.1	38.9	18.406	162	0	0.91464	1.2466	0.91464	128.59	34
424	YBR245C	YBR245C	>YBR245C ISW1 SGDID:S000000449, Chr II from 711534-708145, reverse complement, Verified ORF, Member of the imitation-switch (ISWI) class of ATP-dependent chromatin remodeling complexes; ATPase that forms a complex with Ioc2p and Ioc4p to regulate transcri	1	34	31	33.9	32.4	131.1	1129	0	0.79085	0.7208	0.75188	47.266	45
425	YBR247C	YBR247C	>YBR247C ENP1 SGDID:S000000451, Chr II from 714450-712999, reverse complement, Verified ORF, Protein associated with U3 and U14 snoRNAs, required for pre-rRNA processing and 40S ribosomal subunit synthesis; localized in the nucleus and concentrated in the	1	13	13	41.6	41.6	55.136	483	2.5009e-272	0.66423	0.62797	0.63156	46.171	22
426	YBR248C	YBR248C	>YBR248C HIS7 SGDID:S000000452, Chr II from 716460-714802, reverse complement, Verified ORF, Imidazole glycerol phosphate synthase (glutamine amidotransferase:cyclase), catalyzes the fifth and sixth steps of histidine biosynthesis and also produces 5-amin	1	33	33	68.3	68.3	61.067	552	0	2.3718	2.3411	2.3706	48.529	102
427	YBR249C	YBR249C	>YBR249C ARO4 SGDID:S000000453, Chr II from 717989-716877, reverse complement, Verified ORF, 3-deoxy-D-arabino-heptulosonate-7-phosphate (DAHP) synthase, catalyzes the first step in aromatic amino acid biosynthesis and is feedback-inhibited by tyrosine or	1	21	18	64.3	61.6	39.749	370	0	1.5485	1.4335	1.465	29.756	112
428	YBR251W	YBR251W	>YBR251W MRPS5 SGDID:S000000455, Chr II from 721385-722308, Verified ORF, Mitochondrial ribosomal protein of the small subunit	1	2	2	9.1	9.1	34.883	307	1.0784e-05		1.0622	1.0622	NaN	1
429	YBR252W	YBR252W	>YBR252W DUT1 SGDID:S000000456, Chr II from 722606-723049, Verified ORF, dUTPase, catalyzes hydrolysis of dUTP to dUMP and PPi, thereby preventing incorporation of uracil into DNA during replication; critical for the maintenance of genetic stability	1	5	5	39.5	39.5	15.307	147	5.8122e-19	1.1447		1.1447	9.4295	8
430	YBR253W	YBR253W	>YBR253W SRB6 SGDID:S000000457, Chr II from 723265-723630, Verified ORF, Subunit of the RNA polymerase II mediator complex; associates with core polymerase subunits to form the RNA polymerase II holoenzyme; essential for transcriptional regulation	1	4	4	36.4	36.4	13.863	121	8.2157e-08	1.0077	0.95532	0.96055	16.783	5
431	YBR254C	YBR254C	>YBR254C TRS20 SGDID:S000000458, Chr II from 724258-723731, reverse complement, Verified ORF, One of 10 subunits of the transport protein particle (TRAPP) complex of the cis-Golgi which mediates vesicle docking and fusion; mutations in the human homolog c	1	1	1	5.1	5.1	19.7	175	4.7843e-07	1.358	1.45	1.3828	27.531	6
433	YBR256C	YBR256C	>YBR256C RIB5 SGDID:S000000460, Chr II from 728097-727381, reverse complement, Verified ORF, Riboflavin synthase; catalyzes the last step of the riboflavin biosynthesis pathway	1	10	10	37	37	26.195	238	1.1393e-258	4.8787	4.3315	4.5117	90.549	40
434	YBR258C	YBR258C	>YBR258C SHG1 SGDID:S000000462, Chr II from 730157-729729, reverse complement, Verified ORF, Subunit of the COMPASS (Set1C) complex, which methylates histone H3 on lysine 4 and is required in transcriptional silencing near telomeres	1	2	2	10.6	10.6	16.429	142	1.2443e-21	0.86118	0.76898	0.76898	23.749	3
435	YBR260C	YBR260C	>YBR260C RGD1 SGDID:S000000464, Chr II from 734634-732634, reverse complement, Verified ORF, GTPase-activating protein (RhoGAP) for Rho3p and Rho4p, possibly involved in control of actin cytoskeleton organization	1	14	14	33.9	33.9	74.618	666	2.0427e-241	1.271	1.0349	1.2312	13.688	13
436	YBR261C	YBR261C	>YBR261C TAE1 SGDID:S000000465, Chr II from 735525-734827, reverse complement, Verified ORF, Putative S-adenosylmethionine-dependent methyltransferase of the seven beta-strand family; has a role in protein synthesis; green fluorescent protein (GFP)-fusion	1	6	6	39.2	39.2	26.067	232	1.137e-100	0.70507	0.71573	0.71573	8.1736	9
437	YBR262C	YBR262C	>YBR262C AIM5 SGDID:S000000466, Chr II from 736035-735715, reverse complement, Verified ORF, Protein of unknown function; the authentic, non-tagged protein is detected in purified mitochondria in high-throughput studies; null mutant displays elevated freq	1	2	2	28.3	28.3	12.388	106	2.819e-06	1.2263	1.3456	1.2335	9.8076	3
438	YBR263W	YBR263W	>YBR263W SHM1 SGDID:S000000467, Chr II from 736259-737731, Verified ORF, Mitochondrial serine hydroxymethyltransferase, converts serine to glycine plus 5,10 methylenetetrahydrofolate; involved in generating precursors for purine, pyrimidine, amino acid, a	1	34	33	78.6	77.1	53.686	490	0	0.92736	0.87874	0.90343	12.111	106
439	YBR264C	YBR264C	>YBR264C YPT10 SGDID:S000000468, Chr II from 738364-737765, reverse complement, Verified ORF, GTP binding protein that contains the PEST signal sequence specific for proteolytic enzymes; may be involved in vesicular transport; overexpression leads to accu	1	5	5	30.7	30.7	21.834	199	6.8342e-21	1.0746	1.1417	1.0965	12.111	8
440	YBR265W	YBR265W	>YBR265W TSC10 SGDID:S000000469, Chr II from 738577-739539, Verified ORF, 3-ketosphinganine reductase, catalyzes the second step in phytosphingosine synthesis, essential for growth in the absence of exogenous dihydrosphingosine or phytosphingosine, member	1	1	1	5	5	35.986	320	2.8957e-20	0.63372	0.63007	0.63007	5.5729	3
441	YBR267W	YBR267W	>YBR267W REI1 SGDID:S000000471, Chr II from 739836-741017, Verified ORF, Cytoplasmic pre-60S factor; required for the correct recycling of shuttling factors Alb1, Arx1 and Tif6 at the end of the ribosomal large subunit biogenesis; involved in bud growth i	1	3	3	8.9	8.9	45.834	393	3.455e-25	0.39494	0.3872	0.3872	37.542	7
442	YBR269C	YBR269C	>YBR269C FMP21 SGDID:S000000473, Chr II from 742571-742155, reverse complement, Uncharacterized ORF, Putative protein of unknown function; the authentic, non-tagged protein is detected in highly purified mitochondria in high-throughput studies	1	2	2	22.5	22.5	15.504	138	2.6493e-11	1.9678	1.7973	1.8394	2.9644	3
444	YBR271W	YBR271W	>YBR271W YBR271W SGDID:S000000475, Chr II from 744847-746106, Uncharacterized ORF, Putative S-adenosylmethionine-dependent methyltransferase of the seven beta-strand family; green fluorescent protein (GFP)-fusion protein localizes to the cytoplasm; predic	1	1	1	2.9	2.9	47.976	419	9.1618e-05	0.5683	0.55572	0.56197	3.9261	2
445	YBR272C	YBR272C	>YBR272C HSM3 SGDID:S000000476, Chr II from 747798-746356, reverse complement, Verified ORF, Proteasome-interacting protein involved in the assembly of the base subcomplex of the 19S proteasomal regulatory particle (RP); involved in DNA mismatch repair du	1	3	3	10.6	10.6	55.542	480	1.7624e-08	1.5015		1.5015	8.8948	3
446	YBR273C	YBR273C	>YBR273C UBX7 SGDID:S000000477, Chr II from 749366-748056, reverse complement, Verified ORF, UBX (ubiquitin regulatory X) domain-containing protein that interacts with Cdc48p	1	8	8	27.5	27.5	50.03	436	2.0451e-40	0.89209	0.76295	0.86797	11.343	10
447	YBR275C	YBR275C	>YBR275C RIF1 SGDID:S000000479, Chr II from 757101-751351, reverse complement, Verified ORF, Protein that binds to the Rap1p C-terminus and acts synergistically with Rif2p to help control telomere length and establish telomeric silencing; deletion results	1	10	10	9.9	9.9	217.96	1916	6.8042e-44	0.44332		0.44332	37.132	2
449	YBR279W	YBR279W	>YBR279W PAF1 SGDID:S000000483, Chr II from 761253-762590, Verified ORF, Component of the Paf1p complex that binds to and modulates the activity of RNA polymerases I and II; required for expression of a subset of genes, including cell cycle-regulated gene	1	15	15	54.2	54.2	51.8	445	1.2426e-142	0.90312	0.9139	0.91173	17.445	26
450	YBR280C	YBR280C	>YBR280C SAF1 SGDID:S000000484, Chr II from 764693-762780, reverse complement, Verified ORF, F-Box protein involved in proteasome-dependent degradation of Aah1p during entry of cells into quiescence; interacts with Skp1	1	6	6	14.8	14.8	70.495	637	3.8145e-51	2.899	1.5593	2.899	77.749	14
451	YBR281C	YBR281C	>YBR281C DUG2 SGDID:S000000485, Chr II from 767602-764966, reverse complement, Verified ORF, Probable di- and tri-peptidase; forms a complex with Dug1p and Dug3p to degrade glutathione (GSH) and other peptides containing a gamma-glu-X bond in an alternati	1	8	8	14.7	14.7	98.07	878	9.2541e-31	0.94867	0.91469	0.93302	66.289	10
452	YBR282W	YBR282W	>YBR282W MRPL27 SGDID:S000000486, Chr II from 768236-768676, Verified ORF, Mitochondrial ribosomal protein of the large subunit	1	2	2	22.6	22.6	16.492	146	7.2161e-07	1.2709	1.096	1.1802	3.4446	2
453	YBR283C	YBR283C	>YBR283C SSH1 SGDID:S000000487, Chr II from 770411-768939, reverse complement, Verified ORF, Subunit of the Ssh1 translocon complex; Sec61p homolog involved in co-translational pathway of protein translocation; not essential	1	9	9	24.5	24.5	53.311	490	1.2004e-116	0.84372	0.83938	0.84155	10.22	26
454	YBR286W	YBR286W	>YBR286W APE3 SGDID:S000000490, Chr II from 774696-776309, Verified ORF, Vacuolar aminopeptidase Y, processed to mature form by Prb1p	1	17	17	45.3	45.3	60.137	537	0	1.1712	1.0917	1.1376	42.648	80
456	YBR288C	YBR288C	>YBR288C APM3 SGDID:S000000492, Chr II from 779459-778008, reverse complement, Verified ORF, Mu3-like subunit of the clathrin associated protein complex (AP-3); functions in transport of alkaline phosphatase to the vacuole via the alternate pathway	1	8	8	28.4	28.4	54.879	483	3.3704e-177	1.0638	1.2737	1.0855	13.82	5
458	YCL001W	YCL001W	>YCL001W RER1 SGDID:S000000507, Chr III from 111914-112480, Verified ORF, Protein involved in retention of membrane proteins, including Sec12p, in the ER; localized to Golgi; functions as a retrieval receptor in returning membrane proteins to the ER	1	3	3	20.7	20.7	22.27	188	1.9963e-06	0.97246	0.97288	0.97246	18.14	8
459	YCL004W	YCL004W	>YCL004W PGS1 SGDID:S000000510, Chr III from 109105-110670, Verified ORF, Phosphatidylglycerolphosphate synthase, catalyzes the synthesis of phosphatidylglycerolphosphate from CDP-diacylglycerol and sn-glycerol 3-phosphate in the first committed and rate-	1	1	1	3.1	3.1	59.37	521	0.0014779	1.3394		1.3394	NaN	1
460	YCL008C	YCL008C	>YCL008C STP22 SGDID:S000000514, Chr III from 106853-105696, reverse complement, Verified ORF, Component of the ESCRT-I complex, which is involved in ubiquitin-dependent sorting of proteins into the endosome; homologous to the mouse and human Tsg101 tumor	1	1	1	5.7	5.7	43.33	385	5.5057e-16	1.2267	1.2948	1.2603	5.6414	2
461	YCL009C	YCL009C	>YCL009C ILV6 SGDID:S000000515, Chr III from 105548-104619, reverse complement, Verified ORF, Regulatory subunit of acetolactate synthase, which catalyzes the first step of branched-chain amino acid biosynthesis; enhances activity of the Ilv2p catalytic s	1	13	13	50.2	50.2	33.986	309	1.9239e-177	1.8181	1.9746	1.8302	23.109	21
462	YCL010C	YCL010C	>YCL010C SGF29 SGDID:S000000516, Chr III from 104350-103571, reverse complement, Verified ORF, Probable subunit of SAGA histone acetyltransferase complex	1	3	3	23.2	23.2	29.381	259	3.6909e-66		0.68886	0.68886	NaN	1
463	YCL011C	YCL011C	>YCL011C GBP2 SGDID:S000000517, Chr III from 103358-102075, reverse complement, Verified ORF, Poly(A+) RNA-binding protein, involved in the export of mRNAs from the nucleus to the cytoplasm; similar to Hrb1p and Npl3p; also binds single-stranded telomeric	1	12	12	35.8	35.8	48.728	427	6.5663e-109	0.89057	0.78766	0.83747	23.451	15
464	YCL012C	YCL012C	>YCL012C YCL012C SGDID:S000029705, Chr III from 101788-101701,101633-101317, reverse complement, Verified ORF, Putative protein of unknown function; orthologs are present in S. bayanus, S. paradoxus and Ashbya gossypii; YCL012C is not an essential gene	1	2	2	20.9	20.9	15.588	134	1.4203e-23	1.5398	1.5017	1.5017	2.7836	3
465	YCL014W	YCL014W	>YCL014W BUD3 SGDID:S000000520, Chr III from 96281-101191, Verified ORF, Protein involved in bud-site selection and required for axial budding pattern; localizes with septins to bud neck in mitosis and may constitute an axial landmark for next round of bu	1	27	27	19.3	19.3	184.72	1636	0	0.35841	1.2518	0.37121	120.03	6
466	YCL016C	YCL016C	>YCL016C DCC1 SGDID:S000000521, Chr III from 95763-94621, reverse complement, Verified ORF, Subunit of a complex with Ctf8p and Ctf18p that shares some components with Replication Factor C, required for sister chromatid cohesion and telomere length mainte	1	5	5	20.3	20.3	44.073	380	3.608e-66	1.1407	0.96709	1.0326	8.1118	4
467	YCL017C	YCL017C	>YCL017C NFS1 SGDID:S000000522, Chr III from 94270-92777, reverse complement, Verified ORF, Cysteine desulfurase involved in iron-sulfur cluster (Fe/S) biogenesis; required for the post-transcriptional thio-modification of mitochondrial and cytoplasmic tR	1	7	7	20.7	20.7	54.466	497	1.657e-112	0.95455	0.99055	0.97889	9.3656	10
469	YCL024W	YCL024W	>YCL024W KCC4 SGDID:S000000529, Chr III from 79162-82275, Verified ORF, Protein kinase of the bud neck involved in the septin checkpoint, associates with septin proteins, negatively regulates Swe1p by phosphorylation, shows structural homology to bud neck	1	12	12	13.9	13.9	116.47	1037	8.6625e-196	0.88868		0.88868	15.291	3
471	YCL026C-B	YCL026C-B	>YCL026C-B HBN1 SGDID:S000007548, Chr III from 73986-73405, reverse complement, Uncharacterized ORF, Putative protein of unknown function; similar to bacterial nitroreductases; green fluorescent protein (GFP)-fusion protein localizes to the cytoplasm and	1	1	1	17.1	17.1	20.994	193	2.0474e-05	1.0112	0.80366	0.90125	12.373	4
472	YCL028W	YCL028W	>YCL028W RNQ1 SGDID:S000000533, Chr III from 70150-71367, Verified ORF, [PIN(+)] prion, an infectious protein conformation that is generally an ordered protein aggregate	1	6	6	25.2	25.2	42.579	405	8.0781e-226	1.3241	1.2574	1.3072	55.284	41
473	YCL029C	YCL029C	>YCL029C BIK1 SGDID:S000000534, Chr III from 69921-68599, reverse complement, Verified ORF, Microtubule-associated protein, component of the interface between microtubules and kinetochore, involved in sister chromatid separation; essential in polyploid ce	1	3	3	13.6	13.6	51.091	440	1.4876e-54	1.0085	0.85554	0.92889	8.9608	2
474	YCL030C	YCL030C	>YCL030C HIS4 SGDID:S000000535, Chr III from 68333-65934, reverse complement, Verified ORF, Multifunctional enzyme containing phosphoribosyl-ATP pyrophosphatase, phosphoribosyl-AMP cyclohydrolase, and histidinol dehydrogenase activities; catalyzes the sec	1	42	42	55.3	55.3	87.72	799	0	3.2994	3.2081	3.2391	81.067	209
476	YCL033C	YCL033C	>YCL033C MXR2 SGDID:S000000538, Chr III from 63282-62776, reverse complement, Verified ORF, Methionine-R-sulfoxide reductase, involved in the response to oxidative stress; protects iron-sulfur clusters from oxidative inactivation along with MXR1; involved	1	4	4	34.5	34.5	19.279	168	6.5774e-20	2.2025		2.2025	47.058	3
477	YCL034W	YCL034W	>YCL034W LSB5 SGDID:S000000539, Chr III from 61658-62722, Verified ORF, Protein of unknown function; binds Las17p, which is a homolog of human Wiskott-Aldrich Syndrome protein involved in actin patch assembly and actin polymerization; may mediate disassem	1	8	8	38.4	38.4	39.872	354	8.4522e-148	1.5186	1.5002	1.5156	8.153	20
478	YCL035C	YCL035C	>YCL035C GRX1 SGDID:S000000540, Chr III from 61173-60841, reverse complement, Verified ORF, Hydroperoxide and superoxide-radical responsive heat-stable glutathione-dependent disulfide oxidoreductase with active site cysteine pair; protects cells from oxid	1	9	9	90	90	12.38	110	3.0988e-87	2.2614	2.2059	2.2424	21.668	28
479	YCL037C	YCL037C	>YCL037C SRO9 SGDID:S000000542, Chr III from 58678-57374, reverse complement, Verified ORF, Cytoplasmic RNA-binding protein that associates with translating ribosomes; involved in heme regulation of Hap1p as a component of the HMC complex, also involved i	1	19	19	67.1	67.1	48.059	434	3.7413e-250	0.44588	0.43851	0.44293	17.14	58
480	YCL039W	YCL039W	>YCL039W GID7 SGDID:S000000544, Chr III from 52645-54882, Verified ORF, Protein of unknown function, involved in proteasome-dependent catabolite inactivation of fructose-1,6-bisphosphatase; contains six WD40 repeats; computational analysis suggests that G	1	6	6	13.6	13.6	84.516	745	4.6073e-71	2.0026	2.1495	2.1478	32.96	10
481	YCL040W	YCL040W	>YCL040W GLK1 SGDID:S000000545, Chr III from 50838-52340, Verified ORF, Glucokinase, catalyzes the phosphorylation of glucose at C6 in the first irreversible step of glucose metabolism; one of three glucose phosphorylating enzymes; expression regulated by	1	22	22	52.8	52.8	55.377	500	0	2.0183	1.9066	1.9629	37.775	113
482	YCL043C	YCL043C	>YCL043C PDI1 SGDID:S000000548, Chr III from 50221-48653, reverse complement, Verified ORF, Protein disulfide isomerase, multifunctional protein resident in the endoplasmic reticulum lumen, essential for the formation of disulfide bonds in secretory and c	1	34	34	62.8	62.8	58.226	522	0	0.72227	0.66603	0.69664	23.748	248
483	YCL044C	YCL044C	>YCL044C MGR1 SGDID:S000000549, Chr III from 48364-47111, reverse complement, Verified ORF, Subunit of the mitochondrial (mt) i-AAA protease supercomplex, which degrades misfolded mitochondrial proteins; forms a subcomplex with Mgr3p that binds to substra	1	4	4	19.7	19.7	47.156	417	9.561e-09	1.2174		1.2174	1.2492	2
484	YCL045C	YCL045C	>YCL045C EMC1 SGDID:S000000550, Chr III from 46905-44623, reverse complement, Verified ORF, Member of a transmembrane complex required for efficient folding of proteins in the ER; null mutant displays induction of the unfolded protein response; interacts	1	9	9	13.9	13.9	87.18	760	6.5056e-96	0.86128	0.80488	0.83789	12.162	22
485	YCL047C	YCL047C	>YCL047C YCL047C SGDID:S000000552, Chr III from 44437-43661, reverse complement, Uncharacterized ORF, Putative protein of unknown function	1	4	4	19	19	29.673	258	3.7628e-16	1.5128	1.2872	1.3676	12.502	6
486	YCL050C	YCL050C	>YCL050C APA1 SGDID:S000000555, Chr III from 38801-37836, reverse complement, Verified ORF, Diadenosine 5,5-P1,P4-tetraphosphate phosphorylase I (AP4A phosphorylase), involved in catabolism of bis(5-nucleosidyl) tetraphosphates; has similarity to Apa2	1	15	15	58.9	58.9	36.492	321	0	0.8552	0.80577	0.82369	29.59	73
488	YCL052C	YCL052C	>YCL052C PBN1 SGDID:S000000557, Chr III from 35393-34143, reverse complement, Verified ORF, Essential component of glycosylphosphatidylinositol-mannosyltransferase I, required for the autocatalytic post-translational processing of the protease B precursor	1	4	4	14.9	14.9	47.923	416	5.7772e-42	4.8753	1.4374	1.4684	100.78	6
489	YCL054W	YCL054W	>YCL054W SPB1 SGDID:S000000559, Chr III from 31449-33974, Verified ORF, AdoMet-dependent methyltransferase involved in rRNA processing and 60S ribosomal subunit maturation; methylates G2922 in the tRNA docking site of the large subunit rRNA and in the abs	1	15	15	28.4	28.4	96.484	841	0	0.48348	0.50167	0.48348	103.91	20
490	YCL055W	YCL055W	>YCL055W KAR4 SGDID:S000000560, Chr III from 27929-28936, Verified ORF, Transcription factor required for gene regulation in repsonse to pheromones; also required during meiosis; exists in two forms, a slower-migrating form more abundant during vegetative	1	2	2	10.1	10.1	38.672	335	2.7422e-17		0.76916	0.76916	NaN	1
491	YCL057W	YCL057W	>YCL057W PRD1 SGDID:S000000562, Chr III from 24768-26906, Verified ORF, Zinc metalloendopeptidase, found in the cytoplasm and intermembrane space of mitochondria; with Cym1p, involved in degradation of mitochondrial proteins and of presequence peptides cl	1	32	32	47.3	47.3	81.933	712	0	0.92994	0.90071	0.91557	10.361	78
492	YCL059C	YCL059C	>YCL059C KRR1 SGDID:S000000564, Chr III from 23379-22429, reverse complement, Verified ORF, Essential nucleolar protein required for the synthesis of 18S rRNA and for the assembly of 40S ribosomal subunit	1	10	10	35.4	35.4	37.159	316	1.0949e-118	0.68082	0.65719	0.6757	9.3707	27
493	YCL061C	YCL061C	>YCL061C MRC1 SGDID:S000000566, Chr III from 22106-18816, reverse complement, Verified ORF, S-phase checkpoint protein required for DNA replication; interacts with and stabilizes Pol2p at stalled replication forks during stress, where it forms a pausing c	1	10	10	13.7	13.7	124.32	1096	6.8638e-217	4.2857	2.449	2.5692	118.89	4
495	YCR002C	YCR002C	>YCR002C CDC10 SGDID:S000000595, Chr III from 118346-117378, reverse complement, Verified ORF, Component of the septin ring of the mother-bud neck that is required for cytokinesis; septins recruit proteins to the neck and can act as a barrier to diffusion	1	11	11	50.6	50.6	37.024	322	1.6956e-125	0.88032	0.84193	0.87436	11.744	23
496	YCR004C	YCR004C	>YCR004C YCP4 SGDID:S000000597, Chr III from 120316-119573, reverse complement, Verified ORF, Protein of unknown function, has sequence and structural similarity to flavodoxins; predicted to be palmitoylated; the authentic, non-tagged protein is detected	1	16	15	78.9	76.1	26.35	247	0	1.4266	1.3112	1.3787	14.541	40
497	YCR005C	YCR005C	>YCR005C CIT2 SGDID:S000000598, Chr III from 122326-120944, reverse complement, Verified ORF, Citrate synthase, catalyzes the condensation of acetyl coenzyme A and oxaloacetate to form citrate, peroxisomal isozyme involved in glyoxylate cycle; expression	1	9	8	32	30.4	51.413	460	5.1001e-35	0.73315	0.85731	0.79021	17.178	9
498	YCR008W	YCR008W	>YCR008W SAT4 SGDID:S000000601, Chr III from 128468-130279, Verified ORF, Ser/Thr protein kinase involved in salt tolerance; funtions in regulation of Trk1p-Trk2p potassium transporter; partially redundant with Hal5p; has similarity to Npr1p	1	3	3	7.8	7.8	66.665	603	4.3918e-44		1.0255	1.0255	NaN	1
499	YCR009C	YCR009C	>YCR009C RVS161 SGDID:S000000602, Chr III from 131540-130743, reverse complement, Verified ORF, Amphiphysin-like lipid raft protein; interacts with Rvs167p and regulates polarization of the actin cytoskeleton, endocytosis, cell polarity, cell fusion and v	1	14	14	57.4	57.4	30.25	265	1.9015e-281	1.2639	1.1823	1.1979	62.065	41
500	YCR011C	YCR011C	>YCR011C ADP1 SGDID:S000000604, Chr III from 136871-133722, reverse complement, Verified ORF, Putative ATP-dependent permease of the ABC transporter family of proteins	1	6	6	7.6	7.6	117.23	1049	2.0206e-62	1.4702	1.502	1.4939	27.968	25
501	YCR012W	YCR012W	>YCR012W PGK1 SGDID:S000000605, Chr III from 137744-138994, Verified ORF, 3-phosphoglycerate kinase, catalyzes transfer of high-energy phosphoryl groups from the acyl phosphate of 1,3-bisphosphoglycerate to ADP to produce ATP; key enzyme in glycolysis and	1	67	67	97.1	97.1	44.738	416	0	0.99852	0.91265	0.96365	31.372	1218
502	YCR015C	YCR015C	>YCR015C YCR015C SGDID:S000000608, Chr III from 142168-141215, reverse complement, Uncharacterized ORF, Putative protein of unknown function; YCR015C is not an essential gene	1	3	3	6	6	36.278	317	9.9429e-14	1.1975		1.1975	NaN	1
503	YCR016W	YCR016W	>YCR016W YCR016W SGDID:S000000609, Chr III from 143632-144504, Uncharacterized ORF, Putative protein of unknown function; green fluorescent protein (GFP)-fusion protein localizes to the nucleolus and nucleus; predicted to be involved in ribosome biogenesi	1	7	7	32.4	32.4	33.593	290	1.5124e-79	0.68575	0.63839	0.67343	59.929	15
504	YCR017C	YCR017C	>YCR017C CWH43 SGDID:S000000610, Chr III from 147632-144771, reverse complement, Verified ORF, Putative sensor/transporter protein involved in cell wall biogenesis; contains 14-16 transmembrane segments and several putative glycosylation and phosphorylati	1	3	3	6.2	6.2	107.88	953	6.0148e-35	1.0613	0.93239	0.98515	9.7524	3
505	YCR019W	YCR019W	>YCR019W MAK32 SGDID:S000000612, Chr III from 152835-153926, Verified ORF, Protein necessary for structural stability of L-A double-stranded RNA-containing particles	1	3	3	11.3	11.3	40.783	363	1.6266e-07	1.1761	1.4575	1.4575	40.357	3
509	YCR021C	YCR021C	>YCR021C HSP30 SGDID:S000000615, Chr III from 157103-156105, reverse complement, Verified ORF, Hydrophobic plasma membrane localized, stress-responsive protein that negatively regulates the H(+)-ATPase Pma1p; induced by heat shock, ethanol treatment, weak	1	7	7	30.4	30.4	37.044	332	1.489e-127	4.2096	5.6183	4.2096	96.182	5
510	YCR026C	YCR026C	>YCR026C NPP1 SGDID:S000000621, Chr III from 166335-164107, reverse complement, Verified ORF, Nucleotide pyrophosphatase/phosphodiesterase family member; mediates extracellular nucleotide phosphate hydrolysis along with Npp2p and Pho5p; activity and expre	1	1	1	1.5	1.5	84.733	742	1.0004e-23	1.1496	1.2858	1.2158	11.161	2
511	YCR027C	YCR027C	>YCR027C RHB1 SGDID:S000000622, Chr III from 167995-167366, reverse complement, Verified ORF, Putative Rheb-related GTPase involved in regulating canavanine resistance and arginine uptake; member of the Ras superfamily of G-proteins	1	2	2	13.4	13.4	23.338	209	2.2466e-34	1.8119	1.4869	1.7991	10.621	3
512	YCR028C-A	YCR028C-A	>YCR028C-A RIM1 SGDID:S000007222, Chr III from 173436-173195,173111-172946, reverse complement, Verified ORF, Single-stranded DNA-binding protein essential for mitochondrial genome maintenance; involved in mitochondrial DNA replication	1	7	7	65.9	65.9	15.386	135	8.7486e-125	1.0924	0.99946	1.0585	9.2268	41
513	YCR030C	YCR030C	>YCR030C SYP1 SGDID:S000000626, Chr III from 176434-173822, reverse complement, Verified ORF, Protein of unknown function that may regulate assembly and disassembly of the septin ring; colocalizes and interacts with septin subunits; potential role in acti	1	22	22	45.4	45.4	96.136	870	0	1.5594	1.5657	1.5614	19.986	50
514	YCR031C	YCR031C	>YCR031C RPS14A SGDID:S000000627, Chr III from 178216-178210,177902-177496, reverse complement, Verified ORF, Ribosomal protein 59 of the small subunit, required for ribosome assembly and 20S pre-rRNA processing; mutations confer cryptopleurine resistance	1	9	1	77.4	25.5	14.536	137	1.0187e-225	0.51745	0.50512	0.51182	27.987	147
516	YCR034W	YCR034W	>YCR034W FEN1 SGDID:S000000630, Chr III from 190588-191631, Verified ORF, Fatty acid elongase, involved in sphingolipid biosynthesis; acts on fatty acids of up to 24 carbons in length; mutations have regulatory effects on 1,3-beta-glucan synthase, vacuola	1	4	4	7.8	7.8	40.002	347	6.381e-85	0.60078	0.57183	0.58613	9.6298	4
517	YCR036W	YCR036W	>YCR036W RBK1 SGDID:S000000632, Chr III from 193293-194294, Verified ORF, Putative ribokinase	1	3	3	13.5	13.5	36.924	333	3.2833e-11	1.5348	1.4714	1.5298	5.1685	6
518	YCR037C	YCR037C	>YCR037C PHO87 SGDID:S000000633, Chr III from 197181-194410, reverse complement, Verified ORF, Low-affinity inorganic phosphate (Pi) transporter, involved in activation of PHO pathway; expression is independent of Pi concentration and Pho4p activity; cont	1	5	5	8.8	8.8	102.54	923	2.8807e-13	0.75745	0.73466	0.74597	0.23468	2
519	YCR042C	YCR042C	>YCR042C TAF2 SGDID:S000000638, Chr III from 205393-201170, reverse complement, Verified ORF, TFIID subunit (150 kDa), involved in RNA polymerase II transcription initiation	1	4	4	3.9	3.9	161.47	1407	4.4899e-104	0.99385		0.99385	2.6771	2
520	YCR043C	YCR043C	>YCR043C YCR043C SGDID:S000000639, Chr III from 206640-206257, reverse complement, Uncharacterized ORF, Putative protein of unknown function; green fluorescent protein (GFP)-fusion protein localizes to the Golgi apparatus; YCR043C is not an essential gene	1	2	2	33.1	33.1	14.779	127	3.6235e-08		0.70324	0.70324	NaN	1
521	YCR047C	YCR047C	>YCR047C BUD23 SGDID:S000000643, Chr III from 211541-210714, reverse complement, Verified ORF, Methyltransferase, methylates residue G1575 of 18S rRNA; required for rRNA processing and nuclear export of 40S ribosomal subunits independently of methylation	1	5	5	24	24	30.742	275	1.975e-75	0.39098	0.48693	0.413	19.72	5
522	YCR048W	YCR048W	>YCR048W ARE1 SGDID:S000000644, Chr III from 211925-213757, Verified ORF, Acyl-CoA:sterol acyltransferase, isozyme of Are2p; endoplasmic reticulum enzyme that contributes the major sterol esterification activity in the absence of oxygen	1	2	2	3.4	3.4	71.612	610	4.2749e-18	0.65022	0.59445	0.6183	5.9596	3
523	YCR051W	YCR051W	>YCR051W YCR051W SGDID:S000000647, Chr III from 214067-214735, Uncharacterized ORF, Putative protein of unknown function; green fluorescent protein (GFP)-fusion protein localizes to the cytoplasm and nucleus; contains ankyrin (Ank) repeats; YCR051W is not	1	3	3	27	27	24.694	222	6.0789e-65	0.79713	0.72805	0.75847	8.8357	8
524	YCR052W	YCR052W	>YCR052W RSC6 SGDID:S000000648, Chr III from 214990-216441, Verified ORF, Component of the RSC chromatin remodeling complex; essential for mitotic growth; homolog of SWI/SNF subunit Swp73p	1	6	6	24.2	24.2	54.164	483	5.6705e-23	0.98354	0.94388	0.96402	8.6579	11
525	YCR053W	YCR053W	>YCR053W THR4 SGDID:S000000649, Chr III from 216693-218237, Verified ORF, Threonine synthase, conserved protein that catalyzes formation of threonine from 0-phosphohomoserine; expression is regulated by the GCN4-mediated general amino acid control pathway	1	42	42	73.9	73.9	57.474	514	0	1.1136	1.0317	1.0805	28.484	210
526	YCR054C;REV__YER044C-A	YCR054C	>YCR054C CTR86 SGDID:S000000650, Chr III from 220063-218372, reverse complement, Verified ORF, Essential protein of unknown function; upstream region contains a Gcn4p responsive site suggesting a possible role in amino acid biosynthesis	2	6	6	13.5	13.5	65.205	563	4.9687e-51	1.439	1.3189	1.3937	94.282	12
527	YCR057C	YCR057C	>YCR057C PWP2 SGDID:S000000653, Chr III from 223224-220453, reverse complement, Verified ORF, Conserved 90S pre-ribosomal component essential for proper endonucleolytic cleavage of the 35 S rRNA precursor at A0, A1, and A2 sites; contains eight WD-repeats	1	20	20	29.9	29.9	103.98	923	0	0.81362	0.75667	0.79648	12.463	20
529	YCR066W	YCR066W	>YCR066W RAD18 SGDID:S000000662, Chr III from 231496-232959, Verified ORF, E3 ubiqutin ligase, forms heterodimer with Rad6p to monoubiquitinate PCNA-K164; heterodimer binds single-stranded DNA and has single-stranded DNA dependent ATPase activity; require	1	4	4	15.4	15.4	55.23	487	1.3572e-13	0.87712		0.87712	NaN	1
530	YCR067C	YCR067C	>YCR067C SED4 SGDID:S000000663, Chr III from 236318-233121, reverse complement, Verified ORF, Integral endoplasmic reticulum membrane protein, functions as a positive regulator of Sar1p probably through inhibition of GTPase activation by Sec23p; binds Sec	1	6	6	10.1	10.1	114.08	1065	4.4639e-16	1.1395	1.4709	1.2603	28.012	5
531	YCR068W	YCR068W	>YCR068W ATG15 SGDID:S000000664, Chr III from 237210-238772, Verified ORF, Lipase required for intravacuolar lysis of autophagic bodies and Cvt bodies; targeted to intravacuolar vesicles during autophagy via the multivesicular body (MVB) pathway	1	2	2	5.6	5.6	58.434	520	3.1941e-15	2.3444	2.1249	2.2578	7.4946	3
532	YCR071C	YCR071C	>YCR071C IMG2 SGDID:S000000667, Chr III from 240539-240099, reverse complement, Verified ORF, Mitochondrial ribosomal protein of the small subunit	1	2	2	24.7	24.7	16.38	146	1.7884e-10	0.8784	0.89559	0.8907	6.0699	5
533	YCR072C	YCR072C	>YCR072C RSA4 SGDID:S000000668, Chr III from 242348-240801, reverse complement, Verified ORF, WD-repeat protein involved in ribosome biogenesis; may interact with ribosomes; required for maturation and efficient intra-nuclear transport or pre-60S ribosoma	1	8	8	18.6	18.6	57.025	515	1.8139e-70	0.69209	0.65695	0.66364	21.23	10
534	YCR073W-A	YCR073W-A	>YCR073W-A SOL2 SGDID:S000000718, Chr III from 246960-247907, Verified ORF, Protein with a possible role in tRNA export; shows similarity to 6-phosphogluconolactonase non-catalytic domains but does not exhibit this enzymatic activity; homologous to Sol1p,	1	7	6	34.3	31.7	34.501	315	4.041e-44	1.4937	1.5423	1.5234	13.063	9
536	YCR077C	YCR077C	>YCR077C PAT1 SGDID:S000000673, Chr III from 252625-250235, reverse complement, Verified ORF, Topoisomerase II-associated deadenylation-dependent mRNA-decapping factor; also required for faithful chromosome transmission, maintenance of rDNA locus stabilit	1	14	14	29.4	29.4	88.494	796	3.562e-207	0.9619	0.9286	0.94399	12.533	28
537	YCR083W	YCR083W	>YCR083W TRX3 SGDID:S000000679, Chr III from 259575-259958, Verified ORF, Mitochondrial thioredoxin, highly conserved oxidoreductase required to maintain the redox homeostasis of the cell, forms the mitochondrial thioredoxin system with Trr2p, redox state	1	6	6	41.7	41.7	14.432	127	2.1122e-89	4.5557	4.3004	4.4655	15.112	16
538	YCR084C	YCR084C	>YCR084C TUP1 SGDID:S000000680, Chr III from 262449-260308, reverse complement, Verified ORF, General repressor of transcription, forms complex with Cyc8p, involved in the establishment of repressive chromatin structure through interactions with histones	1	22	22	41.9	41.9	78.307	713	0	0.96972	0.91102	0.96006	23.123	49
539	YCR086W	YCR086W	>YCR086W CSM1 SGDID:S000000682, Chr III from 263389-263961, Verified ORF, Nucleolar protein that forms a complex with Lrs4p and then Mam1p at kinetochores during meiosis I to mediate accurate homolog segregation; required for condensin recruitment to the	1	1	1	7.4	7.4	21.751	190	1.0413e-30	0.95755		0.95755	NaN	1
540	YCR087C-A	YCR087C-A	>YCR087C-A YCR087C-A SGDID:S000007223, Chr III from 264464-264003, reverse complement, Uncharacterized ORF, Putative protein of unknown function; green fluorescent protein (GFP)-fusion protein localizes to the nucleolus; YCR087C-A is not an essential gene	1	4	4	20.9	20.9	17.738	153	1.4948e-09	0.4362	0.43555	0.43605	20.273	7
541	YCR088W	YCR088W	>YCR088W ABP1 SGDID:S000000684, Chr III from 265065-266843, Verified ORF, Actin-binding protein of the cortical actin cytoskeleton, important for activation of the Arp2/3 complex that plays a key role actin in cytoskeleton organization	1	35	35	71.3	71.3	65.575	592	0	0.933	0.88184	0.90407	61.632	110
542	YCR090C	YCR090C	>YCR090C YCR090C SGDID:S000000686, Chr III from 272860-272312, reverse complement, Uncharacterized ORF, Putative protein of unknown function; green fluorescent protein (GFP)-fusion protein localizes to the cytoplasm and nucleus; YCR090C is not an essentia	1	2	2	8.8	8.8	20.703	182	4.4817e-10	1.0077	0.9463	0.98563	8.9092	13
544	YCR092C	YCR092C	>YCR092C MSH3 SGDID:S000000688, Chr III from 279817-276761, reverse complement, Verified ORF, Mismatch repair protein, forms dimers with Msh2p that mediate repair of insertion or deletion mutations and removal of nonhomologous DNA ends, contains a PCNA (P	1	5	5	6.7	6.7	116.53	1018	4.4027e-12	0.80483	0.73128	0.8006	12.841	6
545	YCR093W	YCR093W	>YCR093W CDC39 SGDID:S000000689, Chr III from 280114-286440, Verified ORF, Component of the CCR4-NOT complex, which has multiple roles in regulating mRNA levels including regulation of transcription and destabilizing mRNAs by deadenylation; basal transcri	1	33	33	20.6	20.6	240.28	2108	0	0.79962	0.7986	0.79962	24.125	57
546	YCR094W	YCR094W	>YCR094W CDC50 SGDID:S000000690, Chr III from 286759-287934, Verified ORF, Endosomal protein that interacts with phospholipid flippase Drs2p; interaction with Cdc50p is essential for Drs2p catalytic activity; mutations affect cell polarity and polarized g	1	2	2	5.1	5.1	44.982	391	1.8875e-05	1.1135	0.99796	1.0052	12.549	4
547	YCR095C	YCR095C	>YCR095C OCA4 SGDID:S000000691, Chr III from 289255-288167, reverse complement, Uncharacterized ORF, Cytoplasmic protein required for replication of Brome mosaic virus in S. cerevisiae, which is a model system for studying replication of positive-strand R	1	7	7	18.8	18.8	41.647	362	3.0118e-299	1.2451		1.2451	11.83	2
548	YCL067C;YCR039C;YCR096C	YCL067C;YCR039C;YCR096C	>YCL067C HMLALPHA2 SGDID:S000000572, Chr III from 13018-12386, reverse complement, Verified silenced_gene ORF, Silenced copy of ALPHA2 at HML; homeobox-domain protein that associates with Mcm1p in haploid cells to repress a-specific gene expression and in	3	2	2	16.7	16.7	24.282	210	3.0209e-13	0.21041	0.18979	0.19953	3.9974	4
549	YDL002C	YDL002C	>YDL002C NHP10 SGDID:S000002160, Chr IV from 447576-446965, reverse complement, Verified ORF, Protein related to mammalian high mobility group proteins; binds preferentially to DNA ends and is able to protect them from exonuclease cleavage; likely compone	1	4	4	26.6	26.6	23.857	203	6.471e-18	1.0352	1.0155	1.0352	81.419	7
551	YDL004W	YDL004W	>YDL004W ATP16 SGDID:S000002162, Chr IV from 443027-443509, Verified ORF, Delta subunit of the central stalk of mitochondrial F1F0 ATP synthase, which is a large, evolutionarily conserved enzyme complex required for ATP synthesis; phosphorylated	1	4	2	39.4	34.4	17.02	160	7.0784e-137	1.4917	1.3215	1.4229	14.732	16
552	YDL005C	YDL005C	>YDL005C MED2 SGDID:S000002163, Chr IV from 442307-441012, reverse complement, Verified ORF, Subunit of the RNA polymerase II mediator complex; associates with core polymerase subunits to form the RNA polymerase II holoenzyme; essential for transcriptiona	1	2	2	9.3	9.3	47.717	431	2.7004e-08	1.0678		1.0678	NaN	1
553	YDL006W	YDL006W	>YDL006W PTC1 SGDID:S000002164, Chr IV from 439907-440752, Verified ORF, Type 2C protein phosphatase (PP2C); inactivates the osmosensing MAPK cascade by dephosphorylating Hog1p; mutation delays mitochondrial inheritance; deletion reveals defects in precur	1	3	3	20.6	20.6	31.549	281	3.1988e-38	1.3849		1.3849	17.261	3
554	YDL007W	YDL007W	>YDL007W RPT2 SGDID:S000002165, Chr IV from 438045-439358, Verified ORF, One of six ATPases of the 19S regulatory particle of the 26S proteasome involved in the degradation of ubiquitinated substrates; required for normal peptide hydrolysis by the core 20	1	14	14	43.9	43.9	48.828	437	0	0.95045	0.92612	0.9425	34.887	54
555	YDL010W	YDL010W	>YDL010W GRX6 SGDID:S000002168, Chr IV from 432328-433023, Verified ORF, Cis-golgi localized monothiol glutaredoxin that binds an iron-sulfur cluster; more similar in activity to dithiol than other monothiol glutaredoxins; involved in the oxidative stress	1	5	5	24.2	24.2	25.783	231	3.6895e-21	0.22374	0.1456	0.18744	24.226	5
556	YDL014W	YDL014W	>YDL014W NOP1 SGDID:S000002172, Chr IV from 427362-428345, Verified ORF, Nucleolar protein, component of the small subunit processome complex, which is required for processing of pre-18S rRNA; has similarity to mammalian fibrillarin	1	15	15	56.3	56.3	34.465	327	4.3946e-122	0.64332	0.60601	0.63181	35.939	85
557	YDL015C	YDL015C	>YDL015C TSC13 SGDID:S000002173, Chr IV from 426932-426000, reverse complement, Verified ORF, Enoyl reductase that catalyzes the last step in each cycle of very long chain fatty acid elongation, localizes to the ER, highly enriched in a structure marking	1	8	8	25.5	25.5	36.767	310	9.1094e-29	0.99654	1.0584	1.0353	14.275	8
559	YDL018C	YDL018C	>YDL018C ERP3 SGDID:S000002176, Chr IV from 423508-422831, reverse complement, Verified ORF, Protein with similarity to Emp24p and Erv25p, member of the p24 family involved in ER to Golgi transport	1	1	1	4.9	4.9	26.511	225	2.2332e-06	0.76316	0.68766	0.72442	1.84	2
560	YDL019C	YDL019C	>YDL019C OSH2 SGDID:S000002177, Chr IV from 421512-417661, reverse complement, Verified ORF, Member of an oxysterol-binding protein family with seven members in S. cerevisiae; family members have overlapping, redundant functions in sterol metabolism and c	1	30	30	34.8	34.8	145.79	1283	0	0.79302	0.70894	0.75535	45.445	31
561	YDL021W	YDL021W	>YDL021W GPM2 SGDID:S000002179, Chr IV from 413951-414886, Verified ORF, Homolog of Gpm1p phosphoglycerate mutase, which converts 3-phosphoglycerate to 2-phosphoglycerate in glycolysis; may be non-functional derivative of a gene duplication event	1	5	5	19.3	19.3	36.073	311	2.3591e-33	2.4063	2.3265	2.3661	11.811	8
562	YDL022W	YDL022W	>YDL022W GPD1 SGDID:S000002180, Chr IV from 411823-412998, Verified ORF, NAD-dependent glycerol-3-phosphate dehydrogenase, key enzyme of glycerol synthesis, essential for growth under osmotic stress; expression regulated by high-osmolarity glycerol respon	1	19	18	46	42.2	42.868	391	1.5758e-279	1.4923	1.449	1.4858	61.989	58
563	YDL025C	YDL025C	>YDL025C YDL025C SGDID:S000002183, Chr IV from 407204-405342, reverse complement, Uncharacterized ORF, Putative protein kinase, potentially phosphorylated by Cdc28p; YDL025C is not an essential gene	1	16	16	41.9	41.9	69.614	620	0	3.1847	2.1449	2.7473	66.939	9
564	YDL027C	YDL027C	>YDL027C YDL027C SGDID:S000002185, Chr IV from 404955-403693, reverse complement, Uncharacterized ORF, Putative protein of unknown function; the authentic, non-tagged protein is detected in highly purified mitochondria in high-throughput studies; YDL027C	1	2	2	8.6	8.6	48.312	420	2.2003e-16		0.95426	0.95426	NaN	1
566	YDL029W	YDL029W	>YDL029W ARP2 SGDID:S000002187, Chr IV from 399338-399359,399483-400636, Verified ORF, Essential component of the Arp2/3 complex, which is a highly conserved actin nucleation center required for the motility and integrity of actin patches; involved in end	1	12	12	43.2	43.2	44.073	391	3.0253e-274	1.3122	1.2322	1.2819	25.815	51
567	YDL031W	YDL031W	>YDL031W DBP10 SGDID:S000002189, Chr IV from 394215-397202, Verified ORF, Putative ATP-dependent RNA helicase of the DEAD-box protein family, constituent of 66S pre-ribosomal particles; essential protein involved in ribosome biogenesis	1	21	21	32.1	32.1	113.16	995	5.4993e-251	0.58538	0.52074	0.53945	19.027	25
570	YDL040C	YDL040C	>YDL040C NAT1 SGDID:S000002198, Chr IV from 381435-378871, reverse complement, Verified ORF, Subunit of the N-terminal acetyltransferase NatA (Nat1p, Ard1p, Nat5p); N-terminally acetylates many proteins, which influences multiple processes such as the cel	1	33	33	42.3	42.3	98.904	854	0	0.8809	0.86883	0.86883	28.119	49
571	YDL042C	YDL042C	>YDL042C SIR2 SGDID:S000002200, Chr IV from 378442-376754, reverse complement, Verified ORF, Conserved NAD+ dependent histone deacetylase of the Sirtuin family involved in regulation of lifespan; plays roles in silencing at HML, HMR, telomeres, and the rD	1	4	4	14.9	14.9	63.261	562	8.1849e-11	1.1262	0.76949	0.81312	22.33	3
572	YDL043C	YDL043C	>YDL043C PRP11 SGDID:S000002201, Chr IV from 376477-375677, reverse complement, Verified ORF, Subunit of the SF3a splicing factor complex, required for spliceosome assembly	1	2	2	9.8	9.8	29.92	266	1.3534e-07	0.6272	0.78516	0.7685	15.017	7
573	YDL044C	YDL044C	>YDL044C MTF2 SGDID:S000002202, Chr IV from 375286-373964, reverse complement, Verified ORF, Mitochondrial matrix protein that interacts with an N-terminal region of mitochondrial RNA polymerase (Rpo41p) and couples RNA processing and translation to trans	1	1	1	3.2	3.2	51.192	440	0.0014588	1.1192		1.1192	NaN	1
574	YDL045C	YDL045C	>YDL045C FAD1 SGDID:S000002203, Chr IV from 373605-372685, reverse complement, Verified ORF, Flavin adenine dinucleotide (FAD) synthetase, performs the second step in synthesis of FAD from riboflavin	1	7	7	29.1	29.1	35.546	306	2.7077e-42	1.401	1.1041	1.3986	21.602	7
575	YDL046W	YDL046W	>YDL046W NPC2 SGDID:S000002204, Chr IV from 371237-371758, Verified ORF, Functional homolog of human NPC2/He1, which is a cholesterol-binding protein whose deficiency causes Niemann-Pick type C2 disease involving retention of cholesterol in lysosomes	1	2	2	13.3	13.3	19.063	173	1.7087e-16	1.6462	1.3788	1.4904	8.6216	14
576	YDL047W	YDL047W	>YDL047W SIT4 SGDID:S000002205, Chr IV from 369769-370704, Verified ORF, Type 2A-related serine-threonine phosphatase that functions in the G1/S transition of the mitotic cycle; cytoplasmic and nuclear protein that modulates functions mediated by Pkc1p in	1	6	6	26	26	35.537	311	1.3975e-51	1.0242	1.0048	1.0048	7.2532	11
578	YDL051W	YDL051W	>YDL051W LHP1 SGDID:S000002209, Chr IV from 363952-364779, Verified ORF, RNA binding protein required for maturation of tRNA and U6 snRNA precursors; acts as a molecular chaperone for RNAs transcribed by polymerase III; homologous to human La (SS-B) autoa	1	17	17	59.3	59.3	32.104	275	1.2534e-302	0.73273	0.62766	0.72866	27.314	30
579	YDL052C	YDL052C	>YDL052C SLC1 SGDID:S000002210, Chr IV from 363583-362672, reverse complement, Verified ORF, 1-acyl-sn-glycerol-3-phosphate acyltransferase, catalyzes the acylation of lysophosphatidic acid to form phosphatidic acid, a key intermediate in lipid metabolism	1	16	16	49.8	49.8	33.887	303	3.3845e-197	0.84399	0.82025	0.84138	30.529	34
580	YDL053C	YDL053C	>YDL053C PBP4 SGDID:S000002211, Chr IV from 362256-361699, reverse complement, Verified ORF, Pbp1p binding protein, interacts strongly with Pab1p-binding protein 1 (Pbp1p) in the yeast two-hybrid system; also interacts with Lsm12p in a copurification assa	1	5	5	34.6	34.6	19.881	185	1.9022e-104	0.2202	0.24199	0.24199	26.466	5
581	YDL055C	YDL055C	>YDL055C PSA1 SGDID:S000002213, Chr IV from 356759-355674, reverse complement, Verified ORF, GDP-mannose pyrophosphorylase (mannose-1-phosphate guanyltransferase), synthesizes GDP-mannose from GTP and mannose-1-phosphate in cell wall biosynthesis; require	1	29	29	83.9	83.9	39.565	361	0	0.84298	0.7953	0.81794	11.339	213
582	YDL056W	YDL056W	>YDL056W MBP1 SGDID:S000002214, Chr IV from 352877-355378, Verified ORF, Transcription factor involved in regulation of cell cycle progression from G1 to S phase, forms a complex with Swi6p that binds to MluI cell cycle box regulatory element in promoters	1	5	5	9.2	9.2	93.907	833	8.3326e-273	0.99278	1.124	1.059	9.888	3
584	YDL058W	YDL058W	>YDL058W USO1 SGDID:S000002216, Chr IV from 345665-351037, Verified ORF, Essential protein involved in intracellular protein transport, coiled-coil protein necessary for transport from ER to Golgi; required for assembly of the ER-to-Golgi SNARE complex	1	15	15	13.7	13.7	206.45	1790	1.6804e-133	0.8419	0.75837	0.822	67.457	23
585	YDL060W	YDL060W	>YDL060W TSR1 SGDID:S000002218, Chr IV from 341619-343985, Verified ORF, Protein required for processing of 20S pre-rRNA in the cytoplasm, associates with pre-40S ribosomal particles	1	12	12	21.3	21.3	90.746	788	1.7934e-70	0.64346	0.60443	0.62059	17.504	21
586	YDL061C	YDL061C	>YDL061C RPS29B SGDID:S000002219, Chr IV from 340798-340628, reverse complement, Verified ORF, Protein component of the small (40S) ribosomal subunit; nearly identical to Rps29Ap and has similarity to rat S29 and E. coli S14 ribosomal proteins	1	2	2	41.1	41.1	6.7276	56	2.9138e-08	0.5068	0.50128	0.50312	13.38	20
587	YDL063C	YDL063C	>YDL063C YDL063C SGDID:S000002221, Chr IV from 340134-338272, reverse complement, Uncharacterized ORF, Putative protein of unknown function; green fluorescent protein (GFP)-fusion protein localizes to the cytoplasm and nucleus; predicted to be involved in	1	8	8	18.2	18.2	70.164	620	3.1059e-69	0.97719	0.8297	0.90582	59.325	9
588	YDL064W	YDL064W	>YDL064W UBC9 SGDID:S000002222, Chr IV from 337487-337524,337635-338070, Verified ORF, SUMO-conjugating enzyme involved in the Smt3p conjugation pathway; nuclear protein required for S- and M-phase cyclin degradation and mitotic control; involved in prote	1	3	3	47.1	47.1	17.911	157	2.6635e-29	0.97698	0.89685	0.92241	12.844	6
589	YDL065C	YDL065C	>YDL065C PEX19 SGDID:S000002223, Chr IV from 337277-336249, reverse complement, Verified ORF, Chaperone and import receptor for newly-synthesized class I peroxisomal membrane proteins (PMPs), binds PMPs in the cytoplasm and delivers them to the peroxisome	1	8	8	36	36	38.706	342	0	1.0231	0.94454	0.97263	27.139	7
590	YDL066W	YDL066W	>YDL066W IDP1 SGDID:S000002224, Chr IV from 334835-336121, Verified ORF, Mitochondrial NADP-specific isocitrate dehydrogenase, catalyzes the oxidation of isocitrate to alpha-ketoglutarate; not required for mitochondrial respiration and may function to div	1	40	37	81.1	81.1	48.19	428	0	1.1282	1.0824	1.1055	29.189	129
591	YDL067C	YDL067C	>YDL067C COX9 SGDID:S000002225, Chr IV from 334396-334217, reverse complement, Verified ORF, Subunit VIIa of cytochrome c oxidase, which is the terminal member of the mitochondrial inner membrane electron transport chain	1	2	2	32.2	32.2	6.9631	59	3.0109e-30	2.1667	2.8923	2.228	38.782	8
592	YDL069C	YDL069C	>YDL069C CBS1 SGDID:S000002227, Chr IV from 333810-333121, reverse complement, Verified ORF, Mitochondrial translational activator of the COB mRNA; membrane protein that interacts with translating ribosomes, acts on the COB mRNA 5-untranslated leader	1	3	3	27.1	27.1	26.586	229	1.0631e-05	1.3005		1.3005	32.528	2
593	YDL072C	YDL072C	>YDL072C YET3 SGDID:S000002230, Chr IV from 330447-329836, reverse complement, Verified ORF, Protein of unknown function; YET3 null mutant decreases the level of secreted invertase; homolog of human BAP31 protein	1	7	7	31	31	22.902	203	4.1219e-186	1.4606	1.3119	1.4241	15.504	28
594	YDL073W	YDL073W	>YDL073W YDL073W SGDID:S000002231, Chr IV from 326613-329567, Uncharacterized ORF, Putative protein of unknown function; YDL073W is not an essential gene	1	2	2	3	3	113.89	984	2.0931e-06		0.77994	0.77994	NaN	1
595	YDL074C	YDL074C	>YDL074C BRE1 SGDID:S000002232, Chr IV from 326149-324047, reverse complement, Verified ORF, E3 ubiquitin ligase, forms heterodimer with Rad6p to monoubiquinate histone H2B-K123, which is required for the subsequent methylation of histone H3-K4 and H3-K79	1	7	7	13.1	13.1	80.691	700	2.5557e-121	0.82949	0.88173	0.85219	74.833	9
596	YDL075W	YDL075W	>YDL075W RPL31A SGDID:S000002233, Chr IV from 322226-322282,322704-322988, Verified ORF, Protein component of the large (60S) ribosomal subunit, nearly identical to Rpl31Bp and has similarity to rat L31 ribosomal protein; associates with the karyopherin S	1	12	3	71.7	20.4	12.953	113	0	0.66881	0.61157	0.64916	16.796	134
597	YDL076C	YDL076C	>YDL076C RXT3 SGDID:S000002234, Chr IV from 321552-320668, reverse complement, Verified ORF, Subunit of the RPD3L complex; involved in histone deacetylation	1	2	2	10.2	10.2	33.811	294	1.1384e-44	0.82206		0.82206	NaN	1
598	YDL077C	YDL077C	>YDL077C VAM6 SGDID:S000002235, Chr IV from 320120-316971, reverse complement, Verified ORF, Vacuolar protein that plays a critical role in the tethering steps of vacuolar membrane fusion by facilitating guanine nucleotide exchange on small guanosine trip	1	6	6	8.3	8.3	122.88	1049	3.8967e-15	1.164	1.0107	1.1199	17.176	6
599	YDL078C	YDL078C	>YDL078C MDH3 SGDID:S000002236, Chr IV from 316388-315357, reverse complement, Verified ORF, Peroxisomal malate dehydrogenase, catalyzes interconversion of malate and oxaloacetate; involved in the glyoxylate cycle	1	25	25	85.1	85.1	37.186	343	1.2561e-292	0.91832	0.8926	0.90469	26.202	78
600	YDL080C	YDL080C	>YDL080C THI3 SGDID:S000002238, Chr IV from 312471-310642, reverse complement, Verified ORF, Probable alpha-ketoisocaproate decarboxylase, may have a role in catabolism of amino acids to long-chain and complex alcohols; required for expression of enzymes	1	3	2	8.9	5.9	68.366	609	3.3708e-23	1.7586		1.7586	NaN	1
601	YDL081C	YDL081C	>YDL081C RPP1A SGDID:S000002239, Chr IV from 310122-309802, reverse complement, Verified ORF, Ribosomal stalk protein P1 alpha, involved in the interaction between translational elongation factors and the ribosome; accumulation of P1 in the cytoplasm is r	1	5	4	68.9	68.9	10.908	106	5.6026e-114	0.81993	0.72189	0.77721	9.4386	44
602	YDL082W	YDL082W	>YDL082W RPL13A SGDID:S000002240, Chr IV from 308424-308427,308793-309388, Verified ORF, Protein component of the large (60S) ribosomal subunit, nearly identical to Rpl13Bp; not essential for viability; has similarity to rat L13 ribosomal protein	1	18	1	74.4	4.5	22.554	199	7.0044e-103	0.73899	0.6341	0.70374	6.266	13
603	YDL083C;YMR143W	YDL083C;YMR143W	>YDL083C RPS16B SGDID:S000002241, Chr IV from 307789-307766,307333-306926, reverse complement, Verified ORF, Protein component of the small (40S) ribosomal subunit; identical to Rps16Ap and has similarity to E. coli S9 and rat S16 ribosomal proteins;>YMR	2	16	16	69.9	69.9	15.847	143	4.5848e-196	0.49314	0.46819	0.48298	9.607	143
604	YDL084W	YDL084W	>YDL084W SUB2 SGDID:S000002242, Chr IV from 305237-306577, Verified ORF, Component of the TREX complex required for nuclear mRNA export; member of the DEAD-box RNA helicase superfamily and is involved in early and late steps of spliceosome assembly; homol	1	24	24	57.6	57.6	50.308	446	0	0.93373	0.88066	0.91727	16.054	138
605	YDL085W	YDL085W	>YDL085W NDE2 SGDID:S000002243, Chr IV from 303211-304848, Verified ORF, Mitochondrial external NADH dehydrogenase, catalyzes the oxidation of cytosolic NADH; Nde1p and Nde2p are involved in providing the cytosolic NADH to the mitochondrial respiratory ch	1	3	3	9.7	9.7	61.659	545	2.5437e-22	1.3361	4.9605	4.0849	96.948	12
606	YDL086W	YDL086W	>YDL086W YDL086W SGDID:S000002244, Chr IV from 301413-302234, Uncharacterized ORF, Putative protein of unknown function; the authentic, non-tagged protein is detected in highly purified mitochondria in high-throughput studies; YDL086W is not an essential	1	11	11	62.6	62.6	30.837	273	1.658e-260	4.1158	2.4901	2.6001	31.332	21
608	YDL090C	YDL090C	>YDL090C RAM1 SGDID:S000002248, Chr IV from 296329-295034, reverse complement, Verified ORF, Beta subunit of the CAAX farnesyltransferase (FTase) that prenylates the a-factor mating pheromone and Ras proteins; required for the membrane localization of Ras	1	2	2	6.3	6.3	48.189	431	2.5537e-07	1.2525		1.2525	47.127	3
609	YDL091C	YDL091C	>YDL091C UBX3 SGDID:S000002249, Chr IV from 294759-293392, reverse complement, Verified ORF, UBX (ubiquitin regulatory X) domain-containing protein that interacts with Cdc48p, green fluorescent protein (GFP)-fusion protein localizes to the cytoplasm in a	1	3	3	9.2	9.2	52.943	455	1.8291e-21	1.5056	1.632	1.632	9.5153	3
610	YDL092W	YDL092W	>YDL092W SRP14 SGDID:S000002250, Chr IV from 292781-293221, Verified ORF, Signal recognition particle (SRP) subunit, interacts with the RNA component of SRP to form the Alu domain, which is the region of SRP responsible for arrest of nascent chain elongat	1	5	5	54.1	54.1	16.43	146	5.7193e-205	0.78041	0.73282	0.74402	7.9778	13
611	YDL095W	YDL095W	>YDL095W PMT1 SGDID:S000002253, Chr IV from 287059-289512, Verified ORF, Protein O-mannosyltransferase, transfers mannose residues from dolichyl phosphate-D-mannose to protein serine/threonine residues; one of seven related proteins involved in O-glycosyl	1	10	10	17.5	17.5	92.674	817	3.6158e-149	0.79983	0.73072	0.77451	18.897	52
612	YDL097C	YDL097C	>YDL097C RPN6 SGDID:S000002255, Chr IV from 286695-285391, reverse complement, Verified ORF, Essential, non-ATPase regulatory subunit of the 26S proteasome lid required for the assembly and activity of the 26S proteasome; the human homolog (S9 protein) pa	1	18	18	46.3	46.3	49.773	434	0	1.1532	1.0841	1.1313	14.07	84
614	YDL099W	YDL099W	>YDL099W BUG1 SGDID:S000002257, Chr IV from 283419-284444, Verified ORF, Cis-golgi localized protein involved in ER to Golgi transport; forms a complex with the mammalian GRASP65 homolog, Grh1p; mutants are compromised for the fusion of ER-derived vesicle	1	8	8	35.8	35.8	38.294	341	0	1.0826	1.1255	1.0826	19.788	5
615	YDL100C	YDL100C	>YDL100C GET3 SGDID:S000002258, Chr IV from 283176-282112, reverse complement, Verified ORF, Guanine nucleotide exchange factor for Gpa1p; amplifies G protein signaling; subunit of the GET complex, which is involved in Golgi to ER trafficking and insertio	1	20	20	52.5	52.5	39.353	354	0	0.92799	0.88736	0.91456	39.025	73
616	YDL101C	YDL101C	>YDL101C DUN1 SGDID:S000002259, Chr IV from 281848-280307, reverse complement, Verified ORF, Cell-cycle checkpoint serine-threonine kinase required for DNA damage-induced transcription of certain target genes, phosphorylation of Rad55p and Sml1p, and tran	1	4	4	11.1	11.1	58.632	513	6.628e-08	0.29583	0.41114	0.29583	67.87	4
617	YDL102W	YDL102W	>YDL102W POL3 SGDID:S000002260, Chr IV from 276872-280165, Verified ORF, Catalytic subunit of DNA polymerase delta; required for chromosomal DNA replication during mitosis and meiosis, intragenic recombination, repair of double strand DNA breaks, and DNA	1	11	11	15.5	15.5	124.59	1097	6.5448e-53	0.65525	0.63767	0.64537	11.93	15
618	YDL103C	YDL103C	>YDL103C QRI1 SGDID:S000002261, Chr IV from 276581-275148, reverse complement, Verified ORF, UDP-N-acetylglucosamine pyrophosphorylase, catalyzes the formation of UDP-N-acetylglucosamine (UDP-GlcNAc), which is important in cell wall biosynthesis, protein	1	20	20	53.2	53.2	53.475	477	0	0.98267	0.93049	0.95791	14.339	77
621	YDL110C	YDL110C	>YDL110C TMA17 SGDID:S000002268, Chr IV from 264964-264512, reverse complement, Verified ORF, Protein of unknown function that associates with ribosomes; heterozygous deletion demonstrated increases in chromosome instability in a rad9 deletion background;	1	7	7	77.3	77.3	16.771	150	5.8483e-193	4.6954	6.1657	5.8419	121.65	43
622	YDL111C	YDL111C	>YDL111C RRP42 SGDID:S000002269, Chr IV from 264110-263313, reverse complement, Verified ORF, Exosome non-catalytic core component; involved in 3-5 RNA processing and degradation in both the nucleus and the cytoplasm; has similarity to E. coli RNase PH	1	5	5	23	23	29.055	265	2.2686e-23	1.052		1.052	6.9934	3
623	YDL112W	YDL112W	>YDL112W TRM3 SGDID:S000002270, Chr IV from 258915-263225, Verified ORF, 2-O-ribose methyltransferase, catalyzes the ribose methylation of the guanosine nucleotide at position 18 of tRNAs	1	18	18	18.1	18.1	165.05	1436	6.1339e-72	0.95421	0.96207	0.96207	34.73	43
624	YDL113C	YDL113C	>YDL113C ATG20 SGDID:S000002271, Chr IV from 258555-256633, reverse complement, Verified ORF, Sorting nexin family member required for the cytoplasm-to-vacuole targeting (Cvt) pathway and for endosomal sorting; has a Phox homology domain that binds phosph	1	6	6	16.1	16.1	72.545	640	4.949e-22	2.0089	2.1269	2.0339	39.841	8
625	YDL115C	YDL115C	>YDL115C IWR1 SGDID:S000002273, Chr IV from 255126-255045,254974-253995, reverse complement, Verified ORF, Protein involved in transcription from polymerase II promoters; interacts with with most of the polymerase II subunits; nucleo-cytoplasmic shuttling	1	2	2	9.6	9.6	40.64	353	1.3166e-26	0.95899	0.50017	0.63862	56.033	3
626	YDL116W	YDL116W	>YDL116W NUP84 SGDID:S000002274, Chr IV from 251566-253746, Verified ORF, Subunit of the nuclear pore complex (NPC), forms a subcomplex with Nup85p, Nup120p, Nup145p-C, Sec13p, and Seh1p that plays a role in nuclear mRNA export and NPC biogenesis	1	8	8	14.3	14.3	83.634	726	3.5989e-115	0.98213	0.95146	0.96428	17.848	26
628	YDL119C	YDL119C	>YDL119C YDL119C SGDID:S000002277, Chr IV from 247612-246689, reverse complement, Uncharacterized ORF, Putative mitochondrial transport protein; GFP-fusion protein is induced in response to the DNA-damaging agent MMS; the authentic, non-tagged protein is	1	2	2	13.7	13.7	34.203	307	1.106e-09	2.2521	2.1532	2.2021	4.3264	2
629	YDL120W	YDL120W	>YDL120W YFH1 SGDID:S000002278, Chr IV from 245923-246447, Verified ORF, Mitochondrial matrix iron chaperone; oxidizes and stores iron; interacts with Isu1p to promote Fe-S cluster assembly; mutation results in multiple Fe/S-dependent enzyme deficiencies;	1	5	5	25.3	25.3	19.49	174	3.8763e-138	1.5046	1.3497	1.4318	7.9194	5
630	YDL121C	YDL121C	>YDL121C YDL121C SGDID:S000002279, Chr IV from 245582-245133, reverse complement, Uncharacterized ORF, Putative protein of unknown function; green fluorescent protein (GFP)-fusion protein localizes to the endoplasmic retiuculum; YDL121C is not an essentia	1	3	3	40.3	40.3	16.947	149	4.9711e-45	0.54767	0.55634	0.54792	6.4194	3
631	YDL122W	YDL122W	>YDL122W UBP1 SGDID:S000002280, Chr IV from 242552-244981, Verified ORF, Ubiquitin-specific protease that removes ubiquitin from ubiquitinated proteins; cleaves at the C terminus of ubiquitin fusions irrespective of their size; capable of cleaving polyubi	1	20	20	33.9	33.9	92.768	809	0	0.97949	0.85337	0.92241	35.101	16
633	YDL124W	YDL124W	>YDL124W YDL124W SGDID:S000002282, Chr IV from 240259-241197, Verified ORF, NADPH-dependent alpha-keto amide reductase; reduces aromatic alpha-keto amides, aliphatic alpha-keto esters, and aromatic alpha-keto esters; member of the aldo-keto reductase (AKR	1	29	29	93.3	93.3	35.56	312	0	1.4458	1.3184	1.39	23.192	136
634	YDL125C	YDL125C	>YDL125C HNT1 SGDID:S000002283, Chr IV from 239606-239510,239398-239019, reverse complement, Verified ORF, Adenosine 5-monophosphoramidase; interacts physically and genetically with Kin28p, a CDK and TFIIK subunit, and genetically with CAK1; member of th	1	9	9	70.9	70.9	17.679	158	7.8614e-161	0.94999	0.88658	0.92186	25.196	52
635	YDL126C	YDL126C	>YDL126C CDC48 SGDID:S000002284, Chr IV from 238664-236157, reverse complement, Verified ORF, ATPase in ER, nuclear membrane and cytosol with homology to mammalian p97; in a complex with Npl4p and Ufd1p participates in retrotranslocation of ubiquitinated	1	55	55	68.9	68.9	91.995	835	0	1.0273	0.95985	0.98565	23.435	300
636	YDL128W	YDL128W	>YDL128W VCX1 SGDID:S000002286, Chr IV from 232652-233887, Verified ORF, Vacuolar H+/Ca2+ exchanger involved in control of cytosolic Ca2+ concentration; has similarity to sodium/calcium exchangers, including the bovine Na+/Ca2+,K+ antiporter	1	3	3	8.8	8.8	44.646	411	2.6281e-10	1.6705	1.4373	1.5429	28.658	8
637	YDL130W	YDL130W	>YDL130W RPP1B SGDID:S000002288, Chr IV from 229906-230019,230321-230527, Verified ORF, Ribosomal protein P1 beta, component of the ribosomal stalk, which is involved in interaction of translational elongation factors with ribosome; accumulation is regula	1	5	4	71.7	54.7	10.667	106	0	0.88019	0.78342	0.81831	21.667	90
638	YDL130W-A	YDL130W-A	>YDL130W-A STF1 SGDID:S000007232, Chr IV from 229171-229431, Verified ORF, Protein involved in regulation of the mitochondrial F1F0-ATP synthase; Stf1p and Stf2p may act as stabilizing factors that enhance inhibitory action of the Inh1p protein	1	3	3	36	36	10.062	86	4.1269e-37	3.0752	2.7918	3.0666	5.5926	8
639	YDL131W	YDL131W	>YDL131W LYS21 SGDID:S000002289, Chr IV from 227393-228715, Verified ORF, Homocitrate synthase isozyme, catalyzes the condensation of acetyl-CoA and alpha-ketoglutarate to form homocitrate, which is the first step in the lysine biosynthesis pathway; highl	1	29	10	56.8	22.7	48.594	440	0	1.597	1.5096	1.5481	10.371	43
640	YDL132W	YDL132W	>YDL132W CDC53 SGDID:S000002290, Chr IV from 224304-226751, Verified ORF, Cullin, structural protein of SCF complexes (which also contain Skp1p, Cdc34p, Hrt1p and an F-box protein) involved in ubiquitination; SCF promotes the G1-S transition by targeting	1	16	16	29.2	29.2	93.943	815	1.8452e-152	1.2042	1.1079	1.1161	23.415	25
641	YDL133W	YDL133W	>YDL133W YDL133W SGDID:S000002291, Chr IV from 222427-223740, Uncharacterized ORF, Putative protein of unknown function	1	5	5	17.2	17.2	49.58	437	6.085e-47	0.52609		0.52609	NaN	1
642	YDL134C	YDL134C	>YDL134C PPH21 SGDID:S000002292, Chr IV from 220771-219662, reverse complement, Verified ORF, Catalytic subunit of protein phosphatase 2A (PP2A), functionally redundant with Pph22p; methylated at C terminus; forms alternate complexes with several regulato	1	4	3	17.6	15.4	41.937	369	5.5626e-197	1.1204	1.0569	1.1189	12.099	9
643	YDL135C	YDL135C	>YDL135C RDI1 SGDID:S000002294, Chr IV from 219288-218680, reverse complement, Verified ORF, Rho GDP dissociation inhibitor involved in the localization and regulation of Cdc42p	1	9	9	66.8	66.8	23.138	202	8.2157e-263	1.0774	1.009	1.0321	11.792	38
644	YDL136W;YDL191W	YDL136W;YDL191W	>YDL136W RPL35B SGDID:S000002295, Chr IV from 217600-217602,218008-218367, Verified ORF, Protein component of the large (60S) ribosomal subunit, identical to Rpl35Ap and has similarity to rat L35 ribosomal protein;>YDL191W RPL35A SGDID:S000002350, Chr IV	2	17	17	70	70	13.909	120	5.8798e-238	0.72699	0.67328	0.71528	11.849	52
645	YDL137W	YDL137W	>YDL137W ARF2 SGDID:S000002296, Chr IV from 216529-217074, Verified ORF, ADP-ribosylation factor, GTPase of the Ras superfamily involved in regulation of coated formation vesicles in intracellular trafficking within the Golgi; functionally interchangeable	1	11	1	54.1	5.5	20.657	181	0	1.3854	1.2645	1.3191	12.687	27
646	YDL140C	YDL140C	>YDL140C RPO21 SGDID:S000002299, Chr IV from 210562-205361, reverse complement, Verified ORF, RNA polymerase II largest subunit B220, part of central core; phosphorylation of C-terminal heptapeptide repeat domain regulates association with transcription a	1	43	43	34.9	34.9	191.61	1733	0	0.55851	0.53598	0.54859	14.531	101
647	YDL141W	YDL141W	>YDL141W BPL1 SGDID:S000002300, Chr IV from 203040-205112, Verified ORF, Biotin:apoprotein ligase, covalently modifies proteins with the addition of biotin, required for acetyl-CoA carboxylase (Acc1p) holoenzyme formation	1	10	10	17.8	17.8	76.362	690	1.4302e-40	0.8695	0.86269	0.86269	79.553	14
648	YDL143W	YDL143W	>YDL143W CCT4 SGDID:S000002302, Chr IV from 199997-201583, Verified ORF, Subunit of the cytosolic chaperonin Cct ring complex, related to Tcp1p, required for the assembly of actin and tubulins in vivo	1	20	20	49.6	49.6	57.603	528	4.5865e-277	0.85371	0.84808	0.85303	18.994	120
649	YDL144C	YDL144C	>YDL144C YDL144C SGDID:S000002303, Chr IV from 199733-198663, reverse complement, Uncharacterized ORF, Putative protein of unknown function; green fluorescent protein (GFP)-fusion protein localizes to the cytoplasm and nucleus; YDL144C is not an essential	1	4	4	22.2	22.2	39.782	356	1.3242e-18	0.88078	0.69061	0.69061	34.268	4
650	YDL145C	YDL145C	>YDL145C COP1 SGDID:S000002304, Chr IV from 198177-194572, reverse complement, Verified ORF, Alpha subunit of COPI vesicle coatomer complex, which surrounds transport vesicles in the early secretory pathway	1	46	46	51.3	51.3	135.61	1201	0	0.96367	0.971	0.96804	26.166	219
652	YDL147W	YDL147W	>YDL147W RPN5 SGDID:S000002306, Chr IV from 190925-192262, Verified ORF, Essential, non-ATPase regulatory subunit of the 26S proteasome lid, similar to mammalian p55 subunit and to another S. cerevisiae regulatory subunit, Rpn7p	1	21	21	51	51	51.768	445	0	1.1462	1.066	1.1085	20.362	74
653	YDL148C	YDL148C	>YDL148C NOP14 SGDID:S000002307, Chr IV from 190587-188155, reverse complement, Verified ORF, Nucleolar protein, forms a complex with Noc4p that mediates maturation and nuclear export of 40S ribosomal subunits; also present in the small subunit processome	1	13	13	17.2	17.2	94.301	810	1.4309e-89	0.62549	0.61606	0.62434	13.071	31
655	YDL150W	YDL150W	>YDL150W RPC53 SGDID:S000002309, Chr IV from 183344-184612, Verified ORF, RNA polymerase III subunit C53	1	11	11	36.7	36.7	46.667	422	0	0.71737	0.57915	0.69078	13.847	8
656	YDL153C	YDL153C	>YDL153C SAS10 SGDID:S000002312, Chr IV from 183019-181187, reverse complement, Verified ORF, Essential subunit of U3-containing Small Subunit (SSU) processome complex involved in production of 18S rRNA and assembly of small ribosomal subunit; disrupts si	1	19	19	42.5	42.5	70.259	610	0	0.62625	0.50583	0.59626	18.972	18
657	YDL156W	YDL156W	>YDL156W YDL156W SGDID:S000002315, Chr IV from 174919-176487, Uncharacterized ORF, Putative protein of unknown function; protein sequence contains three WD domains (WD-40 repeat); green fluorescent protein (GFP)-fusion protein localizes to the cytoplasm a	1	2	2	6.7	6.7	59.155	522	7.1722e-32		1.225	1.225	NaN	1
658	YDL157C	YDL157C	>YDL157C YDL157C SGDID:S000002316, Chr IV from 174589-174233, reverse complement, Uncharacterized ORF, Putative protein of unknown function; the authentic, non-tagged protein is detected in highly purified mitochondria in high-throughput studies	1	1	1	14.4	14.4	13.562	118	4.2988e-30		0.39545	0.39545	NaN	1
659	YDL160C	YDL160C	>YDL160C DHH1 SGDID:S000002319, Chr IV from 171931-170411, reverse complement, Verified ORF, Cytoplasmic DExD/H-box helicase, stimulates mRNA decapping, coordinates distinct steps in mRNA function and decay, interacts with both the decapping and deadenyla	1	22	22	44.9	44.9	57.543	506	0	0.93056	0.89309	0.91842	45.921	79
660	YDL161W	YDL161W	>YDL161W ENT1 SGDID:S000002320, Chr IV from 167715-169079, Verified ORF, Epsin-like protein involved in endocytosis and actin patch assembly and functionally redundant with Ent2p; binds clathrin via a clathrin-binding domain motif at C-terminus	1	9	8	30.4	30.4	52.351	454	4.6961e-180	1.1155	1.1592	1.1502	14.955	7
661	YDL164C	YDL164C	>YDL164C CDC9 SGDID:S000002323, Chr IV from 167255-164988, reverse complement, Verified ORF, DNA ligase found in the nucleus and mitochondria, an essential enzyme that joins Okazaki fragments during DNA replication; also acts in nucleotide excision repair	1	4	4	7.5	7.5	84.827	755	1.7831e-42	1.1349	1.1249	1.1299	1.1762	2
662	YDL165W	YDL165W	>YDL165W CDC36 SGDID:S000002324, Chr IV from 164291-164866, Verified ORF, Component of the CCR4-NOT complex, which has multiple roles in regulating mRNA levels including regulation of transcription and destabilizing mRNAs by deadenylation; basal transcrip	1	4	4	29.3	29.3	22.362	191	8.0621e-11		0.68528	0.68528	NaN	1
663	YDL166C	YDL166C	>YDL166C FAP7 SGDID:S000002325, Chr IV from 164043-163450, reverse complement, Verified ORF, Essential NTPase required for small ribosome subunit synthesis, mediates processing of the 20S pre-rRNA at site D in the cytoplasm but associates only transiently	1	4	4	31	31	22.723	197	6.8839e-144	0.87448		0.87448	15.788	3
664	YDL167C	YDL167C	>YDL167C NRP1 SGDID:S000002326, Chr IV from 163155-160996, reverse complement, Verified ORF, Putative RNA binding protein of unknown function; localizes to stress granules induced by glucose deprivation; predicted to be involved in ribosome biogenesis	1	3	3	6.4	6.4	79.298	719	3.1195e-20	0.34172	0.27855	0.3333	33.334	8
665	YDL168W	YDL168W	>YDL168W SFA1 SGDID:S000002327, Chr IV from 159605-160765, Verified ORF, Bifunctional enzyme containing both alcohol dehydrogenase and glutathione-dependent formaldehyde dehydrogenase activities, functions in formaldehyde detoxification and formation of l	1	11	11	36	36	41.042	386	1.3251e-148	1.2655	1.2482	1.2603	48.161	28
666	YDL171C	YDL171C	>YDL171C GLT1 SGDID:S000002330, Chr IV from 155641-149204, reverse complement, Verified ORF, NAD(+)-dependent glutamate synthase (GOGAT), synthesizes glutamate from glutamine and alpha-ketoglutarate; with Gln1p, forms the secondary pathway for glutamate b	1	61	61	33.4	33.4	238.1	2145	0	0.65162	0.65165	0.65165	38.398	157
667	YDL173W	YDL173W	>YDL173W PAR32 SGDID:S000002332, Chr IV from 148192-149079, Verified ORF, Putative protein of unknown function; hyperphosphorylated upon rapamycin treatment in a Tap42p-dependent manner; green fluorescent protein (GFP)-fusion protein localizes to the cyto	1	8	8	25.8	25.8	31.886	295	1.5971e-101	1.1282	3.8384	2.081	70.786	2
668	YDL174C	YDL174C	>YDL174C DLD1 SGDID:S000002333, Chr IV from 147590-145827, reverse complement, Verified ORF, D-lactate dehydrogenase, oxidizes D-lactate to pyruvate, transcription is heme-dependent, repressed by glucose, and derepressed in ethanol or lactate; located in	1	11	11	24	24	65.292	587	9.4501e-71	1.3437	1.2713	1.3427	59.297	18
670	YDL178W	YDL178W	>YDL178W DLD2 SGDID:S000002337, Chr IV from 139523-141115, Verified ORF, D-lactate dehydrogenase, located in the mitochondrial matrix	1	12	11	32.8	31.3	59.268	530	4.7353e-115	1.6073	1.4972	1.5441	15.979	27
671	YDL181W	YDL181W	>YDL181W INH1 SGDID:S000002340, Chr IV from 135180-135437, Verified ORF, Protein that inhibits ATP hydrolysis by the F1F0-ATP synthase; inhibitory function is enhanced by stabilizing proteins Stf1p and Stf2p; has similarity to Stf1p; has a calmodulin-bind	1	3	3	24.7	24.7	9.87	85	1.0312e-10	3.696		3.696	6.866	3
672	YDL182W	YDL182W	>YDL182W LYS20 SGDID:S000002341, Chr IV from 133438-134724, Verified ORF, Homocitrate synthase isozyme, catalyzes the condensation of acetyl-CoA and alpha-ketoglutarate to form homocitrate, which is the first step in the lysine biosynthesis pathway; highl	1	32	13	63.3	28.3	47.098	428	0	2.0228	1.9227	1.9472	34.787	121
674	YDL185W	YDL185W	>YDL185W TFP1 SGDID:S000002344, Chr IV from 126788-130003, Verified ORF, Subunit A of the eight-subunit V1 peripheral membrane domain of the vacuolar H+-ATPase; protein precursor undergoes self-catalyzed splicing to yield the extein Tfp1p and the intein V	1	87	87	71.6	71.6	118.64	1071	0	0.95906	0.9235	0.94363	18.075	426
675	YDL188C	YDL188C	>YDL188C PPH22 SGDID:S000002347, Chr IV from 124999-123866, reverse complement, Verified ORF, Catalytic subunit of protein phosphatase 2A (PP2A), functionally redundant with Pph21p; methylated at C terminus; forms alternate complexes with several regulato	1	5	4	23.9	21.8	43.046	377	2.1491e-151	1.3088	1.1749	1.2152	13.031	6
677	YDL190C	YDL190C	>YDL190C UFD2 SGDID:S000002349, Chr IV from 121593-118708, reverse complement, Verified ORF, Ubiquitin chain assembly factor (E4) that cooperates with a ubiquitin-activating enzyme (E1), a ubiquitin-conjugating enzyme (E2), and a ubiquitin protein ligase	1	18	18	23.6	23.6	109.9	961	4.9974e-104	1.1664	1.1245	1.1474	30.025	38
678	YDL192W	YDL192W	>YDL192W ARF1 SGDID:S000002351, Chr IV from 116322-116867, Verified ORF, ADP-ribosylation factor, GTPase of the Ras superfamily involved in regulation of coated vesicle formation in intracellular trafficking within the Golgi; functionally interchangeable	1	12	2	61.9	13.3	20.529	181	0	1.0674	1.0058	1.0411	40.082	112
679	YDL193W	YDL193W	>YDL193W NUS1 SGDID:S000002352, Chr IV from 114673-115800, Verified ORF, Putative prenyltransferase, required for cell viability; proposed to be involved in protein trafficking because tet-repressible mutant shows accumulation of hypoglycosylated forms of	1	5	5	20.3	20.3	42.557	375	1.1825e-85	0.8785	0.8404	0.859	8.0589	7
681	YDL195W	YDL195W	>YDL195W SEC31 SGDID:S000002354, Chr IV from 107209-111030, Verified ORF, Essential phosphoprotein component (p150) of the COPII coat of secretory pathway vesicles, in complex with Sec13p; required for ER-derived transport vesicle formation	1	40	40	41.9	41.9	138.7	1273	0	0.89191	0.83175	0.8688	26.9	154
682	YDL198C	YDL198C	>YDL198C GGC1 SGDID:S000002357, Chr IV from 104552-103650, reverse complement, Verified ORF, Mitochondrial GTP/GDP transporter, essential for mitochondrial genome maintenance; has a role in mitochondrial iron transport; member of the mitochondrial carrier	1	18	18	62.3	62.3	33.215	300	1.0072e-178	3.2369	3.1593	3.1842	29.05	53
683	YDL201W	YDL201W	>YDL201W TRM8 SGDID:S000002360, Chr IV from 99562-100422, Verified ORF, Subunit of a tRNA methyltransferase complex composed of Trm8p and Trm82p that catalyzes 7-methylguanosine modification of tRNA	1	7	7	29.4	29.4	33.391	286	2.3855e-43	0.85767	0.79093	0.81756	17.897	18
684	YDL202W	YDL202W	>YDL202W MRPL11 SGDID:S000002361, Chr IV from 98476-99225, Verified ORF, Mitochondrial ribosomal protein of the large subunit	1	3	3	18.1	18.1	28.515	249	2.058e-149	0.94683	0.9816	0.972	9.1127	9
685	YDL204W	YDL204W	>YDL204W RTN2 SGDID:S000002363, Chr IV from 94606-95787, Verified ORF, Protein of unknown function; has similarity to mammalian reticulon proteins; member of the RTNLA (reticulon-like A) subfamily	1	4	4	17.6	17.6	44.358	393	9.6687e-74	5.3911		5.3911	64.411	3
686	YDL205C	YDL205C	>YDL205C HEM3 SGDID:S000002364, Chr IV from 93746-92763, reverse complement, Verified ORF, Porphobilinogen deaminase, catalyzes the conversion of 4-porphobilinogen to hydroxymethylbilane, the third step in heme biosynthesis; localizes to the cytoplasm and	1	8	8	31.5	31.5	36.674	327	4.7391e-75	1.1146	1.052	1.0878	28.51	23
687	YDL206W	YDL206W	>YDL206W YDL206W SGDID:S000002365, Chr IV from 90177-92465, Uncharacterized ORF, Putative protein of unknown function; YDL206W is not an essential protein	1	4	4	5.6	5.6	85.982	762	1.4444e-09	0.80461		0.80461	10.041	2
688	YDL207W	YDL207W	>YDL207W GLE1 SGDID:S000002366, Chr IV from 88249-89865, Verified ORF, Cytoplasmic nucleoporin required for polyadenylated RNA export but not for protein import; component of Nup82p nuclear pore subcomplex; contains a nuclear export signal	1	3	3	9.9	9.9	62.073	538	6.5306e-08	0.85831	0.90718	0.90718	11.025	4
689	YDL208W	YDL208W	>YDL208W NHP2 SGDID:S000002367, Chr IV from 87513-87983, Verified ORF, Nuclear protein related to mammalian high mobility group (HMG) proteins, essential for function of H/ACA-type snoRNPs, which are involved in 18S rRNA processing	1	10	10	41	41	17.122	156	4.465e-69	0.87564	0.82097	0.86085	13.797	41
690	YDL209C	YDL209C	>YDL209C CWC2 SGDID:S000002368, Chr IV from 87227-86208, reverse complement, Verified ORF, Member of the NineTeen Complex (NTC) that contains Prp19p and stabilizes U6 snRNA in catalytic forms of the spliceosome containing U2, U5, and U6 snRNAs; binds dire	1	5	4	18.6	16.5	38.43	339	9.4154e-09	1.0836	1.1307	1.0836	9.8185	5
691	YDL212W	YDL212W	>YDL212W SHR3 SGDID:S000002371, Chr IV from 78427-79059, Verified ORF, Endoplasmic reticulum packaging chaperone, required for incorporation of amino acid permeases into COPII coated vesicles for transport to the cell surface	1	1	1	7.1	7.1	23.512	210	0.0017905	0.84809	0.85034	0.85034	2.1786	4
692	YDL213C	YDL213C	>YDL213C NOP6 SGDID:S000002372, Chr IV from 77967-77290, reverse complement, Verified ORF, Putative RNA-binding protein implicated in ribosome biogenesis; contains an RNA recognition motif (RRM) and has similarity to hydrophilins; NOP6 may be a fungal-spe	1	8	8	44.9	44.9	25.216	225	7.8754e-130	0.48094	0.47011	0.47816	8.9265	15
693	YDL215C	YDL215C	>YDL215C GDH2 SGDID:S000002374, Chr IV from 73919-70641, reverse complement, Verified ORF, NAD(+)-dependent glutamate dehydrogenase, degrades glutamate to ammonia and alpha-ketoglutarate; expression sensitive to nitrogen catabolite repression and intracel	1	16	16	19.9	19.9	124.33	1092	1.9148e-105	2.6999	2.942	2.8304	37.649	29
695	YDL219W	YDL219W	>YDL219W DTD1 SGDID:S000002378, Chr IV from 65243-65307,65379-65766, Verified ORF, D-Tyr-tRNA(Tyr) deacylase, functions in protein translation, may affect nonsense suppression via alteration of the protein synthesis machinery; ubiquitous among eukaryotes	1	3	3	23.3	23.3	16.745	150	3.4526e-24	1.1356	1.1073	1.1201	7.2282	18
698	YDL223C	YDL223C	>YDL223C HBT1 SGDID:S000002382, Chr IV from 60406-57266, reverse complement, Verified ORF, Substrate of the Hub1p ubiquitin-like protein that localizes to the shmoo tip (mating projection); mutants are defective for mating projection formation, thereby im	1	17	17	35.2	35.2	113.61	1046	1.407e-256	7.2782	8.7111	7.4008	73.332	15
699	YDL224C	YDL224C	>YDL224C WHI4 SGDID:S000002383, Chr IV from 56347-54398, reverse complement, Verified ORF, Putative RNA binding protein and partially redundant Whi3p homolog that regulates the cell size requirement for passage through Start and commitment to cell divisio	1	6	6	19	19	70.689	649	1.9377e-48	0.4008	0.83953	0.83781	77.697	4
700	YDL225W	YDL225W	>YDL225W SHS1 SGDID:S000002384, Chr IV from 52446-54101, Verified ORF, One of five related septins (Cdc3p, Cdc10p, Cdc11p, Cdc12p, Shs1p) that form a cortical filamentous collar at the mother-bud neck which is necessary for normal morphogenesis and cytoki	1	22	22	51.4	51.4	62.629	551	0	0.76335	0.72249	0.72249	15.571	13
701	YDL226C	YDL226C	>YDL226C GCS1 SGDID:S000002385, Chr IV from 52174-51116, reverse complement, Verified ORF, ADP-ribosylation factor GTPase activating protein (ARF GAP), involved in ER-Golgi transport; shares functional similarity with Glo3p	1	14	14	58.8	58.8	39.296	352	4.8631e-302	0.86176	0.89357	0.88765	61.594	28
702	YDL229W	YDL229W	>YDL229W SSB1 SGDID:S000002388, Chr IV from 44066-45907, Verified ORF, Cytoplasmic ATPase that is a ribosome-associated molecular chaperone, functions with J-protein partner Zuo1p; may be involved in folding of newly-made polypeptide chains; member of the	1	61	3	86.9	11.3	66.601	613	0	0.63055	0.59045	0.59815	7.376	18
703	YDL230W	YDL230W	>YDL230W PTP1 SGDID:S000002389, Chr IV from 42701-43708, Verified ORF, Phosphotyrosine-specific protein phosphatase that dephosphorylates a broad range of substrates in vivo, including Fpr3p; localized to the cytoplasm and the mitochondria	1	5	5	20.9	20.9	38.868	335	8.8262e-31	1.6782	1.662	1.6688	15.468	19
704	YDL231C	YDL231C	>YDL231C BRE4 SGDID:S000002390, Chr IV from 42245-38868, reverse complement, Verified ORF, Zinc finger protein containing five transmembrane domains; null mutant exhibits strongly fragmented vacuoles and sensitivity to brefeldin A, a drug which is known t	1	3	3	2.8	2.8	129.72	1125	7.8733e-29	0.89065	0.89631	0.89348	147.09	4
705	YDL234C	YDL234C	>YDL234C GYP7 SGDID:S000002393, Chr IV from 36478-34238, reverse complement, Verified ORF, GTPase-activating protein for yeast Rab family members including: Ypt7p (most effective), Ypt1p, Ypt31p, and Ypt32p (in vitro); involved in vesicle mediated protein	1	5	5	11.1	11.1	87.305	746	1.9869e-16	1.9821	2.0859	2.0859	34.481	6
706	YDL235C	YDL235C	>YDL235C YPD1 SGDID:S000002394, Chr IV from 33918-33415, reverse complement, Verified ORF, Phosphorelay intermediate protein, phosphorylated by the plasma membrane sensor Sln1p in response to osmotic stress and then in turn phosphorylates the response reg	1	7	7	55.1	55.1	19.168	167	2.741e-135	1.3063	1.1539	1.2092	12.59	20
707	YDL236W	YDL236W	>YDL236W PHO13 SGDID:S000002395, Chr IV from 32296-33234, Verified ORF, Alkaline phosphatase specific for p-nitrophenyl phosphate; also has protein phosphatase activity	1	13	13	47.1	47.1	34.624	312	1.9414e-295	0.75424	0.71363	0.73504	29.526	27
708	YDL237W	YDL237W	>YDL237W AIM6 SGDID:S000002396, Chr IV from 30657-31829, Verified ORF, Putative protein of unknown function, required for respiratory growth; YDL237W is not an essential gene	1	6	6	20.8	20.8	44.383	390	9.9538e-46	0.988	0.99657	0.988	16.417	21
709	YDL238C	YDL238C	>YDL238C GUD1 SGDID:S000002397, Chr IV from 30454-28985, reverse complement, Verified ORF, Guanine deaminase, a catabolic enzyme of the guanine salvage pathway producing xanthine and ammonia from guanine; activity is low in exponentially-growing cultures	1	2	2	5.7	5.7	55.203	489	7.4505e-15	3.9481		3.9481	14.598	2
710	YDL240W	YDL240W	>YDL240W LRG1 SGDID:S000002399, Chr IV from 22823-25876, Verified ORF, Putative GTPase-activating protein (GAP) involved in the Pkc1p-mediated signaling pathway that controls cell wall integrity; appears to specifically regulate 1,3-beta-glucan synthesis	1	4	4	5.7	5.7	116.66	1017	6.4229e-11	0.69715	0.51726	0.61621	16.982	3
712	YDR001C	YDR001C	>YDR001C NTH1 SGDID:S000002408, Chr IV from 452473-450218, reverse complement, Verified ORF, Neutral trehalase, degrades trehalose; required for thermotolerance and may mediate resistance to other cellular stresses; may be phosphorylated by Cdc28p	1	25	22	38.2	36	85.878	751	8.72e-282	1.7912	1.7079	1.7723	25.105	70
713	YDR002W	YDR002W	>YDR002W YRB1 SGDID:S000002409, Chr IV from 453043-453648, Verified ORF, Ran GTPase binding protein; involved in nuclear protein import and RNA export, ubiquitin-mediated protein degradation during the cell cycle; shuttles between the nucleus and cytoplas	1	11	11	43.3	43.3	22.953	201	0	0.8619	0.70608	0.81481	47.642	53
715	YDR005C	YDR005C	>YDR005C MAF1 SGDID:S000002412, Chr IV from 458101-458096,458015-456834, reverse complement, Verified ORF, Negative regulator of RNA polymerase III; component of several signaling pathways that repress polymerase III transcription in response to changes i	1	6	6	22	22	44.732	395	5.9878e-58	1.1006	1.005	1.0517	6.9185	2
716	YDR006C	YDR006C	>YDR006C SOK1 SGDID:S000002413, Chr IV from 461245-458540, reverse complement, Verified ORF, Protein whose overexpression suppresses the growth defect of mutants lacking protein kinase A activity; involved in cAMP-mediated signaling; localized to the nucl	1	3	3	5.7	5.7	101.08	901	4.8545e-57	0.84076	0.78002	0.78289	14.423	6
717	YDR007W	YDR007W	>YDR007W TRP1 SGDID:S000002414, Chr IV from 461840-462514, Verified ORF, Phosphoribosylanthranilate isomerase that catalyzes the third step in tryptophan biosynthesis; in 2004, the sequence of TRP1 from strain S228C was updated by changing the previously	1	2	2	7.6	7.6	24.144	224	9.4913e-05	1.2721		1.2721	NaN	1
718	YDR011W	YDR011W	>YDR011W SNQ2 SGDID:S000002418, Chr IV from 465917-470422, Verified ORF, Plasma membrane ATP-binding cassette (ABC) transporter, multidrug transporter involved in multidrug resistance and resistance to singlet oxygen species	1	13	10	13.7	11.3	168.76	1501	0	1.0757	0.85246	1.0527	19.138	16
719	YDR012W	YDR012W	>YDR012W RPL4B SGDID:S000002419, Chr IV from 471851-472939, Verified ORF, Protein component of the large (60S) ribosomal subunit, nearly identical to Rpl4Ap and has similarity to E. coli L4 and rat L4 ribosomal proteins	1	34	3	75.7	4.4	39.062	362	0	0.69504	0.64135	0.67017	13.033	313
721	YDR016C	YDR016C	>YDR016C DAD1 SGDID:S000002423, Chr IV from 478756-478472, reverse complement, Verified ORF, Essential subunit of the Dam1 complex (aka DASH complex), couples kinetochores to the force produced by MT depolymerization thereby aiding in chromosome segregati	1	1	1	26.6	26.6	10.516	94	8.133e-21	1.0175		1.0175	23.916	2
722	YDR017C	YDR017C	>YDR017C KCS1 SGDID:S000002424, Chr IV from 482265-479113, reverse complement, Verified ORF, Inositol hexakisphosphate (IP6) and inositol heptakisphosphate (IP7) kinase; generation of high energy inositol pyrophosphates by Kcs1p is required for many proce	1	15	15	26.6	26.6	119.55	1050	1.6542e-290	2.1925	2.6269	2.2369	50.249	4
723	YDR019C	YDR019C	>YDR019C GCV1 SGDID:S000002426, Chr IV from 485363-484161, reverse complement, Verified ORF, T subunit of the mitochondrial glycine decarboxylase complex, required for the catabolism of glycine to 5,10-methylene-THF; expression is regulated by levels of l	1	23	23	61.8	61.8	44.468	400	0	7.1859	6.9786	7.0417	59.756	103
724	YDR020C	YDR020C	>YDR020C DAS2 SGDID:S000002427, Chr IV from 486442-485744, reverse complement, Uncharacterized ORF, Putative protein of unknown function; non-essential gene identified in a screen for mutants with increased levels of rDNA transcription; weak similarity wi	1	3	3	22	22	26.595	232	2.2845e-10	1.1659	1.2091	1.1873	0.013706	2
725	YDR021W	YDR021W	>YDR021W FAL1 SGDID:S000002428, Chr IV from 486802-488001, Verified ORF, Nucleolar protein required for maturation of 18S rRNA, member of the eIF4A subfamily of DEAD-box ATP-dependent RNA helicases	1	2	2	7	7	45.213	399	1.182e-28	1.9862		1.9862	NaN	1
726	YDR023W	YDR023W	>YDR023W SES1 SGDID:S000002430, Chr IV from 489506-490894, Verified ORF, Cytosolic seryl-tRNA synthetase, class II aminoacyl-tRNA synthetase that aminoacylates tRNA(Ser), displays tRNA-dependent amino acid recognition which enhances discrimination of the	1	40	40	81.4	81.4	53.309	462	0	0.81312	0.75476	0.78434	41.7	302
728	YDR027C	YDR027C	>YDR027C VPS54 SGDID:S000002434, Chr IV from 497316-494647, reverse complement, Verified ORF, Component of the GARP (Golgi-associated retrograde protein) complex, Vps51p-Vps52p-Vps53p-Vps54p, which is required for the recycling of proteins from endosomes	1	2	2	2.5	2.5	101.52	889	1.0395e-07	0.89134		0.89134	60.476	2
729	YDR028C	YDR028C	>YDR028C REG1 SGDID:S000002435, Chr IV from 500877-497833, reverse complement, Verified ORF, Regulatory subunit of type 1 protein phosphatase Glc7p, involved in negative regulation of glucose-repressible genes	1	23	23	39.6	39.6	112.61	1014	1.0808e-179	0.99042	0.83029	0.98659	33.979	18
730	YDR031W	YDR031W	>YDR031W MIC14 SGDID:S000002438, Chr IV from 503496-503861, Verified ORF, Mitochondrial intermembrane space protein; contains twin cysteine-x9-cysteine motifs	1	4	4	36.4	36.4	13.866	121	1.7295e-20	0.4831	1.9966	1.9966	131.34	5
731	YDR032C	YDR032C	>YDR032C PST2 SGDID:S000002439, Chr IV from 504693-504097, reverse complement, Verified ORF, Protein with similarity to members of a family of flavodoxin-like proteins; induced by oxidative stress in a Yap1p dependent manner; the authentic, non-tagged pro	1	14	13	88.4	88.4	20.965	198	0	1.747	1.6274	1.7052	15.728	83
732	YDR033W	YDR033W	>YDR033W MRH1 SGDID:S000002440, Chr IV from 508145-509107, Verified ORF, Protein that localizes primarily to the plasma membrane, also found at the nuclear envelope; the authentic, non-tagged protein is detected in mitochondria in a phosphorylated state;	1	5	3	17.8	10.3	36.19	320	3.9016e-138	0.9889	0.84881	0.95414	15.985	37
733	YDR034C	YDR034C	>YDR034C LYS14 SGDID:S000002441, Chr IV from 512107-509735, reverse complement, Verified ORF, Transcriptional activator involved in regulation of genes of the lysine biosynthesis pathway; requires 2-aminoadipate semialdehyde as co-inducer	1	4	4	6.5	6.5	89.396	790	7.1007e-07	0.71035	0.81436	0.71035	23.273	5
734	YDR035W	YDR035W	>YDR035W ARO3 SGDID:S000002442, Chr IV from 521814-522926, Verified ORF, 3-deoxy-D-arabino-heptulosonate-7-phosphate (DAHP) synthase, catalyzes the first step in aromatic amino acid biosynthesis and is feedback-inhibited by phenylalanine or high concentra	1	19	16	53.8	48.1	41.069	370	3.7732e-268	2.5373	2.3722	2.4476	24.696	88
735	YDR036C	YDR036C	>YDR036C EHD3 SGDID:S000002443, Chr IV from 524711-523209, reverse complement, Verified ORF, 3-hydroxyisobutyryl-CoA hydrolase, member of a family of enoyl-CoA hydratase/isomerases; non-tagged protein is detected in highly purified mitochondria in high-th	1	7	7	20.4	20.4	56.288	500	4.8537e-21	0.97441	0.79957	0.9115	14.226	10
736	YDR037W	YDR037W	>YDR037W KRS1 SGDID:S000002444, Chr IV from 525438-527213, Verified ORF, Lysyl-tRNA synthetase	1	37	37	48.7	48.7	67.958	591	0	0.98143	0.93527	0.959	26.925	264
737	YDR039C;YDR040C;YDR038C	YDR039C;YDR040C;YDR038C	>YDR039C ENA2 SGDID:S000002446, Chr IV from 534580-531305, reverse complement, Verified ORF, P-type ATPase sodium pump, involved in Na+ efflux to allow salt tolerance; likely not involved in Li+ efflux;>YDR040C ENA1 SGDID:S000002447, Chr IV from 538465-5	3	8	8	13.7	13.7	120.32	1091	2.2511e-265	0.51752	0.64726	0.51752	100.85	7
738	YDR041W	YDR041W	>YDR041W RSM10 SGDID:S000002448, Chr IV from 539801-540412, Verified ORF, Mitochondrial ribosomal protein of the small subunit, has similarity to E. coli S10 ribosomal protein; essential for viability, unlike most other mitoribosomal proteins	1	2	2	16.7	16.7	23.424	203	4.0013e-09	0.92186	0.85663	0.91547	9.1069	8
739	YDR044W	YDR044W	>YDR044W HEM13 SGDID:S000002451, Chr IV from 546641-547627, Verified ORF, Coproporphyrinogen III oxidase, an oxygen requiring enzyme that catalyzes the sixth step in the heme biosynthetic pathway; transcription is repressed by oxygen and heme (via Rox1p a	1	11	11	37.8	37.8	37.711	328	4.9632e-82	0.6956	0.68069	0.6956	16.986	21
740	YDR047W	YDR047W	>YDR047W HEM12 SGDID:S000002454, Chr IV from 551859-552947, Verified ORF, Uroporphyrinogen decarboxylase, catalyzes the fifth step in the heme biosynthetic pathway; localizes to both the cytoplasm and nucleus; a hem12 mutant has phenotypes similar to pati	1	7	7	22.7	22.7	41.349	362	1.5526e-88	1.0696	0.99019	1.0423	9.4604	22
741	YDR049W	YDR049W	>YDR049W YDR049W SGDID:S000002456, Chr IV from 553253-555151, Uncharacterized ORF, Zinc finger protein; putative transcription factor that may interact with proteins involved in histone acetylation or deacetylation; may be involved in altering acetylation	1	5	5	10.8	10.8	72.733	632	9.3822e-41	1.0444	0.95755	1.0427	8.2483	11
742	YDR050C	YDR050C	>YDR050C TPI1 SGDID:S000002457, Chr IV from 556471-555725, reverse complement, Verified ORF, Triose phosphate isomerase, abundant glycolytic enzyme; mRNA half-life is regulated by iron availability; transcription is controlled by activators Reb1p, Gcr1p,	1	31	31	87.9	87.9	26.795	248	0	1.0487	0.97733	1.0229	18.544	461
743	YDR051C	YDR051C	>YDR051C DET1 SGDID:S000002458, Chr IV from 558059-557055, reverse complement, Verified ORF, Acid phosphatase involved in the non-vesicular transport of sterols in both directions between the endoplasmic reticulum and plasma membrane; deletion confers sen	1	6	6	22.8	22.8	39.172	334	6.1519e-45	1.103	1.0513	1.0616	12.934	5
744	YDR054C	YDR054C	>YDR054C CDC34 SGDID:S000002461, Chr IV from 562326-561439, reverse complement, Verified ORF, Ubiquitin-conjugating enzyme (E2) and catalytic subunit of SCF ubiquitin-protein ligase complex (together with Skp1p, Rbx1p, Cdc53p, and an F-box protein) that r	1	3	3	12.2	12.2	34.064	295	8.6116e-47	0.55373	1.8464	1.0111	161.07	6
745	YDR055W	YDR055W	>YDR055W PST1 SGDID:S000002462, Chr IV from 563526-564860, Verified ORF, Cell wall protein that contains a putative GPI-attachment site; secreted by regenerating protoplasts; up-regulated by activation of the cell integrity pathway, as mediated by Rlm1p;	1	2	2	7.2	7.2	45.776	444	1.0755e-14	0.47593	0.49329	0.48566	8.0916	11
746	YDR056C	YDR056C	>YDR056C YDR056C SGDID:S000002463, Chr IV from 565639-565022, reverse complement, Uncharacterized ORF, Putative protein of unknown function; green fluorescent protein (GFP)-fusion protein localizes to the endoplasmic retiuculum; YDR056C is not an essentia	1	2	2	11.7	11.7	22.769	205	1.1612e-98	1.0018	0.72548	0.81639	20.434	5
747	YDR057W	YDR057W	>YDR057W YOS9 SGDID:S000002464, Chr IV from 565926-567554, Verified ORF, ER quality-control lectin; integral subunit of the HRD ligase; binds to glycans with terminal alpha-1,6 linked mannose on misfolded N-glycosylated proteins and participates in target	1	1	1	2.8	2.8	61.257	542	3.5351e-61	0.21571	0.28156	0.24392	18.789	4
748	YDR058C	YDR058C	>YDR058C TGL2 SGDID:S000002465, Chr IV from 568702-567722, reverse complement, Verified ORF, Protein with lipolytic activity towards triacylglycerols and diacylglycerols when expressed in E. coli; role in yeast lipid degradation is unclear	1	2	2	7.4	7.4	37.5	326	1.5625e-05		2.8397	2.8397	NaN	1
749	YDR059C	YDR059C	>YDR059C UBC5 SGDID:S000002466, Chr IV from 569769-569723,569632-569233, reverse complement, Verified ORF, Ubiquitin-conjugating enzyme that mediates selective degradation of short-lived, abnormal, or excess proteins, including histone H3; central compone	1	2	1	19.6	12.2	16.28	148	2.8858e-15	5.0121		5.0121	NaN	1
750	YDR060W	YDR060W	>YDR060W MAK21 SGDID:S000002467, Chr IV from 570647-573724, Verified ORF, Constituent of 66S pre-ribosomal particles, required for large (60S) ribosomal subunit biogenesis; involved in nuclear export of pre-ribosomes; required for maintenance of dsRNA vir	1	37	37	50.2	50.2	116.68	1025	0	0.6618	0.61837	0.62572	24.347	53
751	YDR061W	YDR061W	>YDR061W YDR061W SGDID:S000002468, Chr IV from 574162-575781, Uncharacterized ORF, Protein with similarity to ATP-binding cassette (ABC) transporter family members; lacks predicted membrane-spanning regions; transcriptionally activated by Yrm1p along with	1	4	4	9.8	9.8	61.191	539	2.0393e-11	0.74433	1.6469	1.628	89.439	3
752	YDR062W	YDR062W	>YDR062W LCB2 SGDID:S000002469, Chr IV from 576472-578157, Verified ORF, Component of serine palmitoyltransferase, responsible along with Lcb1p for the first committed step in sphingolipid synthesis, which is the condensation of serine with palmitoyl-CoA	1	11	11	24.6	24.6	63.11	561	3.6874e-171	0.79767	0.78223	0.78223	23.325	21
753	YDR063W	YDR063W	>YDR063W AIM7 SGDID:S000002470, Chr IV from 578662-579111, Verified ORF, Putative protein of unknown function; green fluorescent protein (GFP)-fusion protein localizes to the cytoplasm and nucleus; null mutant is viable and displays elevated frequency of	1	3	3	21.5	21.5	17.13	149	9.2882e-20	1.3823	1.4722	1.4296	14.564	14
754	YDR064W	YDR064W	>YDR064W RPS13 SGDID:S000002471, Chr IV from 579457-579477,580017-580451, Verified ORF, Protein component of the small (40S) ribosomal subunit; has similarity to E. coli S15 and rat S13 ribosomal proteins	1	15	15	69.5	69.5	17.029	151	0	0.50447	0.47274	0.48892	17.29	107
755	YDR067C	YDR067C	>YDR067C OCA6 SGDID:S000002474, Chr IV from 583464-582790, reverse complement, Uncharacterized ORF, Cytoplasmic protein required for replication of Brome mosaic virus in S. cerevisiae, which is a model system for studying positive-strand RNA virus replica	1	3	3	20.5	20.5	26.024	224	1.6611e-15		1.7163	1.7163	NaN	1
756	YDR068W	YDR068W	>YDR068W DOS2 SGDID:S000002475, Chr IV from 583712-584644, Verified ORF, Protein of unknown function, green fluorescent protein (GFP)-fusion protein localizes to the cytoplasm	1	10	10	43.2	43.2	35.964	310	5.2089e-185	1.1874	1.0172	1.0336	16.295	11
757	YDR069C	YDR069C	>YDR069C DOA4 SGDID:S000002476, Chr IV from 587718-584938, reverse complement, Verified ORF, Ubiquitin isopeptidase, required for recycling ubiquitin from proteasome-bound ubiquitinated intermediates, acts at the late endosome/prevacuolar compartment to r	1	2	2	3.5	3.5	105.19	926	3.7174e-07	1.1655		1.1655	NaN	1
758	YDR070C	YDR070C	>YDR070C FMP16 SGDID:S000002477, Chr IV from 588378-588097, reverse complement, Uncharacterized ORF, Putative protein of unknown function; proposed to be involved in responding to conditions of stress; the authentic, non-tagged protein is detected in high	1	4	4	52.7	52.7	10.845	93	1.8619e-13	13.04	27.055	19.88	94.126	8
759	YDR071C	YDR071C	>YDR071C PAA1 SGDID:S000002478, Chr IV from 589401-588826, reverse complement, Verified ORF, Polyamine acetyltransferase; acetylates polyamines (e.g. putrescine, spermidine, spermine) and also aralkylamines (e.g. tryptamine, phenylethylamine); may be invo	1	12	12	71.7	71.7	21.947	191	3.1706e-273	1.0454	0.97875	1.0181	13.655	107
761	YDR074W	YDR074W	>YDR074W TPS2 SGDID:S000002481, Chr IV from 593891-596581, Verified ORF, Phosphatase subunit of the trehalose-6-phosphate synthase/phosphatase complex, which synthesizes the storage carbohydrate trehalose; expression is induced by stress conditions and re	1	35	35	47.7	47.7	102.98	896	0	2.3475	2.3603	2.35	39.673	107
762	YDR080W	YDR080W	>YDR080W VPS41 SGDID:S000002487, Chr IV from 604006-606984, Verified ORF, Vacuolar membrane protein that is a subunit of the homotypic vacuole fusion and vacuole protein sorting (HOPS) complex; essential for membrane docking and fusion at the Golgi-to-end	1	6	6	7.7	7.7	113.41	992	2.6274e-83	1.0507		1.0507	24.172	3
763	YDR083W	YDR083W	>YDR083W RRP8 SGDID:S000002490, Chr IV from 612071-613249, Verified ORF, Nucleolar protein involved in rRNA processing, pre-rRNA cleavage at site A2; also involved in telomere maintenance; mutation is synthetically lethal with a gar1 mutation	1	4	4	13.8	13.8	45.985	392	9.9831e-18	0.59845	0.67093	0.62814	10.999	5
764	YDR084C	YDR084C	>YDR084C TVP23 SGDID:S000002491, Chr IV from 614002-613403, reverse complement, Verified ORF, Integral membrane protein localized to late Golgi vesicles along with the v-SNARE Tlg2p; green fluorescent protein (GFP)-fusion protein localizes to the cytoplas	1	2	2	11.6	11.6	23.148	199	4.0172e-19	1.0629		1.0629	21.228	2
765	YDR086C	YDR086C	>YDR086C SSS1 SGDID:S000002493, Chr IV from 617168-616926, reverse complement, Verified ORF, Subunit of the Sec61p translocation complex (Sec61p-Sss1p-Sbh1p) that forms a channel for passage of secretory proteins through the endoplasmic reticulum membrane	1	3	3	36.2	36.2	8.9435	80	5.8423e-39	0.88371	0.82105	0.8436	5.7134	6
766	YDR087C	YDR087C	>YDR087C RRP1 SGDID:S000002494, Chr IV from 618304-617468, reverse complement, Verified ORF, Essential evolutionarily conserved nucleolar protein necessary for biogenesis of 60S ribosomal subunits and processing of pre-rRNAs to mature rRNAs, associated wi	1	6	6	36.3	36.3	33.202	278	1.4832e-129	0.81381	0.72063	0.75279	12.903	7
768	YDR089W	YDR089W	>YDR089W YDR089W SGDID:S000002496, Chr IV from 622110-624719, Uncharacterized ORF, Protein of unknown function; deletion confers resistance to Nickel	1	9	9	13.2	13.2	98.711	869	2.6107e-178	1.204	1.2339	1.229	7.9834	3
769	YDR091C	YDR091C	>YDR091C RLI1 SGDID:S000002498, Chr IV from 628532-626706, reverse complement, Verified ORF, Essential iron-sulfur protein required for ribosome biogenesis and translation initiation; facilitates binding of a multifactor complex (MFC) of translation initi	1	25	25	43.4	43.4	68.34	608	0	0.81217	0.77308	0.79392	13.779	89
770	YDR092W	YDR092W	>YDR092W UBC13 SGDID:S000002499, Chr IV from 629874-629903,630172-630603, Verified ORF, Ubiquitin-conjugating enzyme involved in the error-free DNA postreplication repair pathway; interacts with Mms2p to assemble ubiquitin chains at the Ub Lys-63 residue;	1	6	6	35.9	35.9	17.468	153	4.5414e-112	1.6502		1.6502	NaN	1
771	YDR093W	YDR093W	>YDR093W DNF2 SGDID:S000002500, Chr IV from 631280-636118, Verified ORF, Aminophospholipid translocase (flippase) that localizes primarily to the plasma membrane; contributes to endocytosis, protein transport and cell polarity; type 4 P-type ATPase	1	9	8	9.4	8.6	182.62	1612	9.0758e-26	0.30955	0.29114	0.29114	60.113	9
773	YDR097C	YDR097C	>YDR097C MSH6 SGDID:S000002504, Chr IV from 643835-640107, reverse complement, Verified ORF, Protein required for mismatch repair in mitosis and meiosis, forms a complex with Msh2p to repair both single-base & insertion-deletion mispairs; potentially phos	1	21	21	23.6	23.6	140.08	1242	2.3044e-214	0.60963	0.60036	0.60963	68.472	23
774	YDR098C	YDR098C	>YDR098C GRX3 SGDID:S000002505, Chr IV from 645033-644176, reverse complement, Verified ORF, Hydroperoxide and superoxide-radical responsive glutathione-dependent oxidoreductase; monothiol glutaredoxin subfamily member along with Grx4p and Grx5p; protects	1	9	8	28.4	28.4	32.481	285	2.815e-64	0.96738	0.93294	0.95208	40.873	10
776	YDR099W	YDR099W	>YDR099W BMH2 SGDID:S000002506, Chr IV from 653605-654426, Verified ORF, 14-3-3 protein, minor isoform; controls proteome at post-transcriptional level, binds proteins and DNA, involved in regulation of many processes including exocytosis, vesicle transpo	1	27	7	71.1	21.6	31.061	273	0	1.5167	1.3698	1.5102	63.294	17
777	YDR101C	YDR101C	>YDR101C ARX1 SGDID:S000002508, Chr IV from 657465-655684, reverse complement, Verified ORF, Shuttling pre-60S factor; involved in the biogenesis of ribosomal large subunit biogenesis; interacts directly with Alb1; responsible for Tif6 recycling defects i	1	20	20	42.3	42.3	65.212	593	6.7983e-288	0.56166	0.57091	0.57023	29.259	53
779	YDR104C	YDR104C	>YDR104C SPO71 SGDID:S000002511, Chr IV from 664908-661171, reverse complement, Verified ORF, Meiosis-specific protein of unknown function, required for spore wall formation during sporulation; dispensable for both nuclear divisions during meiosis	1	4	4	3.5	3.5	145.18	1245	2.2765e-71		14.562	14.562	NaN	1
780	YDR107C	YDR107C	>YDR107C TMN2 SGDID:S000002514, Chr IV from 671032-669014, reverse complement, Verified ORF, Protein with a role in cellular adhesion and filamentous growth; similar to Emp70p and Tmn3p; member of the evolutionarily conserved Transmembrane Nine family of	1	4	3	8.6	6.7	76.346	672	4.3923e-21	1.3393	1.3505	1.3505	8.8057	5
782	YDR109C	YDR109C	>YDR109C YDR109C SGDID:S000002516, Chr IV from 675665-673518, reverse complement, Uncharacterized ORF, Putative kinase	1	3	3	4.6	4.6	79.16	715	1.3802e-06		0.87513	0.87513	33.204	2
783	YDR110W	YDR110W	>YDR110W FOB1 SGDID:S000002517, Chr IV from 676100-677800, Verified ORF, Nucleolar protein that binds the rDNA replication fork barrier (RFB) site; required for replication fork blocking, recombinational hotspot activity, condensin recruitment to RFB and	1	2	2	3.5	3.5	65.318	566	5.3621e-14	0.69969	0.72372	0.7116	8.6467	14
784	YDR111C	YDR111C	>YDR111C ALT2 SGDID:S000002518, Chr IV from 679762-678239, reverse complement, Uncharacterized ORF, Putative alanine transaminase (glutamic pyruvic transaminase)	1	2	2	7.7	7.7	56.769	507	2.8943e-06		0.36891	0.36891	NaN	1
786	YDR116C	YDR116C	>YDR116C MRPL1 SGDID:S000002523, Chr IV from 683579-682722, reverse complement, Verified ORF, Mitochondrial ribosomal protein of the large subunit	1	5	5	28.4	28.4	30.996	285	8.2938e-27	1.1918	2.0747	1.2017	39.589	4
787	YDR117C	YDR117C	>YDR117C TMA64 SGDID:S000002524, Chr IV from 685641-683944, reverse complement, Verified ORF, Protein of unknown function that associates with ribosomes; has a putative RNA binding domain	1	8	8	23.7	23.7	63.991	565	3.399e-138	0.82242	0.71903	0.80216	15.272	14
788	YDR118W	YDR118W	>YDR118W APC4 SGDID:S000002525, Chr IV from 685880-687838, Verified ORF, Subunit of the Anaphase-Promoting Complex/Cyclosome (APC/C), which is a ubiquitin-protein ligase required for degradation of anaphase inhibitors, including mitotic cyclins, during th	1	3	3	5.4	5.4	75.255	652	1.5459e-06	0.72051	0.84669	0.72051	36.827	3
789	YDR119W	YDR119W	>YDR119W VBA4 SGDID:S000002526, Chr IV from 688225-690531, Uncharacterized ORF, Protein of unknown function with proposed role as a basic amino acid permease based on phylogeny; GFP-fusion protein localizes to vacuolar membrane; physical interaction with	1	5	5	11.3	11.3	85.682	768	1.5148e-177	0.93071	1.0045	0.93071	17.363	5
790	YDR120C	YDR120C	>YDR120C TRM1 SGDID:S000002527, Chr IV from 693259-691547, reverse complement, Verified ORF, tRNA methyltransferase; two forms of the protein are made by alternative translation starts; localizes to both the nucleus and mitochondrion to produce the modifi	1	12	12	27.4	27.4	64.052	570	3.2728e-143	0.76331	0.69646	0.72174	14.293	28
791	YDR121W	YDR121W	>YDR121W DPB4 SGDID:S000002528, Chr IV from 693583-694173, Verified ORF, Shared subunit of DNA polymerase (II) epsilon and of ISW2/yCHRAC chromatin accessibility complex; involved in both chromosomal DNA replication and in inheritance of telomeric silenci	1	8	8	60.2	60.2	21.997	196	6.0615e-87	0.99234	1.0815	1.0319	10.449	11
792	YDR122W	YDR122W	>YDR122W KIN1 SGDID:S000002529, Chr IV from 694698-697892, Verified ORF, Serine/threonine protein kinase involved in regulation of exocytosis; localizes to the cytoplasmic face of the plasma membrane; closely related to Kin2p	1	19	17	36.7	34	120.07	1064	0	1.0692	1.2857	1.1646	97.082	6
793	YDR127W	YDR127W	>YDR127W ARO1 SGDID:S000002534, Chr IV from 704482-709248, Verified ORF, Pentafunctional arom protein, catalyzes steps 2 through 6 in the biosynthesis of chorismate, which is a precursor to aromatic amino acids	1	69	69	49.2	49.2	174.75	1588	0	1.2677	1.2466	1.2563	21.498	312
795	YDR129C	YDR129C	>YDR129C SAC6 SGDID:S000002536, Chr IV from 715377-715357,715245-713338, reverse complement, Verified ORF, Fimbrin, actin-bundling protein; cooperates with Scp1p (calponin/transgelin) in the organization and maintenance of the actin cytoskeleton	1	25	25	47.2	47.2	71.772	642	0	1.1843	1.1229	1.1663	30.617	97
797	YDR131C	YDR131C	>YDR131C YDR131C SGDID:S000002538, Chr IV from 718458-716788, reverse complement, Uncharacterized ORF, F-box protein, substrate-specific adaptor subunit that recruits substrates to a core ubiquitination complex	1	2	2	4.9	4.9	65.242	556	9.0572e-05	0.76365		0.76365	NaN	1
798	YDR135C	YDR135C	>YDR135C YCF1 SGDID:S000002542, Chr IV from 727549-723002, reverse complement, Verified ORF, Vacuolar glutathione S-conjugate transporter of the ATP-binding cassette family, has a role in detoxifying metals such as cadmium, mercury, and arsenite; also tra	1	28	26	25.6	24.3	171.12	1515	0	1.0793	0.9897	1.0442	27.441	31
799	YDR137W	YDR137W	>YDR137W RGP1 SGDID:S000002544, Chr IV from 728257-730248, Verified ORF, Subunit of a Golgi membrane exchange factor (Ric1p-Rgp1p) that catalyzes nucleotide exchange on Ypt6p	1	7	7	11.6	11.6	75.316	663	3.8311e-109	1.0667	1.2126	1.1373	17.649	2
800	YDR138W	YDR138W	>YDR138W HPR1 SGDID:S000002545, Chr IV from 730576-732834, Verified ORF, Subunit of THO/TREX complexes that couple transcription elongation with mitotic recombination and with mRNA metabolism and export, subunit of an RNA Pol II complex; regulates lifespa	1	4	4	6.9	6.9	87.828	752	1.8759e-07	1.0634	1.2491	1.0708	23.141	4
801	YDR141C	YDR141C	>YDR141C DOP1 SGDID:S000002548, Chr IV from 739995-734899, reverse complement, Verified ORF, Protein of unknown function, essential for viability, involved in establishing cellular polarity and morphogenesis; the authentic, non-tagged protein is detected	1	19	19	12.8	12.8	194.69	1698	8.6797e-140	1.0872	1.072	1.0801	17.173	29
803	YDR143C	YDR143C	>YDR143C SAN1 SGDID:S000002550, Chr IV from 743872-742040, reverse complement, Verified ORF, Ubiquitin-protein ligase, involved in the proteasome-dependent degradation of aberrant nuclear proteins	1	4	4	8.7	8.7	65.617	610	2.0452e-20		1.9616	1.9616	NaN	1
804	YDR144C	YDR144C	>YDR144C MKC7 SGDID:S000002551, Chr IV from 746099-744309, reverse complement, Verified ORF, GPI-anchored aspartyl protease (yapsin) involved in protein processing; shares functions with Yap3p and Kex2p	1	5	5	10.9	10.9	64.268	596	2.815e-35	0.55542	0.43228	0.5361	12.725	7
805	YDR145W	YDR145W	>YDR145W TAF12 SGDID:S000002552, Chr IV from 746736-748355, Verified ORF, Subunit (61/68 kDa) of TFIID and SAGA complexes, involved in RNA polymerase II transcription initiation and in chromatin modification, similar to histone H2A	1	9	9	21.9	21.9	61.072	539	1.1459e-132	1.01	0.69428	0.9704	14.553	7
807	YDR148C	YDR148C	>YDR148C KGD2 SGDID:S000002555, Chr IV from 755064-753673, reverse complement, Verified ORF, Dihydrolipoyl transsuccinylase, component of the mitochondrial alpha-ketoglutarate dehydrogenase complex, which catalyzes the oxidative decarboxylation of alpha-k	1	11	11	31.7	31.7	50.43	463	6.0142e-83	1.4502	1.3891	1.4246	34.211	36
808	YDR150W	YDR150W	>YDR150W NUM1 SGDID:S000002557, Chr IV from 755626-763872, Verified ORF, Protein required for nuclear migration, localizes to the mother cell cortex and the bud tip; may mediate interactions of dynein and cytoplasmic microtubules with the cell cortex	1	32	32	30.6	30.6	313.03	2748	0	0.54586	0.51977	0.54205	27.955	68
809	YDR152W	YDR152W	>YDR152W GIR2 SGDID:S000002559, Chr IV from 765704-766501, Verified ORF, Highly-acidic cytoplasmic RWD domain-containing protein of unknown function; interacts with Rbg1p and Gcn1p; associates with translating ribosomes; putative intrinsically unstructure	1	5	5	27.2	27.2	31.03	265	2.0836e-107	0.88252	0.80247	0.85062	12.639	17
810	YDR153C	YDR153C	>YDR153C ENT5 SGDID:S000002560, Chr IV from 767969-766734, reverse complement, Verified ORF, Protein containing an N-terminal epsin-like domain involved in clathrin recruitment and traffic between the Golgi and endosomes; associates with the clathrin adap	1	6	6	25.1	25.1	47.321	411	0	0.62319	0.59395	0.59395	39.592	10
811	YDR155C	YDR155C	>YDR155C CPR1 SGDID:S000002562, Chr IV from 768998-768510, reverse complement, Verified ORF, Cytoplasmic peptidyl-prolyl cis-trans isomerase (cyclophilin), catalyzes the cis-trans isomerization of peptide bonds N-terminal to proline residues; binds the dr	1	20	19	97.5	97.5	17.39	162	0	1.1288	1.0509	1.0989	30.338	264
812	YDR156W	YDR156W	>YDR156W RPA14 SGDID:S000002563, Chr IV from 769523-769936, Verified ORF, RNA polymerase I subunit A14	1	6	6	59.1	59.1	14.585	137	2.2137e-53	0.64063	0.60437	0.6327	14.307	17
813	YDR158W	YDR158W	>YDR158W HOM2 SGDID:S000002565, Chr IV from 770355-771452, Verified ORF, Aspartic beta semi-aldehyde dehydrogenase, catalyzes the second step in the common pathway for methionine and threonine biosynthesis; expression regulated by Gcn4p and the general co	1	26	26	82.2	82.2	39.543	365	0	1.7586	1.6859	1.7134	69.189	108
814	YDR159W	YDR159W	>YDR159W SAC3 SGDID:S000002566, Chr IV from 771875-775780, Verified ORF, Nuclear pore-associated protein, forms a complex with Thp1p that is involved in transcription and in mRNA export from the nucleus	1	6	6	7.1	7.1	149.57	1301	1.0046e-29	1.1457		1.1457	57.614	2
815	YDR160W	YDR160W	>YDR160W SSY1 SGDID:S000002567, Chr IV from 776161-778719, Verified ORF, Component of the SPS plasma membrane amino acid sensor system (Ssy1p-Ptr3p-Ssy5p), which senses external amino acid concentration and transmits intracellular signals that result in r	1	2	2	3.3	3.3	95.743	852	0.00010259	1.1593	1.0414	1.0988	5.3664	2
816	YDR161W	YDR161W	>YDR161W YDR161W SGDID:S000002568, Chr IV from 779041-780204, Uncharacterized ORF, Putative protein of unknown function; non-essential gene; proposed function in rRNA and ribosome biosynthesis based on transcriptional co-regulation; genetic interactions s	1	6	6	23.8	23.8	42.942	387	3.8178e-165	0.86784	0.83654	0.86661	21.628	12
818	YDR163W	YDR163W	>YDR163W CWC15 SGDID:S000002570, Chr IV from 781421-781948, Verified ORF, Non-essential protein involved in pre-mRNA splicing, component of a complex containing Cef1p; has similarity to S. pombe Cwf15p	1	1	1	5.7	5.7	19.935	175	2.2679e-17	1.4717		1.4717	NaN	1
819	YDR164C	YDR164C	>YDR164C SEC1 SGDID:S000002571, Chr IV from 784213-782039, reverse complement, Verified ORF, Sm-like protein involved in docking and fusion of exocytic vesicles through binding to assembled SNARE complexes at the membrane; localization to sites of secreti	1	8	8	14.4	14.4	83.479	724	7.4541e-70	1.0023	1.0244	1.0023	12.184	14
820	YDR165W	YDR165W	>YDR165W TRM82 SGDID:S000002572, Chr IV from 784869-786203, Verified ORF, Subunit of a tRNA methyltransferase complex composed of Trm8p and Trm82p that catalyzes 7-methylguanosine modification of tRNA	1	18	18	51.8	51.8	50.487	444	6.6118e-254	0.82701	0.81805	0.82552	20.588	51
821	YDR166C	YDR166C	>YDR166C SEC5 SGDID:S000002573, Chr IV from 789219-786304, reverse complement, Verified ORF, Essential 107kDa subunit of the exocyst complex (Sec3p, Sec5p, Sec6p, Sec8p, Sec10p, Sec15p, Exo70p, and Exo84p), which has the essential function of mediating po	1	8	8	10.7	10.7	112.12	971	5.5625e-52	1.0571	1.0675	1.0623	49.06	6
822	YDR167W	YDR167W	>YDR167W TAF10 SGDID:S000002574, Chr IV from 789447-790067, Verified ORF, Subunit (145 kDa) of TFIID and SAGA complexes, involved in RNA polymerase II transcription initiation and in chromatin modification	1	2	2	13.6	13.6	23.019	206	1.8691e-12	1.1094		1.1094	NaN	1
823	YDR168W	YDR168W	>YDR168W CDC37 SGDID:S000002575, Chr IV from 790326-791846, Verified ORF, Essential Hsp90p co-chaperone; necessary for passage through the START phase of the cell cycle; stabilizes protein kinase nascent chains and participates along with Hsp90p in their	1	26	26	56.5	56.5	58.384	506	0	0.98304	0.89637	0.93223	22.985	53
824	YDR169C	YDR169C	>YDR169C STB3 SGDID:S000002576, Chr IV from 793887-792346, reverse complement, Verified ORF, Ribosomal RNA processing element (RRPE)-binding protein involved in the induction of non-ribosomal protein growth genes by glucose; binds Sin3p in a two-hybrid as	1	7	7	19.9	19.9	56.263	513	6.3303e-58	0.68725		0.68725	NaN	1
825	YDR170C	YDR170C	>YDR170C SEC7 SGDID:S000002577, Chr IV from 802220-796191, reverse complement, Verified ORF, Guanine nucleotide exchange factor (GEF) for ADP ribosylation factors involved in proliferation of the Golgi, intra-Golgi transport and ER-to-Golgi transport; fou	1	41	41	30.9	30.9	226.88	2009	0	0.97119	0.91551	0.96041	22.405	76
826	YDR171W	YDR171W	>YDR171W HSP42 SGDID:S000002578, Chr IV from 806619-807746, Verified ORF, Small heat shock protein (sHSP) with chaperone activity; forms barrel-shaped oligomers that suppress unfolded protein aggregation; involved in cytoskeleton reorganization after heat	1	15	15	40.5	40.5	42.816	375	1.2939e-158	5.8952	6.5841	6.4365	40.931	39
827	YDR172W	YDR172W	>YDR172W SUP35 SGDID:S000002579, Chr IV from 808322-810379, Verified ORF, Translation termination factor eRF3; altered protein conformation creates the [PSI(+)] prion, a dominant cytoplasmically inherited protein aggregate that alters translational fideli	1	16	16	28.8	28.8	76.55	685	0	0.8065	0.78036	0.78896	78.113	89
828	YDR173C	YDR173C	>YDR173C ARG82 SGDID:S000002580, Chr IV from 811630-810563, reverse complement, Verified ORF, Inositol polyphosphate multikinase (IPMK), sequentially phosphorylates Ins(1,4,5)P3 to form Ins(1,3,4,5,6)P5; also has diphosphoinositol polyphosphate synthase a	1	2	2	8.7	8.7	40.353	355	7.72e-67		1.1922	1.1922	NaN	1
829	YDR174W	YDR174W	>YDR174W HMO1 SGDID:S000002581, Chr IV from 812108-812848, Verified ORF, Chromatin associated high mobility group (HMG) family member involved in genome maintenance; rDNA-binding component of the Pol I transcription system; associates with a 5-3 DNA hel	1	12	12	66.7	66.7	27.544	246	1.4897e-177	0.78946	0.73262	0.75932	26.871	32
830	YDR175C	YDR175C	>YDR175C RSM24 SGDID:S000002582, Chr IV from 814150-813191, reverse complement, Verified ORF, Mitochondrial ribosomal protein of the small subunit	1	5	5	26.6	26.6	37.393	319	9.8152e-15	0.96417	0.96407	0.96407	54.365	7
831	YDR176W	YDR176W	>YDR176W NGG1 SGDID:S000002583, Chr IV from 814450-816558, Verified ORF, Transcriptional regulator involved in glucose repression of Gal4p-regulated genes; component of transcriptional adaptor and histone acetyltransferase complexes, the ADA complex, the	1	7	7	14.4	14.4	79.281	702	1.5194e-43	0.87589	0.86875	0.87589	7.5966	5
832	YDR177W	YDR177W	>YDR177W UBC1 SGDID:S000002584, Chr IV from 816876-817523, Verified ORF, Ubiquitin-conjugating enzyme that mediates selective degradation of short-lived and abnormal proteins; plays a role in vesicle biogenesis and ER-associated protein degradation (ERAD)	1	10	10	70.7	70.7	24.178	215	7.0207e-161	1.0591	1.0384	1.0384	12.528	42
833	YDR180W	YDR180W	>YDR180W SCC2 SGDID:S000002588, Chr IV from 821293-825774, Verified ORF, Subunit of cohesin loading factor (Scc2p-Scc4p), a complex required for loading of cohesin complexes onto chromosomes; involved in establishing sister chromatid cohesion during DSB r	1	5	5	6.4	6.4	171.1	1493	5.9775e-10	0.55387		0.55387	NaN	1
834	YDR181C	YDR181C	>YDR181C SAS4 SGDID:S000002589, Chr IV from 827353-825908, reverse complement, Verified ORF, Subunit of the SAS complex (Sas2p, Sas4p, Sas5p), which acetylates free histones and nucleosomes and regulates transcriptional silencing; required for the HAT ac	1	2	2	7.1	7.1	55.409	481	7.5583e-27	0.69168		0.69168	NaN	1
835	YDR182W	YDR182W	>YDR182W CDC1 SGDID:S000002590, Chr IV from 827580-829055, Verified ORF, Putative lipid phosphatase of the endoplasmic reticulum; shows Mn2+ dependence and may affect Ca2+ signaling; mutants display actin and general growth defects and pleiotropic defects	1	3	3	10.4	10.4	57.147	491	3.0564e-88	0.66563	0.6386	0.65197	3.4523	2
836	YDR183W	YDR183W	>YDR183W PLP1 SGDID:S000002591, Chr IV from 829583-830275, Verified ORF, Protein that interacts with CCT (chaperonin containing TCP-1) complex and has a role in actin and tubulin folding; has weak similarity to phosducins, which are G-protein regulators	1	2	2	14.3	14.3	26.622	230	2.4636e-11	1.1619		1.1619	NaN	1
837	YDR186C	YDR186C	>YDR186C YDR186C SGDID:S000002594, Chr IV from 835490-832857, reverse complement, Verified ORF, Putative protein of unknown function; may interact with ribosomes, based on co-purification experiments; green fluorescent protein (GFP)-fusion protein localiz	1	11	11	25.8	25.8	98.33	877	1.3932e-195		0.73325	0.73325	NaN	1
838	YDR188W	YDR188W	>YDR188W CCT6 SGDID:S000002596, Chr IV from 836419-838059, Verified ORF, Subunit of the cytosolic chaperonin Cct ring complex, related to Tcp1p, essential protein that is required for the assembly of actin and tubulins in vivo; contains an ATP-binding mot	1	18	18	35.3	35.3	59.923	546	1.0904e-293	0.88834	0.87423	0.88709	10.891	54
839	YDR189W	YDR189W	>YDR189W SLY1 SGDID:S000002597, Chr IV from 838390-840390, Verified ORF, Hydrophilic protein involved in vesicle trafficking between the ER and Golgi; SM (Sec1/Munc-18) family protein that binds the tSNARE Sed5p and stimulates its assembly into a trans-SN	1	17	17	39.9	39.9	74.678	666	9.4437e-210	0.85929	0.83485	0.84571	25.974	52
840	YDR190C	YDR190C	>YDR190C RVB1 SGDID:S000002598, Chr IV from 841993-840602, reverse complement, Verified ORF, Essential protein involved in transcription regulation; component of chromatin remodeling complexes; required for assembly and function of the INO80 complex; also	1	15	15	40.4	40.4	50.452	463	4.5306e-144	0.95549	0.94655	0.95101	13.149	48
841	YDR192C	YDR192C	>YDR192C NUP42 SGDID:S000002600, Chr IV from 844859-843567, reverse complement, Verified ORF, Subunit of the nuclear pore complex (NPC) that localizes exclusively to the cytoplasmic side; involved in RNA export, most likely at a terminal step; interacts w	1	2	2	7.2	7.2	42.778	430	3.2927e-12	0.96873		0.96873	NaN	1
842	YDR194C	YDR194C	>YDR194C MSS116 SGDID:S000002602, Chr IV from 847944-845950, reverse complement, Verified ORF, DEAD-box protein required for efficient splicing of mitochondrial Group I and II introns; non-polar RNA helicase that also facilities strand annealing	1	14	14	26.2	26.2	76.268	664	1.8797e-138	0.95109	0.98258	0.97345	16.584	26
843	YDR195W	YDR195W	>YDR195W REF2 SGDID:S000002603, Chr IV from 848597-850198, Verified ORF, RNA-binding protein involved in the cleavage step of mRNA 3-end formation prior to polyadenylation, and in snoRNA maturation; part of holo-CPF subcomplex APT, which associates with	1	4	4	7.3	7.3	59.818	533	2.5422e-11	1.1789	1.0835	1.0913	12.303	5
844	YDR196C	YDR196C	>YDR196C CAB5 SGDID:S000002604, Chr IV from 850997-850272, reverse complement, Verified ORF, Probable dephospho-CoA kinase (DPCK) that catalyzes the last step in coenzyme A biosynthesis; null mutant lethality is complemented by E. coli coaE (encoding DPCK	1	6	6	36.5	36.5	27.339	241	6.7687e-130	2.0577	1.4337	1.9342	41.118	12
845	YDR197W	YDR197W	>YDR197W CBS2 SGDID:S000002605, Chr IV from 851226-852395, Verified ORF, Mitochondrial translational activator of the COB mRNA; interacts with translating ribosomes, acts on the COB mRNA 5-untranslated leader	1	1	1	2.6	2.6	44.607	389	0.0020275	2.0446	2.4552	2.2405	19.963	2
846	YDR198C	YDR198C	>YDR198C RKM2 SGDID:S000002606, Chr IV from 853970-852531, reverse complement, Verified ORF, Ribosomal protein lysine methyltransferase, responsible for trimethylation of the lysine residue at position 3 of Rpl12Ap and Rpl12Bp	1	1	1	1.9	1.9	55.949	479	0.00042702	1.2762	0.96401	1.1232	12.278	5
847	YDR202C	YDR202C	>YDR202C RAV2 SGDID:S000002610, Chr IV from 857951-856896, reverse complement, Verified ORF, Subunit of RAVE (Rav1p, Rav2p, Skp1p), a complex that associates with the V1 domain of the vacuolar membrane (H+)-ATPase (V-ATPase) and promotes assembly and reas	1	1	1	5.7	5.7	40.017	351	0.00074011	1.5669	1.499	1.5326	0.91025	2
848	YDR204W	YDR204W	>YDR204W COQ4 SGDID:S000002612, Chr IV from 858135-859142, Verified ORF, Protein with a role in ubiquinone (Coenzyme Q) biosynthesis, possibly functioning in stabilization of Coq7p; located on the matrix face of the mitochondrial inner membrane; component	1	4	4	13.7	13.7	38.627	335	1.3506e-14	1.4623	1.6877	1.4767	10.636	5
849	YDR206W	YDR206W	>YDR206W EBS1 SGDID:S000002614, Chr IV from 862052-864706, Verified ORF, Protein involved in inhibition of translation and nonsense-mediated decay; interacts with cap binding protein Cdc33p and with Nam7p; localizes to P-bodies upon glucose starvation; mR	1	3	3	5.7	5.7	99.999	884	3.6329e-06		0.82719	0.82719	36.313	3
851	YDR208W	YDR208W	>YDR208W MSS4 SGDID:S000002616, Chr IV from 868222-870561, Verified ORF, Phosphatidylinositol-4-phosphate 5-kinase, involved in actin cytoskeleton organization and cell morphogenesis; multicopy suppressor of stt4 mutation	1	6	6	15.3	15.3	89.319	779	7.8468e-104		0.95603	0.95603	NaN	1
853	YDR211W	YDR211W	>YDR211W GCD6 SGDID:S000002619, Chr IV from 884725-886863, Verified ORF, Catalytic epsilon subunit of the translation initiation factor eIF2B, the guanine-nucleotide exchange factor for eIF2; activity subsequently regulated by phosphorylated eIF2; first i	1	21	21	41.9	41.9	81.16	712	0	0.93555	0.91409	0.92674	40.757	37
854	YDR212W	YDR212W	>YDR212W TCP1 SGDID:S000002620, Chr IV from 887230-888909, Verified ORF, Alpha subunit of chaperonin-containing T-complex, which mediates protein folding in the cytosol; involved in actin cytoskeleton maintenance; overexpression in neurons suppresses form	1	22	22	48.1	48.1	60.48	559	0	0.88365	0.89023	0.88678	18.903	49
856	YDR214W	YDR214W	>YDR214W AHA1 SGDID:S000002622, Chr IV from 892873-893925, Verified ORF, Co-chaperone that binds to Hsp82p and activates its ATPase activity; similar to Hch1p; expression is regulated by stresses such as heat shock	1	14	14	51.7	51.7	39.435	350	7.0588e-241	1.4931	1.4114	1.4468	12.422	54
857	YDR216W	YDR216W	>YDR216W ADR1 SGDID:S000002624, Chr IV from 895032-899003, Verified ORF, Carbon source-responsive zinc-finger transcription factor, required for transcription of the glucose-repressed gene ADH2, of peroxisomal protein genes, and of genes required for etha	1	5	5	5.1	5.1	150.94	1323	1.1403e-23	0.74843	0.78911	0.78316	25.479	5
858	YDR217C	YDR217C	>YDR217C RAD9 SGDID:S000002625, Chr IV from 903477-899548, reverse complement, Verified ORF, DNA damage-dependent checkpoint protein, required for cell-cycle arrest in G1/S, intra-S, and G2/M; transmits checkpoint signal by activating Rad53p and Chk1p; hy	1	12	12	15.3	15.3	148.4	1309	5.4473e-175	0.79788	0.75189	0.77454	1.7589	2
859	YDR218C	YDR218C	>YDR218C SPR28 SGDID:S000002626, Chr IV from 905049-903778, reverse complement, Verified ORF, Sporulation-specific homolog of the yeast CDC3/10/11/12 family of bud neck microfilament genes; meiotic septin expressed at high levels during meiotic divisions	1	1	1	2.1	2.1	48.193	423	0.0017133		10.358	10.358	NaN	1
861	YDR221W	YDR221W	>YDR221W GTB1 SGDID:S000002629, Chr IV from 907327-909435, Verified ORF, Glucosidase II beta subunit, forms a complex with alpha subunit Rot2p, involved in removal of two glucose residues from N-linked glycans during glycoprotein biogenesis in the ER	1	5	5	8.8	8.8	79.907	702	1.1159e-31	0.98913	0.79559	0.89263	66.276	10
862	YDR222W	YDR222W	>YDR222W YDR222W SGDID:S000002630, Chr IV from 910051-911298, Uncharacterized ORF, Protein of unknown function; green fluorescent protein (GFP)-fusion protein localizes to the cytoplasm in a punctate pattern	1	2	2	3.4	3.4	47.413	415	1.6194e-32	0.16657	0.49108	0.23778	83.76	4
864	YDR226W	YDR226W	>YDR226W ADK1 SGDID:S000002634, Chr IV from 916483-917151, Verified ORF, Adenylate kinase, required for purine metabolism; localized to the cytoplasm and the mitochondria; lacks cleavable signal sequence	1	31	31	91	91	24.254	222	0	0.93719	0.83783	0.88767	22.641	189
865	YDR227W	YDR227W	>YDR227W SIR4 SGDID:S000002635, Chr IV from 917568-921644, Verified ORF, Silent information regulator that, together with SIR2 and SIR3, is involved in assembly of silent chromatin domains at telomeres and the silent mating-type loci; potentially phosphor	1	3	3	3.5	3.5	152.06	1358	1.0574e-17	0.65003		0.65003	NaN	1
866	YDR228C	YDR228C	>YDR228C PCF11 SGDID:S000002636, Chr IV from 923803-921923, reverse complement, Verified ORF, mRNA 3 end processing factor, essential component of cleavage and polyadenylation factor IA (CF IA), involved in pre-mRNA 3 end processing and in transcription	1	4	4	6.5	6.5	71.897	626	2.2036e-18	0.8832	0.7963	0.82626	15.892	5
867	YDR229W	YDR229W	>YDR229W IVY1 SGDID:S000002637, Chr IV from 924782-926143, Verified ORF, Phospholipid-binding protein that interacts with both Ypt7p and Vps33p, may partially counteract the action of Vps33p and vice versa, localizes to the rim of the vacuole as cells app	1	10	10	50.8	50.8	49.975	453	0	1.945	1.7161	1.9005	16.012	13
868	YDR231C	YDR231C	>YDR231C COX20 SGDID:S000002639, Chr IV from 926907-926290, reverse complement, Verified ORF, Mitochondrial inner membrane protein, required for proteolytic processing of Cox2p and its assembly into cytochrome c oxidase	1	4	4	38.5	38.5	23.758	205	2.8445e-79	0.61252	1.9026	1.0795	86.548	2
869	YDR232W	YDR232W	>YDR232W HEM1 SGDID:S000002640, Chr IV from 927449-929095, Verified ORF, 5-aminolevulinate synthase, catalyzes the first step in the heme biosynthetic pathway; an N-terminal signal sequence is required for localization to the mitochondrial matrix; express	1	10	10	24.6	24.6	59.362	548	0	0.63415	0.64233	0.6343	23.403	22
870	YDR233C	YDR233C	>YDR233C RTN1 SGDID:S000002641, Chr IV from 930354-929467, reverse complement, Verified ORF, ER membrane protein that interacts with Sey1p to maintain ER morphology; interacts with exocyst subunit Sec6p, with Yip3p, and with Sbh1p; null mutant has an alte	1	18	18	60	60	32.916	295	1.148e-190	0.78142	0.70073	0.73847	26.807	73
871	YDR234W	YDR234W	>YDR234W LYS4 SGDID:S000002642, Chr IV from 931126-933207, Verified ORF, Homoaconitase, catalyzes the conversion of homocitrate to homoisocitrate, which is a step in the lysine biosynthesis pathway	1	15	15	27.4	27.4	75.15	693	2.13e-283	1.2805	1.197	1.2548	28.721	30
872	YDR235W	YDR235W	>YDR235W PRP42 SGDID:S000002643, Chr IV from 933501-935135, Verified ORF, U1 snRNP protein involved in splicing, required for U1 snRNP biogenesis; contains multiple tetriatricopeptide repeats	1	2	2	3.3	3.3	65.144	544	1.635e-09	1.0043	1.0222	1.0222	8.462	6
873	YDR236C	YDR236C	>YDR236C FMN1 SGDID:S000002644, Chr IV from 935889-935233, reverse complement, Verified ORF, Riboflavin kinase, phosphorylates riboflavin to form riboflavin monophosphate (FMN), which is a necessary cofactor for many enzymes; localizes to microsomes and t	1	2	2	14.2	14.2	24.537	218	2.3903e-05	1.1985	1.2823	1.2546	8.2944	6
874	YDR237W	YDR237W	>YDR237W MRPL7 SGDID:S000002645, Chr IV from 936612-937490, Verified ORF, Mitochondrial ribosomal protein of the large subunit	1	2	2	12.3	12.3	33.099	292	7.7303e-09	1.0066	0.93555	0.94703	9.7937	7
875	YDR238C	YDR238C	>YDR238C SEC26 SGDID:S000002646, Chr IV from 940813-937892, reverse complement, Verified ORF, Essential beta-coat protein of the COPI coatomer, involved in ER-to-Golgi protein trafficking and maintenance of normal ER morphology; shares 43% sequence identi	1	22	22	35.1	35.1	109.02	973	1.1026e-264	0.90927	0.90119	0.90844	27.212	86
876	YDR239C	YDR239C	>YDR239C YDR239C SGDID:S000002647, Chr IV from 943417-941054, reverse complement, Verified ORF, Protein of unknown function that may interact with ribosomes, based on co-purification experiments	1	20	20	34.9	34.9	86.432	787	0	1.0082		1.0082	NaN	1
878	YDR242W	YDR242W	>YDR242W AMD2 SGDID:S000002650, Chr IV from 946804-948453, Verified ORF, Putative amidase	1	1	1	1.5	1.5	61.409	549	0.0022653	7.669	7.1611	7.4107	4.3577	2
879	YDR243C	YDR243C	>YDR243C PRP28 SGDID:S000002651, Chr IV from 950281-948515, reverse complement, Verified ORF, RNA helicase in the DEAD-box family, involved in RNA isomerization at the 5 splice site	1	2	2	3.9	3.9	66.641	588	2.7914e-18	0.92146	0.86346	0.90735	8.4507	19
880	YDR245W	YDR245W	>YDR245W MNN10 SGDID:S000002653, Chr IV from 952797-953978, Verified ORF, Subunit of a Golgi mannosyltransferase complex also containing Anp1p, Mnn9p, Mnn11p, and Hoc1p that mediates elongation of the polysaccharide mannan backbone; membrane protein of th	1	9	9	31.6	31.6	46.747	393	2.7948e-27	0.77995	0.76535	0.77995	11.842	8
881	YDR246W	YDR246W	>YDR246W TRS23 SGDID:S000002654, Chr IV from 954285-954944, Verified ORF, One of 10 subunits of the transport protein particle (TRAPP) complex of the cis-Golgi which mediates vesicle docking and fusion; involved in endoplasmic reticulum (ER) to Golgi memb	1	5	5	27.4	27.4	24.863	219	2.6269e-17	1.1073	0.76657	0.97941	16.612	4
883	YDR248C	YDR248C	>YDR248C YDR248C SGDID:S000002656, Chr IV from 958336-957755, reverse complement, Uncharacterized ORF, Putative protein of unknown function; sequence similarity to bacterial and human gluconokinase; green fluorescent protein (GFP)-fusion protein localizes	1	5	5	34.2	34.2	22.174	193	3.7863e-33	1.317	1.3651	1.3368	26.143	11
884	YDR251W	YDR251W	>YDR251W PAM1 SGDID:S000002659, Chr IV from 960611-963103, Verified ORF, Essential protein of unknown function; exhibits variable expression during colony morphogenesis; overexpression permits survival without protein phosphatase 2A, inhibits growth, and	1	4	4	10.2	10.2	92.871	830	8.1717e-22	1.0782	0.97495	1.0561	15.024	6
885	YDR257C	YDR257C	>YDR257C RKM4 SGDID:S000002665, Chr IV from 971471-969987, reverse complement, Verified ORF, Ribosomal lysine methyltransferase specific for monomethylation of Rpl42ap and Rpl42bp (lysine 55); nuclear SET-domain containing protein	1	7	7	16.2	16.2	57.288	494	1.4951e-66	1.2712	1.1028	1.1434	28.478	13
886	YDR258C	YDR258C	>YDR258C HSP78 SGDID:S000002666, Chr IV from 974240-971805, reverse complement, Verified ORF, Oligomeric mitochondrial matrix chaperone that cooperates with Ssc1p in mitochondrial thermotolerance after heat shock; able to prevent the aggregation of misfol	1	62	62	68.9	68.9	91.335	811	0	6.2654	6.0418	6.1847	34.513	196
887	YDR261C	YDR261C	>YDR261C EXG2 SGDID:S000002669, Chr IV from 979206-977518, reverse complement, Verified ORF, Exo-1,3-beta-glucanase, involved in cell wall beta-glucan assembly; may be anchored to the plasma membrane via a glycosylphosphatidylinositol (GPI) anchor	1	9	9	17.6	17.6	63.507	562	2.5278e-158	0.81232	0.65458	0.6899	27.662	17
889	YDR262W	YDR262W	>YDR262W YDR262W SGDID:S000002670, Chr IV from 993131-993949, Uncharacterized ORF, Putative protein of unknown function; green fluorescent protein (GFP)-fusion protein localizes to the vacuole and is induced in response to the DNA-damaging agent MMS; gene	1	4	4	26.1	26.1	30.633	272	2.6103e-15	2.3442	2.3766	2.3447	3.6585	10
891	YDR264C	YDR264C	>YDR264C AKR1 SGDID:S000002672, Chr IV from 998320-996026, reverse complement, Verified ORF, Palmitoyl transferase involved in protein palmitoylation; acts as a negative regulator of pheromone response pathway; required for endocytosis of pheromone recept	1	8	8	16.8	16.8	85.839	764	1.3995e-51	0.84415	0.79614	0.81979	62.732	8
893	YDR266C	YDR266C	>YDR266C YDR266C SGDID:S000002674, Chr IV from 1002020-1000101, reverse complement, Verified ORF, Protein of unknown function that may interact with ribosomes, based on co-purification experiments;green fluorescent protein (GFP)-fusion protein localizes t	1	8	8	17.5	17.5	72.755	639	4.4737e-69	0.57652	0.47186	0.53966	15.955	11
894	YDR267C	YDR267C	>YDR267C CIA1 SGDID:S000002675, Chr IV from 1003499-1002507, reverse complement, Verified ORF, WD40 repeat protein involved in assembly of cytosolic and nuclear iron-sulfur proteins; similar to the human Ciao1 protein; YDR267C is an essential gene	1	2	2	12.4	12.4	37.274	330	3.7221e-44	1.3131	1.2864	1.3085	5.99	4
895	YDR268W	YDR268W	>YDR268W MSW1 SGDID:S000002676, Chr IV from 1004001-1005140, Verified ORF, Mitochondrial tryptophanyl-tRNA synthetase	1	7	7	31.4	31.4	43.015	379	4.3736e-36	1.1509	1.1379	1.1426	3.6635	4
896	YDR270W	YDR270W	>YDR270W CCC2 SGDID:S000002678, Chr IV from 1005672-1008686, Verified ORF, Cu(+2)-transporting P-type ATPase, required for export of copper from the cytosol into an extracytosolic compartment; has similarity to human proteins involved in Menkes and Wilson	1	4	4	3.7	3.7	109.83	1004	4.4076e-08	0.96407	0.97982	0.97191	52.696	6
897	YDR272W	YDR272W	>YDR272W GLO2 SGDID:S000002680, Chr IV from 1009007-1009831, Verified ORF, Cytoplasmic glyoxalase II, catalyzes the hydrolysis of S-D-lactoylglutathione into glutathione and D-lactate	1	9	9	50.4	50.4	31.326	274	4.877e-81	1.2568	1.2136	1.2501	24.228	25
898	YDR279W	YDR279W	>YDR279W RNH202 SGDID:S000002687, Chr IV from 1019365-1020417, Verified ORF, Ribonuclease H2 subunit, required for RNase H2 activity; related to human AGS2 that causes Aicardi-Goutieres syndrome	1	3	3	8.6	8.6	39.483	350	5.1542e-07	0.75684		0.75684	150.83	3
899	YDR280W	YDR280W	>YDR280W RRP45 SGDID:S000002688, Chr IV from 1020744-1021661, Verified ORF, Exosome non-catalytic core component; involved in 3-5 RNA processing and degradation in both the nucleus and the cytoplasm; has similarity to E. coli RNase PH and to human hRrp4	1	6	6	20.7	20.7	33.962	305	1.5788e-60	1.033	0.99608	1.0098	61.216	11
900	YDR283C	YDR283C	>YDR283C GCN2 SGDID:S000002691, Chr IV from 1030046-1025067, reverse complement, Verified ORF, Protein kinase, phosphorylates the alpha-subunit of translation initiation factor eIF2 (Sui2p) in response to starvation; activated by uncharged tRNAs and the G	1	7	7	9.3	9.3	190.19	1659	2.4312e-63	1.0215	1.1576	1.0215	16.243	5
901	YDR284C	YDR284C	>YDR284C DPP1 SGDID:S000002692, Chr IV from 1031416-1030547, reverse complement, Verified ORF, Diacylglycerol pyrophosphate (DGPP) phosphatase, zinc-regulated vacuolar membrane-associated lipid phosphatase, dephosphorylates DGPP to phosphatidate (PA) and	1	2	2	9	9	33.514	289	4.3224e-10	1.8903		1.8903	NaN	1
902	YDR287W	YDR287W	>YDR287W INM2 SGDID:S000002695, Chr IV from 1035992-1036870, Verified ORF, Inositol monophosphatase, involved in biosynthesis of inositol; enzymatic activity requires magnesium ions and is inhibited by lithium and sodium ions; inm1 inm2 double mutant lack	1	4	4	22.3	22.3	32.092	292	5.2209e-13	1.4975	1.6414	1.5246	13.437	4
903	YDR288W	YDR288W	>YDR288W NSE3 SGDID:S000002696, Chr IV from 1037192-1038103, Verified ORF, Essential subunit of the Mms21-Smc5-Smc6 complex; protein of unknown function; required for DNA repair and growth	1	5	5	24.4	24.4	33.964	303	1.5767e-24	0.86161		0.86161	13.91	3
904	YDR289C	YDR289C	>YDR289C RTT103 SGDID:S000002697, Chr IV from 1039506-1038277, reverse complement, Verified ORF, Protein that interacts with exonuclease Rat1p and Rai1p and plays a role in transcription termination by RNA polymerase II, has an RPR domain (carboxy-termina	1	8	8	22.2	22.2	46.488	409	2.1703e-239	0.82965	0.91862	0.88664	27.404	7
905	YDR292C	YDR292C	>YDR292C SRP101 SGDID:S000002700, Chr IV from 1045008-1043143, reverse complement, Verified ORF, Signal recognition particle (SRP) receptor - alpha subunit; contain GTPase domains; involved in SRP-dependent protein targeting; interacts with Srp102p	1	20	20	51.7	51.7	69.277	621	1.1734e-224	0.80502	0.73768	0.79599	48.891	55
906	YDR293C	YDR293C	>YDR293C SSD1 SGDID:S000002701, Chr IV from 1049389-1045637, reverse complement, Verified ORF, Protein with a role in maintenance of cellular integrity, interacts with components of the TOR pathway; ssd1 mutant of a clinical S. cerevisiae strain displays	1	36	36	40.3	40.3	139.95	1250	0	1.085	1.0616	1.0796	26.449	56
907	YDR294C	YDR294C	>YDR294C DPL1 SGDID:S000002702, Chr IV from 1052225-1050456, reverse complement, Verified ORF, Dihydrosphingosine phosphate lyase, regulates intracellular levels of sphingolipid long-chain base phosphates (LCBPs), degrades phosphorylated long chain bases,	1	21	21	45.5	45.5	65.565	589	0	1.4738	1.5153	1.4829	24.883	56
908	YDR295C	YDR295C	>YDR295C HDA2 SGDID:S000002703, Chr IV from 1054644-1052620, reverse complement, Verified ORF, Subunit of a possibly tetrameric trichostatin A-sensitive class II histone deacetylase complex containing an Hda1p homodimer and an Hda2p-Hda3p heterodimer; inv	1	4	4	9.5	9.5	77.058	674	4.3812e-57	0.96539	1.0962	0.99591	10.978	6
909	YDR296W	YDR296W	>YDR296W MHR1 SGDID:S000002704, Chr IV from 1055209-1055889, Verified ORF, Protein involved in homologous recombination in mitochondria and in transcription regulation in nucleus; binds to activation domains of acidic activators; required for recombinatio	1	5	5	26.1	26.1	26.894	226	2.905e-13	1.1554	1.4182	1.2852	18.723	3
910	YDR297W	YDR297W	>YDR297W SUR2 SGDID:S000002705, Chr IV from 1056548-1057597, Verified ORF, Sphinganine C4-hydroxylase, catalyses the conversion of sphinganine to phytosphingosine in sphingolipid biosyntheis	1	2	2	6	6	40.734	349	0.0001154	0.67888	0.64699	0.66274	11.687	6
911	YDR298C	YDR298C	>YDR298C ATP5 SGDID:S000002706, Chr IV from 1058811-1058173, reverse complement, Verified ORF, Subunit 5 of the stator stalk of mitochondrial F1F0 ATP synthase, which is an evolutionarily conserved enzyme complex required for ATP synthesis; homologous to	1	18	18	80.7	80.7	22.814	212	0	1.4792	1.4326	1.4737	69.966	66
912	YDR299W	YDR299W	>YDR299W BFR2 SGDID:S000002707, Chr IV from 1059624-1061228, Verified ORF, Essential protein that is a component of 90S preribosomes; may be involved in rRNA processing; multicopy suppressor of sensitivity to Brefeldin A; expression is induced during lag	1	20	20	46.6	46.6	61.202	534	0	0.64921	0.62532	0.63244	18.605	26
913	YDR300C	YDR300C	>YDR300C PRO1 SGDID:S000002708, Chr IV from 1062788-1061502, reverse complement, Verified ORF, Gamma-glutamyl kinase, catalyzes the first step in proline biosynthesis	1	10	10	35.3	35.3	47.162	428	1.9786e-149	0.84593	0.81598	0.83201	129.15	42
914	YDR302W	YDR302W	>YDR302W GPI11 SGDID:S000002710, Chr IV from 1067728-1068387, Verified ORF, ER membrane protein involved in a late step of glycosylphosphatidylinositol (GPI) anchor assembly; involved in the addition of phosphoethanolamine to the multiply mannosylated GPI	1	2	2	8.2	8.2	25.262	219	1.1526e-15	1.0684	1.0656	1.0656	4.0092	3
915	YDR303C	YDR303C	>YDR303C RSC3 SGDID:S000002711, Chr IV from 1071383-1068726, reverse complement, Verified ORF, Component of the RSC chromatin remodeling complex; essential gene required for maintenance of proper ploidy and regulation of ribosomal protein genes and the ce	1	17	17	27.9	27.9	101.72	885	2.0903e-210	0.83488	0.83884	0.83488	24.372	9
916	YDR304C	YDR304C	>YDR304C CPR5 SGDID:S000002712, Chr IV from 1072554-1071877, reverse complement, Verified ORF, Peptidyl-prolyl cis-trans isomerase (cyclophilin) of the endoplasmic reticulum, catalyzes the cis-trans isomerization of peptide bonds N-terminal to proline res	1	13	13	65.8	65.8	25.326	225	0	1.04	0.95415	0.98372	42.922	55
917	YDR305C	YDR305C	>YDR305C HNT2 SGDID:S000002713, Chr IV from 1073485-1073399,1073309-1072743, reverse complement, Verified ORF, Dinucleoside triphosphate hydrolase; has similarity to the tumor suppressor FHIT and belongs to the histidine triad (HIT) superfamily of nucleot	1	5	5	44.2	44.2	24.784	217	3.7522e-20	1.1984	1.2589	1.2283	12.302	6
918	YDR307W	YDR307W	>YDR307W YDR307W SGDID:S000002715, Chr IV from 1075862-1077850, Uncharacterized ORF, Putative protein of unknown function	1	2	2	3.9	3.9	77.569	662	0.0001712		1.0947	1.0947	NaN	1
919	YDR308C	YDR308C	>YDR308C SRB7 SGDID:S000002716, Chr IV from 1078446-1078024, reverse complement, Verified ORF, Subunit of the RNA polymerase II mediator complex; associates with core polymerase subunits to form the RNA polymerase II holoenzyme; essential for transcriptio	1	3	3	27.1	27.1	16.071	140	8.606e-15	0.84192	0.70945	0.75342	8.6025	5
921	YDR310C	YDR310C	>YDR310C SUM1 SGDID:S000002718, Chr IV from 1084313-1081125, reverse complement, Verified ORF, Transcriptional repressor required for mitotic repression of middle sporulation-specific genes; also acts as general replication initiation factor; involved in	1	11	11	17.1	17.1	118.2	1062	6.0084e-198	0.83263	0.7163	0.74231	41.181	7
922	YDR311W	YDR311W	>YDR311W TFB1 SGDID:S000002719, Chr IV from 1085063-1086991, Verified ORF, Subunit of TFIIH and nucleotide excision repair factor 3 complexes, required for nucleotide excision repair, target for transcriptional activators	1	6	6	8.3	8.3	72.894	642	6.3746e-16	1.1307	1.0098	1.1005	30.45	7
924	YDR316W	YDR316W	>YDR316W OMS1 SGDID:S000002724, Chr IV from 1093761-1095176, Verified ORF, Protein integral to the mitochondrial membrane; has a conserved methyltransferase motif; multicopy suppressor of respiratory defects caused by OXA1 mutations	1	1	1	3.4	3.4	55.588	471	9.9992e-05	1.1796		1.1796	NaN	1
925	YDR320C	YDR320C	>YDR320C SWA2 SGDID:S000002728, Chr IV from 1108099-1106093, reverse complement, Verified ORF, Auxilin-like protein involved in vesicular transport; clathrin-binding protein required for uncoating of clathrin-coated vesicles	1	13	13	25.4	25.4	75.019	668	3.0078e-183	1.0552	1.0242	1.038	22.303	13
926	YDR321W	YDR321W	>YDR321W ASP1 SGDID:S000002729, Chr IV from 1108700-1109845, Verified ORF, Cytosolic L-asparaginase, involved in asparagine catabolism	1	9	9	21.3	21.3	41.395	381	3.7545e-109	1.0821	1.1468	1.1074	55.679	37
927	YDR322C-A	YDR322C-A	>YDR322C-A TIM11 SGDID:S000007255, Chr IV from 1112291-1112001, reverse complement, Verified ORF, Subunit e of mitochondrial F1F0-ATPase, which is a large, evolutionarily conserved enzyme complex required for ATP synthesis; essential for the dimeric and o	1	4	4	49	49	10.875	96	9.8724e-31	1.362	1.2151	1.2564	8.1181	9
928	YDR322W	YDR322W	>YDR322W MRPL35 SGDID:S000002730, Chr IV from 1110587-1111690, Verified ORF, Mitochondrial ribosomal protein of the large subunit	1	2	2	6.8	6.8	42.825	367	1.3091e-05	0.81914		0.81914	NaN	1
929	YDR324C	YDR324C	>YDR324C UTP4 SGDID:S000002732, Chr IV from 1116761-1114431, reverse complement, Verified ORF, Subunit of U3-containing 90S preribosome and Small Subunit (SSU) processome complexes involved in production of 18S rRNA and assembly of small ribosomal subunit	1	12	12	24.2	24.2	87.8	776	1.0287e-289	0.76728	0.68956	0.76548	58.495	24
930	YDR325W	YDR325W	>YDR325W YCG1 SGDID:S000002733, Chr IV from 1117122-1120229, Verified ORF, Subunit of the condensin complex; required for establishment and maintenance of chromosome condensation, chromosome segregation and chromatin binding of the condensin complex; requ	1	7	7	11.9	11.9	117.85	1035	4.3174e-125	0.30619	0.4529	0.36024	27.746	4
931	YDR326C	YDR326C	>YDR326C YSP2 SGDID:S000002734, Chr IV from 1124921-1120605, reverse complement, Verified ORF, Protein involved in programmed cell death; mutant shows resistance to cell death induced by amiodarone or intracellular acidification	1	11	11	13.1	13.1	160.58	1438	1.0973e-152	0.51847	0.31794	0.39706	33.126	5
932	YDR328C	YDR328C	>YDR328C SKP1 SGDID:S000002736, Chr IV from 1126014-1125430, reverse complement, Verified ORF, Evolutionarily conserved kinetochore protein that is part of multiple protein complexes, including the SCF ubiquitin ligase complex, the CBF3 complex that binds	1	9	9	72.2	72.2	22.33	194	0	1.0951	1.0239	1.0674	13.096	27
934	YDR330W	YDR330W	>YDR330W UBX5 SGDID:S000002738, Chr IV from 1127868-1129370, Verified ORF, UBX (ubiquitin regulatory X) domain-containing protein that interacts with Cdc48p	1	3	3	9.4	9.4	56.736	500	1.5413e-64	0.96918		0.96918	NaN	1
935	YDR331W	YDR331W	>YDR331W GPI8 SGDID:S000002739, Chr IV from 1129584-1130819, Verified ORF, ER membrane glycoprotein subunit of the glycosylphosphatidylinositol transamidase complex that adds glycosylphosphatidylinositol (GPI) anchors to newly synthesized proteins; human	1	3	3	10.7	10.7	47.402	411	1.2987e-63	0.74921	0.93632	0.75673	14.233	3
937	YDR333C	YDR333C	>YDR333C YDR333C SGDID:S000002741, Chr IV from 1135427-1133256, reverse complement, Uncharacterized ORF, Putative protein of unknown function	1	8	8	11.6	11.6	83.425	723	2.0856e-270	0.96925	0.88424	0.88424	31.315	3
938	YDR335W	YDR335W	>YDR335W MSN5 SGDID:S000002743, Chr IV from 1141163-1144837, Verified ORF, Karyopherin involved in nuclear import and export; shown to be responsible for nuclear import of replication protein A and for export of several proteins including Swi6p, Far1p, an	1	13	13	13.5	13.5	142.12	1224	2.0686e-54	0.95194	0.89589	0.9345	13.912	15
939	YDR341C;YHR091C	YDR341C	>YDR341C YDR341C SGDID:S000002749, Chr IV from 1153621-1151798, reverse complement, Verified ORF, Arginyl-tRNA synthetase, proposed to be cytoplasmic but the authentic, non-tagged protein is detected in highly purified mitochondria in high-throughput stud	2	47	47	72.7	72.7	69.524	607	0	1.0018	0.94484	0.97613	10.375	248
940	YDR342C;YDR343C	YDR342C;YDR343C	>YDR342C HXT7 SGDID:S000002750, Chr IV from 1155923-1154211, reverse complement, Verified ORF, High-affinity glucose transporter of the major facilitator superfamily, nearly identical to Hxt6p, expressed at high basal levels relative to other HXTs, expres	2	7	6	16.3	14.7	62.734	570	2.4594e-134	1.1362	1.0529	1.1158	40.382	8
941	YDR345C	YDR345C	>YDR345C HXT3 SGDID:S000002753, Chr IV from 1164655-1162952, reverse complement, Verified ORF, Low affinity glucose transporter of the major facilitator superfamily, expression is induced in low or high glucose conditions	1	12	10	22.4	20.8	62.557	567	1.7483e-187	0.76884	0.64713	0.69109	12.164	25
942	YDR346C	YDR346C	>YDR346C SVF1 SGDID:S000002754, Chr IV from 1168654-1167209, reverse complement, Verified ORF, Protein with a potential role in cell survival pathways, required for the diauxic growth shift; expression in mammalian cells increases survival under condition	1	13	13	33.9	33.9	54.367	481	3.9986e-267	0.80262	0.76821	0.79426	16.886	64
943	YDR347W	YDR347W	>YDR347W MRP1 SGDID:S000002755, Chr IV from 1169173-1170138, Verified ORF, Mitochondrial ribosomal protein of the small subunit; MRP1 exhibits genetic interactions with PET122, encoding a COX3-specific translational activator, and with PET123, encoding a	1	7	7	23.1	23.1	36.728	321	1.8835e-90	1.0549	1.0503	1.0549	15.334	21
944	YDR348C	YDR348C	>YDR348C YDR348C SGDID:S000002756, Chr IV from 1171820-1170321, reverse complement, Uncharacterized ORF, Protein of unknown function; green fluorescent protein (GFP)-fusion protein localizes to the cell periphery and bud neck; potential Cdc28p substrate	1	11	11	56.1	56.1	54.995	499	1.3792e-131	0.68507	0.61614	0.65785	18.9	6
945	YDR351W	YDR351W	>YDR351W SBE2 SGDID:S000002759, Chr IV from 1178660-1181254, Verified ORF, Protein involved in the transport of cell wall components from the Golgi to the cell surface; required for bud growth	1	9	9	16.7	16.7	98.97	864	6.4655e-170	0.33494		0.33494	NaN	1
946	YDR353W	YDR353W	>YDR353W TRR1 SGDID:S000002761, Chr IV from 1183293-1184252, Verified ORF, Cytoplasmic thioredoxin reductase, key regulatory enzyme that determines the redox state of the thioredoxin system, which acts as a disulfide reductase system and protects cells ag	1	19	18	68.3	68.3	34.238	319	0	0.89653	0.81272	0.86591	40.008	181
947	YDR354W	YDR354W	>YDR354W TRP4 SGDID:S000002762, Chr IV from 1184741-1185883, Verified ORF, Anthranilate phosphoribosyl transferase of the tryptophan biosynthetic pathway, catalyzes the phosphoribosylation of anthranilate, subject to the general control system of amino ac	1	16	16	52.6	52.6	41.374	380	7.4506e-175	2.3096	2.4115	2.3627	26.382	55
948	YDR356W	YDR356W	>YDR356W SPC110 SGDID:S000002764, Chr IV from 1186101-1188935, Verified ORF, Inner plaque spindle pole body (SPB) component, ortholog of human kendrin; involved in connecting nuclear microtubules to SPB; interacts with Tub4p-complex and calmodulin; phosph	1	4	4	5.1	5.1	111.78	944	5.2914e-10	1.3042	0.54367	1.1081	52.345	3
950	YDR358W	YDR358W	>YDR358W GGA1 SGDID:S000002766, Chr IV from 1190053-1191726, Verified ORF, Golgi-localized protein with homology to gamma-adaptin, interacts with and regulates Arf1p and Arf2p in a GTP-dependent manner in order to facilitate traffic through the late Golgi	1	13	13	28.9	28.9	62.319	557	7.2877e-251	1.9108	1.9095	1.9108	39.113	13
951	YDR359C	YDR359C	>YDR359C EAF1 SGDID:S000002767, Chr IV from 1194878-1191930, reverse complement, Verified ORF, Component of the NuA4 histone acetyltransferase complex; acts as a platform for assembly of NuA4 subunits into the native complex; required for initiation of pr	1	3	3	4.3	4.3	112.5	982	2.135e-21		0.65498	0.65498	NaN	1
952	YDR361C	YDR361C	>YDR361C BCP1 SGDID:S000002769, Chr IV from 1196256-1195405, reverse complement, Verified ORF, Essential protein involved in nuclear export of Mss4p, which is a lipid kinase that generates phosphatidylinositol 4,5-biphosphate and plays a role in actin cyt	1	15	15	56.2	56.2	32.661	283	3.1298e-164	0.81058	0.78321	0.79362	33.064	29
953	YDR363W	YDR363W	>YDR363W ESC2 SGDID:S000002771, Chr IV from 1199176-1200546, Verified ORF, Protein involved in silencing; may recruit or stabilize Sir proteins; role in Rad51-dependent homologous recombination repair and intra S-phase DNA damage checkpoint; member of the	1	3	3	13.4	13.4	52.541	456	4.0238e-108		0.23937	0.23937	NaN	1
954	YDR363W-A	YDR363W-A	>YDR363W-A SEM1 SGDID:S000007235, Chr IV from 1202121-1202390, Verified ORF, Component of the lid subcomplex of the regulatory subunit of the 26S proteasome; involved in mRNA export mediated by the TREX-2 complex (Sac3p-Thp1p); ortholog of human DSS1	1	2	2	33.7	33.7	10.386	89	1.014e-35	0.61289		0.61289	34.139	2
955	YDR364C	YDR364C	>YDR364C CDC40 SGDID:S000002772, Chr IV from 1204203-1202836, reverse complement, Verified ORF, Pre-mRNA splicing factor, important for catalytic step II of pre-mRNA splicing and plays a role in cell cycle progression; required for DNA synthesis during mi	1	2	2	11	11	52.047	455	9.0602e-20		1.0328	1.0328	NaN	1
956	YDR365C	YDR365C	>YDR365C ESF1 SGDID:S000002773, Chr IV from 1206376-1204490, reverse complement, Verified ORF, Nucleolar protein involved in pre-rRNA processing; depletion causes severely decreased 18S rRNA levels	1	16	16	37.9	37.9	72.409	628	0	0.52494	0.47769	0.52419	34.777	28
958	YDR367W	YDR367W	>YDR367W KEI1 SGDID:S000002775, Chr IV from 1212841-1212870,1212972-1213607, Verified ORF, Component of inositol phosphorylceramide (IPC) synthase; forms a complex with Aur1p and regulates its activity; required for IPC synthase complex localization to th	1	2	2	10.4	10.4	25.484	221	2.0211e-05	0.74339	0.75934	0.74339	8.5309	3
959	YDR368W	YDR368W	>YDR368W YPR1 SGDID:S000002776, Chr IV from 1213897-1214835, Verified ORF, NADPH-dependent aldo-keto reductase, reduces multiple substrates including 2-methylbutyraldehyde and D,L-glyceraldehyde, expression is induced by osmotic and oxidative stress; func	1	19	18	75	71.8	34.755	312	0	1.1194	1.0704	1.1023	15.475	117
961	YDR372C	YDR372C	>YDR372C VPS74 SGDID:S000002780, Chr IV from 1222142-1221105, reverse complement, Verified ORF, Protein required for Golgi localization of glycosyltransferases; binds the cytosolic domains of Golgi glycosyltransferases; functions as a heterotetramer	1	6	6	25.8	25.8	39.286	345	9.6774e-82	1.0709	0.98921	1.0362	10.155	14
962	YDR373W	YDR373W	>YDR373W FRQ1 SGDID:S000002781, Chr IV from 1222752-1223324, Verified ORF, N-myristoylated calcium-binding protein that may have a role in intracellular signaling through its regulation of the phosphatidylinositol 4-kinase Pik1p; member of the recoverin/f	1	4	4	39.5	39.5	22.011	190	3.3174e-18	0.75573	0.72185	0.73514	63.586	6
964	YDR375C	YDR375C	>YDR375C BCS1 SGDID:S000002783, Chr IV from 1226529-1225159, reverse complement, Verified ORF, Protein of the mitochondrial inner membrane that functions as an ATP-dependent chaperone, required for the incorporation of the Rip1p and Qcr10p subunits into t	1	4	4	11.8	11.8	51.107	456	4.0752e-13	1.2377	1.1232	1.1791	11.883	4
965	YDR376W	YDR376W	>YDR376W ARH1 SGDID:S000002784, Chr IV from 1226815-1228296, Verified ORF, Oxidoreductase of the mitochondrial inner membrane, involved in cytoplasmic and mitochondrial iron homeostasis and required for activity of Fe-S cluster-containing enzymes; one of	1	9	9	26.8	26.8	56.237	493	2.4873e-99	1.304	1.1819	1.1857	12.422	11
966	YDR377W	YDR377W	>YDR377W ATP17 SGDID:S000002785, Chr IV from 1228604-1228909, Verified ORF, Subunit f of the F0 sector of mitochondrial F1F0 ATP synthase, which is a large, evolutionarily conserved enzyme complex required for ATP synthesis	1	4	4	29.7	29.7	11.312	101	9.7187e-26	1.724	2.015	1.7855	19.333	7
967	YDR378C	YDR378C	>YDR378C LSM6 SGDID:S000002786, Chr IV from 1229602-1229342, reverse complement, Verified ORF, Lsm (Like Sm) protein; part of heteroheptameric complexes (Lsm2p-7p and either Lsm1p or 8p): cytoplasmic Lsm1p complex involved in mRNA decay; nuclear Lsm8p com	1	5	5	89.5	89.5	9.3975	86	2.0374e-98	0.9488	0.82996	0.89287	16.719	12
968	YDR379C-A	YDR379C-A	>YDR379C-A YDR379C-A SGDID:S000007605, Chr IV from 1233510-1233271, reverse complement, Uncharacterized ORF, Putative protein of unknown function; identified by homology with other fungi; GFP-fusion protein localized to the mitochondrion	1	3	3	35.4	35.4	9.3517	79	4.1508e-08	3.137		3.137	NaN	1
969	YDR379W	YDR379W	>YDR379W RGA2 SGDID:S000002787, Chr IV from 1230160-1233189, Verified ORF, GTPase-activating protein for the polarity-establishment protein Cdc42p; implicated in control of septin organization, pheromone response, and haploid invasive growth; regulated by	1	21	21	28.7	28.7	113.29	1009	0	0.96335	1.2799	1.1153	27.265	5
970	YDR380W	YDR380W	>YDR380W ARO10 SGDID:S000002788, Chr IV from 1234211-1236118, Verified ORF, Phenylpyruvate decarboxylase, catalyzes decarboxylation of phenylpyruvate to phenylacetaldehyde, which is the first specific step in the Ehrlich pathway	1	7	7	12.8	12.8	71.384	635	4.3286e-257	7.1565	4.9257	5.9373	68.809	8
971	YDR381W	YDR381W	>YDR381W YRA1 SGDID:S000002789, Chr IV from 1236551-1236835,1237602-1237997, Verified ORF, RNA binding protein required for export of poly(A)+ mRNA from the nucleus; proposed to couple mRNA export with 3 end processing via its interactions with Mex67p an	1	15	15	55.3	55.3	24.955	226	1.1195e-100	0.73519	0.69645	0.72537	16.219	35
972	YDR382W	YDR382W	>YDR382W RPP2B SGDID:S000002790, Chr IV from 1239485-1239817, Verified ORF, Ribosomal protein P2 beta, a component of the ribosomal stalk, which is involved in the interaction between translational elongation factors and the ribosome; regulates the accumu	1	14	13	100	100	11.05	110	0	0.85164	0.77469	0.81111	21.025	224
974	YDR385W;YOR133W	YDR385W;YOR133W	>YDR385W EFT2 SGDID:S000002793, Chr IV from 1243223-1245751, Verified ORF, Elongation factor 2 (EF-2), also encoded by EFT1; catalyzes ribosomal translocation during protein synthesis; contains diphthamide, the unique posttranslationally modified histidin	2	83	83	75.3	75.3	93.288	842	0	0.58933	0.56348	0.5784	37.742	875
975	YDR388W	YDR388W	>YDR388W RVS167 SGDID:S000002796, Chr IV from 1250179-1251627, Verified ORF, Actin-associated protein, interacts with Rvs161p to regulate actin cytoskeleton, endocytosis, and viability following starvation or osmotic stress; homolog of mammalian amphiphys	1	12	12	31.7	31.7	52.774	482	1.0929e-138	1.2172	1.1765	1.1981	44.619	25
976	YDR389W	YDR389W	>YDR389W SAC7 SGDID:S000002797, Chr IV from 1252530-1254494, Verified ORF, GTPase activating protein (GAP) for Rho1p, involved in signaling to the actin cytoskeleton, null mutations suppress tor2 mutations and temperature sensitive mutations in actin; pot	1	8	8	20.5	20.5	73.628	654	5.79e-58	0.63251	0.50908	0.63251	37.942	5
977	YDR390C	YDR390C	>YDR390C UBA2 SGDID:S000002798, Chr IV from 1256840-1254930, reverse complement, Verified ORF, Nuclear protein that acts as a heterodimer with Aos1p to activate Smt3p (SUMO) before its conjugation to proteins (sumoylation), which may play a role in protei	1	12	12	25	25	71.258	636	5.0315e-139	1.1852	1.0751	1.1702	14.839	25
978	YDR391C	YDR391C	>YDR391C YDR391C SGDID:S000002799, Chr IV from 1258049-1257351, reverse complement, Uncharacterized ORF, Putative protein of unknown function, possibly involved in zinc homeostasis; Bdf1p-dependent transcription induced by salt stress; green fluorescent p	1	8	8	36.2	36.2	26.273	232	1.7668e-41	1.6613	1.7997	1.6857	36.534	7
979	YDR392W	YDR392W	>YDR392W SPT3 SGDID:S000002800, Chr IV from 1258689-1259702, Verified ORF, Subunit of the SAGA and SAGA-like transcriptional regulatory complexes, interacts with Spt15p to activate transcription of some RNA polymerase II-dependent genes, also functions to	1	3	3	16.9	16.9	38.8	337	1.77e-43	0.75829		0.75829	NaN	1
980	YDR394W	YDR394W	>YDR394W RPT3 SGDID:S000002802, Chr IV from 1261674-1262960, Verified ORF, One of six ATPases of the 19S regulatory particle of the 26S proteasome involved in the degradation of ubiquitinated substrates; substrate of N-acetyltransferase B	1	13	13	41.1	41.1	47.893	428	2.7014e-90	1.0208	1.0405	1.0331	13.129	28
981	YDR395W	YDR395W	>YDR395W SXM1 SGDID:S000002803, Chr IV from 1263317-1266151, Verified ORF, Nuclear transport factor (karyopherin) involved in protein transport between the cytoplasm and nucleoplasm; similar to Nmd5p, Cse1p, Lph2p, and the human cellular apoptosis suscept	1	15	15	20.7	20.7	108.4	944	9.4758e-199	1.0015	0.95381	0.98607	28.575	31
982	YDR397C	YDR397C	>YDR397C NCB2 SGDID:S000002805, Chr IV from 1266891-1266855,1266762-1266359, reverse complement, Verified ORF, Subunit of a heterodimeric NC2 transcription regulator complex with Bur6p; complex binds to TBP and can repress transcription by preventing prei	1	4	4	40.4	40.4	16.65	146	1.5897e-10	1.1242	0.99542	1.0592	7.6971	3
983	YDR398W	YDR398W	>YDR398W UTP5 SGDID:S000002806, Chr IV from 1267464-1269395, Verified ORF, Subunit of U3-containing Small Subunit (SSU) processome complex involved in production of 18S rRNA and assembly of small ribosomal subunit	1	10	10	26.4	26.4	72.001	643	1.2845e-175	0.78958	0.97344	0.88475	41.866	21
984	YDR399W	YDR399W	>YDR399W HPT1 SGDID:S000002807, Chr IV from 1270061-1270726, Verified ORF, Dimeric hypoxanthine-guanine phosphoribosyltransferase, catalyzes the formation of both inosine monophosphate and guanosine monophosphate; mutations in the human homolog HPRT1 can	1	10	10	54.3	54.3	25.19	221	1.539e-98	0.93135	0.86847	0.9068	24.21	48
986	YDR404C	YDR404C	>YDR404C RPB7 SGDID:S000002812, Chr IV from 1277162-1276647, reverse complement, Verified ORF, RNA polymerase II subunit B16; forms two subunit dissociable complex with Rpb4p	1	2	2	18.1	18.1	19.058	171	4.5354e-07	1.0343	0.95714	0.96531	14.656	10
987	YDR405W	YDR405W	>YDR405W MRP20 SGDID:S000002813, Chr IV from 1277639-1278430, Verified ORF, Mitochondrial ribosomal protein of the large subunit	1	4	4	19.8	19.8	30.566	263	1.6737e-32	1.212	1.2076	1.212	9.2849	3
988	YDR406W	YDR406W	>YDR406W PDR15 SGDID:S000002814, Chr IV from 1279203-1283792, Verified ORF, Plasma membrane ATP binding cassette (ABC) transporter, multidrug transporter and general stress response factor implicated in cellular detoxification; regulated by Pdr1p, Pdr3p a	1	9	4	7.9	4.6	172.25	1529	2.6431e-29	0.34023		0.34023	115.93	3
989	YDR407C	YDR407C	>YDR407C TRS120 SGDID:S000002815, Chr IV from 1287931-1284062, reverse complement, Verified ORF, One of 10 subunits of the transport protein particle (TRAPP) complex of the cis-Golgi which mediates vesicle docking and fusion; involved in endoplasmic retic	1	8	8	7.1	7.1	147.66	1289	3.3091e-31	0.8907	0.97399	0.91191	12.034	15
990	YDR408C	YDR408C	>YDR408C ADE8 SGDID:S000002816, Chr IV from 1288852-1288208, reverse complement, Verified ORF, Phosphoribosyl-glycinamide transformylase, catalyzes a step in the de novo purine nucleotide biosynthetic pathway	1	6	6	35.5	35.5	23.54	214	3.4548e-19	1.521	0.69407	1.3417	50.795	7
991	YDR409W	YDR409W	>YDR409W SIZ1 SGDID:S000002817, Chr IV from 1289399-1292113, Verified ORF, SUMO/Smt3 ligase that promotes the attachment of sumo (Smt3p; small ubiquitin-related modifier) to proteins; binds Ubc9p and may bind septins; specifically required for sumoylation	1	4	4	8.1	8.1	100.79	904	9.8229e-53	0.79971		0.79971	2.7055	4
994	YDR412W	YDR412W	>YDR412W RRP17 SGDID:S000002820, Chr IV from 1294686-1295393, Uncharacterized ORF, Component of the pre-60S pre-ribosomal particle; required for cell viability under standard (aerobic) conditions but not under anaerobic conditions	1	8	8	31.5	31.5	27.974	235	4.748e-59	0.67441	0.64437	0.65922	43.047	4
995	YDR416W	YDR416W	>YDR416W SYF1 SGDID:S000002824, Chr IV from 1298425-1301004, Verified ORF, Member of the NineTeen Complex (NTC) that contains Prp19p and stabilizes U6 snRNA in catalytic forms of the spliceosome containing U2, U5, and U6 snRNAs; null mutant has splicing d	1	3	3	4	4	100.23	859	1.1819e-10	0.95564	0.88472	0.91949	0.47163	2
996	YDR418W;YEL054C	YDR418W;YEL054C	>YDR418W RPL12B SGDID:S000002826, Chr IV from 1301609-1302106, Verified ORF, Protein component of the large (60S) ribosomal subunit, nearly identical to Rpl12Ap; rpl12a rpl12b double mutant exhibits slow growth and slow translation; has similarity to E. c	2	21	21	83	83	17.822	165	0	0.75676	0.70763	0.73443	27.674	130
997	YDR422C	YDR422C	>YDR422C SIP1 SGDID:S000002830, Chr IV from 1317766-1315319, reverse complement, Verified ORF, Alternate beta-subunit of the Snf1p kinase complex, may confer substrate specificity; vacuolar protein containing KIS (Kinase-Interacting Sequence) and ASC (Ass	1	10	10	21.7	21.7	91.07	815	2.4947e-260	0.70736		0.70736	NaN	1
998	YDR424C	YDR424C	>YDR424C DYN2 SGDID:S000002832, Chr IV from 1319834-1319810,1319713-1319691,1319610-1319380, reverse complement, Verified ORF, Cytoplasmic light chain dynein, microtubule motor protein; proposed to be involved in the assembly of the nuclear pore complex	1	4	4	57.6	57.6	10.441	92	1.3252e-07	1.0998	0.8669	1.0144	8.4921	6
1000	YDR427W	YDR427W	>YDR427W RPN9 SGDID:S000002835, Chr IV from 1322198-1323379, Verified ORF, Non-ATPase regulatory subunit of the 26S proteasome, has similarity to putative proteasomal subunits in other species; null mutant is temperature sensitive and exhibits cell cycle	1	21	21	51.1	51.1	45.782	393	3.7359e-275	1.1377	1.0449	1.1146	23.49	62
1001	YDR428C	YDR428C	>YDR428C BNA7 SGDID:S000002836, Chr IV from 1324232-1323447, reverse complement, Verified ORF, Formylkynurenine formamidase, involved in the de novo biosynthesis of NAD from tryptophan via kynurenine	1	4	4	20.7	20.7	29.991	261	2.1972e-67	1.2386	1.041	1.1498	15.601	10
1002	YDR429C	YDR429C	>YDR429C TIF35 SGDID:S000002837, Chr IV from 1325294-1324470, reverse complement, Verified ORF, eIF3g subunit of the core complex of translation initiation factor 3 (eIF3), which is essential for translation	1	10	10	55.1	55.1	30.501	274	2.6702e-259	0.74927	0.69711	0.72882	8.399	36
1003	YDR430C	YDR430C	>YDR430C CYM1 SGDID:S000002838, Chr IV from 1328463-1325494, reverse complement, Verified ORF, Lysine-specific metalloprotease of the mitochondrial intermembrane space, member of the pitrilysin family; degrades proteins and presequence peptides cleaved fr	1	22	22	31.7	31.7	112.18	989	0	1.0015	0.95757	0.98202	26.409	31
1004	YDR432W	YDR432W	>YDR432W NPL3 SGDID:S000002840, Chr IV from 1328776-1330020, Verified ORF, RNA-binding protein that promotes elongation, regulates termination, and carries poly(A) mRNA from nucleus to cytoplasm; required for pre-mRNA splicing; dissociation from mRNAs pro	1	9	9	16.9	16.9	45.407	414	4.082e-180	1.0619	0.9753	1.0181	4.421	19
1005	YDR434W	YDR434W	>YDR434W GPI17 SGDID:S000002842, Chr IV from 1331230-1332834, Verified ORF, Transmembrane protein subunit of the glycosylphosphatidylinositol transamidase complex that adds GPIs to newly synthesized proteins; human PIG-Sp homolog	1	5	5	11.4	11.4	60.813	534	5.2772e-34	0.90712	0.82011	0.8348	22.403	19
1006	YDR435C	YDR435C	>YDR435C PPM1 SGDID:S000002843, Chr IV from 1333962-1332976, reverse complement, Verified ORF, Carboxyl methyltransferase, methylates the C terminus of the protein phosphatase 2A catalytic subunit (Pph21p or Pph22p), which is important for complex formati	1	3	3	10.7	10.7	37.694	328	1.6758e-26	1.4704		1.4704	43.745	4
1008	YDR439W	YDR439W	>YDR439W LRS4 SGDID:S000002847, Chr IV from 1339669-1340712, Verified ORF, Nucleolar protein that forms a complex with Csm1p, and then Mam1p at kinetochores during meiosis I to mediate accurate homolog segregation; required for condensin recruitment to th	1	3	3	14.4	14.4	39.354	347	2.4201e-15	0.51019	0.057364	0.17108	149.3	2
1013	YDR447C;YML024W	YDR447C;YML024W	>YDR447C RPS17B SGDID:S000002855, Chr IV from 1355546-1355544,1355229-1354822, reverse complement, Verified ORF, Ribosomal protein 51 (rp51) of the small (40s) subunit; nearly identical to Rps17Ap and has similarity to rat S17 ribosomal protein;>YML024W	2	22	22	82.4	82.4	15.803	136	0	0.56769	0.5245	0.54924	39.518	128
1014	YDR448W	YDR448W	>YDR448W ADA2 SGDID:S000002856, Chr IV from 1356058-1357362, Verified ORF, Transcription coactivator, component of the ADA and SAGA transcriptional adaptor/HAT (histone acetyltransferase) complexes	1	3	3	7.4	7.4	50.569	434	1.0825e-08	0.89124		0.89124	11.441	3
1015	YDR449C	YDR449C	>YDR449C UTP6 SGDID:S000002857, Chr IV from 1358895-1357573, reverse complement, Verified ORF, Nucleolar protein, component of the small subunit (SSU) processome containing the U3 snoRNA that is involved in processing of pre-18S rRNA	1	11	11	31.1	31.1	52.418	440	9.6948e-84	0.78589	0.71422	0.74254	10.501	21
1016	YDR450W;YML026C	YDR450W;YML026C	>YDR450W RPS18A SGDID:S000002858, Chr IV from 1359916-1359962,1360398-1360791, Verified ORF, Protein component of the small (40S) ribosomal subunit; nearly identical to Rps18Bp and has similarity to E. coli S13 and rat S18 ribosomal proteins;>YML026C RPS	2	19	19	76.7	76.7	17.037	146	0	0.5918	0.58988	0.59109	17.951	204
1017	YDR452W	YDR452W	>YDR452W PPN1 SGDID:S000002860, Chr IV from 1362871-1364895, Verified ORF, Vacuolar endopolyphosphatase with a role in phosphate metabolism; functions as a homodimer	1	10	10	24.6	24.6	78.343	674	8.2769e-71	1.1839	1.1945	1.1854	22.24	12
1018	YDR453C	YDR453C	>YDR453C TSA2 SGDID:S000002861, Chr IV from 1365655-1365065, reverse complement, Verified ORF, Stress inducible cytoplasmic thioredoxin peroxidase; cooperates with Tsa1p in the removal of reactive oxygen, nitrogen and sulfur species using thioredoxin as h	1	5	4	31.1	27	21.615	196	7.4806e-15	5.475	4.7001	5.1081	42.548	6
1019	YDR454C	YDR454C	>YDR454C GUK1 SGDID:S000002862, Chr IV from 1366820-1366257, reverse complement, Verified ORF, Guanylate kinase, converts GMP to GDP; required for growth and mannose outer chain elongation of cell wall N-linked glycoproteins	1	19	19	79.1	79.1	20.637	187	0	0.88788	0.84369	0.86424	31.115	73
1021	YDR457W	YDR457W	>YDR457W TOM1 SGDID:S000002865, Chr IV from 1369783-1379589, Verified ORF, E3 ubiquitin ligase of the hect-domain class; has a role in mRNA export from the nucleus and may regulate transcriptional coactivators; involved in degradation of excess histones	1	38	38	17.1	17.1	374.18	3268	6.7174e-207	0.80972	0.75517	0.77485	74.194	59
1022	YDR458C	YDR458C	>YDR458C HEH2 SGDID:S000002866, Chr IV from 1382039-1380048, reverse complement, Verified ORF, Inner nuclear membrane (INM) protein; contains helix-extension-helix (HEH) motif, nuclear localization signal sequence; targeting to the INM requires the Srp1p-	1	6	6	9.5	9.5	76.376	663	2.5595e-125	0.68697	0.74897	0.7173	9.8812	4
1023	YDR460W	YDR460W	>YDR460W TFB3 SGDID:S000002868, Chr IV from 1383804-1384769, Verified ORF, Subunit of TFIIH and nucleotide excision repair factor 3 complexes, involved in transcription initiation, required for nucleotide excision repair; ring finger protein similar to ma	1	5	5	22.7	22.7	38.128	321	4.3128e-09	1.1962	2.4785	1.9184	56.027	5
1025	YDR464W	YDR464W	>YDR464W SPP41 SGDID:S000002872, Chr IV from 1388865-1393172, Verified ORF, Protein involved in negative regulation of expression of spliceosome components PRP4 and PRP3	1	5	5	7.8	7.8	161.6	1435	9.329e-50	0.45277		0.45277	18.415	2
1026	YDR465C	YDR465C	>YDR465C RMT2 SGDID:S000002873, Chr IV from 1394567-1393329, reverse complement, Verified ORF, Arginine methyltransferase; ribosomal protein L12 is a substrate	1	4	4	13.1	13.1	47.469	412	8.8732e-73	1.6408	1.4347	1.6408	39.21	4
1027	YDR466W	YDR466W	>YDR466W PKH3 SGDID:S000002874, Chr IV from 1395114-1397810, Verified ORF, Protein kinase with similarity to mammalian phosphoinositide-dependent kinase 1 (PDK1) and yeast Pkh1p and Pkh2p, two redundant upstream activators of Pkc1p; identified as a multic	1	6	6	9.6	9.6	100.47	898	1.1063e-35	1.224	1.1788	1.2059	4.1444	8
1028	YDR469W	YDR469W	>YDR469W SDC1 SGDID:S000002877, Chr IV from 1399008-1399535, Verified ORF, Subunit of the COMPASS (Set1C) complex, which methylates lysine 4 of histone H3 and is required in chromatin silencing at telomeres; contains a Dpy-30 domain that mediates interact	1	6	6	58.9	58.9	19.446	175	1.1777e-139	1.1188	1.0547	1.1035	2.2299	6
1029	YDR470C	YDR470C	>YDR470C UGO1 SGDID:S000002878, Chr IV from 1401207-1399699, reverse complement, Verified ORF, Protein of unknown function; outer membrane component of the mitochondrial fusion machinery; Ugo1p bind directly to Fzo1p and Mgm1p and thereby link these two G	1	3	3	6.6	6.6	57.47	502	1.0691e-09	1.7266	1.4596	1.5786	4.6573	5
1030	YDR472W	YDR472W	>YDR472W TRS31 SGDID:S000002880, Chr IV from 1403315-1404166, Verified ORF, One of 10 subunits of the transport protein particle (TRAPP) complex of the cis-Golgi which mediates vesicle docking and fusion; involved in endoplasmic reticulum (ER) to Golgi me	1	3	3	12	12	31.721	283	1.0719e-29	1.1289		1.1289	NaN	1
1032	YDR476C	YDR476C	>YDR476C YDR476C SGDID:S000002884, Chr IV from 1411120-1410446, reverse complement, Uncharacterized ORF, Putative protein of unknown function; green fluorescent protein (GFP)-fusion protein localizes to the endoplasmic reticulum; YDR476C is not an essenti	1	4	4	21.9	21.9	25.265	224	1.8485e-59	1.2992	1.3977	1.3625	5.0878	6
1033	YDR477W	YDR477W	>YDR477W SNF1 SGDID:S000002885, Chr IV from 1412366-1414267, Verified ORF, AMP-activated serine/threonine protein kinase found in a complex containing Snf4p and members of the Sip1p/Sip2p/Gal83p family; required for transcription of glucose-repressed gene	1	13	13	31.9	31.9	72.045	633	5.4732e-153	1.1537	1.0875	1.1304	29.322	29
1036	YDR481C	YDR481C	>YDR481C PHO8 SGDID:S000002889, Chr IV from 1420243-1418543, reverse complement, Verified ORF, Repressible alkaline phosphatase, a glycoprotein localized to the vacuole; regulated by levels of inorganic phosphate and by a system consisting of Pho4p, Pho9p	1	8	8	21.7	21.7	63.003	566	3.4787e-38	1.2972	1.4931	1.3245	31.218	5
1037	YDR483W	YDR483W	>YDR483W KRE2 SGDID:S000002891, Chr IV from 1421150-1422478, Verified ORF, Alpha1,2-mannosyltransferase of the Golgi involved in protein mannosylation	1	11	11	32.8	32.8	51.386	442	1.8336e-183	0.21508	0.21669	0.21604	24.427	40
1038	YDR484W	YDR484W	>YDR484W VPS52 SGDID:S000002892, Chr IV from 1422756-1424681, Verified ORF, Component of the GARP (Golgi-associated retrograde protein) complex, Vps51p-Vps52p-Vps53p-Vps54p, which is required for the recycling of proteins from endosomes to the late Golgi;	1	2	2	5.9	5.9	74.332	641	1.2129e-07	1.3467	0.95669	0.97727	23.627	9
1040	YDR487C	YDR487C	>YDR487C RIB3 SGDID:S000002895, Chr IV from 1428973-1428347, reverse complement, Verified ORF, 3,4-dihydroxy-2-butanone-4-phosphate synthase (DHBP synthase), required for riboflavin biosynthesis from ribulose-5-phosphate, also has an unrelated function in	1	8	8	40.4	40.4	22.567	208	9.3966e-210	1.7365	1.6014	1.674	46.474	46
1041	YDR489W	YDR489W	>YDR489W SLD5 SGDID:S000002897, Chr IV from 1431005-1431889, Verified ORF, Subunit of the GINS complex (Sld5p, Psf1p, Psf2p, Psf3p), which is localized to DNA replication origins and implicated in assembly of the DNA replication machinery	1	2	2	9.9	9.9	33.947	294	1.0511e-05		0.98786	0.98786	42.378	3
1042	YDR490C	YDR490C	>YDR490C PKH1 SGDID:S000002898, Chr IV from 1434261-1431961, reverse complement, Verified ORF, Serine/threonine protein kinase involved in sphingolipid-mediated signaling pathway that controls endocytosis; activates Ypk1p and Ykr2p, components of signalin	1	3	3	3.9	3.9	86.251	766	5.9317e-74	0.60939		0.60939	NaN	1
1043	YDR493W	YDR493W	>YDR493W AIM8 SGDID:S000002901, Chr IV from 1436210-1436581, Verified ORF, Protein of unknown function; overexpression causes a cell cycle delay or arrest; null mutant displays severe respiratory growth defect and elevated frequency of mitochondrial genom	1	4	4	44.7	44.7	13.927	123	2.0636e-15	2.3255	1.8561	2.0509	42.683	6
1044	YDR494W	YDR494W	>YDR494W RSM28 SGDID:S000002902, Chr IV from 1436923-1438008, Verified ORF, Mitochondrial ribosomal protein of the small subunit; genetic interactions suggest a possible role in promoting translation initiation	1	4	4	13.9	13.9	41.215	361	6.964e-10	1.0683	1.091	1.0796	77.873	8
1045	YDR495C	YDR495C	>YDR495C VPS3 SGDID:S000002903, Chr IV from 1441143-1438108, reverse complement, Verified ORF, Component of CORVET tethering complex; cytoplasmic protein required for the sorting and processing of soluble vacuolar proteins, acidification of the vacuolar l	1	4	4	3.6	3.6	116.92	1011	1.8825e-15	1.1522	1.2724	1.2418	10.143	6
1046	YDR496C	YDR496C	>YDR496C PUF6 SGDID:S000002904, Chr IV from 1443396-1441426, reverse complement, Verified ORF, Pumilio-homology domain protein that binds ASH1 mRNA at PUF consensus sequences in the 3 UTR and represses its translation, resulting in proper asymmetric loca	1	27	27	35.5	35.5	75.105	656	0	0.83219	0.73333	0.78113	36.753	49
1048	YDR498C	YDR498C	>YDR498C SEC20 SGDID:S000002906, Chr IV from 1446987-1445836, reverse complement, Verified ORF, Membrane glycoprotein v-SNARE involved in retrograde transport from the Golgi to the ER; required for N- and O-glycosylation in the Golgi but not in the ER; in	1	3	3	15.4	15.4	43.881	383	5.8483e-36	1.2714	1.2235	1.2472	3.1775	2
1049	YDR500C	YDR500C	>YDR500C RPL37B SGDID:S000002908, Chr IV from 1450846-1450840,1450450-1450191, reverse complement, Verified ORF, Protein component of the large (60S) ribosomal subunit, has similarity to Rpl37Ap and to rat L37 ribosomal protein	1	4	3	28.4	20.5	9.8682	88	3.5325e-12	0.63341	0.54307	0.60467	7.3574	13
1050	YDR502C	YDR502C	>YDR502C SAM2 SGDID:S000002910, Chr IV from 1454457-1453303, reverse complement, Verified ORF, S-adenosylmethionine synthetase, catalyzes transfer of the adenosyl group of ATP to the sulfur atom of methionine; one of two differentially regulated isozymes	1	30	17	83.9	54.2	42.255	384	0	0.91045	0.8595	0.89302	60.662	133
1052	YDR505C	YDR505C	>YDR505C PSP1 SGDID:S000002913, Chr IV from 1459213-1456688, reverse complement, Verified ORF, Asn and gln rich protein of unknown function; high-copy suppressor of POL1 (DNA polymerase alpha) and partial suppressor of CDC2 (polymerase delta) and CDC6 (pr	1	9	8	17.1	15.8	95.347	841	4.5097e-62	1.2787	1.436	1.2915	8.8607	10
1053	YDR507C	YDR507C	>YDR507C GIN4 SGDID:S000002915, Chr IV from 1465779-1462351, reverse complement, Verified ORF, Protein kinase involved in bud growth and assembly of the septin ring, proposed to have kinase-dependent and kinase-independent activities; undergoes autophosph	1	26	26	25.6	25.6	129.86	1142	4.8671e-225	0.37974	0.55807	0.38905	135.25	7
1054	YDR508C	YDR508C	>YDR508C GNP1 SGDID:S000002916, Chr IV from 1468437-1466446, reverse complement, Verified ORF, High-affinity glutamine permease, also transports Leu, Ser, Thr, Cys, Met and Asn; expression is fully dependent on Grr1p and modulated by the Ssy1p-Ptr3p-Ssy5p	1	7	7	13.7	13.7	73.597	663	2.2789e-282	0.13326	0.1098	0.11813	83.458	6
1055	YDR510W	YDR510W	>YDR510W SMT3 SGDID:S000002918, Chr IV from 1469393-1469698, Verified ORF, Ubiquitin-like protein of the SUMO family, conjugated to lysine residues of target proteins; regulates chromatid cohesion, chromosome segregation, APC-mediated proteolysis, DNA rep	1	9	9	84.2	84.2	11.597	101	7.9447e-83	2.0032	1.5615	1.7571	28.284	4
1056	YDR511W	YDR511W	>YDR511W ACN9 SGDID:S000002919, Chr IV from 1470010-1470411, Verified ORF, Protein of the mitochondrial intermembrane space, required for acetate utilization and gluconeogenesis; has orthologs in higher eukaryotes	1	4	4	36.1	36.1	15.783	133	1.8934e-13	0.7191	1.074	1.074	63.866	3
1057	YDR513W	YDR513W	>YDR513W GRX2 SGDID:S000002921, Chr IV from 1471010-1471441, Verified ORF, Cytoplasmic glutaredoxin, thioltransferase, glutathione-dependent disulfide oxidoreductase involved in maintaining redox state of target proteins, also exhibits glutathione peroxid	1	12	12	74.8	74.8	15.861	143	7.5939e-183	1.894	1.8063	1.8679	28.092	62
1058	YDR515W	YDR515W	>YDR515W SLF1 SGDID:S000002923, Chr IV from 1473422-1474765, Verified ORF, RNA binding protein that associates with polysomes; proposed to be involved in regulating mRNA translation; involved in the copper-dependent mineralization of copper sulfide comple	1	3	3	14.1	14.1	50.942	447	2.1707e-39	0.93888	0.97041	0.95452	12.276	4
1059	YDR516C	YDR516C	>YDR516C EMI2 SGDID:S000002924, Chr IV from 1476469-1474967, reverse complement, Verified ORF, Non-essential protein of unknown function required for transcriptional induction of the early meiotic-specific transcription factor IME1; required for sporulati	1	9	9	21.2	21.2	55.92	500	1.5919e-62	1.5587	1.3728	1.5312	15.201	16
1060	YDR517W	YDR517W	>YDR517W GRH1 SGDID:S000002925, Chr IV from 1477232-1478350, Verified ORF, Acetylated, cis-golgi localized protein involved in ER to Golgi transport; homolog of human GRASP65; forms a complex with the coiled-coil protein Bug1p; mutants are compromised for	1	9	9	29.8	29.8	41.118	372	6.0754e-58	0.77008	0.82898	0.80319	12.117	13
1061	YDR518W	YDR518W	>YDR518W EUG1 SGDID:S000002926, Chr IV from 1478601-1480154, Verified ORF, Protein disulfide isomerase of the endoplasmic reticulum lumen, function overlaps with that of Pdi1p; may interact with nascent polypeptides in the ER	1	10	10	31.5	31.5	58.981	517	9.241e-104	0.88472	0.80686	0.83777	8.3559	18
1062	YDR519W	YDR519W	>YDR519W FPR2 SGDID:S000002927, Chr IV from 1480418-1480825, Verified ORF, Membrane-bound peptidyl-prolyl cis-trans isomerase (PPIase), binds to the drugs FK506 and rapamycin; expression pattern suggests possible involvement in ER protein trafficking	1	5	5	45.2	45.2	14.487	135	3.0758e-114	0.88524	0.84984	0.86193	8.6122	16
1064	YDR527W	YDR527W	>YDR527W RBA50 SGDID:S000002935, Chr IV from 1491087-1492406, Verified ORF, Protein involved in transcription; interacts with RNA polymerase II subunits Rpb2p, Rpb3, and Rpb11p; has similarity to human RPAP1	1	6	6	16.2	16.2	50.105	439	5.3142e-59	1.2444	0.98667	1.2382	17.168	7
1065	YDR529C	YDR529C	>YDR529C QCR7 SGDID:S000002937, Chr IV from 1496541-1496158, reverse complement, Verified ORF, Subunit 7 of the ubiquinol cytochrome-c reductase complex, which is a component of the mitochondrial inner membrane electron transport chain; oriented facing th	1	4	4	45.7	45.7	14.565	127	1.8962e-94	2.669	2.6396	2.6543	51.541	14
1066	YDR530C	YDR530C	>YDR530C APA2 SGDID:S000002938, Chr IV from 1497761-1496784, reverse complement, Verified ORF, Diadenosine 5,5-P1,P4-tetraphosphate phosphorylase II (AP4A phosphorylase), involved in catabolism of bis(5-nucleosidyl) tetraphosphates; has similarity to	1	1	1	4.9	4.9	36.84	325	5.5498e-18	1.9287	1.6667	1.6675	9.1721	3
1067	YDR531W	YDR531W	>YDR531W CAB1 SGDID:S000002939, Chr IV from 1498225-1499328, Verified ORF, Pantothenate kinase (ATP:D-pantothenate 4-phosphotransferase, EC 2.7.1.33); catalyzes the first committed step in the universal biosynthetic pathway for synthesis of coenzyme A (C	1	8	8	27.2	27.2	40.903	367	5.648e-87	1.6942	1.5867	1.6467	10.551	32
1068	YDR532C	YDR532C	>YDR532C YDR532C SGDID:S000002940, Chr IV from 1500546-1499389, reverse complement, Verified ORF, Subunit of a kinetochore-microtubule binding complex with Spc105p that bridges centromeric heterochromatin and kinetochore MAPs and motors, and is also requi	1	2	2	8.6	8.6	44.674	385	1.245e-05	0.043245		0.043245	NaN	1
1069	YDR533C	YDR533C	>YDR533C HSP31 SGDID:S000002941, Chr IV from 1502153-1501440, reverse complement, Verified ORF, Possible chaperone and cysteine protease with similarity to E. coli Hsp31; member of the DJ-1/ThiJ/PfpI superfamily, which includes human DJ-1 involved in Park	1	13	13	59.9	59.9	25.67	237	0	7.2166	6.339	6.4644	49.849	47
1070	YDR539W	YDR539W	>YDR539W YDR539W SGDID:S000002947, Chr IV from 1512085-1513596, Uncharacterized ORF, Putative protein of unknown function; green fluorescent protein (GFP)-fusion protein localizes to the cytoplasm; YDR539W is not an essential gene; homolog of E. coli UbiD	1	10	10	32.4	32.4	56.163	503	1.6415e-59	1.3402	1.2162	1.2913	56.989	15
1071	YGR296W;YNL339C;YPL283C;YDR545W;YLR467W;YOR396W;YER190W;YML133C;YIL177C;YJL225C;YBL111C;YHR218W;YHL049C;YLR462W;YLR466W;YEL077C;YLL066C;YLL067C;YPR204W;YBL113C;YHL050C;YHR219W;YPR202W;YFL064C	YGR296W;YNL339C;YPL283C;YDR545W;YLR467W;YOR396W;YER190W;YML133C;YIL177C;YJL225C;YBL111C;YHR218W;YHL049C;YLR462W	>YGR296W YRF1-3 SGDID:S000003528, Chr VII from 1084871-1084889,1085038-1090598, Verified ORF, Helicase encoded by the Y element of subtelomeric regions, highly expressed in the mutants lacking the telomerase component TLC1; potentially phosphorylated by	24	3	3	1.7	1.7	211.11	1859	4.2674e-18	7.8055		7.8055	NaN	1
1072	YEL002C	YEL002C	>YEL002C WBP1 SGDID:S000000728, Chr V from 150013-148721, reverse complement, Verified ORF, Beta subunit of the oligosaccharyl transferase (OST) glycoprotein complex; required for N-linked glycosylation of proteins in the endoplasmic reticulum	1	14	14	36.3	36.3	49.391	430	4.5891e-269	0.8769	0.81494	0.85184	15.945	49
1075	YEL007W	YEL007W	>YEL007W YEL007W SGDID:S000000733, Chr V from 141891-143891, Uncharacterized ORF, Putative protein with sequence similarity to S. pombe gti1+ (gluconate transport inducer 1)	1	4	4	14.4	14.4	72.533	666	1.7226e-46	0.77818	0.6404	0.73236	3.791	4
1076	YEL009C	YEL009C	>YEL009C GCN4 SGDID:S000000735, Chr V from 139763-138918, reverse complement, Verified ORF, Basic leucine zipper (bZIP) transcriptional activator of amino acid biosynthetic genes in response to amino acid starvation; expression is tightly regulated at bot	1	3	3	19.9	19.9	31.31	281	2.6912e-23	4.4751		4.4751	NaN	1
1077	YEL011W	YEL011W	>YEL011W GLC3 SGDID:S000000737, Chr V from 133120-135234, Verified ORF, Glycogen branching enzyme, involved in glycogen accumulation; green fluorescent protein (GFP)-fusion protein localizes to the cytoplasm in a punctate pattern	1	11	11	17.3	17.3	81.115	704	2.1067e-61	3.9143	4.1748	3.9318	78.535	16
1078	YEL012W	YEL012W	>YEL012W UBC8 SGDID:S000000738, Chr V from 131772-131776,131900-132551, Verified ORF, Ubiquitin-conjugating enzyme that negatively regulates gluconeogenesis by mediating the glucose-induced ubiquitination of fructose-1,6-bisphosphatase (FBPase); cytoplasm	1	4	4	22.9	22.9	24.633	218	1.2435e-33	2.5799	2.5624	2.5624	11.515	5
1079	YEL013W	YEL013W	>YEL013W VAC8 SGDID:S000000739, Chr V from 128825-130561, Verified ORF, Phosphorylated and palmitoylated vacuolar membrane protein that interacts with Atg13p, required for the cytoplasm-to-vacuole targeting (Cvt) pathway; interacts with Nvj1p to form nucl	1	12	12	31	31	63.207	578	1.0592e-190	1.5009	1.4943	1.4944	13.382	13
1080	YEL015W	YEL015W	>YEL015W EDC3 SGDID:S000000741, Chr V from 126629-128284, Verified ORF, Non-essential conserved protein of unknown function, plays a role in mRNA decapping by specifically affecting the function of the decapping enzyme Dcp1p; localizes to cytoplasmic mRNA	1	5	5	16.7	16.7	61.339	551	6.5302e-164	0.98323	1.0266	0.98323	9.4154	6
1081	YEL017W	YEL017W	>YEL017W GTT3 SGDID:S000000743, Chr V from 123657-124670, Verified ORF, Protein of unknown function with a possible role in glutathione metabolism, as suggested by computational analysis of large-scale protein-protein interaction data; GFP-fusion protein	1	10	10	34.1	34.1	38.234	337	1.9195e-195	1.3553	1.2483	1.267	53.442	6
1082	YEL018C-A	YEL018C-A	>YEL018C-A YEL018C-A SGDID:S000028742, Chr V from 121988-121455, reverse complement, Dubious ORF, Dubious open reading frame unlikely to encode a functional protein, based on available experimental and comparative sequence data	1	1	1	10.2	10.2	19.365	177	0.0014641	0.82542	0.8023	0.81378	12.664	4
1083	YEL018W	YEL018W	>YEL018W EAF5 SGDID:S000000744, Chr V from 121471-122310, Verified ORF, Esa1p-associated factor, non-essential subunit of the NuA4 acetyltransferase complex	1	5	5	27.6	27.6	31.644	279	9.0953e-12	0.93197	1.2077	0.98045	26.88	3
1085	YEL020W-A	YEL020W-A	>YEL020W-A TIM9 SGDID:S000007256, Chr V from 117211-117474, Verified ORF, Essential protein of the mitochondrial intermembrane space, forms a complex with Tim10p (TIM10 complex) that delivers hydrophobic proteins to the TIM22 complex for insertion into th	1	3	3	33.3	33.3	10.202	87	1.4134e-07	1.4212		1.4212	NaN	1
1086	YEL022W	YEL022W	>YEL022W GEA2 SGDID:S000000748, Chr V from 111421-115800, Verified ORF, Guanine nucleotide exchange factor for ADP ribosylation factors (ARFs), involved in vesicular transport between the Golgi and ER, Golgi organization, and actin cytoskeleton organizati	1	15	15	14.1	14.1	165.67	1459	3.5902e-231	0.85671	0.87856	0.87856	10.59	14
1087	YEL024W	YEL024W	>YEL024W RIP1 SGDID:S000000750, Chr V from 107260-107907, Verified ORF, Ubiquinol-cytochrome-c reductase, a Rieske iron-sulfur protein of the mitochondrial cytochrome bc1 complex; transfers electrons from ubiquinol to cytochrome c1 during respiration	1	8	8	54	54	23.365	215	1.1966e-179	2.5744	2.4284	2.5496	23.866	31
1088	YEL026W	YEL026W	>YEL026W SNU13 SGDID:S000000752, Chr V from 101943-102323, Verified ORF, RNA binding protein, part of U3 snoRNP involved in rRNA processing, part of U4/U6-U5 tri-snRNP involved in mRNA splicing, similar to human 15.5K protein	1	6	6	59.5	59.5	13.569	126	8.7658e-119	0.93194	0.85621	0.9066	28.291	47
1089	YEL029C	YEL029C	>YEL029C BUD16 SGDID:S000000755, Chr V from 97796-96858, reverse complement, Verified ORF, Putative pyridoxal kinase, a key enzyme involved in pyridoxal 5-phosphate synthesis, the active form of vitamin B6; required for genome integrity; involved in bud-	1	1	1	5.8	5.8	35.559	312	5.0105e-05	1.5663		1.5663	2.5044	2
1091	YEL031W	YEL031W	>YEL031W SPF1 SGDID:S000000757, Chr V from 90258-93905, Verified ORF, P-type ATPase, ion transporter of the ER membrane involved in ER function and Ca2+ homeostasis; required for regulating Hmg2p degradation; confers sensitivity to a killer toxin (SMKT) p	1	42	42	43	43	135.27	1215	0	0.71309	0.69366	0.70317	38.107	127
1092	YEL032W	YEL032W	>YEL032W MCM3 SGDID:S000000758, Chr V from 86937-89852, Verified ORF, Protein involved in DNA replication; component of the Mcm2-7 hexameric complex that binds chromatin as a part of the pre-replicative complex	1	17	17	20.9	20.9	107.52	971	9.4625e-60	0.60178	0.59432	0.60178	39.808	13
1093	YEL034W	YEL034W	>YEL034W HYP2 SGDID:S000000760, Chr V from 85676-86149, Verified ORF, Translation elongation factor eIF-5A, previously thought to function in translation initiation; similar to and functionally redundant with Anb1p; structural homolog of bacterial EF-P; u	1	14	11	87.9	66.2	17.114	157	0	0.96284	0.91429	0.93616	12.357	179
1094	YEL036C	YEL036C	>YEL036C ANP1 SGDID:S000000762, Chr V from 84552-83050, reverse complement, Verified ORF, Subunit of the alpha-1,6 mannosyltransferase complex; type II membrane protein; has a role in retention of glycosyltransferases in the Golgi; involved in osmotic sen	1	7	7	21.4	21.4	58.181	500	1.9306e-51	0.834	0.83411	0.83411	13.459	18
1095	YEL037C	YEL037C	>YEL037C RAD23 SGDID:S000000763, Chr V from 82603-81407, reverse complement, Verified ORF, Protein with ubiquitin-like N terminus, recognizes and binds damaged DNA (with Rad4p) during nucleotide excision repair; regulates Rad4p levels, subunit of Nuclear	1	5	5	16.3	16.3	42.366	398	5.8731e-98	0.69338	0.61459	0.69033	12.381	8
1096	YEL038W	YEL038W	>YEL038W UTR4 SGDID:S000000764, Chr V from 80462-81145, Verified ORF, Protein with sequence similarity to 2,3-diketo-5-methylthiopentyl-1-phosphate enolase-phosphatases, involved in methionine salvage; found in both the cytoplasm and nucleus	1	7	7	39.2	39.2	25.187	227	8.2999e-167	1.2135	1.1497	1.1953	19.939	19
1097	YEL040W	YEL040W	>YEL040W UTR2 SGDID:S000000766, Chr V from 78053-79456, Verified ORF, Chitin transglycosylase that functions in the transfer of chitin to beta(1-6) and beta(1-3) glucans in the cell wall; similar to and functionally redundant with Crh1; glycosylphosphatid	1	4	4	10.9	10.9	49.906	467	3.1792e-08	0.39472	0.14647	0.38066	53.267	4
1098	YEL042W	YEL042W	>YEL042W GDA1 SGDID:S000000768, Chr V from 73771-75327, Verified ORF, Guanosine diphosphatase located in the Golgi, involved in the transport of GDP-mannose into the Golgi lumen by converting GDP to GMP after mannose is transferred its substrate	1	13	13	39.2	39.2	56.821	518	1.5748e-184	0.2128	0.19664	0.19664	136.28	27
1099	YEL043W	YEL043W	>YEL043W YEL043W SGDID:S000000769, Chr V from 70478-73348, Verified ORF, Predicted cytoskeleton protein involved in intracellular signalling based on quantitative analysis of protein-protein interaction maps; may interact with ribosomes, based on co-purif	1	5	5	10.1	10.1	106.13	956	1.5005e-110		0.94471	0.94471	NaN	1
1100	YEL046C	YEL046C	>YEL046C GLY1 SGDID:S000000772, Chr V from 68792-67629, reverse complement, Verified ORF, Threonine aldolase, catalyzes the cleavage of L-allo-threonine and L-threonine to glycine; involved in glycine biosynthesis	1	16	16	53.5	53.5	42.815	387	7.508e-165	0.11617	0.1272	0.11739	105.86	91
1101	YEL047C	YEL047C	>YEL047C YEL047C SGDID:S000000773, Chr V from 66797-65385, reverse complement, Verified ORF, Soluble fumarate reductase, required with isoenzyme Osm1p for anaerobic growth; may interact with ribosomes, based on co-purification experiments; authentic, non-	1	24	24	61.9	61.9	50.843	470	0	1.0448	0.95923	0.99606	22.01	65
1102	YEL051W	YEL051W	>YEL051W VMA8 SGDID:S000000777, Chr V from 58378-59148, Verified ORF, Subunit D of the eight-subunit V1 peripheral membrane domain of the vacuolar H+-ATPase (V-ATPase), an electrogenic proton pump found throughout the endomembrane system; plays a role in	1	7	7	29.7	29.7	29.194	256	8.1927e-50	1.0704	0.981	1.0129	20.858	33
1103	YEL052W	YEL052W	>YEL052W AFG1 SGDID:S000000778, Chr V from 56571-58100, Verified ORF, Conserved protein that may act as a chaperone in the degradation of misfolded or unassembled cytochrome c oxidase subunits; localized to matrix face of the mitochondrial inner membrane;	1	5	5	15.1	15.1	58.264	509	4.3909e-18	1.3151	1.2636	1.271	20.749	11
1104	YEL053C	YEL053C	>YEL053C MAK10 SGDID:S000000779, Chr V from 56102-53901, reverse complement, Verified ORF, Non-catalytic subunit of N-terminal acetyltransferase of the NatC type, required for replication of dsRNA virus; expression is glucose-repressible	1	4	4	5.6	5.6	84.301	733	3.0064e-18	1.0656	1.2207	1.1759	11.386	3
1105	YEL055C	YEL055C	>YEL055C POL5 SGDID:S000000781, Chr V from 51539-48471, reverse complement, Verified ORF, DNA Polymerase phi; has sequence similarity to the human MybBP1A and weak sequence similarity to B-type DNA polymerases, not required for chromosomal DNA replication	1	16	16	25.1	25.1	115.89	1022	0	0.41039	0.40907	0.41012	15.125	84
1106	YEL056W	YEL056W	>YEL056W HAT2 SGDID:S000000782, Chr V from 47168-48373, Verified ORF, Subunit of the Hat1p-Hat2p histone acetyltransferase complex; required for high affinity binding of the complex to free histone H4, thereby enhancing Hat1p activity; similar to human Rb	1	6	6	30.2	30.2	45.06	401	1.6515e-65	1.5018	1.4117	1.4583	6.7413	12
1107	YEL058W	YEL058W	>YEL058W PCM1 SGDID:S000000784, Chr V from 43252-44925, Verified ORF, Essential N-acetylglucosamine-phosphate mutase; converts GlcNAc-6-P to GlcNAc-1-P, which is a precursor for the biosynthesis of chitin and for the formation of N-glycosylated mannoprote	1	9	9	22.6	22.6	62.066	557	1.4981e-144	1.0654	1.0142	1.0404	9.6635	20
1108	YEL060C	YEL060C	>YEL060C PRB1 SGDID:S000000786, Chr V from 41953-40046, reverse complement, Verified ORF, Vacuolar proteinase B (yscB), a serine protease of the subtilisin family; involved in protein degradation in the vacuole and required for full protein degradation du	1	12	12	19.1	19.1	69.621	635	4.7858e-166	3.4638	3.1331	3.3883	35.318	47
1110	YEL063C	YEL063C	>YEL063C CAN1 SGDID:S000000789, Chr V from 33466-31694, reverse complement, Verified ORF, Plasma membrane arginine permease, requires phosphatidyl ethanolamine (PE) for localization, exclusively associated with lipid rafts; mutation confers canavanine res	1	3	3	10.2	10.2	65.785	590	1.8825e-26	0.90455		0.90455	NaN	1
1111	YEL065W	YEL065W	>YEL065W SIT1 SGDID:S000000791, Chr V from 27657-29543, Verified ORF, Ferrioxamine B transporter, member of the ARN family of transporters that specifically recognize siderophore-iron chelates; transcription is induced during iron deprivation and diauxic	1	1	1	2.5	2.5	70.561	628	0.0012196		1.9271	1.9271	NaN	1
1113	YEL071W	YEL071W	>YEL071W DLD3 SGDID:S000000797, Chr V from 16355-17845, Verified ORF, D-lactate dehydrogenase, part of the retrograde regulon which consists of genes whose expression is stimulated by damage to mitochondria and reduced in cells grown with glutamate as the	1	30	29	72.6	71	55.224	496	0	0.84766	0.7891	0.82373	40.239	145
1115	YER001W	YER001W	>YER001W MNN1 SGDID:S000000803, Chr V from 153519-155807, Verified ORF, Alpha-1,3-mannosyltransferase, integral membrane glycoprotein of the Golgi complex, required for addition of alpha1,3-mannose linkages to N-linked and O-linked oligosaccharides, one o	1	10	10	19.6	19.6	88.528	762	3.7496e-250	0.15113	0.19987	0.15412	44.762	13
1116	YER002W	YER002W	>YER002W NOP16 SGDID:S000000804, Chr V from 156802-157497, Verified ORF, Constituent of 66S pre-ribosomal particles, involved in 60S ribosomal subunit biogenesis	1	8	8	34.6	34.6	26.901	231	0	0.28103	0.26758	0.2792	20.297	9
1117	YER003C	YER003C	>YER003C PMI40 SGDID:S000000805, Chr V from 159117-159087,158993-157735, reverse complement, Verified ORF, Mannose-6-phosphate isomerase, catalyzes the interconversion of fructose-6-P and mannose-6-P; required for early steps in protein mannosylation	1	27	27	70.9	70.9	48.188	429	0	0.88953	0.82828	0.85864	17.6	198
1118	YER004W	YER004W	>YER004W FMP52 SGDID:S000000806, Chr V from 159579-160274, Verified ORF, Protein of unknown function, localized to the mitochondrial outer membrane; induced by treatment with 8-methoxypsoralen and UVA irradiation	1	13	13	76.6	76.6	25.086	231	5.2228e-86	1.8537	1.8266	1.8302	25.267	39
1119	YER005W	YER005W	>YER005W YND1 SGDID:S000000807, Chr V from 160549-162441, Verified ORF, Apyrase with wide substrate specificity, involved in preventing the inhibition of glycosylation by hydrolyzing nucleoside tri- and diphosphates which are inhibitors of glycotransferas	1	3	3	6.5	6.5	71.851	630	2.9863e-06	1.2203	0.90642	1.042	15.726	6
1120	YER006W	YER006W	>YER006W NUG1 SGDID:S000000808, Chr V from 162722-164284, Verified ORF, GTPase that associates with nuclear 60S pre-ribosomes, required for export of 60S ribosomal subunits from the nucleus	1	19	19	44.8	44.8	57.708	520	0	0.48393	0.47905	0.47905	25.398	47
1121	YER007C-A	YER007C-A	>YER007C-A TMA20 SGDID:S000002957, Chr V from 166884-166874,166770-166236, reverse complement, Verified ORF, Protein of unknown function that associates with ribosomes and has a putative RNA binding domain; interacts with Tma22p; null mutant exhibits tran	1	7	7	40.3	40.3	20.277	181	2.2094e-75	0.89895	0.84459	0.86495	43.419	32
1122	YER008C	YER008C	>YER008C SEC3 SGDID:S000000810, Chr V from 171817-167807, reverse complement, Verified ORF, Subunit of the exocyst complex (Sec3p, Sec5p, Sec6p, Sec8p, Sec10p, Sec15p, Exo70p, Exo84p) which mediates targeting of post-Golgi vesicles to sites of active exoc	1	12	12	12.6	12.6	154.69	1336	1.5677e-79	0.96333	0.69755	0.78657	22.168	5
1123	YER009W	YER009W	>YER009W NTF2 SGDID:S000000811, Chr V from 172114-172491, Verified ORF, Nuclear envelope protein, interacts with GDP-bound Gsp1p and with proteins of the nuclear pore to transport Gsp1p into the nucleus where it is an essential player in nucleocytoplasmic	1	6	6	50.4	50.4	14.453	125	1.243e-143	1.1232	1.002	1.0441	33.304	24
1124	YER010C	YER010C	>YER010C YER010C SGDID:S000000812, Chr V from 173337-172633, reverse complement, Verified ORF, Protein of unknown function, forms a ring-shaped homotrimer; has similarity to members of the prokaryotic rraA family; possibly involved in a phosphotransfer re	1	3	3	15	15	25.563	234	4.7639e-19	1.2889	1.5596	1.3197	23.999	9
1125	YER012W	YER012W	>YER012W PRE1 SGDID:S000000814, Chr V from 177834-178430, Verified ORF, Beta 4 subunit of the 20S proteasome; localizes to the nucleus throughout the cell cycle	1	6	6	47.5	47.5	22.516	198	1.5371e-60	1.2187	1.2148	1.2167	13.86	20
1126	YER013W	YER013W	>YER013W PRP22 SGDID:S000000815, Chr V from 178840-182277, Verified ORF, DEAH-box RNA-dependent ATPase/ATP-dependent RNA helicase, associates with lariat intermediates before the second catalytic step of splicing; mediates ATP-dependent mRNA release from	1	2	2	2.7	2.7	130.01	1145	7.6515e-07	0.669	0.57808	0.61851	9.5262	3
1127	YER014W	YER014W	>YER014W HEM14 SGDID:S000000816, Chr V from 182599-184218, Verified ORF, Protoporphyrinogen oxidase, a mitochondrial enzyme that catalyzes the seventh step in the heme biosynthetic pathway, converting protoporphyrinogen IX to protoporphyrin IX; inhibited	1	12	12	26.3	26.3	59.702	539	6.0559e-240	1.1497	1.169	1.1581	7.7936	6
1128	YER016W	YER016W	>YER016W BIM1 SGDID:S000000818, Chr V from 188276-189310, Verified ORF, Microtubule-binding protein that together with Kar9p makes up the cortical microtubule capture site and delays the exit from mitosis when the spindle is oriented abnormally	1	6	6	29.7	29.7	38.361	344	1.2164e-275	0.77751	0.7168	0.75062	14.544	4
1129	YER017C	YER017C	>YER017C AFG3 SGDID:S000000819, Chr V from 191787-189502, reverse complement, Verified ORF, Component, with Yta12p, of the mitochondrial inner membrane m-AAA protease that mediates degradation of misfolded or unassembled proteins and is also required for	1	9	8	15.6	13.7	84.543	761	7.3802e-24	1.1792	1.1306	1.1792	25.187	5
1131	YER019C-A	YER019C-A	>YER019C-A SBH2 SGDID:S000002127, Chr V from 194538-194272, reverse complement, Verified ORF, Ssh1p-Sss1p-Sbh2p complex component, involved in protein translocation into the endoplasmic reticulum; homologous to Sbh1p	1	2	2	38.6	38.6	9.606	88	5.6822e-09	0.90443	1.4672	0.90443	59.848	4
1132	YER019W	YER019W	>YER019W ISC1 SGDID:S000000821, Chr V from 192796-194229, Verified ORF, Mitochondrial membrane localized inositol phosphosphingolipid phospholipase C, hydrolyzes complex sphingolipids to produce ceramide; activated by phosphatidylserine, cardiolipin, and	1	6	6	17.6	17.6	53.94	477	1.3645e-31	1.0722	0.99144	1.0526	12.205	10
1133	YER020W	YER020W	>YER020W GPA2 SGDID:S000000822, Chr V from 195167-196516, Verified ORF, Nucleotide binding alpha subunit of the heterotrimeric G protein that interacts with the receptor Gpr1p, has signaling role in response to nutrients; green fluorescent protein (GFP)-f	1	7	7	21.8	21.8	50.447	449	2.9798e-49	2.9444	2.9491	2.9444	10.657	11
1134	YER021W	YER021W	>YER021W RPN3 SGDID:S000000823, Chr V from 196947-198518, Verified ORF, Essential, non-ATPase regulatory subunit of the 26S proteasome lid, similar to the p58 subunit of the human 26S proteasome; temperature-sensitive alleles cause metaphase arrest, sugge	1	24	24	51.4	51.4	60.392	523	0	0.9821	0.94574	0.96	21.721	60
1135	YER022W	YER022W	>YER022W SRB4 SGDID:S000000824, Chr V from 198811-200874, Verified ORF, Subunit of the RNA polymerase II mediator complex; associates with core polymerase subunits to form the RNA polymerase II holoenzyme; essential for transcriptional regulation	1	4	4	14.4	14.4	78.475	687	3.3066e-68		0.97907	0.97907	NaN	1
1136	YER023W	YER023W	>YER023W PRO3 SGDID:S000000825, Chr V from 201075-201935, Verified ORF, Delta 1-pyrroline-5-carboxylate reductase, catalyzes the last step in proline biosynthesis	1	9	9	34.6	34.6	30.131	286	8.4117e-230	0.89071	0.82945	0.87369	17.493	30
1137	YER024W	YER024W	>YER024W YAT2 SGDID:S000000826, Chr V from 202191-204962, Verified ORF, Carnitine acetyltransferase; has similarity to Yat1p, which is a carnitine acetyltransferase associated with the mitochondrial outer membrane	1	7	7	15.6	15.6	103.33	923	2.5977e-139	10.935	8.3778	8.414	99.704	11
1138	YER025W	YER025W	>YER025W GCD11 SGDID:S000000827, Chr V from 205250-206833, Verified ORF, Gamma subunit of the translation initiation factor eIF2, involved in the identification of the start codon; binds GTP when forming the ternary complex with GTP and tRNAi-Met	1	32	32	66.6	66.6	57.865	527	0	0.70491	0.67023	0.69426	30.705	151
1139	YER026C	YER026C	>YER026C CHO1 SGDID:S000000828, Chr V from 208473-207643, reverse complement, Verified ORF, Phosphatidylserine synthase, functions in phospholipid biosynthesis; catalyzes the reaction CDP-diaclyglycerol + L-serine = CMP + L-1-phosphatidylserine, transcrip	1	2	2	12	12	30.804	276	4.9622e-16	6.8714	7.0703	7.0149	168.24	4
1140	YER027C	YER027C	>YER027C GAL83 SGDID:S000000829, Chr V from 210231-208978, reverse complement, Verified ORF, One of three possible beta-subunits of the Snf1 kinase complex, allows nuclear localization of the Snf1 kinase complex in the presence of a nonfermentable carbon	1	3	3	11.3	11.3	46.648	417	4.3965e-276	0.95609	0.94124	0.95609	11.898	5
1141	YER029C	YER029C	>YER029C SMB1 SGDID:S000000831, Chr V from 213176-212586, reverse complement, Verified ORF, Core Sm protein Sm B; part of heteroheptameric complex (with Smd1p, Smd2p, Smd3p, Sme1p, Smx3p, and Smx2p) that is part of the spliceosomal U1, U2, U4, and U5 snRN	1	6	6	31.6	31.6	22.379	196	6.2862e-32	1.1519	1.1461	1.1465	13.269	18
1142	YER030W	YER030W	>YER030W CHZ1 SGDID:S000000832, Chr V from 213436-213897, Verified ORF, Histone chaperone for Htz1p/H2A-H2B dimer; required for the stabilization of the Chz1p-Htz1-H2B complex; has overlapping function with Nap1p; null mutant displays weak sensitivity to	1	6	6	46.4	46.4	17.462	153	0	1.1076		1.1076	NaN	1
1143	YER031C	YER031C	>YER031C YPT31 SGDID:S000000833, Chr V from 214746-214075, reverse complement, Verified ORF, GTPase of the Ypt/Rab family, very similar to Ypt32p; involved in the exocytic pathway; mediates intra-Golgi traffic or the budding of post-Golgi vesicles from th	1	14	9	77.6	57.4	24.469	223	7.6465e-202	0.77265	0.72923	0.76556	28.06	37
1146	YER036C	YER036C	>YER036C ARB1 SGDID:S000000838, Chr V from 225198-223366, reverse complement, Verified ORF, ATPase of the ATP-binding cassette (ABC) family involved in 40S and 60S ribosome biogenesis, has similarity to Gcn20p; shuttles from nucleus to cytoplasm, physical	1	29	29	59.8	59.8	68.376	610	0	0.83249	0.79507	0.80829	21.189	99
1147	YER037W	YER037W	>YER037W PHM8 SGDID:S000000839, Chr V from 225888-226853, Verified ORF, Protein of unknown function, expression is induced by low phosphate levels and by inactivation of Pho85p	1	1	1	2.8	2.8	37.718	321	3.5599e-07	0.48288	0.51339	0.51339	19.374	3
1150	YER042W	YER042W	>YER042W MXR1 SGDID:S000000844, Chr V from 234936-235490, Verified ORF, Methionine-S-sulfoxide reductase, involved in the response to oxidative stress; protects iron-sulfur clusters from oxidative inactivation along with MXR2; involved in the regulation o	1	8	8	61.4	61.4	21.141	184	5.9603e-105	1.939	1.8077	1.8337	20.036	16
1151	YER043C	YER043C	>YER043C SAH1 SGDID:S000000845, Chr V from 237118-235769, reverse complement, Verified ORF, S-adenosyl-L-homocysteine hydrolase, catabolizes S-adenosyl-L-homocysteine which is formed after donation of the activated methyl group of S-adenosyl-L-methionine	1	29	29	50.1	50.1	49.125	449	0	0.92923	0.94398	0.93499	19.802	274
1152	YER044C	YER044C	>YER044C ERG28 SGDID:S000000846, Chr V from 238015-237569, reverse complement, Verified ORF, Endoplasmic reticulum membrane protein, may facilitate protein-protein interactions between the Erg26p dehydrogenase and the Erg27p 3-ketoreductase and/or tether	1	2	2	14.9	14.9	17.135	148	1.1728e-94	0.39409	0.38747	0.38747	103.09	5
1154	YER047C	YER047C	>YER047C SAP1 SGDID:S000000849, Chr V from 246502-243809, reverse complement, Verified ORF, Putative ATPase of the AAA family, interacts with the Sin1p transcriptional repressor in the two-hybrid system	1	5	5	10	10	100.33	897	3.142e-28	0.86517	0.81613	0.86517	43.162	5
1155	YER048C	YER048C	>YER048C CAJ1 SGDID:S000000850, Chr V from 248156-246981, reverse complement, Verified ORF, Nuclear type II J heat shock protein of the E. coli dnaJ family, contains a leucine zipper-like motif, binds to non-native substrates for presentation to Ssa3p, ma	1	22	22	68.3	68.3	44.854	391	4.2487e-293	1.1313	1.0368	1.1089	12.617	67
1156	YER048W-A	YER048W-A	>YER048W-A ISD11 SGDID:S000007237, Chr V from 250717-251001, Verified ORF, Protein required for mitochondrial iron-sulfur cluster biosynthesis	1	7	7	69.1	69.1	11.266	94	3.3762e-60	1.1637	1.0776	1.1032	11.522	13
1157	YER049W	YER049W	>YER049W TPA1 SGDID:S000000851, Chr V from 251727-253661, Verified ORF, Poly(rA)-binding protein involved in translation termination efficiency, mRNA poly(A) tail length and mRNA stability; interacts with Sup45p (eRF1), Sup35p (eRF3) and Pab1p; similar to	1	26	26	44.7	44.7	74.041	644	1.8365e-260	0.94982	0.85732	0.88423	22.086	80
1158	YER052C	YER052C	>YER052C HOM3 SGDID:S000000854, Chr V from 257957-256374, reverse complement, Verified ORF, Aspartate kinase (L-aspartate 4-P-transferase); cytoplasmic enzyme that catalyzes the first step in the common pathway for methionine and threonine biosynthesis; e	1	30	30	69.8	69.8	58.109	527	0	3.2449	3.1033	3.1915	62.845	119
1159	YER053C	YER053C	>YER053C PIC2 SGDID:S000000855, Chr V from 259638-258736, reverse complement, Verified ORF, Mitochondrial phosphate carrier, imports inorganic phosphate into mitochondria; functionally redundant with Mir1p but less abundant than Mir1p under normal conditi	1	4	4	10	10	33.528	300	4.0744e-11	4.979		4.979	39.058	3
1161	YER055C	YER055C	>YER055C HIS1 SGDID:S000000857, Chr V from 265784-264891, reverse complement, Verified ORF, ATP phosphoribosyltransferase, a hexameric enzyme, catalyzes the first step in histidine biosynthesis; mutations cause histidine auxotrophy and sensitivity to Cu,	1	16	16	44.4	44.4	32.266	297	4.2934e-225	2.3727	2.4337	2.3975	38.17	91
1162	YER056C	YER056C	>YER056C FCY2 SGDID:S000000858, Chr V from 268112-266511, reverse complement, Verified ORF, Purine-cytosine permease, mediates purine (adenine, guanine, and hypoxanthine) and cytosine accumulation	1	2	2	5.4	5.4	58.201	533	1.1259e-105	0.29501	0.30775	0.30131	5.3166	2
1163	YER056C-A	YER056C-A	>YER056C-A RPL34A SGDID:S000002135, Chr V from 270183-270147,269749-269421, reverse complement, Verified ORF, Protein component of the large (60S) ribosomal subunit, nearly identical to Rpl34Bp and has similarity to rat L34 ribosomal protein	1	9	1	46.3	10.7	13.639	121	1.9132e-51	0.71838	0.6481	0.68579	5.9221	25
1164	YER057C	YER057C	>YER057C HMF1 SGDID:S000000859, Chr V from 271124-270735, reverse complement, Verified ORF, Member of the p14.5 protein family with similarity to Mmf1p, functionally complements Mmf1p function when targeted to mitochondria; heat shock inducible; high-dosa	1	9	9	74.4	74.4	13.906	129	0	1.217	1.1415	1.1674	17.063	25
1165	YER059W	YER059W	>YER059W PCL6 SGDID:S000000861, Chr V from 272622-273884, Verified ORF, Pho85p cyclin of the Pho80p subfamily; forms the major Glc8p kinase together with Pcl7p and Pho85p; involved in the control of glycogen storage by Pho85p; stabilized by Elongin C bind	1	5	5	14	14	47.006	420	4.3053e-18	1.121		1.121	19.85	3
1166	YER060W	YER060W	>YER060W FCY21 SGDID:S000000862, Chr V from 274565-276151, Verified ORF, Putative purine-cytosine permease, very similar to Fcy2p but cannot substitute for its function	1	4	4	9.3	9.3	58.049	528	9.0911e-122	0.58936		0.58936	71.132	3
1167	YER061C	YER061C	>YER061C CEM1 SGDID:S000000863, Chr V from 279624-278296, reverse complement, Verified ORF, Mitochondrial beta-keto-acyl synthase with possible role in fatty acid synthesis; required for mitochondrial respiration	1	4	4	14.9	14.9	47.64	442	4.2851e-45	2.8419	3.0093	2.8419	52.454	7
1168	YER062C	YER062C	>YER062C HOR2 SGDID:S000000864, Chr V from 280680-279928, reverse complement, Verified ORF, One of two redundant DL-glycerol-3-phosphatases (RHR2/GPP1 encodes the other) involved in glycerol biosynthesis; induced in response to hyperosmotic stress and oxi	1	18	13	56	42.8	27.813	250	3.008e-201	1.9332	1.7557	1.8156	11.736	29
1169	YER063W	YER063W	>YER063W THO1 SGDID:S000000865, Chr V from 281708-282364, Verified ORF, Conserved nuclear RNA-binding protein; specifically binds to transcribed chromatin in a THO- and RNA-dependent manner, genetically interacts with shuttling hnRNP NAB2; overproduction	1	9	9	61.9	61.9	24.137	218	4.2832e-178	1.1326	1.0251	1.0897	8.6119	12
1170	YER064C	YER064C	>YER064C YER064C SGDID:S000000866, Chr V from 284220-282703, reverse complement, Uncharacterized ORF, Non-essential nuclear protein; null mutation has global effects on transcription	1	1	1	3	3	56.638	505	0.00047636	0.24598		0.24598	NaN	1
1171	YER065C	YER065C	>YER065C ICL1 SGDID:S000000867, Chr V from 286912-285239, reverse complement, Verified ORF, Isocitrate lyase, catalyzes the formation of succinate and glyoxylate from isocitrate, a key reaction of the glyoxylate cycle; expression of ICL1 is induced by gro	1	1	1	3.4	3.4	62.408	557	2.5418e-06		4.6584	4.6584	NaN	1
1172	YER067W	YER067W	>YER067W YER067W SGDID:S000000869, Chr V from 292064-292549, Uncharacterized ORF, Putative protein of unknown function; green fluorescent protein (GFP)-fusion protein localizes to the cytoplasm and nucleus; YER067W is not an essential gene; protein abunda	1	2	2	18.6	18.6	18.989	161	1.426e-37	2.8319		2.8319	3.4975	2
1173	YER068W	YER068W	>YER068W MOT2 SGDID:S000000870, Chr V from 293048-294811, Verified ORF, Subunit of the CCR4-NOT complex, which has roles in transcription regulation, mRNA degradation, and post-transcriptional modifications; with Ubc4p, ubiquitinates nascent polypeptide-a	1	7	7	30.7	30.7	65.353	587	2.5425e-88	0.55703	0.6239	0.58879	14.847	6
1174	YER069W	YER069W	>YER069W ARG5,6 SGDID:S000000871, Chr V from 295408-297999, Verified ORF, Protein that is processed in the mitochondrion to yield acetylglutamate kinase and N-acetyl-gamma-glutamyl-phosphate reductase, which catalyze the 2nd and 3rd steps in arginine bios	1	37	37	50.2	50.2	94.868	863	0	6.0858	6.1031	6.0932	51.731	137
1175	YER070W;YIL066C	YER070W	>YER070W RNR1 SGDID:S000000872, Chr V from 298948-301614, Verified ORF, One of two large regulatory subunits of ribonucleotide-diphosphate reductase; the RNR complex catalyzes rate-limiting step in dNTP synthesis, regulated by DNA replication and DNA dama	2	21	21	30.6	30.6	99.56	888	0	0.17612	0.18461	0.18047	61.365	63
1176	YER072W	YER072W	>YER072W VTC1 SGDID:S000000874, Chr V from 302804-303193, Verified ORF, Subunit of the vacuolar transporter chaperone (VTC) complex involved in membrane trafficking, vacuolar polyphosphate accumulation, microautophagy and non-autophagic vacuolar fusion	1	2	2	17.1	17.1	14.371	129	8.5906e-10	0.79442	0.78189	0.78516	5.2146	9
1177	YER073W	YER073W	>YER073W ALD5 SGDID:S000000875, Chr V from 304027-305589, Verified ORF, Mitochondrial aldehyde dehydrogenase, involved in regulation or biosynthesis of electron transport chain components and acetate formation; activated by K+; utilizes NADP+ as the prefe	1	41	40	62.9	61.2	56.62	520	0	4.1909	4.2239	4.2056	43.842	112
1178	YER074W;YIL069C	YER074W;YIL069C	>YER074W RPS24A SGDID:S000000876, Chr V from 306319-306321,306788-307192, Verified ORF, Protein component of the small (40S) ribosomal subunit; identical to Rps24Bp and has similarity to rat S24 ribosomal protein;>YIL069C RPS24B SGDID:S000001331, Chr IX	2	19	19	80	80	15.329	135	0	0.5927	0.58663	0.58931	19.772	101
1179	YER075C	YER075C	>YER075C PTP3 SGDID:S000000877, Chr V from 311195-308409, reverse complement, Verified ORF, Phosphotyrosine-specific protein phosphatase involved in the inactivation of mitogen-activated protein kinase (MAPK) during osmolarity sensing; dephosporylates Hog	1	4	4	5.2	5.2	105.25	928	9.0585e-17	0.89403	0.83999	0.86659	92.745	4
1180	YER078C	YER078C	>YER078C ICP55 SGDID:S000000880, Chr V from 318338-316803, reverse complement, Verified ORF, Mitochondrial aminopeptidase; cleaves the N termini of at least 38 imported proteins after cleavage by the mitochondrial processing peptidase (MPP), thereby incre	1	4	4	10	10	57.989	511	5.009e-26	1.2702	1.3517	1.3103	10.802	10
1181	YER079W	YER079W	>YER079W YER079W SGDID:S000000881, Chr V from 318916-319548, Uncharacterized ORF, Putative protein of unknown function	1	7	7	40.5	40.5	23.197	210	1.2199e-73	2.0915	1.6798	1.848	10.601	4
1182	YER080W	YER080W	>YER080W AIM9 SGDID:S000000882, Chr V from 319959-321842, Verified ORF, Putative protein of unknown function; the authentic, non-tagged protein is detected in highly purified mitochondria in high-throughput studies; null mutant displays elevated frequency	1	25	25	49.8	49.8	72.413	627	0	1.1015	1.0408	1.0749	38.287	40
1183	YER081W	YER081W	>YER081W SER3 SGDID:S000000883, Chr V from 322682-324091, Verified ORF, 3-phosphoglycerate dehydrogenase, catalyzes the first step in serine and glycine biosynthesis; isozyme of Ser33p	1	16	8	42.2	20.9	51.193	469	0	1.3991	1.3967	1.3991	53.56	81
1184	YER082C;REV__YBR233W-A	YER082C	>YER082C UTP7 SGDID:S000000884, Chr V from 325932-324268, reverse complement, Verified ORF, Nucleolar protein, component of the small subunit (SSU) processome containing the U3 snoRNA that is involved in processing of pre-18S rRNA	2	11	11	23.1	23.1	62.316	554	1.0387e-54	0.62869	0.63394	0.62869	15.367	9
1185	YER083C	YER083C	>YER083C GET2 SGDID:S000000885, Chr V from 327027-326170, reverse complement, Verified ORF, Subunit of the GET complex; involved in insertion of proteins into the ER membrane; required for the retrieval of HDEL proteins from the Golgi to the ER in an ERD2	1	6	6	27.4	27.4	31.493	285	1.5274e-92	0.82856	0.78621	0.80065	17.628	16
1186	YER086W	YER086W	>YER086W ILV1 SGDID:S000000888, Chr V from 328473-330203, Verified ORF, Threonine deaminase, catalyzes the first step in isoleucine biosynthesis; expression is under general amino acid control; ILV1 locus exhibits highly positioned nucleosomes whose organ	1	31	31	63	63	63.83	576	0	1.2461	1.1785	1.2297	26.639	71
1187	YER087C-B	YER087C-B	>YER087C-B SBH1 SGDID:S000002128, Chr V from 332826-332578, reverse complement, Verified ORF, Beta subunit of the Sec61p ER translocation complex (Sec61p-Sss1p-Sbh1p); involved in protein translocation into the endoplasmic reticulum; interacts with the ex	1	3	3	30.5	30.5	8.7111	82	2.533e-11	0.78414	0.68325	0.7314	8.8267	6
1188	YER087W	YER087W	>YER087W AIM10 SGDID:S000000889, Chr V from 330572-332302, Verified ORF, Protein with similarity to tRNA synthetases; non-tagged protein is detected in purified mitochondria; null mutant is viable and displays elevated frequency of mitochondrial genome lo	1	4	4	10.4	10.4	65.88	576	4.2767e-20	1.7781	1.9973	1.7962	36.974	4
1189	YER088C	YER088C	>YER088C DOT6 SGDID:S000000890, Chr V from 335184-333172, reverse complement, Verified ORF, Protein involved in rRNA and ribosome biogenesis; binds polymerase A and C motif; subunit of the RPD3L histone deacetylase complex; similar to Tod6p; has chromatin	1	10	10	28.8	28.8	73.048	670	2.8481e-144	0.28699	0.10435	0.25823	68.579	7
1190	YER089C	YER089C	>YER089C PTC2 SGDID:S000000891, Chr V from 337336-335942, reverse complement, Verified ORF, Type 2C protein phosphatase; dephosphorylates Hog1p to limit maximal osmostress induced kinase activity; dephosphorylates Ire1p to downregulate the unfolded protei	1	16	14	51.5	47	50.388	464	1.1281e-284	1.1509	0.91484	1.0404	26.003	30
1191	YER090W	YER090W	>YER090W TRP2 SGDID:S000000892, Chr V from 337945-339468, Verified ORF, Anthranilate synthase, catalyzes the initial step of tryptophan biosynthesis, forms multifunctional hetero-oligomeric anthranilate synthase:indole-3-glycerol phosphate synthase enzyme	1	23	23	55.8	55.8	56.767	507	0	1.4385	1.3333	1.386	34.885	84
1192	YER091C	YER091C	>YER091C MET6 SGDID:S000000893, Chr V from 342163-339860, reverse complement, Verified ORF, Cobalamin-independent methionine synthase, involved in methionine biosynthesis and regeneration; requires a minimum of two glutamates on the methyltetrahydrofolate	1	79	79	88.7	88.7	85.859	767	0	0.85965	0.80162	0.83546	27.427	771
1193	YER092W	YER092W	>YER092W IES5 SGDID:S000000894, Chr V from 342851-343228, Verified ORF, Protein that associates with the INO80 chromatin remodeling complex under low-salt conditions	1	3	3	25.6	25.6	14.312	125	4.8368e-15	2.092	1.9337	1.9337	68.91	3
1194	YER093C	YER093C	>YER093C TSC11 SGDID:S000000895, Chr V from 347608-343316, reverse complement, Verified ORF, Subunit of TORC2 (Tor2p-Lst8p-Avo1-Avo2-Tsc11p-Bit61p), a membrane-associated complex that regulates actin cytoskeletal dynamics during polarized growth and cell	1	4	4	5.5	5.5	164.37	1430	8.9304e-16	0.4623		0.4623	NaN	1
1195	YER094C	YER094C	>YER094C PUP3 SGDID:S000000896, Chr V from 349342-348725, reverse complement, Verified ORF, Beta 3 subunit of the 20S proteasome involved in ubiquitin-dependent catabolism; human homolog is subunit C10	1	8	8	46.8	46.8	22.605	205	2.8911e-54	1.2442	1.2076	1.2206	27.729	39
1197	YER099C	YER099C	>YER099C PRS2 SGDID:S000000901, Chr V from 359057-358101, reverse complement, Verified ORF, 5-phospho-ribosyl-1(alpha)-pyrophosphate synthetase, synthesizes PRPP, which is required for nucleotide, histidine, and tryptophan biosynthesis; one of five relate	1	9	6	34.9	21.7	34.765	318	1.9122e-78	1.5435	1.5853	1.5596	14.321	15
1198	YER101C	YER101C	>YER101C AST2 SGDID:S000000903, Chr V from 361790-360498, reverse complement, Verified ORF, Protein that may have a role in targeting of plasma membrane [H+]ATPase (Pma1p) to the plasma membrane, as suggested by analysis of genetic interactions	1	4	3	16.7	13.5	48.37	430	3.6085e-09	1.0354	1.1823	1.1823	47.883	3
1199	YER103W	YER103W	>YER103W SSA4 SGDID:S000000905, Chr V from 364585-366513, Verified ORF, Heat shock protein that is highly induced upon stress; plays a role in SRP-dependent cotranslational protein-membrane targeting and translocation; member of the HSP70 family; cytoplas	1	31	9	48	22.9	69.65	642	0	3.5063	3.2986	3.4199	37.806	40
1200	YER105C	YER105C	>YER105C NUP157 SGDID:S000000907, Chr V from 372009-367834, reverse complement, Verified ORF, Abundant subunit of the nuclear pore complex (NPC), present on both sides of the NPC; has similarity to Nup170p; essential role, with Nup170p, in NPC assembly	1	19	19	17.3	17.3	156.65	1391	0	0.90602	0.97173	0.95522	17.512	26
1201	YER107C	YER107C	>YER107C GLE2 SGDID:S000000909, Chr V from 374541-373444, reverse complement, Verified ORF, Component of the Nup82 subcomplex of the nuclear pore complex; required for polyadenylated RNA export but not for protein import; homologous to S. pombe Rae1p	1	5	5	25.5	25.5	40.522	365	1.0717e-19	1.0727	0.9738	0.98442	36.362	10
1202	YER110C	YER110C	>YER110C KAP123 SGDID:S000000912, Chr V from 382099-378758, reverse complement, Verified ORF, Karyopherin beta, mediates nuclear import of ribosomal proteins prior to assembly into ribosomes and import of histones H3 and H4; localizes to the nuclear pore,	1	50	50	53.4	53.4	122.6	1113	0	0.81505	0.78675	0.80229	56.06	343
1203	YER111C	YER111C	>YER111C SWI4 SGDID:S000000913, Chr V from 385872-382591, reverse complement, Verified ORF, DNA binding component of the SBF complex (Swi4p-Swi6p), a transcriptional activator that in concert with MBF (Mbp1-Swi6p) regulates late G1-specific transcription	1	5	5	7.8	7.8	123.8	1093	6.0095e-24	0.92675	0.93711	0.92675	32.28	3
1204	YER112W	YER112W	>YER112W LSM4 SGDID:S000000914, Chr V from 387228-387791, Verified ORF, Lsm (Like Sm) protein; part of heteroheptameric complexes (Lsm2p-7p and either Lsm1p or 8p): cytoplasmic Lsm1p complex involved in mRNA decay; nuclear Lsm8p complex part of U6 snRNP a	1	4	4	21.4	21.4	21.276	187	1.2041e-40	0.95923	0.85546	0.92209	13.223	35
1206	YER114C	YER114C	>YER114C BOI2 SGDID:S000000916, Chr V from 393708-390586, reverse complement, Verified ORF, Protein implicated in polar growth, functionally redundant with Boi1p; interacts with bud-emergence protein Bem1p; contains an SH3 (src homology 3) domain and a PH	1	26	26	33.8	33.8	115.69	1040	0	0.50377	0.68149	0.64189	29.832	13
1208	YER120W	YER120W	>YER120W SCS2 SGDID:S000000922, Chr V from 401131-401865, Verified ORF, Integral ER membrane protein that regulates phospholipid metabolism via an interaction with the FFAT motif of Opi1p, also involved in telomeric silencing, disruption causes inositol a	1	14	14	61.1	61.1	26.925	244	1.3857e-233	0.9273	0.86306	0.89351	29.784	66
1209	YER122C	YER122C	>YER122C GLO3 SGDID:S000000924, Chr V from 404348-402867, reverse complement, Verified ORF, ADP-ribosylation factor GTPase activating protein (ARF GAP), involved in ER-Golgi transport; shares functional similarity with Gcs1p	1	17	17	49.1	49.1	55.093	493	9.308e-266	0.84466	0.74277	0.83015	25.052	23
1210	YER123W	YER123W	>YER123W YCK3 SGDID:S000000925, Chr V from 404809-406383, Verified ORF, Palmitoylated, vacuolar membrane-localized casein kinase I isoform; negatively regulates vacuole fusion during hypertonic stress via phosphorylation of Vps41p; shares essential functi	1	8	7	25.2	23.5	60.26	524	4.0578e-54	1.4235	0.77091	1.0476	43.056	2
1211	YER125W	YER125W	>YER125W RSP5 SGDID:S000000927, Chr V from 410185-412614, Verified ORF, Ubiquitin-protein ligase involved in ubiquitin-mediated protein degradation; functions in multivesicular body sorting, heat shock response and ubiquitylation of arrested RNAPII; conta	1	19	19	31.5	31.5	91.815	809	0	1.2502	1.2716	1.2531	55.658	39
1212	YER126C	YER126C	>YER126C NSA2 SGDID:S000000928, Chr V from 414175-413390, reverse complement, Verified ORF, Protein constituent of 66S pre-ribosomal particles, contributes to processing of the 27S pre-rRNA	1	10	10	43.3	43.3	29.722	261	7.042e-73	0.26676	0.2312	0.2481	20.533	14
1213	YER127W	YER127W	>YER127W LCP5 SGDID:S000000929, Chr V from 414477-415550, Verified ORF, Essential protein involved in maturation of 18S rRNA; depletion leads to inhibited pre-rRNA processing and reduced polysome levels; localizes primarily to the nucleolus	1	9	9	33.3	33.3	40.794	357	2.964e-49	0.87984	0.61721	0.7731	15.722	7
1214	YER129W	YER129W	>YER129W SAK1 SGDID:S000000931, Chr V from 417277-420705, Verified ORF, Upstream serine/threonine kinase for the SNF1 complex; partially redundant with Elm1p and Tos3p; members of this family have functional orthology with LKB1, a mammalian kinase associa	1	6	6	7	7	126.87	1142	2.6844e-14	0.73178	0.78263	0.75678	13.316	2
1217	YER132C	YER132C	>YER132C PMD1 SGDID:S000000934, Chr V from 430445-425184, reverse complement, Verified ORF, Protein with an N-terminal kelch-like domain, putative negative regulator of early meiotic gene expression; required, with Mds3p, for growth under alkaline conditi	1	12	12	9.4	9.4	195.38	1753	6.4097e-77		0.73621	0.73621	NaN	1
1218	YER133W	YER133W	>YER133W GLC7 SGDID:S000000935, Chr V from 432491-432667,433193-433954, Verified ORF, Type 1 serine/threonine protein phosphatase catalytic subunit, involved in many processes (eg: glycogen metabolism, sporulation, mitosis); accumulates at mating projecti	1	10	10	39.1	39.1	35.907	312	8.0294e-95	1.0588	1.0108	1.0158	52.653	23
1219	YER134C	YER134C	>YER134C YER134C SGDID:S000000936, Chr V from 437799-437263, reverse complement, Uncharacterized ORF, Putative protein of unknown function; non-essential gene	1	6	6	41	41	20.441	178	3.728e-41	1.6874	1.7505	1.7207	14.155	15
1220	YER136W	YER136W	>YER136W GDI1 SGDID:S000000938, Chr V from 439612-440967, Verified ORF, GDP dissociation inhibitor, regulates vesicle traffic in secretory pathways by regulating the dissociation of GDP from the Sec4/Ypt/rab family of GTP binding proteins	1	20	20	47.9	47.9	51.206	451	1.6986e-265	1.088	1.0351	1.0685	27.559	86
1221	YER138C;YML039W;YLR157C-B;YPL257W-B	YER138C;YML039W;YLR157C-B;YPL257W-B	>YER138C YER138C SGDID:S000000940, Chr V from 449020-447719,447717-443752, reverse complement, transposable_element_gene, Retrotransposon TYA Gag and TYB Pol genes; transcribed/translated as one unit; polyprotein is processed to make a nucleocapsid-like p	4	72	0	46.4	0	198.56	1755	0	0.57287	0.52988	0.5512	123.47	338
1223	YER141W	YER141W	>YER141W COX15 SGDID:S000000943, Chr V from 453454-454914, Verified ORF, Protein required for the hydroxylation of heme O to form heme A, which is an essential prosthetic group for cytochrome c oxidase	1	6	6	11.3	11.3	54.658	486	1.4244e-75	3.1145	0.28421	3.024	99.208	6
1224	YER142C	YER142C	>YER142C MAG1 SGDID:S000000944, Chr V from 456031-455141, reverse complement, Verified ORF, 3-methyl-adenine DNA glycosylase involved in protecting DNA against alkylating agents; initiates base excision repair by removing damaged bases to create abasic si	1	2	2	8.1	8.1	34.333	296	1.2842e-05	1.4197		1.4197	1.9987	2
1225	YER143W	YER143W	>YER143W DDI1 SGDID:S000000945, Chr V from 456314-457600, Verified ORF, DNA damage-inducible v-SNARE binding protein, contains a ubiquitin-associated (UBA) domain, may act as a negative regulator of constitutive exocytosis, may play a role in S-phase chec	1	8	8	22.2	22.2	47.354	428	3.5438e-37	1.1451	1.1431	1.1431	13.084	13
1227	YER146W	YER146W	>YER146W LSM5 SGDID:S000000948, Chr V from 462580-462861, Verified ORF, Lsm (Like Sm) protein; part of heteroheptameric complexes (Lsm2p-7p and either Lsm1p or 8p): cytoplasmic Lsm1p complex involved in mRNA decay; nuclear Lsm8p complex part of U6 snRNP a	1	4	4	41.9	41.9	10.423	93	1.2392e-35	0.93468	0.87405	0.9015	9.2593	31
1228	YER148W	YER148W	>YER148W SPT15 SGDID:S000000950, Chr V from 465298-466020, Verified ORF, TATA-binding protein, general transcription factor that interacts with other factors to form the preinitiation complex at promoters, essential for viability	1	3	3	15.8	15.8	27.003	240	1.101e-43	0.55646	0.48776	0.53299	6.285	4
1229	YER149C	YER149C	>YER149C PEA2 SGDID:S000000951, Chr V from 467465-466203, reverse complement, Verified ORF, Coiled-coil polarisome protein required for polarized morphogenesis, cell fusion, and low affinity Ca2+ influx; forms polarisome complex with Bni1p, Bud6p, and Spa	1	7	7	28.8	28.8	48.164	420	9.2352e-96	0.89778	0.8723	0.88925	25.819	8
1230	YER151C	YER151C	>YER151C UBP3 SGDID:S000000953, Chr V from 472419-469681, reverse complement, Verified ORF, Ubiquitin-specific protease that interacts with Bre5p to co-regulate anterograde and retrograde transport between endoplasmic reticulum and Golgi compartments; inh	1	21	21	35.1	35.1	101.92	912	0	0.66174	0.64354	0.65574	14.397	58
1232	YER154W	YER154W	>YER154W OXA1 SGDID:S000000956, Chr V from 475015-476223, Verified ORF, Mitochondrial inner membrane insertase, mediates the insertion of both mitochondrial- and nuclear-encoded proteins from the matrix into the inner membrane, interacts with mitochondria	1	5	5	15.2	15.2	44.815	402	1.5447e-25	0.81914	0.32883	0.74108	52.564	10
1233	YER155C	YER155C	>YER155C BEM2 SGDID:S000000957, Chr V from 482843-476340, reverse complement, Verified ORF, Rho GTPase activating protein (RhoGAP) involved in the control of cytoskeleton organization and cellular morphogenesis; required for bud emergence	1	30	30	23.4	23.4	245.43	2167	3.3958e-251	0.81054	0.71076	0.76593	19.125	38
1234	YER156C	YER156C	>YER156C YER156C SGDID:S000000958, Chr V from 484336-483320, reverse complement, Uncharacterized ORF, Putative protein of unknown function; interacts with Hsp82p and copurifies with Ipl1p; expression is copper responsive and downregulated in strains delet	1	15	15	45.9	45.9	38.174	338	1.4863e-294	0.9333	0.85257	0.90928	26.232	47
1235	YER157W	YER157W	>YER157W COG3 SGDID:S000000959, Chr V from 484783-487188, Verified ORF, Essential component of the conserved oligomeric Golgi complex (Cog1p through Cog8p), a cytosolic tethering complex that functions in protein trafficking to mediate fusion of transport	1	12	12	24.3	24.3	92.543	801	1.9981e-138	1.1701	0.94585	1.1342	17.356	9
1236	YER159C	YER159C	>YER159C BUR6 SGDID:S000000961, Chr V from 491953-491525, reverse complement, Verified ORF, Subunit of a heterodimeric NC2 transcription regulator complex with Ncb2p; complex binds to TBP and can repress transcription by preventing preinitiation complex a	1	5	5	37.3	37.3	15.516	142	6.2216e-27	1.2299	1.0844	1.1107	15.59	11
1238	YER162C	YER162C	>YER162C RAD4 SGDID:S000000964, Chr V from 502889-500625, reverse complement, Verified ORF, Protein that recognizes and binds damaged DNA (with Rad23p) during nucleotide excision repair; subunit of Nuclear Excision Repair Factor 2 (NEF2); homolog of human	1	2	2	4.9	4.9	87.203	754	2.7052e-20	1.9813	1.7547	1.8645	0.87194	2
1239	YER163C	YER163C	>YER163C YER163C SGDID:S000000965, Chr V from 503777-503079, reverse complement, Uncharacterized ORF, Putative protein of unknown function; green fluorescent protein (GFP)-fusion protein localizes to the cytoplasm and nucleus; periodically expressed durin	1	5	5	25.4	25.4	26.293	232	6.6327e-13	0.75522	0.60311	0.74033	13.807	7
1240	YER164W	YER164W	>YER164W CHD1 SGDID:S000000966, Chr V from 505387-509793, Verified ORF, Nucleosome remodeling factor that functions in regulation of transcription elongation; contains a chromo domain, a helicase domain and a DNA-binding domain; component of both the SAGA	1	28	28	26.8	26.8	168.24	1468	1.0731e-169	0.49809	0.49007	0.49097	40.122	48
1241	YER165W	YER165W	>YER165W PAB1 SGDID:S000000967, Chr V from 510368-512101, Verified ORF, Poly(A) binding protein, part of the 3-end RNA-processing complex, mediates interactions between the 5 cap structure and the 3 mRNA poly(A) tail, involved in control of poly(A) tai	1	48	48	77.8	77.8	64.343	577	0	0.77783	0.71979	0.75199	33.539	358
1242	YER166W	YER166W	>YER166W DNF1 SGDID:S000000968, Chr V from 512739-517454, Verified ORF, Aminophospholipid translocase (flippase) that localizes primarily to the plasma membrane; contributes to endocytosis, protein transport and cell polarity; type 4 P-type ATPase	1	14	13	15.7	14.9	177.8	1571	4.2013e-241	0.87137	0.82438	0.87137	13.342	17
1244	YER168C	YER168C	>YER168C CCA1 SGDID:S000000970, Chr V from 522664-521024, reverse complement, Verified ORF, ATP (CTP):tRNA-specific tRNA nucleotidyltransferase; different forms targeted to the nucleus, cytosol, and mitochondrion are generated via the use of multiple tran	1	11	11	34.1	34.1	62.484	546	1.7507e-92	0.85627	0.75667	0.82743	20.59	24
1245	YER169W	YER169W	>YER169W RPH1 SGDID:S000000971, Chr V from 523364-525754, Verified ORF, JmjC domain-containing histone demethylase which can specifically demethylate H3K36 tri- and dimethyl modification states; transcriptional repressor of PHR1; Rph1p phosphorylation dur	1	9	9	15.7	15.7	90.21	796	1.1653e-189	1.3273	1.3468	1.3273	13.24	5
1246	YER171W	YER171W	>YER171W RAD3 SGDID:S000000973, Chr V from 527077-529413, Verified ORF, 5 to 3 DNA helicase, involved in nucleotide excision repair and transcription; subunit of RNA polymerase II transcription initiation factor TFIIH; subunit of Nucleotide Excision Rep	1	4	4	7.2	7.2	89.785	778	8.9163e-16	1.0142	1.2644	1.1568	18.722	5
1247	YER172C	YER172C	>YER172C BRR2 SGDID:S000000974, Chr V from 536016-529525, reverse complement, Verified ORF, RNA-dependent ATPase RNA helicase (DEIH box); required for disruption of U4/U6 base-pairing in native snRNPs to activate the spliceosome for catalysis; homologous	1	7	7	4.2	4.2	246.18	2163	5.0956e-16	0.7456	0.82527	0.77929	14.312	8
1248	YER174C	YER174C	>YER174C GRX4 SGDID:S000000976, Chr V from 539163-538429, reverse complement, Verified ORF, Hydroperoxide and superoxide-radical responsive glutathione-dependent oxidoreductase; monothiol glutaredoxin subfamily member along with Grx3p and Grx5p; protects	1	7	6	31.6	28.3	27.493	244	6.8778e-45	0.83182	0.83286	0.83234	47.611	22
1249	YER175C	YER175C	>YER175C TMT1 SGDID:S000000977, Chr V from 540358-539459, reverse complement, Verified ORF, Trans-aconitate methyltransferase, cytosolic enzyme that catalyzes the methyl esterification of 3-isopropylmalate, an intermediate of the leucine biosynthetic path	1	12	12	34.8	34.8	34.768	299	4.4017e-123	10.138	9.6487	10.033	87.616	26
1250	YER176W	YER176W	>YER176W ECM32 SGDID:S000000978, Chr V from 541685-545050, Verified ORF, DNA dependent ATPase/DNA helicase belonging to the Dna2p- and Nam7p-like family of helicases that is involved in modulating translation termination; interacts with the translation te	1	8	8	12.3	12.3	126.97	1121	8.3355e-105	0.68157	0.66948	0.6755	38.841	14
1251	YER177W	YER177W	>YER177W BMH1 SGDID:S000000979, Chr V from 545606-546409, Verified ORF, 14-3-3 protein, major isoform; controls proteome at post-transcriptional level, binds proteins and DNA, involved in regulation of many processes including exocytosis, vesicle transpor	1	27	7	72.7	28.5	30.091	267	0	1.3386	1.2351	1.2995	27.31	166
1252	YER178W	YER178W	>YER178W PDA1 SGDID:S000000980, Chr V from 546812-548074, Verified ORF, E1 alpha subunit of the pyruvate dehydrogenase (PDH) complex, catalyzes the direct oxidative decarboxylation of pyruvate to acetyl-CoA; phosphorylated; regulated by glucose	1	35	35	75.7	75.7	46.343	420	0	1.294	1.2521	1.2748	48.964	134
1253	YER180C-A	YER180C-A	>YER180C-A SLO1 SGDID:S000028437, Chr V from 551117-550860, reverse complement, Verified ORF, Protein interacting with Arl3p, which is a GTPase of the Ras superfamily involved in vesicle-tethering at the Golgi; putative ortholog of human SCOCO	1	3	3	44.7	44.7	9.7348	85	7.7829e-24	1.1002	1.013	1.0557	2.4164	2
1254	YER182W	YER182W	>YER182W FMP10 SGDID:S000000984, Chr V from 552520-553254, Uncharacterized ORF, Putative protein of unknown function; the authentic, non-tagged protein is detected in highly purified mitochondria in high-throughput studies	1	6	6	31.1	31.1	27.698	244	2.6716e-27	2.2869	1.8201	2.0805	29.841	7
1256	YFL001W	YFL001W	>YFL001W DEG1 SGDID:S000001895, Chr VI from 147126-148454, Verified ORF, tRNA:pseudouridine synthase, introduces pseudouridines at position 38 or 39 in tRNA, important for maintenance of translation efficiency and normal cell growth, localizes to both the	1	2	2	7.7	7.7	50.888	442	1.0598e-37	1.0503	1.0345	1.0446	12.97	4
1257	YFL002C	YFL002C	>YFL002C SPB4 SGDID:S000001894, Chr VI from 146929-145109, reverse complement, Verified ORF, Putative ATP-dependent RNA helicase, nucleolar protein required for synthesis of 60S ribosomal subunits at a late step in the pathway; sediments with 66S pre-ribo	1	5	5	8.9	8.9	69.421	606	1.9285e-13	0.52439	0.52574	0.52507	124.13	4
1258	YFL002W-A;YGR161W-B;YDR034C-D	YFL002W-A;YGR161W-B;YDR034C-D	>YFL002W-A YFL002W-A SGDID:S000002962, Chr VI from 138199-139491,139493-143512, transposable_element_gene, Retrotransposon TYA Gag and TYB Pol genes; transcribed/translated as one unit; polyprotein is processed to make a nucleocapsid-like protein (Gag), r	3	24	0	18.4	0	202.04	1770	0	0.11663	0.078608	0.11663	60.985	11
1260	YFL004W	YFL004W	>YFL004W VTC2 SGDID:S000001890, Chr VI from 131805-134291, Verified ORF, Subunit of the vacuolar transporter chaperone (VTC) complex involved in membrane trafficking, vacuolar polyphosphate accumulation, microautophagy and non-autophagic vacuolar fusion	1	27	26	43.4	42.3	95.44	828	7.1914e-250	0.7932	0.79669	0.79603	44.932	48
1261	YFL005W	YFL005W	>YFL005W SEC4 SGDID:S000001889, Chr VI from 130329-130976, Verified ORF, Secretory vesicle-associated Rab GTPase essential for exocytosis; associates with the exocyst component Sec15p and may regulate polarized delivery of transport vesicles to the exocys	1	15	14	69.3	69.3	23.505	215	0	0.95596	0.88587	0.90952	22.027	50
1262	YFL007W	YFL007W	>YFL007W BLM10 SGDID:S000001887, Chr VI from 123474-129905, Verified ORF, Proteasome activator subunit; found in association with core particles, with and without the 19S regulatory particle; required for resistance to bleomycin, may be involved in protec	1	20	20	12.6	12.6	245.99	2143	5.7918e-111	0.64996	0.65764	0.65379	53.531	30
1263	YFL008W	YFL008W	>YFL008W SMC1 SGDID:S000001886, Chr VI from 119424-123101, Verified ORF, Subunit of the multiprotein cohesin complex, essential protein involved in chromosome segregation and in double-strand DNA break repair; SMC chromosomal ATPase family member, binds D	1	9	9	11.1	11.1	141.28	1225	1.8242e-35	0.77068	0.65597	0.7705	53.434	15
1264	YFL009W	YFL009W	>YFL009W CDC4 SGDID:S000001885, Chr VI from 116139-118478, Verified ORF, F-box protein required for G1/S and G2/M transition, associates with Skp1p and Cdc53p to form a complex, SCFCdc4, which acts as ubiquitin-protein ligase directing ubiquitination of t	1	4	4	10.5	10.5	86.089	779	3.4732e-21	0.23414	0.17747	0.21203	15.795	3
1265	YFL010C	YFL010C	>YFL010C WWM1 SGDID:S000001884, Chr VI from 115737-115102, reverse complement, Verified ORF, WW domain containing protein of unknown function; binds to Mca1p, a caspase-related protease that regulates H2O2-induced apoptosis; overexpression causes Gi phase	1	5	5	43.6	43.6	22.655	211	1.9871e-133	0.81622	0.72655	0.79365	8.7154	10
1267	YFL014W	YFL014W	>YFL014W HSP12 SGDID:S000001880, Chr VI from 107250-107579, Verified ORF, Plasma membrane localized protein that protects membranes from desiccation; induced by heat shock, oxidative stress, osmostress, stationary phase entry, glucose depletion, oleate an	1	17	17	89.9	89.9	11.693	109	0	9.9147	8.6967	9.5129	24.044	36
1268	YFL016C	YFL016C	>YFL016C MDJ1 SGDID:S000001878, Chr VI from 106230-104695, reverse complement, Verified ORF, Co-chaperone that stimulates the ATPase activity of the HSP70 protein Ssc1p; involved in protein folding/refolding in the mitochodrial matrix; required for proteo	1	16	16	32.3	32.3	55.56	511	3.7197e-110	1.8096	1.3843	1.7352	48.497	31
1269	YFL017C	YFL017C	>YFL017C GNA1 SGDID:S000001877, Chr VI from 104456-103977, reverse complement, Verified ORF, Evolutionarily conserved glucosamine-6-phosphate acetyltransferase required for multiple cell cycle events including passage through START, DNA synthesis, and mit	1	5	5	49.1	49.1	18.135	159	2.1307e-84	1.1268	1.0112	1.0845	25.463	23
1270	YFL018C	YFL018C	>YFL018C LPD1 SGDID:S000001876, Chr VI from 103121-101622, reverse complement, Verified ORF, Dihydrolipoamide dehydrogenase, the lipoamide dehydrogenase component (E3) of the pyruvate dehydrogenase and 2-oxoglutarate dehydrogenase multi-enzyme complexes	1	43	43	78.6	78.6	54.009	499	0	1.5039	1.4197	1.4737	25.426	121
1271	YFL021W	YFL021W	>YFL021W GAT1 SGDID:S000001873, Chr VI from 95964-97496, Verified ORF, Transcriptional activator of genes involved in nitrogen catabolite repression; contains a GATA-1-type zinc finger DNA-binding motif; activity and localization regulated by nitrogen lim	1	7	7	13.9	13.9	56.327	510	8.4983e-31	1.1741		1.1741	NaN	1
1272	YFL022C	YFL022C	>YFL022C FRS2 SGDID:S000001872, Chr VI from 95008-93497, reverse complement, Verified ORF, Alpha subunit of cytoplasmic phenylalanyl-tRNA synthetase, forms a tetramer with Frs1p to form active enzyme; evolutionarily distant from mitochondrial phenylalanyl	1	34	34	72.2	72.2	57.511	503	0	0.82551	0.78115	0.7988	22.339	160
1273	YFL023W	YFL023W	>YFL023W BUD27 SGDID:S000001871, Chr VI from 90984-93374, Verified ORF, Protein involved in bud-site selection, nutrient signaling, and gene expression controlled by TOR kinase; diploid mutants show a random budding pattern rather than the wild-type bipol	1	3	3	5.2	5.2	91.421	796	3.9044e-75	0.38288	0.55538	0.46113	30.833	2
1275	YFL025C	YFL025C	>YFL025C BST1 SGDID:S000001869, Chr VI from 87232-84143, reverse complement, Verified ORF, GPI inositol deacylase of the ER that negatively regulates COPII vesicle formation, prevents production of vesicles with defective subunits, required for proper dis	1	2	2	1.9	1.9	117.75	1029	5.0122e-06	0.88282	1.1677	0.98683	24.145	3
1276	YFL028C	YFL028C	>YFL028C CAF16 SGDID:S000001866, Chr VI from 80211-79342, reverse complement, Verified ORF, Part of evolutionarily-conserved CCR4-NOT regulatory complex; contains single ABC-type ATPase domain but no transmembrane domain; interacts with several subunits o	1	13	13	50.2	50.2	33.09	289	2.4937e-212	1.8099	1.7039	1.7693	35.242	21
1277	YFL029C	YFL029C	>YFL029C CAK1 SGDID:S000001865, Chr VI from 79159-78053, reverse complement, Verified ORF, Cyclin-dependent kinase-activating kinase required for passage through the cell cycle, phosphorylates and activates Cdc28p; nucleotide-binding pocket differs signif	1	3	3	14.1	14.1	42.186	368	2.595e-09	1.2419		1.2419	20.321	2
1278	YFL033C	YFL033C	>YFL033C RIM15 SGDID:S000001861, Chr VI from 74425-69113, reverse complement, Verified ORF, Glucose-repressible protein kinase involved in signal transduction during cell proliferation in response to nutrients, specifically the establishment of stationary	1	8	8	7.6	7.6	196.53	1770	9.8609e-185	1.1014		1.1014	5.5161	2
1279	YFL034C-A	YFL034C-A	>YFL034C-A RPL22B SGDID:S000006436, Chr VI from 64931-64920,64598-64242, reverse complement, Verified ORF, Protein component of the large (60S) ribosomal subunit, has similarity to Rpl22Ap and to rat L22 ribosomal protein	1	5	1	37.7	18	13.826	122	8.5916e-108	0.83839	0.74064	0.78181	8.505	10
1280	YFL034C-B	YFL034C-B	>YFL034C-B MOB2 SGDID:S000001859, Chr VI from 63992-63973,63858-63015, reverse complement, Verified ORF, Component of the RAM signaling network, that activates the Cbk1p kinase, thereby facilitating the Ace2p-dependent daughter cell-specific transcription	1	3	3	19.5	19.5	33.275	287	9.5254e-56		1.1455	1.1455	NaN	1
1281	YFL034W	YFL034W	>YFL034W YFL034W SGDID:S000001860, Chr VI from 65475-68696, Uncharacterized ORF, Putative integral membrane protein that interacts with Rpp0p, which is a component of the ribosomal stalk	1	10	10	15.1	15.1	119.5	1073	3.3697e-140	0.83429		0.83429	21.126	2
1282	YFL036W	YFL036W	>YFL036W RPO41 SGDID:S000001858, Chr VI from 58781-62836, Verified ORF, Mitochondrial RNA polymerase; single subunit enzyme similar to those of T3 and T7 bacteriophages; requires a specificity subunit encoded by MTF1 for promoter recognition	1	5	5	4.1	4.1	153.05	1351	1.0785e-08	0.24225	0.78555	0.48837	110.23	4
1283	YFL037W	YFL037W	>YFL037W TUB2 SGDID:S000001857, Chr VI from 56335-57708, Verified ORF, Beta-tubulin; associates with alpha-tubulin (Tub1p and Tub3p) to form tubulin dimer, which polymerizes to form microtubules	1	14	14	45.1	45.1	50.922	457	0	1.0182	1.061	1.0451	23.366	65
1284	YFL038C	YFL038C	>YFL038C YPT1 SGDID:S000001856, Chr VI from 55985-55365, reverse complement, Verified ORF, Rab family small GTPase, involved in the ER-to-Golgi step of the secretory pathway; complex formation with the Rab escort protein Mrs6p is required for prenylation	1	12	12	61.7	61.7	23.214	206	6.7473e-228	0.87769	0.81462	0.83397	11.659	48
1285	YFL039C	YFL039C	>YFL039C ACT1 SGDID:S000001855, Chr VI from 54695-54686,54377-53260, reverse complement, Verified ORF, Actin, structural protein involved in cell polarization, endocytosis, and other cytoskeletal functions	1	24	15	68.3	56.8	41.689	375	0	1.1479	1.0982	1.1232	12.649	277
1286	YFL041W	YFL041W	>YFL041W FET5 SGDID:S000001853, Chr VI from 49139-51007, Verified ORF, Multicopper oxidase, integral membrane protein with similarity to Fet3p; may have a role in iron transport	1	3	3	8.8	8.8	70.879	622	7.5481e-18		1.0969	1.0969	NaN	1
1287	YFL042C	YFL042C	>YFL042C YFL042C SGDID:S000001852, Chr VI from 47744-45720, reverse complement, Uncharacterized ORF, Putative protein of unknown function; YFL042C is not an essential gene	1	7	7	23.4	23.4	76.346	674	2.1369e-35		1.5024	1.5024	NaN	1
1288	YFL044C	YFL044C	>YFL044C OTU1 SGDID:S000001850, Chr VI from 45560-44655, reverse complement, Verified ORF, Deubiquitylation enzyme that binds to the chaperone-ATPase Cdc48p; may contribute to regulation of protein degradation by deubiquitylating substrates that have been	1	4	4	19.3	19.3	33.51	301	4.446e-58	1.6605	1.5737	1.6532	12.95	7
1289	YFL045C	YFL045C	>YFL045C SEC53 SGDID:S000001849, Chr VI from 44392-43628, reverse complement, Verified ORF, Phosphomannomutase, involved in synthesis of GDP-mannose and dolichol-phosphate-mannose; required for folding and glycosylation of secretory proteins in the ER lum	1	20	20	71.3	71.3	29.063	254	0	0.81323	0.78734	0.80661	33.278	94
1290	YFL046W	YFL046W	>YFL046W FMP32 SGDID:S000001848, Chr VI from 42815-43438, Uncharacterized ORF, Putative protein of unknown function; the authentic, non-tagged protein is detected in highly purified mitochondria in high-throughput studies	1	2	2	18.4	18.4	24.018	207	2.1858e-10	2.1071		2.1071	8.9966	2
1291	YFL047W	YFL047W	>YFL047W RGD2 SGDID:S000001847, Chr VI from 40421-42565, Verified ORF, GTPase-activating protein (RhoGAP) for Cdc42p and Rho5p	1	14	14	22.5	22.5	82.208	714	3.9783e-61	1.3074	1.3768	1.3377	22.838	27
1292	YFL048C	YFL048C	>YFL048C EMP47 SGDID:S000001846, Chr VI from 40180-38843, reverse complement, Verified ORF, Integral membrane component of endoplasmic reticulum-derived COPII-coated vesicles, which function in ER to Golgi transport	1	16	16	42.2	42.2	50.33	445	1.1007e-122	0.65218	0.65083	0.65213	54.05	26
1294	YFL053W	YFL053W	>YFL053W DAK2 SGDID:S000001841, Chr VI from 23423-25198, Verified ORF, Dihydroxyacetone kinase, required for detoxification of dihydroxyacetone (DHA); involved in stress adaptation	1	1	1	2.4	2.4	62.134	591	4.193e-07		2.0744	2.0744	53.318	2
1297	YFR001W	YFR001W	>YFR001W LOC1 SGDID:S000001897, Chr VI from 149105-149719, Verified ORF, Nuclear protein involved in asymmetric localization of ASH1 mRNA; binds double-stranded RNA in vitro; constituent of 66S pre-ribosomal particles	1	10	10	39.7	39.7	23.59	204	6.1446e-63	0.82993	0.78786	0.81339	11.811	7
1298	YFR002W	YFR002W	>YFR002W NIC96 SGDID:S000001898, Chr VI from 150011-152530, Verified ORF, Component of the nuclear pore complex, required for nuclear pore formation; forms a subcomplex with Nsp1p, Nup57p, and Nup49p	1	16	16	25.6	25.6	96.173	839	1.761e-162	1.1085	1.0856	1.0966	12.109	26
1300	YFR004W	YFR004W	>YFR004W RPN11 SGDID:S000001900, Chr VI from 153388-154308, Verified ORF, Metalloprotease subunit of the 19S regulatory particle of the 26S proteasome lid; couples the deubiquitination and degradation of proteasome substrates; involved, independent of cat	1	16	16	52.6	52.6	34.398	306	5.0625e-99	1.0002	0.95659	0.99562	60.232	36
1301	YFR005C	YFR005C	>YFR005C SAD1 SGDID:S000001901, Chr VI from 155868-154522, reverse complement, Verified ORF, Conserved zinc-finger domain protein involved in pre-mRNA splicing, required for assembly of U4 snRNA into the U4/U6 particle	1	3	3	7.8	7.8	52.166	448	7.2523e-10	1.3359	1.1575	1.2435	6.5673	2
1302	YFR006W	YFR006W	>YFR006W YFR006W SGDID:S000001902, Chr VI from 156139-157746, Uncharacterized ORF, Putative X-Pro aminopeptidase; green fluorescent protein (GFP)-fusion protein localizes to the cytoplasm; YFR006W is not an essential gene	1	12	12	28	28	61.753	535	2.2419e-45	1.781	1.8589	1.8116	33.743	22
1303	YFR007W	YFR007W	>YFR007W YFH7 SGDID:S000001903, Chr VI from 159293-160354, Verified ORF, Putative kinase with similarity to the phosphoribulokinase/uridine kinase/bacterial pantothenate kinase (PRK/URK/PANK) subfamily of P-loop kinases	1	2	2	10.5	10.5	39.885	353	7.4745e-10	1.8419	1.4504	1.8168	11.332	3
1304	YFR008W	YFR008W	>YFR008W FAR7 SGDID:S000001904, Chr VI from 160529-161194, Verified ORF, Protein involved in recovery from cell cycle arrest in response to pheromone, in a Far1p-independent pathway; interacts with Far3p, Far8p, Far9p, Far10p, and Far11p	1	3	3	14.9	14.9	25.915	221	1.0658e-06	0.98546		0.98546	20.362	2
1305	YFR009W	YFR009W	>YFR009W GCN20 SGDID:S000001905, Chr VI from 162482-164740, Verified ORF, Positive regulator of the Gcn2p kinase activity, forms a complex with Gcn1p; proposed to stimulate Gcn2p activation by an uncharged tRNA	1	31	31	50.9	50.9	85.026	752	0	0.9105	0.9026	0.90615	31.832	76
1306	YFR010W	YFR010W	>YFR010W UBP6 SGDID:S000001906, Chr VI from 165060-166559, Verified ORF, Ubiquitin-specific protease situated in the base subcomplex of the 26S proteasome, releases free ubiquitin from branched polyubiquitin chains; works in opposition to polyubiquitin el	1	22	22	56.7	56.7	57.11	499	0	1.3794	1.3379	1.363	40.351	62
1307	YFR011C	YFR011C	>YFR011C AIM13 SGDID:S000001907, Chr VI from 167251-166739, reverse complement, Verified ORF, Putative protein of unknown function; the authentic, non-tagged protein is detected in highly purified mitochondria; null mutant displays reduced respiratory gro	1	4	4	34.1	34.1	18.855	170	4.1703e-256	0.99622	0.69729	0.9346	27.916	10
1308	YFR013W	YFR013W	>YFR013W IOC3 SGDID:S000001909, Chr VI from 169914-172277, Verified ORF, Member of a complex (Isw1a) with Isw1p that has nucleosome-stimulated ATPase activity and represses transcription initiation by specific positioning of a promoter proximal dinucleoso	1	3	3	3.7	3.7	90.896	787	1.5164e-12	1.192	1.1411	1.1411	8.4005	3
1309	YFR014C	YFR014C	>YFR014C CMK1 SGDID:S000001910, Chr VI from 173869-172529, reverse complement, Verified ORF, Calmodulin-dependent protein kinase; may play a role in stress response, many CA++/calmodulan dependent phosphorylation substrates demonstrated in vitro, amino ac	1	8	8	26.2	26.2	50.296	446	3.7724e-147	1.4104	1.5089	1.4628	25.95	14
1310	YFR015C	YFR015C	>YFR015C GSY1 SGDID:S000001911, Chr VI from 176383-174257, reverse complement, Verified ORF, Glycogen synthase with similarity to Gsy2p, the more highly expressed yeast homolog; expression induced by glucose limitation, nitrogen starvation, environmental	1	12	7	20.3	16.4	80.509	708	3.0659e-74	1.4298	1.439	1.4314	9.8072	13
1311	YFR016C	YFR016C	>YFR016C YFR016C SGDID:S000001912, Chr VI from 180735-177034, reverse complement, Verified ORF, Putative protein of unknown function; green fluorescent protein (GFP)-fusion protein localizes to the cytoplasm and bud; interacts with Spa2p; YFL016C is not a	1	23	23	30.2	30.2	137.7	1233	9.2561e-218	1.0098	0.87872	0.9542	34.591	24
1312	YFR017C	YFR017C	>YFR017C YFR017C SGDID:S000001913, Chr VI from 182849-182262, reverse complement, Uncharacterized ORF, Putative protein of unknown function; green fluorescent protein (GFP)-fusion protein localizes to the cytoplasm and is induced in response to the DNA-da	1	4	4	25.6	25.6	21.783	195	7.0951e-48	5.5504	4.9382	5.2354	0.32974	2
1313	YFR019W	YFR019W	>YFR019W FAB1 SGDID:S000001915, Chr VI from 184490-191326, Verified ORF, 1-phosphatidylinositol-3-phosphate 5-kinase; vacuolar membrane kinase that generates phosphatidylinositol (3,5)P2, which is involved in vacuolar sorting and homeostasis	1	13	13	10.3	10.3	257.45	2278	1.0389e-213	0.87065	0.84878	0.862	17.591	30
1314	YFR021W	YFR021W	>YFR021W ATG18 SGDID:S000001917, Chr VI from 194800-196302, Verified ORF, Phosphoinositide binding protein required for vesicle formation in autophagy and the cytoplasm-to-vacuole targeting (Cvt) pathway; binds both phosphatidylinositol (3,5)-bisphosphate	1	5	5	16.2	16.2	55.102	500	7.9943e-41	1.0275	0.9841	1.0117	8.8028	11
1315	YFR022W	YFR022W	>YFR022W ROG3 SGDID:S000001918, Chr VI from 196821-199022, Verified ORF, Protein that binds the ubiquitin ligase Rsp5p via its 2 PY motifs; has similarity to Rod1p; mutation suppresses the temperature sensitivity of an mck1 rim11 double mutant; proposed t	1	3	3	8.7	8.7	79.708	733	4.3612e-28		0.66368	0.66368	NaN	1
1316	YFR023W	YFR023W	>YFR023W PES4 SGDID:S000001919, Chr VI from 199862-201697, Verified ORF, Poly(A) binding protein, suppressor of DNA polymerase epsilon mutation, similar to Mip6p	1	4	4	8.5	8.5	70.842	611	8.1438e-07	0.39991	0.82221	0.57342	54.646	6
1317	YFR024C-A	YFR024C-A	>YFR024C-A LSB3 SGDID:S000002968, Chr VI from 203421-203375,203280-201948, reverse complement, Verified ORF, Protein containing a C-terminal SH3 domain; binds Las17p, which is a homolog of human Wiskott-Aldrich Syndrome protein involved in actin patch ass	1	11	9	33.3	30.9	49.343	459	1.3256e-129	1.2372	1.1172	1.1749	21.102	20
1318	YFR025C	YFR025C	>YFR025C HIS2 SGDID:S000001921, Chr VI from 204738-203731, reverse complement, Verified ORF, Histidinolphosphatase, catalyzes the eighth step in histidine biosynthesis; mutations cause histidine auxotrophy and sensitivity to Cu, Co, and Ni salts; transcri	1	3	3	16.7	16.7	38.581	335	3.211e-13	1.071	0.7272	0.75428	35.012	3
1319	YFR028C	YFR028C	>YFR028C CDC14 SGDID:S000001924, Chr VI from 210056-208401, reverse complement, Verified ORF, Protein phosphatase required for mitotic exit; located in the nucleolus until liberated by the FEAR and Mitotic Exit Network in anaphase, enabling it to act on k	1	5	5	16.5	16.5	61.906	551	1.3385e-82	0.61138	0.60466	0.60466	17.037	6
1320	YFR029W	YFR029W	>YFR029W PTR3 SGDID:S000001925, Chr VI from 210925-212961, Verified ORF, Component of the SPS plasma membrane amino acid sensor system (Ssy1p-Ptr3p-Ssy5p), which senses external amino acid concentration and transmits intracellular signals that result in r	1	2	2	4	4	76.285	678	3.0833e-17	1.0947		1.0947	NaN	1
1321	YFR030W	YFR030W	>YFR030W MET10 SGDID:S000001926, Chr VI from 213300-216407, Verified ORF, Subunit alpha of assimilatory sulfite reductase, which converts sulfite into sulfide	1	7	7	10.9	10.9	114.83	1035	8.7176e-53	2.611	1.905	2.576	14.944	8
1322	YFR031C-A;YIL018W	YFR031C-A;YIL018W	>YFR031C-A RPL2A SGDID:S000002104, Chr VI from 221406-221403,221255-220495, reverse complement, Verified ORF, Protein component of the large (60S) ribosomal subunit, identical to Rpl2Bp and has similarity to E. coli L2 and rat L8 ribosomal proteins;>YIL0	2	30	30	83.9	83.9	27.408	254	0	0.67202	0.61336	0.6443	15.474	381
1323	YFR032C-A	YFR032C-A	>YFR032C-A RPL29 SGDID:S000006437, Chr VI from 223425-223246, reverse complement, Verified ORF, Protein component of the large (60S) ribosomal subunit, has similarity to rat L29 ribosomal protein; not essential for translation, but required for proper joi	1	8	8	84.7	84.7	6.6687	59	1.2162e-38	0.70082		0.70082	12.7	6
1325	YFR037C	YFR037C	>YFR037C RSC8 SGDID:S000001933, Chr VI from 229173-227500, reverse complement, Verified ORF, Component of the RSC chromatin remodeling complex; essential for viability and mitotic growth; homolog of SWI/SNF subunit Swi3p, but unlike Swi3p, does not activa	1	16	16	37.2	37.2	63.167	557	2.7547e-165	0.90741	0.85216	0.87118	12.812	19
1326	YFR038W	YFR038W	>YFR038W IRC5 SGDID:S000001934, Chr VI from 229367-231928, Verified ORF, Putative ATPase containing the DEAD/H helicase-related sequence motif; null mutant displays increased levels of spontaneous Rad52p foci	1	3	3	8.7	8.7	96.964	853	6.2579e-144	0.46377		0.46377	NaN	1
1327	YFR039C	YFR039C	>YFR039C YFR039C SGDID:S000001935, Chr VI from 233531-231999, reverse complement, Uncharacterized ORF, Putative protein of unknown function; may be involved in response to high salt and changes in carbon source; deletion mutant has decreased spore surviva	1	2	2	4.5	4.5	59.359	510	1.6676e-11	0.42098		0.42098	4.8577	2
1328	YFR040W	YFR040W	>YFR040W SAP155 SGDID:S000001936, Chr VI from 234229-237237, Verified ORF, Protein that forms a complex with the Sit4p protein phosphatase and is required for its function; member of a family of similar proteins including Sap4p, Sap185p, and Sap190p	1	9	9	17.1	17.1	114.99	1002	1.4745e-176	0.98632	0.87372	0.91598	15.978	9
1329	YFR041C	YFR041C	>YFR041C ERJ5 SGDID:S000001937, Chr VI from 238242-237355, reverse complement, Verified ORF, Type I membrane protein with a J domain is required to preserve the folding capacity of the endoplasmic reticulum; loss of the non-essential ERJ5 gene leads to a	1	4	4	18.6	18.6	34.191	295	2.5382e-17	0.34303	0.37055	0.35652	11.139	6
1330	YFR042W	YFR042W	>YFR042W KEG1 SGDID:S000001938, Chr VI from 238445-239047, Verified ORF, Integral membrane protein of the ER; physically interacts with Kre6p; has a role in the synthesis of beta-1,6-glucan in the cell wall; required for cell viability	1	2	2	14	14	23.555	200	4.4068e-11	0.82408	0.81186	0.81186	9.5683	5
1331	YFR043C	YFR043C	>YFR043C IRC6 SGDID:S000001939, Chr VI from 239814-239101, reverse complement, Verified ORF, Putative protein of unknown function; null mutant displays increased levels of spontaneous Rad52p foci	1	1	1	5.5	5.5	27.878	237	0.0020113	0.66464	1.0927	0.70575	26.905	4
1332	YFR044C	YFR044C	>YFR044C DUG1 SGDID:S000001940, Chr VI from 241424-239979, reverse complement, Verified ORF, Cys-Gly metallo-di-peptidase; forms a complex with Dug2p and Dug3p to degrade glutathione (GSH) and other peptides containing a gamma-glu-X bond in an alternative	1	31	31	59.9	59.9	52.871	481	0	1.2293	1.2001	1.2137	13.496	108
1333	YFR045W	YFR045W	>YFR045W YFR045W SGDID:S000001941, Chr VI from 241985-241996,242069-242986, Uncharacterized ORF, Putative mitochondrial transport protein; null mutant is viable, exhibits decreased levels of chitin and normal resistance to calcofluor white	1	1	1	3.2	3.2	34.391	309	3.1162e-06	2.7647		2.7647	32.073	2
1335	YFR047C	YFR047C	>YFR047C BNA6 SGDID:S000001943, Chr VI from 245153-244266, reverse complement, Verified ORF, Quinolinate phosphoribosyl transferase, required for the de novo biosynthesis of NAD from tryptophan via kynurenine; expression regulated by Hst1p	1	5	5	24.7	24.7	32.365	295	2.6587e-35	1.5596	1.2405	1.4804	42.663	18
1336	YFR048W	YFR048W	>YFR048W RMD8 SGDID:S000001944, Chr VI from 246133-248121, Verified ORF, Cytosolic protein required for sporulation	1	2	2	3.2	3.2	75.913	662	1.7039e-05		0.74924	0.74924	NaN	1
1337	YFR049W	YFR049W	>YFR049W YMR31 SGDID:S000001945, Chr VI from 248510-248881, Verified ORF, Mitochondrial ribosomal protein of the small subunit, has similarity to human mitochondrial ribosomal protein MRP-S36	1	6	6	47.2	47.2	13.689	123	1.1048e-13	1.8882	1.6998	1.8741	9.3683	9
1338	YFR050C	YFR050C	>YFR050C PRE4 SGDID:S000001946, Chr VI from 249853-249053, reverse complement, Verified ORF, Beta 7 subunit of the 20S proteasome	1	7	7	35.3	35.3	29.443	266	2.1444e-84	1.1884	1.1842	1.1842	20.122	11
1339	YFR051C	YFR051C	>YFR051C RET2 SGDID:S000001947, Chr VI from 251790-250150, reverse complement, Verified ORF, Delta subunit of the coatomer complex (COPI), which coats Golgi-derived transport vesicles; involved in retrograde transport between Golgi and ER	1	12	12	39	39	60.627	546	2.6314e-131	0.949	0.92895	0.94202	7.5272	37
1340	YFR052W	YFR052W	>YFR052W RPN12 SGDID:S000001948, Chr VI from 252492-253316, Verified ORF, Subunit of the 19S regulatory particle of the 26S proteasome lid; synthetically lethal with RPT1, which is an ATPase component of the 19S regulatory particle; physically interacts w	1	9	9	40.5	40.5	31.919	274	0	1.0305	1.0076	1.0197	8.3426	53
1341	YFR053C	YFR053C	>YFR053C HXK1 SGDID:S000001949, Chr VI from 255036-253579, reverse complement, Verified ORF, Hexokinase isoenzyme 1, a cytosolic protein that catalyzes phosphorylation of glucose during glucose metabolism; expression is highest during growth on non-glucos	1	31	27	76.3	71.1	53.738	485	0	2.1028	1.91	2.0387	38.305	122
1342	YGL001C	YGL001C	>YGL001C ERG26 SGDID:S000002969, Chr VII from 496506-495457, reverse complement, Verified ORF, C-3 sterol dehydrogenase, catalyzes the second of three steps required to remove two C-4 methyl groups from an intermediate in ergosterol biosynthesis	1	9	9	47.6	47.6	38.706	349	3.8099e-198	0.82105	0.81117	0.82048	20.607	15
1343	YGL004C	YGL004C	>YGL004C RPN14 SGDID:S000002972, Chr VII from 491960-490707, reverse complement, Verified ORF, Proteasome-interacting protein involved in the assembly of the base subcomplex of the 19S proteasome regulatory particle (RP); null mutants accumulate ubiquitin	1	3	3	9.8	9.8	46.382	417	3.301e-12	1.6268	0.75028	1.3925	37.549	4
1344	YGL005C	YGL005C	>YGL005C COG7 SGDID:S000002973, Chr VII from 490551-489712, reverse complement, Verified ORF, Component of the conserved oligomeric Golgi complex (Cog1p through Cog8p), a cytosolic tethering complex that functions in protein trafficking to mediate fusion	1	3	3	15.8	15.8	31.775	279	6.9844e-10	1.0551	0.91302	0.98151	7.7795	2
1345	YGL006W	YGL006W	>YGL006W PMC1 SGDID:S000002974, Chr VII from 485925-489446, Verified ORF, Vacuolar Ca2+ ATPase involved in depleting cytosol of Ca2+ ions; prevents growth inhibition by activation of calcineurin in the presence of elevated concentrations of calcium; simil	1	7	7	6.5	6.5	130.86	1173	3.3403e-55	1.6445		1.6445	11.95	6
1346	YGL008C;YPL036W	YGL008C;YPL036W	>YGL008C PMA1 SGDID:S000002976, Chr VII from 482671-479915, reverse complement, Verified ORF, Plasma membrane H+-ATPase, pumps protons out of the cell; major regulator of cytoplasmic pH and plasma membrane potential; part of the P2 subgroup of cation-tran	2	46	46	45.1	45.1	99.618	918	0	1.0087	0.88137	0.95889	45.835	361
1347	YGL009C	YGL009C	>YGL009C LEU1 SGDID:S000002977, Chr VII from 478657-476318, reverse complement, Verified ORF, Isopropylmalate isomerase, catalyzes the second step in the leucine biosynthesis pathway	1	52	52	67.4	67.4	85.793	779	0	1.2996	1.3806	1.3319	23.818	202
1348	YGL011C	YGL011C	>YGL011C SCL1 SGDID:S000002979, Chr VII from 475252-474494, reverse complement, Verified ORF, Alpha 1 subunit of the 20S proteasome involved in the degradation of ubiquitinated substrates; 20S proteasome is the core complex of the 26S proteasome; essentia	1	17	17	72.6	72.6	28.001	252	7.0524e-163	1.109	1.0758	1.0899	45.013	36
1349	YGL012W	YGL012W	>YGL012W ERG4 SGDID:S000002980, Chr VII from 472860-474281, Verified ORF, C-24(28) sterol reductase, catalyzes the final step in ergosterol biosynthesis; mutants are viable, but lack ergosterol	1	8	8	16.5	16.5	56.039	473	1.3821e-24	0.69859	0.66868	0.68105	20.619	37
1350	YGL013C	YGL013C	>YGL013C PDR1 SGDID:S000002981, Chr VII from 472303-469097, reverse complement, Verified ORF, Zinc cluster protein that is a master regulator involved in recruiting other zinc cluster proteins to pleiotropic drug response elements (PDREs) to fine tune the	1	3	3	4.3	4.3	121.79	1068	1.9084e-17		1.0796	1.0796	21.911	3
1351	YGL014W	YGL014W	>YGL014W PUF4 SGDID:S000002982, Chr VII from 466146-468812, Verified ORF, Member of the PUF protein family, which is defined by the presence of Pumilio homology domains that confer RNA binding activity; preferentially binds mRNAs encoding nucleolar riboso	1	12	12	23.5	23.5	97.797	888	2.1679e-88	0.91638	0.87159	0.87948	18.135	15
1352	YGL016W	YGL016W	>YGL016W KAP122 SGDID:S000002984, Chr VII from 461671-464916, Verified ORF, Karyopherin beta, responsible for import of the Toa1p-Toa2p complex into the nucleus; binds to nucleoporins Nup1p and Nup2p; may play a role in regulation of pleiotropic drug resi	1	8	8	11.3	11.3	123.53	1081	3.7108e-104	1.0238	1.0524	1.0362	85.028	22
1353	YGL018C	YGL018C	>YGL018C JAC1 SGDID:S000002986, Chr VII from 459669-459115, reverse complement, Verified ORF, Specialized J-protein that functions with Hsp70 in Fe-S cluster biogenesis in mitochondria, involved in iron metabolism; contains a J domain typical to J-type ch	1	1	1	9.8	9.8	21.778	184	1.2815e-06	0.43462	0.80406	0.70994	137.29	4
1354	YGL019W	YGL019W	>YGL019W CKB1 SGDID:S000002987, Chr VII from 458161-458997, Verified ORF, Beta regulatory subunit of casein kinase 2, a Ser/Thr protein kinase with roles in cell growth and proliferation; the holoenzyme also contains CKA1, CKA2 and CKB2, the many substrat	1	5	5	23.4	23.4	32.264	278	8.5607e-62	1.0201	0.97985	0.99629	6.9139	25
1355	YGL020C	YGL020C	>YGL020C GET1 SGDID:S000002988, Chr VII from 457875-457168, reverse complement, Verified ORF, Subunit of the GET complex; involved in insertion of proteins into the ER membrane; required for the retrieval of HDEL proteins from the Golgi to the ER in an ER	1	5	5	20.4	20.4	27.092	235	4.628e-67	0.99425	0.84532	0.93101	11.274	12
1356	YGL021W	YGL021W	>YGL021W ALK1 SGDID:S000002989, Chr VII from 454790-457072, Verified ORF, Protein kinase; accumulation and phosphorylation are periodic during the cell cycle; phosphorylated in response to DNA damage; contains characteristic motifs for degradation via the	1	15	15	25	25	86.086	760	5.2035e-215	0.53282	0.51026	0.51671	51.517	4
1357	YGL022W	YGL022W	>YGL022W STT3 SGDID:S000002990, Chr VII from 452409-454565, Verified ORF, Subunit of the oligosaccharyltransferase complex of the ER lumen, which catalyzes asparagine-linked glycosylation of newly synthesized proteins; forms a subcomplex with Ost3p and Os	1	11	11	16.6	16.6	81.528	718	3.4903e-77	0.82172	0.75681	0.78205	10.843	11
1358	YGL023C	YGL023C	>YGL023C PIB2 SGDID:S000002991, Chr VII from 452109-450202, reverse complement, Verified ORF, Protein binding phosphatidylinositol 3-phosphate, involved in telomere-proximal repression of gene expression; similar to Fab1 and Vps27	1	10	10	29.9	29.9	70.616	635	4.1368e-178	0.97565		0.97565	NaN	1
1359	YGL025C	YGL025C	>YGL025C PGD1 SGDID:S000002993, Chr VII from 449962-448769, reverse complement, Verified ORF, Subunit of the RNA polymerase II mediator complex; associates with core polymerase subunits to form the RNA polymerase II holoenzyme; essential for basal and act	1	3	3	11.6	11.6	43.079	397	1.0505e-45	0.86495	0.79884	0.82069	4.3964	3
1360	YGL026C	YGL026C	>YGL026C TRP5 SGDID:S000002994, Chr VII from 448540-446417, reverse complement, Verified ORF, Tryptophan synthase, catalyzes the last step of tryptophan biosynthesis; regulated by the general control system of amino acid biosynthesis	1	50	50	75.4	75.4	76.625	707	0	1.3153	1.2395	1.2789	35.636	293
1361	YGL027C	YGL027C	>YGL027C CWH41 SGDID:S000002995, Chr VII from 446148-443647, reverse complement, Verified ORF, Processing alpha glucosidase I, ER type II integral membrane N-glycoprotein involved in assembly of cell wall beta 1,6 glucan and asparagine-linked protein glyc	1	12	12	23.8	23.8	96.506	833	5.055e-248	0.8252	0.7997	0.81287	12.771	20
1362	YGL030W	YGL030W	>YGL030W RPL30 SGDID:S000002998, Chr VII from 439096-439098,439329-439643, Verified ORF, Protein component of the large (60S) ribosomal subunit, has similarity to rat L30 ribosomal protein; involved in pre-rRNA processing in the nucleolus; autoregulates s	1	12	12	75.2	75.2	11.415	105	0	0.71477	0.6561	0.69122	11.47	112
1363	YGL031C	YGL031C	>YGL031C RPL24A SGDID:S000002999, Chr VII from 437939-437472, reverse complement, Verified ORF, Ribosomal protein L30 of the large (60S) ribosomal subunit, nearly identical to Rpl24Bp and has similarity to rat L24 ribosomal protein; not essential for tran	1	14	3	50.3	11	17.613	155	2.5244e-127	0.70155	0.66397	0.6971	79.828	62
1364	YGL035C	YGL035C	>YGL035C MIG1 SGDID:S000003003, Chr VII from 433067-431553, reverse complement, Verified ORF, Transcription factor involved in glucose repression; sequence specific DNA binding protein containing two Cys2His2 zinc finger motifs; regulated by the SNF1 kina	1	7	7	45.2	45.2	55.531	504	5.1621e-84		0.77107	0.77107	32.058	2
1366	YGL037C	YGL037C	>YGL037C PNC1 SGDID:S000003005, Chr VII from 427953-427303, reverse complement, Verified ORF, Nicotinamidase that converts nicotinamide to nicotinic acid as part of the NAD(+) salvage pathway, required for life span extension by calorie restriction; PNC1	1	13	13	81.5	81.5	24.993	216	0	2.7869	2.6749	2.7405	17.695	86
1367	YGL038C	YGL038C	>YGL038C OCH1 SGDID:S000003006, Chr VII from 426810-425368, reverse complement, Verified ORF, Mannosyltransferase of the cis-Golgi apparatus, initiates the polymannose outer chain elongation of N-linked oligosaccharides of glycoproteins	1	4	4	9.8	9.8	55.155	480	8.9344e-16	1.2401	0.5216	0.52502	41.655	7
1368	YGL039W	YGL039W	>YGL039W YGL039W SGDID:S000003007, Chr VII from 423967-425013, Verified ORF, Oxidoreductase shown to reduce carbonyl compounds to chiral alcohols	1	3	3	13.5	13.5	38.259	348	6.6795e-18	0.56398	0.59328	0.57038	16.504	12
1369	YGL040C	YGL040C	>YGL040C HEM2 SGDID:S000003008, Chr VII from 420561-419533, reverse complement, Verified ORF, Aminolevulinate dehydratase, a homo-octameric enzyme, catalyzes the conversion of 5-aminolevulinate to porphobilinogen, the second step in heme biosynthesis; enz	1	12	12	49.7	49.7	37.74	342	8.8614e-126	1.0546	0.95898	1.0148	29.371	34
1371	YGL043W	YGL043W	>YGL043W DST1 SGDID:S000003011, Chr VII from 417487-418416, Verified ORF, General transcription elongation factor TFIIS, enables RNA polymerase II to read through blocks to elongation by stimulating cleavage of nascent transcripts stalled at transcription	1	5	5	21	21	34.843	309	9.2189e-29	1.0785	1.0788	1.0785	42.8	18
1372	YGL044C	YGL044C	>YGL044C RNA15 SGDID:S000003012, Chr VII from 417040-416150, reverse complement, Verified ORF, Cleavage and polyadenylation factor I (CF I) component involved in cleavage and polyadenylation of mRNA 3 ends; interacts with the A-rich polyadenylation signa	1	3	3	18.9	18.9	32.79	296	9.4635e-30	0.83835	0.82873	0.82873	3.9676	3
1373	YGL047W	YGL047W	>YGL047W ALG13 SGDID:S000003015, Chr VII from 411555-412163, Verified ORF, Catalytic component of UDP-GlcNAc transferase, required for the second step of dolichyl-linked oligosaccharide synthesis; anchored to the ER membrane via interaction with Alg14p; s	1	3	3	17.8	17.8	22.661	202	9.9223e-13	1.2873		1.2873	7.544	2
1374	YGL048C	YGL048C	>YGL048C RPT6 SGDID:S000003016, Chr VII from 411289-410072, reverse complement, Verified ORF, One of six ATPases of the 19S regulatory particle of the 26S proteasome involved in the degradation of ubiquitinated substrates; bound by ubiquitin-protein ligas	1	14	14	39	39	45.271	405	2.7377e-302	1.0184	0.99423	1.0069	24.428	47
1375	YGL049C	YGL049C	>YGL049C TIF4632 SGDID:S000003017, Chr VII from 409607-406863, reverse complement, Verified ORF, Translation initiation factor eIF4G, subunit of the mRNA cap-binding protein complex (eIF4F) that also contains eIF4E (Cdc33p); associates with the poly(A)-bi	1	21	19	35	32.7	103.9	914	0	0.83404	0.75251	0.78384	15.924	21
1376	YGL050W	YGL050W	>YGL050W TYW3 SGDID:S000003018, Chr VII from 405779-406600, Verified ORF, tRNA methyltransferase required for synthesis of wybutosine, a modified guanosine found at the 3-position adjacent to the anticodon of phenylalanine tRNA which supports reading fra	1	3	3	15.4	15.4	30.806	273	5.296e-09	0.94388	0.92056	0.94388	10.673	7
1377	YGL054C	YGL054C	>YGL054C ERV14 SGDID:S000003022, Chr VII from 401290-400874, reverse complement, Verified ORF, Protein localized to COPII-coated vesicles, involved in vesicle formation and incorporation of specific secretory cargo; required for the delivery of bud-site s	1	2	2	10.9	10.9	15.93	138	7.8841e-34	1.1427	1.1052	1.1337	3.1276	6
1378	YGL055W	YGL055W	>YGL055W OLE1 SGDID:S000003023, Chr VII from 398631-400163, Verified ORF, Delta(9) fatty acid desaturase, required for monounsaturated fatty acid synthesis and for normal distribution of mitochondria	1	14	14	33.3	33.3	58.402	510	0	0.15867	0.28399	0.16292	98.419	28
1379	YGL056C	YGL056C	>YGL056C SDS23 SGDID:S000003024, Chr VII from 397624-396041, reverse complement, Verified ORF, One of two S. cerevisiae homologs (Sds23p and Sds24p) of the S. pombe Sds23 protein, which is implicated in APC/cyclosome regulation; involved in cell separatio	1	14	14	47.4	47.4	58.111	527	2.5356e-183	1.6959	1.6083	1.6468	11.818	20
1380	YGL057C	YGL057C	>YGL057C GEP7 SGDID:S000003025, Chr VII from 395835-394972, reverse complement, Verified ORF, Protein of unknown function; null mutant exhibits a respiratory growth defect and synthetic interactions with prohibitin (phb1) and gem1; authentic, non-tagged p	1	4	4	19.2	19.2	32.959	287	1.7626e-21	0.76605	0.77561	0.76605	11.883	7
1381	YGL059W	YGL059W	>YGL059W PKP2 SGDID:S000003027, Chr VII from 392228-393703, Verified ORF, Mitochondrial protein kinase that negatively regulates activity of the pyruvate dehydrogenase complex by phosphorylating the ser-133 residue of the Pda1p subunit; acts in concert wi	1	4	4	11	11	57.355	491	6.1211e-16	1.2558	1.6721	1.449	58.906	8
1382	YGL060W	YGL060W	>YGL060W YBP2 SGDID:S000003028, Chr VII from 390070-391995, Verified ORF, Central kinetochore associated protein that mediates mitotic progression; interacts with several central kinetochore proteins and the centromeric histone Cse4p; role in resistance t	1	3	3	4.1	4.1	73.101	641	5.0682e-08	1.1163		1.1163	NaN	1
1383	YGL062W	YGL062W	>YGL062W PYC1 SGDID:S000003030, Chr VII from 385199-388735, Verified ORF, Pyruvate carboxylase isoform, cytoplasmic enzyme that converts pyruvate to oxaloacetate; highly similar to isoform Pyc2p but differentially regulated; mutations in the human homolog	1	33	9	35.3	13	130.1	1178	0	1.2435	1.3854	1.2693	21.431	25
1384	YGL064C	YGL064C	>YGL064C MRH4 SGDID:S000003032, Chr VII from 383211-381526, reverse complement, Verified ORF, Mitochondrial ATP-dependent RNA helicase of the DEAD-box family, plays an essential role in mitochondrial function	1	3	3	6.2	6.2	63.057	561	3.2808e-08	1.2828	0.97796	1.1421	13.921	4
1385	YGL065C	YGL065C	>YGL065C ALG2 SGDID:S000003033, Chr VII from 381274-379763, reverse complement, Verified ORF, Mannosyltransferase that catalyzes two consecutive steps in the N-linked glycosylation pathway; alg2 mutants exhibit temperature-sensitive growth and abnormal ac	1	9	9	28.4	28.4	58.046	503	0	1.0976	1.0049	1.0242	10.833	16
1387	YGL067W	YGL067W	>YGL067W NPY1 SGDID:S000003035, Chr VII from 376104-377258, Verified ORF, NADH diphosphatase (pyrophosphatase), hydrolyzes the pyrophosphate linkage in NADH and related nucleotides; localizes to peroxisomes	1	3	3	8.9	8.9	43.516	384	1.3535e-30	1.1438		1.1438	NaN	1
1388	YGL068W	YGL068W	>YGL068W MNP1 SGDID:S000003036, Chr VII from 375090-375674, Verified ORF, Protein associated with the mitochondrial nucleoid; putative mitochondrial ribosomal protein with similarity to E. coli L7/L12 ribosomal protein; required for normal respiratory gro	1	10	10	35.6	35.6	20.65	194	3.3566e-138	1.0919	0.99964	1.0599	13.628	25
1390	YGL071W	YGL071W	>YGL071W AFT1 SGDID:S000003039, Chr VII from 372015-374087, Verified ORF, Transcription factor involved in iron utilization and homeostasis; binds the consensus site PyPuCACCCPu and activates the expression of target genes in response to changes in iron a	1	3	3	10	10	77.682	690	5.4277e-15	0.76344	0.73868	0.75096	3.1336	2
1391	YGL073W	YGL073W	>YGL073W HSF1 SGDID:S000003041, Chr VII from 368756-371257, Verified ORF, Trimeric heat shock transcription factor, activates multiple genes in response to stresses that include hyperthermia; recognizes variable heat shock elements (HSEs) consisting of in	1	7	7	19.2	19.2	93.281	833	4.2934e-199	1.3195	0.48352	1.3047	38.667	7
1392	YGL075C	YGL075C	>YGL075C MPS2 SGDID:S000003043, Chr VII from 368091-366928, reverse complement, Verified ORF, Essential membrane protein localized at the nuclear envelope and spindle pole body (SPB), required for insertion of the newly duplicated SPB into the nuclear env	1	2	2	11.9	11.9	44.585	387	2.7744e-21		1.8612	1.8612	NaN	1
1393	YGL076C	YGL076C	>YGL076C RPL7A SGDID:S000003044, Chr VII from 365999-365989,365529-365436,364967-364338, reverse complement, Verified ORF, Protein component of the large (60S) ribosomal subunit, nearly identical to Rpl7Bp and has similarity to E. coli L30 and rat L7 ribo	1	24	3	78.3	10.7	27.638	244	0	0.68867	0.63097	0.66405	16.939	314
1394	YGL077C	YGL077C	>YGL077C HNM1 SGDID:S000003045, Chr VII from 363919-362228, reverse complement, Verified ORF, Choline/ethanolamine transporter; involved in the uptake of nitrogen mustard and the uptake of glycine betaine during hypersaline stress; co-regulated with phosp	1	3	3	9.8	9.8	62.055	563	8.1407e-47	0.34525	0.31472	0.32963	4.7027	2
1395	YGL078C	YGL078C	>YGL078C DBP3 SGDID:S000003046, Chr VII from 361862-360291, reverse complement, Verified ORF, Putative ATP-dependent RNA helicase of the DEAD-box family involved in ribosomal biogenesis	1	26	26	57	57	58.826	523	0	0.4985	0.48233	0.49012	33.399	91
1396	YGL082W	YGL082W	>YGL082W YGL082W SGDID:S000003050, Chr VII from 355830-356975, Uncharacterized ORF, Putative protein of unknown function; predicted prenylation/proteolysis target of Afc1p and Rce1p; green fluorescent protein (GFP)-fusion protein localizes to the cytoplas	1	6	6	27	27	43.321	381	3.0893e-121	1.9459	1.5621	1.8686	19.84	9
1397	YGL083W	YGL083W	>YGL083W SCY1 SGDID:S000003051, Chr VII from 353061-355475, Verified ORF, Putative kinase, suppressor of GTPase mutant, similar to bovine rhodopsin kinase	1	5	5	7.7	7.7	90.999	804	5.2935e-42	1.0341		1.0341	NaN	1
1398	YGL084C	YGL084C	>YGL084C GUP1 SGDID:S000003052, Chr VII from 352301-350619, reverse complement, Verified ORF, Plasma membrane protein involved in remodeling GPI anchors; member of the MBOAT family of putative membrane-bound O-acyltransferases; proposed to be involved in	1	4	4	7.9	7.9	65.339	560	3.2999e-24	0.991		0.991	6.7822	2
1399	YGL086W	YGL086W	>YGL086W MAD1 SGDID:S000003054, Chr VII from 347122-349371, Verified ORF, Coiled-coil protein involved in the spindle-assembly checkpoint; phosphorylated by Mps1p upon checkpoint activation which leads to inhibition of the activity of the anaphase promoti	1	10	10	19.5	19.5	87.65	749	6.6214e-84	0.92804	0.79195	0.9038	11.56	7
1400	YGL087C	YGL087C	>YGL087C MMS2 SGDID:S000003055, Chr VII from 346907-346897,346811-346409, reverse complement, Verified ORF, Ubiquitin-conjugating enzyme variant involved in error-free postreplication repair; forms a heteromeric complex with Ubc13p, an active ubiquitin-co	1	4	4	44.5	44.5	15.544	137	4.6352e-27	2.7218	2.7503	2.7503	60.011	25
1401	YGL092W	YGL092W	>YGL092W NUP145 SGDID:S000003060, Chr VII from 337909-341862, Verified ORF, Essential nucleoporin, catalyzes its own cleavage in vivo to generate a C-terminal fragment that assembles into the Nup84p subcomplex of the nuclear pore complex, and an N-termina	1	17	17	18.8	18.8	145.66	1317	7.4621e-280	0.96493	0.99571	0.96618	27.85	18
1402	YGL093W	YGL093W	>YGL093W SPC105 SGDID:S000003061, Chr VII from 334889-337642, Verified ORF, Subunit of a kinetochore-microtubule binding complex with Kre28p that bridges centromeric heterochromatin and kinetochore MAPs and motors; required for sister chromatid bi-orienta	1	6	6	9.2	9.2	104.82	917	5.1765e-34	0.77717	1.6432	1.1301	63.686	2
1403	YGL094C	YGL094C	>YGL094C PAN2 SGDID:S000003062, Chr VII from 334468-331121, reverse complement, Verified ORF, Essential subunit of the Pan2p-Pan3p poly(A)-ribonuclease complex, which acts to control poly(A) tail length and regulate the stoichiometry and activity of postr	1	4	4	6.2	6.2	127.04	1115	6.1405e-08	0.83483	0.50677	0.71542	30.853	4
1404	YGL095C	YGL095C	>YGL095C VPS45 SGDID:S000003063, Chr VII from 330610-328877, reverse complement, Verified ORF, Protein of the Sec1p/Munc-18 family, essential for vacuolar protein sorting; required for the function of Pep12p and the early endosome/late Golgi SNARE Tlg2p;	1	4	4	8.1	8.1	67.017	577	9.1957e-20	1.1535	1.1383	1.1483	8.8333	9
1405	YGL097W	YGL097W	>YGL097W SRM1 SGDID:S000003065, Chr VII from 321785-323233, Verified ORF, Nucleotide exchange factor for Gsp1p, localizes to the nucleus, required for nucleocytoplasmic trafficking of macromolecules; suppressor of the pheromone response pathway; potential	1	11	11	26.6	26.6	53.013	482	2.7349e-171	0.89183	0.67316	0.8596	21.29	13
1406	YGL098W	YGL098W	>YGL098W USE1 SGDID:S000003066, Chr VII from 317345-318082, Verified ORF, Essential SNARE protein localized to the ER, involved in retrograde traffic from the Golgi to the ER; forms a complex with the SNAREs Sec22p, Sec20p and Ufe1p	1	1	1	9	9	28.106	245	1.944e-54	0.77375	0.81828	0.7957	7.0708	2
1407	YGL099W	YGL099W	>YGL099W LSG1 SGDID:S000003067, Chr VII from 314634-316556, Verified ORF, Putative GTPase involved in 60S ribosomal subunit biogenesis; required for the release of Nmd3p from 60S subunits in the cytoplasm	1	17	17	40.6	40.6	72.727	640	3.2244e-252	0.70305	0.70892	0.70305	13.835	17
1408	YGL100W	YGL100W	>YGL100W SEH1 SGDID:S000003068, Chr VII from 313237-314286, Verified ORF, Nuclear pore protein that is part of the evolutionarily conserved Nup84p complex (Nup84p, Nup85p, Nup120p, Nup145p, and Seh1p); homologous to Sec13p	1	5	5	16.6	16.6	39.122	349	2.8722e-16	1.0714	0.94596	0.9767	10.585	7
1409	YGL101W	YGL101W	>YGL101W YGL101W SGDID:S000003069, Chr VII from 312196-312843, Uncharacterized ORF, Putative protein of unknown function; non-essential gene with similarity to YBR242W; interacts with the DNA helicase Hpr5p	1	5	5	27	27	25.297	215	4.0915e-61	0.75224	0.68134	0.75148	16.775	9
1410	YGL103W	YGL103W	>YGL103W RPL28 SGDID:S000003071, Chr VII from 310970-311018,311530-311930, Verified ORF, Ribosomal protein of the large (60S) ribosomal subunit, has similarity to E. coli L15 and rat L27a ribosomal proteins; may have peptidyl transferase activity; can mut	1	21	21	87.9	87.9	16.721	149	0	0.7326	0.67468	0.71458	13.584	97
1412	YGL105W	YGL105W	>YGL105W ARC1 SGDID:S000003073, Chr VII from 307440-308570, Verified ORF, Protein that binds tRNA and methionyl- and glutamyl-tRNA synthetases (Mes1p and Gus1p), delivering tRNA to them, stimulating catalysis, and ensuring their localization to the cytopl	1	32	32	72.1	72.1	42.083	376	0	0.87867	0.80092	0.85404	39.144	115
1413	YGL106W	YGL106W	>YGL106W MLC1 SGDID:S000003074, Chr VII from 306563-307012, Verified ORF, Essential light chain for Myo1p, light chain for Myo2p; stabilizes Myo2p by binding to the neck region; interacts with Myo1p, Iqg1p, and Myo2p to coordinate formation and contractio	1	13	13	91.3	91.3	16.444	149	2.5298e-279	1.2508	1.1413	1.2249	9.3899	47
1414	YGL107C	YGL107C	>YGL107C RMD9 SGDID:S000003075, Chr VII from 306276-304336, reverse complement, Verified ORF, Mitochondrial protein required for respiratory growth; mutant phenotype and genetic interactions suggest a role in delivering mt mRNAs to ribosomes; located on m	1	7	7	14.1	14.1	74.595	646	6.9837e-147	1.0408	0.94652	0.97279	11.58	14
1415	YGL111W	YGL111W	>YGL111W NSA1 SGDID:S000003079, Chr VII from 299981-301372, Verified ORF, Constituent of 66S pre-ribosomal particles, involved in 60S ribosomal subunit biogenesis	1	12	12	33.5	33.5	51.906	463	1.5759e-302	0.70303	0.71547	0.712	22.55	17
1416	YGL112C	YGL112C	>YGL112C TAF6 SGDID:S000003080, Chr VII from 299731-298181, reverse complement, Verified ORF, Subunit (60 kDa) of TFIID and SAGA complexes, involved in transcription initiation of RNA polymerase II and in chromatin modification, similar to histone H4	1	7	7	18.8	18.8	57.901	516	6.64e-174	1.1113	0.88989	0.98962	42.38	8
1418	YGL115W	YGL115W	>YGL115W SNF4 SGDID:S000003083, Chr VII from 292036-293004, Verified ORF, Activating gamma subunit of the AMP-activated Snf1p kinase complex (contains Snf1p and a Sip1p/Sip2p/Gal83p family member); activates glucose-repressed genes, represses glucose-indu	1	10	10	57.1	57.1	36.401	322	3.1243e-156	0.93635	0.91076	0.92278	22.033	19
1420	YGL117W	YGL117W	>YGL117W YGL117W SGDID:S000003085, Chr VII from 288518-289315, Uncharacterized ORF, Putative protein of unknown function	1	6	6	27.9	27.9	30.755	265	2.7838e-16	7.4986	4.4734	7.4986	98.029	11
1421	YGL119W	YGL119W	>YGL119W ABC1 SGDID:S000003087, Chr VII from 284448-285953, Verified ORF, Protein required for ubiquinone (coenzyme Q) biosynthesis and for respiratory growth; exhibits genetic interaction with COQ9, suggesting a common function; similar to prokaryotic pr	1	7	7	18.2	18.2	56.741	501	1e-45	1.6243	1.5636	1.6243	32.535	5
1422	YGL120C	YGL120C	>YGL120C PRP43 SGDID:S000003088, Chr VII from 283943-281640, reverse complement, Verified ORF, RNA helicase in the DEAH-box family, functions in both RNA polymerase I and polymerase II transcript metabolism, involved in release of the lariat-intron from t	1	22	21	34.2	33	87.561	767	0	0.69854	0.70363	0.69917	30.047	45
1423	YGL122C	YGL122C	>YGL122C NAB2 SGDID:S000003090, Chr VII from 280529-278952, reverse complement, Verified ORF, Nuclear polyadenylated RNA-binding protein required for nuclear mRNA export and poly(A) tail length control; binds nuclear pore protein Mlp1p; autoregulates mRNA	1	6	6	10.1	10.1	58.32	525	9.0755e-94	0.88666	0.6932	0.77694	39.847	11
1424	YGL123W	YGL123W	>YGL123W RPS2 SGDID:S000003091, Chr VII from 277623-278387, Verified ORF, Protein component of the small (40S) subunit, essential for control of translational accuracy; phosphorylation by C-terminal domain kinase I (CTDK-I) enhances translational accuracy	1	24	24	78.3	78.3	27.449	254	0	0.52975	0.50465	0.51908	17.315	268
1425	YGL124C	YGL124C	>YGL124C MON1 SGDID:S000003092, Chr VII from 276720-274786, reverse complement, Verified ORF, Protein required for fusion of cvt-vesicles and autophagosomes with the vacuole; associates, as a complex with Ccz1p, with a perivacuolar compartment; potential	1	4	4	8.9	8.9	73.493	644	5.1538e-39	1.9713	1.8034	1.8945	12.938	7
1426	YGL125W	YGL125W	>YGL125W MET13 SGDID:S000003093, Chr VII from 272526-274328, Verified ORF, Major isozyme of methylenetetrahydrofolate reductase, catalyzes the reduction of 5,10-methylenetetrahydrofolate to 5-methyltetrahydrofolate in the methionine biosynthesis pathway	1	15	15	34.8	34.8	68.559	600	5.155e-108	0.68531	0.6641	0.67068	10.077	32
1427	YGL129C	YGL129C	>YGL129C RSM23 SGDID:S000003097, Chr VII from 269194-267728, reverse complement, Verified ORF, Mitochondrial ribosomal protein of the small subunit, has similarity to mammalian apoptosis mediator proteins; null mutation prevents induction of apoptosis by	1	4	4	11.5	11.5	55.562	488	8.2158e-47	1.0198	0.99953	1.0198	6.8109	5
1428	YGL130W	YGL130W	>YGL130W CEG1 SGDID:S000003098, Chr VII from 266150-267529, Verified ORF, Alpha (guanylyltransferase) subunit of the mRNA capping enzyme, a heterodimer (the other subunit is CET1, an RNA 5-triphophatase) involved in adding the 5 cap to mRNA; the mammali	1	7	7	21.4	21.4	52.764	459	3.406e-41	1.067	1.0223	1.067	17.091	17
1429	YGL133W	YGL133W	>YGL133W ITC1 SGDID:S000003101, Chr VII from 257712-261506, Verified ORF, Component of the ATP-dependent Isw2p-Itc1p chromatin remodeling complex, required for repression of a-specific genes, repression of early meiotic genes during mitotic growth, and re	1	11	11	15.7	15.7	145.64	1264	3.9914e-56	0.70376	0.80954	0.7422	28.518	5
1430	YGL135W;YPL220W	YGL135W;YPL220W	>YGL135W RPL1B SGDID:S000003103, Chr VII from 254646-255299, Verified ORF, N-terminally acetylated protein component of the large (60S) ribosomal subunit, nearly identical to Rpl1Ap and has similarity to E. coli L1 and rat L10a ribosomal proteins; rpl1a r	2	20	20	53.5	53.5	24.485	217	0	0.86933	0.86288	0.86594	26.926	177
1432	YGL137W	YGL137W	>YGL137W SEC27 SGDID:S000003105, Chr VII from 249874-249891,250092-252743, Verified ORF, Essential beta-coat protein of the COPI coatomer, involved in ER-to-Golgi and Golgi-to-ER transport; contains WD40 domains that mediate cargo selective interactions;	1	35	35	42.1	42.1	99.444	889	0	0.81572	0.8249	0.81691	21.284	70
1433	YGL139W	YGL139W	>YGL139W FLC3 SGDID:S000003107, Chr VII from 245721-248129, Verified ORF, Putative FAD transporter, similar to Flc1p and Flc2p; localized to the ER	1	5	5	11.8	11.8	90.76	802	4.2682e-165	0.72238		0.72238	NaN	1
1435	YGL141W	YGL141W	>YGL141W HUL5 SGDID:S000003109, Chr VII from 238358-241090, Verified ORF, Ubiquitin-conjugating enzyme (E4), elongates polyubiquitin chains on substrate proteins; works in opposition to Ubp6p polyubiquitin-shortening activity; required for retrograde tran	1	5	5	7.3	7.3	105.56	910	4.411e-42	1.6115	1.5624	1.6115	30.076	21
1436	YGL142C	YGL142C	>YGL142C GPI10 SGDID:S000003110, Chr VII from 238124-236274, reverse complement, Verified ORF, Integral membrane protein involved in glycosylphosphatidylinositol (GPI) anchor synthesis; putative alpha 1,2 mannosyltransferase required for addition of the t	1	4	4	6.7	6.7	72.565	616	1.0479e-11	0.66608	0.10915	0.49725	89.4	5
1437	YGL145W	YGL145W	>YGL145W TIP20 SGDID:S000003113, Chr VII from 230248-232353, Verified ORF, Peripheral membrane protein required for fusion of COPI vesicles with the ER; prohibits back-fusion of COPII vesicles with the ER; forms a tethering complex with Sec39p and Dsl1p t	1	8	8	22.1	22.1	81.165	701	0	0.92688	1.0723	0.94955	15.211	8
1438	YGL147C	YGL147C	>YGL147C RPL9A SGDID:S000003115, Chr VII from 228334-227759, reverse complement, Verified ORF, Protein component of the large (60S) ribosomal subunit, nearly identical to Rpl9Bp and has similarity to E. coli L6 and rat L9 ribosomal proteins	1	20	4	75.9	19.4	21.569	191	0	0.67096	0.63422	0.6539	14.876	302
1439	YGL148W	YGL148W	>YGL148W ARO2 SGDID:S000003116, Chr VII from 226404-227534, Verified ORF, Bifunctional chorismate synthase and flavin reductase, catalyzes the conversion of 5-enolpyruvylshikimate 3-phosphate (EPSP) to form chorismate, which is a precursor to aromatic ami	1	19	19	64.9	64.9	40.838	376	0	1.2764	1.3037	1.2873	57.61	181
1440	YGL150C	YGL150C	>YGL150C INO80 SGDID:S000003118, Chr VII from 225578-221109, reverse complement, Verified ORF, ATPase, subunit of a complex containing actin and several actin-related proteins that has chromatin remodeling activity and 3 to 5 DNA helicase activity in vi	1	10	10	8.5	8.5	171.45	1489	1.4174e-62	0.71855	0.70383	0.71115	31.418	6
1441	YGL151W	YGL151W	>YGL151W NUT1 SGDID:S000003119, Chr VII from 217529-220927, Verified ORF, Component of the RNA polymerase II mediator complex, which is required for transcriptional activation and also has a role in basal transcription	1	12	12	14.3	14.3	128.79	1132	7.1019e-93	1.0593	1.034	1.0387	75.876	19
1442	YGL153W	YGL153W	>YGL153W PEX14 SGDID:S000003121, Chr VII from 216278-217303, Verified ORF, Peroxisomal membrane peroxin that is a central component of the peroxisomal protein import machinery; interacts with both PTS1 (Pex5p) and PTS2 (Pex7p), peroxisomal matrix protein	1	6	6	25.2	25.2	38.42	341	1.4471e-170	0.55011	0.48672	0.5101	16.852	11
1443	YGL156W	YGL156W	>YGL156W AMS1 SGDID:S000003124, Chr VII from 210421-213672, Verified ORF, Vacuolar alpha mannosidase, involved in free oligosaccharide (fOS) degradation; delivered to the vacuole in a novel pathway separate from the secretory pathway	1	16	16	17.1	17.1	124.5	1083	4.3536e-98	4.9096	4.6288	4.7663	114.06	22
1444	YGL157W	YGL157W	>YGL157W YGL157W SGDID:S000003125, Chr VII from 209011-210054, Verified ORF, NADPH-dependent aldehyde reductase, utilizes aromatic and alophatic aldehyde substrates; member of the short-chain dehydrogenase/reductase superfamily	1	12	12	48.7	48.7	38.083	347	0	1.0033	1.0362	1.0184	50.434	69
1445	YGL161C	YGL161C	>YGL161C YIP5 SGDID:S000003129, Chr VII from 200148-199216, reverse complement, Verified ORF, Protein that interacts with Rab GTPases, localized to late Golgi vesicles; computational analysis of large-scale protein-protein interaction data suggests a poss	1	2	2	3.5	3.5	34.843	310	1.0966e-18	1.2419	1.2049	1.2049	14.536	5
1446	YGL164C	YGL164C	>YGL164C YRB30 SGDID:S000003132, Chr VII from 193306-191984, reverse complement, Verified ORF, RanGTP-binding protein, inhibits RanGAP1 (Rna1p)-mediated GTP hydrolysis of RanGTP (Gsp1p); shares similarity to proteins in other fungi but not in higher eukar	1	3	3	8.2	8.2	50.296	440	1.2391e-23	1.389	1.2341	1.2729	11.604	3
1447	YGL167C	YGL167C	>YGL167C PMR1 SGDID:S000003135, Chr VII from 190474-187622, reverse complement, Verified ORF, High affinity Ca2+/Mn2+ P-type ATPase required for Ca2+ and Mn2+ transport into Golgi; involved in Ca2+ dependent protein sorting and processing; mutations in hu	1	13	13	22.8	22.8	104.57	950	4.5165e-170	0.83131	0.82335	0.82581	16.189	19
1448	YGL169W	YGL169W	>YGL169W SUA5 SGDID:S000003137, Chr VII from 186065-187345, Verified ORF, Single-stranded telomeric DNA-binding protein, required for normal telomere length; null mutant lacks N6-threonylcarbamoyl adenosine (t6A) modification in the anticodon loop of ANN-	1	2	2	10.6	10.6	46.538	426	1.533e-12	1.1191	0.95918	1.0748	12.576	4
1450	YGL171W	YGL171W	>YGL171W ROK1 SGDID:S000003139, Chr VII from 182396-184090, Verified ORF, ATP-dependent RNA helicase of the DEAD box family; required for 18S rRNA synthesis	1	9	9	27.5	27.5	63.652	564	6.5477e-76	0.67828	0.67034	0.67552	21.295	15
1451	YGL172W	YGL172W	>YGL172W NUP49 SGDID:S000003140, Chr VII from 180706-182124, Verified ORF, Subunit of the Nsp1p-Nup57p-Nup49p-Nic96p subcomplex of the nuclear pore complex (NPC), required for nuclear export of ribosomes	1	3	3	12.7	12.7	49.142	472	3.3738e-48	1.089	0.97981	1.0234	17.418	7
1452	YGL173C	YGL173C	>YGL173C KEM1 SGDID:S000003141, Chr VII from 180119-175533, reverse complement, Verified ORF, Evolutionarily-conserved 5-3 exonuclease component of cytoplasmic processing (P) bodies involved in mRNA decay; plays a role in microtubule-mediated processes,	1	58	58	44.8	44.8	175.46	1528	0	0.78856	0.76351	0.77646	30.845	172
1455	YGL180W	YGL180W	>YGL180W ATG1 SGDID:S000003148, Chr VII from 160071-162764, Verified ORF, Protein ser/thr kinase required for vesicle formation in autophagy and the cytoplasm-to-vacuole targeting (Cvt) pathway; structurally required for phagophore assembly site formation	1	10	10	20.5	20.5	101.72	897	1.8163e-158	2.9278	3.1019	2.9748	21.361	7
1456	YGL181W	YGL181W	>YGL181W GTS1 SGDID:S000003149, Chr VII from 157912-159102, Verified ORF, Protein that localizes to the nucleus and is involved in transcription regulation; also localizes to actin patches and plays a role in endocytosis; N-terminus contains an ARF-GAP do	1	7	7	30.8	30.8	44.406	396	4.004e-35	1.2061	1.068	1.1277	12.743	10
1457	YGL184C	YGL184C	>YGL184C STR3 SGDID:S000003152, Chr VII from 156018-154621, reverse complement, Verified ORF, Cystathionine beta-lyase, converts cystathionine into homocysteine	1	6	6	26.5	26.5	51.828	465	2.0647e-89	5.0409	6.4605	5.2951	82.65	16
1458	YGL185C	YGL185C	>YGL185C YGL185C SGDID:S000003153, Chr VII from 154312-153173, reverse complement, Uncharacterized ORF, Putative protein with sequence similarity to hydroxyacid dehydrogenases; green fluorescent protein (GFP)-fusion protein localizes to the cytoplasm	1	4	4	14	14	42.984	379	1.0555e-13	1.0485	0.98608	1.0123	3.709	5
1459	YGL187C	YGL187C	>YGL187C COX4 SGDID:S000003155, Chr VII from 150177-149710, reverse complement, Verified ORF, Subunit IV of cytochrome c oxidase, the terminal member of the mitochondrial inner membrane electron transport chain; precursor N-terminal 25 residues are cleave	1	7	7	56.8	56.8	17.142	155	2.1047e-247	2.6739	2.6568	2.6622	12.038	17
1460	YGL189C	YGL189C	>YGL189C RPS26A SGDID:S000003157, Chr VII from 148594-148235, reverse complement, Verified ORF, Protein component of the small (40S) ribosomal subunit; nearly identical to Rps26Bp and has similarity to rat S26 ribosomal protein	1	8	3	55.5	20.2	13.505	119	2.6323e-87	0.37652	0.35141	0.3705	26.384	75
1461	YGL190C	YGL190C	>YGL190C CDC55 SGDID:S000003158, Chr VII from 147395-145815, reverse complement, Verified ORF, Non-essential regulatory subunit B of protein phosphatase 2A (PP2A), which has multiple roles in mitosis and protein biosynthesis; involved in regulation of mit	1	6	6	17.9	17.9	59.661	526	2.9517e-96	1.2186	1.2606	1.2224	26.986	13
1462	YGL191W	YGL191W	>YGL191W COX13 SGDID:S000003159, Chr VII from 144814-145203, Verified ORF, Subunit VIa of cytochrome c oxidase, which is the terminal member of the mitochondrial inner membrane electron transport chain; not essential for cytochrome c oxidase activity but	1	3	3	27.1	27.1	15.021	129	1.1688e-96	3.9048	3.7017	3.7018	6.4423	3
1463	YGL194C	YGL194C	>YGL194C HOS2 SGDID:S000003162, Chr VII from 141732-140374, reverse complement, Verified ORF, Histone deacetylase required for gene activation via specific deacetylation of lysines in H3 and H4 histone tails; subunit of the Set3 complex, a meiotic-specifi	1	4	4	15	15	51.454	452	5.6651e-12	0.42291		0.42291	15.223	2
1464	YGL195W	YGL195W	>YGL195W GCN1 SGDID:S000003163, Chr VII from 131531-139549, Verified ORF, Positive regulator of the Gcn2p kinase activity, forms a complex with Gcn20p; proposed to stimulate Gcn2p activation by an uncharged tRNA	1	87	87	41.2	41.2	296.69	2672	0	0.85189	0.87395	0.86216	33.295	261
1465	YGL196W	YGL196W	>YGL196W DSD1 SGDID:S000003164, Chr VII from 129888-131174, Verified ORF, D-serine dehydratase (aka D-serine ammonia-lyase); converts D-serine to pyruvate and ammonia by a reaction dependent on pyridoxal 5-phosphate and zinc; may play a role in D-serine	1	3	3	15	15	47.827	428	1.738e-20	1.8634	2.0976	1.9325	17.608	8
1466	YGL197W	YGL197W	>YGL197W MDS3 SGDID:S000003165, Chr VII from 124703-129166, Verified ORF, Protein with an N-terminal kelch-like domain, putative negative regulator of early meiotic gene expression; required, with Pmd1p, for growth under alkaline conditions	1	9	9	10.4	10.4	167.07	1487	2.2808e-99	0.94443	0.8969	0.9142	8.0651	5
1467	YGL198W	YGL198W	>YGL198W YIP4 SGDID:S000003166, Chr VII from 123596-124303, Verified ORF, Protein that interacts with Rab GTPases, localized to late Golgi vesicles; computational analysis of large-scale protein-protein interaction data suggests a possible role in vesicle	1	3	3	9.8	9.8	25.995	235	1.4444e-18	1.1897	19.423	1.2353	186.66	4
1468	YGL200C	YGL200C	>YGL200C EMP24 SGDID:S000003168, Chr VII from 123310-122699, reverse complement, Verified ORF, Integral membrane component of endoplasmic reticulum-derived COPII-coated vesicles, which function in ER to Golgi transport	1	5	5	25.1	25.1	23.332	203	1.8441e-247	0.78163	0.78372	0.78163	42.641	33
1469	YGL201C	YGL201C	>YGL201C MCM6 SGDID:S000003169, Chr VII from 120911-117858, reverse complement, Verified ORF, Protein involved in DNA replication; component of the Mcm2-7 hexameric complex that binds chromatin as a part of the pre-replicative complex	1	16	16	19.5	19.5	112.98	1017	5.8893e-53	0.8562	0.84135	0.85051	21.319	16
1470	YGL202W	YGL202W	>YGL202W ARO8 SGDID:S000003170, Chr VII from 116063-117565, Verified ORF, Aromatic aminotransferase I, expression is regulated by general control of amino acid biosynthesis	1	31	31	60.8	60.8	56.177	500	0	1.0075	0.93676	0.97532	36.651	148
1471	YGL203C	YGL203C	>YGL203C KEX1 SGDID:S000003171, Chr VII from 114668-112479, reverse complement, Verified ORF, Protease involved in the processing of killer toxin and alpha factor precursor; cleaves Lys and Arg residues from the C-terminus of peptides and proteins	1	8	8	18.9	18.9	82.244	729	0	0.55237	0.53893	0.55237	21.512	12
1472	YGL206C	YGL206C	>YGL206C CHC1 SGDID:S000003174, Chr VII from 107508-102547, reverse complement, Verified ORF, Clathrin heavy chain, subunit of the major coat protein involved in intracellular protein transport and endocytosis; two heavy chains form the clathrin triskelio	1	64	64	48.2	48.2	187.23	1653	0	1.1243	1.1191	1.1222	17.632	245
1473	YGL207W	YGL207W	>YGL207W SPT16 SGDID:S000003175, Chr VII from 98973-102080, Verified ORF, Subunit of the heterodimeric FACT complex (Spt16p-Pob3p), facilitates RNA Polymerase II transcription elongation through nucleosomes by destabilizing and then reassembling nucleosom	1	46	46	50.9	50.9	118.63	1035	0	0.88614	0.87055	0.88088	31.113	118
1475	YGL210W	YGL210W	>YGL210W YPT32 SGDID:S000003178, Chr VII from 93797-94465, Verified ORF, GTPase of the Ypt/Rab family, very similar to Ypt31p; involved in the exocytic pathway; mediates intra-Golgi traffic or the budding of post-Golgi vesicles from the trans-Golgi	1	12	7	64	43.7	24.52	222	3.6939e-142	0.89076	1.0112	0.91092	22.005	10
1476	YGL211W	YGL211W	>YGL211W NCS6 SGDID:S000003179, Chr VII from 92516-93595, Verified ORF, Protein required for thiolation of the uridine at the wobble position of Gln, Lys, and Glu tRNAs; has a role in urmylation and in invasive and pseudohyphal growth; inhibits replicatio	1	4	4	16.4	16.4	39.987	359	4.2665e-82	0.75607	0.68295	0.71976	9.5558	6
1477	YGL212W	YGL212W	>YGL212W VAM7 SGDID:S000003180, Chr VII from 91436-92386, Verified ORF, Component of the vacuole SNARE complex involved in vacuolar morphogenesis; SNAP-25 homolog; functions with a syntaxin homolog Vam3p in vacuolar protein trafficking	1	2	2	6	6	36.711	316	5.563e-07	1.7439		1.7439	NaN	1
1478	YGL213C	YGL213C	>YGL213C SKI8 SGDID:S000003181, Chr VII from 91251-90058, reverse complement, Verified ORF, Ski complex component and WD-repeat protein, mediates 3-5 RNA degradation by the cytoplasmic exosome; also required for meiotic double-strand break recombination	1	2	2	4.3	4.3	44.231	397	3.213e-25	1.3049	1.033	1.1959	9.9977	6
1479	YGL221C	YGL221C	>YGL221C NIF3 SGDID:S000003189, Chr VII from 82291-81425, reverse complement, Verified ORF, Protein of unknown function, similar to Listeria monocytogenes major sigma factor (rpoD gene product); the authentic, non-tagged protein is detected in highly puri	1	12	12	40.3	40.3	31.888	288	6.3149e-244	1.2396	1.1925	1.2121	24.171	32
1480	YGL222C	YGL222C	>YGL222C EDC1 SGDID:S000003190, Chr VII from 81185-80658, reverse complement, Verified ORF, RNA-binding protein, activates mRNA decapping directly by binding to the mRNA substrate and enhancing the activity of the decapping proteins Dcp1p and Dcp2p; has a	1	4	4	21.1	21.1	19.237	175	7.198e-26	1.2144	1.1417	1.1444	8.9522	3
1481	YGL223C	YGL223C	>YGL223C COG1 SGDID:S000003191, Chr VII from 80364-79111, reverse complement, Verified ORF, Essential component of the conserved oligomeric Golgi complex (Cog1p through Cog8p), a cytosolic tethering complex that functions in protein trafficking to mediate	1	3	3	9.8	9.8	48.336	417	2.9329e-17	1.0167	1.0466	1.0245	6.2932	5
1482	YGL224C	YGL224C	>YGL224C SDT1 SGDID:S000003192, Chr VII from 78856-78014, reverse complement, Verified ORF, Pyrimidine nucleotidase; overexpression suppresses the 6-AU sensitivity of transcription elongation factor S-II, as well as resistance to other pyrimidine derivati	1	8	8	36.1	36.1	31.968	280	1.6671e-25	1.9229	2.1353	2.0526	17.689	15
1483	YGL225W	YGL225W	>YGL225W VRG4 SGDID:S000003193, Chr VII from 76893-77906, Verified ORF, Golgi GDP-mannose transporter; regulates Golgi function and glycosylation in Golgi	1	3	3	6.8	6.8	37.018	337	4.6975e-06	0.92438		0.92438	6.0686	2
1484	YGL226C-A	YGL226C-A	>YGL226C-A OST5 SGDID:S000003194, Chr VII from 73157-73137,72987-72748, reverse complement, Verified ORF, Zeta subunit of the oligosaccharyltransferase complex of the ER lumen, which catalyzes asparagine-linked glycosylation of newly synthesized proteins	1	3	3	24.4	24.4	9.517	86	9.4255e-11	0.92641	0.82898	0.91633	11.546	14
1485	YGL227W	YGL227W	>YGL227W VID30 SGDID:S000003196, Chr VII from 69671-72547, Verified ORF, Protein involved in proteasome-dependent catabolite degradation of fructose-1,6-bisphosphatase (FBPase); binds FBPase; shifts the balance of nitrogen metabolism toward glutamate prod	1	6	6	9.3	9.3	108.18	958	2.2514e-55	1.8452	2.1065	1.965	32.901	10
1486	YGL228W	YGL228W	>YGL228W SHE10 SGDID:S000003197, Chr VII from 67598-69331, Verified ORF, Putative glycosylphosphatidylinositol (GPI)-anchored protein of unknown function; overexpression causes growth arrest	1	11	11	22.2	22.2	66.862	577	1.3079e-105	1.0382	0.92925	0.95735	62.542	21
1488	YGL231C	YGL231C	>YGL231C EMC4 SGDID:S000003200, Chr VII from 63620-63048, reverse complement, Verified ORF, Member of a transmembrane complex required for efficient folding of proteins in the ER; null mutant displays induction of the unfolded protein response; human orth	1	5	5	36.8	36.8	21.46	190	4.8718e-14	0.92688		0.92688	NaN	1
1489	YGL232W	YGL232W	>YGL232W TAN1 SGDID:S000003201, Chr VII from 62075-62131,62190-63002, Verified ORF, Putative tRNA acetyltransferase, RNA-binding protein required for the formation of the modified nucleoside N(4)-acetylcytidine in serine and leucine tRNAs but not required	1	10	10	35.3	35.3	33.55	289	1.8278e-89	1.0698	1.0349	1.0564	20.077	18
1490	YGL233W	YGL233W	>YGL233W SEC15 SGDID:S000003202, Chr VII from 59122-61854, Verified ORF, Essential 113kDa subunit of the exocyst complex (Sec3p, Sec5p, Sec6p, Sec8p, Sec10p, Sec15p, Exo70p, and Exo84p), which mediates polarized targeting of vesicles to active sites of ex	1	3	3	3.1	3.1	105.06	910	3.3135e-10	0.97964		0.97964	63.13	4
1491	YGL234W	YGL234W	>YGL234W ADE5,7 SGDID:S000003203, Chr VII from 56482-58890, Verified ORF, Bifunctional enzyme of the de novo purine nucleotide biosynthetic pathway, contains aminoimidazole ribotide synthetase and glycinamide ribotide synthetase activities	1	30	30	60.3	60.3	86.067	802	0	1.0203	0.98997	1.0107	23.787	129
1494	YGL238W	YGL238W	>YGL238W CSE1 SGDID:S000003207, Chr VII from 49552-52434, Verified ORF, Nuclear envelope protein that mediates the nuclear export of importin alpha (Srp1p), homolog of metazoan CAS protein, required for accurate chromosome segregation	1	20	20	27.4	27.4	109.35	960	9.7578e-257	0.98271	0.9363	0.95674	23.716	67
1495	YGL241W	YGL241W	>YGL241W KAP114 SGDID:S000003210, Chr VII from 45445-48459, Verified ORF, Karyopherin, responsible for nuclear import of Spt15p, histones H2A and H2B, and Nap1p; amino terminus shows similarity to those of other importins, particularly Cse1p; localization	1	8	8	12.5	12.5	113.92	1004	1.1017e-37	1.0831	1.1459	1.0971	17.068	9
1496	YGL242C	YGL242C	>YGL242C YGL242C SGDID:S000003211, Chr VII from 45197-44652, reverse complement, Uncharacterized ORF, Putative protein of unknown function; deletion mutant is viable	1	4	4	25.4	25.4	20.073	181	2.9337e-23	1.3969	1.2948	1.356	16.164	8
1497	YGL244W	YGL244W	>YGL244W RTF1 SGDID:S000003213, Chr VII from 41498-43174, Verified ORF, Subunit of the RNA polymerase II-associated Paf1 complex; directly or indirectly regulates DNA-binding properties of Spt15p and relative activities of different TATA elements; involve	1	13	13	40.1	40.1	65.868	558	3.4899e-181	0.89434	0.86145	0.88231	37.731	15
1498	YGL245W	YGL245W	>YGL245W GUS1 SGDID:S000003214, Chr VII from 39023-41149, Verified ORF, Glutamyl-tRNA synthetase (GluRS), forms a complex with methionyl-tRNA synthetase (Mes1p) and Arc1p; complex formation increases the catalytic efficiency of both tRNA synthetases and e	1	64	64	70.6	70.6	80.842	708	0	0.86335	0.81929	0.83919	14.452	252
1499	YGL246C	YGL246C	>YGL246C RAI1 SGDID:S000003215, Chr VII from 38780-37617, reverse complement, Verified ORF, Nuclear protein that binds to and stabilizes the exoribonuclease Rat1p, required for pre-rRNA processing	1	7	7	23.8	23.8	44.509	387	6.4175e-98	1.0216	0.96865	0.97197	48.338	6
1500	YGL248W	YGL248W	>YGL248W PDE1 SGDID:S000003217, Chr VII from 35653-36762, Verified ORF, Low-affinity cyclic AMP phosphodiesterase, controls glucose and intracellular acidification-induced cAMP signaling, target of the cAMP-protein kinase A (PKA) pathway; glucose induces	1	4	4	13	13	42.016	369	3.1928e-23	1.6537	1.7447	1.7294	10.886	7
1501	YGL252C	YGL252C	>YGL252C RTG2 SGDID:S000003221, Chr VII from 27484-25718, reverse complement, Verified ORF, Sensor of mitochondrial dysfunction; regulates the subcellular location of Rtg1p and Rtg3p, transcriptional activators of the retrograde (RTG) and TOR pathways; Rt	1	10	10	23	23	65.571	588	9.3674e-72	1.5309	1.3761	1.4693	12.03	10
1502	YGL253W	YGL253W	>YGL253W HXK2 SGDID:S000003222, Chr VII from 23935-25395, Verified ORF, Hexokinase isoenzyme 2 that catalyzes phosphorylation of glucose in the cytosol; predominant hexokinase during growth on glucose; functions in the nucleus to repress expression of HXK	1	37	33	80.9	77.4	53.942	486	0	0.84797	0.78724	0.81451	25.478	398
1503	YGL255W	YGL255W	>YGL255W ZRT1 SGDID:S000003224, Chr VII from 20978-22108, Verified ORF, High-affinity zinc transporter of the plasma membrane, responsible for the majority of zinc uptake; transcription is induced under low-zinc conditions by the Zap1p transcription facto	1	9	9	23.4	23.4	41.581	376	3.4637e-139	0.17444	0.22468	0.20199	58.443	22
1504	YGL256W	YGL256W	>YGL256W ADH4 SGDID:S000003225, Chr VII from 15159-16307, Verified ORF, Alcohol dehydrogenase isoenzyme type IV, dimeric enzyme demonstrated to be zinc-dependent despite sequence similarity to iron-activated alcohol dehydrogenases; transcription is induce	1	4	4	18.1	18.1	41.142	382	1.0862e-29	2.0668	1.9668	1.9668	16.401	9
1505	YGR001C	YGR001C	>YGR001C YGR001C SGDID:S000003233, Chr VII from 498038-498004,497941-497463,497369-497137, reverse complement, Uncharacterized ORF, Putative protein of unknown function with similarity to methyltransferase family members; green fluorescent protein (GFP)-f	1	9	9	51.2	51.2	28.582	248	1.0581e-178	1.4113	1.4517	1.4189	20.871	19
1506	YGR002C	YGR002C	>YGR002C SWC4 SGDID:S000003234, Chr VII from 499910-498480, reverse complement, Verified ORF, Component of the Swr1p complex that incorporates Htz1p into chromatin; component of the NuA4 histone acetyltransferase complex	1	5	5	11.8	11.8	55.212	476	1.699e-10	0.67053	0.67466	0.67259	18.058	4
1507	YGR003W	YGR003W	>YGR003W CUL3 SGDID:S000003235, Chr VII from 500136-502370, Verified ORF, Ubiquitin-protein ligase, member of the cullin family with similarity to Cdc53p and human CUL3; required for ubiquitin-dependent degredation of the RNA Polymerase II subunit RPO21	1	5	5	6.6	6.6	86.114	744	2.5165e-15	1.0073	1.3556	1.0402	21.484	3
1509	YGR005C	YGR005C	>YGR005C TFG2 SGDID:S000003237, Chr VII from 505863-504661, reverse complement, Verified ORF, TFIIF (Transcription Factor II) middle subunit; involved in both transcription initiation and elongation of RNA polymerase II; homologous to human RAP30	1	6	6	20.8	20.8	46.605	400	7.6566e-113	0.80824	0.73662	0.78465	8.3932	9
1511	YGR007W	YGR007W	>YGR007W MUQ1 SGDID:S000003239, Chr VII from 506973-507944, Verified ORF, Choline phosphate cytidylyltransferase, catalyzes the second step of phosphatidylethanolamine biosynthesis; involved in the maintenance of plasma membrane; similar to mammalian CTP:	1	2	2	9.3	9.3	36.862	323	2.542e-11	0.8305		0.8305	7.84	4
1512	YGR008C	YGR008C	>YGR008C STF2 SGDID:S000003240, Chr VII from 508368-508114, reverse complement, Verified ORF, Protein involved in regulation of the mitochondrial F1F0-ATP synthase; Stf1p and Stf2p may act as stabilizing factors that enhance inhibitory action of the Inh1p	1	6	6	73.8	73.8	9.6144	84	1.8183e-101	2.6529	3.0526	2.7683	14.336	12
1513	YGR009C	YGR009C	>YGR009C SEC9 SGDID:S000003241, Chr VII from 511006-509051, reverse complement, Verified ORF, t-SNARE protein important for fusion of secretory vesicles with the plasma membrane; similar to but not functionally redundant with Spo20p; SNAP-25 homolog	1	5	5	13.4	13.4	73.623	651	2.8276e-58	0.96534	0.84078	0.90091	19.452	8
1514	YGR010W	YGR010W	>YGR010W NMA2 SGDID:S000003242, Chr VII from 511549-512736, Verified ORF, Nicotinic acid mononucleotide adenylyltransferase, involved in de novo and salvage synthesis of NAD(+)	1	6	3	15.4	8.9	44.909	395	2.7445e-23	0.89278	0.86515	0.87886	1.5512	2
1515	YGR012W	YGR012W	>YGR012W YGR012W SGDID:S000003244, Chr VII from 513163-514344, Verified ORF, Putative cysteine synthase, localized to the mitochondrial outer membrane	1	6	6	15.3	15.3	42.8	393	5.1928e-14	0.96315	1.2133	0.99003	27.857	9
1516	YGR013W	YGR013W	>YGR013W SNU71 SGDID:S000003245, Chr VII from 514558-516420, Verified ORF, Component of U1 snRNP required for mRNA splicing via spliceosome; yeast specific, no metazoan counterpart	1	4	4	16	16	71.382	620	3.0373e-25	1.2607		1.2607	NaN	1
1518	YGR017W	YGR017W	>YGR017W YGR017W SGDID:S000003249, Chr VII from 523791-524684, Uncharacterized ORF, Putative protein of unknown function; green fluorescent protein (GFP)-fusion protein localizes to both the nucleus and the cytoplasm	1	6	6	27.6	27.6	34.679	297	1.5387e-69	1.6154	1.7504	1.6474	11.498	7
1519	YGR019W	YGR019W	>YGR019W UGA1 SGDID:S000003251, Chr VII from 525233-526648, Verified ORF, Gamma-aminobutyrate (GABA) transaminase (4-aminobutyrate aminotransferase) involved in the 4-aminobutyrate and glutamate degradation pathways; required for normal oxidative stress t	1	15	15	46.9	46.9	52.946	471	5.877e-201	2.1111	1.9152	1.9958	52.3	58
[truncated: 2,123 more rows]
