# Supplementary material for: Acetylation dynamics and stoichiometry in Saccharomyces cerevisiae
Source: Mol Syst Biol. 2014 Jan 31;10(1):716. doi: 10.1002/msb.134766 (PMC4023402; doi:10.1002/msb.134766)
Supplement: Supplementary file 13 — Supplementary Table 4 [file MSB-10-1-716-s025.xlsx]

## Sheet: Table S4
TABLE S4 Phosphorylation changes in stationary phase yeast (SILAC H = stationary phase, SILAC L = exponential phase)
id	Unique identifier for this table
Proteins	Identifiers of all possible proteins this site is associated with.
Protein	Identifier of the protein this peptide is associated with.
Positions	The positions of the modifications in all possible protein amino acid sequences.
Position	The position of the modifications in the protein amino acid sequence.
Fasta headers	Descriptions of proteins this peptide is associated with.
Localization prob	Probability that the site is correctly localized at the position in the peptide.
Number of Phospho (STY)	Number of phosphorylation sites occurring within the peptide
Amino acid	phosphorylated amino acid for this entry
Sequence window	13 amino acid window (+/- 6 amino acids) surrounding the phosphorylation site.
PEP	Posterior Error Probability of the identification. This value essentially operates as a p-value, where smaller is more significant.
Score	The Andromeda score of the identification (higher is better).
Modified sequence	Sequence representation of the peptide including location(s) of modified amino acids.
Phospho (STY) Probabilities	Sequence representation of the peptide including the probability of phosphorylation occuring at each position.
Position in peptide	Position of the phosphorylation site in the peptide
Charge	Charge state of the precursor ion.
m/z	Recalibrated m/z of the precursor ion.
Mass error [ppm]	Mass error of the recalibrated mass-over-charge value of the precursor ion in comparison to the predicted monoisotopic mass of the identified peptide sequence.
Ratio H/L	SILAC ratio for phosphorylation sites
Ratio H/L EXP1	SILAC ratio for phosphorylation sites in experiment 1
Ratio H/L EXP2	SILAC ratio for phosphorylation sites in experiment 2
id	Proteins	Protein	Positions	Position	Fasta headers	Localization prob	Number of Phospho (STY)	Amino acid	Sequence window	PEP	Score	Modified sequence	Phospho (STY) Probabilities	Position in peptide	Charge	m/z	Mass error [ppm]	Ratio H/L	Ratio H/L EXP1	Ratio H/L EXP2
44	YAL001C	YAL001C	277	277	>YAL001C TFC3 SGDID:S000000001, Chr I from 151168-151099,151008-147596, reverse complement, Verified ORF, Largest of six subunits of the RNA polymerase III transcription initiation factor complex (TFIIIC); part of the TauB domain of TFIIIC that binds DNA	0.999711	2;3	S	FEYDSNSADEDSV	1.02368e-79	261.79	_GSPSFEYDSNS(ph)ADEDS(ph)VS(ph)DSK_	GSPSFEYDSNS(1)ADEDS(1)VS(0.971)DS(0.029)K	11	3	821.599	-0.16474	0.3905	0.39086	0.39015
45	YAL001C	YAL001C	282	282	>YAL001C TFC3 SGDID:S000000001, Chr I from 151168-151099,151008-147596, reverse complement, Verified ORF, Largest of six subunits of the RNA polymerase III transcription initiation factor complex (TFIIIC); part of the TauB domain of TFIIIC that binds DNA	0.999905	2;3	S	NSADEDSVSDSKA	1.02368e-79	261.79	_GSPSFEYDSNS(ph)ADEDS(ph)VS(ph)DSK_	GSPSFEYDSNS(1)ADEDS(1)VS(0.971)DS(0.029)K	16	3	821.599	-0.16474	0.97585	1.1698	0.97585
46	YAL001C	YAL001C	284	284	>YAL001C TFC3 SGDID:S000000001, Chr I from 151168-151099,151008-147596, reverse complement, Verified ORF, Largest of six subunits of the RNA polymerase III transcription initiation factor complex (TFIIIC); part of the TauB domain of TFIIIC that binds DNA	0.97111	2;3	S	ADEDSVSDSKAAF	1.02368e-79	261.79	_GSPSFEYDSNS(ph)ADEDS(ph)VS(ph)DSK_	GSPSFEYDSNS(1)ADEDS(1)VS(0.971)DS(0.029)K	18	3	821.599	-0.16474	0.39086	0.44974	0.39015
47	YAL003W	YAL003W	86	86	>YAL003W EFB1 SGDID:S000000003, Chr I from 142176-142255,142622-143162, Verified ORF, Translation elongation factor 1 beta; stimulates nucleotide exchange to regenerate EF-1 alpha-GTP for the next elongation cycle; part of the EF-1 complex, which facilita	1	1	S	DVDLFGSDDEEAD	9.22229e-60	226.06	_ADEFDSFPAASAAAAEEEEDDDVDLFGS(ph)DDEEADAEAEK_	ADEFDSFPAASAAAAEEEEDDDVDLFGS(1)DDEEADAEAEK	28	3	1401.54	-0.11293	0.76445	0.82308	0.74455
48	YAL005C;YLL024C	YLL024C	541;541	541	>YAL005C SSA1 SGDID:S000000004, Chr I from 141433-139505, reverse complement, Verified ORF, ATPase involved in protein folding and nuclear localization signal (NLS)-directed nuclear transport; member of heat shock protein 70 (HSP70) family; forms a chaper	0.999785	2	S	SKNQLESIAYSLK	0.00169604	61.097	_NQLES(ph)IAYS(ph)LK_	NQLES(1)IAYS(1)LK	5	2	713.307	0.86769	1.5123	1.5123
49	YAL005C;YLL024C	YLL024C	545;545	545	>YAL005C SSA1 SGDID:S000000004, Chr I from 141433-139505, reverse complement, Verified ORF, ATPase involved in protein folding and nuclear localization signal (NLS)-directed nuclear transport; member of heat shock protein 70 (HSP70) family; forms a chaper	0.999973	2	S	LESIAYSLKNTIS	0.00169604	61.097	_NQLES(ph)IAYS(ph)LK_	NQLES(1)IAYS(1)LK	9	2	713.307	0.86769	1.5123	1.5123
50	YAL005C;YLL024C	YLL024C	551;551	551	>YAL005C SSA1 SGDID:S000000004, Chr I from 141433-139505, reverse complement, Verified ORF, ATPase involved in protein folding and nuclear localization signal (NLS)-directed nuclear transport; member of heat shock protein 70 (HSP70) family; forms a chaper	1	1	S	SLKNTISEAGDKL	1.98722e-39	225.81	_NTIS(ph)EAGDKLEQADK_	NTIS(1)EAGDKLEQADK	4	2	849.883	1.5149	2.3749	2.4034	2.2522
51	YAL013W	YAL013W	61	61	>YAL013W DEP1 SGDID:S000000011, Chr I from 129271-130533, Verified ORF, Transcriptional modulator involved in regulation of structural phospholipid biosynthesis genes and metabolically unrelated genes, as well as maintenance of telomeres, mating efficienc	1	1	S	DSDEEKSLANLPE	0.000931644	100.09	_S(ph)LANLPELK_	S(1)LANLPELK	1	2	532.773	0.36188	1.8668	2.1657	1.6092
52	YAL013W	YAL013W	120	120	>YAL013W DEP1 SGDID:S000000011, Chr I from 129271-130533, Verified ORF, Transcriptional modulator involved in regulation of structural phospholipid biosynthesis genes and metabolically unrelated genes, as well as maintenance of telomeres, mating efficienc	1	1	S	SKEEEKSQELEEA	9.23341e-05	76.358	_S(ph)QELEEAIDSK_	S(1)QELEEAIDSK	1	2	664.784	-0.001212	1.2126	1.2984	1.1324
53	YAL014C	YAL014C	123	123	>YAL014C SYN8 SGDID:S000000012, Chr I from 129020-128253, reverse complement, Verified ORF, Endosomal SNARE related to mammalian syntaxin 8	0.993803	1	S	DEQDEESPLPSTH	5.57487e-16	134.66	_DDDEQDEES(ph)PLPSTHTPYK_	DDDEQDEES(0.994)PLPS(0.002)T(0.003)HT(0.001)PYK	9	3	761.637	0.49847	4.9363		4.9363
56	YAL017W	YAL017W	926	926	>YAL017W PSK1 SGDID:S000000015, Chr I from 120226-124296, Verified ORF, One of two (see also PSK2) PAS domain containing S/T protein kinases; coordinately regulates protein synthesis and carbohydrate metabolism and storage in response to a unknown metabol	1	2;3	S	GTLKDMSNLSTYE	1.17362e-44	205.73	_DMS(ph)NLS(ph)TYEDLAHRTNK_	DMS(1)NLS(0.948)T(0.052)YEDLAHRTNK	3	3	718.957	-0.37068	11.089	7.6062	11.089
57	YAL017W	YAL017W	929	929	>YAL017W PSK1 SGDID:S000000015, Chr I from 120226-124296, Verified ORF, One of two (see also PSK2) PAS domain containing S/T protein kinases; coordinately regulates protein synthesis and carbohydrate metabolism and storage in response to a unknown metabol	0.999923	2;3	S	KDMSNLSTYEDLA	1.17362e-44	205.73	_DMSNLS(ph)T(ph)YEDLAHRTNK_	DMSNLS(1)T(1)YEDLAHRTNK	6	3	718.957	-0.83799	9.68	5.0725	10.361
58	YAL017W	YAL017W	1035	1035	>YAL017W PSK1 SGDID:S000000015, Chr I from 120226-124296, Verified ORF, One of two (see also PSK2) PAS domain containing S/T protein kinases; coordinately regulates protein synthesis and carbohydrate metabolism and storage in response to a unknown metabol	1	1	S	SSGKGLSPLEEEK	0.0014979	75.819	_GLS(ph)PLEEEK_	GLS(1)PLEEEK	3	2	541.244	0.091441	6.6802	4.8492	9.4081
65	YAL017W	YAL017W	1018	1018	>YAL017W PSK1 SGDID:S000000015, Chr I from 120226-124296, Verified ORF, One of two (see also PSK2) PAS domain containing S/T protein kinases; coordinately regulates protein synthesis and carbohydrate metabolism and storage in response to a unknown metabol	0.99574	2;4	S	ISKISLSPSTESL	2.3564e-60	161.48	_ISLS(ph)PSTES(ph)LADSK_	IS(0.001)LS(0.996)PS(0.004)T(0.046)ES(0.952)LADS(0.001)K	4	2	797.836	0.14427	3.8124	3.8124	0.11791
66	YAL017W	YAL017W	1020	1020	>YAL017W PSK1 SGDID:S000000015, Chr I from 120226-124296, Verified ORF, One of two (see also PSK2) PAS domain containing S/T protein kinases; coordinately regulates protein synthesis and carbohydrate metabolism and storage in response to a unknown metabol	0.819694	2;3;4	S	KISLSPSTESLAD	6.29381e-22	159.01	_ISLSPS(ph)TES(ph)LADSK_	ISLSPS(0.82)T(0.181)ES(0.996)LADS(0.003)K	6	2	797.836	-0.17228	1.5531	1.7093	1.4112
67	YAL017W	YAL017W	1023	1023	>YAL017W PSK1 SGDID:S000000015, Chr I from 120226-124296, Verified ORF, One of two (see also PSK2) PAS domain containing S/T protein kinases; coordinately regulates protein synthesis and carbohydrate metabolism and storage in response to a unknown metabol	0.99887	2;3;4	S	LSPSTESLADSKS	4.14858e-24	159.01	_ISLSPS(ph)TES(ph)LADSK_	ISLS(0.002)PS(0.794)T(0.204)ES(0.999)LADS(0.001)K	9	2	797.836	0.22935	1.671	1.7485	1.4112
68	YAL017W	YAL017W	1027	1027	>YAL017W PSK1 SGDID:S000000015, Chr I from 120226-124296, Verified ORF, One of two (see also PSK2) PAS domain containing S/T protein kinases; coordinately regulates protein synthesis and carbohydrate metabolism and storage in response to a unknown metabol	0.999993	2;3;4	S	TESLADSKSSGKG	3.51064e-32	178.11	_ISLSPS(ph)TES(ph)LADS(ph)K_	IS(0.003)LS(0.099)PS(0.73)T(0.171)ES(0.997)LADS(1)K	13	2	837.819	0.69992	8.0066	8.0066	0.73991
69	YAL017W	YAL017W	1029	1029	>YAL017W PSK1 SGDID:S000000015, Chr I from 120226-124296, Verified ORF, One of two (see also PSK2) PAS domain containing S/T protein kinases; coordinately regulates protein synthesis and carbohydrate metabolism and storage in response to a unknown metabol	0.999967	2;3;4	S	SLADSKSSGKGLS	2.3564e-60	178.11	_ISLS(ph)PSTESLADS(ph)KS(ph)S(ph)GK_	ISLS(0.97)PS(0.014)T(0.016)ES(0.001)LADS(1)KS(1)S(1)GK	15	3	705.264	-2.2654	8.0066	8.0066	1.2008
70	YAL017W	YAL017W	1030	1030	>YAL017W PSK1 SGDID:S000000015, Chr I from 120226-124296, Verified ORF, One of two (see also PSK2) PAS domain containing S/T protein kinases; coordinately regulates protein synthesis and carbohydrate metabolism and storage in response to a unknown metabol	0.999963	2;4	S	LADSKSSGKGLSP	2.3564e-60	178.11	_ISLS(ph)PSTESLADS(ph)KS(ph)S(ph)GK_	ISLS(0.97)PS(0.014)T(0.016)ES(0.001)LADS(1)KS(1)S(1)GK	16	3	705.264	-2.2654	8.0066	8.0066	1.2008
73	YAL017W	YAL017W	949	949	>YAL017W PSK1 SGDID:S000000015, Chr I from 120226-124296, Verified ORF, One of two (see also PSK2) PAS domain containing S/T protein kinases; coordinately regulates protein synthesis and carbohydrate metabolism and storage in response to a unknown metabol	0.75214	3;4	S	YEIGDDSRAHSQS	3.83679e-20	131.79	_YEIGDDS(ph)RAHS(ph)QST(ph)LSEQEQVPLENDK_	Y(0.001)EIGDDS(0.752)RAHS(0.884)QS(0.451)T(0.911)LSEQEQVPLENDK	7	3	1105.78	0.75959	16.481	16.481	12.337
74	YAL017W	YAL017W	953	953	>YAL017W PSK1 SGDID:S000000015, Chr I from 120226-124296, Verified ORF, One of two (see also PSK2) PAS domain containing S/T protein kinases; coordinately regulates protein synthesis and carbohydrate metabolism and storage in response to a unknown metabol	0.88391	2;3;4	S	DDSRAHSQSTLSE	2.47753e-20	136.34	_YEIGDDS(ph)RAHS(ph)QST(ph)LSEQEQVPLENDK_	Y(0.001)EIGDDS(0.752)RAHS(0.884)QS(0.451)T(0.911)LSEQEQVPLENDK	11	3	1105.78	0.75959	4.4519	4.4519	3.1709
76	YAL017W	YAL017W	958	958	>YAL017W PSK1 SGDID:S000000015, Chr I from 120226-124296, Verified ORF, One of two (see also PSK2) PAS domain containing S/T protein kinases; coordinately regulates protein synthesis and carbohydrate metabolism and storage in response to a unknown metabol	0.999648	3;4	S	HSQSTLSEQEQVP	8.37915e-10	97.099	_YEIGDDS(ph)RAHS(ph)QS(ph)TLS(ph)EQEQVPLENDK_	Y(0.191)EIGDDS(0.671)RAHS(0.762)QS(0.701)T(0.675)LS(1)EQEQVPLENDK	16	3	1132.43	0.17127	2.7601	2.7601	12.337
77	YAL017W	YAL017W	608	608	>YAL017W PSK1 SGDID:S000000015, Chr I from 120226-124296, Verified ORF, One of two (see also PSK2) PAS domain containing S/T protein kinases; coordinately regulates protein synthesis and carbohydrate metabolism and storage in response to a unknown metabol	0.998633	2	S	LPKMASSPTGSKL	1.65774e-18	130.6	_M(ox)ASS(ph)PT(ph)GSKLEYSLERK_	MAS(0.001)S(0.999)PT(0.5)GS(0.5)KLEYSLERK	4	3	687.298	0.54551	3.8948	3.8948
79	YAL017W	YAL017W	10	10	>YAL017W PSK1 SGDID:S000000015, Chr I from 120226-124296, Verified ORF, One of two (see also PSK2) PAS domain containing S/T protein kinases; coordinately regulates protein synthesis and carbohydrate metabolism and storage in response to a unknown metabol	1	2	S	IGASNLSEHSFVN	4.01728e-75	273.64	_PYIGASNLS(ph)EHS(ph)FVNLK_	PYIGASNLS(1)EHS(1)FVNLK	9	4	509.729	-0.57219	3.7962	4.2559	3.5941
80	YAL017W	YAL017W	13	13	>YAL017W PSK1 SGDID:S000000015, Chr I from 120226-124296, Verified ORF, One of two (see also PSK2) PAS domain containing S/T protein kinases; coordinately regulates protein synthesis and carbohydrate metabolism and storage in response to a unknown metabol	1	2	S	SNLSEHSFVNLKE	4.01728e-75	273.64	_PYIGASNLS(ph)EHS(ph)FVNLK_	PYIGASNLS(1)EHS(1)FVNLK	12	4	509.729	-0.57219	3.7962	4.2559	3.5941
85	YAL019W	YAL019W	451	451	>YAL019W FUN30 SGDID:S000000017, Chr I from 114920-118315, Verified ORF, Protein whose overexpression affects chromosome stability, potential Cdc28p substrate; homolog of Snf2p; the authentic, non-tagged protein is detected in highly purified mitochondria	1	2;3	S	EGFDETSAEPTPA	1.04935e-61	243.24	_AVVEGFDET(ph)S(ph)AEPT(ph)PAPAPAPVERETK_	AVVEGFDET(1)S(1)AEPT(1)PAPAPAPVERETK	10	3	1012.43	-0.49081	5.4808	5.6244	4.7123
88	YAL019W	YAL019W	6	6	>YAL019W FUN30 SGDID:S000000017, Chr I from 114920-118315, Verified ORF, Protein whose overexpression affects chromosome stability, potential Cdc28p substrate; homolog of Snf2p; the authentic, non-tagged protein is detected in highly purified mitochondria	0.794854	1;2;3	S	_MSGSHSNDEDDV	1.48656e-15	136.14	_(ac)SGSHS(ph)NDEDDVVQVPET(ph)SSPTK_	S(0.084)GS(0.122)HS(0.795)NDEDDVVQVPET(0.59)S(0.326)S(0.074)PT(0.01)K	5	3	839.662	1.1225	1.8786	2.171	1.8786
89	YAL019W	YAL019W	19	19	>YAL019W FUN30 SGDID:S000000017, Chr I from 114920-118315, Verified ORF, Protein whose overexpression affects chromosome stability, potential Cdc28p substrate; homolog of Snf2p; the authentic, non-tagged protein is detected in highly purified mitochondria	0.961419	2;3	S	VQVPETSSPTKVA	3.13738e-12	121.1	_SGSHSNDEDDVVQVPETS(ph)S(ph)PTK_	SGSHSNDEDDVVQVPET(0.01)S(0.961)S(0.901)PT(0.128)K	18	3	825.658	0.55773	1.0733	0.30277	3.805
90	YAL019W	YAL019W	20	20	>YAL019W FUN30 SGDID:S000000017, Chr I from 114920-118315, Verified ORF, Protein whose overexpression affects chromosome stability, potential Cdc28p substrate; homolog of Snf2p; the authentic, non-tagged protein is detected in highly purified mitochondria	0.901097	2;3	S	QVPETSSPTKVAS	3.13738e-12	121.1	_SGSHSNDEDDVVQVPETS(ph)S(ph)PTK_	SGSHSNDEDDVVQVPET(0.01)S(0.961)S(0.901)PT(0.128)K	19	3	825.658	0.55773	3.805	0.30277	4.1546
91	YAL019W	YAL019W	26	26	>YAL019W FUN30 SGDID:S000000017, Chr I from 114920-118315, Verified ORF, Protein whose overexpression affects chromosome stability, potential Cdc28p substrate; homolog of Snf2p; the authentic, non-tagged protein is detected in highly purified mitochondria	0.999886	4	S	SPTKVASSSPLKP	3.3801e-05	68.811	_VAS(ph)S(ph)S(ph)PLKPTS(ph)PTVPDASVASLRSRFTFK_	VAS(1)S(1)S(1)PLKPT(0.198)S(0.788)PT(0.014)VPDASVASLRSRFTFK	3	4	839.131	0.023933	0.41482		0.41482
92	YAL019W	YAL019W	27	27	>YAL019W FUN30 SGDID:S000000017, Chr I from 114920-118315, Verified ORF, Protein whose overexpression affects chromosome stability, potential Cdc28p substrate; homolog of Snf2p; the authentic, non-tagged protein is detected in highly purified mitochondria	0.999866	2;4	S	PTKVASSSPLKPT	3.3801e-05	68.811	_VAS(ph)S(ph)S(ph)PLKPTS(ph)PTVPDASVASLRSRFTFK_	VAS(1)S(1)S(1)PLKPT(0.198)S(0.788)PT(0.014)VPDASVASLRSRFTFK	4	4	839.131	0.023933	0.41977	0.41977	0.41482
93	YAL019W	YAL019W	28	28	>YAL019W FUN30 SGDID:S000000017, Chr I from 114920-118315, Verified ORF, Protein whose overexpression affects chromosome stability, potential Cdc28p substrate; homolog of Snf2p; the authentic, non-tagged protein is detected in highly purified mitochondria	0.999866	2;4	S	TKVASSSPLKPTS	3.3801e-05	68.811	_VAS(ph)S(ph)S(ph)PLKPTS(ph)PTVPDASVASLRSRFTFK_	VAS(1)S(1)S(1)PLKPT(0.198)S(0.788)PT(0.014)VPDASVASLRSRFTFK	5	4	839.131	0.023933	0.41977	0.41977	0.41482
94	YAL019W	YAL019W	34	34	>YAL019W FUN30 SGDID:S000000017, Chr I from 114920-118315, Verified ORF, Protein whose overexpression affects chromosome stability, potential Cdc28p substrate; homolog of Snf2p; the authentic, non-tagged protein is detected in highly purified mitochondria	0.788348	4	S	SPLKPTSPTVPDA	3.3801e-05	68.811	_VAS(ph)S(ph)S(ph)PLKPTS(ph)PTVPDASVASLRSRFTFK_	VAS(1)S(1)S(1)PLKPT(0.198)S(0.788)PT(0.014)VPDASVASLRSRFTFK	11	4	839.131	0.023933	0.41482		0.41482
96	YAL021C	YAL021C	278	278	>YAL021C CCR4 SGDID:S000000019, Chr I from 113360-110847, reverse complement, Verified ORF, Component of the CCR4-NOT transcriptional complex, which is involved in regulation of gene expression; component of the major cytoplasmic deadenylase, which is inv	0.99999	2;3;4;5	S	SGTATNSAVSTPL	8.09708e-112	291.45	_KQQPTGDSTPSGTATNS(ph)AVST(ph)PLTPK_	KQQPTGDSTPSGTATNS(1)AVS(0.064)T(0.935)PLT(0.001)PK	17	3	911.079	-0.15271	0.37641	0.43307	0.31406
97	YAL021C	YAL021C	281	281	>YAL021C CCR4 SGDID:S000000019, Chr I from 113360-110847, reverse complement, Verified ORF, Component of the CCR4-NOT transcriptional complex, which is involved in regulation of gene expression; component of the major cytoplasmic deadenylase, which is inv	0.999987	2;3;4;5	S	ATNSAVSTPLTPK	2.87743e-57	218.33	_KQQPTGDST(ph)PSGTATNS(ph)AVS(ph)T(ph)PLT(ph)PKIELFANGK_	KQQPT(0.004)GDS(0.145)T(0.843)PS(0.008)GTATNS(1)AVS(1)T(1)PLT(1)PKIELFANGK	20	4	961.655	0.82654	0.28865	0.24448	0.28865
98	YAL023C	YAL023C	38	38	>YAL023C PMT2 SGDID:S000000021, Chr I from 108552-106273, reverse complement, Verified ORF, Protein O-mannosyltransferase, transfers mannose residues from dolichyl phosphate-D-mannose to protein serine/threonine residues; acts in a complex with Pmt1p, can	0.994719	2	S	SVSEELSSADERD	1.18914e-46	99.34	_QENTLRQRESSSISVSEELS(ph)S(ph)ADERDAEDFSK_	QENTLRQRESSSISVSEELS(0.995)S(0.995)ADERDAEDFS(0.011)K	20	5	758.728	0.22827	1.0421	1.104	0.93596
99	YAL023C	YAL023C	39	39	>YAL023C PMT2 SGDID:S000000021, Chr I from 108552-106273, reverse complement, Verified ORF, Protein O-mannosyltransferase, transfers mannose residues from dolichyl phosphate-D-mannose to protein serine/threonine residues; acts in a complex with Pmt1p, can	0.994719	2	S	VSEELSSADERDA	1.18914e-46	99.34	_QENTLRQRESSSISVSEELS(ph)S(ph)ADERDAEDFSK_	QENTLRQRESSSISVSEELS(0.995)S(0.995)ADERDAEDFS(0.011)K	21	5	758.728	0.22827	1.0421	1.104	0.93596
102	YAL024C	YAL024C	586	586	>YAL024C LTE1 SGDID:S000000022, Chr I from 105873-101566, reverse complement, Verified ORF, Protein similar to GDP/GTP exchange factors but without detectable GEF activity; required for asymmetric localization of Bfa1p at daughter-directed spindle pole bo	0.895688	2;3	S	FDKDNSSSRTDEN	5.87496e-07	92.545	_DNSS(ph)SRT(ph)DENGPQRLLFHETDK_	DNS(0.039)S(0.896)S(0.339)RT(0.726)DENGPQRLLFHETDK	4	4	677.285	-0.065291	4.8869	7.0567	4.8869
104	YAL024C	YAL024C	808	808	>YAL024C LTE1 SGDID:S000000022, Chr I from 105873-101566, reverse complement, Verified ORF, Protein similar to GDP/GTP exchange factors but without detectable GEF activity; required for asymmetric localization of Bfa1p at daughter-directed spindle pole bo	1	1;2;3	S	DPEQNKSNSVIEE	3.4017e-32	176.97	_S(ph)NS(ph)VIEEISEIEPLNLEYNKK_	S(1)NS(1)VIEEISEIEPLNLEYNKK	1	3	870.066	0.92561	0.80438	0.661	0.80438
105	YAL024C	YAL024C	810	810	>YAL024C LTE1 SGDID:S000000022, Chr I from 105873-101566, reverse complement, Verified ORF, Protein similar to GDP/GTP exchange factors but without detectable GEF activity; required for asymmetric localization of Bfa1p at daughter-directed spindle pole bo	1	1;2;3	S	EQNKSNSVIEEIS	3.4017e-32	176.97	_S(ph)NS(ph)VIEEISEIEPLNLEYNKK_	S(1)NS(1)VIEEISEIEPLNLEYNKK	3	3	870.066	0.92561	0.71697	0.661	0.71697
106	YAL024C	YAL024C	816	816	>YAL024C LTE1 SGDID:S000000022, Chr I from 105873-101566, reverse complement, Verified ORF, Protein similar to GDP/GTP exchange factors but without detectable GEF activity; required for asymmetric localization of Bfa1p at daughter-directed spindle pole bo	0.999999	2;3	S	SVIEEISEIEPLN	1.12005e-10	105.55	_S(ph)NS(ph)VIEEIS(ph)EIEPLNLEYNK_	S(1)NS(1)VIEEIS(1)EIEPLNLEYNK	9	3	854.023	0.65627	0.97324		0.97324
107	YAL024C	YAL024C	290	290	>YAL024C LTE1 SGDID:S000000022, Chr I from 105873-101566, reverse complement, Verified ORF, Protein similar to GDP/GTP exchange factors but without detectable GEF activity; required for asymmetric localization of Bfa1p at daughter-directed spindle pole bo	1	2;3	S	QKISHLSKVTLVS	6.96864e-31	195.71	_ISHLS(ph)KVT(ph)LVS(ph)TLM(ox)K_	ISHLS(1)KVT(1)LVS(0.861)T(0.139)LMK	5	3	638.293	-0.42362	1.6499	1.6136	1.6499
108	YAL024C	YAL024C	296	296	>YAL024C LTE1 SGDID:S000000022, Chr I from 105873-101566, reverse complement, Verified ORF, Protein similar to GDP/GTP exchange factors but without detectable GEF activity; required for asymmetric localization of Bfa1p at daughter-directed spindle pole bo	0.925264	3	S	SKVTLVSTLMKGV	6.96864e-31	195.71	_ISHLS(ph)KVT(ph)LVS(ph)TLMK_	ISHLS(1)KVT(1)LVS(0.925)T(0.075)LMK	11	3	632.962	-0.39097	1.5999	1.6136	1.5999
109	YAL024C	YAL024C	1105	1105	>YAL024C LTE1 SGDID:S000000022, Chr I from 105873-101566, reverse complement, Verified ORF, Protein similar to GDP/GTP exchange factors but without detectable GEF activity; required for asymmetric localization of Bfa1p at daughter-directed spindle pole bo	1	2	S	NLNNLPSFQNSPA	2.73446e-06	75.661	_LADEVEM(ox)LNLNNLPS(ph)FQNS(ph)PAEK_	LADEVEMLNLNNLPS(1)FQNS(1)PAEK	15	3	917.066	0.58102	0.2767	0.269	0.3081
110	YAL024C	YAL024C	1109	1109	>YAL024C LTE1 SGDID:S000000022, Chr I from 105873-101566, reverse complement, Verified ORF, Protein similar to GDP/GTP exchange factors but without detectable GEF activity; required for asymmetric localization of Bfa1p at daughter-directed spindle pole bo	1	2	S	LPSFQNSPAEKRK	2.73446e-06	75.661	_LADEVEM(ox)LNLNNLPS(ph)FQNS(ph)PAEK_	LADEVEMLNLNNLPS(1)FQNS(1)PAEK	19	3	917.066	0.58102	0.2767	0.269	0.3081
111	YAL024C	YAL024C	850	850	>YAL024C LTE1 SGDID:S000000022, Chr I from 105873-101566, reverse complement, Verified ORF, Protein similar to GDP/GTP exchange factors but without detectable GEF activity; required for asymmetric localization of Bfa1p at daughter-directed spindle pole bo	1	2	S	TSKLFESAQNSPL	1.14414e-27	209.66	_LFES(ph)AQNS(ph)PLK_	LFES(1)AQNS(1)PLK	4	2	697.294	-0.073144	0.38827	0.40533	0.37554
112	YAL024C	YAL024C	854	854	>YAL024C LTE1 SGDID:S000000022, Chr I from 105873-101566, reverse complement, Verified ORF, Protein similar to GDP/GTP exchange factors but without detectable GEF activity; required for asymmetric localization of Bfa1p at daughter-directed spindle pole bo	1	2	S	FESAQNSPLKQTQ	1.14414e-27	209.66	_LFES(ph)AQNS(ph)PLK_	LFES(1)AQNS(1)PLK	8	2	697.294	-0.073144	0.38827	0.40533	0.37554
113	YAL024C	YAL024C	571	571	>YAL024C LTE1 SGDID:S000000022, Chr I from 105873-101566, reverse complement, Verified ORF, Protein similar to GDP/GTP exchange factors but without detectable GEF activity; required for asymmetric localization of Bfa1p at daughter-directed spindle pole bo	0.999964	2;3	S	YNKMHGSYSAESM	2.06018e-22	148.38	_MHGS(ph)YS(ph)AESMRLFDK_	MHGS(1)YS(1)AESMRLFDK	4	3	640.247	-0.2868	3.0678	3.0015	3.1146
114	YAL024C	YAL024C	573	573	>YAL024C LTE1 SGDID:S000000022, Chr I from 105873-101566, reverse complement, Verified ORF, Protein similar to GDP/GTP exchange factors but without detectable GEF activity; required for asymmetric localization of Bfa1p at daughter-directed spindle pole bo	0.999707	2;3	S	KMHGSYSAESMRL	1.75571e-23	162.32	_MHGS(ph)YS(ph)AESMRLFDK_	MHGS(1)YS(1)AESMRLFDK	6	3	640.247	-0.2868	0.99567	0.45299	2.5309
115	YAL024C	YAL024C	576	576	>YAL024C LTE1 SGDID:S000000022, Chr I from 105873-101566, reverse complement, Verified ORF, Protein similar to GDP/GTP exchange factors but without detectable GEF activity; required for asymmetric localization of Bfa1p at daughter-directed spindle pole bo	1	2;3	S	GSYSAESMRLFDK	1.75571e-23	162.32	_MHGSYS(ph)AES(ph)MRLFDK_	MHGS(0.004)YS(0.996)AES(1)MRLFDK	9	3	640.247	0.063464	0.35281	0.43505	0.33725
116	YAL024C	YAL024C	711	711	>YAL024C LTE1 SGDID:S000000022, Chr I from 105873-101566, reverse complement, Verified ORF, Protein similar to GDP/GTP exchange factors but without detectable GEF activity; required for asymmetric localization of Bfa1p at daughter-directed spindle pole bo	0.999999	2	S	TFEDTKSLDEKKS	5.03036e-08	87.49	_S(ph)LDEKKS(ph)TIDGLEK_	S(1)LDEKKS(0.863)T(0.137)IDGLEK	1	3	574.925	0.14063	1.3607		1.3607
117	YAL024C	YAL024C	717	717	>YAL024C LTE1 SGDID:S000000022, Chr I from 105873-101566, reverse complement, Verified ORF, Protein similar to GDP/GTP exchange factors but without detectable GEF activity; required for asymmetric localization of Bfa1p at daughter-directed spindle pole bo	0.862625	2	S	SLDEKKSTIDGLE	5.03036e-08	87.49	_S(ph)LDEKKS(ph)TIDGLEK_	S(1)LDEKKS(0.863)T(0.137)IDGLEK	7	3	574.925	0.14063	1.3607		1.3607
118	YAL024C	YAL024C	1116	1116	>YAL024C LTE1 SGDID:S000000022, Chr I from 105873-101566, reverse complement, Verified ORF, Protein similar to GDP/GTP exchange factors but without detectable GEF activity; required for asymmetric localization of Bfa1p at daughter-directed spindle pole bo	1	2	S	PAEKRKSLLIERR	1.97306e-06	84.641	_S(ph)LLIERRRQT(ph)IMNIPFTPDQSEK_	S(1)LLIERRRQT(1)IMNIPFTPDQSEK	1	4	733.859	-0.23922	0.62439	0.58555	0.66017
119	YAL024C	YAL024C	948	948	>YAL024C LTE1 SGDID:S000000022, Chr I from 105873-101566, reverse complement, Verified ORF, Protein similar to GDP/GTP exchange factors but without detectable GEF activity; required for asymmetric localization of Bfa1p at daughter-directed spindle pole bo	0.999999	2;3	S	LKTIDLSDSNNDL	1.11241e-60	232	_TIDLS(ph)DS(ph)NNDLES(ph)PSTHAK_	TIDLS(1)DS(1)NNDLES(0.734)PS(0.124)T(0.142)HAK	5	3	761.953	0.68021	0.69534	0.70792	0.69534
120	YAL024C	YAL024C	950	950	>YAL024C LTE1 SGDID:S000000022, Chr I from 105873-101566, reverse complement, Verified ORF, Protein similar to GDP/GTP exchange factors but without detectable GEF activity; required for asymmetric localization of Bfa1p at daughter-directed spindle pole bo	0.999999	2;3	S	TIDLSDSNNDLES	1.40466e-17	141.36	_TIDLS(ph)DS(ph)NNDLES(ph)PSTHAK_	TIDLS(1)DS(1)NNDLES(0.967)PS(0.027)T(0.006)HAK	7	3	761.953	0.87475	0.67055	0.67055
121	YAL024C	YAL024C	956	956	>YAL024C LTE1 SGDID:S000000022, Chr I from 105873-101566, reverse complement, Verified ORF, Protein similar to GDP/GTP exchange factors but without detectable GEF activity; required for asymmetric localization of Bfa1p at daughter-directed spindle pole bo	0.972662	2;3	S	SNNDLESPSTHAK	1.11241e-60	232	_TIDLS(ph)DSNNDLES(ph)PSTHAK_	TIDLS(0.992)DS(0.008)NNDLES(0.973)PS(0.023)T(0.005)HAK	13	3	735.298	-0.048996	0.72089	0.74738	0.69534
130	YAL028W	YAL028W	280	280	>YAL028W FRT2 SGDID:S000000026, Chr I from 92901-94487, Verified ORF, Tail-anchored endoplasmic reticulum membrane protein, interacts with homolog Frt1p but is not a substrate of calcineurin (unlike Frt1p), promotes growth in conditions of high Na+, alkal	0.999957	2;3;4	S	KKHVSPSRPPSVA	1.22118e-99	278.44	_HVSPS(ph)RPPS(ph)VAS(ph)ESSPAVANPIGLSPK_	HVSPS(1)RPPS(1)VAS(1)ESSPAVANPIGLSPK	5	3	970.106	-0.14819	7.5266	7.5266	8.7485
131	YAL028W	YAL028W	284	284	>YAL028W FRT2 SGDID:S000000026, Chr I from 92901-94487, Verified ORF, Tail-anchored endoplasmic reticulum membrane protein, interacts with homolog Frt1p but is not a substrate of calcineurin (unlike Frt1p), promotes growth in conditions of high Na+, alkal	1	2;3;4	S	SPSRPPSVASESS	1.22118e-99	278.44	_HVSPS(ph)RPPS(ph)VAS(ph)ESSPAVANPIGLSPK_	HVSPS(1)RPPS(1)VAS(1)ESSPAVANPIGLSPK	9	3	970.106	-0.14819	8.7062	7.5266	8.7062
132	YAL028W	YAL028W	287	287	>YAL028W FRT2 SGDID:S000000026, Chr I from 92901-94487, Verified ORF, Tail-anchored endoplasmic reticulum membrane protein, interacts with homolog Frt1p but is not a substrate of calcineurin (unlike Frt1p), promotes growth in conditions of high Na+, alkal	0.999936	2;3;4	S	RPPSVASESSPAV	1.22118e-99	278.44	_HVSPS(ph)RPPS(ph)VAS(ph)ESSPAVANPIGLSPK_	HVSPS(1)RPPS(1)VAS(1)ESSPAVANPIGLSPK	12	3	970.106	-0.14819	8.7062	7.7544	8.7062
137	YAL028W	YAL028W	117	117	>YAL028W FRT2 SGDID:S000000026, Chr I from 92901-94487, Verified ORF, Tail-anchored endoplasmic reticulum membrane protein, interacts with homolog Frt1p but is not a substrate of calcineurin (unlike Frt1p), promotes growth in conditions of high Na+, alkal	0.823291	3	S	APDKVRSLSTMKS	0.00779889	53.355	_VRS(ph)LS(ph)TMKSS(ph)GLSPK_	VRS(0.823)LS(0.588)T(0.588)MKS(0.258)S(0.689)GLS(0.053)PK	3	3	606.594	-0.62728	3.0369		3.0369
140	YAL029C	YAL029C	585	585	>YAL029C MYO4 SGDID:S000000027, Chr I from 92271-87856, reverse complement, Verified ORF, One of two type V myosin motors (along with MYO2) involved in actin-based transport of cargos; required for mRNA transport, including ASH1 mRNA, and facilitating the	0.960769	1	S	IEKNRDSVSLGHL	1.0478e-15	131.25	_NRDS(ph)VSLGHLDVFK_	NRDS(0.961)VS(0.039)LGHLDVFK	4	3	556.27	-0.30152	0.92701	0.92701	0.95525
142	YAL030W	YAL030W	4	4	>YAL030W SNC1 SGDID:S000000028, Chr I from 87287-87388,87502-87753, Verified ORF, Vesicle membrane receptor protein (v-SNARE) involved in the fusion between Golgi-derived secretory vesicles with the plasma membrane; proposed to be involved in endocytosis;	0.819171	2	S	___MSSSTPFDPY	1.32402e-24	155.34	_(ac)SSS(ph)T(ph)PFDPYALSEHDEERPQNVQSK_	S(0.126)S(0.109)S(0.819)T(0.945)PFDPYALSEHDEERPQNVQSK	3	3	1017.42	-0.52415	8.788	8.788
143	YAL030W	YAL030W	13	13	>YAL030W SNC1 SGDID:S000000028, Chr I from 87287-87388,87502-87753, Verified ORF, Vesicle membrane receptor protein (v-SNARE) involved in the fusion between Golgi-derived secretory vesicles with the plasma membrane; proposed to be involved in endocytosis;	0.998994	1;2	S	FDPYALSEHDEER	1.32402e-24	155.34	_(ac)SSSTPFDPYALS(ph)EHDEERPQNVQSK_	SSSTPFDPYALS(0.999)EHDEERPQNVQS(0.001)K	12	3	990.764	0.29194	0.48101	0.31044	0.48101
145	YAL034C	YAL034C	106	106	>YAL034C FUN19 SGDID:S000002134, Chr I from 81952-80711, reverse complement, Verified ORF, Non-essential protein of unknown function; expression induced in response to heat stress	0.999988	2	S	KLESKISHNGSPR	4.51415e-17	135.32	_IS(ph)HNGS(ph)PRMASSVLVGSTPK_	IS(1)HNGS(0.999)PRMAS(0.001)S(0.001)VLVGSTPK	2	3	729.001	-0.7932	14.586	14.586	11.671
146	YAL034C	YAL034C	110	110	>YAL034C FUN19 SGDID:S000002134, Chr I from 81952-80711, reverse complement, Verified ORF, Non-essential protein of unknown function; expression induced in response to heat stress	0.998774	2	S	KISHNGSPRMASS	4.51415e-17	135.32	_IS(ph)HNGS(ph)PRMASSVLVGSTPK_	IS(1)HNGS(0.999)PRMAS(0.001)S(0.001)VLVGSTPK	6	3	729.001	-0.7932	11.639	9.1933	11.639
150	YAL034C	YAL034C	237	237	>YAL034C FUN19 SGDID:S000002134, Chr I from 81952-80711, reverse complement, Verified ORF, Non-essential protein of unknown function; expression induced in response to heat stress	0.999998	1;2	S	NLGKFESDTEWIP	1.37599e-23	164.66	_QALYNNNLGKFES(ph)DT(ph)EWIPRK_	QALYNNNLGKFES(1)DT(1)EWIPRK	13	4	671.554	-1.2661	3.353	3.0285	3.5991
151	YAL041W	YAL041W	9	9	>YAL041W CDC24 SGDID:S000000039, Chr I from 62841-65405, Verified ORF, Guanine nucleotide exchange factor (GEF or GDP-release factor) for Cdc42p; required for polarity establishment and maintenance, and mutants have morphological defects in bud formation	0.982439	1;2	S	IQTRFASGTSLSD	2.89555e-44	190.5	_AIQTRFAS(ph)GTS(ph)LSDLKPK_	AIQTRFAS(0.982)GT(0.019)S(0.998)LSDLKPK	8	3	694.001	0.2386	0.52716	1.4103	0.52716
152	YAL041W	YAL041W	12	12	>YAL041W CDC24 SGDID:S000000039, Chr I from 62841-65405, Verified ORF, Guanine nucleotide exchange factor (GEF or GDP-release factor) for Cdc42p; required for polarity establishment and maintenance, and mutants have morphological defects in bud formation	0.998231	2	S	RFASGTSLSDLKP	2.89555e-44	190.5	_AIQTRFAS(ph)GTS(ph)LSDLKPK_	AIQTRFAS(0.982)GT(0.019)S(0.998)LSDLKPK	11	3	694.001	0.2386	1.404	1.4164	1.0438
154	YAL041W	YAL041W	739	739	>YAL041W CDC24 SGDID:S000000039, Chr I from 62841-65405, Verified ORF, Guanine nucleotide exchange factor (GEF or GDP-release factor) for Cdc42p; required for polarity establishment and maintenance, and mutants have morphological defects in bud formation	0.863061	2;3	S	PKRRTTSSSFESE	4.66468e-16	156.22	_RRT(ph)TS(ph)S(ph)SFESEIK_	RRT(0.993)T(0.145)S(0.863)S(0.99)S(0.009)FESEIK	5	3	589.897	0.63706	0.072956	0.10373	0.072956
155	YAL041W	YAL041W	740	740	>YAL041W CDC24 SGDID:S000000039, Chr I from 62841-65405, Verified ORF, Guanine nucleotide exchange factor (GEF or GDP-release factor) for Cdc42p; required for polarity establishment and maintenance, and mutants have morphological defects in bud formation	0.990311	2;3	S	KRRTTSSSFESEI	4.66468e-16	156.22	_RRT(ph)TS(ph)S(ph)SFESEIK_	RRT(0.993)T(0.145)S(0.863)S(0.99)S(0.009)FESEIK	6	3	589.897	0.63706	0.13693	0.17902	0.10473
156	YAL041W	YAL041W	741	741	>YAL041W CDC24 SGDID:S000000039, Chr I from 62841-65405, Verified ORF, Guanine nucleotide exchange factor (GEF or GDP-release factor) for Cdc42p; required for polarity establishment and maintenance, and mutants have morphological defects in bud formation	0.999722	2;3	S	RRTTSSSFESEIK	5.51165e-16	150.91	_RRT(ph)TSS(ph)S(ph)FESEIK_	RRT(0.982)T(0.018)S(0.01)S(0.99)S(1)FESEIK	7	3	589.897	0.22098	0.2349	0.25207	0.2349
157	YAL041W	YAL041W	526	526	>YAL041W CDC24 SGDID:S000000039, Chr I from 62841-65405, Verified ORF, Guanine nucleotide exchange factor (GEF or GDP-release factor) for Cdc42p; required for polarity establishment and maintenance, and mutants have morphological defects in bud formation	0.993195	2	S	EVVTKKSASSLIL	0.00290917	100.69	_S(ph)ASS(ph)LILK_	S(0.993)AS(0.042)S(0.965)LILK	1	2	489.719	0.56216	2.5288	2.7002	1.6719
158	YAL041W	YAL041W	529	529	>YAL041W CDC24 SGDID:S000000039, Chr I from 62841-65405, Verified ORF, Guanine nucleotide exchange factor (GEF or GDP-release factor) for Cdc42p; required for polarity establishment and maintenance, and mutants have morphological defects in bud formation	0.991687	2	S	TKKSASSLILKKK	0.00290917	100.69	_S(ph)ASS(ph)LILK_	S(0.937)AS(0.072)S(0.992)LILK	4	2	489.719	0.074854	2.0561	2.7002	1.5936
161	YAL047C	YAL047C	232	232	>YAL047C SPC72 SGDID:S000000045, Chr I from 56858-54990, reverse complement, Verified ORF, Component of the cytoplasmic Tub4p (gamma-tubulin) complex, binds spindle pole bodies and links them to microtubules; has roles in astral microtubule formation and	0.853481	2	S	LSLAQSSPAGSQL	5.93765e-09	119.89	_QDKEEFLSLAQSS(ph)PAGS(ph)QLESRDSPSSK_	QDKEEFLSLAQS(0.004)S(0.853)PAGS(0.347)QLES(0.245)RDS(0.232)PS(0.167)S(0.152)K	13	4	792.85	-1.085	1.2039	1.2039
165	YAL051W	YAL051W	144	144	>YAL051W OAF1 SGDID:S000000048, Chr I from 48565-51708, Verified ORF, Oleate-activated transcription factor, acts alone and as a heterodimer with Pip2p; activates genes involved in beta-oxidation of fatty acids and peroxisome organization and biogenesis	0.953623	2;3	S	SGKRSASPINTNN	2.14026e-44	199.38	_RSAS(ph)PINTNNASGDS(ph)PDTK_	RS(0.046)AS(0.954)PINTNNAS(0.002)GDS(0.979)PDT(0.02)K	4	3	697.951	-0.18284	1.0781	7.712	1.0781
166	YAL051W	YAL051W	155	155	>YAL051W OAF1 SGDID:S000000048, Chr I from 48565-51708, Verified ORF, Oleate-activated transcription factor, acts alone and as a heterodimer with Pip2p; activates genes involved in beta-oxidation of fatty acids and peroxisome organization and biogenesis	0.978565	2;3	S	NNASGDSPDTKKQ	2.14026e-44	199.38	_RSAS(ph)PINTNNASGDS(ph)PDTK_	RS(0.046)AS(0.954)PINTNNAS(0.002)GDS(0.979)PDT(0.02)K	15	3	697.951	-0.18284	1.1722	1.2745	1.0781
167	YAL053W	YAL053W	688	688	>YAL053W FLC2 SGDID:S000000049, Chr I from 45900-48251, Verified ORF, Putative FAD transporter; required for uptake of FAD into endoplasmic reticulum; involved in cell wall maintenance	0.964201	2;3;4	S	LFDDETSSSSFKQ	1.54558e-47	177.14	_NLNANTNTARLFDDET(ph)S(ph)S(ph)SS(ph)FK_	NLNANT(0.011)NT(0.013)ARLFDDET(0.975)S(0.964)S(0.928)S(0.199)S(0.91)FK	17	3	918.004	-0.28129	0.53563	0.49662	0.53563
168	YAL053W	YAL053W	689	689	>YAL053W FLC2 SGDID:S000000049, Chr I from 45900-48251, Verified ORF, Putative FAD transporter; required for uptake of FAD into endoplasmic reticulum; involved in cell wall maintenance	0.951333	2;3;4	S	FDDETSSSSFKQN	1.0071e-65	236.82	_NLNANTNTARLFDDETS(ph)S(ph)SSFK_	NLNANT(0.001)NT(0.011)ARLFDDET(0.189)S(0.799)S(0.951)S(0.039)S(0.01)FK	18	3	864.693	-0.53194	0.45357	0.45357	0.46056
170	YAL053W	YAL053W	691	691	>YAL053W FLC2 SGDID:S000000049, Chr I from 45900-48251, Verified ORF, Putative FAD transporter; required for uptake of FAD into endoplasmic reticulum; involved in cell wall maintenance	0.956783	1;2;3;4	S	DETSSSSFKQNSS	1.0071e-65	236.82	_NLNANTNTARLFDDETS(ph)S(ph)SS(ph)FK_	NLNANT(0.003)NT(0.018)ARLFDDET(0.036)S(0.935)S(0.785)S(0.266)S(0.957)FK	20	3	891.349	0.10241	0.27183	0.45357	0.27183
175	YAL056W	YAL056W	245	245	>YAL056W GPB2 SGDID:S000000052, Chr I from 39260-41902, Verified ORF, Multistep regulator of cAMP-PKA signaling; inhibits PKA downstream of Gpa2p and Cyr1p, thereby increasing cAMP dependency; inhibits Ras activity through direct interactions with Ira1p/2	0.948957	2	S	FFERSPSRQTLDG	2.96482e-18	129.77	_NLFFERSPS(ph)RQT(ph)LDGK_	NLFFERS(0.135)PS(0.949)RQT(0.916)LDGK	9	3	685.641	0.12746	0.65478	0.69866	0.65478
177	YAR002W	YAR002W	183	183	>YAR002W NUP60 SGDID:S000000063, Chr I from 152259-153878, Verified ORF, Subunit of the nuclear pore complex (NPC), functions to anchor Nup2p to the NPC in a process controlled by the nucleoplasmic concentration of Gsp1p-GTP; potential Cdc28p substrate; i	0.999597	2;3	S	SGSTPISISNAPT	4.24417e-07	96.633	_ESGS(ph)TPIS(ph)ISNAPTFNPK_	ES(0.09)GS(0.686)T(0.224)PIS(1)ISNAPTFNPK	8	3	669.622	-0.8003	0.16957	0.14214	0.2023
179	YAR002W	YAR002W	246	246	>YAR002W NUP60 SGDID:S000000063, Chr I from 152259-153878, Verified ORF, Subunit of the nuclear pore complex (NPC), functions to anchor Nup2p to the NPC in a process controlled by the nucleoplasmic concentration of Gsp1p-GTP; potential Cdc28p substrate; i	0.988304	1;2;3	S	TYTANTSAQSIAS	1.25831e-43	199.92	_KIPDTYTANTS(ph)AQS(ph)IASAK_	KIPDTYTANT(0.012)S(0.988)AQS(0.999)IAS(0.001)AK	11	3	709.652	1.0937	0.095209	0.10574	0.085727
180	YAR002W	YAR002W	249	249	>YAR002W NUP60 SGDID:S000000063, Chr I from 152259-153878, Verified ORF, Subunit of the nuclear pore complex (NPC), functions to anchor Nup2p to the NPC in a process controlled by the nucleoplasmic concentration of Gsp1p-GTP; potential Cdc28p substrate; i	0.999909	2;3	S	ANTSAQSIASAKS	1.25831e-43	199.92	_KIPDTYTANTS(ph)AQS(ph)IAS(ph)AK_	KIPDTYTANT(0.113)S(0.887)AQS(1)IAS(1)AK	14	2	1103.96	0.11275	0.13453	0.13453	0.071181
181	YAR002W	YAR002W	252	252	>YAR002W NUP60 SGDID:S000000063, Chr I from 152259-153878, Verified ORF, Subunit of the nuclear pore complex (NPC), functions to anchor Nup2p to the NPC in a process controlled by the nucleoplasmic concentration of Gsp1p-GTP; potential Cdc28p substrate; i	1	2;3	S	SAQSIASAKSVRS	2.42463e-32	177.53	_KIPDTYTANTS(ph)AQS(ph)IAS(ph)AK_	KIPDTYTANT(0.113)S(0.887)AQS(1)IAS(1)AK	17	2	1103.96	0.11275	0.1448	0.1448	0.071181
185	YAR002W	YAR002W	374	374	>YAR002W NUP60 SGDID:S000000063, Chr I from 152259-153878, Verified ORF, Subunit of the nuclear pore complex (NPC), functions to anchor Nup2p to the NPC in a process controlled by the nucleoplasmic concentration of Gsp1p-GTP; potential Cdc28p substrate; i	0.998729	2	S	RSSSLRSNVVVAE	9.53332e-17	141.78	_YKPARSSS(ph)LRS(ph)NVVVAETSPEK_	YKPARS(0.285)S(0.331)S(0.385)LRS(0.999)NVVVAETSPEK	11	3	855.742	-1.9285	0.33145	0.38169	0.28782
187	YAR002W	YAR002W	312	312	>YAR002W NUP60 SGDID:S000000063, Chr I from 152259-153878, Verified ORF, Subunit of the nuclear pore complex (NPC), functions to anchor Nup2p to the NPC in a process controlled by the nucleoplasmic concentration of Gsp1p-GTP; potential Cdc28p substrate; i	1	1	S	RKHKRVSPNAAPR	5.609e-16	122.41	_RVS(ph)PNAAPRQEISEEETTVK_	RVS(1)PNAAPRQEISEEETTVK	3	4	581.034	1.1571	3.2434	2.8213	3.2876
188	YAR002W	YAR002W	162	162	>YAR002W NUP60 SGDID:S000000063, Chr I from 152259-153878, Verified ORF, Subunit of the nuclear pore complex (NPC), functions to anchor Nup2p to the NPC in a process controlled by the nucleoplasmic concentration of Gsp1p-GTP; potential Cdc28p substrate; i	1	1;2	S	SEGEQKSAEGNNI	1.65038e-36	208.2	_S(ph)AEGNNIDQS(ph)LILK_	S(1)AEGNNIDQS(1)LILK	1	2	831.363	1.5109	0.089023	0.1026	0.089023
189	YAR002W	YAR002W	171	171	>YAR002W NUP60 SGDID:S000000063, Chr I from 152259-153878, Verified ORF, Subunit of the nuclear pore complex (NPC), functions to anchor Nup2p to the NPC in a process controlled by the nucleoplasmic concentration of Gsp1p-GTP; potential Cdc28p substrate; i	1	1;2	S	GNNIDQSLILKES	7.81001e-31	185.09	_S(ph)AEGNNIDQS(ph)LILK_	S(1)AEGNNIDQS(1)LILK	10	2	831.363	1.5109	0.2404	0.52375	0.096051
193	YAR002W	YAR002W	197	197	>YAR002W NUP60 SGDID:S000000063, Chr I from 152259-153878, Verified ORF, Subunit of the nuclear pore complex (NPC), functions to anchor Nup2p to the NPC in a process controlled by the nucleoplasmic concentration of Gsp1p-GTP; potential Cdc28p substrate; i	0.997911	2;3	S	NPKYDTSNASMNT	3.86511e-24	165.46	_YDTS(ph)NAS(ph)M(ox)NTTLGS(ph)IGSRK_	YDT(0.002)S(0.998)NAS(0.871)MNT(0.127)T(0.009)LGS(0.983)IGS(0.011)RK	4	3	753.619	-0.45923	0.080032	0.05812	0.10224
194	YAR002W	YAR002W	200	200	>YAR002W NUP60 SGDID:S000000063, Chr I from 152259-153878, Verified ORF, Subunit of the nuclear pore complex (NPC), functions to anchor Nup2p to the NPC in a process controlled by the nucleoplasmic concentration of Gsp1p-GTP; potential Cdc28p substrate; i	0.997297	2;3	S	YDTSNASMNTTLG	3.86511e-24	165.46	_YDTSNAS(ph)MNTTLGS(ph)IGSRK_	YDTS(0.001)NAS(0.997)MNT(0.002)T(0.01)LGS(0.955)IGS(0.035)RK	7	3	721.632	0.14379	0.062648	0.050485	0.1196
195	YAR002W	YAR002W	207	207	>YAR002W NUP60 SGDID:S000000063, Chr I from 152259-153878, Verified ORF, Subunit of the nuclear pore complex (NPC), functions to anchor Nup2p to the NPC in a process controlled by the nucleoplasmic concentration of Gsp1p-GTP; potential Cdc28p substrate; i	0.986001	2;3	S	MNTTLGSIGSRKY	3.66629e-23	151.31	_YDTS(ph)NAS(ph)MNTTLGS(ph)IGSRK_	YDT(0.016)S(0.984)NAS(0.89)MNT(0.108)T(0.003)LGS(0.986)IGS(0.013)RK	14	3	748.288	-0.40501	0.1263	0.1263	0.16899
197	YAR010C;YDR261C-C;YPR137C-A;YJR028W;YHR214C-C;YBR012W-A;YDR316W-A;YER159C-A;YGR161C-C;YML045W-A;YMR051C;YOR142W-A;YPR158W-A;YNL054W-A;YDR210C-C;YDR098C-B;YDR365W-A;YER137C-A;YLR157C-A;YPL257W-A;YGR027W-A;YJR026W;YLR227W-A;YML040W;YER138C;YML039W;YLR157C-B;YPL257W-B;YJR027W;YLR227W-B;YLR256W-A;YMR050C;YNL054W-B;YOL103W-B;YPR137C-B;YGR038C-B;YPR158C-D	YER138C	38;38;38;38;38;38;38;38;38;38;38;38	38	>YAR010C YAR010C SGDID:S000000068, Chr I from 165867-164545, reverse complement, transposable_element_gene, Retrotransposon TYA Gag gene co-transcribed with TYB Pol; in YARCTY1-1 TYB is mutant and probably non-functional;>YDR261C-C YDR261C-C SGDID:S00000	0.95607	1	S	PLDVSASKIQEYD;PLDVSASKTEECE	5.88416e-12	106.75	_EVHTNQDPLDVSAS(ph)K_	EVHTNQDPLDVS(0.044)AS(0.956)K	14	3	573.924	-0.33204	1.1326		1.1326
198	YAR010C;YDR261C-C;YPR137C-A;YNL054W-A;YDR365W-A;YER137C-A;YLR157C-A;YPL257W-A;YER138C;YLR157C-B;YPL257W-B;YMR045C;YMR046C;YNL054W-B;YPR137C-B	YER138C	10;10;10;10;10;10	10	>YAR010C YAR010C SGDID:S000000068, Chr I from 165867-164545, reverse complement, transposable_element_gene, Retrotransposon TYA Gag gene co-transcribed with TYB Pol; in YARCTY1-1 TYB is mutant and probably non-functional;>YDR261C-C YDR261C-C SGDID:S00000	0.981587	1	S	QQLSQHSPISHGS	1.4784e-14	131.5	_(ac)MESQQLSQHS(ph)PISHGSACASVTSK_	MESQQLS(0.018)QHS(0.982)PIS(0.001)HGSACASVTSK	10	3	893.723	0.43663	1.3187		1.3187
200	YAR010C;YDR261C-C;YPR137C-A;YJR028W;YHR214C-C;YBR012W-A;YDR316W-A;YER159C-A;YGR161C-C;YML045W-A;YMR051C;YOR142W-A;YPR158W-A;YNL054W-A;YDR210C-C;YDR098C-B;YDR365W-A;YER137C-A;YLR157C-A;YPL257W-A;YGR027W-A;YJR026W;YLR227W-A;YML040W;YER138C;YML039W;YLR157C-B;YPL257W-B;YJR027W;YLR227W-B;YLR256W-A;YMR050C;YNL054W-B;YOL103W-B;YPR137C-B;YGR038C-B;YPR158C-D	YER138C	373;373;373;373;373;373;373;373;373;373;373;373	373	>YAR010C YAR010C SGDID:S000000068, Chr I from 165867-164545, reverse complement, transposable_element_gene, Retrotransposon TYA Gag gene co-transcribed with TYB Pol; in YARCTY1-1 TYB is mutant and probably non-functional;>YDR261C-C YDR261C-C SGDID:S00000	0.81417	1	S	EKNDSRSYTNTTK	2.25533e-08	105.03	_NDSRS(ph)YTNTTK_	NDS(0.028)RS(0.814)Y(0.007)T(0.15)NTTK	5	3	456.193	0.16931	2.0295		2.0295
204	YAR010C;YDR261C-C;YPR137C-A;YJR028W;YHR214C-C;YBR012W-A;YDR316W-A;YER159C-A;YGR161C-C;YML045W-A;YMR051C;YOR142W-A;YPR158W-A;YNL054W-A;YDR098C-B;YDR365W-A;YER137C-A;YLR157C-A;YPL257W-A;YGR027W-A;YJR026W;YLR227W-A;YML040W;YER138C;YML039W;YLR157C-B;YPL257W-B;YJR027W;YLR227W-B;YLR256W-A;YMR050C;YNL054W-B;YOL103W-B;YPR137C-B;YGR038C-B;YPR158C-D	YER138C	409;409;409;409;409;409;409;409;409;409;409;409	409	>YAR010C YAR010C SGDID:S000000068, Chr I from 165867-164545, reverse complement, transposable_element_gene, Retrotransposon TYA Gag gene co-transcribed with TYB Pol; in YARCTY1-1 TYB is mutant and probably non-functional;>YDR261C-C YDR261C-C SGDID:S00000	0.977955	1;2	S	VSTSNNSPSTDND	7.80872e-10	112.39	_TARAHNVST(ph)SNNS(ph)PSTDNDSISK_	TARAHNVS(0.014)T(0.802)S(0.185)NNS(0.978)PS(0.019)T(0.003)DNDSISK	13	3	855.02	-0.13384	1.7071	1.7071	1.9446
206	YAR010C;YDR261C-C;YPR137C-A;YJR028W;YHR214C-C;YBR012W-A;YDR316W-A;YER159C-A;YGR161C-C;YML045W-A;YMR051C;YOR142W-A;YPR158W-A;YNL054W-A;YDR098C-B;YDR365W-A;YER137C-A;YLR157C-A;YPL257W-A;YGR027W-A;YJR026W;YLR227W-A;YML040W;YER138C;YML039W;YLR157C-B;YPL257W-B;YJR027W;YLR227W-B;YLR256W-A;YMR050C;YNL054W-B;YOL103W-B;YPR137C-B;YGR038C-B;YPR158C-D	YER138C	416;416;416;416;416;416;416;416;416;416;416;416	416	>YAR010C YAR010C SGDID:S000000068, Chr I from 165867-164545, reverse complement, transposable_element_gene, Retrotransposon TYA Gag gene co-transcribed with TYB Pol; in YARCTY1-1 TYB is mutant and probably non-functional;>YDR261C-C YDR261C-C SGDID:S00000	0.813056	2	S	PSTDNDSISKSTT	0.000253048	58.434	_TARAHNVSTSNNSPST(ph)DNDS(ph)ISK_	TARAHNVSTSNNS(0.002)PS(0.389)T(0.691)DNDS(0.813)IS(0.104)K	20	4	641.517	0.6801	2.7348	4.7868	2.7348
208	YAR014C	YAR014C	451	451	>YAR014C BUD14 SGDID:S000000069, Chr I from 168866-166743, reverse complement, Verified ORF, Protein involved in bud-site selection, Bud14p-Glc7p complex is a cortical regulator of dynein; inhibitor of the actin assembly factor Bnr1p (formin); diploid mut	0.999561	2;3;4	S	DTSDVVSDVSFST	9.20422e-15	142.6	_FQDDDT(ph)SDVVS(ph)DVS(ph)FSTSLNTPLNVK_	FQDDDT(0.532)S(0.468)DVVS(1)DVS(0.999)FSTSLNTPLNVK	11	3	1024.08	-0.38095	1.3116	1.3198	0.68079
209	YAR014C	YAR014C	454	454	>YAR014C BUD14 SGDID:S000000069, Chr I from 168866-166743, reverse complement, Verified ORF, Protein involved in bud-site selection, Bud14p-Glc7p complex is a cortical regulator of dynein; inhibitor of the actin assembly factor Bnr1p (formin); diploid mut	0.99948	2;3;4	S	DVVSDVSFSTSLN	9.20422e-15	142.6	_FQDDDT(ph)SDVVS(ph)DVS(ph)FSTSLNTPLNVK_	FQDDDT(0.532)S(0.468)DVVS(1)DVS(0.999)FSTSLNTPLNVK	14	3	1024.08	-0.38095	1.3116	1.3198	0.68079
210	YAR014C	YAR014C	458	458	>YAR014C BUD14 SGDID:S000000069, Chr I from 168866-166743, reverse complement, Verified ORF, Protein involved in bud-site selection, Bud14p-Glc7p complex is a cortical regulator of dynein; inhibitor of the actin assembly factor Bnr1p (formin); diploid mut	0.850122	3;4	S	DVSFSTSLNTPLN	2.36264e-06	97.916	_FQDDDTSDVVS(ph)DVS(ph)FSTS(ph)LNTPLNVK_	FQDDDT(0.029)S(0.107)DVVS(0.864)DVS(0.954)FS(0.052)T(0.136)S(0.85)LNT(0.009)PLNVK	18	3	1024.08	0.55766	4.608	5.1545	4.1195
211	YAR014C	YAR014C	356	356	>YAR014C BUD14 SGDID:S000000069, Chr I from 168866-166743, reverse complement, Verified ORF, Protein involved in bud-site selection, Bud14p-Glc7p complex is a cortical regulator of dynein; inhibitor of the actin assembly factor Bnr1p (formin); diploid mut	1	1;2;3	S	SGNKNQSDAESII	4.93998e-53	218.29	_NQS(ph)DAES(ph)IIPTPALNGYGK_	NQS(1)DAES(1)IIPTPALNGYGK	3	2	1067.96	-0.45986	0.31231	0.26955	0.42417
212	YAR014C	YAR014C	360	360	>YAR014C BUD14 SGDID:S000000069, Chr I from 168866-166743, reverse complement, Verified ORF, Protein involved in bud-site selection, Bud14p-Glc7p complex is a cortical regulator of dynein; inhibitor of the actin assembly factor Bnr1p (formin); diploid mut	1	1;2;3	S	NQSDAESIIPTPA	4.93998e-53	218.29	_NQS(ph)DAES(ph)IIPTPALNGYGK_	NQS(1)DAES(1)IIPTPALNGYGK	7	2	1067.96	-2.2398	0.4585	1.2512	0.4585
213	YAR014C	YAR014C	212	212	>YAR014C BUD14 SGDID:S000000069, Chr I from 168866-166743, reverse complement, Verified ORF, Protein involved in bud-site selection, Bud14p-Glc7p complex is a cortical regulator of dynein; inhibitor of the actin assembly factor Bnr1p (formin); diploid mut	1	2	S	GLKYAISEDEDEE	3.51665e-98	273.94	_YAIS(ph)EDEDEEENYS(ph)DDDDFDRK_	YAIS(1)EDEDEEENYS(1)DDDDFDRK	4	3	953.662	0.12145	1.1975	1.2004	1.1947
214	YAR014C	YAR014C	222	222	>YAR014C BUD14 SGDID:S000000069, Chr I from 168866-166743, reverse complement, Verified ORF, Protein involved in bud-site selection, Bud14p-Glc7p complex is a cortical regulator of dynein; inhibitor of the actin assembly factor Bnr1p (formin); diploid mut	1	1;2	S	DEEENYSDDDDFD	3.51665e-98	273.94	_YAIS(ph)EDEDEEENYS(ph)DDDDFDRK_	YAIS(1)EDEDEEENYS(1)DDDDFDRK	14	3	953.662	0.12145	0.59864	1.2004	0.59864
215	YAR019C	YAR019C	937	937	>YAR019C CDC15 SGDID:S000000072, Chr I from 175133-172209, reverse complement, Verified ORF, Protein kinase of the Mitotic Exit Network that is localized to the spindle pole bodies at late anaphase; promotes mitotic exit by directly switching on the kinas	0.792838	2	S	GSLQKVSSVTAAI	0.00109524	59.189	_GSLQKVS(ph)S(ph)VTAAIGSSPTK_	GS(0.317)LQKVS(0.793)S(0.795)VT(0.095)AAIGSSPTK	7	3	659.981	0.5353	0.26373		0.26373
216	YAR019C	YAR019C	938	938	>YAR019C CDC15 SGDID:S000000072, Chr I from 175133-172209, reverse complement, Verified ORF, Protein kinase of the Mitotic Exit Network that is localized to the spindle pole bodies at late anaphase; promotes mitotic exit by directly switching on the kinas	0.794966	2	S	SLQKVSSVTAAIG	0.00109524	59.189	_GSLQKVS(ph)S(ph)VTAAIGSSPTK_	GS(0.317)LQKVS(0.793)S(0.795)VT(0.095)AAIGSSPTK	8	3	659.981	0.5353	0.26373		0.26373
217	YAR019C	YAR019C	596	596	>YAR019C CDC15 SGDID:S000000072, Chr I from 175133-172209, reverse complement, Verified ORF, Protein kinase of the Mitotic Exit Network that is localized to the spindle pole bodies at late anaphase; promotes mitotic exit by directly switching on the kinas	0.999783	1;2	S	SPMRHKSISNFPH	3.35417e-19	167.95	_S(ph)ISNFPHLT(ph)ISSK_	S(1)ISNFPHLT(1)ISSK	1	3	530.904	-0.11805	1.532	1.5807	0.3302
222	YAR042W	YAR042W	708	708	>YAR042W SWH1 SGDID:S000000081, Chr I from 192613-196179, Verified ORF, Protein similar to mammalian oxysterol-binding protein; contains ankyrin repeats; localizes to the Golgi and the nucleus-vacuole junction	0.99812	2;3	S	IEATKESDEDSDA	1.46537e-93	283.34	_FIEATKES(ph)DEDS(ph)DADEFFDAEEAASDK_	FIEAT(0.002)KES(0.998)DEDS(1)DADEFFDAEEAASDK	8	3	1057.73	0.23482	1.2032	1.1975	1.2085
223	YAR042W	YAR042W	712	712	>YAR042W SWH1 SGDID:S000000081, Chr I from 192613-196179, Verified ORF, Protein similar to mammalian oxysterol-binding protein; contains ankyrin repeats; localizes to the Golgi and the nucleus-vacuole junction	1	1;2;3	S	KESDEDSDADEFF	3.60063e-98	283.34	_ESDEDS(ph)DADEFFDAEEAAS(ph)DKK_	ESDEDS(1)DADEFFDAEEAAS(1)DKK	6	3	870.637	0.21803	0.42709	0.33601	0.54287
224	YAR042W	YAR042W	725	725	>YAR042W SWH1 SGDID:S000000081, Chr I from 192613-196179, Verified ORF, Protein similar to mammalian oxysterol-binding protein; contains ankyrin repeats; localizes to the Golgi and the nucleus-vacuole junction	1	2;3	S	DAEEAASDKKAND	3.60063e-98	272.55	_FIEATKES(ph)DEDS(ph)DADEFFDAEEAAS(ph)DKK_	FIEAT(0.016)KES(0.984)DEDS(1)DADEFFDAEEAAS(1)DKK	25	3	1127.08	-0.26482	2.8855	3.0825	2.7011
225	YAR042W	YAR042W	688	688	>YAR042W SWH1 SGDID:S000000081, Chr I from 192613-196179, Verified ORF, Protein similar to mammalian oxysterol-binding protein; contains ankyrin repeats; localizes to the Golgi and the nucleus-vacuole junction	1	3;5	S	NSMIKGSQESTNT	5.79247e-16	133.09	_GS(ph)QES(ph)TNT(ph)LEEIVK_	GS(1)QES(0.997)T(0.003)NT(1)LEEIVK	2	2	887.833	-1.1451	3.3313	3.5056	3.1657
226	YAR042W	YAR042W	691	691	>YAR042W SWH1 SGDID:S000000081, Chr I from 192613-196179, Verified ORF, Protein similar to mammalian oxysterol-binding protein; contains ankyrin repeats; localizes to the Golgi and the nucleus-vacuole junction	0.996789	2;3;5	S	IKGSQESTNTLEE	3.57201e-45	230.62	_GS(ph)QES(ph)TNT(ph)LEEIVK_	GS(1)QES(0.997)T(0.003)NT(1)LEEIVK	5	2	887.833	-1.1451	1.1702	1.1712	1.1254
227	YAR042W	YAR042W	678	678	>YAR042W SWH1 SGDID:S000000081, Chr I from 192613-196179, Verified ORF, Protein similar to mammalian oxysterol-binding protein; contains ankyrin repeats; localizes to the Golgi and the nucleus-vacuole junction	1	1;2;5	S	TEANEESDDANSM	1.95066e-129	327.88	_LNNQPQVETEANEES(ph)DDANS(ph)MIK_	LNNQPQVETEANEES(1)DDANS(1)MIK	15	3	912.696	0.24291	0.70401	0.79342	0.65434
228	YAR042W	YAR042W	683	683	>YAR042W SWH1 SGDID:S000000081, Chr I from 192613-196179, Verified ORF, Protein similar to mammalian oxysterol-binding protein; contains ankyrin repeats; localizes to the Golgi and the nucleus-vacuole junction	1	2;5	S	ESDDANSMIKGSQ	1.95066e-129	327.88	_LNNQPQVETEANEES(ph)DDANS(ph)MIK_	LNNQPQVETEANEES(1)DDANS(1)MIK	20	2	1368.54	0.098976	1.0664	1.0822	1.0498
230	YAR042W	YAR042W	1056	1056	>YAR042W SWH1 SGDID:S000000081, Chr I from 192613-196179, Verified ORF, Protein similar to mammalian oxysterol-binding protein; contains ankyrin repeats; localizes to the Golgi and the nucleus-vacuole junction	0.989416	2	S	RIKTANSATGGPK	1.9312e-06	89.396	_VTARGGELTLDRIKT(ph)ANS(ph)ATGGPK_	VTARGGELT(0.001)LDRIKT(0.999)ANS(0.989)AT(0.011)GGPK	18	4	644.068	0.22208	26.133	24.762	26.133
231	YBL005W-B;YDR098C-B;YER138C;YML039W;YLR157C-B;YPL257W-B;YJR027W;YMR045C;YMR050C;YNL054W-B;YOL103W-B;YPR137C-B;YGR038C-B	YER138C	960;960;960;960;960;960;954;960;960	960	>YBL005W-B YBL005W-B SGDID:S000002147, Chr II from 221333-222637,222639-226601, transposable_element_gene, Retrotransposon TYA Gag and TYB Pol genes; transcribed/translated as one unit; polyprotein is processed to make a nucleocapsid-like protein (Gag), r	0.999864	1;2	S	VLSKAVSPTDSTP	1.01931e-61	148.17	_AVS(ph)PTDS(ph)TPPSTHTEDSK_	AVS(1)PT(0.121)DS(0.777)T(0.102)PPSTHTEDSK	3	3	672.933	0.12026	0.30338	0.30338
233	YBL005W-B;YMR045C;YNL054W-B	YNL054W-B	1051;1051;1045	1045	>YBL005W-B YBL005W-B SGDID:S000002147, Chr II from 221333-222637,222639-226601, transposable_element_gene, Retrotransposon TYA Gag and TYB Pol genes; transcribed/translated as one unit; polyprotein is processed to make a nucleocapsid-like protein (Gag), r	0.934709	2	S	SKDFRHSDSYSDN	2.97059e-06	81.068	_DFRHS(ph)DS(ph)YSDNETNHTNVPISSTGGTNNK_	DFRHS(0.935)DS(0.349)Y(0.327)S(0.349)DNET(0.028)NHT(0.009)NVPIS(0.001)S(0.001)T(0.001)GGT(0.001)NNK	5	3	1118.78	-0.6183	0.077358	0.077358	0.1744
234	YBL005W-B;YMR045C;YNL054W-B	YNL054W-B	1053;1053;1047	1047	>YBL005W-B YBL005W-B SGDID:S000002147, Chr II from 221333-222637,222639-226601, transposable_element_gene, Retrotransposon TYA Gag and TYB Pol genes; transcribed/translated as one unit; polyprotein is processed to make a nucleocapsid-like protein (Gag), r	0.884779	2	S	DFRHSDSYSDNET	1.49871e-35	189.55	_DFRHSDS(ph)YS(ph)DNETNHTNVPISSTGGTNNK_	DFRHS(0.041)DS(0.885)Y(0.298)S(0.629)DNET(0.147)NHTNVPISSTGGTNNK	7	3	1118.78	-0.10966	0.18348	0.21265	0.18348
235	YBL005W-B;YMR045C;YNL054W-B	YNL054W-B	1055;1055;1049	1049	>YBL005W-B YBL005W-B SGDID:S000002147, Chr II from 221333-222637,222639-226601, transposable_element_gene, Retrotransposon TYA Gag and TYB Pol genes; transcribed/translated as one unit; polyprotein is processed to make a nucleocapsid-like protein (Gag), r	0.861243	1;2	S	RHSDSYSDNETNH	1.49871e-35	189.55	_DFRHSDS(ph)YS(ph)DNETNHTNVPISSTGGTNNK_	DFRHS(0.12)DS(0.727)Y(0.291)S(0.861)DNETNHTNVPISSTGGTNNK	9	4	839.339	-0.46889	0.030141	0.030141	0.18348
241	YBL005W-B;YBL005W-A;YMR045C;YMR046C	YMR045C	160;160	160	>YBL005W-B YBL005W-B SGDID:S000002147, Chr II from 221333-222637,222639-226601, transposable_element_gene, Retrotransposon TYA Gag and TYB Pol genes; transcribed/translated as one unit; polyprotein is processed to make a nucleocapsid-like protein (Gag), r	0.878072	1;2	S	DSSSAKSNMTSTN	1.0029e-33	170.36	_S(ph)NM(ox)T(ph)STNQHVRPPPILTSPNDFLNWVK_	S(0.878)NMT(0.419)S(0.375)T(0.328)NQHVRPPPILTSPNDFLNWVK	1	4	818.127	0.042967	4.3325	8.6578	4.3325
244	YBL007C	YBL007C	473	473	>YBL007C SLA1 SGDID:S000000103, Chr II from 216369-212635, reverse complement, Verified ORF, Cytoskeletal protein binding protein required for assembly of the cortical actin cytoskeleton; interacts with proteins regulating actin dynamics and proteins requ	0.87198	1;2	S	SAAGKRSRKSSLS	3.88012e-08	109.77	_S(ph)NANASWKDDELQNDVVGSAAGKRS(ph)RK_	S(1)NANASWKDDELQNDVVGS(0.128)AAGKRS(0.872)RK	25	5	613.479	-0.34857	0.49735	0.60597	0.49735
249	YBL007C	YBL007C	799	799	>YBL007C SLA1 SGDID:S000000103, Chr II from 216369-212635, reverse complement, Verified ORF, Cytoskeletal protein binding protein required for assembly of the cortical actin cytoskeleton; interacts with proteins regulating actin dynamics and proteins requ	0.993238	1;2	S	KSEFTGSMQDLLD	8.74492e-33	182.95	_KSEFTGS(ph)M(ox)QDLLDLQPLEPKK_	KS(0.002)EFT(0.005)GS(0.993)MQDLLDLQPLEPKK	7	3	834.073	-0.045392	1.5847	1.7178	1.5703
250	YBL007C	YBL007C	449	449	>YBL007C SLA1 SGDID:S000000103, Chr II from 216369-212635, reverse complement, Verified ORF, Cytoskeletal protein binding protein required for assembly of the cortical actin cytoskeleton; interacts with proteins regulating actin dynamics and proteins requ	1	1;2	S	SRSRSKSNANASW	3.68319e-114	304.86	_S(ph)NANASWKDDELQNDVVGS(ph)AAGKRSRK_	S(1)NANASWKDDELQNDVVGS(0.738)AAGKRS(0.262)RK	1	4	766.597	-0.43446	0.41269	0.35244	0.43002
251	YBL007C	YBL007C	454	454	>YBL007C SLA1 SGDID:S000000103, Chr II from 216369-212635, reverse complement, Verified ORF, Cytoskeletal protein binding protein required for assembly of the cortical actin cytoskeleton; interacts with proteins regulating actin dynamics and proteins requ	1	1;2	S	KSNANASWKDDEL	7.17174e-98	280.86	_SNANAS(ph)WKDDELQNDVVGS(ph)AAGKRSRK_	SNANAS(1)WKDDELQNDVVGS(0.736)AAGKRS(0.264)RK	6	4	766.597	-0.15145	0.7916	0.64115	0.7916
254	YBL009W	YBL009W	253	253	>YBL009W ALK2 SGDID:S000000105, Chr II from 207197-209227, Verified ORF, Protein kinase; accumulation and phosphorylation are periodic during the cell cycle; phosphorylated in response to DNA damage; contains characteristic motifs for degradation via the	0.995344	2	S	SLQKKSSISSFHN	3.69906e-13	116.45	_KSS(ph)IS(ph)SFHNSIFGGGK_	KS(0.002)S(0.995)IS(0.501)S(0.501)FHNSIFGGGK	3	3	604.929	-0.10501	0.33807	0.34571	0.33702
257	YBL011W	YBL011W	698	698	>YBL011W SCT1 SGDID:S000000107, Chr II from 203541-205820, Verified ORF, Glycerol 3-phosphate/dihydroxyacetone phosphate dual substrate-specific sn-1 acyltransferase of the glycerolipid biosynthesis pathway, prefers 16-carbon fatty acids, similar to Gpt2p	0.766017	3;4	S	STSVAPSSSSEFE	3.81775e-47	213.84	_SESSLAST(ph)SVAPS(ph)S(ph)S(ph)SEFEVENEILEEK_	SES(0.005)S(0.038)LAS(0.076)T(0.758)S(0.122)VAPS(0.766)S(0.766)S(0.766)S(0.702)EFEVENEILEEK	13	3	1098.08	0.071378	0.38686	0.38686	0.16475
258	YBL011W	YBL011W	699	699	>YBL011W SCT1 SGDID:S000000107, Chr II from 203541-205820, Verified ORF, Glycerol 3-phosphate/dihydroxyacetone phosphate dual substrate-specific sn-1 acyltransferase of the glycerolipid biosynthesis pathway, prefers 16-carbon fatty acids, similar to Gpt2p	0.910872	2;3;4	S	TSVAPSSSSEFEV	3.81775e-47	213.84	_SESSLASTSVAPSS(ph)S(ph)S(ph)EFEVENEILEEK_	SES(0.001)S(0.001)LAS(0.001)T(0.003)S(0.002)VAPS(0.275)S(0.911)S(0.911)S(0.895)EFEVENEILEEK	14	3	1071.43	-0.018408	0.15366	0.24087	0.15366
259	YBL011W	YBL011W	700	700	>YBL011W SCT1 SGDID:S000000107, Chr II from 203541-205820, Verified ORF, Glycerol 3-phosphate/dihydroxyacetone phosphate dual substrate-specific sn-1 acyltransferase of the glycerolipid biosynthesis pathway, prefers 16-carbon fatty acids, similar to Gpt2p	0.910617	2;3;4	S	SVAPSSSSEFEVE	3.81775e-47	213.84	_SESSLASTSVAPSS(ph)S(ph)S(ph)EFEVENEILEEK_	SES(0.001)S(0.001)LAS(0.001)T(0.003)S(0.002)VAPS(0.275)S(0.911)S(0.911)S(0.895)EFEVENEILEEK	15	3	1071.43	-0.018408	0.15366	0.24087	0.15366
260	YBL011W	YBL011W	701	701	>YBL011W SCT1 SGDID:S000000107, Chr II from 203541-205820, Verified ORF, Glycerol 3-phosphate/dihydroxyacetone phosphate dual substrate-specific sn-1 acyltransferase of the glycerolipid biosynthesis pathway, prefers 16-carbon fatty acids, similar to Gpt2p	0.895009	3;4	S	VAPSSSSEFEVEN	1.23723e-26	168.48	_SESSLASTSVAPSS(ph)S(ph)S(ph)EFEVENEILEEK_	SES(0.001)S(0.001)LAS(0.001)T(0.003)S(0.002)VAPS(0.275)S(0.911)S(0.911)S(0.895)EFEVENEILEEK	16	3	1071.43	-0.018408	0.14086	0.24087	0.14086
262	YBL024W	YBL024W	423	423	>YBL024W NCL1 SGDID:S000000120, Chr II from 172537-174591, Verified ORF, S-adenosyl-L-methionine-dependent tRNA: m5C-methyltransferase, methylates cytosine to m5C at several positions in tRNAs and intron-containing pre-tRNAs; similar to Nop2p and human pr	0.752745	2	S	AATEKLSSETPAL	7.77735e-11	117.78	_LS(ph)S(ph)ETPALESEGPQTK_	LS(0.753)S(0.753)ET(0.495)PALESEGPQTK	2	3	611.923	0.16715	93.43		93.43
263	YBL024W	YBL024W	424	424	>YBL024W NCL1 SGDID:S000000120, Chr II from 172537-174591, Verified ORF, S-adenosyl-L-methionine-dependent tRNA: m5C-methyltransferase, methylates cytosine to m5C at several positions in tRNAs and intron-containing pre-tRNAs; similar to Nop2p and human pr	0.997987	1;2	S	ATEKLSSETPALE	1.65988e-16	133.16	_LSS(ph)ET(ph)PALESEGPQTKK_	LS(0.004)S(0.998)ET(0.998)PALESEGPQTKK	3	3	654.622	-0.75113	8.4807	5.7328	12.546
264	YBL027W;YBR084C-A	YBL027W	30	30	>YBL027W RPL19B SGDID:S000000123, Chr II from 168426-168427,168812-169379, Verified ORF, Protein component of the large (60S) ribosomal subunit, nearly identical to Rpl19Ap and has similarity to rat L19 ribosomal protein; rpl19a and rpl19b single null mut	0.75335	1	S	LDPNETSEIAQAN	0.00097864	52.391	_VWLDPNETS(ph)EIAQANSRNAIRK_	VWLDPNET(0.245)S(0.753)EIAQANS(0.002)RNAIRK	9	4	648.82	0.29184	0.58964		0.58964
271	YBL032W	YBL032W	252	252	>YBL032W HEK2 SGDID:S000000128, Chr II from 160187-161332, Verified ORF, RNA binding protein involved in the asymmetric localization of ASH1 mRNA; represses translation of ASH1 mRNA, an effect reversed by Yck1p-dependent phosphoryation; regulates telomere	0.994882	1;2	S	SSGEPTSPSTSSN	5.76154e-24	150.94	_SSGEPTS(ph)PSTSSNTRIELK_	SSGEPT(0.004)S(0.995)PS(0.001)TSSNTRIELK	7	3	686.651	0.81034	1.8079	1.9253	1.7722
273	YBL034C	YBL034C	744	744	>YBL034C STU1 SGDID:S000000130, Chr II from 158392-153851, reverse complement, Verified ORF, Component of the mitotic spindle that binds to interpolar microtubules via its association with beta-tubulin (Tub2p); required for interpolar microtubules to prov	0.83776	2	S	NDVSMSSSPISLK	1.19559e-07	98.062	_NDVSMSS(ph)S(ph)PISLK_	NDVS(0.001)MS(0.178)S(0.838)S(0.894)PIS(0.089)LK	7	2	762.806	1.563	0.2519	0.2519	0.35751
274	YBL034C	YBL034C	745	745	>YBL034C STU1 SGDID:S000000130, Chr II from 158392-153851, reverse complement, Verified ORF, Component of the mitotic spindle that binds to interpolar microtubules via its association with beta-tubulin (Tub2p); required for interpolar microtubules to prov	0.893512	2	S	DVSMSSSPISLKG	1.19559e-07	98.062	_NDVSMSS(ph)S(ph)PISLK_	NDVS(0.001)MS(0.178)S(0.838)S(0.894)PIS(0.089)LK	8	2	762.806	1.563	0.31094	0.2519	0.35751
277	YBL034C	YBL034C	1063	1063	>YBL034C STU1 SGDID:S000000130, Chr II from 158392-153851, reverse complement, Verified ORF, Component of the mitotic spindle that binds to interpolar microtubules via its association with beta-tubulin (Tub2p); required for interpolar microtubules to prov	0.972909	2	S	RTSSTDSVVIHDD	6.36487e-14	121.26	_RT(ph)SSTDS(ph)VVIHDDNDK_	RT(0.257)S(0.257)S(0.257)T(0.257)DS(0.973)VVIHDDNDK	7	3	650.261	-0.25252	0.18365		0.18365
278	YBL034C	YBL034C	1000	1000	>YBL034C STU1 SGDID:S000000130, Chr II from 158392-153851, reverse complement, Verified ORF, Component of the mitotic spindle that binds to interpolar microtubules via its association with beta-tubulin (Tub2p); required for interpolar microtubules to prov	0.75469	2	S	DIISRESSVSFTP	9.04253e-13	121.86	_VEDIISRES(ph)S(ph)VSFTPIDNKK_	VEDIIS(0.565)RES(0.755)S(0.675)VS(0.005)FTPIDNKK	9	3	808.708	-0.24964	2.6033	2.883	2.6033
280	YBL035C	YBL035C	146	146	>YBL035C POL12 SGDID:S000000131, Chr II from 153613-151496, reverse complement, Verified ORF, B subunit of DNA polymerase alpha-primase complex, required for initiation of DNA replication during mitotic and premeiotic DNA synthesis; also functions in telo	0.999196	2	S	TNEKGNSSLKLEF	8.30656e-20	131.67	_GNS(ph)S(ph)LKLEFTPGMAEDAVGDSAPLSHAK_	GNS(0.999)S(0.999)LKLEFT(0.002)PGMAEDAVGDSAPLSHAK	3	3	997.107	-1.962	0.22201	0.29443	0.1674
281	YBL035C	YBL035C	147	147	>YBL035C POL12 SGDID:S000000131, Chr II from 153613-151496, reverse complement, Verified ORF, B subunit of DNA polymerase alpha-primase complex, required for initiation of DNA replication during mitotic and premeiotic DNA synthesis; also functions in telo	0.999196	2;3	S	NEKGNSSLKLEFT	8.30656e-20	131.67	_GNS(ph)S(ph)LKLEFTPGMAEDAVGDSAPLSHAK_	GNS(0.999)S(0.999)LKLEFT(0.002)PGMAEDAVGDSAPLSHAK	4	3	997.107	-1.962	0.22201	0.29443	0.1674
283	YBL035C	YBL035C	168	168	>YBL035C POL12 SGDID:S000000131, Chr II from 153613-151496, reverse complement, Verified ORF, B subunit of DNA polymerase alpha-primase complex, required for initiation of DNA replication during mitotic and premeiotic DNA synthesis; also functions in telo	0.967547	2;3	S	GDSAPLSHAKSSD	1.22035e-20	146.59	_GNSS(ph)LKLEFTPGMAEDAVGDSAPLS(ph)HAK_	GNS(0.47)S(0.523)LKLEFT(0.007)PGMAEDAVGDS(0.032)APLS(0.968)HAK	25	4	748.082	-0.39634	0.14658	0.081116	0.14658
284	YBL035C	YBL035C	172	172	>YBL035C POL12 SGDID:S000000131, Chr II from 153613-151496, reverse complement, Verified ORF, B subunit of DNA polymerase alpha-primase complex, required for initiation of DNA replication during mitotic and premeiotic DNA synthesis; also functions in telo	0.95744	2	S	PLSHAKSSDAKTP	6.29256e-44	203.21	_LEFTPGMAEDAVGDSAPLSHAKS(ph)S(ph)DAK_	LEFTPGMAEDAVGDS(0.022)APLS(0.091)HAKS(0.957)S(0.93)DAK	23	3	964.412	-0.05995	0.075465	0.042538	0.12048
285	YBL035C	YBL035C	173	173	>YBL035C POL12 SGDID:S000000131, Chr II from 153613-151496, reverse complement, Verified ORF, B subunit of DNA polymerase alpha-primase complex, required for initiation of DNA replication during mitotic and premeiotic DNA synthesis; also functions in telo	0.929509	2	S	LSHAKSSDAKTPG	6.29256e-44	203.21	_LEFTPGMAEDAVGDSAPLSHAKS(ph)S(ph)DAK_	LEFTPGMAEDAVGDS(0.022)APLS(0.091)HAKS(0.957)S(0.93)DAK	24	3	964.412	-0.05995	0.12048	0.060622	0.12048
286	YBL035C	YBL035C	124	124	>YBL035C POL12 SGDID:S000000131, Chr II from 153613-151496, reverse complement, Verified ORF, B subunit of DNA polymerase alpha-primase complex, required for initiation of DNA replication during mitotic and premeiotic DNA synthesis; also functions in telo	0.999998	2	S	KLHGPFSLSDSKQ	6.15098e-20	153.79	_LHGPFS(ph)LS(ph)DSK_	LHGPFS(1)LS(0.997)DS(0.003)K	6	2	674.273	0.2327	0.044143	0.038399	0.056294
287	YBL035C	YBL035C	126	126	>YBL035C POL12 SGDID:S000000131, Chr II from 153613-151496, reverse complement, Verified ORF, B subunit of DNA polymerase alpha-primase complex, required for initiation of DNA replication during mitotic and premeiotic DNA synthesis; also functions in telo	0.998543	1;2	S	HGPFSLSDSKQTY	6.15098e-20	153.79	_LHGPFS(ph)LS(ph)DSK_	LHGPFS(1)LS(0.999)DS(0.001)K	8	3	449.851	-0.54276	0.18367	0.21982	0.18367
288	YBL035C	YBL035C	97	97	>YBL035C POL12 SGDID:S000000131, Chr II from 153613-151496, reverse complement, Verified ORF, B subunit of DNA polymerase alpha-primase complex, required for initiation of DNA replication during mitotic and premeiotic DNA synthesis; also functions in telo	0.999998	2;3	S	KPVIKKSLNSSPL	0.000573964	68.639	_S(ph)LNS(ph)S(ph)PLFGLSIPK_	S(1)LNS(1)S(1)PLFGLSIPK	1	2	850.361	0.20746	0.21736	0.24877	0.18991
289	YBL035C	YBL035C	100	100	>YBL035C POL12 SGDID:S000000131, Chr II from 153613-151496, reverse complement, Verified ORF, B subunit of DNA polymerase alpha-primase complex, required for initiation of DNA replication during mitotic and premeiotic DNA synthesis; also functions in telo	0.999996	2;3	S	IKKSLNSSPLFGL	7.67065e-16	133.21	_SLNS(ph)S(ph)PLFGLSIPK_	SLNS(1)S(1)PLFGLSIPK	4	2	810.378	0.023157	0.018111	0.018563	0.016719
290	YBL035C	YBL035C	101	101	>YBL035C POL12 SGDID:S000000131, Chr II from 153613-151496, reverse complement, Verified ORF, B subunit of DNA polymerase alpha-primase complex, required for initiation of DNA replication during mitotic and premeiotic DNA synthesis; also functions in telo	1	2;3	S	KKSLNSSPLFGLS	7.67065e-16	133.21	_SLNS(ph)S(ph)PLFGLSIPK_	SLNS(1)S(1)PLFGLSIPK	5	2	810.378	0.023157	0.025887	0.027195	0.016719
292	YBL037W	YBL037W	698	698	>YBL037W APL3 SGDID:S000000133, Chr II from 147212-150289, Verified ORF, Alpha-adaptin, large subunit of the clathrin associated protein complex (AP-2); involved in vesicle mediated transport	0.758175	3;4	S	NTPSEASSSTPDL	4.44407e-15	111.23	_RLGSLPASAGSTTLINTPSEAS(ph)S(ph)S(ph)T(ph)PDLLSK_	RLGSLPAS(0.003)AGS(0.013)T(0.013)T(0.014)LINT(0.195)PS(0.711)EAS(0.758)S(0.771)S(0.758)T(0.744)PDLLS(0.02)K	22	5	676.497	-0.61412	3.979	3.979	7.9878
293	YBL037W	YBL037W	699	699	>YBL037W APL3 SGDID:S000000133, Chr II from 147212-150289, Verified ORF, Alpha-adaptin, large subunit of the clathrin associated protein complex (AP-2); involved in vesicle mediated transport	0.770949	3;4	S	TPSEASSSTPDLL	4.91786e-35	185.19	_RLGSLPASAGSTTLINTPSEAS(ph)S(ph)S(ph)T(ph)PDLLSK_	RLGSLPAS(0.003)AGS(0.013)T(0.013)T(0.014)LINT(0.195)PS(0.711)EAS(0.758)S(0.771)S(0.758)T(0.744)PDLLS(0.02)K	23	5	676.497	-0.61412	3.979	3.979	7.9878
294	YBL037W	YBL037W	700	700	>YBL037W APL3 SGDID:S000000133, Chr II from 147212-150289, Verified ORF, Alpha-adaptin, large subunit of the clathrin associated protein complex (AP-2); involved in vesicle mediated transport	0.913427	3;4	S	PSEASSSTPDLLS	4.91786e-35	185.19	_RLGSLPASAGSTTLINTPSEASS(ph)S(ph)T(ph)PDLLSK_	RLGSLPASAGSTTLINTPS(0.006)EAS(0.552)S(0.631)S(0.913)T(0.895)PDLLS(0.002)K	24	4	825.378	-0.031827	5.1782	5.1782	7.9878
295	YBL042C	YBL042C	56	56	>YBL042C FUI1 SGDID:S000000138, Chr II from 140263-138344, reverse complement, Verified ORF, High affinity uridine permease, localizes to the plasma membrane; also mediates low but significant transport of the cytotoxic nucleoside analog 5-fluorouridine;	1	1;2;3	S	EKKDTDSENNITI	9.11405e-43	188.3	_KDT(ph)DS(ph)ENNIT(ph)IAQDDEK_	KDT(1)DS(1)ENNIT(1)IAQDDEK	5	2	1088.39	1.8822	0.10973	0.10757	0.10973
296	YBL042C	YBL042C	4	4	>YBL042C FUI1 SGDID:S000000138, Chr II from 140263-138344, reverse complement, Verified ORF, High affinity uridine permease, localizes to the plasma membrane; also mediates low but significant transport of the cytotoxic nucleoside analog 5-fluorouridine;	0.967524	2	S	___MPVSDSGFDN	3.74825e-05	82.259	_PVS(ph)DSGFDNSS(ph)K_	PVS(0.968)DS(0.032)GFDNS(0.152)S(0.848)K	3	2	700.244	0.24969	0.58101	0.58101	0.091854
298	YBL042C	YBL042C	12	12	>YBL042C FUI1 SGDID:S000000138, Chr II from 140263-138344, reverse complement, Verified ORF, High affinity uridine permease, localizes to the plasma membrane; also mediates low but significant transport of the cytotoxic nucleoside analog 5-fluorouridine;	0.848448	2	S	SGFDNSSKTMKDD	3.74825e-05	82.259	_PVS(ph)DSGFDNSS(ph)K_	PVS(0.968)DS(0.032)GFDNS(0.152)S(0.848)K	11	2	700.244	0.24969	0.24462	0.65144	0.091854
307	YBL047C	YBL047C	931	931	>YBL047C EDE1 SGDID:S000000143, Chr II from 132043-127898, reverse complement, Verified ORF, Key endocytic protein involved in a network of interactions with other endocytic proteins, binds membranes in a ubiquitin-dependent manner, may also bind ubiquiti	0.999999	1	S	ETTVENSNLNVNR	3.24069e-33	164.02	_FVETTVENS(ph)NLNVNRVK_	FVETTVENS(1)NLNVNRVK	9	3	681.668	0.53463	1.5361		1.5361
308	YBL047C	YBL047C	1191	1191	>YBL047C EDE1 SGDID:S000000143, Chr II from 132043-127898, reverse complement, Verified ORF, Key endocytic protein involved in a network of interactions with other endocytic proteins, binds membranes in a ubiquitin-dependent manner, may also bind ubiquiti	1	2;3	S	GNSKKASTNSILP	1.69229e-20	164.53	_KAS(ph)T(ph)NS(ph)ILPVK_	KAS(1)T(1)NS(1)ILPVK	3	2	699.298	0.71293	4.9084	4.7296	5.2669
309	YBL047C	YBL047C	1194	1194	>YBL047C EDE1 SGDID:S000000143, Chr II from 132043-127898, reverse complement, Verified ORF, Key endocytic protein involved in a network of interactions with other endocytic proteins, binds membranes in a ubiquitin-dependent manner, may also bind ubiquiti	1	2;3	S	KKASTNSILPVKD	1.69229e-20	164.53	_KAS(ph)T(ph)NS(ph)ILPVK_	KAS(1)T(1)NS(1)ILPVK	6	2	699.298	0.71293	4.5101	4.4682	5.2669
310	YBL047C	YBL047C	848	848	>YBL047C EDE1 SGDID:S000000143, Chr II from 132043-127898, reverse complement, Verified ORF, Key endocytic protein involved in a network of interactions with other endocytic proteins, binds membranes in a ubiquitin-dependent manner, may also bind ubiquiti	1	1	S	EMFDDLSQRKASF	0.000291156	71.344	_LQEMFDDLS(ph)QRK_	LQEMFDDLS(1)QRK	9	3	530.572	-0.10402	4.6012		4.6012
312	YBL047C	YBL047C	1284	1284	>YBL047C EDE1 SGDID:S000000143, Chr II from 132043-127898, reverse complement, Verified ORF, Key endocytic protein involved in a network of interactions with other endocytic proteins, binds membranes in a ubiquitin-dependent manner, may also bind ubiquiti	1	1	S	SDPAQVSNDEWDE	7.29963e-60	242.03	_PQVQQQSTSDPAQVS(ph)NDEWDEIFAGFGNSK_	PQVQQQSTSDPAQVS(1)NDEWDEIFAGFGNSK	15	3	1130.49	0.88713	2.2814	2.4702	2.0748
313	YBL047C	YBL047C	1087	1087	>YBL047C EDE1 SGDID:S000000143, Chr II from 132043-127898, reverse complement, Verified ORF, Key endocytic protein involved in a network of interactions with other endocytic proteins, binds membranes in a ubiquitin-dependent manner, may also bind ubiquiti	1	2;3;4	S	TTKRANSNEDGES	3.87737e-34	183.2	_RANS(ph)NEDGES(ph)VSS(ph)IQESPK_	RANS(1)NEDGES(1)VS(0.015)S(0.985)IQESPK	4	3	758.617	-0.53879	2.4593	2.4852	2.3168
314	YBL047C	YBL047C	1093	1093	>YBL047C EDE1 SGDID:S000000143, Chr II from 132043-127898, reverse complement, Verified ORF, Key endocytic protein involved in a network of interactions with other endocytic proteins, binds membranes in a ubiquitin-dependent manner, may also bind ubiquiti	0.999986	2;3;4	S	SNEDGESVSSIQE	3.87083e-82	280.56	_RANSNEDGES(ph)VSS(ph)IQESPK_	RANSNEDGES(1)VSS(1)IQESPK	10	3	731.961	-0.31247	0.45742	0.45742	0.45333
315	YBL047C	YBL047C	1095	1095	>YBL047C EDE1 SGDID:S000000143, Chr II from 132043-127898, reverse complement, Verified ORF, Key endocytic protein involved in a network of interactions with other endocytic proteins, binds membranes in a ubiquitin-dependent manner, may also bind ubiquiti	0.989434	2;3;4	S	EDGESVSSIQESP	5.43778e-11	110.62	_RANSNEDGES(ph)VS(ph)S(ph)IQES(ph)PK_	RANS(0.012)NEDGES(1)VS(0.989)S(0.999)IQES(1)PK	12	3	785.272	0.07976	0.47622	0.75702	0.47622
316	YBL047C	YBL047C	1096	1096	>YBL047C EDE1 SGDID:S000000143, Chr II from 132043-127898, reverse complement, Verified ORF, Key endocytic protein involved in a network of interactions with other endocytic proteins, binds membranes in a ubiquitin-dependent manner, may also bind ubiquiti	0.999912	2;3;4	S	DGESVSSIQESPK	3.87083e-82	280.56	_RANSNEDGES(ph)VSS(ph)IQESPK_	RANSNEDGES(1)VSS(1)IQESPK	13	3	731.961	-0.31247	0.68044	0.70582	0.55186
317	YBL047C	YBL047C	1100	1100	>YBL047C EDE1 SGDID:S000000143, Chr II from 132043-127898, reverse complement, Verified ORF, Key endocytic protein involved in a network of interactions with other endocytic proteins, binds membranes in a ubiquitin-dependent manner, may also bind ubiquiti	1	1;2;3;4	S	VSSIQESPKISAQ	3.87083e-82	280.56	_RANSNEDGESVSS(ph)IQES(ph)PK_	RANSNEDGESVS(0.013)S(0.987)IQES(1)PK	17	3	731.961	-0.6453	0.47533	0.48655	0.46437
318	YBL047C	YBL047C	1343	1343	>YBL047C EDE1 SGDID:S000000143, Chr II from 132043-127898, reverse complement, Verified ORF, Key endocytic protein involved in a network of interactions with other endocytic proteins, binds membranes in a ubiquitin-dependent manner, may also bind ubiquiti	1	1	S	VATTPKSLAVEEL	6.3897e-33	183.25	_S(ph)LAVEELSGMGFTEEEAHNALEK_	S(1)LAVEELSGMGFTEEEAHNALEK	1	3	857.716	0.36634	2.6382	2.4665	2.8218
319	YBL047C	YBL047C	1127	1127	>YBL047C EDE1 SGDID:S000000143, Chr II from 132043-127898, reverse complement, Verified ORF, Key endocytic protein involved in a network of interactions with other endocytic proteins, binds membranes in a ubiquitin-dependent manner, may also bind ubiquiti	0.999602	3;4;5	S	ELHIDESDSSSSD	2.04898e-09	90.672	_TINEEFPPIQELHIDES(ph)DS(ph)S(ph)S(ph)S(ph)DDDEFEDTREIPSATVK_	TINEEFPPIQELHIDES(1)DS(1)S(1)S(1)S(1)DDDEFEDT(0.001)REIPSATVK	17	6	804.476	-0.87653	1.224	1.2621	1.205
320	YBL047C	YBL047C	1129	1129	>YBL047C EDE1 SGDID:S000000143, Chr II from 132043-127898, reverse complement, Verified ORF, Key endocytic protein involved in a network of interactions with other endocytic proteins, binds membranes in a ubiquitin-dependent manner, may also bind ubiquiti	0.999604	3;4;5	S	HIDESDSSSSDDD	1.78352e-09	91.305	_TINEEFPPIQELHIDES(ph)DS(ph)S(ph)S(ph)S(ph)DDDEFEDTREIPSATVK_	TINEEFPPIQELHIDES(1)DS(1)S(1)S(1)S(1)DDDEFEDT(0.001)REIPSATVK	19	6	804.476	-0.87653	1.2121	1.232	1.1978
321	YBL047C	YBL047C	1130	1130	>YBL047C EDE1 SGDID:S000000143, Chr II from 132043-127898, reverse complement, Verified ORF, Key endocytic protein involved in a network of interactions with other endocytic proteins, binds membranes in a ubiquitin-dependent manner, may also bind ubiquiti	0.999604	3;4;5	S	IDESDSSSSDDDE	1.78352e-09	91.305	_TINEEFPPIQELHIDES(ph)DS(ph)S(ph)S(ph)S(ph)DDDEFEDTREIPSATVK_	TINEEFPPIQELHIDES(1)DS(1)S(1)S(1)S(1)DDDEFEDT(0.001)REIPSATVK	20	6	804.476	-0.87653	1.2121	1.232	1.1978
322	YBL047C	YBL047C	1131	1131	>YBL047C EDE1 SGDID:S000000143, Chr II from 132043-127898, reverse complement, Verified ORF, Key endocytic protein involved in a network of interactions with other endocytic proteins, binds membranes in a ubiquitin-dependent manner, may also bind ubiquiti	0.999605	3;4;5	S	DESDSSSSDDDEF	1.78352e-09	91.305	_TINEEFPPIQELHIDES(ph)DS(ph)S(ph)S(ph)S(ph)DDDEFEDTREIPSATVK_	TINEEFPPIQELHIDES(1)DS(1)S(1)S(1)S(1)DDDEFEDT(0.001)REIPSATVK	21	6	804.476	-0.87653	1.2121	1.232	1.1978
323	YBL047C	YBL047C	1132	1132	>YBL047C EDE1 SGDID:S000000143, Chr II from 132043-127898, reverse complement, Verified ORF, Key endocytic protein involved in a network of interactions with other endocytic proteins, binds membranes in a ubiquitin-dependent manner, may also bind ubiquiti	0.999604	3;4;5	S	ESDSSSSDDDEFE	1.78352e-09	91.305	_TINEEFPPIQELHIDES(ph)DS(ph)S(ph)S(ph)S(ph)DDDEFEDTREIPSATVK_	TINEEFPPIQELHIDES(1)DS(1)S(1)S(1)S(1)DDDEFEDT(0.001)REIPSATVK	22	6	804.476	-0.87653	1.2121	1.232	1.1978
326	YBL047C	YBL047C	1309	1309	>YBL047C EDE1 SGDID:S000000143, Chr II from 132043-127898, reverse complement, Verified ORF, Key endocytic protein involved in a network of interactions with other endocytic proteins, binds membranes in a ubiquitin-dependent manner, may also bind ubiquiti	1	2	S	TKVATPSIPQQPI	5.77706e-05	83.253	_VAT(ph)PS(ph)IPQQPIPLK_	VAT(1)PS(1)IPQQPIPLK	5	3	550.275	0.61832	3.8023		3.8023
327	YBL047C	YBL047C	1179	1179	>YBL047C EDE1 SGDID:S000000143, Chr II from 132043-127898, reverse complement, Verified ORF, Key endocytic protein involved in a network of interactions with other endocytic proteins, binds membranes in a ubiquitin-dependent manner, may also bind ubiquiti	0.9729	1;2	S	YPAPGTSPSHNEG	5.35276e-41	199.76	_YPAPGTS(ph)PSHNEGNSK_	YPAPGT(0.019)S(0.973)PS(0.008)HNEGNSK	7	3	574.909	-0.23137	3.4915	3.78	3.225
328	YBL047C	YBL047C	1187	1187	>YBL047C EDE1 SGDID:S000000143, Chr II from 132043-127898, reverse complement, Verified ORF, Key endocytic protein involved in a network of interactions with other endocytic proteins, binds membranes in a ubiquitin-dependent manner, may also bind ubiquiti	0.999936	1;2	S	SHNEGNSKKASTN	3.22096e-19	141.1	_YPAPGTS(ph)PSHNEGNS(ph)K_	YPAPGT(0.101)S(0.899)PS(0.001)HNEGNS(1)K	15	3	601.564	0.33841	4.4824	13.948	4.4824
329	YBL051C	YBL051C	189	189	>YBL051C PIN4 SGDID:S000000147, Chr II from 124762-122756, reverse complement, Verified ORF, Protein involved in G2/M phase progression and response to DNA damage, interacts with Rad53p; contains an RNA recognition motif, a nuclear localization signal, an	0.981654	2;3;4	S	LEEQHRSSSNLSL	1.80527e-43	203.83	_RGQLEEQHRS(ph)SS(ph)NLS(ph)LDS(ph)LSK_	RGQLEEQHRS(0.982)S(0.485)S(0.533)NLS(1)LDS(0.999)LS(0.001)K	10	3	897.692	0.57282	0.1918	0.13642	0.20284
330	YBL051C	YBL051C	190	190	>YBL051C PIN4 SGDID:S000000147, Chr II from 124762-122756, reverse complement, Verified ORF, Protein involved in G2/M phase progression and response to DNA damage, interacts with Rad53p; contains an RNA recognition motif, a nuclear localization signal, an	0.877152	2;3;4	S	EEQHRSSSNLSLD	3.22678e-32	177.82	_RGQLEEQHRS(ph)S(ph)SNLS(ph)LDS(ph)LSK_	RGQLEEQHRS(0.868)S(0.877)S(0.258)NLS(0.96)LDS(0.826)LS(0.21)K	11	4	673.521	-0.27248	0.1371	0.13177	0.27776
331	YBL051C	YBL051C	191	191	>YBL051C PIN4 SGDID:S000000147, Chr II from 124762-122756, reverse complement, Verified ORF, Protein involved in G2/M phase progression and response to DNA damage, interacts with Rad53p; contains an RNA recognition motif, a nuclear localization signal, an	0.979262	2;3;4	S	EQHRSSSNLSLDS	1.80527e-43	203.83	_RGQLEEQHRS(ph)SS(ph)NLS(ph)LDSLSK_	RGQLEEQHRS(0.732)S(0.289)S(0.979)NLS(1)LDSLSK	12	4	653.529	-0.61205	0.20732	0.23952	0.20732
332	YBL051C	YBL051C	194	194	>YBL051C PIN4 SGDID:S000000147, Chr II from 124762-122756, reverse complement, Verified ORF, Protein involved in G2/M phase progression and response to DNA damage, interacts with Rad53p; contains an RNA recognition motif, a nuclear localization signal, an	1	2;3;4	S	RSSSNLSLDSLSK	4.50821e-32	176.12	_RGQLEEQHRSSS(ph)NLS(ph)LDS(ph)LSK_	RGQLEEQHRS(0.142)S(0.12)S(0.738)NLS(1)LDS(0.997)LS(0.003)K	15	4	653.529	-0.0036559	0.41429	0.40473	0.73856
333	YBL051C	YBL051C	197	197	>YBL051C PIN4 SGDID:S000000147, Chr II from 124762-122756, reverse complement, Verified ORF, Protein involved in G2/M phase progression and response to DNA damage, interacts with Rad53p; contains an RNA recognition motif, a nuclear localization signal, an	0.999642	2;3;4	S	SNLSLDSLSKMSG	4.50821e-32	176.12	_RGQLEEQHRS(ph)SSNLS(ph)LDS(ph)LSK_	RGQLEEQHRS(0.832)S(0.174)S(0.223)NLS(0.771)LDS(1)LSK	18	3	871.037	0.05012	0.56707	0.58142	0.37958
334	YBL051C	YBL051C	199	199	>YBL051C PIN4 SGDID:S000000147, Chr II from 124762-122756, reverse complement, Verified ORF, Protein involved in G2/M phase progression and response to DNA damage, interacts with Rad53p; contains an RNA recognition motif, a nuclear localization signal, an	0.784382	3;4	S	LSLDSLSKMSGSG	0.000232789	58.498	_RGQLEEQHRSS(ph)SNLS(ph)LDSLS(ph)K_	RGQLEEQHRS(0.443)S(0.481)S(0.255)NLS(0.785)LDS(0.252)LS(0.784)K	20	2	1306.05	-0.045832	1.3713	1.892	0.99386
335	YBL051C	YBL051C	638	638	>YBL051C PIN4 SGDID:S000000147, Chr II from 124762-122756, reverse complement, Verified ORF, Protein involved in G2/M phase progression and response to DNA damage, interacts with Rad53p; contains an RNA recognition motif, a nuclear localization signal, an	0.999199	1;2;3	S	LIYKSLSHSGLDD	9.07586e-47	213.45	_SLS(ph)HSGLDDGLEQGLNRS(ph)LSGLDLQNQNK_	S(0.001)LS(0.999)HSGLDDGLEQGLNRS(0.854)LS(0.146)GLDLQNQNK	3	3	1085.83	-0.34036	1.1331	0.86691	1.1331
337	YBL051C	YBL051C	653	653	>YBL051C PIN4 SGDID:S000000147, Chr II from 124762-122756, reverse complement, Verified ORF, Protein involved in G2/M phase progression and response to DNA damage, interacts with Rad53p; contains an RNA recognition motif, a nuclear localization signal, an	1	1;2;3	S	EQGLNRSLSGLDL	5.79428e-109	289.33	_SLSHSGLDDGLEQGLNRS(ph)LS(ph)GLDLQNQNKK_	SLSHSGLDDGLEQGLNRS(1)LS(1)GLDLQNQNKK	18	3	1128.53	0.041485	0.83548	1.0991	0.81609
338	YBL051C	YBL051C	655	655	>YBL051C PIN4 SGDID:S000000147, Chr II from 124762-122756, reverse complement, Verified ORF, Protein involved in G2/M phase progression and response to DNA damage, interacts with Rad53p; contains an RNA recognition motif, a nuclear localization signal, an	1	1;2;3	S	GLNRSLSGLDLQN	5.79428e-109	289.33	_SLSHSGLDDGLEQGLNRS(ph)LS(ph)GLDLQNQNKK_	SLSHSGLDDGLEQGLNRS(1)LS(1)GLDLQNQNKK	20	3	1128.53	0.041485	0.60798	0.5704	0.62351
339	YBL054W	YBL054W	276	276	>YBL054W TOD6 SGDID:S000000150, Chr II from 117592-119169, Verified ORF, PAC motif binding protein involved in rRNA and ribosome biogenesis; subunit of the RPD3L histone deacetylase complex; Myb-like HTH transcription factor, similar to Dot6p; hypophospho	0.997821	2	S	PKIIIRSRRNSFI	4.72117e-07	92.819	_IIIRS(ph)RRNS(ph)FIPSTQIPHSTTK_	IIIRS(0.998)RRNS(0.998)FIPS(0.004)TQIPHSTTK	5	5	543.281	0.35229	1.2947	1.2947
340	YBL054W	YBL054W	280	280	>YBL054W TOD6 SGDID:S000000150, Chr II from 117592-119169, Verified ORF, PAC motif binding protein involved in rRNA and ribosome biogenesis; subunit of the RPD3L histone deacetylase complex; Myb-like HTH transcription factor, similar to Dot6p; hypophospho	0.997821	2	S	IRSRRNSFIPSTQ	4.72117e-07	92.819	_IIIRS(ph)RRNS(ph)FIPSTQIPHSTTK_	IIIRS(0.998)RRNS(0.998)FIPS(0.004)TQIPHSTTK	9	5	543.281	0.35229	1.2947	1.2947
341	YBL056W	YBL056W	324	324	>YBL056W PTC3 SGDID:S000000152, Chr II from 113765-115171, Verified ORF, Type 2C protein phosphatase; dephosphorylates Hog1p (see also Ptc2p) to limit maximal kinase activity induced by osmotic stress; dephosphorylates T169 phosphorylated Cdc28p (see also	1	1;2	S	FVQRRKSIFDFHD	2.29328e-43	203.66	_S(ph)IFDFHDFSDDDNEVFAITTK_	S(1)IFDFHDFSDDDNEVFAITTK	1	3	848.36	-0.726	0.98816	1.0213	0.98545
342	YBL056W	YBL056W	332	332	>YBL056W PTC3 SGDID:S000000152, Chr II from 113765-115171, Verified ORF, Type 2C protein phosphatase; dephosphorylates Hog1p (see also Ptc2p) to limit maximal kinase activity induced by osmotic stress; dephosphorylates T169 phosphorylated Cdc28p (see also	1	2	S	FDFHDFSDDDNEV	2.05036e-42	189.34	_S(ph)IFDFHDFS(ph)DDDNEVFAITTK_	S(1)IFDFHDFS(1)DDDNEVFAITTK	9	3	875.015	-0.052846	0.67666	0.7597	0.63345
343	YBL058W	YBL058W	315	315	>YBL058W SHP1 SGDID:S000000154, Chr II from 111439-112710, Verified ORF, UBX (ubiquitin regulatory X) domain-containing protein that regulates Glc7p phosphatase activity and interacts with Cdc48p; interacts with ubiquitylated proteins in vivo and is requi	1	1;2;3	S	QGQRLGSPIPGES	5.45767e-27	173.25	_LGGFSGQGQRLGS(ph)PIPGESSPAEVPK_	LGGFSGQGQRLGS(1)PIPGESSPAEVPK	13	3	878.097	0.067015	1.8384	1.895	1.7809
344	YBL058W	YBL058W	321	321	>YBL058W SHP1 SGDID:S000000154, Chr II from 111439-112710, Verified ORF, UBX (ubiquitin regulatory X) domain-containing protein that regulates Glc7p phosphatase activity and interacts with Cdc48p; interacts with ubiquitylated proteins in vivo and is requi	1	2;3	S	SPIPGESSPAEVP	2.10888e-43	189.39	_LGGFSGQGQRLGS(ph)PIPGES(ph)S(ph)PAEVPK_	LGGFSGQGQRLGS(1)PIPGES(1)S(1)PAEVPK	19	3	931.408	-0.57779	0.20406	0.2097	0.17057
345	YBL058W	YBL058W	322	322	>YBL058W SHP1 SGDID:S000000154, Chr II from 111439-112710, Verified ORF, UBX (ubiquitin regulatory X) domain-containing protein that regulates Glc7p phosphatase activity and interacts with Cdc48p; interacts with ubiquitylated proteins in vivo and is requi	1	2;3	S	PIPGESSPAEVPK	2.10888e-43	189.39	_LGGFSGQGQRLGS(ph)PIPGES(ph)S(ph)PAEVPK_	LGGFSGQGQRLGS(1)PIPGES(1)S(1)PAEVPK	20	3	931.408	-0.57779	0.20406	0.2097	0.17057
346	YBL058W	YBL058W	106	106	>YBL058W SHP1 SGDID:S000000154, Chr II from 111439-112710, Verified ORF, UBX (ubiquitin regulatory X) domain-containing protein that regulates Glc7p phosphatase activity and interacts with Cdc48p; interacts with ubiquitylated proteins in vivo and is requi	0.921726	2	S	YLKRKGSTSPEPT	7.86671e-09	120.32	_RKGS(ph)T(ph)SPEPTK_	RKGS(0.922)T(0.533)S(0.533)PEPT(0.012)K	4	2	674.289	0.15649	3.0259	3.1807	2.9888
347	YBL058W	YBL058W	108	108	>YBL058W SHP1 SGDID:S000000154, Chr II from 111439-112710, Verified ORF, UBX (ubiquitin regulatory X) domain-containing protein that regulates Glc7p phosphatase activity and interacts with Cdc48p; interacts with ubiquitylated proteins in vivo and is requi	0.980145	2	S	KRKGSTSPEPTKG	7.86671e-09	120.32	_RKGS(ph)TS(ph)PEPTK_	RKGS(0.51)T(0.51)S(0.98)PEPTK	6	3	449.862	-1.2353	2.9604	3.0777	2.9604
348	YBL060W	YBL060W	26	26	>YBL060W YEL1 SGDID:S000000156, Chr II from 107934-109997, Verified ORF, Guanine nucleotide exchange factor specific for Arf3p; localized to the bud neck and tip; required for localization of Arf3p to the bud neck and tip	0.999819	1;2	S	GYNDNFSESEGVL	1.16827e-18	134.29	_GYNDNFS(ph)ES(ph)EGVLHGSK_	GYNDNFS(1)ES(0.997)EGVLHGS(0.004)K	7	3	667.254	0.47092	0.56057	0.56057	0.54003
349	YBL060W	YBL060W	28	28	>YBL060W YEL1 SGDID:S000000156, Chr II from 107934-109997, Verified ORF, Guanine nucleotide exchange factor specific for Arf3p; localized to the bud neck and tip; required for localization of Arf3p to the bud neck and tip	0.996664	1;2	S	NDNFSESEGVLHG	1.54617e-05	87.156	_GYNDNFS(ph)ES(ph)EGVLHGSK_	GYNDNFS(1)ES(0.997)EGVLHGS(0.004)K	9	3	667.254	0.47092	3.5891		3.5891
350	YBL061C	YBL061C	561	561	>YBL061C SKT5 SGDID:S000000157, Chr II from 107408-105318, reverse complement, Verified ORF, Activator of Chs3p (chitin synthase III), recruits Chs3p to the bud neck via interaction with Bni4p; has similarity to Shc1p, which activates Chs3p during sporula	1	2;3;4	S	QHKKNKSISTLNL	1.18052e-48	223.56	_S(ph)IS(ph)T(ph)LNLFSTVDSQTSNVGSNSRVSSK_	S(1)IS(1)T(1)LNLFSTVDSQTSNVGSNSRVSSK	1	3	1019.11	-0.52456	0.45031	0.42786	0.47393
351	YBL061C	YBL061C	563	563	>YBL061C SKT5 SGDID:S000000157, Chr II from 107408-105318, reverse complement, Verified ORF, Activator of Chs3p (chitin synthase III), recruits Chs3p to the bud neck via interaction with Bni4p; has similarity to Shc1p, which activates Chs3p during sporula	1	2;3	S	KKNKSISTLNLFS	2.82269e-27	180.35	_S(ph)IS(ph)T(ph)LNLFSTVDSQTSNVGSNSRVSSK_	S(1)IS(1)T(1)LNLFSTVDSQTSNVGSNSRVSSK	3	3	1019.11	-0.52456	0.347	0.32755	0.36761
355	YBL061C	YBL061C	622	622	>YBL061C SKT5 SGDID:S000000157, Chr II from 107408-105318, reverse complement, Verified ORF, Activator of Chs3p (chitin synthase III), recruits Chs3p to the bud neck via interaction with Bni4p; has similarity to Shc1p, which activates Chs3p during sporula	0.99817	2	S	NGIKTGSDTSIRK	0.000844079	98.902	_TGS(ph)DTS(ph)IRK_	T(0.002)GS(0.998)DT(0.044)S(0.956)IRK	3	2	562.723	0.40004	2.3722	2.4654	2.2824
356	YBL061C	YBL061C	625	625	>YBL061C SKT5 SGDID:S000000157, Chr II from 107408-105318, reverse complement, Verified ORF, Activator of Chs3p (chitin synthase III), recruits Chs3p to the bud neck via interaction with Bni4p; has similarity to Shc1p, which activates Chs3p during sporula	0.956097	2	S	KTGSDTSIRKSSS	0.000844079	98.902	_TGS(ph)DTS(ph)IRK_	T(0.002)GS(0.998)DT(0.044)S(0.956)IRK	6	2	562.723	0.40004	2.2824		2.2824
361	YBL066C	YBL066C	8	8	>YBL066C SEF1 SGDID:S000000162, Chr II from 100117-96671, reverse complement, Verified ORF, Putative transcription factor, has homolog in Kluyveromyces lactis	0.999972	1	S	VKDNRDSDQDQDF	0.000459638	56.851	_DNRDS(ph)DQDQDFSSAHM(ox)K_	DNRDS(1)DQDQDFSSAHMK	5	3	697.929	-0.61581	1.8651	1.867	1.8631
368	YBL066C	YBL066C	263	263	>YBL066C SEF1 SGDID:S000000162, Chr II from 100117-96671, reverse complement, Verified ORF, Putative transcription factor, has homolog in Kluyveromyces lactis	1	1;2	S	AFYKNNSAGNTPN	3.36492e-16	131.09	_NNS(ph)AGNT(ph)PNGPFSPIQK_	NNS(1)AGNT(1)PNGPFSPIQK	3	3	634.931	0.37928	3.5179	3.4576	3.5792
375	YBL067C	YBL067C	322	322	>YBL067C UBP13 SGDID:S000000163, Chr II from 95884-93641, reverse complement, Verified ORF, Putative ubiquitin carboxyl-terminal hydrolase, ubiquitin-specific protease that cleaves ubiquitin-protein fusions	0.999799	2;3;4	S	LNYENPSRGSSNS	3.09893e-13	130.26	_IIVGRVLNYENPS(ph)RGS(ph)S(ph)NS(ph)NNLDLK_	IIVGRVLNYENPS(1)RGS(1)S(1)NS(1)NNLDLK	13	3	1027.11	0.7704	0.66798	0.73121	0.61022
376	YBL067C	YBL067C	325	325	>YBL067C UBP13 SGDID:S000000163, Chr II from 95884-93641, reverse complement, Verified ORF, Putative ubiquitin carboxyl-terminal hydrolase, ubiquitin-specific protease that cleaves ubiquitin-protein fusions	0.999852	2;3;4	S	ENPSRGSSNSNNL	2.09665e-19	148.22	_IIVGRVLNYENPS(ph)RGS(ph)S(ph)NS(ph)NNLDLK_	IIVGRVLNYENPS(1)RGS(1)S(1)NS(1)NNLDLK	16	3	1027.11	0.7704	0.20367	0.22943	0.18081
377	YBL067C	YBL067C	326	326	>YBL067C UBP13 SGDID:S000000163, Chr II from 95884-93641, reverse complement, Verified ORF, Putative ubiquitin carboxyl-terminal hydrolase, ubiquitin-specific protease that cleaves ubiquitin-protein fusions	0.999971	2;3;4	S	NPSRGSSNSNNLD	2.60488e-19	146.26	_IIVGRVLNYENPS(ph)RGS(ph)S(ph)NS(ph)NNLDLK_	IIVGRVLNYENPS(1)RGS(1)S(1)NS(1)NNLDLK	17	3	1027.11	0.7704	0.16024	0.17297	0.16016
378	YBL067C	YBL067C	328	328	>YBL067C UBP13 SGDID:S000000163, Chr II from 95884-93641, reverse complement, Verified ORF, Putative ubiquitin carboxyl-terminal hydrolase, ubiquitin-specific protease that cleaves ubiquitin-protein fusions	0.999998	2;3;4	S	SRGSSNSNNLDLK	2.09665e-19	148.22	_IIVGRVLNYENPS(ph)RGS(ph)S(ph)NS(ph)NNLDLK_	IIVGRVLNYENPS(1)RGS(1)S(1)NS(1)NNLDLK	19	3	1027.11	0.7704	0.20367	0.22943	0.18081
382	YBL076C	YBL076C	604	604	>YBL076C ILS1 SGDID:S000000172, Chr II from 84259-81041, reverse complement, Verified ORF, Cytoplasmic isoleucine-tRNA synthetase, target of the G1-specific inhibitor reveromycin A	0.999999	1	S	ADGRKMSKSLKNY	3.78867e-05	74.048	_NVIVSGIVLAADGRKMS(ph)K_	NVIVSGIVLAADGRKMS(1)K	17	4	485.262	0.0048875	0.86839		0.86839
383	YBL076C	YBL076C	2	2	>YBL076C ILS1 SGDID:S000000172, Chr II from 84259-81041, reverse complement, Verified ORF, Cytoplasmic isoleucine-tRNA synthetase, target of the G1-specific inhibitor reveromycin A	0.827064	1	S	_____MSESNAHF	4.82237e-06	60.631	_(ac)S(ph)ESNAHFSFPK_	S(0.827)ES(0.173)NAHFSFPK	1	2	686.782	0.19302	1.0762	1.0762
384	YBL085W	YBL085W	589	589	>YBL085W BOI1 SGDID:S000000181, Chr II from 63873-66815, Verified ORF, Protein implicated in polar growth, functionally redundant with Boi2p; interacts with bud-emergence protein Bem1p; contains an SH3 (src homology 3) domain and a PH (pleckstrin homology	0.999999	1;2;3;5	S	KKHRRNSSILSFF	1.93455e-21	149.44	_HRRNS(ph)S(ph)ILSFFSSK_	HRRNS(1)S(1)ILSFFSSK	5	3	609.276	0.081543	0.2843	0.29906	0.2355
385	YBL085W	YBL085W	590	590	>YBL085W BOI1 SGDID:S000000181, Chr II from 63873-66815, Verified ORF, Protein implicated in polar growth, functionally redundant with Boi2p; interacts with bud-emergence protein Bem1p; contains an SH3 (src homology 3) domain and a PH (pleckstrin homology	0.99988	1;2;3;5	S	KHRRNSSILSFFS	1.93455e-21	149.44	_HRRNS(ph)S(ph)ILSFFSSK_	HRRNS(1)S(1)ILSFFSSK	6	4	457.209	-0.15952	0.2355	0.081782	0.2355
386	YBL085W	YBL085W	593	593	>YBL085W BOI1 SGDID:S000000181, Chr II from 63873-66815, Verified ORF, Protein implicated in polar growth, functionally redundant with Boi2p; interacts with bud-emergence protein Bem1p; contains an SH3 (src homology 3) domain and a PH (pleckstrin homology	0.999969	2;3;5	S	RNSSILSFFSSKS	1.04943e-08	98.132	_HRRNS(ph)SILS(ph)FFSSK_	HRRNS(0.5)S(0.5)ILS(1)FFSSK	9	3	609.276	0.56457	0.2521	0.26199	0.16447
392	YBL085W	YBL085W	653	653	>YBL085W BOI1 SGDID:S000000181, Chr II from 63873-66815, Verified ORF, Protein implicated in polar growth, functionally redundant with Boi2p; interacts with bud-emergence protein Bem1p; contains an SH3 (src homology 3) domain and a PH (pleckstrin homology	1	2;3;4	S	TSPLKTSLSPINS	1.4031e-11	115.5	_T(ph)S(ph)LS(ph)PINS(ph)K_	T(1)S(1)LS(1)PINS(1)K	2	2	633.696	-1.1123	0.083149	0.086901	0.07956
393	YBL085W	YBL085W	655	655	>YBL085W BOI1 SGDID:S000000181, Chr II from 63873-66815, Verified ORF, Protein implicated in polar growth, functionally redundant with Boi2p; interacts with bud-emergence protein Bem1p; contains an SH3 (src homology 3) domain and a PH (pleckstrin homology	1	2;3;4	S	PLKTSLSPINSKS	4.99629e-48	207.05	_T(ph)S(ph)LS(ph)PINS(ph)K_	T(1)S(1)LS(1)PINS(1)K	4	2	633.696	-1.1123	0.086901	0.14923	0.07956
394	YBL085W	YBL085W	659	659	>YBL085W BOI1 SGDID:S000000181, Chr II from 63873-66815, Verified ORF, Protein implicated in polar growth, functionally redundant with Boi2p; interacts with bud-emergence protein Bem1p; contains an SH3 (src homology 3) domain and a PH (pleckstrin homology	1	2;3;4	S	SLSPINSKSNIAL	4.2721e-48	208.15	_TSLSPINS(ph)KS(ph)NIALAHSETPTSSNNK_	TSLSPINS(1)KS(1)NIALAHSETPTSSNNK	8	3	953.437	-1.568	0.20813	0.25628	0.16903
402	YBL085W	YBL085W	525	525	>YBL085W BOI1 SGDID:S000000181, Chr II from 63873-66815, Verified ORF, Protein implicated in polar growth, functionally redundant with Boi2p; interacts with bud-emergence protein Bem1p; contains an SH3 (src homology 3) domain and a PH (pleckstrin homology	0.905141	2	S	NHKRTESGSSFVD	3.0742e-06	75.758	_RTES(ph)GS(ph)SFVDLFNRISMLSPVK_	RT(0.066)ES(0.905)GS(0.514)S(0.514)FVDLFNRISMLSPVK	4	3	877.408	-0.043169	0.11542	0.13145	0.10585
404	YBL085W	YBL085W	528	528	>YBL085W BOI1 SGDID:S000000181, Chr II from 63873-66815, Verified ORF, Protein implicated in polar growth, functionally redundant with Boi2p; interacts with bud-emergence protein Bem1p; contains an SH3 (src homology 3) domain and a PH (pleckstrin homology	0.934273	2	S	RTESGSSFVDLFN	3.0742e-06	75.758	_RTESGS(ph)S(ph)FVDLFNRISM(ox)LSPVK_	RT(0.271)ES(0.327)GS(0.468)S(0.934)FVDLFNRISMLSPVK	7	4	662.306	-0.68142	0.12072	0.14452	0.1102
405	YBL085W	YBL085W	209	209	>YBL085W BOI1 SGDID:S000000181, Chr II from 63873-66815, Verified ORF, Protein implicated in polar growth, functionally redundant with Boi2p; interacts with bud-emergence protein Bem1p; contains an SH3 (src homology 3) domain and a PH (pleckstrin homology	1	1;2;3;4	S	SNISTKSLEPSSE	1.79605e-23	152.38	_S(ph)LEPS(ph)S(ph)ES(ph)VRQLDLK_	S(1)LEPS(1)S(1)ES(1)VRQLDLK	1	3	669.922	0.07177	0.30658	0.30005	0.30658
406	YBL085W	YBL085W	213	213	>YBL085W BOI1 SGDID:S000000181, Chr II from 63873-66815, Verified ORF, Protein implicated in polar growth, functionally redundant with Boi2p; interacts with bud-emergence protein Bem1p; contains an SH3 (src homology 3) domain and a PH (pleckstrin homology	1	2;3;4	S	TKSLEPSSESVRQ	4.78638e-12	109.23	_S(ph)LEPS(ph)S(ph)ES(ph)VRQLDLK_	S(1)LEPS(1)S(1)ES(1)VRQLDLK	5	3	669.922	0.07177	0.58178	1.4523	0.58178
407	YBL085W	YBL085W	214	214	>YBL085W BOI1 SGDID:S000000181, Chr II from 63873-66815, Verified ORF, Protein implicated in polar growth, functionally redundant with Boi2p; interacts with bud-emergence protein Bem1p; contains an SH3 (src homology 3) domain and a PH (pleckstrin homology	1	2;3;4	S	KSLEPSSESVRQL	7.33294e-12	102.43	_S(ph)LEPS(ph)S(ph)ES(ph)VRQLDLK_	S(1)LEPS(1)S(1)ES(1)VRQLDLK	6	3	669.922	0.07177	0.43439	2.1738	0.43439
408	YBL085W	YBL085W	216	216	>YBL085W BOI1 SGDID:S000000181, Chr II from 63873-66815, Verified ORF, Protein implicated in polar growth, functionally redundant with Boi2p; interacts with bud-emergence protein Bem1p; contains an SH3 (src homology 3) domain and a PH (pleckstrin homology	1	2;3;4	S	LEPSSESVRQLDL	1.79605e-23	152.38	_S(ph)LEPS(ph)S(ph)ES(ph)VRQLDLK_	S(1)LEPS(1)S(1)ES(1)VRQLDLK	8	3	669.922	0.07177	0.8095	0.93808	0.74108
409	YBL085W	YBL085W	661	661	>YBL085W BOI1 SGDID:S000000181, Chr II from 63873-66815, Verified ORF, Protein implicated in polar growth, functionally redundant with Boi2p; interacts with bud-emergence protein Bem1p; contains an SH3 (src homology 3) domain and a PH (pleckstrin homology	1	1;2;3	S	SPINSKSNIALAH	4.2721e-48	208.15	_S(ph)NIALAHSETPTSSNNK_	S(1)NIALAHSETPTSSNNK	1	3	617.614	1.2969	0.19961		0.19961
414	YBL085W	YBL085W	349	349	>YBL085W BOI1 SGDID:S000000181, Chr II from 63873-66815, Verified ORF, Protein implicated in polar growth, functionally redundant with Boi2p; interacts with bud-emergence protein Bem1p; contains an SH3 (src homology 3) domain and a PH (pleckstrin homology	0.832305	2	S	SDRKSSSVTTELQ	1.40033e-23	156.43	_SSS(ph)VTTELQRPS(ph)SVVVNPNFK_	S(0.076)S(0.092)S(0.832)VTTELQRPS(0.515)S(0.485)VVVNPNFK	3	3	812.712	-0.72021	0.35845	0.42661	0.30118
418	YBL085W	YBL085W	574	574	>YBL085W BOI1 SGDID:S000000181, Chr II from 63873-66815, Verified ORF, Protein implicated in polar growth, functionally redundant with Boi2p; interacts with bud-emergence protein Bem1p; contains an SH3 (src homology 3) domain and a PH (pleckstrin homology	0.999877	2;3	S	KSSYGHSRDASLS	4.34592e-12	109.22	_SSYGHS(ph)RDAS(ph)LSEMK_	SSYGHS(1)RDAS(0.997)LS(0.003)EMK	6	3	605.565	0.47824	0.061832	0.061832	0.049585
419	YBL085W	YBL085W	578	578	>YBL085W BOI1 SGDID:S000000181, Chr II from 63873-66815, Verified ORF, Protein implicated in polar growth, functionally redundant with Boi2p; interacts with bud-emergence protein Bem1p; contains an SH3 (src homology 3) domain and a PH (pleckstrin homology	0.996892	2;3	S	GHSRDASLSEMKK	4.34592e-12	109.22	_SSYGHS(ph)RDAS(ph)LSEMK_	SSYGHS(1)RDAS(0.997)LS(0.003)EMK	10	3	605.565	0.47824	0.043734	0.065027	0.029414
421	YBL085W	YBL085W	186	186	>YBL085W BOI1 SGDID:S000000181, Chr II from 63873-66815, Verified ORF, Protein implicated in polar growth, functionally redundant with Boi2p; interacts with bud-emergence protein Bem1p; contains an SH3 (src homology 3) domain and a PH (pleckstrin homology	0.852832	3	S	HDSLFSSTADLNL	2.46432e-36	187.45	_TRNEENTTHDSLFSS(ph)TADLNLS(ph)SES(ph)LK_	TRNEENTTHDSLFS(0.14)S(0.853)T(0.008)ADLNLS(0.974)S(0.037)ES(0.99)LK	15	3	1079.44	0.71633	0.51202	0.51202	0.50741
422	YBL085W	YBL085W	193	193	>YBL085W BOI1 SGDID:S000000181, Chr II from 63873-66815, Verified ORF, Protein implicated in polar growth, functionally redundant with Boi2p; interacts with bud-emergence protein Bem1p; contains an SH3 (src homology 3) domain and a PH (pleckstrin homology	0.973616	2;3	S	TADLNLSSESLKN	9.94059e-44	194.99	_TRNEENTTHDSLFSS(ph)TADLNLS(ph)SES(ph)LK_	TRNEENTTHDSLFS(0.14)S(0.853)T(0.008)ADLNLS(0.974)S(0.037)ES(0.99)LK	22	3	1079.44	0.71633	0.56533	0.28509	1.121
423	YBL085W	YBL085W	194	194	>YBL085W BOI1 SGDID:S000000181, Chr II from 63873-66815, Verified ORF, Protein implicated in polar growth, functionally redundant with Boi2p; interacts with bud-emergence protein Bem1p; contains an SH3 (src homology 3) domain and a PH (pleckstrin homology	0.762091	2;3	S	ADLNLSSESLKNI	1.57273e-36	192.73	_TRNEENTTHDSLFSS(ph)TADLNLS(ph)S(ph)ESLK_	TRNEENTTHDS(0.001)LFS(0.117)S(0.736)T(0.146)ADLNLS(0.703)S(0.762)ES(0.535)LK	23	4	809.832	-1.83	0.31251	0.28693	0.36848
424	YBL085W	YBL085W	196	196	>YBL085W BOI1 SGDID:S000000181, Chr II from 63873-66815, Verified ORF, Protein implicated in polar growth, functionally redundant with Boi2p; interacts with bud-emergence protein Bem1p; contains an SH3 (src homology 3) domain and a PH (pleckstrin homology	0.989752	2;3	S	LNLSSESLKNISK	9.94059e-44	194.99	_TRNEENTTHDSLFSS(ph)TADLNLS(ph)SES(ph)LK_	TRNEENTTHDSLFS(0.14)S(0.853)T(0.008)ADLNLS(0.974)S(0.037)ES(0.99)LK	25	3	1079.44	0.71633	0.31251	0.28509	0.40406
425	YBL085W	YBL085W	104	104	>YBL085W BOI1 SGDID:S000000181, Chr II from 63873-66815, Verified ORF, Protein implicated in polar growth, functionally redundant with Boi2p; interacts with bud-emergence protein Bem1p; contains an SH3 (src homology 3) domain and a PH (pleckstrin homology	0.984455	1	S	YGNLNDSASNIGK	0.000444651	70.281	_YGNLNDS(ph)ASNIGK_	YGNLNDS(0.984)AS(0.016)NIGK	7	2	716.809	-0.43556	0.93043	0.93043
426	YBL086C	YBL086C	439	439	>YBL086C YBL086C SGDID:S000000182, Chr II from 62599-61199, reverse complement, Uncharacterized ORF, Protein of unknown function; green fluorescent protein (GFP)-fusion protein localizes to the cell periphery	1	1	S	SDKDNNSVEDNNP	3.37607e-66	243.88	_DNNS(ph)VEDNNPTDFLTDRIRENK_	DNNS(1)VEDNNPTDFLTDRIRENK	4	4	672.299	-0.045504	0.86719	0.89204	0.84153
430	YBL091C	YBL091C	35	35	>YBL091C MAP2 SGDID:S000000187, Chr II from 48625-47360, reverse complement, Verified ORF, Methionine aminopeptidase, catalyzes the cotranslational removal of N-terminal methionine from nascent polypeptides; function is partially redundant with that of Ma	0.999986	1	S	QAKADESDPVESK	0.000320588	83.314	_ADES(ph)DPVESK_	ADES(1)DPVESK	4	2	578.724	-0.23149	3.4721	3.4721
431	YBL091C	YBL091C	9	9	>YBL091C MAP2 SGDID:S000000187, Chr II from 48625-47360, reverse complement, Verified ORF, Methionine aminopeptidase, catalyzes the cotranslational removal of N-terminal methionine from nascent polypeptides; function is partially redundant with that of Ma	1	2;3	S	DAEIENSPASDLK	1.04007e-63	227.6	_(ac)T(ph)DAEIENS(ph)PAS(ph)DLK_	T(1)DAEIENS(1)PAS(1)DLK	8	2	886.309	-0.3753	14.943	14.943	12.553
432	YBL091C	YBL091C	12	12	>YBL091C MAP2 SGDID:S000000187, Chr II from 48625-47360, reverse complement, Verified ORF, Methionine aminopeptidase, catalyzes the cotranslational removal of N-terminal methionine from nascent polypeptides; function is partially redundant with that of Ma	1	2;3	S	IENSPASDLKELN	1.04007e-63	227.6	_(ac)T(ph)DAEIENS(ph)PAS(ph)DLK_	T(1)DAEIENS(1)PAS(1)DLK	11	2	886.309	-0.3753	9.0292	2.4217	16.977
433	YBL093C	YBL093C	200	200	>YBL093C ROX3 SGDID:S000000189, Chr II from 44915-44253, reverse complement, Verified ORF, Subunit of the RNA polymerase II mediator complex; associates with core polymerase subunits to form the RNA polymerase II holoenzyme	0.979978	2	S	KNKSSGSSMATPT	1.36781e-16	130.6	_SSGS(ph)SMAT(ph)PTHSDSHEDM(ox)K_	SSGS(0.98)S(0.02)MAT(0.99)PT(0.009)HSDSHEDMK	4	3	723.25	-0.69244	0.95598		0.95598
434	YBL097W	YBL097W	534	534	>YBL097W BRN1 SGDID:S000000193, Chr II from 40828-43092, Verified ORF, Subunit of the condensin complex; required for chromosome condensation and for clustering of tRNA genes at the nucleolus; may influence multiple aspects of chromosome transmission	0.962038	2	S	HTRGDVSSGLFEK	7.73391e-05	74.519	_HTRGDVS(ph)S(ph)GLFEK_	HT(0.049)RGDVS(0.962)S(0.989)GLFEK	7	3	531.555	0.3386	0.082486		0.082486
435	YBL097W	YBL097W	535	535	>YBL097W BRN1 SGDID:S000000193, Chr II from 40828-43092, Verified ORF, Subunit of the condensin complex; required for chromosome condensation and for clustering of tRNA genes at the nucleolus; may influence multiple aspects of chromosome transmission	0.989435	2	S	TRGDVSSGLFEKS	7.73391e-05	74.519	_HTRGDVS(ph)S(ph)GLFEK_	HT(0.049)RGDVS(0.962)S(0.989)GLFEK	8	3	531.555	0.3386	0.082486		0.082486
437	YBL097W	YBL097W	544	544	>YBL097W BRN1 SGDID:S000000193, Chr II from 40828-43092, Verified ORF, Subunit of the condensin complex; required for chromosome condensation and for clustering of tRNA genes at the nucleolus; may influence multiple aspects of chromosome transmission	0.973337	1;2	S	FEKSTVSANHSNN	3.75872e-10	101.58	_STVS(ph)ANHS(ph)NNDIPTIADEHFWADNYERK_	S(0.029)T(0.03)VS(0.973)ANHS(0.967)NNDIPTIADEHFWADNYERK	4	5	679.087	-0.032508	0.10994	0.10994	0.042285
438	YBL097W	YBL097W	548	548	>YBL097W BRN1 SGDID:S000000193, Chr II from 40828-43092, Verified ORF, Subunit of the condensin complex; required for chromosome condensation and for clustering of tRNA genes at the nucleolus; may influence multiple aspects of chromosome transmission	0.967492	1;2	S	TVSANHSNNDIPT	3.75872e-10	101.58	_STVS(ph)ANHS(ph)NNDIPTIADEHFWADNYERK_	S(0.029)T(0.03)VS(0.973)ANHS(0.967)NNDIPTIADEHFWADNYERK	8	5	679.087	-0.032508	0.20511	0.20511	0.042285
450	YBL101C	YBL101C	519	519	>YBL101C ECM21 SGDID:S000000197, Chr II from 28299-24946, reverse complement, Verified ORF, Protein involved in regulating the endocytosis of plasma membrane proteins; identified as a substrate for ubiquitination by Rsp5p and deubiquitination by Ubp2p; pr	0.973066	2	S	KLTETESAQAHRR	6.56297e-08	100.7	_LTETES(ph)AQAHRRIS(ph)NTLFSK_	LTET(0.003)ES(0.973)AQAHRRIS(0.496)NT(0.496)LFS(0.032)K	6	4	613.037	0.88922	2.8981	2.4099	3.4851
452	YBL101C	YBL101C	550	550	>YBL101C ECM21 SGDID:S000000197, Chr II from 28299-24946, reverse complement, Verified ORF, Protein involved in regulating the endocytosis of plasma membrane proteins; identified as a substrate for ubiquitination by Rsp5p and deubiquitination by Ubp2p; pr	0.999995	1	S	QLKNEESGEEDIF	0.00177354	55.209	_NEES(ph)GEEDIFAEYPIK_	NEES(1)GEEDIFAEYPIK	4	3	650.607	0.23097	3.9952		3.9952
453	YBL101C	YBL101C	13	13	>YBL101C ECM21 SGDID:S000000197, Chr II from 28299-24946, reverse complement, Verified ORF, Protein involved in regulating the endocytosis of plasma membrane proteins; identified as a substrate for ubiquitination by Rsp5p and deubiquitination by Ubp2p; pr	0.771701	2	S	RPVAKNSSHSLSE	4.06327e-27	183.71	_NS(ph)SHS(ph)LSETDLNQSK_	NS(0.772)S(0.423)HS(0.805)LSETDLNQSK	2	3	602.903	-0.035772	6.0676		6.0676
455	YBL101C	YBL101C	16	16	>YBL101C ECM21 SGDID:S000000197, Chr II from 28299-24946, reverse complement, Verified ORF, Protein involved in regulating the endocytosis of plasma membrane proteins; identified as a substrate for ubiquitination by Rsp5p and deubiquitination by Ubp2p; pr	0.995792	1;2	S	AKNSSHSLSETDL	4.06327e-27	183.71	_PFITS(ph)RPVAKNSSHS(ph)LSETDLNQSK_	PFIT(0.067)S(0.312)RPVAKNS(0.312)S(0.312)HS(0.996)LS(0.001)ETDLNQSK	15	4	726.589	0.042051	6.375	6.375	5.0869
456	YBL101C	YBL101C	18	18	>YBL101C ECM21 SGDID:S000000197, Chr II from 28299-24946, reverse complement, Verified ORF, Protein involved in regulating the endocytosis of plasma membrane proteins; identified as a substrate for ubiquitination by Rsp5p and deubiquitination by Ubp2p; pr	0.995504	1;2	S	NSSHSLSETDLNQ	7.25853e-31	194.27	_NSSHSLS(ph)ETDLNQSK_	NSSHSLS(0.996)ET(0.004)DLNQSK	7	3	576.248	0.20989	6.0051	6.1252	6.0051
458	YBL101C	YBL101C	428	428	>YBL101C ECM21 SGDID:S000000197, Chr II from 28299-24946, reverse complement, Verified ORF, Protein involved in regulating the endocytosis of plasma membrane proteins; identified as a substrate for ubiquitination by Rsp5p and deubiquitination by Ubp2p; pr	1	2	S	KTKTKASLLNAID	6.8238e-08	108.71	_T(ph)KAS(ph)LLNAIDVNK_	T(1)KAS(1)LLNAIDVNK	4	3	516.247	0.87028	16.722	16.782	16.663
462	YBL104C	YBL104C	898	898	>YBL104C YBL104C SGDID:S000000200, Chr II from 21293-18177, reverse complement, Uncharacterized ORF, Putative protein of unknown function, promoter contains multiple GCN4 binding sites	0.826817	3	S	RTSSPSSAVSTSA	4.76468e-05	70.647	_QNINTPRTSS(ph)PSS(ph)AVS(ph)TSAGNYK_	QNINT(0.008)PRT(0.298)S(0.327)S(0.36)PS(0.181)S(0.827)AVS(0.82)T(0.152)S(0.026)AGNY(0.001)K	13	3	869.689	0.56425	7.7334		7.7334
463	YBL104C	YBL104C	901	901	>YBL104C YBL104C SGDID:S000000200, Chr II from 21293-18177, reverse complement, Uncharacterized ORF, Putative protein of unknown function, promoter contains multiple GCN4 binding sites	0.847812	2;3	S	SPSSAVSTSAGNY	6.20592e-24	155.45	_QNINTPRTSS(ph)PS(ph)SAVS(ph)TSAGNYK_	QNINTPRT(0.278)S(0.333)S(0.399)PS(0.585)S(0.407)AVS(0.848)T(0.13)S(0.02)AGNYK	16	3	869.689	0.58241	5.7972	5.7808	5.7972
464	YBL105C	YBL105C	601	601	>YBL105C PKC1 SGDID:S000000201, Chr II from 17696-14241, reverse complement, Verified ORF, Protein serine/threonine kinase essential for cell wall remodeling during growth; localized to sites of polarized growth and the mother-daughter bud neck; homolog o	1	2	S	KHDKTPSPQKVGR	1.27036e-06	94.192	_LAERANAPLPPQPRKHDKT(ph)PS(ph)PQK_	LAERANAPLPPQPRKHDKT(1)PS(1)PQK	21	5	568.086	-0.12761	0.7989		0.7989
465	YBL105C	YBL105C	577	577	>YBL105C PKC1 SGDID:S000000201, Chr II from 17696-14241, reverse complement, Verified ORF, Protein serine/threonine kinase essential for cell wall remodeling during growth; localized to sites of polarized growth and the mother-daughter bud neck; homolog o	0.948806	1	S	ANGSDLSPSKLAE	5.32833e-13	115.27	_RTVPSAQLGSSIGTANGSDLS(ph)PSK_	RTVPSAQLGSSIGTANGS(0.008)DLS(0.949)PS(0.043)K	21	3	804.059	0.26745	0.42445		0.42445
466	YBL105C	YBL105C	93	93	>YBL105C PKC1 SGDID:S000000201, Chr II from 17696-14241, reverse complement, Verified ORF, Protein serine/threonine kinase essential for cell wall remodeling during growth; localized to sites of polarized growth and the mother-daughter bud neck; homolog o	0.999981	1	S	GFLSTKSPNEHIF	1.34693e-05	67.416	_S(ph)PNEHIFSRLDLVK_	S(1)PNEHIFSRLDLVK	1	3	578.957	-0.50075	1.492	1.492
467	YBR007C	YBR007C	469	469	>YBR007C DSF2 SGDID:S000000211, Chr II from 251017-248807, reverse complement, Uncharacterized ORF, Deletion suppressor of mpt5 mutation	0.995973	2	S	THLRTFSDFHTTE	0.000133403	66.886	_ARPNRT(ph)HLRTFS(ph)DFHTTEK_	ARPNRT(0.502)HLRT(0.502)FS(0.996)DFHTTEK	12	5	495.628	0.3327	0.31416	0.33966	0.29057
468	YBR007C	YBR007C	54	54	>YBR007C DSF2 SGDID:S000000211, Chr II from 251017-248807, reverse complement, Uncharacterized ORF, Deletion suppressor of mpt5 mutation	0.980733	2;3	S	YAHSNKSSISFES	1.0224e-25	147.93	_S(ph)SIS(ph)FESIQTTERLLDK_	S(0.981)S(0.019)IS(1)FESIQTTERLLDK	1	3	705.32	-0.37947	0.32423	0.13177	0.32443
470	YBR007C	YBR007C	57	57	>YBR007C DSF2 SGDID:S000000211, Chr II from 251017-248807, reverse complement, Uncharacterized ORF, Deletion suppressor of mpt5 mutation	1	2;3;4	S	SNKSSISFESIQT	7.8519e-39	200.95	_SSIS(ph)FES(ph)IQTTERLLDK_	SSIS(1)FES(0.999)IQTTERLLDK	4	3	705.32	0.10472	0.51762	0.5849	0.48604
471	YBR007C	YBR007C	60	60	>YBR007C DSF2 SGDID:S000000211, Chr II from 251017-248807, reverse complement, Uncharacterized ORF, Deletion suppressor of mpt5 mutation	1	2;3;4	S	SSISFESIQTTER	7.8519e-39	200.95	_SSIS(ph)FES(ph)IQT(ph)TERLLDK_	SSIS(1)FES(1)IQT(0.99)T(0.01)ERLLDK	7	3	731.975	-0.31382	0.61497	0.61497	0.66827
473	YBR011C	YBR011C	266	266	>YBR011C IPP1 SGDID:S000000215, Chr II from 257973-257110, reverse complement, Verified ORF, Cytoplasmic inorganic pyrophosphatase (PPase), homodimer that catalyzes the rapid exchange of oxygens from Pi with water, highly expressed and essential for viabi	1	1	S	DAIPPASPKADAP	3.44708e-11	114.72	_AASDAIPPAS(ph)PKADAPIDK_	AASDAIPPAS(1)PKADAPIDK	10	3	638.978	0.37391	1.0189	1.1083	0.94116
474	YBR021W	YBR021W	622	622	>YBR021W FUR4 SGDID:S000000225, Chr II from 281443-283344, Verified ORF, Uracil permease, localized to the plasma membrane; expression is tightly regulated by uracil levels and environmental cues	0.95648	1	S	LVDDNISVYEHEH	2.32086e-12	124.17	_DTIERDDLVDDNIS(ph)VYEHEHEK_	DTIERDDLVDDNIS(0.956)VY(0.044)EHEHEK	14	4	688.55	-0.096703	0.073056	0.073056
475	YBR021W	YBR021W	6	6	>YBR021W FUR4 SGDID:S000000225, Chr II from 281443-283344, Verified ORF, Uracil permease, localized to the plasma membrane; expression is tightly regulated by uracil levels and environmental cues	1	1;2	S	_MPDNLSLHLSGS	2.95157e-29	180.8	_PDNLS(ph)LHLSGS(ph)SK_	PDNLS(1)LHLS(0.001)GS(0.973)S(0.025)K	5	2	757.818	-0.33214	0.12134	0.098991	0.14846
476	YBR021W	YBR021W	12	12	>YBR021W FUR4 SGDID:S000000225, Chr II from 281443-283344, Verified ORF, Uracil permease, localized to the plasma membrane; expression is tightly regulated by uracil levels and environmental cues	0.973491	2	S	SLHLSGSSKRLNS	2.95157e-29	180.8	_PDNLS(ph)LHLSGS(ph)SK_	PDNLS(1)LHLS(0.001)GS(0.973)S(0.025)K	11	2	757.818	-0.33214	0.073454	0.073454	0.055202
479	YBR023C	YBR023C	596	596	>YBR023C CHS3 SGDID:S000000227, Chr II from 287925-284428, reverse complement, Verified ORF, Chitin synthase III, catalyzes the transfer of N-acetylglucosamine (GlcNAc) to chitin; required for synthesis of the majority of cell wall chitin, the chitin ring	0.999063	2	S	ENKAVHSRNPSTL	4.54909e-09	109.71	_AVHS(ph)RNPS(ph)TLLPTSSMFWNK_	AVHS(0.999)RNPS(0.949)T(0.052)LLPTSSMFWNK	4	3	811.699	0.17335	0.18338	0.1013	0.18338
480	YBR023C	YBR023C	600	600	>YBR023C CHS3 SGDID:S000000227, Chr II from 287925-284428, reverse complement, Verified ORF, Chitin synthase III, catalyzes the transfer of N-acetylglucosamine (GlcNAc) to chitin; required for synthesis of the majority of cell wall chitin, the chitin ring	0.94856	2	S	VHSRNPSTLLPTS	4.54909e-09	109.71	_AVHS(ph)RNPS(ph)TLLPTSSMFWNK_	AVHS(0.999)RNPS(0.949)T(0.052)LLPTSSMFWNK	8	3	811.699	0.17335	0.22034	0.1013	0.22034
481	YBR023C	YBR023C	147	147	>YBR023C CHS3 SGDID:S000000227, Chr II from 287925-284428, reverse complement, Verified ORF, Chitin synthase III, catalyzes the transfer of N-acetylglucosamine (GlcNAc) to chitin; required for synthesis of the majority of cell wall chitin, the chitin ring	0.802955	1	S	DNFEESSTQPINK	2.92549e-63	256.11	_DGDVDNFEESS(ph)TQPINK_	DGDVDNFEES(0.036)S(0.803)T(0.161)QPINK	11	2	987.902	0.50472	0.098671	0.096623	0.10076
482	YBR023C	YBR023C	101	101	>YBR023C CHS3 SGDID:S000000227, Chr II from 287925-284428, reverse complement, Verified ORF, Chitin synthase III, catalyzes the transfer of N-acetylglucosamine (GlcNAc) to chitin; required for synthesis of the majority of cell wall chitin, the chitin ring	0.83403	1;2	S	SVRSKFSGRETDS	1.00674e-11	127.63	_FS(ph)GRETDSYLLQDMNTTDKK_	FS(0.834)GRET(0.165)DS(0.001)YLLQDMNTTDKK	2	4	608.023	0.088889	0.11027		0.11027
484	YBR023C	YBR023C	537	537	>YBR023C CHS3 SGDID:S000000227, Chr II from 287925-284428, reverse complement, Verified ORF, Chitin synthase III, catalyzes the transfer of N-acetylglucosamine (GlcNAc) to chitin; required for synthesis of the majority of cell wall chitin, the chitin ring	1	2	S	LGHKRASTFDLLK	1.50413e-13	143.46	_RAS(ph)T(ph)FDLLKK_	RAS(1)T(1)FDLLKK	3	3	446.879	-0.20336	0.044931	0.044931	0.043027
488	YBR028C	YBR028C	517	517	>YBR028C YBR028C SGDID:S000000232, Chr II from 296002-294425, reverse complement, Uncharacterized ORF, Putative protein kinase, possible substrate of cAMP-dependent protein kinase (PKA)	0.999992	2	S	GFSYKASGSYLEK	2.28996e-10	120.24	_GFSYKAS(ph)GS(ph)YLEK_	GFSYKAS(1)GS(1)YLEK	7	3	532.884	0.54877	0.24694	0.28187	0.21634
489	YBR028C	YBR028C	519	519	>YBR028C YBR028C SGDID:S000000232, Chr II from 296002-294425, reverse complement, Uncharacterized ORF, Putative protein kinase, possible substrate of cAMP-dependent protein kinase (PKA)	0.999995	2	S	SYKASGSYLEKYF	2.28996e-10	120.24	_GFSYKAS(ph)GS(ph)YLEK_	GFSYKAS(1)GS(1)YLEK	9	3	532.884	0.54877	0.24694	0.28187	0.21634
492	YBR049C	YBR049C	355	355	>YBR049C REB1 SGDID:S000000253, Chr II from 336816-334384, reverse complement, Verified ORF, RNA polymerase I enhancer binding protein; DNA binding protein which binds to genes transcribed by both RNA polymerase I and RNA polymerase II; required for termi	0.99942	1;2	S	QPHQQKSPSHDNE	8.39266e-76	250.99	_S(ph)PS(ph)HDNEAGSVDNSEISQLLQSAATK_	S(0.999)PS(1)HDNEAGS(0.001)VDNSEISQLLQSAATK	1	3	949.069	0.22929	1.3986	1.4019	1.2877
493	YBR049C	YBR049C	357	357	>YBR049C REB1 SGDID:S000000253, Chr II from 336816-334384, reverse complement, Verified ORF, RNA polymerase I enhancer binding protein; DNA binding protein which binds to genes transcribed by both RNA polymerase I and RNA polymerase II; required for termi	0.999602	1;2	S	HQQKSPSHDNEAG	2.35608e-76	262.34	_S(ph)PS(ph)HDNEAGSVDNSEISQLLQSAATK_	S(0.999)PS(1)HDNEAGS(0.001)VDNSEISQLLQSAATK	3	3	949.069	0.22929	1.2937	1.5039	1.2817
494	YBR049C	YBR049C	364	364	>YBR049C REB1 SGDID:S000000253, Chr II from 336816-334384, reverse complement, Verified ORF, RNA polymerase I enhancer binding protein; DNA binding protein which binds to genes transcribed by both RNA polymerase I and RNA polymerase II; required for termi	0.99925	1;2	S	HDNEAGSVDNSEI	2.35608e-76	262.34	_S(ph)PSHDNEAGS(ph)VDNSEISQLLQSAATK_	S(0.5)PS(0.5)HDNEAGS(0.999)VDNSEISQLLQSAATK	10	3	949.069	-0.92971	1.8619	1.8619	3.7121
496	YBR054W	YBR054W	343	343	>YBR054W YRO2 SGDID:S000000258, Chr II from 343099-344133, Verified ORF, Putative protein of unknown function; the authentic, non-tagged protein is detected in a phosphorylated state in highly purified mitochondria in high-throughput studies; transcriptio	1	2	S	EDVATDSE_____	9.83972e-98	316.58	_KAQEEEEDVAT(ph)DS(ph)E_	KAQEEEEDVAT(1)DS(1)E	13	2	870.3	0.2192	9.1862	9.3905	8.6626
497	YBR054W	YBR054W	290	290	>YBR054W YRO2 SGDID:S000000258, Chr II from 343099-344133, Verified ORF, Putative protein of unknown function; the authentic, non-tagged protein is detected in a phosphorylated state in highly purified mitochondria in high-throughput studies; transcriptio	1	2;6	S	AEKKMPSPASFKS	2.21123e-08	124.51	_KMPS(ph)PAS(ph)FK_	KMPS(1)PAS(1)FK	4	3	384.824	-0.27893	47.09	48.556	20.388
498	YBR054W	YBR054W	293	293	>YBR054W YRO2 SGDID:S000000258, Chr II from 343099-344133, Verified ORF, Putative protein of unknown function; the authentic, non-tagged protein is detected in a phosphorylated state in highly purified mitochondria in high-throughput studies; transcriptio	1	2;3;4;5;6	S	KMPSPASFKSSDS	2.97766e-19	124.51	_KMPS(ph)PAS(ph)FK_	KMPS(1)PAS(1)FK	7	3	384.824	-0.27893	42.304	47.817	9.8258
499	YBR054W	YBR054W	296	296	>YBR054W YRO2 SGDID:S000000258, Chr II from 343099-344133, Verified ORF, Putative protein of unknown function; the authentic, non-tagged protein is detected in a phosphorylated state in highly purified mitochondria in high-throughput studies; transcriptio	0.960283	2;3;4;5;6	S	SPASFKSSDSDSS	2.97766e-19	124.62	_KMPSPAS(ph)FKS(ph)S(ph)DS(ph)DS(ph)SIK_	KMPS(0.001)PAS(0.998)FKS(0.96)S(0.965)DS(0.906)DS(0.668)S(0.503)IK	10	3	766.921	0.34409	3.0149	9.1313	3.0149
500	YBR054W	YBR054W	297	297	>YBR054W YRO2 SGDID:S000000258, Chr II from 343099-344133, Verified ORF, Putative protein of unknown function; the authentic, non-tagged protein is detected in a phosphorylated state in highly purified mitochondria in high-throughput studies; transcriptio	0.983797	2;3;4;5;6	S	PASFKSSDSDSSI	2.30013e-44	187.95	_KM(ox)PSPASFKSS(ph)DS(ph)DSS(ph)IK_	KMPSPASFKS(0.016)S(0.984)DS(0.998)DS(0.029)S(0.973)IK	11	3	718.942	0.34576	3.2456	3.8994	3.0049
501	YBR054W	YBR054W	299	299	>YBR054W YRO2 SGDID:S000000258, Chr II from 343099-344133, Verified ORF, Putative protein of unknown function; the authentic, non-tagged protein is detected in a phosphorylated state in highly purified mitochondria in high-throughput studies; transcriptio	0.998551	2;3;4;5;6	S	SFKSSDSDSSIKE	2.30013e-44	187.95	_KM(ox)PSPAS(ph)FKSS(ph)DS(ph)DSS(ph)IK_	KMPS(0.047)PAS(0.947)FKS(0.168)S(0.838)DS(0.999)DS(0.202)S(0.799)IK	13	3	745.597	0.023423	2.9949	3.4939	2.9949
502	YBR054W	YBR054W	301	301	>YBR054W YRO2 SGDID:S000000258, Chr II from 343099-344133, Verified ORF, Putative protein of unknown function; the authentic, non-tagged protein is detected in a phosphorylated state in highly purified mitochondria in high-throughput studies; transcriptio	0.998232	2;3;4;5;6	S	KSSDSDSSIKEKL	4.14488e-44	187.95	_KMPSPASFKSS(ph)DS(ph)DS(ph)S(ph)IK_	KMPSPAS(0.001)FKS(0.533)S(0.589)DS(0.879)DS(0.998)S(0.999)IK	15	3	740.265	0.46948	12.243	12.243	24.603
503	YBR054W	YBR054W	302	302	>YBR054W YRO2 SGDID:S000000258, Chr II from 343099-344133, Verified ORF, Putative protein of unknown function; the authentic, non-tagged protein is detected in a phosphorylated state in highly purified mitochondria in high-throughput studies; transcriptio	0.999484	2;3;4;5;6	S	SSDSDSSIKEKLK	2.30013e-44	187.55	_KMPSPASFKSS(ph)DS(ph)DS(ph)S(ph)IK_	KMPSPAS(0.001)FKS(0.533)S(0.589)DS(0.879)DS(0.998)S(0.999)IK	16	3	740.265	0.46948	12.243	12.243	4.1283
507	YBR059C	YBR059C	971	971	>YBR059C AKL1 SGDID:S000000263, Chr II from 360185-356859, reverse complement, Verified ORF, Ser-Thr protein kinase, member (with Ark1p and Prk1p) of the Ark kinase family; involved in endocytosis and actin cytoskeleton organization	0.792195	1;2	S	FQEVNLSSPTLTQ	1.43423e-07	82.336	_DFSSVSTRQPRQSLDLNFQEVNLS(ph)SPTLTQEHRNK_	DFSSVSTRQPRQSLDLNFQEVNLS(0.792)S(0.155)PT(0.026)LT(0.026)QEHRNK	24	5	828.605	0.53011	0.64868	0.64868
509	YBR059C	YBR059C	1048	1048	>YBR059C AKL1 SGDID:S000000263, Chr II from 360185-356859, reverse complement, Verified ORF, Ser-Thr protein kinase, member (with Ark1p and Prk1p) of the Ark kinase family; involved in endocytosis and actin cytoskeleton organization	0.999971	1;2;3	S	HSKDKDSNSSITI	4.00038e-35	184.4	_DKDS(ph)NSS(ph)ITISTSTPSEM(ox)RK_	DKDS(1)NS(0.14)S(0.853)IT(0.008)ISTSTPSEMRK	4	3	787.329	-0.43427	0.72135	0.73189	0.69467
510	YBR059C	YBR059C	1050	1050	>YBR059C AKL1 SGDID:S000000263, Chr II from 360185-356859, reverse complement, Verified ORF, Ser-Thr protein kinase, member (with Ark1p and Prk1p) of the Ark kinase family; involved in endocytosis and actin cytoskeleton organization	0.993205	2;3	S	KDKDSNSSITIST	2.27065e-23	150.11	_DSNS(ph)SIT(ph)ISTSTPSEMRK_	DSNS(0.993)S(0.009)IT(0.997)ISTSTPSEMRK	4	3	700.957	-2.5813	0.42357	0.2476	0.72462
511	YBR059C	YBR059C	1051	1051	>YBR059C AKL1 SGDID:S000000263, Chr II from 360185-356859, reverse complement, Verified ORF, Ser-Thr protein kinase, member (with Ark1p and Prk1p) of the Ark kinase family; involved in endocytosis and actin cytoskeleton organization	0.999694	1;2;3	S	DKDSNSSITISTS	2.68151e-44	193.54	_DSNSS(ph)ITISTSTPSEM(ox)RK_	DSNSS(1)ITISTSTPSEMRK	5	3	679.633	0.55016	1.5442	1.5442	1.5495
513	YBR059C	YBR059C	403	403	>YBR059C AKL1 SGDID:S000000263, Chr II from 360185-356859, reverse complement, Verified ORF, Ser-Thr protein kinase, member (with Ark1p and Prk1p) of the Ark kinase family; involved in endocytosis and actin cytoskeleton organization	1	2	S	DGHAAVSRIPSQN	2.36068e-36	199.86	_LPMNASDGHAAVS(ph)RIPS(ph)QNVGQELEEEK_	LPMNASDGHAAVS(1)RIPS(1)QNVGQELEEEK	13	4	792.353	-0.99964	4.5686	4.6629	4.289
514	YBR059C	YBR059C	407	407	>YBR059C AKL1 SGDID:S000000263, Chr II from 360185-356859, reverse complement, Verified ORF, Ser-Thr protein kinase, member (with Ark1p and Prk1p) of the Ark kinase family; involved in endocytosis and actin cytoskeleton organization	1	2	S	AVSRIPSQNVGQE	2.36068e-36	199.86	_LPMNASDGHAAVS(ph)RIPS(ph)QNVGQELEEEK_	LPMNASDGHAAVS(1)RIPS(1)QNVGQELEEEK	17	4	792.353	-0.99964	4.5686	4.6629	4.289
516	YBR059C	YBR059C	985	985	>YBR059C AKL1 SGDID:S000000263, Chr II from 360185-356859, reverse complement, Verified ORF, Ser-Thr protein kinase, member (with Ark1p and Prk1p) of the Ark kinase family; involved in endocytosis and actin cytoskeleton organization	0.999975	2	S	HRNKNDSPAPNSH	6.92779e-05	76.476	_NDS(ph)PAPNSHHS(ph)YRVSPHASTAITENK_	NDS(1)PAPNS(0.129)HHS(0.493)Y(0.038)RVS(0.339)PHAS(0.001)TAITENK	3	4	745.071	0.096098	4.3849	4.4669	3.3263
519	YBR059C	YBR059C	801	801	>YBR059C AKL1 SGDID:S000000263, Chr II from 360185-356859, reverse complement, Verified ORF, Ser-Thr protein kinase, member (with Ark1p and Prk1p) of the Ark kinase family; involved in endocytosis and actin cytoskeleton organization	1	1	S	ALLIELSPLKEDA	2.27706e-18	125.73	_NEALLIELS(ph)PLKEDAGK_	NEALLIELS(1)PLKEDAGK	9	3	640.662	-0.82718	0.69341		0.69341
520	YBR059C	YBR059C	496	496	>YBR059C AKL1 SGDID:S000000263, Chr II from 360185-356859, reverse complement, Verified ORF, Ser-Thr protein kinase, member (with Ark1p and Prk1p) of the Ark kinase family; involved in endocytosis and actin cytoskeleton organization	0.999944	1;2;3	S	ELVKQSSDPTISE	1.00203e-39	200.14	_QSS(ph)DPTISEQSPRLNTQSLPQRQK_	QSS(1)DPTISEQSPRLNTQSLPQRQK	3	3	935.789	-0.17298	2.1848	2.3909	2.1575
522	YBR059C	YBR059C	504	504	>YBR059C AKL1 SGDID:S000000263, Chr II from 360185-356859, reverse complement, Verified ORF, Ser-Thr protein kinase, member (with Ark1p and Prk1p) of the Ark kinase family; involved in endocytosis and actin cytoskeleton organization	0.998961	1;2	S	PTISEQSPRLNTQ	1.00203e-39	200.14	_QSS(ph)DPTISEQS(ph)PRLNTQSLPQRQK_	QS(0.001)S(0.999)DPTIS(0.001)EQS(0.999)PRLNTQSLPQRQK	11	3	962.445	-0.78901	0.37902	0.38689	0.29987
524	YBR059C	YBR059C	891	891	>YBR059C AKL1 SGDID:S000000263, Chr II from 360185-356859, reverse complement, Verified ORF, Ser-Thr protein kinase, member (with Ark1p and Prk1p) of the Ark kinase family; involved in endocytosis and actin cytoskeleton organization	0.775548	3	S	SKRNNYSTDELGD	1.11221e-37	184.55	_RNNYS(ph)TDELGDSM(ox)VS(ph)SES(ph)IDIDLDDARRGK_	RNNYS(0.776)T(0.224)DELGDSMVS(0.868)S(0.355)ES(0.777)IDIDLDDARRGK	5	4	904.365	-0.15161	2.2858		2.2858
525	YBR059C	YBR059C	901	901	>YBR059C AKL1 SGDID:S000000263, Chr II from 360185-356859, reverse complement, Verified ORF, Ser-Thr protein kinase, member (with Ark1p and Prk1p) of the Ark kinase family; involved in endocytosis and actin cytoskeleton organization	0.884606	3	S	LGDSMVSSESIDI	1.11221e-37	184.55	_RNNYST(ph)DELGDSM(ox)VS(ph)S(ph)ESIDIDLDDARRGK_	RNNY(0.016)S(0.402)T(0.582)DELGDSMVS(0.885)S(0.611)ES(0.504)IDIDLDDARRGK	15	4	904.365	1.7538	2.087	1.9055	2.2858
527	YBR059C	YBR059C	904	904	>YBR059C AKL1 SGDID:S000000263, Chr II from 360185-356859, reverse complement, Verified ORF, Ser-Thr protein kinase, member (with Ark1p and Prk1p) of the Ark kinase family; involved in endocytosis and actin cytoskeleton organization	0.777261	3	S	SMVSSESIDIDLD	1.11221e-37	184.55	_RNNYS(ph)TDELGDSM(ox)VS(ph)SES(ph)IDIDLDDARRGK_	RNNYS(0.776)T(0.224)DELGDSMVS(0.868)S(0.355)ES(0.777)IDIDLDDARRGK	18	4	904.365	-0.15161	2.2858	1.9055	2.2858
535	YBR059C	YBR059C	533	533	>YBR059C AKL1 SGDID:S000000263, Chr II from 360185-356859, reverse complement, Verified ORF, Ser-Thr protein kinase, member (with Ark1p and Prk1p) of the Ark kinase family; involved in endocytosis and actin cytoskeleton organization	0.939831	2	S	RSMKSTSYGAATI	7.90611e-11	114.35	_STS(ph)YGAATIGS(ph)DEALANEK_	S(0.016)T(0.02)S(0.94)Y(0.023)GAAT(0.001)IGS(1)DEALANEK	3	3	682.276	-0.34385	6.1204	6.1204
536	YBR059C	YBR059C	541	541	>YBR059C AKL1 SGDID:S000000263, Chr II from 360185-356859, reverse complement, Verified ORF, Ser-Thr protein kinase, member (with Ark1p and Prk1p) of the Ark kinase family; involved in endocytosis and actin cytoskeleton organization	0.999975	1;2	S	GAATIGSDEALAN	2.26951e-16	122.18	_STS(ph)YGAATIGS(ph)DEALANEK_	S(0.016)T(0.02)S(0.94)Y(0.023)GAAT(0.001)IGS(1)DEALANEK	11	3	682.276	-0.34385	1.1037	2.0406	0.59697
539	YBR060C	YBR060C	15	15	>YBR060C ORC2 SGDID:S000000264, Chr II from 362512-360650, reverse complement, Verified ORF, Subunit of the origin recognition complex, which directs DNA replication by binding to replication origins and is also involved in transcriptional silencing; inte	1	2	S	EHNDILSSPAKSR	4.1512e-44	193.88	_MLNGEDFVEHNDILS(ph)S(ph)PAK_	MLNGEDFVEHNDILS(1)S(1)PAK	15	3	759.316	0.29596	0.082423	0.097325	0.061934
540	YBR060C	YBR060C	16	16	>YBR060C ORC2 SGDID:S000000264, Chr II from 362512-360650, reverse complement, Verified ORF, Subunit of the origin recognition complex, which directs DNA replication by binding to replication origins and is also involved in transcriptional silencing; inte	1	2	S	HNDILSSPAKSRN	4.1512e-44	193.88	_MLNGEDFVEHNDILS(ph)S(ph)PAK_	MLNGEDFVEHNDILS(1)S(1)PAK	16	3	759.316	0.29596	0.082423	0.097325	0.061934
541	YBR060C	YBR060C	61	61	>YBR060C ORC2 SGDID:S000000264, Chr II from 362512-360650, reverse complement, Verified ORF, Subunit of the origin recognition complex, which directs DNA replication by binding to replication origins and is also involved in transcriptional silencing; inte	0.994903	1;2	S	NERKNTSPDPALK	1.33443e-05	72.644	_NTS(ph)PDPALKPKT(ph)PSK_	NT(0.005)S(0.995)PDPALKPKT(0.775)PS(0.225)K	3	3	580.937	-0.30648	1.3111	0.68598	1.3111
544	YBR060C	YBR060C	188	188	>YBR060C ORC2 SGDID:S000000264, Chr II from 362512-360650, reverse complement, Verified ORF, Subunit of the origin recognition complex, which directs DNA replication by binding to replication origins and is also involved in transcriptional silencing; inte	1	1;2	S	TNHDFTSPLKQII	1.45727e-24	191.07	_SLTTNHDFT(ph)S(ph)PLK_	SLTTNHDFT(1)S(1)PLK	10	2	810.839	-0.11568	0.24488	0.56636	0.24488
545	YBR068C	YBR068C	16	16	>YBR068C BAP2 SGDID:S000000272, Chr II from 375687-373858, reverse complement, Verified ORF, High-affinity leucine permease, functions as a branched-chain amino acid permease involved in the uptake of leucine, isoleucine and valine; contains 12 predicted	0.999782	2;3;4	S	SGKKETSPDSISI	5.12931e-62	238.36	_ETS(ph)PDS(ph)IS(ph)IRS(ph)FSAGNNFQSSSSEK_	ETS(1)PDS(1)IS(1)IRS(0.901)FS(0.099)AGNNFQSSSSEK	3	3	994.701	-0.901	2.1071	1.9143	2.1071
546	YBR068C	YBR068C	19	19	>YBR068C BAP2 SGDID:S000000272, Chr II from 375687-373858, reverse complement, Verified ORF, High-affinity leucine permease, functions as a branched-chain amino acid permease involved in the uptake of leucine, isoleucine and valine; contains 12 predicted	1	2;3;4	S	KETSPDSISIRSF	5.12931e-62	238.36	_ETS(ph)PDS(ph)IS(ph)IRS(ph)FSAGNNFQSSSSEK_	ETS(1)PDS(1)IS(1)IRS(0.901)FS(0.099)AGNNFQSSSSEK	6	3	994.701	-0.901	0.55667	0.55667	0.57914
547	YBR068C	YBR068C	21	21	>YBR068C BAP2 SGDID:S000000272, Chr II from 375687-373858, reverse complement, Verified ORF, High-affinity leucine permease, functions as a branched-chain amino acid permease involved in the uptake of leucine, isoleucine and valine; contains 12 predicted	0.999984	2;3;4	S	TSPDSISIRSFSA	5.12931e-62	238.36	_ETS(ph)PDS(ph)IS(ph)IRS(ph)FSAGNNFQSSSSEK_	ET(0.008)S(0.992)PDS(1)IS(1)IRS(0.937)FS(0.063)AGNNFQSSSSEK	8	3	994.701	-0.12037	0.2255	0.24827	0.20978
548	YBR068C	YBR068C	24	24	>YBR068C BAP2 SGDID:S000000272, Chr II from 375687-373858, reverse complement, Verified ORF, High-affinity leucine permease, functions as a branched-chain amino acid permease involved in the uptake of leucine, isoleucine and valine; contains 12 predicted	0.999574	2;3;4	S	DSISIRSFSAGNN	5.12931e-62	238.36	_ETSPDSIS(ph)IRS(ph)FS(ph)AGNNFQSSSSEK_	ETSPDS(0.017)IS(0.983)IRS(1)FS(1)AGNNFQSSSSEK	11	3	968.045	-0.58529	0.24827	0.24827	0.7385
549	YBR068C	YBR068C	26	26	>YBR068C BAP2 SGDID:S000000272, Chr II from 375687-373858, reverse complement, Verified ORF, High-affinity leucine permease, functions as a branched-chain amino acid permease involved in the uptake of leucine, isoleucine and valine; contains 12 predicted	0.999906	2;3;4	S	ISIRSFSAGNNFQ	3.05961e-19	143.23	_ETSPDSIS(ph)IRS(ph)FS(ph)AGNNFQSSSSEK_	ETSPDS(0.017)IS(0.983)IRS(1)FS(1)AGNNFQSSSSEK	13	3	968.045	-0.58529	0.35306	0.35306	0.39316
550	YBR068C	YBR068C	3	3	>YBR068C BAP2 SGDID:S000000272, Chr II from 375687-373858, reverse complement, Verified ORF, High-affinity leucine permease, functions as a branched-chain amino acid permease involved in the uptake of leucine, isoleucine and valine; contains 12 predicted	1	2;3	S	____MLSSEDFGS	8.88275e-08	99.569	_MLS(ph)S(ph)EDFGSSGKK_	MLS(1)S(1)EDFGSSGKK	3	3	511.53	0.20485	0.17727	0.16364	0.20748
551	YBR068C	YBR068C	4	4	>YBR068C BAP2 SGDID:S000000272, Chr II from 375687-373858, reverse complement, Verified ORF, High-affinity leucine permease, functions as a branched-chain amino acid permease involved in the uptake of leucine, isoleucine and valine; contains 12 predicted	1	2;3	S	___MLSSEDFGSS	8.88275e-08	99.569	_MLS(ph)S(ph)EDFGSSGKK_	MLS(1)S(1)EDFGSSGKK	4	3	511.53	0.20485	0.17727	0.16364	0.20748
553	YBR068C	YBR068C	76	76	>YBR068C BAP2 SGDID:S000000272, Chr II from 375687-373858, reverse complement, Verified ORF, High-affinity leucine permease, functions as a branched-chain amino acid permease involved in the uptake of leucine, isoleucine and valine; contains 12 predicted	0.962295	1;2;3	S	QINENTSDLEDGV	1.13498e-68	226.65	_QINENTS(ph)DLEDGVESITS(ph)DSK_	QINENT(0.038)S(0.962)DLEDGVES(0.001)IT(0.02)S(0.931)DS(0.048)K	7	3	814.326	-0.12912	1.9773	2.2267	1.7559
554	YBR068C	YBR068C	84	84	>YBR068C BAP2 SGDID:S000000272, Chr II from 375687-373858, reverse complement, Verified ORF, High-affinity leucine permease, functions as a branched-chain amino acid permease involved in the uptake of leucine, isoleucine and valine; contains 12 predicted	0.999185	2;3	S	LEDGVESITSDSK	8.3502e-104	300.27	_QINENTSDLEDGVES(ph)ITS(ph)DSK_	QINENTSDLEDGVES(0.999)IT(0.053)S(0.922)DS(0.026)K	15	3	814.326	0.61701	0.69388	0.69772	0.68583
555	YBR068C	YBR068C	87	87	>YBR068C BAP2 SGDID:S000000272, Chr II from 375687-373858, reverse complement, Verified ORF, High-affinity leucine permease, functions as a branched-chain amino acid permease involved in the uptake of leucine, isoleucine and valine; contains 12 predicted	0.932397	2;3	S	GVESITSDSKLKK	8.3502e-104	300.27	_QINENTSDLEDGVES(ph)ITS(ph)DSK_	QINENTSDLEDGVES(0.999)IT(0.009)S(0.932)DS(0.06)K	18	3	814.326	-0.22722	0.72548	0.72997	0.72102
557	YBR069C	YBR069C	13	13	>YBR069C TAT1 SGDID:S000000273, Chr II from 378430-376571, reverse complement, Verified ORF, Amino acid transport protein for valine, leucine, isoleucine, and tyrosine, low-affinity tryptophan and histidine transporter; overexpression confers FK506 and FT	0.999898	2;3;4	S	FIAKEASPAQYSH	7.81259e-07	80.752	_EAS(ph)PAQY(ph)S(ph)HSLHERTHSEK_	EAS(1)PAQY(0.642)S(0.557)HS(0.557)LHERT(0.126)HS(0.119)EK	3	3	811.98	-0.22779	0.017452	0.017452
558	YBR069C	YBR069C	18	18	>YBR069C TAT1 SGDID:S000000273, Chr II from 378430-376571, reverse complement, Verified ORF, Amino acid transport protein for valine, leucine, isoleucine, and tyrosine, low-affinity tryptophan and histidine transporter; overexpression confers FK506 and FT	0.991716	2;3;4	S	ASPAQYSHSLHER	3.29114e-11	114.34	_EASPAQYS(ph)HS(ph)LHERTHSEK_	EAS(0.001)PAQY(0.005)S(0.992)HS(0.973)LHERT(0.015)HS(0.015)EK	8	5	471.598	0.11589	0.038421	0.038421	0.066102
559	YBR069C	YBR069C	20	20	>YBR069C TAT1 SGDID:S000000273, Chr II from 378430-376571, reverse complement, Verified ORF, Amino acid transport protein for valine, leucine, isoleucine, and tyrosine, low-affinity tryptophan and histidine transporter; overexpression confers FK506 and FT	0.97252	2;3;4	S	PAQYSHSLHERTH	3.29114e-11	114.34	_EASPAQYS(ph)HS(ph)LHERTHSEK_	EAS(0.001)PAQY(0.005)S(0.992)HS(0.973)LHERT(0.015)HS(0.015)EK	10	5	471.598	0.11589	0.025505	0.041192	0.025505
561	YBR069C	YBR069C	596	596	>YBR069C TAT1 SGDID:S000000273, Chr II from 378430-376571, reverse complement, Verified ORF, Amino acid transport protein for valine, leucine, isoleucine, and tyrosine, low-affinity tryptophan and histidine transporter; overexpression confers FK506 and FT	0.999999	2	S	LKEYENSESSENP	5.19315e-52	211.64	_EYENS(ph)ES(ph)SENPNSSRSRK_	EYENS(1)ES(0.54)S(0.453)ENPNS(0.002)S(0.003)RS(0.003)RK	5	3	753.957	-0.25713	0.055659	0.055659
563	YBR069C	YBR069C	599	599	>YBR069C TAT1 SGDID:S000000273, Chr II from 378430-376571, reverse complement, Verified ORF, Amino acid transport protein for valine, leucine, isoleucine, and tyrosine, low-affinity tryptophan and histidine transporter; overexpression confers FK506 and FT	0.860617	2	S	YENSESSENPNSS	0.00120475	51.526	_EYENS(ph)ESS(ph)ENPNSSRSRK_	EY(0.004)ENS(0.99)ES(0.055)S(0.861)ENPNS(0.034)S(0.031)RS(0.026)RK	8	4	565.719	0.11002	0.054195	0.054195
564	YBR069C	YBR069C	575	575	>YBR069C TAT1 SGDID:S000000273, Chr II from 378430-376571, reverse complement, Verified ORF, Amino acid transport protein for valine, leucine, isoleucine, and tyrosine, low-affinity tryptophan and histidine transporter; overexpression confers FK506 and FT	0.992179	2	S	HRNIFVSPSLTEI	9.75435e-15	123.42	_IDLDSHRNIFVS(ph)PSLT(ph)EIDKVDDNDDLK_	IDLDSHRNIFVS(0.992)PS(0.043)LT(0.965)EIDKVDDNDDLK	12	4	844.136	0.39596	0.17807	0.18224	0.17399
566	YBR069C	YBR069C	4	4	>YBR069C TAT1 SGDID:S000000273, Chr II from 378430-376571, reverse complement, Verified ORF, Amino acid transport protein for valine, leucine, isoleucine, and tyrosine, low-affinity tryptophan and histidine transporter; overexpression confers FK506 and FT	1	2	S	___MDDSVSFIAK	3.63062e-05	93.478	_(ac)MDDS(ph)VS(ph)FIAK_	MDDS(1)VS(1)FIAK	4	2	657.74	0.04051	0.045952	0.047167	0.043502
567	YBR069C	YBR069C	6	6	>YBR069C TAT1 SGDID:S000000273, Chr II from 378430-376571, reverse complement, Verified ORF, Amino acid transport protein for valine, leucine, isoleucine, and tyrosine, low-affinity tryptophan and histidine transporter; overexpression confers FK506 and FT	1	2	S	_MDDSVSFIAKEA	3.63062e-05	93.478	_(ac)MDDS(ph)VS(ph)FIAK_	MDDS(1)VS(1)FIAK	6	2	657.74	0.04051	0.045952	0.047167	0.043502
568	YBR069C	YBR069C	44	44	>YBR069C TAT1 SGDID:S000000273, Chr II from 378430-376571, reverse complement, Verified ORF, Amino acid transport protein for valine, leucine, isoleucine, and tyrosine, low-affinity tryptophan and histidine transporter; overexpression confers FK506 and FT	0.999559	2	S	EKQDEVSGQTAEP	1.42037e-13	89.721	_QDEVS(ph)GQT(ph)AEPRRTDSK_	QDEVS(1)GQT(0.983)AEPRRT(0.016)DS(0.001)K	5	3	688.619	0.83838	0.074218	0.074218
569	YBR069C	YBR069C	80	80	>YBR069C TAT1 SGDID:S000000273, Chr II from 378430-376571, reverse complement, Verified ORF, Amino acid transport protein for valine, leucine, isoleucine, and tyrosine, low-affinity tryptophan and histidine transporter; overexpression confers FK506 and FT	1	2	S	LPPDRNSELESQE	2.9515e-32	175.77	_RQLPPDRNS(ph)ELES(ph)QEK_	RQLPPDRNS(1)ELES(1)QEK	9	3	695.972	0.074119	0.03532	0.029355	0.096929
570	YBR069C	YBR069C	84	84	>YBR069C TAT1 SGDID:S000000273, Chr II from 378430-376571, reverse complement, Verified ORF, Amino acid transport protein for valine, leucine, isoleucine, and tyrosine, low-affinity tryptophan and histidine transporter; overexpression confers FK506 and FT	1	2	S	RNSELESQEKNNL	2.9515e-32	175.77	_RQLPPDRNS(ph)ELES(ph)QEK_	RQLPPDRNS(1)ELES(1)QEK	13	3	695.972	0.074119	0.03532	0.029355	0.096929
571	YBR071W	YBR071W	109	109	>YBR071W YBR071W SGDID:S000000275, Chr II from 380408-381043, Uncharacterized ORF, Putative protein of unknown function; (GFP)-fusion and epitope-tagged proteins localize to the cytoplasm; mRNA expression may be regulated by the cell cycle and/or cell wal	0.997861	2;3	S	KLRMAPSPTQSTR	1.00922e-09	96.024	_LRMAPS(ph)PTQS(ph)T(ph)RSESDASLSSTK_	LRMAPS(0.998)PT(0.031)QS(0.951)T(0.511)RS(0.416)ES(0.081)DAS(0.012)LSSTK	6	3	893.037	0.21185	0.10904		0.10904
572	YBR071W	YBR071W	113	113	>YBR071W YBR071W SGDID:S000000275, Chr II from 380408-381043, Uncharacterized ORF, Putative protein of unknown function; (GFP)-fusion and epitope-tagged proteins localize to the cytoplasm; mRNA expression may be regulated by the cell cycle and/or cell wal	0.950926	3	S	APSPTQSTRSESD	1.00922e-09	96.024	_LRMAPS(ph)PTQS(ph)T(ph)RSESDASLSSTK_	LRMAPS(0.998)PT(0.031)QS(0.951)T(0.511)RS(0.416)ES(0.081)DAS(0.012)LSSTK	10	3	893.037	0.21185	0.10678		0.10678
574	YBR071W	YBR071W	29	29	>YBR071W YBR071W SGDID:S000000275, Chr II from 380408-381043, Uncharacterized ORF, Putative protein of unknown function; (GFP)-fusion and epitope-tagged proteins localize to the cytoplasm; mRNA expression may be regulated by the cell cycle and/or cell wal	0.911412	2;3	S	HLGSKSSLISLTS	4.38614e-19	140.48	_SS(ph)LIS(ph)LTSEFGHGHSK_	S(0.089)S(0.911)LIS(0.949)LT(0.046)S(0.005)EFGHGHSK	2	3	616.264	0.59163	0.054887	0.053527	0.056282
575	YBR071W	YBR071W	32	32	>YBR071W YBR071W SGDID:S000000275, Chr II from 380408-381043, Uncharacterized ORF, Putative protein of unknown function; (GFP)-fusion and epitope-tagged proteins localize to the cytoplasm; mRNA expression may be regulated by the cell cycle and/or cell wal	0.990669	2;3	S	SKSSLISLTSEFG	4.38614e-19	140.48	_SS(ph)LIS(ph)LT(ph)SEFGHGHSK_	S(0.455)S(0.545)LIS(0.991)LT(0.549)S(0.459)EFGHGHS(0.001)K	5	3	642.919	-0.28005	0.098129	0.1105	0.074316
576	YBR071W	YBR071W	35	35	>YBR071W YBR071W SGDID:S000000275, Chr II from 380408-381043, Uncharacterized ORF, Putative protein of unknown function; (GFP)-fusion and epitope-tagged proteins localize to the cytoplasm; mRNA expression may be regulated by the cell cycle and/or cell wal	0.992884	2;3	S	SLISLTSEFGHGH	8.0504e-11	117.38	_SSLIS(ph)LTS(ph)EFGHGHSK_	SSLIS(0.963)LT(0.044)S(0.993)EFGHGHSK	8	3	616.264	-0.72167	0.3514		0.3514
578	YBR072W	YBR072W	208	208	>YBR072W HSP26 SGDID:S000000276, Chr II from 382027-382671, Verified ORF, Small heat shock protein (sHSP) with chaperone activity; forms hollow, sphere-shaped oligomers that suppress unfolded proteins aggregation; oligomer activation requires a heat-induc	0.979464	2	S	KKIEVSSQESWGN	2.16804e-15	151.44	_KIEVSS(ph)QES(ph)WGN_	KIEVS(0.021)S(0.979)QES(1)WGN	6	2	762.294	-0.24665	11.737	12.063	11.579
579	YBR072W	YBR072W	211	211	>YBR072W HSP26 SGDID:S000000276, Chr II from 382027-382671, Verified ORF, Small heat shock protein (sHSP) with chaperone activity; forms hollow, sphere-shaped oligomers that suppress unfolded proteins aggregation; oligomer activation requires a heat-induc	0.999997	2	S	EVSSQESWGN___	2.16804e-15	151.44	_KIEVSS(ph)QES(ph)WGN_	KIEVS(0.099)S(0.901)QES(1)WGN	9	2	762.294	-0.077744	11.737	12.063	11.579
580	YBR074W	YBR074W	608	608	>YBR074W YBR074W SGDID:S000000278, Chr II from 386281-389211, Uncharacterized ORF, Putative metalloprotease	1	1;2	S	LLKGSNSMEEGLS	1.3271e-23	150.22	_GSNS(ph)MEEGLSTRENSLK_	GSNS(1)MEEGLSTRENSLK	4	3	640.279	0.0057817	0.25017	0.26022	0.25017
581	YBR074W	YBR074W	614	614	>YBR074W YBR074W SGDID:S000000278, Chr II from 386281-389211, Uncharacterized ORF, Putative metalloprotease	0.872104	2	S	SMEEGLSTRENSL	6.06407e-17	144.56	_GSNSMEEGLS(ph)T(ph)RENSLK_	GSNSMEEGLS(0.872)T(0.923)RENS(0.205)LK	10	3	666.934	-0.067256	7.473	0.4906	7.473
582	YBR079C	YBR079C	504	504	>YBR079C RPG1 SGDID:S000000283, Chr II from 398271-395377, reverse complement, Verified ORF, eIF3a subunit of the core complex of translation initiation factor 3 (eIF3), essential for translation; part of a subcomplex (Prt1p-Rpg1p-Nip1p) that stimulates b	0.993033	1	S	IFASTASKEVSEE	5.88907e-20	183.58	_DPFDIFASTAS(ph)K_	DPFDIFAS(0.001)T(0.006)AS(0.993)K	11	2	689.8	-0.64305	17.878	25.835	12.84
584	YBR079C	YBR079C	691	691	>YBR079C RPG1 SGDID:S000000283, Chr II from 398271-395377, reverse complement, Verified ORF, eIF3a subunit of the core complex of translation initiation factor 3 (eIF3), essential for translation; part of a subcomplex (Prt1p-Rpg1p-Nip1p) that stimulates b	0.999982	1	S	DPNEAKSLDLDTI	0.00513829	83.862	_S(ph)LDLDTIK_	S(1)LDLDTIK	1	2	492.736	0.17108	2.7434	2.2728	3.0708
585	YBR081C	YBR081C	827	827	>YBR081C SPT7 SGDID:S000000285, Chr II from 405245-401247, reverse complement, Verified ORF, Subunit of the SAGA transcriptional regulatory complex, involved in proper assembly of the complex; also present as a C-terminally truncated form in the SLIK/SALS	1	1	S	QFHNDHSLNGNEA	7.3007e-24	154.88	_QEDDDQLQFHNDHS(ph)LNGNEAFEK_	QEDDDQLQFHNDHS(1)LNGNEAFEK	14	4	703.289	-0.12872	0.072427	0.064756	0.073377
586	YBR081C	YBR081C	88	88	>YBR081C SPT7 SGDID:S000000285, Chr II from 405245-401247, reverse complement, Verified ORF, Subunit of the SAGA transcriptional regulatory complex, involved in proper assembly of the complex; also present as a C-terminally truncated form in the SLIK/SALS	0.999778	2;3	S	EHHGAVSPAVDTR	4.71425e-08	101.11	_SFPLT(ph)QEEEHHGAVS(ph)PAVDTRSDDVSSQTIK_	SFPLT(1)QEEEHHGAVS(1)PAVDTRSDDVSSQTIK	15	5	706.313	-0.95917	0.21436	0.21436	0.43361
588	YBR083W	YBR083W	325	325	>YBR083W TEC1 SGDID:S000000287, Chr II from 409163-410623, Verified ORF, Transcription factor required for full Ty1 expression, Ty1-mediated gene activation, and haploid invasive and diploid pseudohyphal growth; TEA/ATTS DNA-binding domain family member	0.985007	1	S	RPLEQLSPTELHQ	0.000299647	61.524	_RPLEQLS(ph)PTELHQGDRPNK_	RPLEQLS(0.985)PT(0.015)ELHQGDRPNK	7	4	574.536	-0.58146	0.18103	0.18103
589	YBR085C-A	YBR085C-A	52	52	>YBR085C-A YBR085C-A SGDID:S000007522, Chr II from 419158-418901, reverse complement, Uncharacterized ORF, Putative protein of unknown function; green fluorescent protein (GFP)-fusion protein localizes to the cytoplasm and to the nucleus	0.998942	1	S	EIQTVLSEDKSHG	7.19282e-07	97.797	_NYEIQTVLS(ph)EDK_	NYEIQT(0.001)VLS(0.999)EDK	9	2	759.84	0.58484	5.9436		5.9436
590	YBR085C-A	YBR085C-A	9	9	>YBR085C-A YBR085C-A SGDID:S000007522, Chr II from 419158-418901, reverse complement, Uncharacterized ORF, Putative protein of unknown function; green fluorescent protein (GFP)-fusion protein localizes to the cytoplasm and to the nucleus	0.75738	3;4	S	SALYKQSTNFTHS	4.65925e-35	186.07	_QS(ph)T(ph)NFT(ph)HSTGSFLQSAPVELTTVSGYQEFLK_	QS(0.757)T(0.775)NFT(0.432)HS(0.385)T(0.357)GS(0.294)FLQSAPVELTTVSGYQEFLK	2	4	911.896	0.5682	6.7208	6.7208	7.6757
592	YBR085C-A	YBR085C-A	18	18	>YBR085C-A YBR085C-A SGDID:S000007522, Chr II from 419158-418901, reverse complement, Uncharacterized ORF, Putative protein of unknown function; green fluorescent protein (GFP)-fusion protein localizes to the cytoplasm and to the nucleus	0.853992	2;3;4	S	FTHSTGSFLQSAP	3.11052e-35	191.65	_QSTNFTHST(ph)GS(ph)FLQSAPVELTTVSGYQEFLK_	QS(0.061)T(0.182)NFT(0.234)HS(0.321)T(0.347)GS(0.854)FLQS(0.001)APVELTTVSGYQEFLK	11	3	1188.87	0.33197	7.0801	6.2827	7.0801
594	YBR086C	YBR086C	704	704	>YBR086C IST2 SGDID:S000000290, Chr II from 423035-420195, reverse complement, Verified ORF, Plasma membrane protein that may be involved in osmotolerance, localizes to the mother cell in small-budded cells and to the bud in medium- and large-budded cells	1	2	S	DNDTAGSAGKKPL	0.000976404	50.055	_AVDNDT(ph)AGS(ph)AGKK_	AVDNDT(1)AGS(1)AGKK	9	2	697.273	0.45229	6.1737	7.1379	5.6933
595	YBR086C	YBR086C	844	844	>YBR086C IST2 SGDID:S000000290, Chr II from 423035-420195, reverse complement, Verified ORF, Plasma membrane protein that may be involved in osmotolerance, localizes to the mother cell in small-budded cells and to the bud in medium- and large-budded cells	1	1;2;3;4	S	AVNDNQSKVSVAT	1.06732e-52	223.61	_PVVNAAVNDNQS(ph)KVS(ph)VAT(ph)EQT(ph)K_	PVVNAAVNDNQS(1)KVS(1)VAT(1)EQT(1)K	12	3	873.69	-0.43819	2.1822	2.3845	2.0323
596	YBR086C	YBR086C	847	847	>YBR086C IST2 SGDID:S000000290, Chr II from 423035-420195, reverse complement, Verified ORF, Plasma membrane protein that may be involved in osmotolerance, localizes to the mother cell in small-budded cells and to the bud in medium- and large-budded cells	1	1;2;3;4	S	DNQSKVSVATEQT	1.06732e-52	223.61	_PVVNAAVNDNQS(ph)KVS(ph)VAT(ph)EQT(ph)K_	PVVNAAVNDNQS(1)KVS(1)VAT(1)EQT(1)K	15	3	873.69	-0.43819	0.99619	0.86248	1.1506
597	YBR086C	YBR086C	638	638	>YBR086C IST2 SGDID:S000000290, Chr II from 423035-420195, reverse complement, Verified ORF, Plasma membrane protein that may be involved in osmotolerance, localizes to the mother cell in small-budded cells and to the bud in medium- and large-budded cells	1	1	S	LVQRKGSANEKLH	6.84227e-19	130.27	_ELVQRKGS(ph)ANEK_	ELVQRKGS(1)ANEK	8	3	480.24	0.96653	1.1912	1.1912
598	YBR086C	YBR086C	621	621	>YBR086C IST2 SGDID:S000000290, Chr II from 423035-420195, reverse complement, Verified ORF, Plasma membrane protein that may be involved in osmotolerance, localizes to the mother cell in small-budded cells and to the bud in medium- and large-budded cells	1	1	S	VFEKIPSPEFNSN	6.37126e-14	138.21	_IPS(ph)PEFNSNNEK_	IPS(1)PEFNSNNEK	3	2	728.311	-0.18012	4.6642	4.6642	4.8002
599	YBR086C	YBR086C	793	793	>YBR086C IST2 SGDID:S000000290, Chr II from 423035-420195, reverse complement, Verified ORF, Plasma membrane protein that may be involved in osmotolerance, localizes to the mother cell in small-budded cells and to the bud in medium- and large-budded cells	1	1	S	DAVDALSRKIDQI	7.63619e-08	107.74	_LLPDGDAVDALS(ph)RKIDQIPK_	LLPDGDAVDALS(1)RKIDQIPK	12	4	561.796	1.0469	1.3405		1.3405
601	YBR086C	YBR086C	867	867	>YBR086C IST2 SGDID:S000000290, Chr II from 423035-420195, reverse complement, Verified ORF, Plasma membrane protein that may be involved in osmotolerance, localizes to the mother cell in small-budded cells and to the bud in medium- and large-budded cells	0.924646	1	S	KNGPSRSISTKET	5.01195e-05	88.101	_NGPSRS(ph)ISTK_	NGPS(0.046)RS(0.925)IS(0.029)TK	6	2	563.766	0.39949	0.79095		0.79095
602	YBR086C	YBR086C	757	757	>YBR086C IST2 SGDID:S000000290, Chr II from 423035-420195, reverse complement, Verified ORF, Plasma membrane protein that may be involved in osmotolerance, localizes to the mother cell in small-budded cells and to the bud in medium- and large-budded cells	1	1;3;4	S	FDEDGKSIRDAKS	1.6521e-10	105.48	_NYYLRFDEDGKS(ph)IRDAK_	NYYLRFDEDGKS(1)IRDAK	12	4	543.255	0.19242	0.37038	0.39711	0.34545
605	YBR086C	YBR086C	767	767	>YBR086C IST2 SGDID:S000000290, Chr II from 423035-420195, reverse complement, Verified ORF, Plasma membrane protein that may be involved in osmotolerance, localizes to the mother cell in small-budded cells and to the bud in medium- and large-budded cells	0.968922	2;3;4	S	AKSSAESSNATNN	4.94857e-33	167.28	_S(ph)SAES(ph)SNATNNNTLGTESK_	S(0.5)S(0.5)AES(0.969)S(0.031)NATNNNTLGTESK	5	3	691.267	0.36798	0.29057	0.27665	0.29057
606	YBR086C	YBR086C	768	768	>YBR086C IST2 SGDID:S000000290, Chr II from 423035-420195, reverse complement, Verified ORF, Plasma membrane protein that may be involved in osmotolerance, localizes to the mother cell in small-budded cells and to the bud in medium- and large-budded cells	0.868306	2;3;4	S	KSSAESSNATNNN	3.29475e-33	173.01	_S(ph)SAESS(ph)NATNNNTLGTESK_	S(0.5)S(0.5)AES(0.132)S(0.868)NATNNNTLGTESK	6	3	691.267	0.057642	0.26203	0.62788	0.26203
611	YBR086C	YBR086C	720	720	>YBR086C IST2 SGDID:S000000290, Chr II from 423035-420195, reverse complement, Verified ORF, Plasma membrane protein that may be involved in osmotolerance, localizes to the mother cell in small-budded cells and to the bud in medium- and large-budded cells	1	3	S	STEKRNSLVKVPT	1.98686e-74	250.41	_RNS(ph)LVKVPT(ph)VGS(ph)YGVAGATLPETIPTSK_	RNS(1)LVKVPT(0.998)VGS(0.992)Y(0.011)GVAGATLPETIPTSK	3	3	1028.16	-0.12373	1.5666	1.5484	1.5745
612	YBR086C	YBR086C	729	729	>YBR086C IST2 SGDID:S000000290, Chr II from 423035-420195, reverse complement, Verified ORF, Plasma membrane protein that may be involved in osmotolerance, localizes to the mother cell in small-budded cells and to the bud in medium- and large-budded cells	1	1;2;3;4	S	KVPTVGSYGVAGA	2.86857e-113	291.07	_VPT(ph)VGS(ph)YGVAGATLPETIPTSK_	VPT(1)VGS(1)YGVAGATLPETIPTSK	6	2	1153.04	-0.050367	1.2376	1.1699	1.2376
613	YBR086C	YBR086C	859	859	>YBR086C IST2 SGDID:S000000290, Chr II from 423035-420195, reverse complement, Verified ORF, Plasma membrane protein that may be involved in osmotolerance, localizes to the mother cell in small-budded cells and to the bud in medium- and large-budded cells	0.933826	2;3;4	S	TKKTEVSTKNGPS	6.97349e-52	238.03	_VSVAT(ph)EQT(ph)KKT(ph)EVS(ph)TK_	VSVAT(1)EQT(1)KKT(0.998)EVS(0.934)T(0.068)K	14	3	685.941	-0.090055	2.9379	2.4788	2.9379
615	YBR094W	YBR094W	510	510	>YBR094W PBY1 SGDID:S000000298, Chr II from 432030-434291, Verified ORF, Putative tubulin tyrosine ligase associated with P-bodies	0.836735	2	S	SFDDEDSEAEESG	1.13852e-11	94.992	_TIEDLQAIFDSFDDEDS(ph)EAEES(ph)GNDDDADDVNGEFMDNNK_	TIEDLQAIFDS(0.327)FDDEDS(0.837)EAEES(0.837)GNDDDADDVNGEFMDNNK	17	4	1158.43	-1.8839	1.124	1.124
616	YBR094W	YBR094W	515	515	>YBR094W PBY1 SGDID:S000000298, Chr II from 432030-434291, Verified ORF, Putative tubulin tyrosine ligase associated with P-bodies	0.836735	2	S	DSEAEESGNDDDA	1.13852e-11	94.992	_TIEDLQAIFDSFDDEDS(ph)EAEES(ph)GNDDDADDVNGEFMDNNK_	TIEDLQAIFDS(0.327)FDDEDS(0.837)EAEES(0.837)GNDDDADDVNGEFMDNNK	22	4	1158.43	-1.8839	1.124	1.124
619	YBR098W	YBR098W	291	291	>YBR098W MMS4 SGDID:S000000302, Chr II from 441509-443584, Verified ORF, Subunit of the structure-specific Mms4p-Mus81p endonuclease that cleaves branched DNA; involved in recombination, DNA repair, and joint molecule formation/resolution during meiotic r	0.999981	3	S	LSKFLDSSDSITT	3.97448e-16	133.68	_FLDS(ph)S(ph)DS(ph)ITTDVLSTPAK_	FLDS(1)S(1)DS(1)ITTDVLSTPAK	4	3	712.952	-0.45728	0.1149		0.1149
620	YBR098W	YBR098W	292	292	>YBR098W MMS4 SGDID:S000000302, Chr II from 441509-443584, Verified ORF, Subunit of the structure-specific Mms4p-Mus81p endonuclease that cleaves branched DNA; involved in recombination, DNA repair, and joint molecule formation/resolution during meiotic r	0.999984	3	S	SKFLDSSDSITTD	3.97448e-16	133.68	_FLDS(ph)S(ph)DS(ph)ITTDVLSTPAK_	FLDS(1)S(1)DS(1)ITTDVLSTPAK	5	3	712.952	-0.45728	0.1149		0.1149
621	YBR098W	YBR098W	294	294	>YBR098W MMS4 SGDID:S000000302, Chr II from 441509-443584, Verified ORF, Subunit of the structure-specific Mms4p-Mus81p endonuclease that cleaves branched DNA; involved in recombination, DNA repair, and joint molecule formation/resolution during meiotic r	0.999543	3	S	FLDSSDSITTDVL	3.97448e-16	133.68	_FLDS(ph)S(ph)DS(ph)ITTDVLSTPAK_	FLDS(1)S(1)DS(1)ITTDVLSTPAK	7	3	712.952	-0.45728	0.1149		0.1149
624	YBR098W	YBR098W	124	124	>YBR098W MMS4 SGDID:S000000302, Chr II from 441509-443584, Verified ORF, Subunit of the structure-specific Mms4p-Mus81p endonuclease that cleaves branched DNA; involved in recombination, DNA repair, and joint molecule formation/resolution during meiotic r	1	4	S	LLDDLISDEWSAD	1.34185e-07	97.047	_LLDDLIS(ph)DEWS(ph)ADLES(ph)S(ph)GKK_	LLDDLIS(1)DEWS(1)ADLES(1)S(1)GKK	7	3	847.656	-0.41005	0.10969	0.10798	0.11144
625	YBR098W	YBR098W	128	128	>YBR098W MMS4 SGDID:S000000302, Chr II from 441509-443584, Verified ORF, Subunit of the structure-specific Mms4p-Mus81p endonuclease that cleaves branched DNA; involved in recombination, DNA repair, and joint molecule formation/resolution during meiotic r	1	4	S	LISDEWSADLESS	1.34185e-07	97.047	_LLDDLIS(ph)DEWS(ph)ADLES(ph)S(ph)GKK_	LLDDLIS(1)DEWS(1)ADLES(1)S(1)GKK	11	3	847.656	-0.41005	0.10969	0.10798	0.11144
626	YBR098W	YBR098W	133	133	>YBR098W MMS4 SGDID:S000000302, Chr II from 441509-443584, Verified ORF, Subunit of the structure-specific Mms4p-Mus81p endonuclease that cleaves branched DNA; involved in recombination, DNA repair, and joint molecule formation/resolution during meiotic r	1	4	S	WSADLESSGKKHN	1.34185e-07	97.047	_LLDDLIS(ph)DEWS(ph)ADLES(ph)S(ph)GKK_	LLDDLIS(1)DEWS(1)ADLES(1)S(1)GKK	16	3	847.656	-0.41005	0.10969	0.10798	0.11144
627	YBR098W	YBR098W	134	134	>YBR098W MMS4 SGDID:S000000302, Chr II from 441509-443584, Verified ORF, Subunit of the structure-specific Mms4p-Mus81p endonuclease that cleaves branched DNA; involved in recombination, DNA repair, and joint molecule formation/resolution during meiotic r	1	4	S	SADLESSGKKHNK	1.34185e-07	97.047	_LLDDLIS(ph)DEWS(ph)ADLES(ph)S(ph)GKK_	LLDDLIS(1)DEWS(1)ADLES(1)S(1)GKK	17	3	847.656	-0.41005	0.10969	0.10798	0.11144
628	YBR098W	YBR098W	141	141	>YBR098W MMS4 SGDID:S000000302, Chr II from 441509-443584, Verified ORF, Subunit of the structure-specific Mms4p-Mus81p endonuclease that cleaves branched DNA; involved in recombination, DNA repair, and joint molecule formation/resolution during meiotic r	0.979562	1	S	GKKHNKSQYNLRD	0.00390718	50.806	_S(ph)QYNLRDIAEK_	S(0.98)QY(0.02)NLRDIAEK	1	3	472.889	0.52128	0.7236	0.66495	0.78744
629	YBR098W	YBR098W	61	61	>YBR098W MMS4 SGDID:S000000302, Chr II from 441509-443584, Verified ORF, Subunit of the structure-specific Mms4p-Mus81p endonuclease that cleaves branched DNA; involved in recombination, DNA repair, and joint molecule formation/resolution during meiotic r	1	1;2	S	SSPQRKSVSNDVE	6.33777e-16	152.94	_S(ph)VS(ph)NDVENVDLNK_	S(1)VS(1)NDVENVDLNK	1	3	531.546	0.39671	0.29874	0.25379	0.34116
630	YBR098W	YBR098W	63	63	>YBR098W MMS4 SGDID:S000000302, Chr II from 441509-443584, Verified ORF, Subunit of the structure-specific Mms4p-Mus81p endonuclease that cleaves branched DNA; involved in recombination, DNA repair, and joint molecule formation/resolution during meiotic r	1	2	S	PQRKSVSNDVENV	7.29683e-07	88.637	_S(ph)VS(ph)NDVENVDLNK_	S(1)VS(1)NDVENVDLNK	3	3	531.546	0.39671	1.2064	0.92017	1.3185
631	YBR098W	YBR098W	179	179	>YBR098W MMS4 SGDID:S000000302, Chr II from 441509-443584, Verified ORF, Subunit of the structure-specific Mms4p-Mus81p endonuclease that cleaves branched DNA; involved in recombination, DNA repair, and joint molecule formation/resolution during meiotic r	0.88143	4	S	GIGKTNSDISDSP	7.69088e-37	203.44	_TNS(ph)DIS(ph)DS(ph)PKS(ph)QIGAADILFDFPLSPVK_	T(0.119)NS(0.881)DIS(1)DS(1)PKS(1)QIGAADILFDFPLSPVK	3	3	1094.79	-0.13106	0.53699	0.54485	0.52925
632	YBR098W	YBR098W	182	182	>YBR098W MMS4 SGDID:S000000302, Chr II from 441509-443584, Verified ORF, Subunit of the structure-specific Mms4p-Mus81p endonuclease that cleaves branched DNA; involved in recombination, DNA repair, and joint molecule formation/resolution during meiotic r	0.999963	3;4	S	KTNSDISDSPKSQ	7.69088e-37	203.44	_TNS(ph)DIS(ph)DS(ph)PKS(ph)QIGAADILFDFPLSPVK_	T(0.123)NS(0.877)DIS(1)DS(1)PKS(1)QIGAADILFDFPLSPVK	6	3	1094.79	0.10093	0.46714	0.39537	0.53529
633	YBR098W	YBR098W	184	184	>YBR098W MMS4 SGDID:S000000302, Chr II from 441509-443584, Verified ORF, Subunit of the structure-specific Mms4p-Mus81p endonuclease that cleaves branched DNA; involved in recombination, DNA repair, and joint molecule formation/resolution during meiotic r	1	3;4	S	NSDISDSPKSQIG	7.69088e-37	203.44	_TNS(ph)DIS(ph)DS(ph)PKS(ph)QIGAADILFDFPLSPVK_	T(0.123)NS(0.877)DIS(1)DS(1)PKS(1)QIGAADILFDFPLSPVK	8	3	1094.79	0.10093	0.46714	0.39537	0.53529
634	YBR098W	YBR098W	187	187	>YBR098W MMS4 SGDID:S000000302, Chr II from 441509-443584, Verified ORF, Subunit of the structure-specific Mms4p-Mus81p endonuclease that cleaves branched DNA; involved in recombination, DNA repair, and joint molecule formation/resolution during meiotic r	1	3;4	S	ISDSPKSQIGAAD	7.69088e-37	203.44	_TNS(ph)DIS(ph)DS(ph)PKS(ph)QIGAADILFDFPLSPVK_	T(0.123)NS(0.877)DIS(1)DS(1)PKS(1)QIGAADILFDFPLSPVK	11	3	1094.79	0.10093	0.46714	0.39537	0.53529
636	YBR102C	YBR102C	130	130	>YBR102C EXO84 SGDID:S000000306, Chr II from 447317-445056, reverse complement, Verified ORF, Essential protein with dual roles in spliceosome assembly and exocytosis; the exocyst complex (Sec3p, Sec5p, Sec6p, Sec8p, Sec10p, Sec15p, Exo70p, and Exo84p) me	0.817708	2;4	S	SKGPSNSLNLSTA	3.13262e-19	124.96	_GPSNS(ph)LNLST(ph)ADLSLNDSSYNK_	GPS(0.182)NS(0.818)LNLS(0.221)T(0.779)ADLSLNDSSYNK	5	3	819.679	0.63066	1.0492	1.0492	3.8361
637	YBR102C	YBR102C	134	134	>YBR102C EXO84 SGDID:S000000306, Chr II from 447317-445056, reverse complement, Verified ORF, Essential protein with dual roles in spliceosome assembly and exocytosis; the exocyst complex (Sec3p, Sec5p, Sec6p, Sec8p, Sec10p, Sec15p, Exo70p, and Exo84p) me	0.780876	2;3;4	S	SNSLNLSTADLSL	3.13262e-19	74.838	_GPS(ph)NSLNLS(ph)TADLSLNDSSYNK_	GPS(0.523)NS(0.523)LNLS(0.781)T(0.174)ADLSLNDSSYNK	9	3	819.679	0.16359	0.97859	0.97859	3.8361
638	YBR102C	YBR102C	139	139	>YBR102C EXO84 SGDID:S000000306, Chr II from 447317-445056, reverse complement, Verified ORF, Essential protein with dual roles in spliceosome assembly and exocytosis; the exocyst complex (Sec3p, Sec5p, Sec6p, Sec8p, Sec10p, Sec15p, Exo70p, and Exo84p) me	0.995167	3	S	LSTADLSLNDSSY	4.63784e-05	71.359	_GPS(ph)NSLNLST(ph)ADLS(ph)LNDSSYNK_	GPS(0.646)NS(0.358)LNLS(0.563)T(0.434)ADLS(0.995)LNDS(0.002)S(0.002)YNK	14	3	846.334	0.15458	2.208	2.208
639	YBR103W	YBR103W	137	137	>YBR103W SIF2 SGDID:S000000307, Chr II from 447703-449310, Verified ORF, WD40 repeat-containing subunit of the Set3C histone deacetylase complex, which represses early/middle sporulation genes; antagonizes telomeric silencing; binds specifically to the Si	0.996524	2	S	QEDDTNSIDSSDD	3.01319e-36	203.46	_AGEDGASTVERETQEDDTNS(ph)IDS(ph)SDDLDGFVK_	AGEDGASTVERETQEDDT(0.003)NS(0.997)IDS(0.545)S(0.455)DDLDGFVK	20	3	1188.13	-0.51286	2.4305	2.4671	2.3978
640	YBR103W	YBR103W	140	140	>YBR103W SIF2 SGDID:S000000307, Chr II from 447703-449310, Verified ORF, WD40 repeat-containing subunit of the Set3C histone deacetylase complex, which represses early/middle sporulation genes; antagonizes telomeric silencing; binds specifically to the Si	0.884993	2	S	DTNSIDSSDDLDG	3.01319e-36	203.46	_AGEDGASTVERETQEDDTNS(ph)IDS(ph)SDDLDGFVK_	AGEDGASTVERETQEDDT(0.022)NS(0.978)IDS(0.885)S(0.115)DDLDGFVK	23	3	1188.13	-0.95161	2.3844	2.4671	2.3844
643	YBR108W	YBR108W	843	843	>YBR108W AIM3 SGDID:S000000312, Chr II from 454816-457659, Verified ORF, Protein interacting with Rvs167p; null mutant is viable and displays elevated frequency of mitochondrial genome loss	0.973239	1;2	S	KKVKDSSPVPSDL	6.40763e-11	115.42	_DSS(ph)PVPS(ph)DLDEK_	DS(0.027)S(0.973)PVPS(1)DLDEK	3	2	724.765	-0.0054541	1.153	2.7104	1.153
644	YBR108W	YBR108W	847	847	>YBR108W AIM3 SGDID:S000000312, Chr II from 454816-457659, Verified ORF, Protein interacting with Rvs167p; null mutant is viable and displays elevated frequency of mitochondrial genome loss	1	2	S	DSSPVPSDLDEKY	6.40763e-11	115.42	_DSS(ph)PVPS(ph)DLDEK_	DS(0.027)S(0.973)PVPS(1)DLDEK	7	2	724.765	-0.0054541	2.44	2.7104	2.1916
647	YBR108W	YBR108W	57	57	>YBR108W AIM3 SGDID:S000000312, Chr II from 454816-457659, Verified ORF, Protein interacting with Rvs167p; null mutant is viable and displays elevated frequency of mitochondrial genome loss	1	3	S	KSGKKNSSDEEYD	3.13892e-28	184.04	_KNS(ph)S(ph)DEEYDS(ph)EDEM(ox)EYERKPTDIRSLK_	KNS(1)S(1)DEEYDS(0.999)EDEMEYERKPT(0.001)DIRSLK	3	6	592.401	0.20921	2.2216	2.4077	2.1912
648	YBR108W	YBR108W	58	58	>YBR108W AIM3 SGDID:S000000312, Chr II from 454816-457659, Verified ORF, Protein interacting with Rvs167p; null mutant is viable and displays elevated frequency of mitochondrial genome loss	1	2;3	S	SGKKNSSDEEYDS	3.13892e-28	184.04	_KNS(ph)S(ph)DEEYDS(ph)EDEM(ox)EYERKPTDIRSLK_	KNS(1)S(1)DEEYDS(0.999)EDEMEYERKPT(0.001)DIRSLK	4	6	592.401	0.20921	0.72593	0.766	0.71262
649	YBR108W	YBR108W	64	64	>YBR108W AIM3 SGDID:S000000312, Chr II from 454816-457659, Verified ORF, Protein interacting with Rvs167p; null mutant is viable and displays elevated frequency of mitochondrial genome loss	1	2;3	S	SDEEYDSEDEMEY	3.13892e-28	184.04	_KNS(ph)S(ph)DEEYDS(ph)EDEM(ox)EYERKPTDIRSLK_	KNS(1)S(1)DEEYDS(1)EDEMEYERKPTDIRSLK	10	5	710.68	-0.016004	0.73366	0.75256	0.7089
650	YBR108W	YBR108W	79	79	>YBR108W AIM3 SGDID:S000000312, Chr II from 454816-457659, Verified ORF, Protein interacting with Rvs167p; null mutant is viable and displays elevated frequency of mitochondrial genome loss	0.951957	3	S	KPTDIRSLKDPKS	0.000283575	69.462	_NSS(ph)DEEYDSEDEM(ox)EY(ph)ERKPTDIRS(ph)LKDPK_	NS(0.154)S(0.846)DEEY(0.134)DS(0.251)EDEMEY(0.425)ERKPT(0.238)DIRS(0.952)LKDPK	24	4	941.118	0.026566	0.7898		0.7898
651	YBR108W	YBR108W	855	855	>YBR108W AIM3 SGDID:S000000312, Chr II from 454816-457659, Verified ORF, Protein interacting with Rvs167p; null mutant is viable and displays elevated frequency of mitochondrial genome loss	1	2;3;4;5	S	LDEKYVSASGSIT	3.52586e-43	202.98	_YVS(ph)ASGS(ph)IT(ph)PPRPPPSRSSPK_	YVS(1)ASGS(1)IT(1)PPRPPPSRSSPK	3	3	803.353	0.53107	1.8918	3.2692	1.0947
653	YBR108W	YBR108W	859	859	>YBR108W AIM3 SGDID:S000000312, Chr II from 454816-457659, Verified ORF, Protein interacting with Rvs167p; null mutant is viable and displays elevated frequency of mitochondrial genome loss	0.999943	2;3;4;5	S	YVSASGSITPPRP	3.52586e-43	202.98	_YVS(ph)ASGS(ph)IT(ph)PPRPPPSRSSPK_	YVS(1)ASGS(1)IT(1)PPRPPPSRSSPK	7	3	803.353	0.53107	0.95883	0.92549	0.95883
654	YBR108W	YBR108W	868	868	>YBR108W AIM3 SGDID:S000000312, Chr II from 454816-457659, Verified ORF, Protein interacting with Rvs167p; null mutant is viable and displays elevated frequency of mitochondrial genome loss	0.772551	2;3;5	S	PPRPPPSRSSPKK	6.93547e-32	172.74	_YVS(ph)ASGS(ph)IT(ph)PPRPPPS(ph)RS(ph)SPK_	YVS(1)ASGS(1)IT(1)PPRPPPS(0.773)RS(0.697)S(0.53)PK	16	3	856.664	-0.97767	2.9127	2.6467	2.9127
655	YBR108W	YBR108W	870	870	>YBR108W AIM3 SGDID:S000000312, Chr II from 454816-457659, Verified ORF, Protein interacting with Rvs167p; null mutant is viable and displays elevated frequency of mitochondrial genome loss	0.792455	2;3;4;5	S	RPPPSRSSPKKVP	2.92859e-23	156.27	_YVS(ph)ASGS(ph)ITPPRPPPSRS(ph)S(ph)PK_	YVS(1)AS(0.01)GS(0.791)IT(0.267)PPRPPPS(0.374)RS(0.792)S(0.766)PK	18	3	830.009	2.0862	2.9127	2.6467	2.9127
656	YBR108W	YBR108W	871	871	>YBR108W AIM3 SGDID:S000000312, Chr II from 454816-457659, Verified ORF, Protein interacting with Rvs167p; null mutant is viable and displays elevated frequency of mitochondrial genome loss	0.766011	2;3;4;5	S	PPPSRSSPKKVPP	2.92859e-23	156.27	_YVS(ph)ASGS(ph)ITPPRPPPSRS(ph)S(ph)PK_	YVS(1)AS(0.01)GS(0.791)IT(0.267)PPRPPPS(0.374)RS(0.792)S(0.766)PK	19	3	830.009	2.0862	2.4087	2.6467	1.4376
657	YBR109C	YBR109C	82	82	>YBR109C CMD1 SGDID:S000000313, Chr II from 458356-457913, reverse complement, Verified ORF, Calmodulin; Ca++ binding protein that regulates Ca++ independent processes (mitosis, bud growth, actin organization, endocytosis, etc.) and Ca++ dependent process	0.9623	1	S	QLKSNDSEQELLE	2.10562e-05	75.445	_SNDS(ph)EQELLEAFK_	S(0.038)NDS(0.962)EQELLEAFK	4	2	795.34	2.3651	1.0895		1.0895
658	YBR112C	YBR112C	815	815	>YBR112C CYC8 SGDID:S000000316, Chr II from 465764-462864, reverse complement, Verified ORF, General transcriptional co-repressor, acts together with Tup1p; also acts as part of a transcriptional co-activator complex that recruits the SWI/SNF and SAGA com	0.999925	2	S	EATKAASVSPSTK	1.4226e-59	239.68	_AAS(ph)VS(ph)PSTKPLNTEPESSSVQPTVSSESSTTK_	AAS(1)VS(0.994)PS(0.003)T(0.003)KPLNTEPESSSVQPTVSSESSTTK	3	3	1127.51	-0.05076	2.3973	2.5118	2.3785
659	YBR112C	YBR112C	817	817	>YBR112C CYC8 SGDID:S000000316, Chr II from 465764-462864, reverse complement, Verified ORF, General transcriptional co-repressor, acts together with Tup1p; also acts as part of a transcriptional co-activator complex that recruits the SWI/SNF and SAGA com	0.99443	2	S	TKAASVSPSTKPL	1.4226e-59	239.68	_AAS(ph)VS(ph)PSTKPLNTEPESSSVQPTVSSESSTTK_	AAS(1)VS(0.994)PS(0.003)T(0.003)KPLNTEPESSSVQPTVSSESSTTK	5	3	1127.51	-0.05076	2.4982	2.5118	2.3785
660	YBR112C	YBR112C	741	741	>YBR112C CYC8 SGDID:S000000316, Chr II from 465764-462864, reverse complement, Verified ORF, General transcriptional co-repressor, acts together with Tup1p; also acts as part of a transcriptional co-activator complex that recruits the SWI/SNF and SAGA com	1	1	S	KKQKLNSPNSNIN	2.01812e-62	192.68	_LNS(ph)PNSNINK_	LNS(1)PNSNINK	3	2	590.772	0.44077	1.4155	1.4155
664	YBR112C	YBR112C	710	710	>YBR112C CYC8 SGDID:S000000316, Chr II from 465764-462864, reverse complement, Verified ORF, General transcriptional co-repressor, acts together with Tup1p; also acts as part of a transcriptional co-activator complex that recruits the SWI/SNF and SAGA com	0.98867	1	S	TENNTKSPRQPTH	3.31316e-48	214.15	_S(ph)PRQPTHAIPTQAPATGITNAEPQVKK_	S(0.989)PRQPT(0.011)HAIPTQAPATGITNAEPQVKK	1	4	730.378	-0.44401	0.70236	0.76393	0.62435
665	YBR114W	YBR114W	78	78	>YBR114W RAD16 SGDID:S000000318, Chr II from 467242-469614, Verified ORF, Protein that recognizes and binds damaged DNA in an ATP-dependent manner (with Rad7p) during nucleotide excision repair; subunit of Nucleotide Excision Repair Factor 4 (NEF4) and th	1	1;2;3	S	IIDLTGSDKERTA	5.34396e-52	213.39	_SPDDDDKDFIIDLT(ph)GS(ph)DK_	SPDDDDKDFIIDLT(1)GS(1)DK	16	3	719.283	0.22052	0.6947	0.74729	0.6877
666	YBR114W	YBR114W	49	49	>YBR114W RAD16 SGDID:S000000318, Chr II from 467242-469614, Verified ORF, Protein that recognizes and binds damaged DNA in an ATP-dependent manner (with Rad7p) during nucleotide excision repair; subunit of Nucleotide Excision Repair Factor 4 (NEF4) and th	1	1;2;3	S	SENVNDSQDEEYR	1.94658e-65	229.76	_GNSENVNDS(ph)QDEEYRDDATLVK_	GNSENVNDS(1)QDEEYRDDATLVK	9	3	860.024	-0.2915	1.9189	1.8671	1.9374
667	YBR114W	YBR114W	63	63	>YBR114W RAD16 SGDID:S000000318, Chr II from 467242-469614, Verified ORF, Protein that recognizes and binds damaged DNA in an ATP-dependent manner (with Rad7p) during nucleotide excision repair; subunit of Nucleotide Excision Repair Factor 4 (NEF4) and th	0.946105	2	S	DATLVKSPDDDDK	1.92796e-26	167.97	_GNSENVNDS(ph)QDEEYRDDATLVKS(ph)PDDDDK_	GNSENVNDS(0.866)QDEEY(0.14)RDDAT(0.048)LVKS(0.946)PDDDDK	23	4	858.333	-0.59237	0.66381	0.67693	0.66381
668	YBR114W	YBR114W	109	109	>YBR114W RAD16 SGDID:S000000318, Chr II from 467242-469614, Verified ORF, Protein that recognizes and binds damaged DNA in an ATP-dependent manner (with Rad7p) during nucleotide excision repair; subunit of Nucleotide Excision Repair Factor 4 (NEF4) and th	0.999886	1	S	KEERDVSDDDEPL	4.79022e-29	167.03	_NDNDEIIEIKEERDVS(ph)DDDEPLTK_	NDNDEIIEIKEERDVS(1)DDDEPLTK	16	3	971.096	-0.74254	1.1732	1.1718	1.1757
669	YBR114W	YBR114W	25	25	>YBR114W RAD16 SGDID:S000000318, Chr II from 467242-469614, Verified ORF, Protein that recognizes and binds damaged DNA in an ATP-dependent manner (with Rad7p) during nucleotide excision repair; subunit of Nucleotide Excision Repair Factor 4 (NEF4) and th	0.999197	1	S	VNYNELSDDDTAV	7.03632e-17	135.09	_SVNYNELS(ph)DDDTAVK_	SVNYNELS(0.999)DDDT(0.001)AVK	8	2	875.364	-0.57406	1.5433	1.5433	1.6987
670	YBR118W;YPR080W	YBR118W	6	6	>YBR118W TEF2 SGDID:S000000322, Chr II from 477665-479041, Verified ORF, Translational elongation factor EF-1 alpha; also encoded by TEF1; functions in the binding reaction of aminoacyl-tRNA (AA-tRNA) to ribosomes;>YPR080W TEF1 SGDID:S000006284, Chr XVI	1	1	S	_MGKEKSHINVVV	1.42722e-13	121.63	_S(ph)HINVVVIGHVDSGK_	S(1)HINVVVIGHVDSGK	1	3	547.61	0.22839	1.1398		1.1398
671	YBR118W;YPR080W	YBR118W	289	289	>YBR118W TEF2 SGDID:S000000322, Chr II from 477665-479041, Verified ORF, Translational elongation factor EF-1 alpha; also encoded by TEF1; functions in the binding reaction of aminoacyl-tRNA (AA-tRNA) to ribosomes;>YPR080W TEF1 SGDID:S000006284, Chr XVI	1	1	S	VTTEVKSVEMHHE	1.99532e-14	125.42	_S(ph)VEMHHEQLEQGVPGDNVGFNVK_	S(1)VEMHHEQLEQGVPGDNVGFNVK	1	3	877.395	0.025631	0.67421	0.70482	0.64945
673	YBR123C	YBR123C	543	543	>YBR123C TFC1 SGDID:S000000327, Chr II from 486685-484736, reverse complement, Verified ORF, One of six subunits of the RNA polymerase III transcription initiation factor complex (TFIIIC); part of the TauA globular domain of TFIIIC that binds DNA at the B	0.999933	2	S	INMDAGSQMSSNA	2.00032e-29	172.03	_DADGDINM(ox)DAGS(ph)QMS(ph)SNAIEEDK_	DADGDINMDAGS(1)QMS(0.835)S(0.165)NAIEEDK	12	3	863.64	1.021	2.7473	1.7682	2.7473
674	YBR123C	YBR123C	546	546	>YBR123C TFC1 SGDID:S000000327, Chr II from 486685-484736, reverse complement, Verified ORF, One of six subunits of the RNA polymerase III transcription initiation factor complex (TFIIIC); part of the TauA globular domain of TFIIIC that binds DNA at the B	0.834837	2	S	DAGSQMSSNAIEE	1.74292e-17	137.44	_DADGDINM(ox)DAGS(ph)QMS(ph)SNAIEEDK_	DADGDINMDAGS(1)QMS(0.835)S(0.165)NAIEEDK	15	3	863.64	1.021	1.7969	0.89447	2.7473
676	YBR127C	YBR127C	511	511	>YBR127C VMA2 SGDID:S000000331, Chr II from 492816-491263, reverse complement, Verified ORF, Subunit B of the eight-subunit V1 peripheral membrane domain of the vacuolar H+-ATPase (V-ATPase), an electrogenic proton pump found throughout the endomembrane s	1	2	S	GKKKDASQEESLI	1.08567e-06	96.247	_KKDAS(ph)QEES(ph)LI_	KKDAS(1)QEES(1)LI	5	2	704.294	0.15332	5.4729	2.4995	5.7006
677	YBR127C	YBR127C	515	515	>YBR127C VMA2 SGDID:S000000331, Chr II from 492816-491263, reverse complement, Verified ORF, Subunit B of the eight-subunit V1 peripheral membrane domain of the vacuolar H+-ATPase (V-ATPase), an electrogenic proton pump found throughout the endomembrane s	1	2	S	DASQEESLI____	1.08567e-06	96.247	_KKDAS(ph)QEES(ph)LI_	KKDAS(1)QEES(1)LI	9	2	704.294	0.15332	5.4729	2.4995	5.7006
678	YBR127C	YBR127C	503	503	>YBR127C VMA2 SGDID:S000000331, Chr II from 492816-491263, reverse complement, Verified ORF, Subunit B of the eight-subunit V1 peripheral membrane domain of the vacuolar H+-ATPase (V-ATPase), an electrogenic proton pump found throughout the endomembrane s	0.99982	2;3	S	EDPDTRSSGKKKD	1.81473e-09	118.01	_ILDEFYDRARDDADEDEEDPDT(ph)RS(ph)S(ph)GK_	ILDEFYDRARDDADEDEEDPDT(1)RS(1)S(1)GK	24	4	850.571	-0.085253	8.1635	8.1635	6.4876
679	YBR127C	YBR127C	504	504	>YBR127C VMA2 SGDID:S000000331, Chr II from 492816-491263, reverse complement, Verified ORF, Subunit B of the eight-subunit V1 peripheral membrane domain of the vacuolar H+-ATPase (V-ATPase), an electrogenic proton pump found throughout the endomembrane s	0.999902	2;3	S	DPDTRSSGKKKDA	1.0367e-08	118.01	_ILDEFYDRARDDADEDEEDPDT(ph)RS(ph)S(ph)GK_	ILDEFYDRARDDADEDEEDPDT(1)RS(1)S(1)GK	25	4	850.571	-0.085253	8.1635	8.1635	6.4876
681	YBR130C	YBR130C	343	343	>YBR130C SHE3 SGDID:S000000334, Chr II from 496863-495586, reverse complement, Verified ORF, Protein that acts as an adaptor between Myo4p and the She2p-mRNA complex; part of the mRNA localization machinery that restricts accumulation of certain proteins	0.982634	1;2	S	SNNKRRSFYTASP	3.11508e-43	192.62	_RRS(ph)FYTAS(ph)PLLSSGSIPK_	RRS(0.983)FY(0.01)T(0.009)AS(0.999)PLLSSGSIPK	3	3	709.673	-0.41264	0.37917	0.37917	0.087579
682	YBR130C	YBR130C	348	348	>YBR130C SHE3 SGDID:S000000334, Chr II from 496863-495586, reverse complement, Verified ORF, Protein that acts as an adaptor between Myo4p and the She2p-mRNA complex; part of the mRNA localization machinery that restricts accumulation of certain proteins	0.999983	2	S	RSFYTASPLLSSG	3.11508e-43	192.62	_RRS(ph)FYTAS(ph)PLLSSGSIPK_	RRS(0.792)FY(0.203)T(0.004)AS(1)PLLSSGSIPK	8	3	709.673	0.71236	0.077976	0.069426	0.087579
684	YBR130C	YBR130C	394	394	>YBR130C SHE3 SGDID:S000000334, Chr II from 496863-495586, reverse complement, Verified ORF, Protein that acts as an adaptor between Myo4p and the She2p-mRNA complex; part of the mRNA localization machinery that restricts accumulation of certain proteins	0.999019	1;2	S	NNDPSTSPTISVP	1.08198e-18	157.08	_TNVTHNNDPSTS(ph)PTISVPPGVT(ph)RTVSSTHK_	TNVTHNNDPST(0.001)S(0.999)PTIS(0.177)VPPGVT(0.338)RT(0.246)VS(0.179)S(0.032)T(0.027)HK	12	4	823.632	0.44895	0.49818	0.56365	0.44031
685	YBR130C	YBR130C	398	398	>YBR130C SHE3 SGDID:S000000334, Chr II from 496863-495586, reverse complement, Verified ORF, Protein that acts as an adaptor between Myo4p and the She2p-mRNA complex; part of the mRNA localization machinery that restricts accumulation of certain proteins	0.838119	2	S	STSPTISVPPGVT	1.28934e-10	97.893	_TNVTHNNDPSTS(ph)PTIS(ph)VPPGVTRTVSSTHK_	TNVTHNNDPST(0.006)S(0.992)PT(0.161)IS(0.838)VPPGVT(0.001)RT(0.001)VS(0.001)S(0.001)T(0.001)HK	16	4	823.632	0.43748	0.12307	0.12307
692	YBR140C	YBR140C	331	331	>YBR140C IRA1 SGDID:S000000344, Chr II from 526622-517344, reverse complement, Verified ORF, GTPase-activating protein that negatively regulates RAS by converting it from the GTP- to the GDP-bound inactive form, required for reducing cAMP levels under nut	0.85897	3	S	NSPSSSSDNGGSN	1.56208e-06	77.241	_IYNNLISSDYNSPS(ph)S(ph)SS(ph)DNGGSNNSDK_	IYNNLIS(0.051)S(0.044)DY(0.036)NS(0.053)PS(0.651)S(0.651)S(0.651)S(0.859)DNGGS(0.004)NNSDK	17	3	1026.04	0.052418	1.4229		1.4229
693	YBR140C	YBR140C	1340	1340	>YBR140C IRA1 SGDID:S000000344, Chr II from 526622-517344, reverse complement, Verified ORF, GTPase-activating protein that negatively regulates RAS by converting it from the GTP- to the GDP-bound inactive form, required for reducing cAMP levels under nut	0.998846	2;3	S	PDNEGDSLSFESR	0.000268789	55.043	_SAPDNEGDS(ph)LS(ph)FESRNPAYEVHK_	SAPDNEGDS(0.999)LS(0.978)FES(0.023)RNPAYEVHK	9	4	678.027	-1.0326	3.5673	3.2496	3.5673
694	YBR140C	YBR140C	1342	1342	>YBR140C IRA1 SGDID:S000000344, Chr II from 526622-517344, reverse complement, Verified ORF, GTPase-activating protein that negatively regulates RAS by converting it from the GTP- to the GDP-bound inactive form, required for reducing cAMP levels under nut	0.999829	2;3	S	NEGDSLSFESRNP	1.47824e-39	192.32	_SAPDNEGDSLS(ph)FES(ph)RNPAYEVHK_	SAPDNEGDSLS(1)FES(1)RNPAYEVHK	11	3	903.7	0.54497	4.1654	3.9343	4.1654
695	YBR140C	YBR140C	1345	1345	>YBR140C IRA1 SGDID:S000000344, Chr II from 526622-517344, reverse complement, Verified ORF, GTPase-activating protein that negatively regulates RAS by converting it from the GTP- to the GDP-bound inactive form, required for reducing cAMP levels under nut	1	2;3	S	DSLSFESRNPAYE	1.47824e-39	192.32	_SAPDNEGDSLS(ph)FES(ph)RNPAYEVHK_	SAPDNEGDSLS(1)FES(1)RNPAYEVHK	14	3	903.7	0.54497	4.207	3.9343	4.207
696	YBR142W	YBR142W	678	678	>YBR142W MAK5 SGDID:S000000346, Chr II from 528311-530632, Verified ORF, Essential nucleolar protein, putative DEAD-box RNA helicase required for maintenance of M1 dsRNA virus; involved in biogenesis of large (60S) ribosomal subunits	0.999952	1	S	LGIDVDSDEDDIS	2.5887e-33	168.75	_AADELGIDVDS(ph)DEDDISK_	AADELGIDVDS(1)DEDDISK	11	2	993.907	-0.59184	0.76632	0.77877	0.76483
697	YBR142W	YBR142W	86	86	>YBR142W MAK5 SGDID:S000000346, Chr II from 528311-530632, Verified ORF, Essential nucleolar protein, putative DEAD-box RNA helicase required for maintenance of M1 dsRNA virus; involved in biogenesis of large (60S) ribosomal subunits	1	3;4	S	VGDDQESVENESG	2.94799e-21	158.2	_VGDDQES(ph)VENES(ph)GS(ph)DS(ph)ESELLEFK_	VGDDQES(1)VENES(1)GS(1)DS(0.97)ES(0.03)ELLEFK	7	3	983.669	-0.038666	0.96437	0.9915	0.94385
698	YBR142W	YBR142W	91	91	>YBR142W MAK5 SGDID:S000000346, Chr II from 528311-530632, Verified ORF, Essential nucleolar protein, putative DEAD-box RNA helicase required for maintenance of M1 dsRNA virus; involved in biogenesis of large (60S) ribosomal subunits	1	3;4	S	ESVENESGSDSES	4.16976e-114	292.91	_VGDDQESVENES(ph)GS(ph)DS(ph)ESELLEFK_	VGDDQESVENES(1)GS(0.999)DS(0.998)ES(0.004)ELLEFK	12	3	957.014	0.1214	0.34775	0.29341	0.37215
699	YBR142W	YBR142W	93	93	>YBR142W MAK5 SGDID:S000000346, Chr II from 528311-530632, Verified ORF, Essential nucleolar protein, putative DEAD-box RNA helicase required for maintenance of M1 dsRNA virus; involved in biogenesis of large (60S) ribosomal subunits	0.999913	3;4	S	VENESGSDSESEL	4.16976e-114	292.91	_VGDDQES(ph)VENES(ph)GS(ph)DS(ph)ESELLEFK_	VGDDQES(1)VENES(1)GS(1)DS(0.966)ES(0.034)ELLEFK	14	3	983.669	-0.0018461	0.34775	0.29341	0.37215
700	YBR142W	YBR142W	95	95	>YBR142W MAK5 SGDID:S000000346, Chr II from 528311-530632, Verified ORF, Essential nucleolar protein, putative DEAD-box RNA helicase required for maintenance of M1 dsRNA virus; involved in biogenesis of large (60S) ribosomal subunits	0.997662	3;4	S	NESGSDSESELLE	4.16976e-114	292.91	_VGDDQESVENES(ph)GS(ph)DS(ph)ESELLEFK_	VGDDQESVENES(1)GS(0.999)DS(0.998)ES(0.004)ELLEFK	16	3	957.014	0.1214	0.32495	0.29341	0.34775
703	YBR148W	YBR148W	245	245	>YBR148W YSW1 SGDID:S000000352, Chr II from 537870-539699, Verified ORF, Protein required for normal prospore membrane formation; interacts with Gip1p, which is the meiosis-specific regulatory subunit of the Glc7p protein phosphatase; expressed specifical	0.901083	3	S	TPNTFTSQPNITV	1.27158e-09	92.121	_FVFQT(ph)PNT(ph)FTS(ph)QPNITVENDFHK_	FVFQT(0.996)PNT(0.612)FT(0.491)S(0.901)QPNITVENDFHK	11	3	984.408	0.91443	0.58852	0.58852
704	YBR149W	YBR149W	2	2	>YBR149W ARA1 SGDID:S000000353, Chr II from 539981-541015, Verified ORF, NADP+ dependent arabinose dehydrogenase, involved in carbohydrate metabolism; purified as homodimer; naturally occurs with a N-terminus degradation product	0.813333	3;5	S	_____MSSSVAST	3.51744e-07	84.573	_(ac)S(ph)S(ph)SVAS(ph)TENIVENM(ox)LHPK_	S(0.813)S(0.837)S(0.349)VAS(0.53)T(0.471)ENIVENMLHPK	1	3	747.624	0.53813	1.1458	2.4506	1.1458
705	YBR149W	YBR149W	3	3	>YBR149W ARA1 SGDID:S000000353, Chr II from 539981-541015, Verified ORF, NADP+ dependent arabinose dehydrogenase, involved in carbohydrate metabolism; purified as homodimer; naturally occurs with a N-terminus degradation product	0.961345	2;3;5	S	____MSSSVASTE	8.35599e-17	124.31	_(ac)SS(ph)SVAS(ph)TENIVENM(ox)LHPK_	S(0.024)S(0.961)S(0.015)VAS(0.501)T(0.499)ENIVENMLHPK	2	3	720.969	-0.19827	2.3243	2.3243	1.619
706	YBR149W	YBR149W	4	4	>YBR149W ARA1 SGDID:S000000353, Chr II from 539981-541015, Verified ORF, NADP+ dependent arabinose dehydrogenase, involved in carbohydrate metabolism; purified as homodimer; naturally occurs with a N-terminus degradation product	0.974463	2;3;5	S	___MSSSVASTEN	3.25453e-24	146.06	_(ac)SSS(ph)VAS(ph)TENIVENM(ox)LHPK_	SS(0.025)S(0.974)VAS(0.849)T(0.151)ENIVENMLHPK	3	3	720.969	-0.79715	1.5222	1.5222	1.6411
707	YBR149W	YBR149W	7	7	>YBR149W ARA1 SGDID:S000000353, Chr II from 539981-541015, Verified ORF, NADP+ dependent arabinose dehydrogenase, involved in carbohydrate metabolism; purified as homodimer; naturally occurs with a N-terminus degradation product	0.887119	2;3;5	S	MSSSVASTENIVE	3.25453e-24	146.06	_(ac)SSS(ph)VAS(ph)TENIVENMLHPK_	S(0.269)S(0.311)S(0.42)VAS(0.887)T(0.113)ENIVENMLHPK	6	2	1072.95	-1.3997	1.6411	1.6066	1.735
714	YBR152W	YBR152W	40	40	>YBR152W SPP381 SGDID:S000000356, Chr II from 546370-547245, Verified ORF, mRNA splicing factor, component of U4/U6.U5 tri-snRNP; interacts genetically and physically with Prp38p	0.997888	2	S	EKSASLSHSDLGG	1.81052e-24	159.1	_SASLS(ph)HS(ph)DLGGEILNGTGK_	SAS(0.003)LS(0.998)HS(1)DLGGEILNGTGK	5	3	668.289	-0.5615	2.4041	2.7796	2.0793
715	YBR152W	YBR152W	42	42	>YBR152W SPP381 SGDID:S000000356, Chr II from 546370-547245, Verified ORF, mRNA splicing factor, component of U4/U6.U5 tri-snRNP; interacts genetically and physically with Prp38p	0.999606	2	S	SASLSHSDLGGEI	1.81052e-24	159.1	_SASLS(ph)HS(ph)DLGGEILNGTGK_	SAS(0.003)LS(0.998)HS(1)DLGGEILNGTGK	7	3	668.289	-0.5615	2.4041	2.7796	2.0793
716	YBR156C	YBR156C	578	578	>YBR156C SLI15 SGDID:S000000360, Chr II from 553194-551098, reverse complement, Verified ORF, Subunit of the conserved chromosomal passenger complex (CPC; Ipl1p-Sli15p-Bir1p-Nbl1p), which regulates kinetochore-microtubule attachments, activation of the sp	1	2	S	DIRLKESLAPFDN	2.25307e-13	119.38	_ES(ph)LAPFDNHVRDT(ph)INK_	ES(1)LAPFDNHVRDT(1)INK	2	3	672.626	0.28563	0.21201	0.21201	0.23817
717	YBR156C	YBR156C	137	137	>YBR156C SLI15 SGDID:S000000360, Chr II from 553194-551098, reverse complement, Verified ORF, Subunit of the conserved chromosomal passenger complex (CPC; Ipl1p-Sli15p-Bir1p-Nbl1p), which regulates kinetochore-microtubule attachments, activation of the sp	0.898762	2	S	EGMNRFSIHDTNK	8.94008e-15	124.32	_EVTEGM(ox)NRFS(ph)IHDTNKS(ph)PVEPLNSVK_	EVT(0.034)EGMNRFS(0.899)IHDT(0.183)NKS(0.884)PVEPLNSVK	10	4	776.85	-0.1834	0.5105	0.54421	0.43868
718	YBR156C	YBR156C	144	144	>YBR156C SLI15 SGDID:S000000360, Chr II from 553194-551098, reverse complement, Verified ORF, Subunit of the conserved chromosomal passenger complex (CPC; Ipl1p-Sli15p-Bir1p-Nbl1p), which regulates kinetochore-microtubule attachments, activation of the sp	0.970566	2	S	IHDTNKSPVEPLN	8.94008e-15	124.32	_EVTEGMNRFS(ph)IHDTNKS(ph)PVEPLNSVK_	EVTEGMNRFS(0.795)IHDT(0.235)NKS(0.971)PVEPLNSVK	17	4	772.852	-0.011089	0.5105	0.54421	0.43868
719	YBR156C	YBR156C	627	627	>YBR156C SLI15 SGDID:S000000360, Chr II from 553194-551098, reverse complement, Verified ORF, Subunit of the conserved chromosomal passenger complex (CPC; Ipl1p-Sli15p-Bir1p-Nbl1p), which regulates kinetochore-microtubule attachments, activation of the sp	0.976627	3	S	IASVNDSLPEINT	3.0368e-26	154.53	_IASVNDS(ph)LPEINT(ph)DS(ph)EDEASVTLAAWAK_	IAS(0.023)VNDS(0.977)LPEINT(0.999)DS(0.999)EDEAS(0.002)VTLAAWAK	7	3	1062.78	0.26929	0.26491		0.26491
720	YBR156C	YBR156C	635	635	>YBR156C SLI15 SGDID:S000000360, Chr II from 553194-551098, reverse complement, Verified ORF, Subunit of the conserved chromosomal passenger complex (CPC; Ipl1p-Sli15p-Bir1p-Nbl1p), which regulates kinetochore-microtubule attachments, activation of the sp	0.999908	3	S	PEINTDSEDEASV	3.0368e-26	154.53	_IASVNDS(ph)LPEINT(ph)DS(ph)EDEASVTLAAWAK_	IAS(0.1)VNDS(0.9)LPEINT(1)DS(1)EDEASVTLAAWAK	15	3	1062.78	0.27512	0.26491		0.26491
721	YBR156C	YBR156C	326	326	>YBR156C SLI15 SGDID:S000000360, Chr II from 553194-551098, reverse complement, Verified ORF, Subunit of the conserved chromosomal passenger complex (CPC; Ipl1p-Sli15p-Bir1p-Nbl1p), which regulates kinetochore-microtubule attachments, activation of the sp	0.835845	2	S	NVGHKYSSSSIDL	1.15076e-21	159.89	_ISRGNVGHKYS(ph)SSS(ph)IDLTGSPM(ox)K_	IS(0.009)RGNVGHKY(0.064)S(0.836)S(0.248)S(0.175)S(0.668)IDLTGSPMK	11	3	866.387	-0.65789	0.67662	1.0325	0.44339
724	YBR156C	YBR156C	329	329	>YBR156C SLI15 SGDID:S000000360, Chr II from 553194-551098, reverse complement, Verified ORF, Subunit of the conserved chromosomal passenger complex (CPC; Ipl1p-Sli15p-Bir1p-Nbl1p), which regulates kinetochore-microtubule attachments, activation of the sp	0.992645	2	S	HKYSSSSIDLTGS	7.58627e-24	163.16	_ISRGNVGHKYSSS(ph)S(ph)IDLTGSPM(ox)K_	IS(0.002)RGNVGHKY(0.052)S(0.19)S(0.343)S(0.42)S(0.993)IDLTGSPMK	14	4	650.042	0.77196	0.49026	5.021	0.45579
727	YBR156C	YBR156C	95	95	>YBR156C SLI15 SGDID:S000000360, Chr II from 553194-551098, reverse complement, Verified ORF, Subunit of the conserved chromosomal passenger complex (CPC; Ipl1p-Sli15p-Bir1p-Nbl1p), which regulates kinetochore-microtubule attachments, activation of the sp	0.999999	2	S	KGEYELSNSQNDA	1.87695e-06	100.64	_MKGEYELS(ph)NS(ph)QNDAAK_	MKGEYELS(1)NS(1)QNDAAK	8	3	648.92	0.58096	0.43505		0.43505
728	YBR156C	YBR156C	97	97	>YBR156C SLI15 SGDID:S000000360, Chr II from 553194-551098, reverse complement, Verified ORF, Subunit of the conserved chromosomal passenger complex (CPC; Ipl1p-Sli15p-Bir1p-Nbl1p), which regulates kinetochore-microtubule attachments, activation of the sp	1	2	S	EYELSNSQNDAAK	1.87695e-06	100.64	_MKGEYELS(ph)NS(ph)QNDAAK_	MKGEYELS(1)NS(1)QNDAAK	10	3	648.92	0.58096	0.43505		0.43505
729	YBR156C	YBR156C	533	533	>YBR156C SLI15 SGDID:S000000360, Chr II from 553194-551098, reverse complement, Verified ORF, Subunit of the conserved chromosomal passenger complex (CPC; Ipl1p-Sli15p-Bir1p-Nbl1p), which regulates kinetochore-microtubule attachments, activation of the sp	1	1	S	KFDKRLSGIMRSQ	9.6482e-07	95.094	_RLS(ph)GIMRSQQEHHRRK_	RLS(1)GIMRSQQEHHRRK	3	5	420.617	-0.98957	0.48623	0.48623
730	YBR156C	YBR156C	421	421	>YBR156C SLI15 SGDID:S000000360, Chr II from 553194-551098, reverse complement, Verified ORF, Subunit of the conserved chromosomal passenger complex (CPC; Ipl1p-Sli15p-Bir1p-Nbl1p), which regulates kinetochore-microtubule attachments, activation of the sp	0.99915	2	S	DVHKTGSRPHSIS	3.02841e-37	152.89	_TGS(ph)RPHS(ph)ISPTK_	T(0.001)GS(0.999)RPHS(1)ISPTK	3	3	476.541	0.53386	0.69492	0.69492
731	YBR156C	YBR156C	425	425	>YBR156C SLI15 SGDID:S000000360, Chr II from 553194-551098, reverse complement, Verified ORF, Subunit of the conserved chromosomal passenger complex (CPC; Ipl1p-Sli15p-Bir1p-Nbl1p), which regulates kinetochore-microtubule attachments, activation of the sp	0.999877	2	S	TGSRPHSISPTKI	3.02841e-37	152.89	_TGS(ph)RPHS(ph)ISPTK_	T(0.001)GS(0.999)RPHS(1)ISPTK	7	3	476.541	0.53386	0.69184	0.69184
732	YBR156C	YBR156C	159	159	>YBR156C SLI15 SGDID:S000000360, Chr II from 553194-551098, reverse complement, Verified ORF, Subunit of the conserved chromosomal passenger complex (CPC; Ipl1p-Sli15p-Bir1p-Nbl1p), which regulates kinetochore-microtubule attachments, activation of the sp	0.995874	2;3;4	S	KVDANESEKSSPW	4.12874e-10	112.36	_VDANES(ph)EKS(ph)S(ph)PWSPYK_	VDANES(0.996)EKS(0.945)S(0.957)PWS(0.091)PY(0.012)K	6	3	688.586	0.0040339	0.50893	0.50893	0.21816
733	YBR156C	YBR156C	162	162	>YBR156C SLI15 SGDID:S000000360, Chr II from 553194-551098, reverse complement, Verified ORF, Subunit of the conserved chromosomal passenger complex (CPC; Ipl1p-Sli15p-Bir1p-Nbl1p), which regulates kinetochore-microtubule attachments, activation of the sp	0.988451	2;3;4	S	ANESEKSSPWSPY	8.10171e-24	166.49	_VDANESEKS(ph)S(ph)PWSPYKVEK_	VDANES(0.018)EKS(0.988)S(0.988)PWS(0.005)PYKVEK	9	3	780.666	0.26181	1.941	0.50893	1.941
734	YBR156C	YBR156C	163	163	>YBR156C SLI15 SGDID:S000000360, Chr II from 553194-551098, reverse complement, Verified ORF, Subunit of the conserved chromosomal passenger complex (CPC; Ipl1p-Sli15p-Bir1p-Nbl1p), which regulates kinetochore-microtubule attachments, activation of the sp	0.988451	2;3;4	S	NESEKSSPWSPYK	8.10171e-24	166.49	_VDANESEKS(ph)S(ph)PWSPYKVEK_	VDANES(0.018)EKS(0.988)S(0.988)PWS(0.005)PYKVEK	10	3	780.666	0.26181	1.941	0.50893	1.941
735	YBR156C	YBR156C	166	166	>YBR156C SLI15 SGDID:S000000360, Chr II from 553194-551098, reverse complement, Verified ORF, Subunit of the conserved chromosomal passenger complex (CPC; Ipl1p-Sli15p-Bir1p-Nbl1p), which regulates kinetochore-microtubule attachments, activation of the sp	0.759798	4	S	EKSSPWSPYKVEK	0.000996803	65.244	_VDANES(ph)EKS(ph)S(ph)PWS(ph)PYKVEK_	VDANES(0.986)EKS(0.849)S(0.849)PWS(0.76)PY(0.555)KVEK	13	3	833.977	-0.35979	0.29736	0.29736
736	YBR156C	YBR156C	181	181	>YBR156C SLI15 SGDID:S000000360, Chr II from 553194-551098, reverse complement, Verified ORF, Subunit of the conserved chromosomal passenger complex (CPC; Ipl1p-Sli15p-Bir1p-Nbl1p), which regulates kinetochore-microtubule attachments, activation of the sp	0.972571	2	S	RESSKTSESPINT	1.73492e-32	179.19	_VLRESSKTS(ph)ES(ph)PINTK_	VLRESSKT(0.028)S(0.973)ES(1)PINTK	9	3	645.966	-0.32643	1.1367		1.1367
737	YBR156C	YBR156C	183	183	>YBR156C SLI15 SGDID:S000000360, Chr II from 553194-551098, reverse complement, Verified ORF, Subunit of the conserved chromosomal passenger complex (CPC; Ipl1p-Sli15p-Bir1p-Nbl1p), which regulates kinetochore-microtubule attachments, activation of the sp	0.999644	2	S	SSKTSESPINTKR	1.73492e-32	179.19	_VLRESSKTS(ph)ES(ph)PINTK_	VLRESSKT(0.028)S(0.973)ES(1)PINTK	11	3	645.966	-0.32643	1.1537		1.1537
738	YBR157C	YBR157C	24	24	>YBR157C ICS2 SGDID:S000000361, Chr II from 554304-553537, reverse complement, Verified ORF, Protein of unknown function; null mutation does not confer any obvious defects in growth, spore germination, viability, or carbohydrate utilization	0.880386	2	S	PTTGSQSSTSIKS	7.20248e-13	127.41	_ERERISTFSFPTTGSQS(ph)STS(ph)IK_	ERERISTFSFPTTGSQS(0.88)S(0.271)T(0.234)S(0.615)IK	17	4	652.294	-0.20185	1.5172	1.5172	0.4427
740	YBR157C	YBR157C	27	27	>YBR157C ICS2 SGDID:S000000361, Chr II from 554304-553537, reverse complement, Verified ORF, Protein of unknown function; null mutation does not confer any obvious defects in growth, spore germination, viability, or carbohydrate utilization	0.818824	2	S	GSQSSTSIKSLGS	7.20248e-13	127.41	_ERERISTFSFPTTGSQS(ph)STS(ph)IK_	ERERISTFSFPT(0.006)T(0.03)GS(0.03)QS(0.739)S(0.193)T(0.182)S(0.819)IK	20	3	869.389	0.51938	0.4427	0.98615	0.4427
741	YBR157C	YBR157C	184	184	>YBR157C ICS2 SGDID:S000000361, Chr II from 554304-553537, reverse complement, Verified ORF, Protein of unknown function; null mutation does not confer any obvious defects in growth, spore germination, viability, or carbohydrate utilization	0.985855	2	S	LDKEYHSSPDTSY	2.64968e-12	101.29	_EYHS(ph)S(ph)PDTSYTHQMSPK_	EYHS(0.986)S(0.986)PDT(0.023)S(0.004)YT(0.001)HQMSPK	4	3	718.934	-0.81295	0.4059	0.43555	0.37827
742	YBR157C	YBR157C	185	185	>YBR157C ICS2 SGDID:S000000361, Chr II from 554304-553537, reverse complement, Verified ORF, Protein of unknown function; null mutation does not confer any obvious defects in growth, spore germination, viability, or carbohydrate utilization	0.985855	2	S	DKEYHSSPDTSYT	2.64968e-12	101.29	_EYHS(ph)S(ph)PDTSYTHQMSPK_	EYHS(0.986)S(0.986)PDT(0.023)S(0.004)YT(0.001)HQMSPK	5	3	718.934	-0.81295	0.4059	0.43555	0.37827
743	YBR157C	YBR157C	160	160	>YBR157C ICS2 SGDID:S000000361, Chr II from 554304-553537, reverse complement, Verified ORF, Protein of unknown function; null mutation does not confer any obvious defects in growth, spore germination, viability, or carbohydrate utilization	0.994975	2	S	FIDGYDSNSSIGV	4.58605e-24	152.17	_PNFIDGYDS(ph)NSS(ph)IGVNSRK_	PNFIDGYDS(0.995)NS(0.223)S(0.782)IGVNSRK	9	3	743.979	-0.5551	0.55539		0.55539
745	YBR157C	YBR157C	163	163	>YBR157C ICS2 SGDID:S000000361, Chr II from 554304-553537, reverse complement, Verified ORF, Protein of unknown function; null mutation does not confer any obvious defects in growth, spore germination, viability, or carbohydrate utilization	0.782062	2	S	GYDSNSSIGVNSR	4.58605e-24	152.17	_PNFIDGYDS(ph)NSS(ph)IGVNSRK_	PNFIDGYDS(0.995)NS(0.223)S(0.782)IGVNSRK	12	3	743.979	-0.5551	0.55539		0.55539
748	YBR157C	YBR157C	175	175	>YBR157C ICS2 SGDID:S000000361, Chr II from 554304-553537, reverse complement, Verified ORF, Protein of unknown function; null mutation does not confer any obvious defects in growth, spore germination, viability, or carbohydrate utilization	1	2;3	S	RKTSLASSFLDKE	1.53571e-12	132.05	_TSLAS(ph)S(ph)FLDK_	TSLAS(1)S(1)FLDK	5	2	614.749	-0.10533	0.27601	0.30325	0.23163
749	YBR157C	YBR157C	176	176	>YBR157C ICS2 SGDID:S000000361, Chr II from 554304-553537, reverse complement, Verified ORF, Protein of unknown function; null mutation does not confer any obvious defects in growth, spore germination, viability, or carbohydrate utilization	1	2;3	S	KTSLASSFLDKEY	2.14754e-06	132.05	_TSLAS(ph)S(ph)FLDK_	TSLAS(1)S(1)FLDK	6	2	614.749	-0.10533	0.27601	0.30325	0.23163
750	YBR157C	YBR157C	30	30	>YBR157C ICS2 SGDID:S000000361, Chr II from 554304-553537, reverse complement, Verified ORF, Protein of unknown function; null mutation does not confer any obvious defects in growth, spore germination, viability, or carbohydrate utilization	0.999989	3	S	SSTSIKSLGSPLY	5.40755e-33	181.93	_S(ph)LGSPLYGRFSSLSS(ph)TES(ph)QFDSSK_	S(1)LGSPLYGRFSSLS(0.042)S(0.794)T(0.341)ES(0.822)QFDS(0.001)S(0.001)K	1	3	936.38	1.4085	1.0052	1.0052	0.81243
751	YBR157C	YBR157C	33	33	>YBR157C ICS2 SGDID:S000000361, Chr II from 554304-553537, reverse complement, Verified ORF, Protein of unknown function; null mutation does not confer any obvious defects in growth, spore germination, viability, or carbohydrate utilization	0.896006	3	S	SIKSLGSPLYGRF	3.90066e-14	123.95	_SLGS(ph)PLYGRFSSLSST(ph)ES(ph)QFDSSK_	S(0.104)LGS(0.896)PLY(0.002)GRFS(0.022)S(0.019)LS(0.08)S(0.444)T(0.483)ES(0.828)QFDS(0.059)S(0.064)K	4	3	936.38	0.59318	0.92977		0.92977
754	YBR157C	YBR157C	43	43	>YBR157C ICS2 SGDID:S000000361, Chr II from 554304-553537, reverse complement, Verified ORF, Protein of unknown function; null mutation does not confer any obvious defects in growth, spore germination, viability, or carbohydrate utilization	0.806384	3	S	GRFSSLSSTESQF	3.02632e-14	125.02	_SLGSPLY(ph)GRFSSLS(ph)S(ph)TESQFDSSK_	SLGS(0.018)PLY(0.471)GRFS(0.283)S(0.311)LS(0.806)S(0.502)T(0.479)ES(0.126)QFDS(0.001)S(0.001)K	14	3	936.38	0.75983	0.90227	0.30138	0.90227
755	YBR157C	YBR157C	44	44	>YBR157C ICS2 SGDID:S000000361, Chr II from 554304-553537, reverse complement, Verified ORF, Protein of unknown function; null mutation does not confer any obvious defects in growth, spore germination, viability, or carbohydrate utilization	0.794272	2;3	S	RFSSLSSTESQFD	5.40755e-33	181.93	_S(ph)LGSPLYGRFSSLSS(ph)TES(ph)QFDSSK_	S(1)LGSPLYGRFSSLS(0.042)S(0.794)T(0.341)ES(0.822)QFDS(0.001)S(0.001)K	15	3	936.38	1.4085	0.40257	0.99739	0.40257
756	YBR157C	YBR157C	47	47	>YBR157C ICS2 SGDID:S000000361, Chr II from 554304-553537, reverse complement, Verified ORF, Protein of unknown function; null mutation does not confer any obvious defects in growth, spore germination, viability, or carbohydrate utilization	0.828105	3	S	SLSSTESQFDSSK	5.40755e-33	181.93	_SLGS(ph)PLYGRFSSLSST(ph)ES(ph)QFDSSK_	S(0.104)LGS(0.896)PLY(0.002)GRFS(0.022)S(0.019)LS(0.08)S(0.444)T(0.483)ES(0.828)QFDS(0.059)S(0.064)K	18	3	936.38	0.59318	0.96298	0.99739	0.92977
762	YBR196C	YBR196C	534	534	>YBR196C PGI1 SGDID:S000000400, Chr II from 613895-612231, reverse complement, Verified ORF, Glycolytic enzyme phosphoglucose isomerase, catalyzes the interconversion of glucose-6-phosphate and fructose-6-phosphate; required for cell cycle progression and	0.968737	1;2	S	KELDNSSTISTHD	9.79053e-81	266.69	_ELDNSS(ph)TIS(ph)THDASTNGLINQFK_	ELDNS(0.001)S(0.969)T(0.034)IS(0.83)T(0.165)HDASTNGLINQFK	6	3	884.712	-0.55795	0.25739	0.54892	0.25739
763	YBR196C	YBR196C	537	537	>YBR196C PGI1 SGDID:S000000400, Chr II from 613895-612231, reverse complement, Verified ORF, Glycolytic enzyme phosphoglucose isomerase, catalyzes the interconversion of glucose-6-phosphate and fructose-6-phosphate; required for cell cycle progression and	0.890835	2	S	DNSSTISTHDAST	9.79053e-81	266.69	_ELDNSS(ph)TIS(ph)THDASTNGLINQFK_	ELDNS(0.31)S(0.682)T(0.009)IS(0.891)T(0.109)HDASTNGLINQFK	9	3	884.712	-0.19391	0.53001	0.54892	0.52209
765	YBR196C	YBR196C	2	2	>YBR196C PGI1 SGDID:S000000400, Chr II from 613895-612231, reverse complement, Verified ORF, Glycolytic enzyme phosphoglucose isomerase, catalyzes the interconversion of glucose-6-phosphate and fructose-6-phosphate; required for cell cycle progression and	0.999932	2	S	_____MSNNSFTN	0.00385623	59.898	_(ac)S(ph)NNS(ph)FTNFK_	S(1)NNS(0.997)FT(0.003)NFK	1	2	630.72	0.076078	0.33825		0.33825
766	YBR196C	YBR196C	5	5	>YBR196C PGI1 SGDID:S000000400, Chr II from 613895-612231, reverse complement, Verified ORF, Glycolytic enzyme phosphoglucose isomerase, catalyzes the interconversion of glucose-6-phosphate and fructose-6-phosphate; required for cell cycle progression and	0.996619	2	S	__MSNNSFTNFKL	0.00385623	59.898	_(ac)S(ph)NNS(ph)FTNFK_	S(1)NNS(0.997)FT(0.003)NFK	4	2	630.72	0.076078	0.33825		0.33825
767	YBR197C	YBR197C	48	48	>YBR197C YBR197C SGDID:S000000401, Chr II from 615851-615198, reverse complement, Uncharacterized ORF, Putative protein of unknown function; green fluorescent protein (GFP)-fusion protein localizes to the cytoplasm and nucleus; YBR197C is not an essential	0.795195	3	S	KDKRKGSSDSTAS	4.21576e-23	151.73	_RKGS(ph)S(ph)DSTAS(ph)IMGSSNALPTK_	RKGS(0.795)S(0.386)DS(0.411)T(0.411)AS(0.997)IMGSSNALPTK	4	3	778.986	-0.41025	1.9359	1.8968	1.9757
770	YBR197C	YBR197C	54	54	>YBR197C YBR197C SGDID:S000000401, Chr II from 615851-615198, reverse complement, Uncharacterized ORF, Putative protein of unknown function; green fluorescent protein (GFP)-fusion protein localizes to the cytoplasm and nucleus; YBR197C is not an essential	0.997487	3	S	SSDSTASIMGSSN	4.21576e-23	151.73	_RKGS(ph)S(ph)DSTAS(ph)IMGSSNALPTK_	RKGS(0.795)S(0.386)DS(0.411)T(0.411)AS(0.997)IMGSSNALPTK	10	3	778.986	-0.41025	1.9359	1.8968	1.9757
773	YBR197C	YBR197C	26	26	>YBR197C YBR197C SGDID:S000000401, Chr II from 615851-615198, reverse complement, Uncharacterized ORF, Putative protein of unknown function; green fluorescent protein (GFP)-fusion protein localizes to the cytoplasm and nucleus; YBR197C is not an essential	0.881588	2	S	NRRKSSSQEGNPQ	2.92381e-16	139.58	_S(ph)SS(ph)QEGNPQLVQLK_	S(0.559)S(0.559)S(0.882)QEGNPQLVQLK	3	2	837.86	-0.091309	3.9674	3.9674	4.6775
774	YBR198C	YBR198C	411	411	>YBR198C TAF5 SGDID:S000000402, Chr II from 618518-616122, reverse complement, Verified ORF, Subunit (90 kDa) of TFIID and SAGA complexes, involved in RNA polymerase II transcription initiation and in chromatin modification	1	1;2;3	S	DGEKKDSNLSSPA	3.69175e-44	185.7	_KDS(ph)NLS(ph)S(ph)PARDILPLPPK_	KDS(1)NLS(1)S(1)PARDILPLPPK	3	3	730	0.068398	1.0552	2.2099	1.0552
775	YBR198C	YBR198C	414	414	>YBR198C TAF5 SGDID:S000000402, Chr II from 618518-616122, reverse complement, Verified ORF, Subunit (90 kDa) of TFIID and SAGA complexes, involved in RNA polymerase II transcription initiation and in chromatin modification	1	2;3	S	KKDSNLSSPARDI	9.69663e-34	177.3	_KDS(ph)NLS(ph)S(ph)PARDILPLPPK_	KDS(1)NLS(1)S(1)PARDILPLPPK	6	3	730	0.068398	0.58132	0.33798	1.4319
776	YBR198C	YBR198C	415	415	>YBR198C TAF5 SGDID:S000000402, Chr II from 618518-616122, reverse complement, Verified ORF, Subunit (90 kDa) of TFIID and SAGA complexes, involved in RNA polymerase II transcription initiation and in chromatin modification	1	2;3	S	KDSNLSSPARDIL	3.69175e-44	185.7	_KDS(ph)NLS(ph)S(ph)PARDILPLPPK_	KDS(1)NLS(1)S(1)PARDILPLPPK	7	3	730	0.068398	2.1836	2.1833	2.1977
779	YBR200W	YBR200W	255	255	>YBR200W BEM1 SGDID:S000000404, Chr II from 620867-622522, Verified ORF, Protein containing SH3-domains, involved in establishing cell polarity and morphogenesis; functions as a scaffold protein for complexes that include Cdc24p, Ste5p, Ste20p, and Rsr1p	1	2	S	YKASNISLGSVEQ	2.20378e-39	185.44	_ASNIS(ph)LGS(ph)VEQQQQQSITKPQNK_	ASNIS(1)LGS(1)VEQQQQQSITKPQNK	5	4	669.062	0.41536	4.8129	6.0369	4.637
780	YBR200W	YBR200W	258	258	>YBR200W BEM1 SGDID:S000000404, Chr II from 620867-622522, Verified ORF, Protein containing SH3-domains, involved in establishing cell polarity and morphogenesis; functions as a scaffold protein for complexes that include Cdc24p, Ste5p, Ste20p, and Rsr1p	1	2	S	SNISLGSVEQQQQ	2.20378e-39	185.44	_ASNIS(ph)LGS(ph)VEQQQQQSITKPQNK_	ASNIS(1)LGS(1)VEQQQQQSITKPQNK	8	4	669.062	0.41536	4.8129	6.0369	4.637
782	YBR200W	YBR200W	458	458	>YBR200W BEM1 SGDID:S000000404, Chr II from 620867-622522, Verified ORF, Protein containing SH3-domains, involved in establishing cell polarity and morphogenesis; functions as a scaffold protein for complexes that include Cdc24p, Ste5p, Ste20p, and Rsr1p	1	1;2	S	KLNKKLSDLSLSG	3.95368e-21	202.84	_KLS(ph)DLS(ph)LSGSK_	KLS(1)DLS(1)LSGSK	3	2	647.788	-0.29262	1.2094	0.62886	1.2094
783	YBR200W	YBR200W	461	461	>YBR200W BEM1 SGDID:S000000404, Chr II from 620867-622522, Verified ORF, Protein containing SH3-domains, involved in establishing cell polarity and morphogenesis; functions as a scaffold protein for complexes that include Cdc24p, Ste5p, Ste20p, and Rsr1p	0.999915	2	S	KKLSDLSLSGSKQ	3.95368e-21	202.84	_KLS(ph)DLS(ph)LSGSK_	KLS(1)DLS(1)LSGSK	6	2	647.788	-0.29262	0.59748	0.62886	0.44656
784	YBR200W	YBR200W	47	47	>YBR200W BEM1 SGDID:S000000404, Chr II from 620867-622522, Verified ORF, Protein containing SH3-domains, involved in establishing cell polarity and morphogenesis; functions as a scaffold protein for complexes that include Cdc24p, Ste5p, Ste20p, and Rsr1p	0.809706	2;3	S	VPVRYLSSSSTPV	2.64353e-08	81.949	_TVPVRYLS(ph)SSS(ph)T(ph)PVK_	T(0.001)VPVRY(0.001)LS(0.81)S(0.162)S(0.054)S(0.974)T(0.998)PVK	8	2	930.901	1.3715	0.08368	0.08368	0.6575
787	YBR200W	YBR200W	50	50	>YBR200W BEM1 SGDID:S000000404, Chr II from 620867-622522, Verified ORF, Protein containing SH3-domains, involved in establishing cell polarity and morphogenesis; functions as a scaffold protein for complexes that include Cdc24p, Ste5p, Ste20p, and Rsr1p	0.97409	2;3	S	RYLSSSSTPVKSQ	0.000132465	75.611	_TVPVRYLS(ph)SSS(ph)T(ph)PVK_	T(0.001)VPVRY(0.001)LS(0.81)S(0.162)S(0.054)S(0.974)T(0.998)PVK	11	2	930.901	1.3715	0.21212	0.21212	0.048762
793	YBR202W	YBR202W	816	816	>YBR202W MCM7 SGDID:S000000406, Chr II from 625767-628304, Verified ORF, Component of the hexameric MCM complex, which is important for priming origins of DNA replication in G1 and becomes an active ATP-dependent helicase that promotes DNA melting and elo	0.999986	2;3	S	DTDQEDSLVSTPK	5.93513e-90	268.88	_FVDDGTM(ox)DT(ph)DQEDS(ph)LVST(ph)PK_	FVDDGTMDT(1)DQEDS(1)LVS(0.03)T(0.97)PK	14	3	819.289	0.35848	1.3679	1.5223	1.229
798	YBR207W	YBR207W	441	441	>YBR207W FTH1 SGDID:S000000411, Chr II from 635141-636538, Verified ORF, Putative high affinity iron transporter involved in transport of intravacuolar stores of iron; forms complex with Fet5p; expression is regulated by iron; proposed to play indirect ro	0.928036	2	S	ELNSSTSEPDSQR	1.21663e-07	92.426	_HHTSELNSSTS(ph)EPDS(ph)QRRSK_	HHTSELNSS(0.002)T(0.048)S(0.928)EPDS(0.588)QRRS(0.434)K	11	4	611.506	-0.3307	4.0957		4.0957
803	YBR211C	YBR211C	41	41	>YBR211C AME1 SGDID:S000000415, Chr II from 647127-646153, reverse complement, Verified ORF, Essential kinetochore protein associated with microtubules and spindle pole bodies; component of the kinetochore sub-complex COMA (Ctf19p, Okp1p, Mcm21p, Ame1p);	0.999985	2;3;4	S	VYREENSPIQSPV	2.93216e-94	284.48	_TPNAVYREENS(ph)PIQS(ph)PVQPILS(ph)S(ph)PK_	TPNAVYREENS(1)PIQS(1)PVQPILS(1)S(1)PK	11	3	1024.44	0.70322	1.127	0.26629	1.127
804	YBR211C	YBR211C	45	45	>YBR211C AME1 SGDID:S000000415, Chr II from 647127-646153, reverse complement, Verified ORF, Essential kinetochore protein associated with microtubules and spindle pole bodies; component of the kinetochore sub-complex COMA (Ctf19p, Okp1p, Mcm21p, Ame1p);	1	2;3;4	S	ENSPIQSPVQPIL	2.93216e-94	284.48	_TPNAVYREENS(ph)PIQS(ph)PVQPILS(ph)S(ph)PK_	TPNAVYREENS(1)PIQS(1)PVQPILS(1)S(1)PK	15	3	1024.44	0.70322	1.127	0.35028	1.127
805	YBR211C	YBR211C	52	52	>YBR211C AME1 SGDID:S000000415, Chr II from 647127-646153, reverse complement, Verified ORF, Essential kinetochore protein associated with microtubules and spindle pole bodies; component of the kinetochore sub-complex COMA (Ctf19p, Okp1p, Mcm21p, Ame1p);	1	3;4	S	PVQPILSSPKLAN	2.93216e-94	284.48	_TPNAVYREENS(ph)PIQS(ph)PVQPILS(ph)S(ph)PK_	TPNAVYREENS(1)PIQS(1)PVQPILS(1)S(1)PK	22	3	1024.44	0.70322	0.397	0.35028	0.397
806	YBR211C	YBR211C	53	53	>YBR211C AME1 SGDID:S000000415, Chr II from 647127-646153, reverse complement, Verified ORF, Essential kinetochore protein associated with microtubules and spindle pole bodies; component of the kinetochore sub-complex COMA (Ctf19p, Okp1p, Mcm21p, Ame1p);	1	3;4	S	VQPILSSPKLANS	2.93216e-94	284.48	_TPNAVYREENS(ph)PIQS(ph)PVQPILS(ph)S(ph)PK_	TPNAVYREENS(1)PIQS(1)PVQPILS(1)S(1)PK	23	3	1024.44	0.70322	0.397	0.35028	0.397
812	YBR215W	YBR215W	47	47	>YBR215W HPC2 SGDID:S000000419, Chr II from 653351-653363,653448-655312, Verified ORF, Subunit of the HIR complex, a nucleosome assembly complex involved in regulation of histone gene transcription; mutants display synthetic defects with subunits of FACT,	0.956043	1	S	IKKETGSDSEDLF	2.96509e-05	78.401	_ETGS(ph)DSEDLFNK_	ET(0.003)GS(0.956)DS(0.04)EDLFNK	4	2	711.277	-0.19576	0.88606	0.95579	0.82948
815	YBR215W	YBR215W	126	126	>YBR215W HPC2 SGDID:S000000419, Chr II from 653351-653363,653448-655312, Verified ORF, Subunit of the HIR complex, a nucleosome assembly complex involved in regulation of histone gene transcription; mutants display synthetic defects with subunits of FACT,	0.999989	2	S	VELYQHSPSPVMT	5.19385e-52	213.05	_NTVELYQHS(ph)PS(ph)PVM(ox)TTNK_	NTVELYQHS(1)PS(1)PVMTTNK	9	3	741.313	-1.1115	13.072	3.1058	13.072
816	YBR215W	YBR215W	128	128	>YBR215W HPC2 SGDID:S000000419, Chr II from 653351-653363,653448-655312, Verified ORF, Subunit of the HIR complex, a nucleosome assembly complex involved in regulation of histone gene transcription; mutants display synthetic defects with subunits of FACT,	0.999971	2	S	LYQHSPSPVMTTN	5.19385e-52	213.05	_NTVELYQHS(ph)PS(ph)PVM(ox)TTNK_	NTVELYQHS(1)PS(1)PVMTTNK	11	3	741.313	-1.1115	13.072	3.1058	13.072
817	YBR215W	YBR215W	435	435	>YBR215W HPC2 SGDID:S000000419, Chr II from 653351-653363,653448-655312, Verified ORF, Subunit of the HIR complex, a nucleosome assembly complex involved in regulation of histone gene transcription; mutants display synthetic defects with subunits of FACT,	1	2	S	VAAPTVSPPKILQ	2.37374e-09	103.5	_RLVAAPT(ph)VS(ph)PPK_	RLVAAPT(1)VS(1)PPK	9	3	465.898	-0.16356	4.3416	4.4029	4.285
818	YBR215W	YBR215W	507	507	>YBR215W HPC2 SGDID:S000000419, Chr II from 653351-653363,653448-655312, Verified ORF, Subunit of the HIR complex, a nucleosome assembly complex involved in regulation of histone gene transcription; mutants display synthetic defects with subunits of FACT,	1	2;3	S	NLLMQLSDHSNGS	1.17333e-18	133.1	_RNLLMQLS(ph)DHS(ph)NGS(ph)LEK_	RNLLMQLS(1)DHS(1)NGS(1)LEK	8	4	546.225	-0.1468	1.9442	2.1108	1.8591
819	YBR215W	YBR215W	510	510	>YBR215W HPC2 SGDID:S000000419, Chr II from 653351-653363,653448-655312, Verified ORF, Subunit of the HIR complex, a nucleosome assembly complex involved in regulation of histone gene transcription; mutants display synthetic defects with subunits of FACT,	1	2;3	S	MQLSDHSNGSLEK	1.83828e-33	171.29	_RNLLMQLS(ph)DHS(ph)NGS(ph)LEK_	RNLLMQLS(1)DHS(1)NGS(1)LEK	11	4	546.225	-0.1468	3.5227	4.5792	2.6536
820	YBR215W	YBR215W	513	513	>YBR215W HPC2 SGDID:S000000419, Chr II from 653351-653363,653448-655312, Verified ORF, Subunit of the HIR complex, a nucleosome assembly complex involved in regulation of histone gene transcription; mutants display synthetic defects with subunits of FACT,	1	2;3	S	SDHSNGSLEKEKD	1.83828e-33	171.29	_RNLLMQLS(ph)DHS(ph)NGS(ph)LEK_	RNLLMQLS(1)DHS(1)NGS(1)LEK	14	4	546.225	-0.1468	3.9874	4.5792	3.5227
821	YBR218C;YGL062W	YBR218C	513;512	513	>YBR218C PYC2 SGDID:S000000422, Chr II from 662244-658702, reverse complement, Verified ORF, Pyruvate carboxylase isoform, cytoplasmic enzyme that converts pyruvate to oxaloacetate; highly similar to isoform Pyc1p but differentially regulated; mutations i	0.999995	1	S	KLKSNPSVPHLHD	4.134e-11	116.65	_SNPS(ph)VPHLHDAQGNVINVTK_	SNPS(1)VPHLHDAQGNVINVTK	4	4	552.521	-0.43892	1.7318	1.7287	1.7923
826	YBR225W	YBR225W	580	580	>YBR225W YBR225W SGDID:S000000429, Chr II from 670622-673324, Uncharacterized ORF, Putative protein of unknown function; non-essential gene identified in a screen for mutants affected in mannosylphophorylation of cell wall components	0.778347	2	S	TTSPSVSPSISSS	0.000106878	73.548	_HSQLASTSHTTS(ph)PSVS(ph)PSISSSSSPK_	HSQLAS(0.016)T(0.017)S(0.019)HT(0.021)T(0.128)S(0.704)PS(0.127)VS(0.778)PS(0.104)IS(0.02)S(0.02)S(0.02)S(0.02)S(0.004)PK	16	3	915.399	-0.89817	1.628	1.628
828	YBR225W	YBR225W	584	584	>YBR225W YBR225W SGDID:S000000429, Chr II from 670622-673324, Uncharacterized ORF, Putative protein of unknown function; non-essential gene identified in a screen for mutants affected in mannosylphophorylation of cell wall components	0.896164	2	S	SVSPSISSSSSPK	7.98832e-27	165.87	_HSQLASTSHTTSPSVSPSIS(ph)S(ph)SSSPK_	HSQLASTSHTTSPSVSPS(0.023)IS(0.896)S(0.34)S(0.29)S(0.246)S(0.205)PK	20	3	915.399	-0.49598	1.0906	1.2419	1.0796
839	YBR225W	YBR225W	668	668	>YBR225W YBR225W SGDID:S000000429, Chr II from 670622-673324, Uncharacterized ORF, Putative protein of unknown function; non-essential gene identified in a screen for mutants affected in mannosylphophorylation of cell wall components	0.822818	3;4;5	S	PLSSPISSNSDNS	7.12153e-23	132.57	_RSSNAQLQPEDEPPLSSPIS(ph)S(ph)NS(ph)DNS(ph)FPNEGLDRAK_	RSSNAQLQPEDEPPLS(0.172)S(0.445)PIS(0.823)S(0.823)NS(0.82)DNS(0.917)FPNEGLDRAK	20	4	1051.68	0.18448	4.46	4.46	4.4766
840	YBR225W	YBR225W	669	669	>YBR225W YBR225W SGDID:S000000429, Chr II from 670622-673324, Uncharacterized ORF, Putative protein of unknown function; non-essential gene identified in a screen for mutants affected in mannosylphophorylation of cell wall components	0.822818	3;4;5	S	LSSPISSNSDNSF	7.12153e-23	132.57	_RSSNAQLQPEDEPPLSSPIS(ph)S(ph)NS(ph)DNS(ph)FPNEGLDRAK_	RSSNAQLQPEDEPPLS(0.172)S(0.445)PIS(0.823)S(0.823)NS(0.82)DNS(0.917)FPNEGLDRAK	21	4	1051.68	0.18448	4.46	4.46	4.4766
841	YBR225W	YBR225W	671	671	>YBR225W YBR225W SGDID:S000000429, Chr II from 670622-673324, Uncharacterized ORF, Putative protein of unknown function; non-essential gene identified in a screen for mutants affected in mannosylphophorylation of cell wall components	0.820415	3;4;5	S	SPISSNSDNSFPN	7.12153e-23	132.57	_RSSNAQLQPEDEPPLSSPIS(ph)S(ph)NS(ph)DNS(ph)FPNEGLDRAK_	RSSNAQLQPEDEPPLS(0.172)S(0.445)PIS(0.823)S(0.823)NS(0.82)DNS(0.917)FPNEGLDRAK	23	4	1051.68	0.18448	4.46	4.46	4.4766
842	YBR225W	YBR225W	674	674	>YBR225W YBR225W SGDID:S000000429, Chr II from 670622-673324, Uncharacterized ORF, Putative protein of unknown function; non-essential gene identified in a screen for mutants affected in mannosylphophorylation of cell wall components	0.917176	2;3;4;5	S	SSNSDNSFPNEGL	7.12153e-23	132.57	_RSSNAQLQPEDEPPLSSPIS(ph)S(ph)NS(ph)DNS(ph)FPNEGLDRAK_	RSSNAQLQPEDEPPLS(0.172)S(0.445)PIS(0.823)S(0.823)NS(0.82)DNS(0.917)FPNEGLDRAK	26	4	1051.68	0.18448	2.5725	2.5725	4.4766
843	YBR230C	YBR230C	15	15	>YBR230C OM14 SGDID:S000000434, Chr II from 680045-680035,679937-679544, reverse complement, Verified ORF, Integral mitochondrial outer membrane protein; abundance is decreased in cells grown in glucose relative to other carbon sources; appears to contain	0.999487	1;5	S	SNASPNSDSEDGH	5.57497e-104	303.6	_HDSNASPNS(ph)DSEDGHHHNNKK_	HDSNASPNS(0.999)DS(0.001)EDGHHHNNKK	9	3	802.986	-0.93467	1.1844	1.267	1.1501
844	YBR231C	YBR231C	40	40	>YBR231C SWC5 SGDID:S000000435, Chr II from 683085-682174, reverse complement, Verified ORF, Protein of unknown function, component of the SWR1 complex, which exchanges histone variant H2AZ (Htz1p) for chromatin-bound histone H2A	1	2;3	S	DKLGGGSDDSDAS	5.19618e-37	188.64	_LGGGS(ph)DDS(ph)DAS(ph)DGGDDYDDGVNRDK_	LGGGS(1)DDS(1)DAS(1)DGGDDYDDGVNRDK	5	3	914.63	-0.068658	0.42551	0.42551
845	YBR231C	YBR231C	43	43	>YBR231C SWC5 SGDID:S000000435, Chr II from 683085-682174, reverse complement, Verified ORF, Protein of unknown function, component of the SWR1 complex, which exchanges histone variant H2AZ (Htz1p) for chromatin-bound histone H2A	1	2;3	S	GGGSDDSDASDGG	6.59322e-94	278.5	_LGGGSDDS(ph)DAS(ph)DGGDDYDDGVNRDK_	LGGGSDDS(1)DAS(1)DGGDDYDDGVNRDK	8	3	887.975	0.40003	0.43912	0.48418	0.39825
846	YBR231C	YBR231C	46	46	>YBR231C SWC5 SGDID:S000000435, Chr II from 683085-682174, reverse complement, Verified ORF, Protein of unknown function, component of the SWR1 complex, which exchanges histone variant H2AZ (Htz1p) for chromatin-bound histone H2A	1	2;3	S	SDDSDASDGGDDY	6.59322e-94	278.5	_LGGGSDDS(ph)DAS(ph)DGGDDYDDGVNRDK_	LGGGSDDS(1)DAS(1)DGGDDYDDGVNRDK	11	3	887.975	0.40003	0.42551	0.4539	0.39825
849	YBR237W	YBR237W	512	512	>YBR237W PRP5 SGDID:S000000441, Chr II from 691964-694513, Verified ORF, RNA helicase in the DEAD-box family, necessary for prespliceosome formation, bridges U1 and U2 snRNPs and enables stable U2 snRNP association with intron RNA	0.999996	2	S	FFDEVQSENDGQS	2.23053e-59	237.97	_FDNLVQLIHERSEFFDEVQS(ph)ENDGQS(ph)SDVEEVDAK_	FDNLVQLIHERSEFFDEVQS(1)ENDGQS(0.674)S(0.326)DVEEVDAK	20	4	1054.45	-0.26849	0.87183	0.88813	0.85661
851	YBR237W	YBR237W	519	519	>YBR237W PRP5 SGDID:S000000441, Chr II from 691964-694513, Verified ORF, RNA helicase in the DEAD-box family, necessary for prespliceosome formation, bridges U1 and U2 snRNPs and enables stable U2 snRNP association with intron RNA	0.858472	2	S	ENDGQSSDVEEVD	2.23053e-59	237.97	_FDNLVQLIHERSEFFDEVQS(ph)ENDGQSS(ph)DVEEVDAK_	FDNLVQLIHERSEFFDEVQS(1)ENDGQS(0.142)S(0.858)DVEEVDAK	27	4	1054.45	0.89605	0.87184	0.88813	0.85585
853	YBR245C	YBR245C	691	691	>YBR245C ISW1 SGDID:S000000449, Chr II from 711534-708145, reverse complement, Verified ORF, Member of the imitation-switch (ISWI) class of ATP-dependent chromatin remodeling complexes; ATPase that forms a complex with Ioc2p and Ioc4p to regulate transcri	0.909102	4	S	SGTSTGSAGTPEP	2.56656e-05	65.92	_SGTS(ph)T(ph)GS(ph)AGT(ph)PEPGSGEKGDDIDLDELLLK_	S(0.473)GT(0.493)S(0.573)T(0.573)GS(0.909)AGT(0.961)PEPGS(0.018)GEKGDDIDLDELLLK	7	3	1089.43	0.81751	7.3054		7.3054
855	YBR249C	YBR249C	2	2	>YBR249C ARO4 SGDID:S000000453, Chr II from 717989-716877, reverse complement, Verified ORF, 3-deoxy-D-arabino-heptulosonate-7-phosphate (DAHP) synthase, catalyzes the first step in aromatic amino acid biosynthesis and is feedback-inhibited by tyrosine or	1	2	S	_____MSESPMFA	1.21387e-14	138.05	_(ac)S(ph)ES(ph)PM(ox)FAANGMPK_	S(1)ES(1)PMFAANGMPK	1	2	792.779	-1.3235	7.6944	7.1134	7.8598
856	YBR249C	YBR249C	4	4	>YBR249C ARO4 SGDID:S000000453, Chr II from 717989-716877, reverse complement, Verified ORF, 3-deoxy-D-arabino-heptulosonate-7-phosphate (DAHP) synthase, catalyzes the first step in aromatic amino acid biosynthesis and is feedback-inhibited by tyrosine or	1	2	S	___MSESPMFAAN	1.21387e-14	138.05	_(ac)S(ph)ES(ph)PM(ox)FAANGMPK_	S(1)ES(1)PMFAANGMPK	3	2	792.779	-1.3235	7.6944	7.1134	7.8598
857	YBR255W	YBR255W	83	83	>YBR255W MTC4 SGDID:S000000459, Chr II from 724451-726535, Verified ORF, Protein of unknown function, required for normal growth rate at 15 degrees C; green fluorescent protein (GFP)-fusion protein localizes to the cytoplasm in a punctate pattern; mtc4 is	1	2	S	KNQQENSVSPILP	1.78263e-43	200.48	_NQQENS(ph)VS(ph)PILPISRSTRIK_	NQQENS(1)VS(1)PILPISRSTRIK	6	3	809.731	0.20181	16.539	23.321	11.152
858	YBR255W	YBR255W	85	85	>YBR255W MTC4 SGDID:S000000459, Chr II from 724451-726535, Verified ORF, Protein of unknown function, required for normal growth rate at 15 degrees C; green fluorescent protein (GFP)-fusion protein localizes to the cytoplasm in a punctate pattern; mtc4 is	0.999996	2	S	QQENSVSPILPIS	1.78263e-43	200.48	_NQQENS(ph)VS(ph)PILPISRSTRIK_	NQQENS(1)VS(1)PILPISRSTRIK	8	3	809.731	0.20181	16.539	23.321	11.152
860	YBR255W	YBR255W	470	470	>YBR255W MTC4 SGDID:S000000459, Chr II from 724451-726535, Verified ORF, Protein of unknown function, required for normal growth rate at 15 degrees C; green fluorescent protein (GFP)-fusion protein localizes to the cytoplasm in a punctate pattern; mtc4 is	0.989266	2;3	S	GKTSNRSLRAEGE	1.74597e-07	92.833	_T(ph)SNRS(ph)LRAEGEQALESDK_	T(0.505)S(0.505)NRS(0.989)LRAEGEQALESDK	5	3	717.642	-0.25245	1.4471	1.5097	1.427
861	YBR255W	YBR255W	481	481	>YBR255W MTC4 SGDID:S000000459, Chr II from 724451-726535, Verified ORF, Protein of unknown function, required for normal growth rate at 15 degrees C; green fluorescent protein (GFP)-fusion protein localizes to the cytoplasm in a punctate pattern; mtc4 is	1	2;3	S	GEQALESDKELPN	1.74597e-07	92.833	_T(ph)SNRSLRAEGEQALES(ph)DK_	T(0.366)S(0.268)NRS(0.366)LRAEGEQALES(1)DK	16	3	717.642	0.16093	2.0759	2.812	1.5325
862	YBR260C	YBR260C	345	345	>YBR260C RGD1 SGDID:S000000464, Chr II from 734634-732634, reverse complement, Verified ORF, GTPase-activating protein (RhoGAP) for Rho3p and Rho4p, possibly involved in control of actin cytoskeleton organization	0.905128	1	S	KFAVDPSRNSIPK	0.00146224	64.394	_FAVDPS(ph)RNSIPK_	FAVDPS(0.905)RNS(0.095)IPK	6	3	470.897	0.42644	1.5942	1.5942
863	YBR260C	YBR260C	379	379	>YBR260C RGD1 SGDID:S000000464, Chr II from 734634-732634, reverse complement, Verified ORF, GTPase-activating protein (RhoGAP) for Rho3p and Rho4p, possibly involved in control of actin cytoskeleton organization	0.971094	2	S	PNANLNSATPSLN	6.44899e-50	189.3	_RM(ox)ISTHNESPFLSSSSNTAAVPNANLNS(ph)ATPS(ph)LNTNK_	RMISTHNESPFLSSSSNTAAVPNANLNS(0.971)AT(0.029)PS(0.981)LNT(0.019)NK	28	4	1012.96	-0.090435	9.2318	9.2318
864	YBR260C	YBR260C	383	383	>YBR260C RGD1 SGDID:S000000464, Chr II from 734634-732634, reverse complement, Verified ORF, GTPase-activating protein (RhoGAP) for Rho3p and Rho4p, possibly involved in control of actin cytoskeleton organization	0.981479	2	S	LNSATPSLNTNKQ	6.44899e-50	189.3	_RM(ox)ISTHNESPFLSSSSNTAAVPNANLNS(ph)ATPS(ph)LNTNK_	RMISTHNESPFLSSSSNTAAVPNANLNS(0.971)AT(0.029)PS(0.981)LNT(0.019)NK	32	4	1012.96	-0.090435	7.518	9.2318	6.1223
868	YBR260C	YBR260C	433	433	>YBR260C RGD1 SGDID:S000000464, Chr II from 734634-732634, reverse complement, Verified ORF, GTPase-activating protein (RhoGAP) for Rho3p and Rho4p, possibly involved in control of actin cytoskeleton organization	0.999662	1;3	S	LDPGNNSPQIPEE	1.13185e-10	85.658	_TLDPGNNS(ph)PQIPEELINS(ph)LDS(ph)DRPISHIQTNNNM(ox)PPGVQK_	TLDPGNNS(1)PQIPEELINS(0.5)LDS(0.5)DRPIS(0.5)HIQT(0.5)NNNMPPGVQK	8	5	928.015	0.23366	0.84489	0.84489	0.73819
875	YBR270C	YBR270C	15	15	>YBR270C BIT2 SGDID:S000000474, Chr II from 744393-742756, reverse complement, Uncharacterized ORF, Subunit of TORC2, a membrane-associated complex that regulates actin cytoskeletal dynamics during polarized growth and cell wall integrity; interacts with	0.932647	2	S	RSATSGSLSVTNP	1.82477e-05	70.917	_RS(ph)ATSGS(ph)LSVTNPNIK_	RS(0.353)AT(0.353)S(0.353)GS(0.933)LS(0.009)VTNPNIK	7	3	597.939	-0.10584	2.3236		2.3236
876	YBR270C	YBR270C	166	166	>YBR270C BIT2 SGDID:S000000474, Chr II from 744393-742756, reverse complement, Uncharacterized ORF, Subunit of TORC2, a membrane-associated complex that regulates actin cytoskeletal dynamics during polarized growth and cell wall integrity; interacts with	0.834996	2;3	S	VITGTSSNNISRS	6.70463e-17	140.04	_NYGTVITGTSS(ph)NNIS(ph)RSGSK_	NYGTVITGT(0.003)S(0.083)S(0.835)NNIS(0.47)RS(0.203)GS(0.407)K	11	3	734.986	0.057875	3.1759		3.1759
880	YBR275C	YBR275C	1852	1852	>YBR275C RIF1 SGDID:S000000479, Chr II from 757101-751351, reverse complement, Verified ORF, Protein that binds to the Rap1p C-terminus and acts synergistically with Rif2p to help control telomere length and establish telomeric silencing; deletion results	0.961104	2;3	S	GNEDATSREATPS	3.14761e-13	99.866	_HHEIQLGQAHTEADGEPLLGGDGNEDAT(ph)S(ph)REAT(ph)PSLK_	HHEIQLGQAHTEADGEPLLGGDGNEDAT(0.961)S(0.961)REAT(0.844)PS(0.233)LK	29	4	1030.94	0.13178	0.2355	0.23061	0.24049
881	YBR275C	YBR275C	181	181	>YBR275C RIF1 SGDID:S000000479, Chr II from 757101-751351, reverse complement, Verified ORF, Protein that binds to the Rap1p C-terminus and acts synergistically with Rif2p to help control telomere length and establish telomeric silencing; deletion results	1	2	S	NGNIFTSPYKETR	3.48355e-14	134.88	_LHNGNIFT(ph)S(ph)PYK_	LHNGNIFT(1)S(1)PYK	9	2	775.826	-0.76972	0.11157		0.11157
882	YBR275C	YBR275C	1637	1637	>YBR275C RIF1 SGDID:S000000479, Chr II from 757101-751351, reverse complement, Verified ORF, Protein that binds to the Rap1p C-terminus and acts synergistically with Rif2p to help control telomere length and establish telomeric silencing; deletion results	0.999689	1	S	KVDDLRSDEDEHG	0.000260062	68.845	_VDDLRS(ph)DEDEHGTVAQEK_	VDDLRS(1)DEDEHGTVAQEK	6	3	708.302	-3.8265	0.34732	0.28381	0.42505
886	YBR278W	YBR278W	178	178	>YBR278W DPB3 SGDID:S000000482, Chr II from 760290-760895, Verified ORF, Third-largest subunit of DNA polymerase II (DNA polymerase epsilon), required to maintain fidelity of chromosomal replication and also for inheritance of telomeric silencing; mRNA ab	1	2;3	S	SRFQYKSALDVGE	6.24619e-24	160	_S(ph)ALDVGEHS(ph)DSSDIEVDHTK_	S(1)ALDVGEHS(0.895)DS(0.103)S(0.002)DIEVDHTK	1	3	767.637	0.13543	0.93619		0.93619
887	YBR278W	YBR278W	186	186	>YBR278W DPB3 SGDID:S000000482, Chr II from 760290-760895, Verified ORF, Third-largest subunit of DNA polymerase II (DNA polymerase epsilon), required to maintain fidelity of chromosomal replication and also for inheritance of telomeric silencing; mRNA ab	1	1;2;3	S	LDVGEHSDSSDIE	2.82769e-90	277.45	_SALDVGEHS(ph)DS(ph)S(ph)DIEVDHTK_	SALDVGEHS(1)DS(1)S(1)DIEVDHTK	9	2	1190.93	1.0854	0.52079	0.52079	0.55128
888	YBR278W	YBR278W	188	188	>YBR278W DPB3 SGDID:S000000482, Chr II from 760290-760895, Verified ORF, Third-largest subunit of DNA polymerase II (DNA polymerase epsilon), required to maintain fidelity of chromosomal replication and also for inheritance of telomeric silencing; mRNA ab	1	1;2;3	S	VGEHSDSSDIEVD	9.87496e-135	342.37	_SALDVGEHS(ph)DS(ph)S(ph)DIEVDHTK_	SALDVGEHS(1)DS(1)S(1)DIEVDHTK	11	2	1190.93	1.0854	0.57082	0.57082	0.32276
889	YBR278W	YBR278W	189	189	>YBR278W DPB3 SGDID:S000000482, Chr II from 760290-760895, Verified ORF, Third-largest subunit of DNA polymerase II (DNA polymerase epsilon), required to maintain fidelity of chromosomal replication and also for inheritance of telomeric silencing; mRNA ab	1	1;2;3	S	GEHSDSSDIEVDH	9.87496e-135	342.37	_SALDVGEHS(ph)DS(ph)S(ph)DIEVDHTK_	SALDVGEHS(1)DS(1)S(1)DIEVDHTK	12	2	1190.93	1.0854	0.54322	0.54322	1.0024
891	YBR278W	YBR278W	166	166	>YBR278W DPB3 SGDID:S000000482, Chr II from 760290-760895, Verified ORF, Third-largest subunit of DNA polymerase II (DNA polymerase epsilon), required to maintain fidelity of chromosomal replication and also for inheritance of telomeric silencing; mRNA ab	0.992393	2	S	NDKSTRSVASLLS	6.8875e-12	101.75	_STRS(ph)VAS(ph)LLSRFQYK_	S(0.004)T(0.004)RS(0.992)VAS(1)LLSRFQYK	4	3	634.967	-0.41505	2.9791	3.9957	2.9791
892	YBR278W	YBR278W	169	169	>YBR278W DPB3 SGDID:S000000482, Chr II from 760290-760895, Verified ORF, Third-largest subunit of DNA polymerase II (DNA polymerase epsilon), required to maintain fidelity of chromosomal replication and also for inheritance of telomeric silencing; mRNA ab	0.999917	2	S	STRSVASLLSRFQ	6.8875e-12	101.75	_STRS(ph)VAS(ph)LLSRFQYK_	S(0.004)T(0.004)RS(0.992)VAS(1)LLSRFQYK	7	3	634.967	-0.41505	2.7276	3.6953	2.7276
893	YBR279W	YBR279W	388	388	>YBR279W PAF1 SGDID:S000000483, Chr II from 761253-762590, Verified ORF, Component of the Paf1p complex that binds to and modulates the activity of RNA polymerases I and II; required for expression of a subset of genes, including cell cycle-regulated gene	0.992192	1;2	S	DSKTEGSEQEGEN	5.82827e-29	165.31	_ESEGDSKTEGS(ph)EQEGENEKDEEIK_	ESEGDS(0.001)KT(0.007)EGS(0.992)EQEGENEKDEEIK	11	4	691.53	-0.11489	1.3952	1.3952
894	YBR279W	YBR279W	147	147	>YBR279W PAF1 SGDID:S000000483, Chr II from 761253-762590, Verified ORF, Component of the Paf1p complex that binds to and modulates the activity of RNA polymerases I and II; required for expression of a subset of genes, including cell cycle-regulated gene	1	1	S	RLDDGDSDDENLD	1.86132e-12	127.95	_RRLDDGDS(ph)DDENLDVNHIISRVEGTFNK_	RRLDDGDS(1)DDENLDVNHIISRVEGTFNK	8	5	662.708	0.32084	0.98805	1.0314	0.94036
895	YCL014W	YCL014W	1312	1312	>YCL014W BUD3 SGDID:S000000520, Chr III from 96281-101191, Verified ORF, Protein involved in bud-site selection and required for axial budding pattern; localizes with septins to bud neck in mitosis and may constitute an axial landmark for next round of bu	1	2	S	KAHLDDSGIEKSD	0.00295717	66.152	_AHLDDS(ph)GIEKS(ph)DDK_	AHLDDS(1)GIEKS(1)DDK	6	3	563.885	-0.24009	0.09446	0.09446
896	YCL014W	YCL014W	1317	1317	>YCL014W BUD3 SGDID:S000000520, Chr III from 96281-101191, Verified ORF, Protein involved in bud-site selection and required for axial budding pattern; localizes with septins to bud neck in mitosis and may constitute an axial landmark for next round of bu	1	2	S	DSGIEKSDDKFFE	0.00295717	66.152	_AHLDDS(ph)GIEKS(ph)DDK_	AHLDDS(1)GIEKS(1)DDK	11	3	563.885	-0.24009	0.09446	0.09446
897	YCL014W	YCL014W	1614	1614	>YCL014W BUD3 SGDID:S000000520, Chr III from 96281-101191, Verified ORF, Protein involved in bud-site selection and required for axial budding pattern; localizes with septins to bud neck in mitosis and may constitute an axial landmark for next round of bu	1	1	S	KDFVALSDDEDED	1.26722e-24	153.95	_DFVALS(ph)DDEDEDGK_	DFVALS(1)DDEDEDGK	6	2	817.809	2.1305	0.44181	0.47936	0.40721
898	YCL014W	YCL014W	6	6	>YCL014W BUD3 SGDID:S000000520, Chr III from 96281-101191, Verified ORF, Protein involved in bud-site selection and required for axial budding pattern; localizes with septins to bud neck in mitosis and may constitute an axial landmark for next round of bu	1	2;3	S	_MEKDLSSLYSEK	3.85795e-13	135.14	_DLS(ph)S(ph)LYSEKK_	DLS(1)S(1)LYSEKK	3	2	665.272	0.46603	0.11058	0.088035	0.13017
899	YCL014W	YCL014W	7	7	>YCL014W BUD3 SGDID:S000000520, Chr III from 96281-101191, Verified ORF, Protein involved in bud-site selection and required for axial budding pattern; localizes with septins to bud neck in mitosis and may constitute an axial landmark for next round of bu	1	1;2;3	S	MEKDLSSLYSEKK	9.82683e-09	148.85	_DLS(ph)S(ph)LYS(ph)EKK_	DLS(1)S(1)LYS(1)EKK	4	2	705.256	1.4663	0.38107	0.38107	0.37004
900	YCL014W	YCL014W	10	10	>YCL014W BUD3 SGDID:S000000520, Chr III from 96281-101191, Verified ORF, Protein involved in bud-site selection and required for axial budding pattern; localizes with septins to bud neck in mitosis and may constitute an axial landmark for next round of bu	0.999995	2;3	S	DLSSLYSEKKDKE	3.85795e-13	148.85	_DLS(ph)S(ph)LYS(ph)EKK_	DLS(1)S(1)LYS(1)EKK	7	2	705.256	1.4663	0.48426	0.48588	0.47466
901	YCL014W	YCL014W	919	919	>YCL014W BUD3 SGDID:S000000520, Chr III from 96281-101191, Verified ORF, Protein involved in bud-site selection and required for axial budding pattern; localizes with septins to bud neck in mitosis and may constitute an axial landmark for next round of bu	0.938602	2;3;4;5	S	SFSTKESQTAKSS	1.03536e-20	153.04	_STS(ph)FSTKES(ph)QTAK_	ST(0.001)S(0.999)FSTKES(0.939)QT(0.061)AK	9	3	521.211	-0.17489	0.076606	0.13057	0.076606
902	YCL014W	YCL014W	924	924	>YCL014W BUD3 SGDID:S000000520, Chr III from 96281-101191, Verified ORF, Protein involved in bud-site selection and required for axial budding pattern; localizes with septins to bud neck in mitosis and may constitute an axial landmark for next round of bu	0.99997	2;3;4;5	S	ESQTAKSSLRAVE	1.32136e-37	208.98	_ESQTAKS(ph)S(ph)LRAVEFK_	ESQTAKS(1)S(1)LRAVEFK	7	3	614.28	0.063916	0.25632	0.25632	0.24169
903	YCL014W	YCL014W	925	925	>YCL014W BUD3 SGDID:S000000520, Chr III from 96281-101191, Verified ORF, Protein involved in bud-site selection and required for axial budding pattern; localizes with septins to bud neck in mitosis and may constitute an axial landmark for next round of bu	0.999999	2;3;4;5	S	SQTAKSSLRAVEF	1.32136e-37	208.98	_ESQTAKS(ph)S(ph)LRAVEFK_	ESQTAKS(1)S(1)LRAVEFK	8	3	614.28	0.063916	0.25632	0.25632	0.24169
904	YCL014W	YCL014W	1134	1134	>YCL014W BUD3 SGDID:S000000520, Chr III from 96281-101191, Verified ORF, Protein involved in bud-site selection and required for axial budding pattern; localizes with septins to bud neck in mitosis and may constitute an axial landmark for next round of bu	0.997073	3;5;6	S	NENTNISLKTNED	3.43695e-17	142.64	_GVSNENTNIS(ph)LKT(ph)NEDAST(ph)LTQK_	GVSNENT(0.003)NIS(0.997)LKT(1)NEDAS(0.152)T(0.846)LT(0.003)QK	10	3	902.043	-0.62963	0.255	0.1748	0.255
906	YCL014W	YCL014W	1149	1149	>YCL014W BUD3 SGDID:S000000520, Chr III from 96281-101191, Verified ORF, Protein involved in bud-site selection and required for axial budding pattern; localizes with septins to bud neck in mitosis and may constitute an axial landmark for next round of bu	0.999985	1;2;3;5;6	S	TLTQKLSPQASKV	9.76952e-70	256.24	_TNEDASTLTQKLS(ph)PQAS(ph)K_	TNEDASTLTQKLS(1)PQAS(1)K	13	3	693.64	-0.16631	0.25409	0.39075	0.25409
907	YCL014W	YCL014W	1153	1153	>YCL014W BUD3 SGDID:S000000520, Chr III from 96281-101191, Verified ORF, Protein involved in bud-site selection and required for axial budding pattern; localizes with septins to bud neck in mitosis and may constitute an axial landmark for next round of bu	1	2;3;5;6	S	KLSPQASKVLTEN	9.76952e-70	256.24	_TNEDASTLTQKLS(ph)PQAS(ph)K_	TNEDASTLTQKLS(1)PQAS(1)K	17	2	1039.96	-0.35516	0.36177	0.39075	0.34304
908	YCL014W	YCL014W	760	760	>YCL014W BUD3 SGDID:S000000520, Chr III from 96281-101191, Verified ORF, Protein involved in bud-site selection and required for axial budding pattern; localizes with septins to bud neck in mitosis and may constitute an axial landmark for next round of bu	0.993056	3	S	EHRAVNSKLSGAS	7.52495e-06	77.308	_HPSTDEHRAVNS(ph)KLS(ph)GAS(ph)DFDATHEK_	HPS(0.007)T(0.007)DEHRAVNS(0.993)KLS(0.993)GAS(0.993)DFDAT(0.007)HEK	12	4	769.811	0.024889	0.032704	0.033504	0.031923
909	YCL014W	YCL014W	763	763	>YCL014W BUD3 SGDID:S000000520, Chr III from 96281-101191, Verified ORF, Protein involved in bud-site selection and required for axial budding pattern; localizes with septins to bud neck in mitosis and may constitute an axial landmark for next round of bu	0.993061	2;3	S	AVNSKLSGASDFD	3.08782e-14	112.13	_HPSTDEHRAVNS(ph)KLS(ph)GAS(ph)DFDATHEK_	HPS(0.007)T(0.007)DEHRAVNS(0.993)KLS(0.993)GAS(0.993)DFDAT(0.007)HEK	15	4	769.811	0.024889	0.052207	0.054811	0.052207
910	YCL014W	YCL014W	766	766	>YCL014W BUD3 SGDID:S000000520, Chr III from 96281-101191, Verified ORF, Protein involved in bud-site selection and required for axial budding pattern; localizes with septins to bud neck in mitosis and may constitute an axial landmark for next round of bu	0.995436	2;3	S	SKLSGASDFDATH	3.08782e-14	112.13	_HPSTDEHRAVNS(ph)KLS(ph)GAS(ph)DFDATHEK_	HPS(0.025)T(0.026)DEHRAVNS(0.973)KLS(0.975)GAS(0.995)DFDAT(0.005)HEK	18	4	769.811	0.010495	0.054811	0.054811	0.067784
911	YCL014W	YCL014W	1497	1497	>YCL014W BUD3 SGDID:S000000520, Chr III from 96281-101191, Verified ORF, Protein involved in bud-site selection and required for axial budding pattern; localizes with septins to bud neck in mitosis and may constitute an axial landmark for next round of bu	0.985729	2;4	S	DNMKISSDLSSNK	0.0014932	68.445	_ISS(ph)DLS(ph)S(ph)NKT(ph)VLGNAQK_	IS(0.015)S(0.986)DLS(1)S(1)NKT(1)VLGNAQK	3	3	694.605	0.73524	0.31636	0.31636	0.36604
912	YCL014W	YCL014W	1500	1500	>YCL014W BUD3 SGDID:S000000520, Chr III from 96281-101191, Verified ORF, Protein involved in bud-site selection and required for axial budding pattern; localizes with septins to bud neck in mitosis and may constitute an axial landmark for next round of bu	0.999987	2;3;4	S	KISSDLSSNKTVL	3.2697e-33	164.66	_ISSDLS(ph)S(ph)NKT(ph)VLGNAQK_	ISSDLS(1)S(1)NKT(1)VLGNAQK	6	3	667.949	-0.35443	0.44934	0.44934	0.12699
913	YCL014W	YCL014W	1501	1501	>YCL014W BUD3 SGDID:S000000520, Chr III from 96281-101191, Verified ORF, Protein involved in bud-site selection and required for axial budding pattern; localizes with septins to bud neck in mitosis and may constitute an axial landmark for next round of bu	0.999994	2;3;4	S	ISSDLSSNKTVLG	3.2697e-33	164.66	_ISSDLS(ph)S(ph)NKT(ph)VLGNAQK_	ISSDLS(1)S(1)NKT(1)VLGNAQK	7	3	667.949	0.17647	0.38404	0.44934	0.38404
914	YCL014W	YCL014W	777	777	>YCL014W BUD3 SGDID:S000000520, Chr III from 96281-101191, Verified ORF, Protein involved in bud-site selection and required for axial budding pattern; localizes with septins to bud neck in mitosis and may constitute an axial landmark for next round of bu	0.917494	3;4;5	S	THEKKRSYGTITT	4.05181e-11	104.3	_KRS(ph)YGTITTFRS(ph)YTS(ph)DLK_	KRS(0.917)Y(0.095)GT(0.051)IT(0.093)T(0.094)FRS(0.499)Y(0.249)T(0.007)S(0.994)DLK	3	3	788.674	0.8005	0.048111	0.048111	0.066096
915	YCL014W	YCL014W	786	786	>YCL014W BUD3 SGDID:S000000520, Chr III from 96281-101191, Verified ORF, Protein involved in bud-site selection and required for axial budding pattern; localizes with septins to bud neck in mitosis and may constitute an axial landmark for next round of bu	0.750883	2;3;4;5	S	TITTFRSYTSDLK	4.05181e-11	104.3	_RSYGTITTFRS(ph)YT(ph)SDLK_	RS(0.053)Y(0.015)GT(0.053)IT(0.053)T(0.053)FRS(0.751)Y(0.051)T(0.534)S(0.438)DLK	11	3	719.32	0.42082	0.21244	0.21244	0.17012
916	YCL014W	YCL014W	789	789	>YCL014W BUD3 SGDID:S000000520, Chr III from 96281-101191, Verified ORF, Protein involved in bud-site selection and required for axial budding pattern; localizes with septins to bud neck in mitosis and may constitute an axial landmark for next round of bu	0.994455	2;3;4;5	S	TFRSYTSDLKDSP	4.92532e-15	124.81	_KRS(ph)YGTITTFRS(ph)YTS(ph)DLK_	KRS(0.917)Y(0.095)GT(0.051)IT(0.093)T(0.094)FRS(0.499)Y(0.249)T(0.007)S(0.994)DLK	15	3	788.674	0.8005	0.11503	0.10009	0.17012
917	YCL014W	YCL014W	1028	1028	>YCL014W BUD3 SGDID:S000000520, Chr III from 96281-101191, Verified ORF, Protein involved in bud-site selection and required for axial budding pattern; localizes with septins to bud neck in mitosis and may constitute an axial landmark for next round of bu	0.850263	3	S	IGKATNSSSVHGN	3.14596e-68	227.77	_LDAETDDQIIGKATNS(ph)S(ph)S(ph)VHGNK_	LDAETDDQIIGKAT(0.556)NS(0.85)S(0.85)S(0.744)VHGNK	16	3	880.692	-0.24877	0.52482	0.53877	0.52255
918	YCL014W	YCL014W	1029	1029	>YCL014W BUD3 SGDID:S000000520, Chr III from 96281-101191, Verified ORF, Protein involved in bud-site selection and required for axial budding pattern; localizes with septins to bud neck in mitosis and may constitute an axial landmark for next round of bu	0.850263	3	S	GKATNSSSVHGNK	3.14596e-68	227.77	_LDAETDDQIIGKATNS(ph)S(ph)S(ph)VHGNK_	LDAETDDQIIGKAT(0.556)NS(0.85)S(0.85)S(0.744)VHGNK	17	3	880.692	-0.24877	0.52482	0.53877	0.52255
919	YCL014W	YCL014W	1030	1030	>YCL014W BUD3 SGDID:S000000520, Chr III from 96281-101191, Verified ORF, Protein involved in bud-site selection and required for axial budding pattern; localizes with septins to bud neck in mitosis and may constitute an axial landmark for next round of bu	0.772424	3	S	KATNSSSVHGNKE	8.06134e-24	162.92	_LDAETDDQIIGKATNS(ph)S(ph)S(ph)VHGNK_	LDAETDDQIIGKAT(0.609)NS(0.81)S(0.81)S(0.772)VHGNK	18	4	660.771	0.22657	0.53375	0.53877	0.53375
923	YCL014W	YCL014W	1254	1254	>YCL014W BUD3 SGDID:S000000520, Chr III from 96281-101191, Verified ORF, Protein involved in bud-site selection and required for axial budding pattern; localizes with septins to bud neck in mitosis and may constitute an axial landmark for next round of bu	1	2	S	NWKRLASQVSLSE	6.2549e-32	216.35	_RLAS(ph)QVS(ph)LSEGLK_	RLAS(1)QVS(1)LSEGLK	4	2	774.365	0.20704	0.024778	0.024778	0.036394
924	YCL014W	YCL014W	1257	1257	>YCL014W BUD3 SGDID:S000000520, Chr III from 96281-101191, Verified ORF, Protein involved in bud-site selection and required for axial budding pattern; localizes with septins to bud neck in mitosis and may constitute an axial landmark for next round of bu	0.999979	2	S	RLASQVSLSEGLK	6.2549e-32	216.35	_RLAS(ph)QVS(ph)LSEGLK_	RLAS(1)QVS(1)LSEGLK	7	2	774.365	0.21391	0.024778	0.024778	0.036394
926	YCL014W	YCL014W	913	913	>YCL014W BUD3 SGDID:S000000520, Chr III from 96281-101191, Verified ORF, Protein involved in bud-site selection and required for axial budding pattern; localizes with septins to bud neck in mitosis and may constitute an axial landmark for next round of bu	0.998586	2;4;5	S	IKKKSTSFSTKES	1.03536e-20	153.04	_STS(ph)FSTKES(ph)QTAK_	ST(0.001)S(0.999)FSTKES(0.939)QT(0.061)AK	3	3	521.211	-0.17489	0.056506	0.04168	0.076606
927	YCL014W	YCL014W	1160	1160	>YCL014W BUD3 SGDID:S000000520, Chr III from 96281-101191, Verified ORF, Protein involved in bud-site selection and required for axial budding pattern; localizes with septins to bud neck in mitosis and may constitute an axial landmark for next round of bu	1	2	S	KVLTENSNELKDT	2.5803e-06	132.08	_VLT(ph)ENS(ph)NELK_	VLT(1)ENS(1)NELK	6	2	653.77	-0.20083	0.39782	0.38955	0.4011
928	YCL014W	YCL014W	1515	1515	>YCL014W BUD3 SGDID:S000000520, Chr III from 96281-101191, Verified ORF, Protein involved in bud-site selection and required for axial budding pattern; localizes with septins to bud neck in mitosis and may constitute an axial landmark for next round of bu	0.999836	2;3	S	AQKVQESPSGPLI	1.54475e-54	213.15	_VQES(ph)PSGPLIYVLPQS(ph)S(ph)TKHEK_	VQES(1)PSGPLIYVLPQS(0.884)S(0.884)T(0.232)KHEK	4	3	888.73	0.41587	0.10241	0.10241	0.11259
929	YCL014W	YCL014W	1517	1517	>YCL014W BUD3 SGDID:S000000520, Chr III from 96281-101191, Verified ORF, Protein involved in bud-site selection and required for axial budding pattern; localizes with septins to bud neck in mitosis and may constitute an axial landmark for next round of bu	0.815096	2;3	S	KVQESPSGPLIYV	2.03753e-16	135.17	_VQESPS(ph)GPLIYVLPQS(ph)STK_	VQES(0.185)PS(0.815)GPLIYVLPQS(0.379)S(0.331)T(0.29)K	6	3	730.676	-0.51763	0.021756	0.13203	0.021756
930	YCL014W	YCL014W	1527	1527	>YCL014W BUD3 SGDID:S000000520, Chr III from 96281-101191, Verified ORF, Protein involved in bud-site selection and required for axial budding pattern; localizes with septins to bud neck in mitosis and may constitute an axial landmark for next round of bu	0.913926	2;3	S	IYVLPQSSTKHEK	1.54475e-54	213.15	_VQES(ph)PSGPLIYVLPQS(ph)S(ph)TKHEK_	VQES(1)PSGPLIYVLPQS(0.914)S(0.595)T(0.491)KHEK	16	3	888.73	-0.17589	0.10241	0.10241	0.087319
931	YCL014W	YCL014W	1528	1528	>YCL014W BUD3 SGDID:S000000520, Chr III from 96281-101191, Verified ORF, Protein involved in bud-site selection and required for axial budding pattern; localizes with septins to bud neck in mitosis and may constitute an axial landmark for next round of bu	0.88402	2;3	S	YVLPQSSTKHEKE	1.54475e-54	213.15	_VQES(ph)PSGPLIYVLPQS(ph)S(ph)TKHEK_	VQES(1)PSGPLIYVLPQS(0.884)S(0.884)T(0.232)KHEK	17	3	888.73	0.41587	0.20207	0.031891	0.20207
932	YCL014W	YCL014W	1385	1385	>YCL014W BUD3 SGDID:S000000520, Chr III from 96281-101191, Verified ORF, Protein involved in bud-site selection and required for axial budding pattern; localizes with septins to bud neck in mitosis and may constitute an axial landmark for next round of bu	1	2;3	S	RKYENGSPSDISF	7.90664e-43	197.28	_YENGS(ph)PS(ph)DIS(ph)FTYDTHNNDEPDK_	YENGS(1)PS(1)DIS(0.985)FT(0.015)YDTHNNDEPDK	5	3	962.335	0.6964	0.33401	0.34101	0.31671
933	YCL014W	YCL014W	1387	1387	>YCL014W BUD3 SGDID:S000000520, Chr III from 96281-101191, Verified ORF, Protein involved in bud-site selection and required for axial budding pattern; localizes with septins to bud neck in mitosis and may constitute an axial landmark for next round of bu	0.999995	3	S	YENGSPSDISFTY	3.76049e-32	167.56	_YENGS(ph)PS(ph)DIS(ph)FTYDTHNNDEPDK_	YENGS(1)PS(1)DIS(0.985)FT(0.015)YDTHNNDEPDK	7	3	962.335	0.6964	0.44257	0.50827	0.27882
934	YCL014W	YCL014W	1390	1390	>YCL014W BUD3 SGDID:S000000520, Chr III from 96281-101191, Verified ORF, Protein involved in bud-site selection and required for axial budding pattern; localizes with septins to bud neck in mitosis and may constitute an axial landmark for next round of bu	0.998507	2;3	S	GSPSDISFTYDTH	7.90664e-43	197.28	_YENGS(ph)PSDIS(ph)FTYDTHNNDEPDK_	YENGS(0.991)PS(0.009)DIS(0.999)FT(0.001)YDTHNNDEPDK	10	4	702.011	0.46503	0.32715	0.39412	0.31671
935	YCL019W;YDR210W-B;YDR261W-B;YFL002W-A;YGR161W-B;YDR034C-D;YLR410W-B;YOR192C-B	YFL002W-A	1090;1090;1090;1090;1090;1090	1090	>YCL019W YCL019W SGDID:S000000524, Chr III from 85102-86391,86393-90415, transposable_element_gene, Retrotransposon TYA Gag and TYB Pol genes; transcribed/translated as one unit; polyprotein is processed to make a nucleocapsid-like protein (Gag), reverse	0.967562	2	S	DDRSSNSESTTPI	9.00507e-21	137.47	_YRTTNSTPSIDDRSSNS(ph)ESTT(ph)PIISIETK_	YRTTNSTPS(0.001)IDDRS(0.015)S(0.017)NS(0.968)ES(0.005)T(0.156)T(0.839)PIISIETK	17	4	840.877	0.22246	0.077324	0.12126	0.077324
936	YCL024W	YCL024W	666	666	>YCL024W KCC4 SGDID:S000000529, Chr III from 79162-82275, Verified ORF, Protein kinase of the bud neck involved in the septin checkpoint, associates with septin proteins, negatively regulates Swe1p by phosphorylation, shows structural homology to bud neck	1	2	S	RSKFLGSLLNVRG	0.000102675	78.975	_FLGS(ph)LLNVRGGLS(ph)PGK_	FLGS(1)LLNVRGGLS(1)PGK	4	3	592.293	-0.0054191	0.27129	0.28049	0.26239
937	YCL024W	YCL024W	675	675	>YCL024W KCC4 SGDID:S000000529, Chr III from 79162-82275, Verified ORF, Protein kinase of the bud neck involved in the septin checkpoint, associates with septin proteins, negatively regulates Swe1p by phosphorylation, shows structural homology to bud neck	1	1;2	S	NVRGGLSPGKSEL	0.000102675	78.975	_FLGS(ph)LLNVRGGLS(ph)PGK_	FLGS(1)LLNVRGGLS(1)PGK	13	3	592.293	-0.0054191	0.19516	0.28049	0.19516
939	YCL024W	YCL024W	732	732	>YCL024W KCC4 SGDID:S000000529, Chr III from 79162-82275, Verified ORF, Protein kinase of the bud neck involved in the septin checkpoint, associates with septin proteins, negatively regulates Swe1p by phosphorylation, shows structural homology to bud neck	0.983352	2	S	NRRSVLSLYAKDS	1.16427e-05	75.773	_HFTTANNRRS(ph)VLS(ph)LYAK_	HFT(0.065)T(0.271)ANNRRS(0.677)VLS(0.983)LY(0.003)AK	13	3	713.336	0.78687	0.66525	0.66525
940	YCL024W	YCL024W	892	892	>YCL024W KCC4 SGDID:S000000529, Chr III from 79162-82275, Verified ORF, Protein kinase of the bud neck involved in the septin checkpoint, associates with septin proteins, negatively regulates Swe1p by phosphorylation, shows structural homology to bud neck	1	2	S	SEKIAASLSDDDL	1.97817e-45	222.51	_IAAS(ph)LS(ph)DDDLKEDNDKK_	IAAS(1)LS(1)DDDLKEDNDKK	4	3	679.62	-0.1781	1.0803	1.1005	1.071
941	YCL024W	YCL024W	894	894	>YCL024W KCC4 SGDID:S000000529, Chr III from 79162-82275, Verified ORF, Protein kinase of the bud neck involved in the septin checkpoint, associates with septin proteins, negatively regulates Swe1p by phosphorylation, shows structural homology to bud neck	1	1;2	S	KIAASLSDDDLKE	1.97817e-45	222.51	_IAAS(ph)LS(ph)DDDLKEDNDKK_	IAAS(1)LS(1)DDDLKEDNDKK	6	3	679.62	-0.1781	0.53748	1.1005	0.53748
942	YCL024W	YCL024W	838	838	>YCL024W KCC4 SGDID:S000000529, Chr III from 79162-82275, Verified ORF, Protein kinase of the bud neck involved in the septin checkpoint, associates with septin proteins, negatively regulates Swe1p by phosphorylation, shows structural homology to bud neck	0.999999	2;3	S	LVVKLPSLSSFQG	1.80074e-16	152.4	_LPS(ph)LSS(ph)FQGK_	LPS(1)LS(0.014)S(0.986)FQGK	3	2	612.259	-0.13567	0.21506	0.21969	0.20733
943	YCL024W	YCL024W	840	840	>YCL024W KCC4 SGDID:S000000529, Chr III from 79162-82275, Verified ORF, Protein kinase of the bud neck involved in the septin checkpoint, associates with septin proteins, negatively regulates Swe1p by phosphorylation, shows structural homology to bud neck	0.762924	2;3	S	VKLPSLSSFQGKN	1.80074e-16	123.71	_SAEPTLVVKLPSLS(ph)S(ph)FQGK_	SAEPTLVVKLPS(0.541)LS(0.763)S(0.696)FQGK	14	3	716.684	0.32376	0.23806	0.23806	0.28195
944	YCL024W	YCL024W	841	841	>YCL024W KCC4 SGDID:S000000529, Chr III from 79162-82275, Verified ORF, Protein kinase of the bud neck involved in the septin checkpoint, associates with septin proteins, negatively regulates Swe1p by phosphorylation, shows structural homology to bud neck	0.99673	2;3	S	KLPSLSSFQGKNA	7.98717e-09	152.4	_LPS(ph)LSS(ph)FQGK_	LPS(1)LS(0.003)S(0.997)FQGK	6	2	612.259	-0.21791	0.20959	0.21969	0.20206
948	YCL024W	YCL024W	428	428	>YCL024W KCC4 SGDID:S000000529, Chr III from 79162-82275, Verified ORF, Protein kinase of the bud neck involved in the septin checkpoint, associates with septin proteins, negatively regulates Swe1p by phosphorylation, shows structural homology to bud neck	0.840502	2	S	SSRKRSSFLLSSN	4.02123e-43	200.4	_RSS(ph)FLLSSNPTDSS(ph)PIPLRSSK_	RS(0.159)S(0.841)FLLSSNPTDS(0.045)S(0.955)PIPLRSSK	3	3	846.066	-0.24323	0.06916	0.038383	0.06916
950	YCL024W	YCL024W	439	439	>YCL024W KCC4 SGDID:S000000529, Chr III from 79162-82275, Verified ORF, Protein kinase of the bud neck involved in the septin checkpoint, associates with septin proteins, negatively regulates Swe1p by phosphorylation, shows structural homology to bud neck	0.955252	2	S	SNPTDSSPIPLRS	4.02123e-43	200.4	_RSS(ph)FLLSSNPTDSS(ph)PIPLRSSK_	RS(0.159)S(0.841)FLLSSNPTDS(0.045)S(0.955)PIPLRSSK	14	3	846.066	-0.24323	0.093522		0.093522
953	YCL024W	YCL024W	827	827	>YCL024W KCC4 SGDID:S000000529, Chr III from 79162-82275, Verified ORF, Protein kinase of the bud neck involved in the septin checkpoint, associates with septin proteins, negatively regulates Swe1p by phosphorylation, shows structural homology to bud neck	0.999876	3	S	QSPISKSAEPTLV	4.93115e-05	77.63	_S(ph)AEPTLVVKLPSLS(ph)S(ph)FQGK_	S(1)AEPTLVVKLPS(0.615)LS(0.716)S(0.669)FQGK	1	3	743.34	-0.30603	0.13402	0.1879	0.13343
954	YCL024W	YCL024W	864	864	>YCL024W KCC4 SGDID:S000000529, Chr III from 79162-82275, Verified ORF, Protein kinase of the bud neck involved in the septin checkpoint, associates with septin proteins, negatively regulates Swe1p by phosphorylation, shows structural homology to bud neck	0.994276	3;4	S	SKVTLPSLTSNNS	2.00617e-08	101.04	_VTLPS(ph)LT(ph)SNNS(ph)S(ph)VGENIEDGAEK_	VTLPS(0.994)LT(0.545)S(0.469)NNS(0.997)S(0.995)VGENIEDGAEK	5	3	894.34	0.69568	0.91079	0.9431	0.87959
955	YCL024W	YCL024W	867	867	>YCL024W KCC4 SGDID:S000000529, Chr III from 79162-82275, Verified ORF, Protein kinase of the bud neck involved in the septin checkpoint, associates with septin proteins, negatively regulates Swe1p by phosphorylation, shows structural homology to bud neck	0.972929	3;4	S	TLPSLTSNNSSVG	8.26823e-40	198.68	_VTLPSLTS(ph)NNS(ph)S(ph)VGENIEDGAEK_	VTLPSLT(0.028)S(0.973)NNS(1)S(0.999)VGENIEDGAEK	8	3	867.685	0.19314	0.71832	0.71832	0.82584
956	YCL024W	YCL024W	870	870	>YCL024W KCC4 SGDID:S000000529, Chr III from 79162-82275, Verified ORF, Protein kinase of the bud neck involved in the septin checkpoint, associates with septin proteins, negatively regulates Swe1p by phosphorylation, shows structural homology to bud neck	0.999689	2;3;4	S	SLTSNNSSVGENI	8.26823e-40	198.68	_VTLPSLTS(ph)NNS(ph)S(ph)VGENIEDGAEK_	VTLPSLT(0.028)S(0.973)NNS(1)S(0.999)VGENIEDGAEK	11	3	867.685	0.19314	0.6144	0.6144	0.85229
957	YCL024W	YCL024W	871	871	>YCL024W KCC4 SGDID:S000000529, Chr III from 79162-82275, Verified ORF, Protein kinase of the bud neck involved in the septin checkpoint, associates with septin proteins, negatively regulates Swe1p by phosphorylation, shows structural homology to bud neck	0.999451	2;3;4	S	LTSNNSSVGENIE	8.26823e-40	198.68	_VTLPSLTS(ph)NNS(ph)S(ph)VGENIEDGAEK_	VTLPSLT(0.028)S(0.973)NNS(1)S(0.999)VGENIEDGAEK	12	3	867.685	0.19314	0.6144	0.6144	0.85229
960	YCL025C	YCL025C	84	84	>YCL025C AGP1 SGDID:S000000530, Chr III from 77919-76018, reverse complement, Verified ORF, Low-affinity amino acid permease with broad substrate range, involved in uptake of asparagine, glutamine, and other amino acids; expression is regulated by the SPS	0.970437	2;3	S	QMNDLTSAISPSS	7.34203e-71	234.67	_RADQGPQDEVEATQM(ox)NDLTS(ph)AIS(ph)PS(ph)SRQAQELEK_	RADQGPQDEVEATQMNDLT(0.03)S(0.97)AIS(0.983)PS(0.554)S(0.463)RQAQELEK	20	4	997.169	0.46077	0.040553	0.040553
961	YCL025C	YCL025C	87	87	>YCL025C AGP1 SGDID:S000000530, Chr III from 77919-76018, reverse complement, Verified ORF, Low-affinity amino acid permease with broad substrate range, involved in uptake of asparagine, glutamine, and other amino acids; expression is regulated by the SPS	0.982986	2;3	S	DLTSAISPSSRQA	7.34203e-71	234.67	_RADQGPQDEVEATQM(ox)NDLTS(ph)AIS(ph)PS(ph)SRQAQELEK_	RADQGPQDEVEATQMNDLT(0.03)S(0.97)AIS(0.983)PS(0.554)S(0.463)RQAQELEK	23	4	997.169	0.46077	0.14278	0.14278	0.082231
966	YCL029C	YCL029C	86	86	>YCL029C BIK1 SGDID:S000000534, Chr III from 69921-68599, reverse complement, Verified ORF, Microtubule-associated protein, component of the interface between microtubules and kinetochore, involved in sister chromatid separation; essential in polyploid ce	0.87636	3	S	ASISQTSRRTTME	3.41676e-11	115.45	_AS(ph)ISQTS(ph)RRT(ph)TM(ox)EPLSIPK_	AS(0.588)IS(0.405)QT(0.124)S(0.876)RRT(0.534)T(0.473)MEPLSIPK	7	3	787.01	-0.1559	0.92866	0.92866	1.1468
967	YCL029C	YCL029C	95	95	>YCL029C BIK1 SGDID:S000000534, Chr III from 69921-68599, reverse complement, Verified ORF, Microtubule-associated protein, component of the interface between microtubules and kinetochore, involved in sister chromatid separation; essential in polyploid ce	0.999873	2;3	S	TTMEPLSIPKNRS	0.000394449	56.903	_ASISQTS(ph)RRT(ph)TMEPLS(ph)IPK_	AS(0.008)IS(0.095)QT(0.429)S(0.47)RRT(0.499)T(0.499)MEPLS(1)IPK	16	3	781.679	0.92616	0.39487	0.19731	0.39487
968	YCL029C	YCL029C	101	101	>YCL029C BIK1 SGDID:S000000534, Chr III from 69921-68599, reverse complement, Verified ORF, Microtubule-associated protein, component of the interface between microtubules and kinetochore, involved in sister chromatid separation; essential in polyploid ce	0.999869	1;2	S	SIPKNRSIVRLTN	1.87105e-17	139.46	_NRS(ph)IVRLTNQFSPMDDPK_	NRS(1)IVRLTNQFSPMDDPK	3	3	733.352	-0.22622	1.494	1.757	1.4277
969	YCL029C	YCL029C	110	110	>YCL029C BIK1 SGDID:S000000534, Chr III from 69921-68599, reverse complement, Verified ORF, Microtubule-associated protein, component of the interface between microtubules and kinetochore, involved in sister chromatid separation; essential in polyploid ce	0.9999	2	S	RLTNQFSPMDDPK	3.64136e-07	85.467	_NRS(ph)IVRLTNQFS(ph)PM(ox)DDPK_	NRS(0.5)IVRLT(0.5)NQFS(1)PMDDPK	12	4	574.256	-0.44565	0.95671	1.0886	0.84322
970	YCL032W	YCL032W	240	240	>YCL032W STE50 SGDID:S000000537, Chr III from 63441-64481, Verified ORF, Protein involved in mating response, invasive/filamentous growth, and osmotolerance, acts as an adaptor that links G protein-associated Cdc42p-Ste20p complex to the effector Ste11p t	0.785035	3	S	SHPSAVSTANTPG	6.2872e-21	140.41	_VPQISTNQSHPSAVS(ph)TANT(ph)PGPS(ph)PNEALK_	VPQISTNQSHPS(0.019)AVS(0.785)T(0.196)ANT(0.999)PGPS(1)PNEALK	15	3	1057.13	-0.15087	19.676		19.676
971	YCL032W	YCL032W	248	248	>YCL032W STE50 SGDID:S000000537, Chr III from 63441-64481, Verified ORF, Protein involved in mating response, invasive/filamentous growth, and osmotolerance, acts as an adaptor that links G protein-associated Cdc42p-Ste20p complex to the effector Ste11p t	1	2;3	S	ANTPGPSPNEALK	1.20925e-36	180.97	_VPQISTNQSHPSAVSTANT(ph)PGPS(ph)PNEALK_	VPQISTNQSHPSAVSTANT(1)PGPS(1)PNEALK	23	4	773.105	-0.087921	11.642	9.8866	11.642
972	YCL037C	YCL037C	148	148	>YCL037C SRO9 SGDID:S000000542, Chr III from 58678-57374, reverse complement, Verified ORF, Cytoplasmic RNA-binding protein that associates with translating ribosomes; involved in heme regulation of Hap1p as a component of the HMC complex, also involved i	1	1	S	KKDGFESAVGEED	1.48021e-10	111.43	_DGFES(ph)AVGEEDSK_	DGFES(1)AVGEEDSK	5	2	725.274	0.65666	2.2896	2.3582	2.2394
977	YCL040W	YCL040W	2	2	>YCL040W GLK1 SGDID:S000000545, Chr III from 50838-52340, Verified ORF, Glucokinase, catalyzes the phosphorylation of glucose at C6 in the first irreversible step of glucose metabolism; one of three glucose phosphorylating enzymes; expression regulated by	1	1	S	_____MSFDDLHK	0.00299745	98.033	_(ac)S(ph)FDDLHK_	S(1)FDDLHK	1	2	492.197	-0.19132	2.4525	2.5694	2.3458
979	YCL054W	YCL054W	455	455	>YCL054W SPB1 SGDID:S000000559, Chr III from 31449-33974, Verified ORF, AdoMet-dependent methyltransferase involved in rRNA processing and 60S ribosomal subunit maturation; methylates G2922 in the tRNA docking site of the large subunit rRNA and in the abs	1	1;2	S	MIKDKDSAADADD	2.91632e-65	239.41	_DKDS(ph)AADADDLES(ph)ELNAMYSDYK_	DKDS(1)AADADDLES(1)ELNAMYSDYK	4	3	909.342	-0.078779	1.1406	1.2322	1.1297
980	YCL054W	YCL054W	464	464	>YCL054W SPB1 SGDID:S000000559, Chr III from 31449-33974, Verified ORF, AdoMet-dependent methyltransferase involved in rRNA processing and 60S ribosomal subunit maturation; methylates G2922 in the tRNA docking site of the large subunit rRNA and in the abs	1	1;2	S	DADDLESELNAMY	2.91632e-65	239.41	_DKDS(ph)AADADDLES(ph)ELNAMYSDYK_	DKDS(1)AADADDLES(1)ELNAMYSDYK	13	3	909.342	-0.078779	1.1649		1.1649
981	YCL054W	YCL054W	529	529	>YCL054W SPB1 SGDID:S000000559, Chr III from 31449-33974, Verified ORF, AdoMet-dependent methyltransferase involved in rRNA processing and 60S ribosomal subunit maturation; methylates G2922 in the tRNA docking site of the large subunit rRNA and in the abs	0.999941	1	S	EGVEGDSDDDEAI	6.00161e-48	212.68	_DYIEDNDDEGVEGDS(ph)DDDEAITNLISK_	DYIEDNDDEGVEGDS(1)DDDEAITNLISK	15	3	1022.74	0.27891	0.52357	0.55131	0.51134
982	YCL054W	YCL054W	505	505	>YCL054W SPB1 SGDID:S000000559, Chr III from 31449-33974, Verified ORF, AdoMet-dependent methyltransferase involved in rRNA processing and 60S ribosomal subunit maturation; methylates G2922 in the tRNA docking site of the large subunit rRNA and in the abs	1	1	S	TGFNEGSLEKKEE	1.38264e-11	123.35	_QARGGDNEEEWTGFNEGS(ph)LEK_	QARGGDNEEEWTGFNEGS(1)LEK	18	3	811.671	-0.08679	0.53522		0.53522
983	YCL055W	YCL055W	329	329	>YCL055W KAR4 SGDID:S000000560, Chr III from 27929-28936, Verified ORF, Transcription factor required for gene regulation in repsonse to pheromones; also required during meiosis; exists in two forms, a slower-migrating form more abundant during vegetative	1	1	S	ELLRPRSPVQKAQ	3.86294e-16	138.55	_NEIELLRPRS(ph)PVQK_	NEIELLRPRS(1)PVQK	10	4	440.487	0.23569	0.14385	0.15202	0.14385
984	YCL057W	YCL057W	104	104	>YCL057W PRD1 SGDID:S000000562, Chr III from 24768-26906, Verified ORF, Zinc metalloendopeptidase, found in the cytoplasm and intermembrane space of mitochondria; with Cym1p, involved in degradation of mitochondrial proteins and of presequence peptides cl	1	3	S	TFLQHVSSDKEIR	0.000275792	58.997	_FENELGPIINQLT(ph)FLQHVS(ph)S(ph)DK_	FENELGPIINQLT(1)FLQHVS(1)S(1)DK	19	3	923.737	0.0096161	0.070793	0.09495	0.058584
985	YCL057W	YCL057W	105	105	>YCL057W PRD1 SGDID:S000000562, Chr III from 24768-26906, Verified ORF, Zinc metalloendopeptidase, found in the cytoplasm and intermembrane space of mitochondria; with Cym1p, involved in degradation of mitochondrial proteins and of presequence peptides cl	1	3	S	FLQHVSSDKEIRD	0.000275792	58.997	_FENELGPIINQLT(ph)FLQHVS(ph)S(ph)DK_	FENELGPIINQLT(1)FLQHVS(1)S(1)DK	20	3	923.737	0.0096161	0.070793	0.09495	0.058584
986	YCL061C	YCL061C	338	338	>YCL061C MRC1 SGDID:S000000566, Chr III from 22106-18816, reverse complement, Verified ORF, S-phase checkpoint protein required for DNA replication; interacts with and stabilizes Pol2p at stalled replication forks during stress, where it forms a pausing c	1	2;3	S	LADFDDSSSNEDD	3.68796e-44	196.08	_ESFLADFDDS(ph)S(ph)S(ph)NEDDDIKLENAHPKPVQNDDELHENK_	ESFLADFDDS(1)S(1)S(1)NEDDDIKLENAHPKPVQNDDELHENK	10	4	1149.96	-0.32855	0.33236	0.40234	0.27456
987	YCL061C	YCL061C	339	339	>YCL061C MRC1 SGDID:S000000566, Chr III from 22106-18816, reverse complement, Verified ORF, S-phase checkpoint protein required for DNA replication; interacts with and stabilizes Pol2p at stalled replication forks during stress, where it forms a pausing c	1	2;3	S	ADFDDSSSNEDDD	3.68796e-44	196.08	_ESFLADFDDS(ph)S(ph)S(ph)NEDDDIKLENAHPKPVQNDDELHENK_	ESFLADFDDS(1)S(1)S(1)NEDDDIKLENAHPKPVQNDDELHENK	11	4	1149.96	-0.32855	0.19128	0.27742	0.18235
988	YCL061C	YCL061C	340	340	>YCL061C MRC1 SGDID:S000000566, Chr III from 22106-18816, reverse complement, Verified ORF, S-phase checkpoint protein required for DNA replication; interacts with and stabilizes Pol2p at stalled replication forks during stress, where it forms a pausing c	1	2;3	S	DFDDSSSNEDDDI	3.68796e-44	196.08	_ESFLADFDDS(ph)S(ph)S(ph)NEDDDIKLENAHPKPVQNDDELHENK_	ESFLADFDDS(1)S(1)S(1)NEDDDIKLENAHPKPVQNDDELHENK	12	4	1149.96	-0.32855	0.27456	0.19128	0.27456
989	YCL061C	YCL061C	605	605	>YCL061C MRC1 SGDID:S000000566, Chr III from 22106-18816, reverse complement, Verified ORF, S-phase checkpoint protein required for DNA replication; interacts with and stabilizes Pol2p at stalled replication forks during stress, where it forms a pausing c	1	2;3	S	KHIINESDSDTEV	1.66802e-38	193.87	_HIINES(ph)DS(ph)DT(ph)EVEAKPK_	HIINES(1)DS(1)DT(1)EVEAKPK	6	3	717.948	0.041541	0.21329	0.19069	0.21949
990	YCL061C	YCL061C	607	607	>YCL061C MRC1 SGDID:S000000566, Chr III from 22106-18816, reverse complement, Verified ORF, S-phase checkpoint protein required for DNA replication; interacts with and stabilizes Pol2p at stalled replication forks during stress, where it forms a pausing c	1	2;3	S	IINESDSDTEVEA	1.66802e-38	193.87	_HIINES(ph)DS(ph)DT(ph)EVEAKPK_	HIINES(1)DS(1)DT(1)EVEAKPK	8	3	717.948	0.041541	0.21899	0.20743	0.22243
991	YCL061C	YCL061C	189	189	>YCL061C MRC1 SGDID:S000000566, Chr III from 22106-18816, reverse complement, Verified ORF, S-phase checkpoint protein required for DNA replication; interacts with and stabilizes Pol2p at stalled replication forks during stress, where it forms a pausing c	0.759992	2	S	DSSGATSQTQPIK	5.81514e-07	86.675	_TPLTTGRPGATQRIDSSGATS(ph)QT(ph)QPIK_	TPLTT(0.007)GRPGAT(0.012)QRIDS(0.053)S(0.057)GAT(0.211)S(0.76)QT(0.899)QPIK	21	4	733.101	1.6315	0.12516		0.12516
1005	YCR012W	YCR012W	36	36	>YCR012W PGK1 SGDID:S000000605, Chr III from 137744-138994, Verified ORF, 3-phosphoglycerate kinase, catalyzes transfer of high-energy phosphoryl groups from the acyl phosphate of 1,3-bisphosphoglycerate to ADP to produce ATP; key enzyme in glycolysis and	0.879604	1	S	DGKKITSNQRIVA	1.10029e-12	107.45	_KITS(ph)NQRIVAALPTIK_	KIT(0.12)S(0.88)NQRIVAALPTIK	4	3	611.683	0.22143	1.3987	1.3987	1.1433
1010	YCR030C	YCR030C	264	264	>YCR030C SYP1 SGDID:S000000626, Chr III from 176434-173822, reverse complement, Verified ORF, Protein of unknown function that may regulate assembly and disassembly of the septin ring; colocalizes and interacts with septin subunits; potential role in acti	0.999933	2;3	S	VVPNNASPASATG	2.20982e-18	150.08	_EVVPNNAS(ph)PAS(ph)ATGARPVSVSNGAANTEREK_	EVVPNNAS(1)PAS(0.941)AT(0.059)GARPVSVSNGAANTEREK	8	3	1080.83	-0.010045	0.25861	0.30253	0.25697
1011	YCR030C	YCR030C	267	267	>YCR030C SYP1 SGDID:S000000626, Chr III from 176434-173822, reverse complement, Verified ORF, Protein of unknown function that may regulate assembly and disassembly of the septin ring; colocalizes and interacts with septin subunits; potential role in acti	0.968917	2;3	S	NNASPASATGARP	2.20982e-18	150.08	_EVVPNNAS(ph)PAS(ph)ATGARPVSVSNGAANTEREK_	EVVPNNAS(0.998)PAS(0.969)AT(0.031)GARPVS(0.001)VSNGAANTEREK	11	4	810.873	0.042254	0.25861	0.30013	0.25849
1012	YCR030C	YCR030C	275	275	>YCR030C SYP1 SGDID:S000000626, Chr III from 176434-173822, reverse complement, Verified ORF, Protein of unknown function that may regulate assembly and disassembly of the septin ring; colocalizes and interacts with septin subunits; potential role in acti	0.780395	3	S	TGARPVSVSNGAA	8.40935e-07	71.735	_EVVPNNAS(ph)PASAT(ph)GARPVS(ph)VSNGAANTEREK_	EVVPNNAS(0.967)PAS(0.515)AT(0.519)GARPVS(0.78)VS(0.174)NGAANT(0.045)EREK	19	3	1107.48	-0.34336	0.33916	0.33916	0.22743
1016	YCR030C	YCR030C	405	405	>YCR030C SYP1 SGDID:S000000626, Chr III from 176434-173822, reverse complement, Verified ORF, Protein of unknown function that may regulate assembly and disassembly of the septin ring; colocalizes and interacts with septin subunits; potential role in acti	0.999999	1;2;3	S	TYSSSKSNNWTPG	2.92232e-32	175.86	_S(ph)NNWTPGEASDTPPLPPHATPK_	S(1)NNWTPGEASDTPPLPPHATPK	1	3	798.697	0.079391	0.82303	0.83425	0.76644
1017	YCR030C	YCR030C	414	414	>YCR030C SYP1 SGDID:S000000626, Chr III from 176434-173822, reverse complement, Verified ORF, Protein of unknown function that may regulate assembly and disassembly of the septin ring; colocalizes and interacts with septin subunits; potential role in acti	0.999928	2;3	S	WTPGEASDTPPLP	3.73305e-12	120.93	_SNNWTPGEAS(ph)DT(ph)PPLPPHATPK_	SNNWTPGEAS(1)DT(1)PPLPPHAT(0.001)PK	10	3	825.352	-1.5594	2.1474	1.2405	3.7017
1023	YCR030C	YCR030C	330	330	>YCR030C SYP1 SGDID:S000000626, Chr III from 176434-173822, reverse complement, Verified ORF, Protein of unknown function that may regulate assembly and disassembly of the septin ring; colocalizes and interacts with septin subunits; potential role in acti	0.960963	2	S	SDSTNNSSLKSKK	8.59308e-11	107.63	_SAFGNIGHRLASASSSLTHNDLMNNEFSDSTNNS(ph)S(ph)LK_	SAFGNIGHRLASASSSLTHNDLMNNEFSDS(0.008)T(0.039)NNS(0.961)S(0.992)LK	34	4	1021.69	0.26377	5.892		5.892
1024	YCR030C	YCR030C	331	331	>YCR030C SYP1 SGDID:S000000626, Chr III from 176434-173822, reverse complement, Verified ORF, Protein of unknown function that may regulate assembly and disassembly of the septin ring; colocalizes and interacts with septin subunits; potential role in acti	0.991512	2	S	DSTNNSSLKSKKS	8.59308e-11	107.63	_SAFGNIGHRLASASSSLTHNDLMNNEFSDSTNNS(ph)S(ph)LK_	SAFGNIGHRLASASSSLTHNDLMNNEFSDS(0.008)T(0.039)NNS(0.961)S(0.992)LK	35	4	1021.69	0.26377	5.892		5.892
1025	YCR030C	YCR030C	496	496	>YCR030C SYP1 SGDID:S000000626, Chr III from 176434-173822, reverse complement, Verified ORF, Protein of unknown function that may regulate assembly and disassembly of the septin ring; colocalizes and interacts with septin subunits; potential role in acti	0.875846	2	S	LPVEPASPSISLP	4.50041e-19	118.07	_TKPLPVEPAS(ph)PS(ph)ISLPTATVDNQPSGQVDSRPLHIRAPALPPSRK_	T(0.001)KPLPVEPAS(0.876)PS(0.589)IS(0.51)LPT(0.024)ATVDNQPSGQVDSRPLHIRAPALPPSRK	10	7	698.364	0.39345	0.77744	0.77744
1027	YCR030C	YCR030C	500	500	>YCR030C SYP1 SGDID:S000000626, Chr III from 176434-173822, reverse complement, Verified ORF, Protein of unknown function that may regulate assembly and disassembly of the septin ring; colocalizes and interacts with septin subunits; potential role in acti	0.995278	2	S	PASPSISLPTATV	3.84244e-23	140.52	_TKPLPVEPASPS(ph)IS(ph)LPTATVDNQPSGQVDSRPLHIRAPALPPSRK_	T(0.001)KPLPVEPAS(0.407)PS(0.593)IS(0.995)LPT(0.004)AT(0.001)VDNQPSGQVDSRPLHIRAPALPPSRK	14	6	814.59	-0.13946	0.76213	0.76213
1028	YCR033W	YCR033W	747	747	>YCR033W SNT1 SGDID:S000000629, Chr III from 186485-190165, Verified ORF, Subunit of the Set3C deacetylase complex that interacts directly with the Set3C subunit, Sif2p; putative DNA-binding protein	1	1	S	RKRKERSNDEEVE	6.36329e-05	82.55	_ERS(ph)NDEEVEVDESK_	ERS(1)NDEEVEVDESK	3	3	582.235	0.21949	10.505		10.505
1033	YCR033W	YCR033W	318	318	>YCR033W SNT1 SGDID:S000000629, Chr III from 186485-190165, Verified ORF, Subunit of the Set3C deacetylase complex that interacts directly with the Set3C subunit, Sif2p; putative DNA-binding protein	0.992109	1	S	NFPPRKSVSKPNA	2.65375e-17	139.81	_S(ph)VSKPNAPLEPDNIK_	S(0.992)VS(0.008)KPNAPLEPDNIK	1	3	563.613	0.47193	1.7073	1.5934	1.8292
1035	YCR034W	YCR034W	336	336	>YCR034W FEN1 SGDID:S000000630, Chr III from 190588-191631, Verified ORF, Fatty acid elongase, involved in sphingolipid biosynthesis; acts on fatty acids of up to 24 carbons in length; mutations have regulatory effects on 1,3-beta-glucan synthase, vacuola	1	2;3	S	KNVPTPSPSPKPQ	1.23915e-08	96.131	_NVPT(ph)PS(ph)PS(ph)PKPQHRRKR_	NVPT(1)PS(1)PS(1)PKPQHRRKR	6	3	741.343	0.72423	0.31728	0.60142	0.30171
1036	YCR034W	YCR034W	338	338	>YCR034W FEN1 SGDID:S000000630, Chr III from 190588-191631, Verified ORF, Fatty acid elongase, involved in sphingolipid biosynthesis; acts on fatty acids of up to 24 carbons in length; mutations have regulatory effects on 1,3-beta-glucan synthase, vacuola	1	1;2;3	S	VPTPSPSPKPQHR	1.23915e-08	96.131	_NVPT(ph)PS(ph)PS(ph)PKPQHRRKR_	NVPT(1)PS(1)PS(1)PKPQHRRKR	8	3	741.343	0.72423	0.24338	0.15316	0.24338
1039	YCR037C	YCR037C	143	143	>YCR037C PHO87 SGDID:S000000633, Chr III from 197181-194410, reverse complement, Verified ORF, Low-affinity inorganic phosphate (Pi) transporter, involved in activation of PHO pathway; expression is independent of Pi concentration and Pho4p activity; cont	0.835727	3;4	S	FFESRSSSVSSEG	1.08489e-05	69.747	_FFESRSS(ph)S(ph)VS(ph)S(ph)EGK_	FFES(0.069)RS(0.243)S(0.836)S(0.858)VS(0.995)S(0.999)EGK	7	3	618.533	0.1206	0.25035	2.3182	0.25035
1040	YCR037C	YCR037C	144	144	>YCR037C PHO87 SGDID:S000000633, Chr III from 197181-194410, reverse complement, Verified ORF, Low-affinity inorganic phosphate (Pi) transporter, involved in activation of PHO pathway; expression is independent of Pi concentration and Pho4p activity; cont	0.857623	3;4	S	FESRSSSVSSEGK	1.08489e-05	69.747	_FFESRSS(ph)S(ph)VS(ph)S(ph)EGK_	FFES(0.069)RS(0.243)S(0.836)S(0.858)VS(0.995)S(0.999)EGK	8	3	618.533	0.1206	0.60233	2.3182	0.60233
1041	YCR037C	YCR037C	146	146	>YCR037C PHO87 SGDID:S000000633, Chr III from 197181-194410, reverse complement, Verified ORF, Low-affinity inorganic phosphate (Pi) transporter, involved in activation of PHO pathway; expression is independent of Pi concentration and Pho4p activity; cont	0.994942	2;3;4	S	SRSSSVSSEGKTL	4.75541e-06	75.239	_FFESRSS(ph)S(ph)VS(ph)S(ph)EGK_	FFES(0.069)RS(0.243)S(0.836)S(0.858)VS(0.995)S(0.999)EGK	10	3	618.533	0.1206	0.24448	0.24448	0.15718
1042	YCR037C	YCR037C	147	147	>YCR037C PHO87 SGDID:S000000633, Chr III from 197181-194410, reverse complement, Verified ORF, Low-affinity inorganic phosphate (Pi) transporter, involved in activation of PHO pathway; expression is independent of Pi concentration and Pho4p activity; cont	0.999398	2;3;4	S	RSSSVSSEGKTLF	4.75541e-06	75.239	_FFESRSS(ph)S(ph)VS(ph)S(ph)EGK_	FFES(0.069)RS(0.243)S(0.836)S(0.858)VS(0.995)S(0.999)EGK	11	3	618.533	0.1206	0.24448	0.24448	0.15718
1044	YCR053W	YCR053W	467	467	>YCR053W THR4 SGDID:S000000649, Chr III from 216693-218237, Verified ORF, Threonine synthase, conserved protein that catalyzes formation of threonine from 0-phosphohomoserine; expression is regulated by the GCN4-mediated general amino acid control pathway	0.995771	1	S	NALSGFSNYSFEK	1.44002e-33	185.41	_FADAVNNALSGFS(ph)NYSFEK_	FADAVNNALSGFS(0.996)NYS(0.004)FEK	13	3	720.981	0.80823	5.9812	7.1254	4.3411
1045	YCR057C	YCR057C	907	907	>YCR057C PWP2 SGDID:S000000653, Chr III from 223224-220453, reverse complement, Verified ORF, Conserved 90S pre-ribosomal component essential for proper endonucleolytic cleavage of the 35 S rRNA precursor at A0, A1, and A2 sites; contains eight WD-repeats	1	2;3	S	DNKLPLSNENDSS	4.79282e-211	282.46	_DNKLPLS(ph)NENDS(ph)S(ph)DEEENEK_	DNKLPLS(1)NENDS(1)S(1)DEEENEK	7	3	849.301	-0.37447	1.6866	1.6866	0.60349
1046	YCR057C	YCR057C	912	912	>YCR057C PWP2 SGDID:S000000653, Chr III from 223224-220453, reverse complement, Verified ORF, Conserved 90S pre-ribosomal component essential for proper endonucleolytic cleavage of the 35 S rRNA precursor at A0, A1, and A2 sites; contains eight WD-repeats	1	1;2;3	S	LSNENDSSDEEEN	3.80534e-245	444.53	_LPLSNENDS(ph)S(ph)DEEENEK_	LPLSNENDS(1)S(1)DEEENEK	9	2	1054.88	-0.51581	0.41783	0.35913	0.41783
1047	YCR057C	YCR057C	913	913	>YCR057C PWP2 SGDID:S000000653, Chr III from 223224-220453, reverse complement, Verified ORF, Conserved 90S pre-ribosomal component essential for proper endonucleolytic cleavage of the 35 S rRNA precursor at A0, A1, and A2 sites; contains eight WD-repeats	1	1;2;3	S	SNENDSSDEEENE	3.80534e-245	444.53	_LPLSNENDS(ph)S(ph)DEEENEK_	LPLSNENDS(1)S(1)DEEENEK	10	2	1054.88	-0.51581	0.35913	0.35913	0.67754
1048	YCR057C	YCR057C	651	651	>YCR057C PWP2 SGDID:S000000653, Chr III from 223224-220453, reverse complement, Verified ORF, Conserved 90S pre-ribosomal component essential for proper endonucleolytic cleavage of the 35 S rRNA precursor at A0, A1, and A2 sites; contains eight WD-repeats	0.998849	1;2;3	S	DDAGENSDLEDRI	1.54189e-22	143.54	_M(ox)TEAGSLDLIDDAGENS(ph)DLEDRIDNS(ph)LPGSQRGGDLS(ph)TRK_	MTEAGSLDLIDDAGENS(0.999)DLEDRIDNS(0.986)LPGS(0.272)QRGGDLS(0.372)T(0.372)RK	17	5	901.584	-0.77552	0.87578	0.42923	0.87578
1049	YCR057C	YCR057C	660	660	>YCR057C PWP2 SGDID:S000000653, Chr III from 223224-220453, reverse complement, Verified ORF, Conserved 90S pre-ribosomal component essential for proper endonucleolytic cleavage of the 35 S rRNA precursor at A0, A1, and A2 sites; contains eight WD-repeats	0.986119	1;2;3	S	EDRIDNSLPGSQR	1.1235e-17	132.82	_M(ox)TEAGSLDLIDDAGENS(ph)DLEDRIDNS(ph)LPGSQRGGDLS(ph)TRK_	MTEAGSLDLIDDAGENS(0.999)DLEDRIDNS(0.986)LPGS(0.272)QRGGDLS(0.372)T(0.372)RK	26	5	901.584	-0.77552	0.84092	0.84092	0.42626
1052	YCR057C	YCR057C	232	232	>YCR057C PWP2 SGDID:S000000653, Chr III from 223224-220453, reverse complement, Verified ORF, Conserved 90S pre-ribosomal component essential for proper endonucleolytic cleavage of the 35 S rRNA precursor at A0, A1, and A2 sites; contains eight WD-repeats	1	1	S	DDDDNESEDDDKQ	2.82098e-21	154.69	_RPSDDDDNES(ph)EDDDKQEEVDISK_	RPSDDDDNES(1)EDDDKQEEVDISK	10	4	690.771	0.7368	0.85495	0.85495
1053	YCR065W	YCR065W	61	61	>YCR065W HCM1 SGDID:S000000661, Chr III from 229306-231000, Verified ORF, Forkhead transcription factor that drives S-phase specific expression of genes involved in chromosome segregation, spindle dynamics, and budding; suppressor of calmodulin mutants wi	0.973996	2	S	RPSHPLSPDHSSP	5.99453e-17	130.65	_RPSHPLS(ph)PDHS(ph)SPIAPSK_	RPS(0.026)HPLS(0.974)PDHS(0.5)S(0.5)PIAPSK	7	3	690.645	0.8419	0.044025		0.044025
1056	YCR066W	YCR066W	464	464	>YCR066W RAD18 SGDID:S000000662, Chr III from 231496-232959, Verified ORF, E3 ubiqutin ligase, forms heterodimer with Rad6p to monoubiquitinate PCNA-K164; heterodimer binds single-stranded DNA and has single-stranded DNA dependent ATPase activity; require	0.943954	3	S	NLPNEDSTDADLS	1.69531e-06	65.609	_DQDTVINEDRVAGERNLPNEDS(ph)T(ph)DADLSRELM(ox)DLNEY(ph)SK_	DQDTVINEDRVAGERNLPNEDS(0.944)T(0.946)DADLS(0.364)RELMDLNEY(0.517)S(0.229)K	22	5	945.394	0.090789	0.1721		0.1721
1058	YCR066W	YCR066W	165	165	>YCR066W RAD18 SGDID:S000000662, Chr III from 231496-232959, Verified ORF, E3 ubiqutin ligase, forms heterodimer with Rad6p to monoubiquitinate PCNA-K164; heterodimer binds single-stranded DNA and has single-stranded DNA dependent ATPase activity; require	0.873621	2;3	S	PLSSKPSKRNFAM	0.000400125	56.48	_RSM(ox)T(ph)DILPLSSKPS(ph)K_	RS(0.417)MT(0.581)DILPLS(0.047)S(0.082)KPS(0.874)K	14	3	612.617	-0.38772	9.2022	9.2022
1064	YCR077C	YCR077C	456	456	>YCR077C PAT1 SGDID:S000000673, Chr III from 252625-250235, reverse complement, Verified ORF, Topoisomerase II-associated deadenylation-dependent mRNA-decapping factor; also required for faithful chromosome transmission, maintenance of rDNA locus stabilit	0.896112	2	S	SKQRRRSSYAFNN	1.73006e-43	202.35	_QRRRS(ph)S(ph)YAFNNGNGATNLNK_	QRRRS(0.896)S(0.896)Y(0.208)AFNNGNGATNLNK	5	3	810.027	-0.52274	0.92838	0.92838
1065	YCR077C	YCR077C	457	457	>YCR077C PAT1 SGDID:S000000673, Chr III from 252625-250235, reverse complement, Verified ORF, Topoisomerase II-associated deadenylation-dependent mRNA-decapping factor; also required for faithful chromosome transmission, maintenance of rDNA locus stabilit	0.896112	2	S	KQRRRSSYAFNNG	1.73006e-43	202.35	_QRRRS(ph)S(ph)YAFNNGNGATNLNK_	QRRRS(0.896)S(0.896)Y(0.208)AFNNGNGATNLNK	6	3	810.027	-0.52274	0.92838	0.92838
1066	YCR088W	YCR088W	183	183	>YCR088W ABP1 SGDID:S000000684, Chr III from 265065-266843, Verified ORF, Actin-binding protein of the cortical actin cytoskeleton, important for activation of the Arp2/3 complex that plays a key role actin in cytoskeleton organization	1	2	S	EPVKTPSPAPAAK	2.81371e-21	151.96	_KEPVKT(ph)PS(ph)PAPAAK_	KEPVKT(1)PS(1)PAPAAK	8	3	527.588	-0.18002	17.017	17.571	15.945
1067	YCR088W	YCR088W	223	223	>YCR088W ABP1 SGDID:S000000684, Chr III from 265065-266843, Verified ORF, Actin-binding protein of the cortical actin cytoskeleton, important for activation of the Arp2/3 complex that plays a key role actin in cytoskeleton organization	0.879997	1	S	PLKPNQSSYKPIG	1.02046e-06	81.373	_ERDFDQAPLKPNQS(ph)SYKPIGK_	ERDFDQAPLKPNQS(0.88)S(0.115)Y(0.005)KPIGK	14	4	625.307	0.11473	2.4257	2.4257
1069	YCR088W	YCR088W	365	365	>YCR088W ABP1 SGDID:S000000684, Chr III from 265065-266843, Verified ORF, Actin-binding protein of the cortical actin cytoskeleton, important for activation of the Arp2/3 complex that plays a key role actin in cytoskeleton organization	1	1	S	FEGLAASEKEEEE	3.22554e-38	185.87	_FEGLAAS(ph)EKEEEEM(ox)ENK_	FEGLAAS(1)EKEEEEMENK	7	3	689.282	0.15945	2.0396	2.0396	1.5496
1071	YCR088W	YCR088W	192	192	>YCR088W ABP1 SGDID:S000000684, Chr III from 265065-266843, Verified ORF, Actin-binding protein of the cortical actin cytoskeleton, important for activation of the Arp2/3 complex that plays a key role actin in cytoskeleton organization	0.998374	1	S	PAAKISSRVNDNN	6.78643e-79	252.77	_ISS(ph)RVNDNNDDDDWNEPELK_	IS(0.002)S(0.998)RVNDNNDDDDWNEPELK	3	3	819.006	-0.27316	7.3793	7.3793	8.0975
1076	YCR088W	YCR088W	169	169	>YCR088W ABP1 SGDID:S000000684, Chr III from 265065-266843, Verified ORF, Actin-binding protein of the cortical actin cytoskeleton, important for activation of the Arp2/3 complex that plays a key role actin in cytoskeleton organization	0.999938	1;2	S	SFTPSKSPAPVSK	1.16493e-19	178.54	_SFT(ph)PSKS(ph)PAPVSK_	SFT(1)PSKS(1)PAPVSK	7	3	498.221	0.50086	3.7933	3.5812	3.7933
1077	YCR088W	YCR088W	313	313	>YCR088W ABP1 SGDID:S000000684, Chr III from 265065-266843, Verified ORF, Actin-binding protein of the cortical actin cytoskeleton, important for activation of the Arp2/3 complex that plays a key role actin in cytoskeleton organization	1	1	S	GFRNEKSPAQLWA	0.000197789	77.185	_S(ph)PAQLWAERK_	S(1)PAQLWAERK	1	3	422.539	1.4819	5.2811	4.2365	5.8124
1079	YCR091W	YCR091W	206	206	>YCR091W KIN82 SGDID:S000000687, Chr III from 274401-276563, Verified ORF, Putative serine/threonine protein kinase implicated in the regulation of phospholipid asymmetry through the activation of phospholipid translocases (flippases) Lem3p-Dnf1p/Dnf2p; s	0.991484	2	S	RNLSNGSLNDINE	8.89403e-06	80.593	_DSRNLS(ph)NGS(ph)LNDINENEELQNFHRK_	DS(0.264)RNLS(0.744)NGS(0.991)LNDINENEELQNFHRK	9	4	776.587	-0.054086	1.2322	1.2322
1080	YCR095C	YCR095C	87	87	>YCR095C OCA4 SGDID:S000000691, Chr III from 289255-288167, reverse complement, Uncharacterized ORF, Cytoplasmic protein required for replication of Brome mosaic virus in S. cerevisiae, which is a model system for studying replication of positive-strand R	1	2;3	S	SNANLYSNNNSTL	6.36363e-249	409.69	_SSSVSNANLYS(ph)NNNS(ph)TLS(ph)LQEEK_	SSSVSNANLYS(1)NNNS(0.829)T(0.174)LS(0.997)LQEEK	11	3	909.359	-0.72089	5.7306	5.2365	6.2713
1081	YCR095C	YCR095C	91	91	>YCR095C OCA4 SGDID:S000000691, Chr III from 289255-288167, reverse complement, Uncharacterized ORF, Cytoplasmic protein required for replication of Brome mosaic virus in S. cerevisiae, which is a model system for studying replication of positive-strand R	0.999954	2;3	S	LYSNNNSTLSLQE	6.36363e-249	409.69	_SSSVSNANLYSNNNS(ph)T(ph)LS(ph)LQEEK_	SSSVSNANLYSNNNS(1)T(1)LS(1)LQEEK	15	3	909.359	0.3586	2.5916	2.5916	3.8929
1082	YCR095C	YCR095C	94	94	>YCR095C OCA4 SGDID:S000000691, Chr III from 289255-288167, reverse complement, Uncharacterized ORF, Cytoplasmic protein required for replication of Brome mosaic virus in S. cerevisiae, which is a model system for studying replication of positive-strand R	0.999993	2;3	S	NNNSTLSLQEEKK	6.36363e-249	409.69	_SSSVSNANLYSNNNS(ph)T(ph)LS(ph)LQEEK_	SSSVSNANLYSNNNS(1)T(1)LS(1)LQEEK	18	3	909.359	0.3586	2.5588	2.5916	2.4165
1087	YDL005C	YDL005C	266	266	>YDL005C MED2 SGDID:S000002163, Chr IV from 442307-441012, reverse complement, Verified ORF, Subunit of the RNA polymerase II mediator complex; associates with core polymerase subunits to form the RNA polymerase II holoenzyme; essential for transcriptiona	0.838681	1	S	GFDDNDSGNNYND	9.09861e-07	98.977	_GFDDNDS(ph)GNNYNDINISSIENNINNNINSTK_	GFDDNDS(0.839)GNNY(0.156)NDINIS(0.005)S(0.001)IENNINNNINSTK	7	3	1170.5	0.28382	1.1318	1.1318
1088	YDL006W	YDL006W	2	2	>YDL006W PTC1 SGDID:S000002164, Chr IV from 439907-440752, Verified ORF, Type 2C protein phosphatase (PP2C); inactivates the osmosensing MAPK cascade by dephosphorylating Hog1p; mutation delays mitochondrial inheritance; deletion reveals defects in precur	1	2;3	S	_____MSNHSEIL	3.97073e-09	119.39	_(ac)S(ph)NHS(ph)EILERPETPYDITYRVGVAENK_	S(1)NHS(1)EILERPETPYDITYRVGVAENK	1	3	1073.82	0.21625	2.8713	2.9834	2.8559
1089	YDL006W	YDL006W	5	5	>YDL006W PTC1 SGDID:S000002164, Chr IV from 439907-440752, Verified ORF, Type 2C protein phosphatase (PP2C); inactivates the osmosensing MAPK cascade by dephosphorylating Hog1p; mutation delays mitochondrial inheritance; deletion reveals defects in precur	1	1;2;3	S	__MSNHSEILERP	3.97073e-09	119.39	_(ac)S(ph)NHS(ph)EILERPETPYDITYRVGVAENK_	S(1)NHS(1)EILERPETPYDITYRVGVAENK	4	3	1073.82	0.21625	2.2059	2.3209	2.0965
1090	YDL019C	YDL019C	847	847	>YDL019C OSH2 SGDID:S000002177, Chr IV from 421512-417661, reverse complement, Verified ORF, Member of an oxysterol-binding protein family with seven members in S. cerevisiae; family members have overlapping, redundant functions in sterol metabolism and c	1	2	S	KTKEIASSVIGEK	0.000414383	70.68	_EIAS(ph)S(ph)VIGEK_	EIAS(1)S(1)VIGEK	4	2	596.749	-0.33523	0.79158	0.82462	0.79158
1091	YDL019C	YDL019C	848	848	>YDL019C OSH2 SGDID:S000002177, Chr IV from 421512-417661, reverse complement, Verified ORF, Member of an oxysterol-binding protein family with seven members in S. cerevisiae; family members have overlapping, redundant functions in sterol metabolism and c	1	2	S	TKEIASSVIGEKT	0.000414383	70.68	_EIAS(ph)S(ph)VIGEK_	EIAS(1)S(1)VIGEK	5	2	596.749	-0.33523	0.79158	0.82462	0.79158
1092	YDL019C	YDL019C	717	717	>YDL019C OSH2 SGDID:S000002177, Chr IV from 421512-417661, reverse complement, Verified ORF, Member of an oxysterol-binding protein family with seven members in S. cerevisiae; family members have overlapping, redundant functions in sterol metabolism and c	0.999989	2;3;4;5	S	NDKEQESDTTAST	3.09638e-79	248.01	_ESLENDKEQES(ph)DTTAS(ph)TLGQIAK_	ESLENDKEQES(1)DTT(0.002)AS(0.873)T(0.125)LGQIAK	11	3	885.375	0.60715	0.72884	0.71779	0.73733
1093	YDL019C	YDL019C	722	722	>YDL019C OSH2 SGDID:S000002177, Chr IV from 421512-417661, reverse complement, Verified ORF, Member of an oxysterol-binding protein family with seven members in S. cerevisiae; family members have overlapping, redundant functions in sterol metabolism and c	1	1;2;3;4;5	S	ESDTTASTLGQIA	3.09638e-79	248.01	_ESLENDKEQES(ph)DTT(ph)AS(ph)T(ph)LGQIAK_	ESLENDKEQES(1)DT(0.025)T(0.976)AS(1)T(1)LGQIAK	16	3	938.686	0.16399	2.589	0.71779	2.589
1101	YDL019C	YDL019C	732	732	>YDL019C OSH2 SGDID:S000002177, Chr IV from 421512-417661, reverse complement, Verified ORF, Member of an oxysterol-binding protein family with seven members in S. cerevisiae; family members have overlapping, redundant functions in sterol metabolism and c	0.970907	2	S	QIAKFISATKEED	6.94733e-31	180.86	_FIS(ph)ATKEEDEAS(ph)DADEFYDAAELVDEVTELTEAHPEISTAAAPK_	FIS(0.971)AT(0.124)KEEDEAS(0.905)DADEFYDAAELVDEVTELTEAHPEISTAAAPK	3	4	1229.53	-0.10399	2.5471	2.5967	2.4985
1102	YDL019C	YDL019C	741	741	>YDL019C OSH2 SGDID:S000002177, Chr IV from 421512-417661, reverse complement, Verified ORF, Member of an oxysterol-binding protein family with seven members in S. cerevisiae; family members have overlapping, redundant functions in sterol metabolism and c	0.999916	2	S	KEEDEASDADEFY	6.94733e-31	180.86	_FIS(ph)ATKEEDEAS(ph)DADEFYDAAELVDEVTELTEAHPEISTAAAPK_	FIS(0.88)AT(0.12)KEEDEAS(1)DADEFYDAAELVDEVTELTEAHPEISTAAAPK	12	4	1229.53	-0.023059	2.5537	2.5751	2.4985
1103	YDL019C	YDL019C	787	787	>YDL019C OSH2 SGDID:S000002177, Chr IV from 421512-417661, reverse complement, Verified ORF, Member of an oxysterol-binding protein family with seven members in S. cerevisiae; family members have overlapping, redundant functions in sterol metabolism and c	1	1;2	S	NETDNDSQYVQDE	1.66902e-90	273.94	_HAPPPVPNET(ph)DNDS(ph)QYVQDEK_	HAPPPVPNET(1)DNDS(1)QYVQDEK	14	3	847.339	-0.21738	0.87906	0.9448	0.84098
1104	YDL019C	YDL019C	825	825	>YDL019C OSH2 SGDID:S000002177, Chr IV from 421512-417661, reverse complement, Verified ORF, Member of an oxysterol-binding protein family with seven members in S. cerevisiae; family members have overlapping, redundant functions in sterol metabolism and c	0.989248	1;2	S	EPKTDQSLKNFKA	4.2891e-39	202.65	_QNNLVTEDEPKT(ph)DQS(ph)LK_	QNNLVT(0.013)EDEPKT(0.997)DQS(0.989)LK	15	3	706.971	0.10225	0.65873	0.71854	0.60391
1105	YDL019C	YDL019C	795	795	>YDL019C OSH2 SGDID:S000002177, Chr IV from 421512-417661, reverse complement, Verified ORF, Member of an oxysterol-binding protein family with seven members in S. cerevisiae; family members have overlapping, redundant functions in sterol metabolism and c	0.999849	1	S	YVQDEKSKIESNV	0.00545886	61.435	_S(ph)KIESNVEK_	S(1)KIESNVEK	1	2	557.263	0.62851	0.94682		0.94682
1106	YDL019C	YDL019C	509	509	>YDL019C OSH2 SGDID:S000002177, Chr IV from 421512-417661, reverse complement, Verified ORF, Member of an oxysterol-binding protein family with seven members in S. cerevisiae; family members have overlapping, redundant functions in sterol metabolism and c	0.999995	1;2;3;5	S	SSNTLKSNRSMQS	1.88482e-08	96.045	_S(ph)NRS(ph)MQS(ph)GSGVASPIDK_	S(1)NRS(1)MQS(0.996)GS(0.004)GVASPIDK	1	3	654.247	-1.0281	0.42464	0.4513	0.42464
1107	YDL019C	YDL019C	512	512	>YDL019C OSH2 SGDID:S000002177, Chr IV from 421512-417661, reverse complement, Verified ORF, Member of an oxysterol-binding protein family with seven members in S. cerevisiae; family members have overlapping, redundant functions in sterol metabolism and c	0.999985	2;3;5	S	TLKSNRSMQSGSG	1.21312e-08	97.542	_S(ph)NRS(ph)MQS(ph)GSGVASPIDK_	S(1)NRS(1)MQS(0.996)GS(0.004)GVASPIDK	4	3	654.247	-1.0281	0.3989	0.4513	0.34814
1108	YDL019C	YDL019C	515	515	>YDL019C OSH2 SGDID:S000002177, Chr IV from 421512-417661, reverse complement, Verified ORF, Member of an oxysterol-binding protein family with seven members in S. cerevisiae; family members have overlapping, redundant functions in sterol metabolism and c	0.995964	2;3;5	S	SNRSMQSGSGVAS	1.21312e-08	97.542	_S(ph)NRS(ph)MQS(ph)GSGVASPIDK_	S(1)NRS(1)MQS(0.996)GS(0.004)GVASPIDK	7	3	654.247	-1.0281	0.30384	0.28872	0.39163
1112	YDL019C	YDL019C	422	422	>YDL019C OSH2 SGDID:S000002177, Chr IV from 421512-417661, reverse complement, Verified ORF, Member of an oxysterol-binding protein family with seven members in S. cerevisiae; family members have overlapping, redundant functions in sterol metabolism and c	1	1;2	S	HSKTQGSLPEASQ	3.52562e-24	149.16	_T(ph)QGS(ph)LPEASQYYQHTLHK_	T(1)QGS(1)LPEASQYYQHTLHK	4	4	562.742	0.067299	0.87794	1.1152	0.87794
1113	YDL019C	YDL019C	2	2	>YDL019C OSH2 SGDID:S000002177, Chr IV from 421512-417661, reverse complement, Verified ORF, Member of an oxysterol-binding protein family with seven members in S. cerevisiae; family members have overlapping, redundant functions in sterol metabolism and c	1	1;2	S	_____MSREDLSI	1.11238e-64	228.57	_(ac)S(ph)REDLS(ph)IAEDLNQVSKPLLK_	S(1)REDLS(1)IAEDLNQVSKPLLK	1	3	819.727	-0.37589	1.2311	1.3837	1.0953
1114	YDL019C	YDL019C	7	7	>YDL019C OSH2 SGDID:S000002177, Chr IV from 421512-417661, reverse complement, Verified ORF, Member of an oxysterol-binding protein family with seven members in S. cerevisiae; family members have overlapping, redundant functions in sterol metabolism and c	1	1;2	S	MSREDLSIAEDLN	1.11238e-64	228.57	_(ac)S(ph)REDLS(ph)IAEDLNQVSKPLLK_	S(1)REDLS(1)IAEDLNQVSKPLLK	6	3	819.727	-0.37589	0.31594	0.31594	2.0485
1116	YDL019C	YDL019C	503	503	>YDL019C OSH2 SGDID:S000002177, Chr IV from 421512-417661, reverse complement, Verified ORF, Member of an oxysterol-binding protein family with seven members in S. cerevisiae; family members have overlapping, redundant functions in sterol metabolism and c	0.766543	2;5	S	ALQRVRSSNTLKS	4.28182e-16	134.11	_TPVGVHTGSALQRVRS(ph)S(ph)NTLK_	TPVGVHTGS(0.257)ALQRVRS(0.767)S(0.846)NT(0.13)LK	16	5	474.437	-0.2268	0.89681	0.82603	0.89681
1117	YDL019C	YDL019C	504	504	>YDL019C OSH2 SGDID:S000002177, Chr IV from 421512-417661, reverse complement, Verified ORF, Member of an oxysterol-binding protein family with seven members in S. cerevisiae; family members have overlapping, redundant functions in sterol metabolism and c	0.846256	2;5	S	LQRVRSSNTLKSN	8.33458e-16	122.41	_TPVGVHTGSALQRVRS(ph)S(ph)NTLK_	TPVGVHTGS(0.257)ALQRVRS(0.767)S(0.846)NT(0.13)LK	17	5	474.437	-0.2268	0.89681	0.83164	0.89681
1118	YDL019C	YDL019C	1151	1151	>YDL019C OSH2 SGDID:S000002177, Chr IV from 421512-417661, reverse complement, Verified ORF, Member of an oxysterol-binding protein family with seven members in S. cerevisiae; family members have overlapping, redundant functions in sterol metabolism and c	0.999099	2	S	KTRTAASAGNGPT	1.93917e-12	109.42	_TRT(ph)AAS(ph)AGNGPTDDGTK_	T(0.06)RT(0.941)AAS(0.999)AGNGPTDDGTK	6	3	593.903	-0.94622	1.0374	1.0374	1.1385
1121	YDL022W	YDL022W	24	24	>YDL022W GPD1 SGDID:S000002180, Chr IV from 411823-412998, Verified ORF, NAD-dependent glycerol-3-phosphate dehydrogenase, key enzyme of glycerol synthesis, essential for growth under osmotic stress; expression regulated by high-osmolarity glycerol respon	0.954521	1;2;3	S	GRKRSSSSVSLKA	1.14182e-08	126.34	_RSSS(ph)SVS(ph)LK_	RS(0.008)S(0.022)S(0.955)S(0.018)VS(0.998)LK	4	2	555.733	-0.27609	1.2779	1.2779	0.71373
1123	YDL022W	YDL022W	27	27	>YDL022W GPD1 SGDID:S000002180, Chr IV from 411823-412998, Verified ORF, NAD-dependent glycerol-3-phosphate dehydrogenase, key enzyme of glycerol synthesis, essential for growth under osmotic stress; expression regulated by high-osmolarity glycerol respon	0.999903	2	S	RSSSSVSLKAAEK	4.73992e-06	109.02	_RSS(ph)SSVS(ph)LK_	RS(0.071)S(0.459)S(0.459)S(0.011)VS(1)LK	7	2	555.733	1.0709	0.71609	0.70367	0.73543
1124	YDL025C	YDL025C	104	104	>YDL025C YDL025C SGDID:S000002183, Chr IV from 407204-405342, reverse complement, Uncharacterized ORF, Putative protein kinase, potentially phosphorylated by Cdc28p; YDL025C is not an essential gene	0.885606	2	S	STLTGISPTSAKK	4.05256e-07	90.592	_ESHVVASSTLTGIS(ph)PTS(ph)AK_	ESHVVASSTLT(0.002)GIS(0.886)PT(0.364)S(0.749)AK	14	3	677.973	0.3764	0.56993		0.56993
1126	YDL025C	YDL025C	9	9	>YDL025C YDL025C SGDID:S000002183, Chr IV from 407204-405342, reverse complement, Uncharacterized ORF, Putative protein kinase, potentially phosphorylated by Cdc28p; YDL025C is not an essential gene	0.833258	1;2;3	S	KETPLHSSSSTSL	1.86468e-23	153.83	_ETPLHS(ph)SSSTS(ph)LSSLFRPTK_	ETPLHS(0.833)S(0.125)S(0.02)S(0.023)T(0.026)S(0.953)LS(0.017)S(0.003)LFRPTK	6	4	581.266	0.46126	1.7816	1.7816	5.8069
1127	YDL025C	YDL025C	10	10	>YDL025C YDL025C SGDID:S000002183, Chr IV from 407204-405342, reverse complement, Uncharacterized ORF, Putative protein kinase, potentially phosphorylated by Cdc28p; YDL025C is not an essential gene	0.951041	2;3;4	S	ETPLHSSSSTSLS	1.22527e-42	188.3	_ETPLHSS(ph)SST(ph)SLSSLFRPTK_	ET(0.001)PLHS(0.018)S(0.951)S(0.031)S(0.015)T(0.562)S(0.404)LS(0.014)S(0.003)LFRPTK	7	2	1161.52	0.080015	6.3797	12.786	6.3797
1128	YDL025C	YDL025C	11	11	>YDL025C YDL025C SGDID:S000002183, Chr IV from 407204-405342, reverse complement, Uncharacterized ORF, Putative protein kinase, potentially phosphorylated by Cdc28p; YDL025C is not an essential gene	0.97778	1;2;3;4	S	TPLHSSSSTSLSS	5.48666e-80	266.28	_ETPLHSSS(ph)STS(ph)LSSLFRPTK_	ETPLHSS(0.022)S(0.978)S(0.047)T(0.021)S(0.93)LS(0.002)SLFRPTK	8	2	1161.52	-1.0085	2.0743	1.8604	2.3129
1129	YDL025C	YDL025C	12	12	>YDL025C YDL025C SGDID:S000002183, Chr IV from 407204-405342, reverse complement, Uncharacterized ORF, Putative protein kinase, potentially phosphorylated by Cdc28p; YDL025C is not an essential gene	0.829292	2;3;4	S	PLHSSSSTSLSSL	1.86468e-23	153.83	_ETPLHSSS(ph)S(ph)TS(ph)LSSLFRPTK_	ETPLHS(0.078)S(0.426)S(0.508)S(0.829)T(0.307)S(0.825)LS(0.022)S(0.004)LFRPTK	9	2	1201.51	0.40395	19.7	18.501	19.7
1130	YDL025C	YDL025C	14	14	>YDL025C YDL025C SGDID:S000002183, Chr IV from 407204-405342, reverse complement, Uncharacterized ORF, Putative protein kinase, potentially phosphorylated by Cdc28p; YDL025C is not an essential gene	0.953419	2;3;4	S	HSSSSTSLSSLFR	5.48666e-80	266.28	_ETPLHS(ph)SSSTS(ph)LSSLFRPTK_	ETPLHS(0.833)S(0.125)S(0.02)S(0.023)T(0.026)S(0.953)LS(0.017)S(0.003)LFRPTK	11	4	581.266	0.46126	6.1774	6.389	5.8463
1132	YDL025C	YDL025C	17	17	>YDL025C YDL025C SGDID:S000002183, Chr IV from 407204-405342, reverse complement, Uncharacterized ORF, Putative protein kinase, potentially phosphorylated by Cdc28p; YDL025C is not an essential gene	0.970737	2;3;4	S	SSTSLSSLFRPTK	2.25276e-23	150.59	_ETPLHSS(ph)SSTS(ph)LSS(ph)LFRPTK_	ET(0.019)PLHS(0.192)S(0.502)S(0.282)S(0.034)T(0.034)S(0.935)LS(0.031)S(0.971)LFRPT(0.001)K	14	2	1201.51	-0.16785	25.376	25.376	6.0029
1134	YDL025C	YDL025C	223	223	>YDL025C YDL025C SGDID:S000002183, Chr IV from 407204-405342, reverse complement, Uncharacterized ORF, Putative protein kinase, potentially phosphorylated by Cdc28p; YDL025C is not an essential gene	0.751073	4	S	VELQHNSSSGSDD	2.41329e-18	146.06	_HFMDSQASTPGSVELQHNS(ph)S(ph)S(ph)GS(ph)DDTSSRK_	HFMDS(0.001)QAS(0.002)T(0.002)PGS(0.037)VELQHNS(0.751)S(0.761)S(0.771)GS(0.773)DDT(0.357)S(0.277)S(0.269)RK	19	6	584.049	0.49694	7.2684	48.81	7.2684
1135	YDL025C	YDL025C	224	224	>YDL025C YDL025C SGDID:S000002183, Chr IV from 407204-405342, reverse complement, Uncharacterized ORF, Putative protein kinase, potentially phosphorylated by Cdc28p; YDL025C is not an essential gene	0.761161	4	S	ELQHNSSSGSDDT	2.41329e-18	146.06	_HFMDSQASTPGSVELQHNS(ph)S(ph)S(ph)GS(ph)DDTSSRK_	HFMDS(0.001)QAS(0.002)T(0.002)PGS(0.037)VELQHNS(0.751)S(0.761)S(0.771)GS(0.773)DDT(0.357)S(0.277)S(0.269)RK	20	6	584.049	0.49694	7.2684	48.81	7.2684
1136	YDL025C	YDL025C	225	225	>YDL025C YDL025C SGDID:S000002183, Chr IV from 407204-405342, reverse complement, Uncharacterized ORF, Putative protein kinase, potentially phosphorylated by Cdc28p; YDL025C is not an essential gene	0.770988	4	S	LQHNSSSGSDDTS	2.41329e-18	146.06	_HFMDSQASTPGSVELQHNS(ph)S(ph)S(ph)GS(ph)DDTSSRK_	HFMDS(0.001)QAS(0.002)T(0.002)PGS(0.037)VELQHNS(0.751)S(0.761)S(0.771)GS(0.773)DDT(0.357)S(0.277)S(0.269)RK	21	6	584.049	0.49694	7.2684	48.81	7.2684
1137	YDL025C	YDL025C	227	227	>YDL025C YDL025C SGDID:S000002183, Chr IV from 407204-405342, reverse complement, Uncharacterized ORF, Putative protein kinase, potentially phosphorylated by Cdc28p; YDL025C is not an essential gene	0.772843	4	S	HNSSSGSDDTSSR	2.41329e-18	146.06	_HFMDSQASTPGSVELQHNS(ph)S(ph)S(ph)GS(ph)DDTSSRK_	HFMDS(0.001)QAS(0.002)T(0.002)PGS(0.037)VELQHNS(0.751)S(0.761)S(0.771)GS(0.773)DDT(0.357)S(0.277)S(0.269)RK	23	6	584.049	0.49694	7.2684	48.81	7.2684
1140	YDL025C	YDL025C	60	60	>YDL025C YDL025C SGDID:S000002183, Chr IV from 407204-405342, reverse complement, Uncharacterized ORF, Putative protein kinase, potentially phosphorylated by Cdc28p; YDL025C is not an essential gene	1	1;2	S	SKKNTDSDQEDQI	2.46598e-08	102.62	_KNT(ph)DS(ph)DQEDQIK_	KNT(1)DS(1)DQEDQIK	5	3	527.534	1.2769	2.9892	2.9892
1141	YDL025C	YDL025C	345	345	>YDL025C YDL025C SGDID:S000002183, Chr IV from 407204-405342, reverse complement, Uncharacterized ORF, Putative protein kinase, potentially phosphorylated by Cdc28p; YDL025C is not an essential gene	1	1	S	NEGTNQSQLANYS	4.95581e-52	213.93	_PHLNNEGTNQS(ph)QLANYSK_	PHLNNEGTNQS(1)QLANYSK	11	3	698.98	0.010006	9.2516	9.3468	8.9162
1142	YDL025C	YDL025C	178	178	>YDL025C YDL025C SGDID:S000002183, Chr IV from 407204-405342, reverse complement, Uncharacterized ORF, Putative protein kinase, potentially phosphorylated by Cdc28p; YDL025C is not an essential gene	0.996131	2	S	TVSSAKSDTPSSN	4.85287e-09	102.97	_S(ph)DTPS(ph)SNLSYQAHMHPVEILQK_	S(0.996)DT(0.019)PS(0.923)S(0.061)NLSYQAHMHPVEILQK	1	3	881.383	-0.32675	2.1204	2.1204
1143	YDL025C	YDL025C	182	182	>YDL025C YDL025C SGDID:S000002183, Chr IV from 407204-405342, reverse complement, Uncharacterized ORF, Putative protein kinase, potentially phosphorylated by Cdc28p; YDL025C is not an essential gene	1	2;3;4	S	AKSDTPSSNLSYQ	2.41299e-65	227.09	_SDT(ph)PS(ph)S(ph)NLSYQAHMHPVEILQK_	S(0.001)DT(0.999)PS(1)S(1)NLSYQAHMHPVEILQK	5	3	908.039	0.12195	1.9376	2.1204	1.7705
1144	YDL025C	YDL025C	183	183	>YDL025C YDL025C SGDID:S000002183, Chr IV from 407204-405342, reverse complement, Uncharacterized ORF, Putative protein kinase, potentially phosphorylated by Cdc28p; YDL025C is not an essential gene	0.999969	2;3;4	S	KSDTPSSNLSYQA	2.41299e-65	227.09	_SDT(ph)PS(ph)S(ph)NLSYQAHMHPVEILQK_	S(0.001)DT(0.999)PS(1)S(1)NLSYQAHMHPVEILQK	6	3	908.039	0.12195	2.8941	3.2852	2.5496
1145	YDL025C	YDL025C	186	186	>YDL025C YDL025C SGDID:S000002183, Chr IV from 407204-405342, reverse complement, Uncharacterized ORF, Putative protein kinase, potentially phosphorylated by Cdc28p; YDL025C is not an essential gene	0.998414	2;3;4	S	TPSSNLSYQAHMH	3.57284e-17	140.35	_SDT(ph)PS(ph)S(ph)NLS(ph)YQAHMHPVEILQK_	S(0.017)DT(0.983)PS(1)S(1)NLS(0.998)Y(0.002)QAHMHPVEILQK	9	3	934.694	-0.897	2.9444	10.712	2.9444
1146	YDL025C	YDL025C	516	516	>YDL025C YDL025C SGDID:S000002183, Chr IV from 407204-405342, reverse complement, Uncharacterized ORF, Putative protein kinase, potentially phosphorylated by Cdc28p; YDL025C is not an essential gene	1	1;2	S	WKAPKKSFNSFRL	4.30686e-55	210.8	_S(ph)FNS(ph)FRLFTEEPEDEDDIVRGPNK_	S(1)FNS(1)FRLFTEEPEDEDDIVRGPNK	1	4	751.072	0.59236	11.967	9.9185	12.906
1147	YDL025C	YDL025C	519	519	>YDL025C YDL025C SGDID:S000002183, Chr IV from 407204-405342, reverse complement, Uncharacterized ORF, Putative protein kinase, potentially phosphorylated by Cdc28p; YDL025C is not an essential gene	1	2	S	PKKSFNSFRLFTE	4.30686e-55	210.8	_S(ph)FNS(ph)FRLFTEEPEDEDDIVRGPNK_	S(1)FNS(1)FRLFTEEPEDEDDIVRGPNK	4	4	751.072	0.59236	17.607	17.607	19.074
1148	YDL025C	YDL025C	472	472	>YDL025C YDL025C SGDID:S000002183, Chr IV from 407204-405342, reverse complement, Uncharacterized ORF, Putative protein kinase, potentially phosphorylated by Cdc28p; YDL025C is not an essential gene	0.997536	1	S	SHGIVGSDPYLAP	0.000439124	68.49	_SHGIVGS(ph)DPYLAPELLK_	S(0.002)HGIVGS(0.998)DPY(0.001)LAPELLK	7	3	625.98	-0.28123	4.1046	4.5168	3.7301
1151	YDL028C	YDL028C	395	395	>YDL028C MPS1 SGDID:S000002186, Chr IV from 403289-400995, reverse complement, Verified ORF, Dual-specificity kinase required for spindle pole body (SPB) duplication and spindle checkpoint function; substrates include SPB proteins Spc42p, Spc110p, and Spc	1	2	S	TNENINSKNLEVF	0.000740024	67.194	_RSLDDAIT(ph)NENINS(ph)K_	RSLDDAIT(1)NENINS(1)K	14	3	617.262	0.64483	0.57314	0.56443	0.58199
1152	YDL028C	YDL028C	22	22	>YDL028C MPS1 SGDID:S000002186, Chr IV from 403289-400995, reverse complement, Verified ORF, Dual-specificity kinase required for spindle pole body (SPB) duplication and spindle checkpoint function; substrates include SPB proteins Spc42p, Spc110p, and Spc	0.989623	2	S	TNTRQFSDDEEFT	6.22451e-11	109.97	_SRTNTRQFS(ph)DDEEFTT(ph)PPK_	S(0.003)RT(0.003)NT(0.003)RQFS(0.99)DDEEFT(0.086)T(0.914)PPK	9	3	806	0.58607	0.14498	0.14351	0.14498
1154	YDL028C	YDL028C	5	5	>YDL028C MPS1 SGDID:S000002186, Chr IV from 403289-400995, reverse complement, Verified ORF, Dual-specificity kinase required for spindle pole body (SPB) duplication and spindle checkpoint function; substrates include SPB proteins Spc42p, Spc110p, and Spc	0.805534	2	S	__MSTNSFHDYVD	0.000807536	65.949	_(ac)S(ph)TNS(ph)FHDYVDLK_	S(0.597)T(0.597)NS(0.806)FHDYVDLK	4	2	814.307	0.29968	0.22574		0.22574
1155	YDL031W	YDL031W	101	101	>YDL031W DBP10 SGDID:S000002189, Chr IV from 394215-397202, Verified ORF, Putative ATP-dependent RNA helicase of the DEAD-box protein family, constituent of 66S pre-ribosomal particles; essential protein involved in ribosome biogenesis	0.999996	1	S	FPMLEMSDDENNA	2.08561e-32	176.65	_EIAAFPMLEM(ox)S(ph)DDENNASGK_	EIAAFPMLEMS(1)DDENNASGK	11	3	755.641	0.18427	0.59868	0.74888	0.5822
1156	YDL031W	YDL031W	398	398	>YDL031W DBP10 SGDID:S000002189, Chr IV from 394215-397202, Verified ORF, Putative ATP-dependent RNA helicase of the DEAD-box protein family, constituent of 66S pre-ribosomal particles; essential protein involved in ribosome biogenesis	1	2	S	SNNEADSDSDDEN	4.24542e-32	166.49	_LQNSNNEADS(ph)DS(ph)DDENDRQKK_	LQNSNNEADS(1)DS(1)DDENDRQKK	10	4	646.247	0.40559	0.62183	0.62769	0.58605
1157	YDL031W	YDL031W	400	400	>YDL031W DBP10 SGDID:S000002189, Chr IV from 394215-397202, Verified ORF, Putative ATP-dependent RNA helicase of the DEAD-box protein family, constituent of 66S pre-ribosomal particles; essential protein involved in ribosome biogenesis	1	2	S	NEADSDSDDENDR	4.24542e-32	166.49	_LQNSNNEADS(ph)DS(ph)DDENDRQKK_	LQNSNNEADS(1)DS(1)DDENDRQKK	12	4	646.247	0.40559	0.62183	0.62769	0.58605
1158	YDL035C	YDL035C	373	373	>YDL035C GPR1 SGDID:S000002193, Chr IV from 392055-389170, reverse complement, Verified ORF, Plasma membrane G protein coupled receptor (GPCR) that interacts with the heterotrimeric G protein alpha subunit, Gpa2p, and with Plc1p; sensor that integrates nu	0.999999	2	S	RKTNTGSDENVSA	5.13784e-15	140.3	_TNT(ph)GS(ph)DENVSASGGVRLLDYNSAK_	TNT(1)GS(1)DENVSASGGVRLLDYNSAK	5	3	872.372	-0.94965	1.3507		1.3507
1159	YDL040C	YDL040C	75	75	>YDL040C NAT1 SGDID:S000002198, Chr IV from 381435-378871, reverse complement, Verified ORF, Subunit of the N-terminal acetyltransferase NatA (Nat1p, Ard1p, Nat5p); N-terminally acetylates many proteins, which influences multiple processes such as the cel	0.997775	1	S	EKDDAASYVANAI	4.20207e-05	83.692	_DDAAS(ph)YVANAIRK_	DDAAS(0.998)Y(0.002)VANAIRK	5	3	491.896	-1.2064	1.8875		1.8875
1160	YDL048C	YDL048C	193	193	>YDL048C STP4 SGDID:S000002206, Chr IV from 368211-366739, reverse complement, Verified ORF, Protein containing a Kruppel-type zinc-finger domain; has similarity to Stp1p, Stp2p, and Stp3p	0.995669	2	S	FKTITPSPPTQHQ	4.44831e-13	126.18	_TIT(ph)PS(ph)PPTQHQSILPTAVDNVPRSK_	T(0.001)IT(0.999)PS(0.996)PPT(0.004)QHQS(0.001)ILPTAVDNVPRSK	5	4	711.848	-0.046099	8.6414	10.013	7.4574
1161	YDL051W	YDL051W	263	263	>YDL051W LHP1 SGDID:S000002209, Chr IV from 363952-364779, Verified ORF, RNA binding protein required for maturation of tRNA and U6 snRNA precursors; acts as a molecular chaperone for RNAs transcribed by polymerase III; homologous to human La (SS-B) autoa	1	1;2	S	EESKEDSSAIADD	3.31022e-10	117.82	_EDS(ph)S(ph)AIADDDEEHKE_	EDS(1)S(1)AIADDDEEHKE	3	2	925.306	-0.23524	0.24688	0.2377	0.25641
1162	YDL051W	YDL051W	264	264	>YDL051W LHP1 SGDID:S000002209, Chr IV from 363952-364779, Verified ORF, RNA binding protein required for maturation of tRNA and U6 snRNA precursors; acts as a molecular chaperone for RNAs transcribed by polymerase III; homologous to human La (SS-B) autoa	1	1;2	S	ESKEDSSAIADDD	3.31022e-10	117.82	_EDS(ph)S(ph)AIADDDEEHKE_	EDS(1)S(1)AIADDDEEHKE	4	2	925.306	-0.23524	0.22056	0.22056	0.25593
1166	YDL051W	YDL051W	15	15	>YDL051W LHP1 SGDID:S000002209, Chr IV from 363952-364779, Verified ORF, RNA binding protein required for maturation of tRNA and U6 snRNA precursors; acts as a molecular chaperone for RNAs transcribed by polymerase III; homologous to human La (SS-B) autoa	1	2	S	EQEKPQSRRNSFA	6.76983e-27	180.06	_(ac)SEKPQQEEQEKPQS(ph)RRNS(ph)FAVIEFTPEVLDRCLK_	SEKPQQEEQEKPQS(1)RRNS(1)FAVIEFTPEVLDRCLK	14	6	718.34	-0.00092494	1.3736	1.3294	1.3875
1167	YDL051W	YDL051W	19	19	>YDL051W LHP1 SGDID:S000002209, Chr IV from 363952-364779, Verified ORF, RNA binding protein required for maturation of tRNA and U6 snRNA precursors; acts as a molecular chaperone for RNAs transcribed by polymerase III; homologous to human La (SS-B) autoa	1	2	S	PQSRRNSFAVIEF	6.76983e-27	180.06	_(ac)SEKPQQEEQEKPQS(ph)RRNS(ph)FAVIEFTPEVLDRCLK_	SEKPQQEEQEKPQS(1)RRNS(1)FAVIEFTPEVLDRCLK	18	6	718.34	-0.00092494	1.3736	1.3294	1.3875
1172	YDL056W	YDL056W	108	108	>YDL056W MBP1 SGDID:S000002214, Chr IV from 352877-355378, Verified ORF, Transcription factor involved in regulation of cell cycle progression from G1 to S phase, forms a complex with Swi6p that binds to MluI cell cycle box regulatory element in promoters	0.999991	2	S	FTQTDGSASPPPA	2.57625e-43	190.37	_PLFDFTQTDGS(ph)AS(ph)PPPAPK_	PLFDFTQTDGS(1)AS(1)PPPAPK	11	3	711.637	0.11719	25.006	23.531	28.359
1173	YDL056W	YDL056W	110	110	>YDL056W MBP1 SGDID:S000002214, Chr IV from 352877-355378, Verified ORF, Transcription factor involved in regulation of cell cycle progression from G1 to S phase, forms a complex with Swi6p that binds to MluI cell cycle box regulatory element in promoters	1	1;2	S	QTDGSASPPPAPK	2.57625e-43	190.37	_PLFDFTQTDGS(ph)AS(ph)PPPAPK_	PLFDFTQTDGS(1)AS(1)PPPAPK	13	3	711.637	0.11719	0.9951	23.531	0.9951
1181	YDL065C	YDL065C	304	304	>YDL065C PEX19 SGDID:S000002223, Chr IV from 337277-336249, reverse complement, Verified ORF, Chaperone and import receptor for newly-synthesized class I peroxisomal membrane proteins (PMPs), binds PMPs in the cytoplasm and delivers them to the peroxisome	0.995106	1	S	PIRSANSPLKHGN	5.77021e-15	119.5	_DRVTELLDELEQLGDSPIRSANS(ph)PLK_	DRVTELLDELEQLGDSPIRS(0.004)ANS(0.995)PLK	23	3	992.496	0.43269	4.0447		4.0447
1182	YDL065C	YDL065C	53	53	>YDL065C PEX19 SGDID:S000002223, Chr IV from 337277-336249, reverse complement, Verified ORF, Chaperone and import receptor for newly-synthesized class I peroxisomal membrane proteins (PMPs), binds PMPs in the cytoplasm and delivers them to the peroxisome	0.923477	1;2	S	NAESKDSDGVQVA	3.68982e-23	149.97	_NAESKDS(ph)DGVQVANESEEDPELK_	NAES(0.077)KDS(0.923)DGVQVANESEEDPELK	7	3	857.364	0.36809	1.9241	1.9241	12.179
1183	YDL065C	YDL065C	62	62	>YDL065C PEX19 SGDID:S000002223, Chr IV from 337277-336249, reverse complement, Verified ORF, Chaperone and import receptor for newly-synthesized class I peroxisomal membrane proteins (PMPs), binds PMPs in the cytoplasm and delivers them to the peroxisome	1	1;2	S	VQVANESEEDPEL	9.08715e-60	227.95	_NAESKDS(ph)DGVQVANES(ph)EEDPELK_	NAES(0.469)KDS(0.531)DGVQVANES(1)EEDPELK	16	3	884.02	0.020961	1.2212	1.424	1.1811
1184	YDL073W	YDL073W	776	776	>YDL073W YDL073W SGDID:S000002231, Chr IV from 326613-329567, Uncharacterized ORF, Putative protein of unknown function; YDL073W is not an essential gene	0.821796	1	S	FKHGNNSGSMVSY	3.80412e-05	62.966	_HGNNS(ph)GSMVSYNSSIK_	HGNNS(0.822)GS(0.178)MVSYNSSIK	5	3	587.914	-0.090557	0.63332		0.63332
1185	YDL077C	YDL077C	235	235	>YDL077C VAM6 SGDID:S000002235, Chr IV from 320120-316971, reverse complement, Verified ORF, Vacuolar protein that plays a critical role in the tethering steps of vacuolar membrane fusion by facilitating guanine nucleotide exchange on small guanosine trip	0.999899	2;3	S	SHFDAQSFSSMDR	8.95858e-05	65.275	_NSHFDAQS(ph)FSS(ph)MDRMS(ph)RK_	NSHFDAQS(1)FS(0.403)S(0.853)MDRMS(0.744)RK	8	4	593.466	0.14716	1.0742	1.0742	1.9489
1187	YDL077C	YDL077C	238	238	>YDL077C VAM6 SGDID:S000002235, Chr IV from 320120-316971, reverse complement, Verified ORF, Vacuolar protein that plays a critical role in the tethering steps of vacuolar membrane fusion by facilitating guanine nucleotide exchange on small guanosine trip	0.85344	2;3	S	DAQSFSSMDRMSR	8.95858e-05	65.275	_NSHFDAQSFSS(ph)MDRMS(ph)RK_	NSHFDAQS(0.003)FS(0.29)S(0.853)MDRMS(0.853)RK	11	4	573.475	0.89417	1.7649	2.1087	1.7649
1188	YDL077C	YDL077C	243	243	>YDL077C VAM6 SGDID:S000002235, Chr IV from 320120-316971, reverse complement, Verified ORF, Vacuolar protein that plays a critical role in the tethering steps of vacuolar membrane fusion by facilitating guanine nucleotide exchange on small guanosine trip	0.853439	2;3	S	SSMDRMSRKSSMS	8.95858e-05	65.275	_NSHFDAQSFSS(ph)MDRMS(ph)RK_	NSHFDAQS(0.003)FS(0.29)S(0.853)MDRMS(0.853)RK	16	4	573.475	0.89417	1.7649	2.1087	1.7649
1193	YDL080C	YDL080C	589	589	>YDL080C THI3 SGDID:S000002238, Chr IV from 312471-310642, reverse complement, Verified ORF, Probable alpha-ketoisocaproate decarboxylase, may have a role in catabolism of amino acids to long-chain and complex alcohols; required for expression of enzymes	0.82927	3	S	EENENSSAVNTPT	1.38064e-09	92.545	_QVQEENENSS(ph)AVNT(ph)PT(ph)PEFQPLLK_	QVQEENENS(0.196)S(0.829)AVNT(0.98)PT(0.995)PEFQPLLK	10	3	980.41	0.80052	5.4883		5.4883
1194	YDL081C	YDL081C	96	96	>YDL081C RPP1A SGDID:S000002239, Chr IV from 310122-309802, reverse complement, Verified ORF, Ribosomal stalk protein P1 alpha, involved in the interaction between translational elongation factors and the ribosome; accumulation of P1 in the cytoplasm is r	1	1	S	EEAKEESDDDMGF	1.25962e-27	142.98	_EES(ph)DDDMGFGLFD_	EES(1)DDDMGFGLFD	3	2	778.76	-0.41671	0.85242	0.94198	0.80704
1196	YDL084W	YDL084W	2	2	>YDL084W SUB2 SGDID:S000002242, Chr IV from 305237-306577, Verified ORF, Component of the TREX complex required for nuclear mRNA export; member of the DEAD-box RNA helicase superfamily and is involved in early and late steps of spliceosome assembly; homol	1	2	S	_____MSHEGEED	3.94202e-114	290.67	_(ac)S(ph)HEGEEDLLEYS(ph)DNEQEIQIDASK_	S(1)HEGEEDLLEY(0.023)S(0.977)DNEQEIQIDASK	1	3	994.06	-0.73188	4.2122	4.2122	4.0714
1197	YDL084W	YDL084W	13	13	>YDL084W SUB2 SGDID:S000002242, Chr IV from 305237-306577, Verified ORF, Component of the TREX complex required for nuclear mRNA export; member of the DEAD-box RNA helicase superfamily and is involved in early and late steps of spliceosome assembly; homol	1	1;2	S	EDLLEYSDNEQEI	3.94202e-114	290.67	_SHEGEEDLLEYS(ph)DNEQEIQIDASK_	SHEGEEDLLEYS(1)DNEQEIQIDASK	12	3	953.401	0.69949	0.84327	0.89405	0.82316
1202	YDL089W	YDL089W	439	439	>YDL089W NUR1 SGDID:S000002247, Chr IV from 296820-298274, Verified ORF, Protein of unknown function; interacts with Csm1p, Lrs4p; required for rDNA repeat stability; null mutant causes increase in unequal sister-chromatid exchange; GFP-fusion protein loc	1	2;3	S	QNRPSKSLSPLRK	0.0016992	89.886	_S(ph)LS(ph)PLRK_	S(1)LS(1)PLRK	1	2	480.719	0.25227	1.8572	2.0348	1.8325
1203	YDL089W	YDL089W	441	441	>YDL089W NUR1 SGDID:S000002247, Chr IV from 296820-298274, Verified ORF, Protein of unknown function; interacts with Csm1p, Lrs4p; required for rDNA repeat stability; null mutant causes increase in unequal sister-chromatid exchange; GFP-fusion protein loc	1	2;3	S	RPSKSLSPLRKTP	0.0016992	89.886	_S(ph)LS(ph)PLRK_	S(1)LS(1)PLRK	3	2	480.719	0.25227	1.8572	2.0348	1.8325
1204	YDL089W	YDL089W	415	415	>YDL089W NUR1 SGDID:S000002247, Chr IV from 296820-298274, Verified ORF, Protein of unknown function; interacts with Csm1p, Lrs4p; required for rDNA repeat stability; null mutant causes increase in unequal sister-chromatid exchange; GFP-fusion protein loc	1	2;3	S	DNNLAQSSSNENL	0.000315281	69.704	_VLDNNLAQS(ph)S(ph)S(ph)NENLEK_	VLDNNLAQS(1)S(1)S(1)NENLEK	9	3	705.608	2.0498	2.7829	3.8794	2.7829
1205	YDL089W	YDL089W	416	416	>YDL089W NUR1 SGDID:S000002247, Chr IV from 296820-298274, Verified ORF, Protein of unknown function; interacts with Csm1p, Lrs4p; required for rDNA repeat stability; null mutant causes increase in unequal sister-chromatid exchange; GFP-fusion protein loc	1	2;3	S	NNLAQSSSNENLE	0.000315281	69.704	_VLDNNLAQS(ph)S(ph)S(ph)NENLEK_	VLDNNLAQS(1)S(1)S(1)NENLEK	10	3	705.608	2.0498	4.6875	3.8794	4.6875
1206	YDL089W	YDL089W	417	417	>YDL089W NUR1 SGDID:S000002247, Chr IV from 296820-298274, Verified ORF, Protein of unknown function; interacts with Csm1p, Lrs4p; required for rDNA repeat stability; null mutant causes increase in unequal sister-chromatid exchange; GFP-fusion protein loc	1	2;3	S	NLAQSSSNENLEK	0.000315281	69.704	_VLDNNLAQS(ph)S(ph)S(ph)NENLEK_	VLDNNLAQS(1)S(1)S(1)NENLEK	11	3	705.608	2.0498	4.6875	3.8794	4.6875
1207	YDL092W	YDL092W	67	67	>YDL092W SRP14 SGDID:S000002250, Chr IV from 292781-293221, Verified ORF, Signal recognition particle (SRP) subunit, interacts with the RNA component of SRP to form the Alu domain, which is the region of SRP responsible for arrest of nascent chain elongat	0.864528	2	S	KKASEISVSSRSD	9.89469e-06	94.75	_ASEIS(ph)VS(ph)SRSDREYPLLIRM(ox)SYGSHDK_	ASEIS(0.865)VS(0.501)S(0.46)RS(0.074)DREY(0.1)PLLIRMSYGSHDK	5	5	652.696	-0.046355	6.2335	6.2335
1213	YDL099W	YDL099W	112	112	>YDL099W BUG1 SGDID:S000002257, Chr IV from 283419-284444, Verified ORF, Cis-golgi localized protein involved in ER to Golgi transport; forms a complex with the mammalian GRASP65 homolog, Grh1p; mutants are compromised for the fusion of ER-derived vesicle	0.972669	2;3	S	DIEEINSTSSNVG	1.0565e-42	196.8	_DIEEINS(ph)TSS(ph)NVGKDDAENTK_	DIEEINS(0.973)T(0.027)S(0.048)S(0.952)NVGKDDAENTK	7	4	607.247	0.029666	14.332	15.741	13.932
1215	YDL099W	YDL099W	115	115	>YDL099W BUG1 SGDID:S000002257, Chr IV from 283419-284444, Verified ORF, Cis-golgi localized protein involved in ER to Golgi transport; forms a complex with the mammalian GRASP65 homolog, Grh1p; mutants are compromised for the fusion of ER-derived vesicle	0.994052	1;2;3	S	EINSTSSNVGKDD	8.66237e-69	231.44	_DIEEINSTSS(ph)NVGKDDAENTK_	DIEEINSTS(0.006)S(0.994)NVGKDDAENTK	10	3	782.671	-0.015901	2.2777	2.3758	2.1836
1217	YDL099W	YDL099W	46	46	>YDL099W BUG1 SGDID:S000002257, Chr IV from 283419-284444, Verified ORF, Cis-golgi localized protein involved in ER to Golgi transport; forms a complex with the mammalian GRASP65 homolog, Grh1p; mutants are compromised for the fusion of ER-derived vesicle	0.817435	3	S	NSSATGSIGSETP	1.48015e-35	196.25	_NSS(ph)ATGS(ph)IGS(ph)ETPDLEGTPGEESTQEETVK_	NS(0.394)S(0.476)AT(0.313)GS(0.817)IGS(0.954)ET(0.046)PDLEGTPGEESTQEETVK	7	3	1093.09	-0.20014	4.417	4.417
1218	YDL099W	YDL099W	49	49	>YDL099W BUG1 SGDID:S000002257, Chr IV from 283419-284444, Verified ORF, Cis-golgi localized protein involved in ER to Golgi transport; forms a complex with the mammalian GRASP65 homolog, Grh1p; mutants are compromised for the fusion of ER-derived vesicle	0.953623	3	S	ATGSIGSETPDLE	1.48015e-35	196.25	_NSS(ph)ATGS(ph)IGS(ph)ETPDLEGTPGEESTQEETVK_	NS(0.394)S(0.476)AT(0.313)GS(0.817)IGS(0.954)ET(0.046)PDLEGTPGEESTQEETVK	10	3	1093.09	-0.20014	4.417	4.417
1219	YDL099W	YDL099W	62	62	>YDL099W BUG1 SGDID:S000002257, Chr IV from 283419-284444, Verified ORF, Cis-golgi localized protein involved in ER to Golgi transport; forms a complex with the mammalian GRASP65 homolog, Grh1p; mutants are compromised for the fusion of ER-derived vesicle	0.839161	1;2	S	GTPGEESTQEETV	2.56152e-46	207.92	_NSSATGSIGSETPDLEGT(ph)PGEES(ph)TQEETVK_	NSSATGSIGSETPDLEGT(1)PGEES(0.839)T(0.161)QEETVK	23	3	1066.44	-0.024555	1.4433		1.4433
1220	YDL102W	YDL102W	30	30	>YDL102W POL3 SGDID:S000002260, Chr IV from 276872-280165, Verified ORF, Catalytic subunit of DNA polymerase delta; required for chromosomal DNA replication during mitosis and meiosis, intragenic recombination, repair of double strand DNA breaks, and DNA	0.99991	1;2	S	KKIKRQSIDHGVG	2.41053e-08	109.19	_RQS(ph)IDHGVGSEPVSTIEIIPSDSFRK_	RQS(1)IDHGVGSEPVSTIEIIPSDSFRK	3	4	734.364	0.66313	0.43165	0.38972	0.43165
1221	YDL102W	YDL102W	37	37	>YDL102W POL3 SGDID:S000002260, Chr IV from 276872-280165, Verified ORF, Catalytic subunit of DNA polymerase delta; required for chromosomal DNA replication during mitosis and meiosis, intragenic recombination, repair of double strand DNA breaks, and DNA	0.968568	2	S	IDHGVGSEPVSTI	9.91981e-05	74.146	_RQS(ph)IDHGVGS(ph)EPVSTIEIIPSDSFRK_	RQS(0.95)IDHGVGS(0.969)EPVS(0.042)T(0.04)IEIIPSDSFRK	10	4	754.356	0.75571	0.81005		0.81005
1223	YDL103C	YDL103C	218	218	>YDL103C QRI1 SGDID:S000002261, Chr IV from 276581-275148, reverse complement, Verified ORF, UDP-N-acetylglucosamine pyrophosphorylase, catalyzes the formation of UDP-N-acetylglucosamine (UDP-GlcNAc), which is important in cell wall biosynthesis, protein	0.999866	1	S	PVNLSQSPDGNGG	3.22331e-32	172.42	_DPVNLSQS(ph)PDGNGGLYRAIK_	DPVNLSQS(1)PDGNGGLYRAIK	8	3	727.683	0.87104	0.97512		0.97512
1227	YDL110C	YDL110C	147	147	>YDL110C TMA17 SGDID:S000002268, Chr IV from 264964-264512, reverse complement, Verified ORF, Protein of unknown function that associates with ribosomes; heterozygous deletion demonstrated increases in chromosome instability in a rad9 deletion background;	0.999999	2	S	DVVTPNSIFI___	7.64849e-06	77.433	_DNTNKGPDVDM(ox)DNSNVDVVT(ph)PNS(ph)IFI_	DNTNKGPDVDMDNSNVDVVT(1)PNS(1)IFI	23	3	999.414	0.3461	1.5593	1.5593
1228	YDL110C	YDL110C	68	68	>YDL110C TMA17 SGDID:S000002268, Chr IV from 264964-264512, reverse complement, Verified ORF, Protein of unknown function that associates with ribosomes; heterozygous deletion demonstrated increases in chromosome instability in a rad9 deletion background;	1	1;2	S	RLEADDSDDLENI	4.66814e-60	231.44	_LEGADDRLEADDS(ph)DDLENIDS(ph)GDLALYK_	LEGADDRLEADDS(1)DDLENIDS(1)GDLALYK	13	3	1076.44	0.29201	12.544	13.368	11.89
1229	YDL110C	YDL110C	76	76	>YDL110C TMA17 SGDID:S000002268, Chr IV from 264964-264512, reverse complement, Verified ORF, Protein of unknown function that associates with ribosomes; heterozygous deletion demonstrated increases in chromosome instability in a rad9 deletion background;	0.999987	2	S	DLENIDSGDLALY	2.94031e-26	153.48	_LEGADDRLEADDS(ph)DDLENIDS(ph)GDLALYK_	LEGADDRLEADDS(1)DDLENIDS(1)GDLALYK	21	3	1076.44	0.29201	6.9572		6.9572
1231	YDL113C	YDL113C	363	363	>YDL113C ATG20 SGDID:S000002271, Chr IV from 258555-256633, reverse complement, Verified ORF, Sorting nexin family member required for the cytoplasm-to-vacuole targeting (Cvt) pathway and for endosomal sorting; has a Phox homology domain that binds phosph	0.967229	1	S	DKERSKSFTNIEQ	1.95659e-06	134.18	_S(ph)FTNIEQDYK_	S(0.967)FT(0.033)NIEQDYK	1	2	662.776	-0.76018	1.073	1.0951	0.96468
1232	YDL115C	YDL115C	49	49	>YDL115C IWR1 SGDID:S000002273, Chr IV from 255126-255045,254974-253995, reverse complement, Verified ORF, Protein involved in transcription from polymerase II promoters; interacts with with most of the polymerase II subunits; nucleo-cytoplasmic shuttling	0.96897	2;3	S	KLSKTVSSESYQS	1.73262e-16	126.59	_TVS(ph)SES(ph)YQS(ph)EQESSTPLLK_	T(0.002)VS(0.969)S(0.049)ES(0.978)Y(0.002)QS(1)EQESSTPLLK	3	3	780.637	0.14144	5.1362	5.1362	6.1428
1234	YDL115C	YDL115C	52	52	>YDL115C IWR1 SGDID:S000002273, Chr IV from 255126-255045,254974-253995, reverse complement, Verified ORF, Protein involved in transcription from polymerase II promoters; interacts with with most of the polymerase II subunits; nucleo-cytoplasmic shuttling	0.978236	2;3	S	KTVSSESYQSEQE	1.73262e-16	126.59	_TVS(ph)SES(ph)YQS(ph)EQESSTPLLK_	T(0.002)VS(0.969)S(0.049)ES(0.978)Y(0.002)QS(1)EQESSTPLLK	6	3	780.637	0.14144	5.1362	5.1362	5.0643
1235	YDL115C	YDL115C	55	55	>YDL115C IWR1 SGDID:S000002273, Chr IV from 255126-255045,254974-253995, reverse complement, Verified ORF, Protein involved in transcription from polymerase II promoters; interacts with with most of the polymerase II subunits; nucleo-cytoplasmic shuttling	0.999528	2;3	S	SSESYQSEQESST	1.73262e-16	126.59	_TVS(ph)SES(ph)YQS(ph)EQESSTPLLK_	T(0.002)VS(0.969)S(0.049)ES(0.978)Y(0.002)QS(1)EQESSTPLLK	9	3	780.637	0.14144	2.1105	2.1105	3.8104
1236	YDL117W	YDL117W	117	117	>YDL117W CYK3 SGDID:S000002275, Chr IV from 248581-251238, Verified ORF, SH3-domain protein located in the mother-bud neck and the cytokinetic actin ring; mutant phenotype and genetic interactions suggest a role in cytokinesis	0.889726	2	S	PKKKLSSSMPNSP	3.86072e-24	145.89	_LSS(ph)SM(ox)PNS(ph)PKKPVDSLTK_	LS(0.002)S(0.89)S(0.109)MPNS(0.999)PKKPVDSLTK	3	3	697.986	-0.15586	0.62523	0.64371	0.57078
1237	YDL117W	YDL117W	118	118	>YDL117W CYK3 SGDID:S000002275, Chr IV from 248581-251238, Verified ORF, SH3-domain protein located in the mother-bud neck and the cytokinetic actin ring; mutant phenotype and genetic interactions suggest a role in cytokinesis	0.994935	2	S	KKKLSSSMPNSPK	1.7238e-25	162.82	_LSSS(ph)MPNS(ph)PKKPVDSLTK_	LSS(0.005)S(0.995)MPNS(0.999)PKKPVDS(0.001)LTK	4	3	692.654	-0.75927	0.63562	0.6724	0.6013
1238	YDL117W	YDL117W	122	122	>YDL117W CYK3 SGDID:S000002275, Chr IV from 248581-251238, Verified ORF, SH3-domain protein located in the mother-bud neck and the cytokinetic actin ring; mutant phenotype and genetic interactions suggest a role in cytokinesis	0.999995	2	S	SSSMPNSPKKPVD	1.7238e-25	162.82	_KLSSS(ph)MPNS(ph)PKK_	KLS(0.009)S(0.036)S(0.955)MPNS(1)PKK	9	3	488.55	0.61394	0.62523	0.66468	0.58525
1244	YDL117W	YDL117W	351	351	>YDL117W CYK3 SGDID:S000002275, Chr IV from 248581-251238, Verified ORF, SH3-domain protein located in the mother-bud neck and the cytokinetic actin ring; mutant phenotype and genetic interactions suggest a role in cytokinesis	0.841478	2;3	S	YSSSVSSPKSPKA	4.33871e-13	118.51	_RNTNIYSSSVSS(ph)PKS(ph)PK_	RNTNIYSS(0.001)S(0.004)VS(0.153)S(0.841)PKS(1)PK	12	3	671.301	0.14176	1.238		1.238
1245	YDL117W	YDL117W	354	354	>YDL117W CYK3 SGDID:S000002275, Chr IV from 248581-251238, Verified ORF, SH3-domain protein located in the mother-bud neck and the cytokinetic actin ring; mutant phenotype and genetic interactions suggest a role in cytokinesis	0.999954	2;3	S	SVSSPKSPKAYPK	2.70501e-13	119.83	_RNTNIYSSSVSS(ph)PKS(ph)PK_	RNTNIYSS(0.001)S(0.004)VS(0.153)S(0.841)PKS(1)PK	15	3	671.301	0.14176	1.2453	1.2526	1.238
1246	YDL117W	YDL117W	209	209	>YDL117W CYK3 SGDID:S000002275, Chr IV from 248581-251238, Verified ORF, SH3-domain protein located in the mother-bud neck and the cytokinetic actin ring; mutant phenotype and genetic interactions suggest a role in cytokinesis	0.99815	2	S	APKKSYSANDLHM	5.34842e-07	89.723	_SYS(ph)ANDLHM(ox)ARS(ph)SREYNYYK_	S(0.001)YS(0.998)ANDLHMARS(0.399)S(0.399)REY(0.068)NY(0.068)Y(0.068)K	3	4	658.515	-1.2895	0.86983	0.8941	0.84622
1251	YDL121C	YDL121C	80	80	>YDL121C YDL121C SGDID:S000002279, Chr IV from 245582-245133, reverse complement, Uncharacterized ORF, Putative protein of unknown function; green fluorescent protein (GFP)-fusion protein localizes to the endoplasmic retiuculum; YDL121C is not an essentia	0.792699	2;3	S	LGHDSASASSASR	1.05501e-14	142.32	_DTEESLGHDSAS(ph)AS(ph)SASRKFEIDSK_	DTEESLGHDS(0.008)AS(0.793)AS(0.544)S(0.475)AS(0.158)RKFEIDS(0.023)K	12	4	704.293	0.35855	2.5984	2.5984	1.5686
1255	YDL122W	YDL122W	530	530	>YDL122W UBP1 SGDID:S000002280, Chr IV from 242552-244981, Verified ORF, Ubiquitin-specific protease that removes ubiquitin from ubiquitinated proteins; cleaves at the C terminus of ubiquitin fusions irrespective of their size; capable of cleaving polyubi	1	2	S	KAAQQDSSEDENI	7.24261e-24	145.54	_AAQQDS(ph)S(ph)EDENIGGEYYTK_	AAQQDS(1)S(1)EDENIGGEYYTK	6	2	1132.92	0.036872	1.37	1.4277	1.3509
1256	YDL122W	YDL122W	531	531	>YDL122W UBP1 SGDID:S000002280, Chr IV from 242552-244981, Verified ORF, Ubiquitin-specific protease that removes ubiquitin from ubiquitinated proteins; cleaves at the C terminus of ubiquitin fusions irrespective of their size; capable of cleaving polyubi	1	1;2	S	AAQQDSSEDENIG	7.24261e-24	145.54	_AAQQDS(ph)S(ph)EDENIGGEYYTK_	AAQQDS(1)S(1)EDENIGGEYYTK	7	2	1132.92	0.036872	0.81373	1.4277	0.81373
1257	YDL122W	YDL122W	755	755	>YDL122W UBP1 SGDID:S000002280, Chr IV from 242552-244981, Verified ORF, Ubiquitin-specific protease that removes ubiquitin from ubiquitinated proteins; cleaves at the C terminus of ubiquitin fusions irrespective of their size; capable of cleaving polyubi	1	1	S	DLEAIQSNNEEDD	3.02918e-44	191.65	_M(ox)KDDLEAIQS(ph)NNEEDDEKEQEQK_	MKDDLEAIQS(1)NNEEDDEKEQEQK	10	4	716.047	0.9807	3.5543	3.7346	3.3788
1258	YDL122W	YDL122W	593	593	>YDL122W UBP1 SGDID:S000002280, Chr IV from 242552-244981, Verified ORF, Ubiquitin-specific protease that removes ubiquitin from ubiquitinated proteins; cleaves at the C terminus of ubiquitin fusions irrespective of their size; capable of cleaving polyubi	0.999998	1;2	S	EVDGVTSDDEDEY	3.98667e-59	229.15	_DISNYDPLNGEVDGVT(ph)S(ph)DDEDEYIEETDALGNTIKK_	DISNYDPLNGEVDGVT(1)S(1)DDEDEYIEETDALGNTIKK	17	4	1034.18	-0.44303	0.72628	0.76111	0.72628
1259	YDL122W	YDL122W	638	638	>YDL122W UBP1 SGDID:S000002280, Chr IV from 242552-244981, Verified ORF, Ubiquitin-specific protease that removes ubiquitin from ubiquitinated proteins; cleaves at the C terminus of ubiquitin fusions irrespective of their size; capable of cleaving polyubi	1	1	S	QEIDNVSLDEPKI	8.93182e-76	285.55	_DNEELQEIDNVS(ph)LDEPK_	DNEELQEIDNVS(1)LDEPK	12	2	1033.94	-0.10651	1.0702	1.1192	1.0534
1260	YDL122W	YDL122W	618	618	>YDL122W UBP1 SGDID:S000002280, Chr IV from 242552-244981, Verified ORF, Ubiquitin-specific protease that removes ubiquitin from ubiquitinated proteins; cleaves at the C terminus of ubiquitin fusions irrespective of their size; capable of cleaving polyubi	1	1	S	KRIIEHSDVENEN	7.68802e-25	172.84	_RIIEHS(ph)DVENENVK_	RIIEHS(1)DVENENVK	6	3	587.944	-0.40014	1.4684	1.4796	1.4464
1261	YDL122W	YDL122W	314	314	>YDL122W UBP1 SGDID:S000002280, Chr IV from 242552-244981, Verified ORF, Ubiquitin-specific protease that removes ubiquitin from ubiquitinated proteins; cleaves at the C terminus of ubiquitin fusions irrespective of their size; capable of cleaving polyubi	0.99998	1	S	SILHDKSIQNFTP	0.00707574	55.578	_S(ph)IQNFTPFK_	S(1)IQNFTPFK	1	2	581.271	-1.0625	3.1679		3.1679
1263	YDL124W	YDL124W	2	2	>YDL124W YDL124W SGDID:S000002282, Chr IV from 240259-241197, Verified ORF, NADPH-dependent alpha-keto amide reductase; reduces aromatic alpha-keto amides, aliphatic alpha-keto esters, and aromatic alpha-keto esters; member of the aldo-keto reductase (AKR	1	1	S	_____MSFHQQFF	2.77265e-11	111.11	_(ac)S(ph)FHQQFFTLNNGNK_	S(1)FHQQFFTLNNGNK	1	3	601.933	0.21346	5.5258	5.9158	2.6021
1264	YDL126C	YDL126C	599	599	>YDL126C CDC48 SGDID:S000002284, Chr IV from 238664-236157, reverse complement, Verified ORF, ATPase in ER, nuclear membrane and cytosol with homology to mammalian p97; in a complex with Npl4p and Ufd1p participates in retrotranslocation of ubiquitinated	0.978125	1	S	AKARGGSLGDAGG	3.93319e-08	103.86	_ARGGS(ph)LGDAGGASDRVVNQLLTEMDGM(ox)NAK_	ARGGS(0.978)LGDAGGAS(0.022)DRVVNQLLTEMDGMNAK	5	4	772.356	-0.77689	0.98686	1.027	0.9483
1266	YDL131W	YDL131W	409	409	>YDL131W LYS21 SGDID:S000002289, Chr IV from 227393-228715, Verified ORF, Homocitrate synthase isozyme, catalyzes the condensation of acetyl-CoA and alpha-ketoglutarate to form homocitrate, which is the first step in the lysine biosynthesis pathway; highl	1	1;2	S	DFHAELSTPLLKP	4.19311e-64	232.8	_DFHAELS(ph)T(ph)PLLKPVNK_	DFHAELS(1)T(1)PLLKPVNK	7	4	492.986	0.08433	3.1561	3.0854	3.2284
1267	YDL133W	YDL133W	219	219	>YDL133W YDL133W SGDID:S000002291, Chr IV from 222427-223740, Uncharacterized ORF, Putative protein of unknown function	1	2	S	NKKNPESPESVHN	0.00113096	54.768	_KNPES(ph)PES(ph)VHNK_	KNPES(1)PES(1)VHNK	5	3	509.208	0.30884	3.3982	3.5941	3.2131
1268	YDL133W	YDL133W	222	222	>YDL133W YDL133W SGDID:S000002291, Chr IV from 222427-223740, Uncharacterized ORF, Putative protein of unknown function	1	2	S	NPESPESVHNKVY	0.00113096	54.768	_KNPES(ph)PES(ph)VHNK_	KNPES(1)PES(1)VHNK	8	3	509.208	0.30884	3.3982	3.5941	3.2131
1269	YDL133W	YDL133W	43	43	>YDL133W YDL133W SGDID:S000002291, Chr IV from 222427-223740, Uncharacterized ORF, Putative protein of unknown function	1	1;2	S	NQTVRKSGSLEAL	7.10124e-20	158.11	_S(ph)GS(ph)LEALQNAK_	S(1)GS(1)LEALQNAK	1	2	639.262	0.17463	1.0242	1.2019	0.87283
1270	YDL133W	YDL133W	45	45	>YDL133W YDL133W SGDID:S000002291, Chr IV from 222427-223740, Uncharacterized ORF, Putative protein of unknown function	1	1;2	S	TVRKSGSLEALQN	7.10124e-20	158.11	_S(ph)GS(ph)LEALQNAK_	S(1)GS(1)LEALQNAK	3	2	639.262	0.17463	1.26	1.26	0.86823
1273	YDL133W	YDL133W	152	152	>YDL133W YDL133W SGDID:S000002291, Chr IV from 222427-223740, Uncharacterized ORF, Putative protein of unknown function	0.843948	2	S	SLSSSTSSKNAAL	1.39882e-21	153.36	_SYDGYSLSSSTS(ph)S(ph)K_	SYDGYSLSS(0.028)S(0.028)T(0.256)S(0.844)S(0.844)K	12	2	814.792	-1.2837	2.9221	2.9221	2.6204
1274	YDL133W	YDL133W	153	153	>YDL133W YDL133W SGDID:S000002291, Chr IV from 222427-223740, Uncharacterized ORF, Putative protein of unknown function	0.843948	2	S	LSSSTSSKNAALR	1.39882e-21	153.36	_SYDGYSLSSSTS(ph)S(ph)K_	SYDGYSLSS(0.028)S(0.028)T(0.256)S(0.844)S(0.844)K	13	2	814.792	-1.2837	2.9221	2.9221	2.6204
1275	YDL135C	YDL135C	9	9	>YDL135C RDI1 SGDID:S000002294, Chr IV from 219288-218680, reverse complement, Verified ORF, Rho GDP dissociation inhibitor involved in the localization and regulation of Cdc42p	0.999996	2	S	EESTDFSQFEEER	3.93487e-08	104.96	_(ac)AEEST(ph)DFS(ph)QFEEERNNDQYK_	AEES(0.018)T(0.982)DFS(1)QFEEERNNDQYK	8	3	889.997	1.3088	1.4897		1.4897
1276	YDL146W	YDL146W	463	463	>YDL146W LDB17 SGDID:S000002305, Chr IV from 192751-194226, Verified ORF, Protein involved in the regulation of endocytosis; transiently recruited to actin cortical patches in a SLA1-dependent manner after late coat component assembly; GFP-fusion protein	1	2	S	NRELDVSAESLTK	1.66947e-69	248.7	_GHLYSNRELDVS(ph)AES(ph)LTK_	GHLYSNRELDVS(1)AES(0.998)LT(0.002)K	12	3	726.987	0.57159	2.7677	2.7845	2.7365
1277	YDL146W	YDL146W	466	466	>YDL146W LDB17 SGDID:S000002305, Chr IV from 192751-194226, Verified ORF, Protein involved in the regulation of endocytosis; transiently recruited to actin cortical patches in a SLA1-dependent manner after late coat component assembly; GFP-fusion protein	0.999993	2	S	LDVSAESLTKRKA	1.66947e-69	248.7	_GHLYSNRELDVS(ph)AES(ph)LTK_	GHLYSNRELDVS(1)AES(1)LTK	15	2	1089.98	-0.63624	2.7677	2.7845	2.7365
1278	YDL149W	YDL149W	787	787	>YDL149W ATG9 SGDID:S000002308, Chr IV from 184926-187919, Verified ORF, Transmembrane protein involved in forming Cvt and autophagic vesicles; cycles between the phagophore assembly site (PAS) and other cytosolic punctate structures, not found in autopha	0.999224	1	S	DGEDTHSMDEDSL	6.84913e-20	142.31	_NIDGEDTHS(ph)MDEDSLTK_	NIDGEDTHS(0.999)MDEDSLTK	9	3	662.926	0.096839	4.5665	4.2344	4.6055
1279	YDL149W	YDL149W	131	131	>YDL149W ATG9 SGDID:S000002308, Chr IV from 184926-187919, Verified ORF, Transmembrane protein involved in forming Cvt and autophagic vesicles; cycles between the phagophore assembly site (PAS) and other cytosolic punctate structures, not found in autopha	1	2;3	S	ERLVEGSTDDSVP	1.24903e-44	206.32	_SNLERLVEGS(ph)T(ph)DDS(ph)VPK_	SNLERLVEGS(1)T(1)DDS(1)VPK	10	3	695.944	-0.088476	6.7521	4.451	6.7521
1280	YDL149W	YDL149W	135	135	>YDL149W ATG9 SGDID:S000002308, Chr IV from 184926-187919, Verified ORF, Transmembrane protein involved in forming Cvt and autophagic vesicles; cycles between the phagophore assembly site (PAS) and other cytosolic punctate structures, not found in autopha	1	2;3	S	EGSTDDSVPKVGQ	8.40358e-45	212.65	_SNLERLVEGS(ph)T(ph)DDS(ph)VPK_	SNLERLVEGS(1)T(1)DDS(1)VPK	14	2	1043.41	-0.074111	6.2814	7.8715	5.3879
1281	YDL149W	YDL149W	143	143	>YDL149W ATG9 SGDID:S000002308, Chr IV from 184926-187919, Verified ORF, Transmembrane protein involved in forming Cvt and autophagic vesicles; cycles between the phagophore assembly site (PAS) and other cytosolic punctate structures, not found in autopha	1	2	S	PKVGQLSSEEEED	6.06688e-29	184.4	_VGQLS(ph)S(ph)EEEEDNEFINNDGFDDDTPLFQK_	VGQLS(1)S(1)EEEEDNEFINNDGFDDDTPLFQK	5	3	1164.46	-0.10014	3.6663	3.6604	3.6766
1282	YDL149W	YDL149W	144	144	>YDL149W ATG9 SGDID:S000002308, Chr IV from 184926-187919, Verified ORF, Transmembrane protein involved in forming Cvt and autophagic vesicles; cycles between the phagophore assembly site (PAS) and other cytosolic punctate structures, not found in autopha	1	2	S	KVGQLSSEEEEDN	6.06688e-29	184.4	_VGQLS(ph)S(ph)EEEEDNEFINNDGFDDDTPLFQK_	VGQLS(1)S(1)EEEEDNEFINNDGFDDDTPLFQK	6	3	1164.46	-0.10014	3.6663	3.6604	3.6766
1283	YDL150W	YDL150W	178	178	>YDL150W RPC53 SGDID:S000002309, Chr IV from 183344-184612, Verified ORF, RNA polymerase III subunit C53	1	1;2;3	S	DEDDGESEKSSDV	3.21165e-26	176.22	_EFEARNLIEDEDDGES(ph)EK_	EFEARNLIEDEDDGES(1)EK	16	3	735.634	-0.47377	1.1579	0.83118	1.1579
1284	YDL150W	YDL150W	181	181	>YDL150W RPC53 SGDID:S000002309, Chr IV from 183344-184612, Verified ORF, RNA polymerase III subunit C53	0.999914	2;3	S	DGESEKSSDVDMD	3.21165e-26	176.22	_EFEARNLIEDEDDGES(ph)EKS(ph)S(ph)DVDMDDEEWRSK_	EFEARNLIEDEDDGES(1)EKS(1)S(1)DVDMDDEEWRSK	19	5	809.704	0.58535	0.62021	0.59742	0.62021
1285	YDL150W	YDL150W	182	182	>YDL150W RPC53 SGDID:S000002309, Chr IV from 183344-184612, Verified ORF, RNA polymerase III subunit C53	0.999914	2;3	S	GESEKSSDVDMDD	2.02608e-18	148.95	_EFEARNLIEDEDDGES(ph)EKS(ph)S(ph)DVDMDDEEWRSK_	EFEARNLIEDEDDGES(1)EKS(1)S(1)DVDMDDEEWRSK	20	5	809.704	0.58535	0.62021	0.59742	0.62021
1287	YDL150W	YDL150W	137	137	>YDL150W RPC53 SGDID:S000002309, Chr IV from 183344-184612, Verified ORF, RNA polymerase III subunit C53	1	2	S	IDNGAESSENEAE	5.52691e-174	359.38	_GLETIDNGAES(ph)S(ph)ENEAEDDDNEGVASK_	GLETIDNGAES(1)S(1)ENEAEDDDNEGVASK	11	2	1478.05	-0.49208	0.76128	0.81497	0.73704
1288	YDL150W	YDL150W	138	138	>YDL150W RPC53 SGDID:S000002309, Chr IV from 183344-184612, Verified ORF, RNA polymerase III subunit C53	1	2	S	DNGAESSENEAED	5.52691e-174	359.38	_GLETIDNGAES(ph)S(ph)ENEAEDDDNEGVASK_	GLETIDNGAES(1)S(1)ENEAEDDDNEGVASK	12	2	1478.05	-0.49208	0.76128	0.81497	0.73704
1289	YDL150W	YDL150W	224	224	>YDL150W RPC53 SGDID:S000002309, Chr IV from 183344-184612, Verified ORF, RNA polymerase III subunit C53	1	2;3	S	EIQEALSEKPTRE	3.46213e-23	146.53	_REIQEALS(ph)EKPT(ph)REPT(ph)PSVK_	REIQEALS(1)EKPT(1)REPT(0.9)PS(0.1)VK	8	3	845.715	-0.72788	1.9509	2.0639	1.1293
1290	YDL150W	YDL150W	234	234	>YDL150W RPC53 SGDID:S000002309, Chr IV from 183344-184612, Verified ORF, RNA polymerase III subunit C53	0.779144	2;3	S	TREPTPSVKTEPV	2.61867e-16	133.58	_REIQEALSEKPT(ph)REPT(ph)PS(ph)VK_	REIQEALS(0.663)EKPT(0.779)REPT(0.779)PS(0.779)VK	18	5	507.832	0.17697	0.68594	0.68594
1291	YDL153C	YDL153C	477	477	>YDL153C SAS10 SGDID:S000002312, Chr IV from 183019-181187, reverse complement, Verified ORF, Essential subunit of U3-containing Small Subunit (SSU) processome complex involved in production of 18S rRNA and assembly of small ribosomal subunit; disrupts si	1	1;2	S	DDKDYGSEDEAVS	3.60356e-47	221.63	_DYGS(ph)EDEAVSRS(ph)INTQGENDYYQQVQRGK_	DYGS(1)EDEAVS(0.135)RS(0.865)INTQGENDYYQQVQRGK	4	4	874.864	-0.31428	0.56221	0.5933	0.53741
1292	YDL153C	YDL153C	485	485	>YDL153C SAS10 SGDID:S000002312, Chr IV from 183019-181187, reverse complement, Verified ORF, Essential subunit of U3-containing Small Subunit (SSU) processome complex involved in production of 18S rRNA and assembly of small ribosomal subunit; disrupts si	0.864736	2	S	DEAVSRSINTQGE	3.62294e-26	169.44	_DYGS(ph)EDEAVSRS(ph)INTQGENDYYQQVQRGK_	DYGS(1)EDEAVS(0.135)RS(0.865)INTQGENDYYQQVQRGK	12	4	874.864	-0.31428	1.6374		1.6374
1293	YDL153C	YDL153C	314	314	>YDL153C SAS10 SGDID:S000002312, Chr IV from 183019-181187, reverse complement, Verified ORF, Essential subunit of U3-containing Small Subunit (SSU) processome complex involved in production of 18S rRNA and assembly of small ribosomal subunit; disrupts si	0.999918	2;3	S	VNEGDGSESEETA	8.9044e-27	169.32	_EIWRQASELPSSFDVNEGDGS(ph)ES(ph)EET(ph)ANIEAFNEK_	EIWRQASELPSSFDVNEGDGS(1)ES(1)EET(1)ANIEAFNEK	21	3	1385.55	-1.2377	1.2752	1.2981	1.1654
1294	YDL153C	YDL153C	316	316	>YDL153C SAS10 SGDID:S000002312, Chr IV from 183019-181187, reverse complement, Verified ORF, Essential subunit of U3-containing Small Subunit (SSU) processome complex involved in production of 18S rRNA and assembly of small ribosomal subunit; disrupts si	0.999918	2;3	S	EGDGSESEETANI	8.9044e-27	169.32	_EIWRQASELPSSFDVNEGDGS(ph)ES(ph)EET(ph)ANIEAFNEK_	EIWRQASELPSSFDVNEGDGS(1)ES(1)EET(1)ANIEAFNEK	23	3	1385.55	-1.2377	1.2752	1.2981	1.1654
1295	YDL153C	YDL153C	336	336	>YDL153C SAS10 SGDID:S000002312, Chr IV from 183019-181187, reverse complement, Verified ORF, Essential subunit of U3-containing Small Subunit (SSU) processome complex involved in production of 18S rRNA and assembly of small ribosomal subunit; disrupts si	1	2	S	LNELQNSEDSDAE	3.47079e-145	358.45	_LNELQNS(ph)EDS(ph)DAEDGGK_	LNELQNS(1)EDS(1)DAEDGGK	7	2	990.859	-0.31229	0.94504	0.98279	0.92491
1296	YDL153C	YDL153C	339	339	>YDL153C SAS10 SGDID:S000002312, Chr IV from 183019-181187, reverse complement, Verified ORF, Essential subunit of U3-containing Small Subunit (SSU) processome complex involved in production of 18S rRNA and assembly of small ribosomal subunit; disrupts si	1	1;2	S	LQNSEDSDAEDGG	3.47079e-145	358.45	_LNELQNS(ph)EDS(ph)DAEDGGK_	LNELQNS(1)EDS(1)DAEDGGK	10	2	990.859	-0.31229	0.34418	0.36668	0.32315
1297	YDL160C	YDL160C	3	3	>YDL160C DHH1 SGDID:S000002319, Chr IV from 171931-170411, reverse complement, Verified ORF, Cytoplasmic DExD/H-box helicase, stimulates mRNA decapping, coordinates distinct steps in mRNA function and decay, interacts with both the decapping and deadenyla	1	1;2	S	____MGSINNNFN	2.05147e-40	198.06	_GS(ph)INNNFNTNNNSNTDLDRDWK_	GS(1)INNNFNTNNNSNTDLDRDWK	2	3	878.372	-0.43851	0.1864	0.16644	0.64018
1298	YDL160C	YDL160C	14	14	>YDL160C DHH1 SGDID:S000002319, Chr IV from 171931-170411, reverse complement, Verified ORF, Cytoplasmic DExD/H-box helicase, stimulates mRNA decapping, coordinates distinct steps in mRNA function and decay, interacts with both the decapping and deadenyla	0.997722	1;2	S	FNTNNNSNTDLDR	3.85171e-98	267.75	_(ac)GSINNNFNTNNNS(ph)NTDLDRDWK_	GSINNNFNTNNNS(0.998)NT(0.002)DLDRDWK	13	2	1338.06	0.38281	0.93929	4.1597	0.16149
1299	YDL161W	YDL161W	350	350	>YDL161W ENT1 SGDID:S000002320, Chr IV from 167715-169079, Verified ORF, Epsin-like protein involved in endocytosis and actin patch assembly and functionally redundant with Ent2p; binds clathrin via a clathrin-binding domain motif at C-terminus	0.978563	2;3	S	NRTGNQSMTDKYS	4.74886e-17	134.81	_QQEPLIQNRT(ph)GNQS(ph)MTDK_	QQEPLIQNRT(1)GNQS(0.979)MT(0.021)DK	14	3	749.987	-0.01994	2.735	3.3718	2.6935
1301	YDL161W	YDL161W	328	328	>YDL161W ENT1 SGDID:S000002320, Chr IV from 167715-169079, Verified ORF, Epsin-like protein involved in endocytosis and actin patch assembly and functionally redundant with Ent2p; binds clathrin via a clathrin-binding domain motif at C-terminus	0.965717	1	S	QLVAASSPQQLQQ	6.34188e-27	162.76	_RNQLVAASS(ph)PQQLQQQK_	RNQLVAAS(0.034)S(0.966)PQQLQQQK	9	3	668.672	-0.45714	0.18908	0.19398	0.16828
1302	YDL164C	YDL164C	58	58	>YDL164C CDC9 SGDID:S000002323, Chr IV from 167255-164988, reverse complement, Verified ORF, DNA ligase found in the nucleus and mitochondria, an essential enzyme that joins Okazaki fragments during DNA replication; also acts in nucleotide excision repair	0.999459	1	S	PTEGTPSPKKSSK	1.21013e-19	148.57	_NKPTEGTPS(ph)PKK_	NKPTEGT(0.001)PS(0.999)PKK	9	3	455.225	0.9508	0.27256	0.30518	0.24342
1305	YDL173W	YDL173W	246	246	>YDL173W PAR32 SGDID:S000002332, Chr IV from 148192-149079, Verified ORF, Putative protein of unknown function; hyperphosphorylated upon rapamycin treatment in a Tap42p-dependent manner; green fluorescent protein (GFP)-fusion protein localizes to the cyto	0.917445	2;3	S	GAGNIISPKSSRN	5.17756e-05	61.499	_FAIGRGGAGNIIS(ph)PKS(ph)S(ph)RNTINHNLNDDDEDK_	FAIGRGGAGNIIS(0.917)PKS(0.717)S(0.717)RNT(0.649)INHNLNDDDEDK	13	6	611.769	-0.20045	0.50358	0.20006	0.50358
1306	YDL173W	YDL173W	249	249	>YDL173W PAR32 SGDID:S000002332, Chr IV from 148192-149079, Verified ORF, Putative protein of unknown function; hyperphosphorylated upon rapamycin treatment in a Tap42p-dependent manner; green fluorescent protein (GFP)-fusion protein localizes to the cyto	0.875977	2;3	S	NIISPKSSRNTIN	5.14177e-53	226.16	_FAIGRGGAGNIISPKS(ph)S(ph)RNT(ph)INHNLNDDDEDK_	FAIGRGGAGNIIS(0.372)PKS(0.876)S(0.876)RNT(0.876)INHNLNDDDEDK	16	5	733.921	-0.33935	0.39386	0.30046	0.41377
1307	YDL173W	YDL173W	250	250	>YDL173W PAR32 SGDID:S000002332, Chr IV from 148192-149079, Verified ORF, Putative protein of unknown function; hyperphosphorylated upon rapamycin treatment in a Tap42p-dependent manner; green fluorescent protein (GFP)-fusion protein localizes to the cyto	0.93237	2;3	S	IISPKSSRNTINH	5.14177e-53	226.16	_SS(ph)RNT(ph)INHNLNDDDEDKFNLK_	S(0.076)S(0.932)RNT(0.991)INHNLNDDDEDKFNLK	2	3	883.704	0.73755	0.37656	0.37656	0.41377
1308	YDL173W	YDL173W	284	284	>YDL173W PAR32 SGDID:S000002332, Chr IV from 148192-149079, Verified ORF, Putative protein of unknown function; hyperphosphorylated upon rapamycin treatment in a Tap42p-dependent manner; green fluorescent protein (GFP)-fusion protein localizes to the cyto	0.999998	1	S	KKKKKKSGFFSSL	3.66867e-05	103.26	_S(ph)GFFSSLK_	S(1)GFFSSLK	1	2	476.712	-0.50712	1.6627	1.9634	1.507
1309	YDL173W	YDL173W	36	36	>YDL173W PAR32 SGDID:S000002332, Chr IV from 148192-149079, Verified ORF, Putative protein of unknown function; hyperphosphorylated upon rapamycin treatment in a Tap42p-dependent manner; green fluorescent protein (GFP)-fusion protein localizes to the cyto	0.999996	2	S	NIHKSMSKPSPVL	5.95324e-16	153.06	_SM(ox)S(ph)KPS(ph)PVLLPLK_	SMS(1)KPS(1)PVLLPLK	3	3	524.922	0.090314	0.68207	0.57661	0.81699
1310	YDL173W	YDL173W	39	39	>YDL173W PAR32 SGDID:S000002332, Chr IV from 148192-149079, Verified ORF, Putative protein of unknown function; hyperphosphorylated upon rapamycin treatment in a Tap42p-dependent manner; green fluorescent protein (GFP)-fusion protein localizes to the cyto	1	1;2	S	KSMSKPSPVLLPL	5.95324e-16	153.06	_SM(ox)S(ph)KPS(ph)PVLLPLK_	SMS(1)KPS(1)PVLLPLK	6	3	524.922	0.090314	0.72325	0.99802	0.69953
1311	YDL182W	YDL182W	410	410	>YDL182W LYS20 SGDID:S000002341, Chr IV from 133438-134724, Verified ORF, Homocitrate synthase isozyme, catalyzes the condensation of acetyl-CoA and alpha-ketoglutarate to form homocitrate, which is the first step in the lysine biosynthesis pathway; highl	1	1	S	KNKKNDSDVPELA	2.07979e-08	91.725	_KNDS(ph)DVPELATIPAAK_	KNDS(1)DVPELATIPAAK	4	3	583.62	-0.79452	2.17	2.1996	1.9272
1313	YDL182W	YDL182W	401	401	>YDL182W LYS20 SGDID:S000002341, Chr IV from 133438-134724, Verified ORF, Homocitrate synthase isozyme, catalyzes the condensation of acetyl-CoA and alpha-ketoglutarate to form homocitrate, which is the first step in the lysine biosynthesis pathway; highl	1	2	S	STPQVLSAKKNKK	2.58586e-24	143.31	_NFHAEVST(ph)PQVLS(ph)AKK_	NFHAEVS(0.004)T(0.996)PQVLS(1)AKK	13	4	479.723	-0.075357	0.27113	0.2869	0.20785
1317	YDL188C	YDL188C	38	38	>YDL188C PPH22 SGDID:S000002347, Chr IV from 124999-123866, reverse complement, Verified ORF, Catalytic subunit of protein phosphatase 2A (PP2A), functionally redundant with Pph21p; methylated at C terminus; forms alternate complexes with several regulato	1	2	S	NNTKARSNDEDTD	9.74831e-13	135.27	_ARS(ph)NDEDT(ph)DEELEDFNFKPGSSGIADHK_	ARS(1)NDEDT(1)DEELEDFNFKPGSSGIADHK	3	4	821.583	0.18249	3.0562	3.0562
1318	YDL188C	YDL188C	56	56	>YDL188C PPH22 SGDID:S000002347, Chr IV from 124999-123866, reverse complement, Verified ORF, Catalytic subunit of protein phosphatase 2A (PP2A), functionally redundant with Pph21p; methylated at C terminus; forms alternate complexes with several regulato	1	2	S	FNFKPGSSGIADH	3.93338e-20	140.38	_ARSNDEDTDEELEDFNFKPGS(ph)S(ph)GIADHK_	ARSNDEDTDEELEDFNFKPGS(1)S(1)GIADHK	21	4	821.583	-0.51977	0.29257		0.29257
1319	YDL188C	YDL188C	57	57	>YDL188C PPH22 SGDID:S000002347, Chr IV from 124999-123866, reverse complement, Verified ORF, Catalytic subunit of protein phosphatase 2A (PP2A), functionally redundant with Pph21p; methylated at C terminus; forms alternate complexes with several regulato	1	2	S	NFKPGSSGIADHK	3.93338e-20	140.38	_ARSNDEDTDEELEDFNFKPGS(ph)S(ph)GIADHK_	ARSNDEDTDEELEDFNFKPGS(1)S(1)GIADHK	22	4	821.583	-0.51977	0.29257		0.29257
1320	YDL189W	YDL189W	169	169	>YDL189W RBS1 SGDID:S000002348, Chr IV from 122217-123590, Verified ORF, Protein of unknown function, identified as a high copy suppressor of psk1 psk2 mutations that confer temperature-sensitivity for galactose utilization; proposed to bind single-strand	1	2;3	S	IEIDDKSSTDLEQ	8.30103e-60	226.7	_IEIDDKS(ph)S(ph)T(ph)DLEQERIEK_	IEIDDKS(1)S(1)T(1)DLEQERIEK	7	4	597.747	0.14634	1.8412	1.8412	1.7876
1321	YDL189W	YDL189W	170	170	>YDL189W RBS1 SGDID:S000002348, Chr IV from 122217-123590, Verified ORF, Protein of unknown function, identified as a high copy suppressor of psk1 psk2 mutations that confer temperature-sensitivity for galactose utilization; proposed to bind single-strand	1	2;3	S	EIDDKSSTDLEQE	8.30103e-60	226.7	_IEIDDKS(ph)S(ph)T(ph)DLEQERIEK_	IEIDDKS(1)S(1)T(1)DLEQERIEK	8	4	597.747	0.14634	1.8412	1.7217	1.8498
1322	YDL189W	YDL189W	198	198	>YDL189W RBS1 SGDID:S000002348, Chr IV from 122217-123590, Verified ORF, Protein of unknown function, identified as a high copy suppressor of psk1 psk2 mutations that confer temperature-sensitivity for galactose utilization; proposed to bind single-strand	1	1	S	FDKLNKSEDDVKS	0.000765926	104.24	_LNKS(ph)EDDVK_	LNKS(1)EDDVK	4	2	564.253	-0.066416	1.1483	1.1483
1323	YDL189W	YDL189W	435	435	>YDL189W RBS1 SGDID:S000002348, Chr IV from 122217-123590, Verified ORF, Protein of unknown function, identified as a high copy suppressor of psk1 psk2 mutations that confer temperature-sensitivity for galactose utilization; proposed to bind single-strand	0.999761	2;3;4	S	EGIRRASVEGSPS	1.5943e-06	90.843	_NEGIRRAS(ph)VEGS(ph)PSSRDTDS(ph)VEMK_	NEGIRRAS(1)VEGS(0.986)PS(0.221)S(0.198)RDT(0.143)DS(0.453)VEMK	8	4	712.541	0.58724	0.31012	0.31012	0.31677
1324	YDL189W	YDL189W	439	439	>YDL189W RBS1 SGDID:S000002348, Chr IV from 122217-123590, Verified ORF, Protein of unknown function, identified as a high copy suppressor of psk1 psk2 mutations that confer temperature-sensitivity for galactose utilization; proposed to bind single-strand	0.995715	2;3;4	S	RASVEGSPSSRDT	1.5943e-06	90.843	_NEGIRRAS(ph)VEGS(ph)PS(ph)SRDTDSVEM(ox)K_	NEGIRRAS(0.999)VEGS(0.996)PS(0.311)S(0.285)RDT(0.221)DS(0.188)VEMK	12	4	716.54	-0.17266	0.32429	0.31708	0.33167
1326	YDL189W	YDL189W	447	447	>YDL189W RBS1 SGDID:S000002348, Chr IV from 122217-123590, Verified ORF, Protein of unknown function, identified as a high copy suppressor of psk1 psk2 mutations that confer temperature-sensitivity for galactose utilization; proposed to bind single-strand	0.994845	2;3;4	S	SSRDTDSVEMKFD	1.5943e-06	90.843	_NEGIRRAS(ph)VEGS(ph)PSSRDTDS(ph)VEMK_	NEGIRRAS(0.98)VEGS(0.699)PS(0.155)S(0.155)RDT(0.016)DS(0.995)VEMK	20	3	949.719	0.50763	0.63486	0.27746	0.63486
1327	YDL194W	YDL194W	629	629	>YDL194W SNF3 SGDID:S000002353, Chr IV from 111581-114235, Verified ORF, Plasma membrane low glucose sensor that regulates glucose transport; contains 12 predicted transmembrane segments and a long C-terminal tail required for induction of hexose transpor	0.994863	1	S	NQKEVHSIPERVD	3.29567e-07	98.269	_EVHS(ph)IPERVDIPTSTEILESPNK_	EVHS(0.995)IPERVDIPT(0.005)STEILESPNK	4	4	668.331	0.96641	2.4376	2.4376
1328	YDL195W	YDL195W	473	473	>YDL195W SEC31 SGDID:S000002354, Chr IV from 107209-111030, Verified ORF, Essential phosphoprotein component (p150) of the COPII coat of secretory pathway vesicles, in complex with Sec13p; required for ER-derived transport vesicle formation	1	1	S	AFDNDESDAQDDA	1.35691e-55	220.88	_EALAFDNDES(ph)DAQDDANNEK_	EALAFDNDES(1)DAQDDANNEK	10	2	1145.93	1.1934	1.9263	1.9064	1.9263
1329	YDL195W	YDL195W	349	349	>YDL195W SEC31 SGDID:S000002354, Chr IV from 107209-111030, Verified ORF, Essential phosphoprotein component (p150) of the COPII coat of secretory pathway vesicles, in complex with Sec13p; required for ER-derived transport vesicle formation	0.999928	1	S	ETKQQESETDFWN	2.80436e-33	167.45	_QQES(ph)ETDFWNNVSREESK_	QQES(1)ETDFWNNVSREESK	4	3	764.985	0.41629	1.9895	2.3162	1.9093
1330	YDL206W	YDL206W	336	336	>YDL206W YDL206W SGDID:S000002365, Chr IV from 90177-92465, Uncharacterized ORF, Putative protein of unknown function; YDL206W is not an essential protein	0.982454	1	S	NTVKSLSLPSDDT	5.56728e-06	90.714	_SLS(ph)LPSDDTHLFTK_	S(0.017)LS(0.982)LPSDDTHLFTK	3	3	547.59	0.28478	1.68		1.68
1331	YDL220C	YDL220C	333	333	>YDL220C CDC13 SGDID:S000002379, Chr IV from 65019-62245, reverse complement, Verified ORF, Single stranded DNA-binding protein found at TG1-3 telomere G-tails; regulates telomere replication through recruitment of specific sub-complexes, but the essentia	1	2	S	KRKRKLSFHSPNA	1.45832e-08	88.036	_RKLS(ph)FHS(ph)PNASSIRK_	RKLS(1)FHS(1)PNASSIRK	4	5	378.386	0.11702	0.19556	0.18945	0.19714
1332	YDL220C	YDL220C	336	336	>YDL220C CDC13 SGDID:S000002379, Chr IV from 65019-62245, reverse complement, Verified ORF, Single stranded DNA-binding protein found at TG1-3 telomere G-tails; regulates telomere replication through recruitment of specific sub-complexes, but the essentia	0.999999	2	S	RKLSFHSPNASSI	1.45832e-08	88.036	_RKLS(ph)FHS(ph)PNASSIRK_	RKLS(1)FHS(1)PNASSIRK	7	4	472.73	0.24781	0.19556	0.18945	0.19714
1334	YDL222C	YDL222C	232	232	>YDL222C FMP45 SGDID:S000002381, Chr IV from 61802-60873, reverse complement, Verified ORF, Integral membrane protein localized to mitochondria (untagged protein); required for sporulation and maintaining sphingolipid content; has sequence similarity to S	0.999512	2	S	AQYESPSVDTGAQ	9.643e-37	199.29	_AHSTYSDHDMYAQYESPS(ph)VDT(ph)GAQM(ox)EK_	AHSTYSDHDMYAQYESPS(1)VDT(1)GAQMEK	18	4	806.803	0.090991	4.7135	5.6649	4.0863
1335	YDL223C	YDL223C	423	423	>YDL223C HBT1 SGDID:S000002382, Chr IV from 60406-57266, reverse complement, Verified ORF, Substrate of the Hub1p ubiquitin-like protein that localizes to the shmoo tip (mating projection); mutants are defective for mating projection formation, thereby im	0.999059	2	S	GTSGFVSQQPSYH	2.94172e-08	106.04	_AAVGTSGFVS(ph)QQPS(ph)YHDSNK_	AAVGTS(0.001)GFVS(0.999)QQPS(0.968)YHDS(0.032)NK	10	3	747.307	2.7886	1.836		1.836
1336	YDL223C	YDL223C	427	427	>YDL223C HBT1 SGDID:S000002382, Chr IV from 60406-57266, reverse complement, Verified ORF, Substrate of the Hub1p ubiquitin-like protein that localizes to the shmoo tip (mating projection); mutants are defective for mating projection formation, thereby im	0.968278	2	S	FVSQQPSYHDSNK	2.94172e-08	106.04	_AAVGTSGFVS(ph)QQPS(ph)YHDSNK_	AAVGTS(0.001)GFVS(0.999)QQPS(0.968)YHDS(0.032)NK	14	3	747.307	2.7886	1.836		1.836
1337	YDL223C	YDL223C	850	850	>YDL223C HBT1 SGDID:S000002382, Chr IV from 60406-57266, reverse complement, Verified ORF, Substrate of the Hub1p ubiquitin-like protein that localizes to the shmoo tip (mating projection); mutants are defective for mating projection formation, thereby im	0.999508	3	S	YGSGGNSQNQEYS	2.98383e-70	242.34	_ASYGSGGNS(ph)QNQEYS(ph)S(ph)DDNIDVNK_	ASYGSGGNS(1)QNQEY(0.006)S(0.998)S(0.995)DDNIDVNK	9	3	930.326	0.64151	4.0853	4.0853
1338	YDL223C	YDL223C	856	856	>YDL223C HBT1 SGDID:S000002382, Chr IV from 60406-57266, reverse complement, Verified ORF, Substrate of the Hub1p ubiquitin-like protein that localizes to the shmoo tip (mating projection); mutants are defective for mating projection formation, thereby im	0.998036	2;3	S	SQNQEYSSDDNID	2.98383e-70	242.34	_ASYGSGGNS(ph)QNQEYS(ph)S(ph)DDNIDVNK_	ASYGSGGNS(1)QNQEY(0.006)S(0.998)S(0.995)DDNIDVNK	15	3	930.326	0.64151	27.841	31.032	27.076
1339	YDL223C	YDL223C	857	857	>YDL223C HBT1 SGDID:S000002382, Chr IV from 60406-57266, reverse complement, Verified ORF, Substrate of the Hub1p ubiquitin-like protein that localizes to the shmoo tip (mating projection); mutants are defective for mating projection formation, thereby im	0.997996	1;2;3	S	QNQEYSSDDNIDV	2.98383e-70	242.34	_ASYGSGGNSQNQEYS(ph)S(ph)DDNIDVNK_	ASYGSGGNSQNQEY(0.004)S(0.998)S(0.998)DDNIDVNK	16	4	678.005	0.76433	7.2683	7.3275	7.0975
1344	YDL223C	YDL223C	959	959	>YDL223C HBT1 SGDID:S000002382, Chr IV from 60406-57266, reverse complement, Verified ORF, Substrate of the Hub1p ubiquitin-like protein that localizes to the shmoo tip (mating projection); mutants are defective for mating projection formation, thereby im	0.999996	2	S	RKVSVGSMGSGKS	7.19289e-18	126.45	_VSVGS(ph)MGS(ph)GK_	VSVGS(1)MGS(1)GK	5	2	534.695	0.21208	6.703	7.5746	5.9316
1345	YDL223C	YDL223C	962	962	>YDL223C HBT1 SGDID:S000002382, Chr IV from 60406-57266, reverse complement, Verified ORF, Substrate of the Hub1p ubiquitin-like protein that localizes to the shmoo tip (mating projection); mutants are defective for mating projection formation, thereby im	0.999997	2;3	S	SVGSMGSGKSKHH	7.19289e-18	126.45	_VSVGS(ph)MGS(ph)GK_	VSVGS(1)MGS(1)GK	8	2	534.695	-1.8997	6.703	7.5746	5.9316
1349	YDL223C	YDL223C	398	398	>YDL223C HBT1 SGDID:S000002382, Chr IV from 60406-57266, reverse complement, Verified ORF, Substrate of the Hub1p ubiquitin-like protein that localizes to the shmoo tip (mating projection); mutants are defective for mating projection formation, thereby im	0.958961	1	S	LKNDQVSGSDAIQ	2.83385e-32	174.85	_NDQVS(ph)GSDAIQQQTM(ox)EPEPK_	NDQVS(0.959)GS(0.041)DAIQQQTMEPEPK	5	3	766.658	0.061383	12.245	14.553	12.245
1351	YDL223C	YDL223C	41	41	>YDL223C HBT1 SGDID:S000002382, Chr IV from 60406-57266, reverse complement, Verified ORF, Substrate of the Hub1p ubiquitin-like protein that localizes to the shmoo tip (mating projection); mutants are defective for mating projection formation, thereby im	1	1;2	S	SAQRKKSFSTTKP	8.08224e-30	192.96	_S(ph)FS(ph)TTKPTEYNLPK_	S(1)FS(0.915)T(0.076)T(0.009)KPTEYNLPK	1	3	591.59	-0.04425	10.811	9.9486	11.451
1352	YDL223C	YDL223C	43	43	>YDL223C HBT1 SGDID:S000002382, Chr IV from 60406-57266, reverse complement, Verified ORF, Substrate of the Hub1p ubiquitin-like protein that localizes to the shmoo tip (mating projection); mutants are defective for mating projection formation, thereby im	0.915408	2	S	QRKKSFSTTKPTE	1.38888e-21	153.95	_S(ph)FS(ph)TTKPTEYNLPK_	S(1)FS(0.915)T(0.076)T(0.009)KPTEYNLPK	3	3	591.59	-0.04425	0.37488		0.37488
1355	YDL224C	YDL224C	22	22	>YDL224C WHI4 SGDID:S000002383, Chr IV from 56347-54398, reverse complement, Verified ORF, Putative RNA binding protein and partially redundant Whi3p homolog that regulates the cell size requirement for passage through Start and commitment to cell divisio	0.853951	2	S	LIERAFSSSSETV	3.01571e-33	163.71	_FLIERAFS(ph)SSS(ph)ETVPLSK_	FLIERAFS(0.854)S(0.144)S(0.286)S(0.713)ET(0.002)VPLSK	8	3	720	0.33659	0.89516		0.89516
1361	YDL225W	YDL225W	408	408	>YDL225W SHS1 SGDID:S000002384, Chr IV from 52446-54101, Verified ORF, One of five related septins (Cdc3p, Cdc10p, Cdc11p, Cdc12p, Shs1p) that form a cortical filamentous collar at the mother-bud neck which is necessary for normal morphogenesis and cytoki	1	1;2	S	DNGEHDSAENEQE	2.41615e-18	147.76	_ENEYEDNGEHDS(ph)AENEQEM(ox)S(ph)PVRQLGREIK_	ENEYEDNGEHDS(1)AENEQEMS(1)PVRQLGREIK	12	4	927.875	-0.037853	0.54573	0.49155	0.61848
1362	YDL225W	YDL225W	416	416	>YDL225W SHS1 SGDID:S000002384, Chr IV from 52446-54101, Verified ORF, One of five related septins (Cdc3p, Cdc10p, Cdc11p, Cdc12p, Shs1p) that form a cortical filamentous collar at the mother-bud neck which is necessary for normal morphogenesis and cytoki	1	1;2	S	ENEQEMSPVRQLG	2.41615e-18	147.76	_ENEYEDNGEHDS(ph)AENEQEMS(ph)PVRQLGREIK_	ENEYEDNGEHDS(1)AENEQEMS(1)PVRQLGREIK	20	4	923.877	0.17734	0.51158	0.39147	0.53373
1363	YDL225W	YDL225W	447	447	>YDL225W SHS1 SGDID:S000002384, Chr IV from 52446-54101, Verified ORF, One of five related septins (Cdc3p, Cdc10p, Cdc11p, Cdc12p, Shs1p) that form a cortical filamentous collar at the mother-bud neck which is necessary for normal morphogenesis and cytoki	1	1	S	SPKFLNSPDLPER	3.41705e-07	104.41	_FLNS(ph)PDLPERTK_	FLNS(1)PDLPERTK	4	3	499.576	-0.062703	0.081308	0.20493	0.067971
1364	YDL225W	YDL225W	545	545	>YDL225W SHS1 SGDID:S000002384, Chr IV from 52446-54101, Verified ORF, One of five related septins (Cdc3p, Cdc10p, Cdc11p, Cdc12p, Shs1p) that form a cortical filamentous collar at the mother-bud neck which is necessary for normal morphogenesis and cytoki	1	1;2;3;4	S	TYTDLASIASGRD	0	267.75	_NDT(ph)YTDLAS(ph)IAS(ph)GRD_	NDT(1)YTDLAS(1)IAS(1)GRD	9	3	613.548	0.12194	1.2628	1.4971	1.2628
1365	YDL225W	YDL225W	548	548	>YDL225W SHS1 SGDID:S000002384, Chr IV from 52446-54101, Verified ORF, One of five related septins (Cdc3p, Cdc10p, Cdc11p, Cdc12p, Shs1p) that form a cortical filamentous collar at the mother-bud neck which is necessary for normal morphogenesis and cytoki	1	1;2;3;4	S	DLASIASGRD___	1.28825e-73	267.75	_NDT(ph)YTDLAS(ph)IAS(ph)GRD_	NDT(1)YTDLAS(1)IAS(1)GRD	12	3	613.548	0.12194	0.89793	1.1996	0.86206
1366	YDL225W	YDL225W	519	519	>YDL225W SHS1 SGDID:S000002384, Chr IV from 52446-54101, Verified ORF, One of five related septins (Cdc3p, Cdc10p, Cdc11p, Cdc12p, Shs1p) that form a cortical filamentous collar at the mother-bud neck which is necessary for normal morphogenesis and cytoki	0.999967	1;2;3;4;5	S	QNKLNGSSSSINS	1.74877e-69	241.7	_LNGS(ph)SSS(ph)INSLQQS(ph)TRS(ph)QIK_	LNGS(1)SS(0.041)S(0.957)INS(0.003)LQQS(0.904)T(0.47)RS(0.626)QIK	4	3	818.995	-0.44127	0.50639	0.75279	0.50639
1368	YDL225W	YDL225W	521	521	>YDL225W SHS1 SGDID:S000002384, Chr IV from 52446-54101, Verified ORF, One of five related septins (Cdc3p, Cdc10p, Cdc11p, Cdc12p, Shs1p) that form a cortical filamentous collar at the mother-bud neck which is necessary for normal morphogenesis and cytoki	0.845575	2;3;4;5	S	KLNGSSSSINSLQ	9.10664e-17	139.4	_LNGSSS(ph)S(ph)INSLQQS(ph)TRSQIK_	LNGS(0.009)S(0.153)S(0.846)S(0.97)INS(0.023)LQQS(0.893)T(0.055)RS(0.052)QIK	6	3	792.34	-2.0605	0.67989	0.67989	0.87451
1369	YDL225W	YDL225W	522	522	>YDL225W SHS1 SGDID:S000002384, Chr IV from 52446-54101, Verified ORF, One of five related septins (Cdc3p, Cdc10p, Cdc11p, Cdc12p, Shs1p) that form a cortical filamentous collar at the mother-bud neck which is necessary for normal morphogenesis and cytoki	0.998867	2;3;4;5	S	LNGSSSSINSLQQ	1.74877e-69	241.7	_LNGS(ph)SSS(ph)INS(ph)LQQSTRSQIK_	LNGS(1)SS(0.001)S(0.999)INS(0.999)LQQSTRSQIK	7	3	792.34	-0.83097	0.90569	0.9401	0.90556
1370	YDL225W	YDL225W	525	525	>YDL225W SHS1 SGDID:S000002384, Chr IV from 52446-54101, Verified ORF, One of five related septins (Cdc3p, Cdc10p, Cdc11p, Cdc12p, Shs1p) that form a cortical filamentous collar at the mother-bud neck which is necessary for normal morphogenesis and cytoki	0.999996	2;3;4;5	S	SSSSINSLQQSTR	3.38839e-55	211.44	_LNGS(ph)SSS(ph)INS(ph)LQQSTRS(ph)QIK_	LNGS(0.999)S(0.001)S(0.019)S(0.981)INS(1)LQQS(0.248)T(0.197)RS(0.555)QIK	10	3	818.995	-0.45505	0.89729	0.9401	0.88897
1371	YDL225W	YDL225W	529	529	>YDL225W SHS1 SGDID:S000002384, Chr IV from 52446-54101, Verified ORF, One of five related septins (Cdc3p, Cdc10p, Cdc11p, Cdc12p, Shs1p) that form a cortical filamentous collar at the mother-bud neck which is necessary for normal morphogenesis and cytoki	0.979963	3;4;5	S	INSLQQSTRSQIK	1.74877e-69	241.7	_LNGS(ph)SSS(ph)INSLQQS(ph)T(ph)RSQIK_	LNGS(0.974)S(0.022)S(0.078)S(0.924)INS(0.006)LQQS(0.98)T(0.735)RS(0.281)QIK	14	3	818.995	-0.28968	0.90348	1.1468	0.79952
1372	YDL225W	YDL225W	532	532	>YDL225W SHS1 SGDID:S000002384, Chr IV from 52446-54101, Verified ORF, One of five related septins (Cdc3p, Cdc10p, Cdc11p, Cdc12p, Shs1p) that form a cortical filamentous collar at the mother-bud neck which is necessary for normal morphogenesis and cytoki	0.989334	3;4;5	S	LQQSTRSQIKKND	1.74877e-69	241.7	_LNGSSSS(ph)INSLQQS(ph)TRS(ph)QIK_	LNGS(0.002)S(0.03)S(0.035)S(0.933)INS(0.266)LQQS(0.373)T(0.372)RS(0.989)QIK	17	3	792.34	-0.63008	1.0166	1.2199	0.95653
1373	YDL225W	YDL225W	435	435	>YDL225W SHS1 SGDID:S000002384, Chr IV from 52446-54101, Verified ORF, One of five related septins (Cdc3p, Cdc10p, Cdc11p, Cdc12p, Shs1p) that form a cortical filamentous collar at the mother-bud neck which is necessary for normal morphogenesis and cytoki	0.99924	2;3	S	NENLIRSIKTESS	8.32568e-26	150.48	_QENENLIRS(ph)IKT(ph)ESS(ph)PK_	QENENLIRS(0.999)IKT(0.829)ES(0.378)S(0.794)PK	9	3	738.314	-0.27558	0.16287	0.20773	0.15588
1375	YDL225W	YDL225W	441	441	>YDL225W SHS1 SGDID:S000002384, Chr IV from 52446-54101, Verified ORF, One of five related septins (Cdc3p, Cdc10p, Cdc11p, Cdc12p, Shs1p) that form a cortical filamentous collar at the mother-bud neck which is necessary for normal morphogenesis and cytoki	0.925676	2;3	S	SIKTESSPKFLNS	8.32568e-26	150.48	_QENENLIRS(ph)IKT(ph)ESS(ph)PK_	QENENLIRS(0.997)IKT(0.727)ES(0.35)S(0.926)PK	15	3	738.314	-0.80262	0.163	0.6744	0.163
1376	YDL225W	YDL225W	355	355	>YDL225W SHS1 SGDID:S000002384, Chr IV from 52446-54101, Verified ORF, One of five related septins (Cdc3p, Cdc10p, Cdc11p, Cdc12p, Shs1p) that form a cortical filamentous collar at the mother-bud neck which is necessary for normal morphogenesis and cytoki	0.958415	3	S	NSTKRQSNAPSLS	2.1742e-12	93.359	_RQS(ph)NAPSLS(ph)NFASLISTGQFNS(ph)SQTLANNLRADTPRNQVSGNFK_	RQS(0.958)NAPS(0.45)LS(0.592)NFASLIST(0.006)GQFNS(0.283)S(0.262)QT(0.226)LANNLRADT(0.135)PRNQVS(0.088)GNFK	3	5	996.459	0.52263	0.41865	0.43001	0.40758
1377	YDL225W	YDL225W	359	359	>YDL225W SHS1 SGDID:S000002384, Chr IV from 52446-54101, Verified ORF, One of five related septins (Cdc3p, Cdc10p, Cdc11p, Cdc12p, Shs1p) that form a cortical filamentous collar at the mother-bud neck which is necessary for normal morphogenesis and cytoki	0.787134	3	S	RQSNAPSLSNFAS	2.61984e-23	145.76	_RQSNAPS(ph)LSNFASLISTGQFNS(ph)SQTLANNLRADT(ph)PRNQVSGNFK_	RQS(0.026)NAPS(0.787)LS(0.187)NFASLIST(0.001)GQFNS(0.403)S(0.403)QT(0.389)LANNLRADT(0.719)PRNQVS(0.084)GNFK	7	5	996.459	0.48297	0.28983	0.43001	0.28983
1382	YDL225W	YDL225W	2	2	>YDL225W SHS1 SGDID:S000002384, Chr IV from 52446-54101, Verified ORF, One of five related septins (Cdc3p, Cdc10p, Cdc11p, Cdc12p, Shs1p) that form a cortical filamentous collar at the mother-bud neck which is necessary for normal morphogenesis and cytoki	0.921809	2;3	S	_____MSTASTPP	1.3411e-11	117.37	_(ac)S(ph)TAS(ph)T(ph)PPINLFRRK_	S(0.922)T(0.078)AS(1)T(1)PPINLFRRK	1	3	623.94	0.045859	0.2184	0.2066	0.4024
1383	YDL225W	YDL225W	5	5	>YDL225W SHS1 SGDID:S000002384, Chr IV from 52446-54101, Verified ORF, One of five related septins (Cdc3p, Cdc10p, Cdc11p, Cdc12p, Shs1p) that form a cortical filamentous collar at the mother-bud neck which is necessary for normal morphogenesis and cytoki	1	2;3	S	__MSTASTPPINL	8.02434e-12	119.23	_(ac)S(ph)TAS(ph)T(ph)PPINLFRRK_	S(0.922)T(0.078)AS(1)T(1)PPINLFRRK	4	3	623.94	0.045859	0.26527	0.26527	0.24023
1384	YDL226C	YDL226C	157	157	>YDL226C GCS1 SGDID:S000002385, Chr IV from 52174-51116, reverse complement, Verified ORF, ADP-ribosylation factor GTPase activating protein (ARF GAP), involved in ER-Golgi transport; shares functional similarity with Glo3p	0.855693	3;4	S	TPGVAQSREGTPL	3.07134e-76	136.92	_LSATSQTAASATPGVAQS(ph)REGT(ph)PLENRRS(ph)AT(ph)PANSSNGANFQK_	LSATSQTAAS(0.008)AT(0.133)PGVAQS(0.856)REGT(0.856)PLENRRS(0.856)AT(0.856)PANS(0.218)S(0.218)NGANFQK	18	5	931.006	0.082736	41.18	43.922	40.266
1385	YDL226C	YDL226C	168	168	>YDL226C GCS1 SGDID:S000002385, Chr IV from 52174-51116, reverse complement, Verified ORF, ADP-ribosylation factor GTPase activating protein (ARF GAP), involved in ER-Golgi transport; shares functional similarity with Glo3p	0.855692	3;4	S	PLENRRSATPANS	3.07134e-76	127.49	_LSATSQTAASATPGVAQS(ph)REGT(ph)PLENRRS(ph)AT(ph)PANSSNGANFQK_	LSATSQTAAS(0.008)AT(0.133)PGVAQS(0.856)REGT(0.856)PLENRRS(0.856)AT(0.856)PANS(0.218)S(0.218)NGANFQK	29	5	931.006	0.082736	41.585	43.922	39.372
1388	YDL226C	YDL226C	260	260	>YDL226C GCS1 SGDID:S000002385, Chr IV from 52174-51116, reverse complement, Verified ORF, ADP-ribosylation factor GTPase activating protein (ARF GAP), involved in ER-Golgi transport; shares functional similarity with Glo3p	1	1	S	SSAVTKSFEDVNE	1.24109e-18	151.54	_S(ph)FEDVNETVIKPHVQQWQSGELSEETK_	S(1)FEDVNETVIKPHVQQWQSGELSEETK	1	4	806.875	-0.016148	1.4423	1.5974	1.4124
1389	YDL229W;YNL209W	YNL209W	591;591	591	>YDL229W SSB1 SGDID:S000002388, Chr IV from 44066-45907, Verified ORF, Cytoplasmic ATPase that is a ribosome-associated molecular chaperone, functions with J-protein partner Zuo1p; may be involved in folding of newly-made polypeptide chains; member of the	1	1	S	LQIEDPSADELRK	6.90435e-69	236.23	_SKIEAALSDALAALQIEDPS(ph)ADELRK_	SKIEAALSDALAALQIEDPS(1)ADELRK	20	5	567.689	-0.3183	3.2932	3.0754	3.4168
1391	YDL229W;YNL209W	YNL209W	572;572	572	>YDL229W SSB1 SGDID:S000002388, Chr IV from 44066-45907, Verified ORF, Cytoplasmic ATPase that is a ribosome-associated molecular chaperone, functions with J-protein partner Zuo1p; may be involved in folding of newly-made polypeptide chains; member of the	1	1	S	LKRGSKSKIEAAL	5.44091e-26	164.29	_S(ph)KIEAALSDALAALQIEDPSADELRK_	S(1)KIEAALSDALAALQIEDPSADELRK	1	3	945.478	-0.31549	0.58259	0.67695	0.57665
1392	YDL229W;YNL209W	YNL209W	515;515	515	>YDL229W SSB1 SGDID:S000002388, Chr IV from 44066-45907, Verified ORF, Cytoplasmic ATPase that is a ribosome-associated molecular chaperone, functions with J-protein partner Zuo1p; may be involved in folding of newly-made polypeptide chains; member of the	0.857224	1	S	NAVGRLSSEEIEK	3.95179e-23	143.47	_SSNITISNAVGRLS(ph)SEEIEK_	SSNITIS(0.001)NAVGRLS(0.857)S(0.142)EEIEK	14	3	738.693	-0.38444	2.9505	2.9505	3.0793
1393	YDL229W;YNL209W	YNL209W	516;516	516	>YDL229W SSB1 SGDID:S000002388, Chr IV from 44066-45907, Verified ORF, Cytoplasmic ATPase that is a ribosome-associated molecular chaperone, functions with J-protein partner Zuo1p; may be involved in folding of newly-made polypeptide chains; member of the	0.782998	1	S	AVGRLSSEEIEKM	1.22309e-55	221.39	_SSNITISNAVGRLSS(ph)EEIEK_	SSNITIS(0.001)NAVGRLS(0.216)S(0.783)EEIEK	15	3	738.693	-0.19691	3.0972		3.0972
1394	YDL231C	YDL231C	22	22	>YDL231C BRE4 SGDID:S000002390, Chr IV from 42245-38868, reverse complement, Verified ORF, Zinc finger protein containing five transmembrane domains; null mutant exhibits strongly fragmented vacuoles and sensitivity to brefeldin A, a drug which is known t	0.99966	2;3	S	IVKGSYSQTSLRS	2.19682e-18	126.32	_GSYS(ph)QTSLRS(ph)LHELNYK_	GSYS(1)QT(0.001)S(0.012)LRS(0.987)LHELNYK	4	3	714.98	-0.065214	0.67372	0.97817	0.62675
1395	YDL231C	YDL231C	25	25	>YDL231C BRE4 SGDID:S000002390, Chr IV from 42245-38868, reverse complement, Verified ORF, Zinc finger protein containing five transmembrane domains; null mutant exhibits strongly fragmented vacuoles and sensitivity to brefeldin A, a drug which is known t	0.99741	2;3	S	GSYSQTSLRSLHE	6.53017e-26	153.6	_GSYSQTS(ph)LRS(ph)LHELNYK_	GSYSQT(0.003)S(0.997)LRS(1)LHELNYK	7	3	714.98	0.58048	1.419	1.3684	1.419
1396	YDL231C	YDL231C	28	28	>YDL231C BRE4 SGDID:S000002390, Chr IV from 42245-38868, reverse complement, Verified ORF, Zinc finger protein containing five transmembrane domains; null mutant exhibits strongly fragmented vacuoles and sensitivity to brefeldin A, a drug which is known t	0.999984	2;3	S	SQTSLRSLHELNY	6.53017e-26	153.6	_GSYSQTS(ph)LRS(ph)LHELNYK_	GSYSQT(0.003)S(0.997)LRS(1)LHELNYK	10	3	714.98	0.58048	1.419	0.97817	1.419
1397	YDL236W	YDL236W	197	197	>YDL236W PHO13 SGDID:S000002395, Chr IV from 32296-33234, Verified ORF, Alkaline phosphatase specific for p-nitrophenyl phosphate; also has protein phosphatase activity	0.818337	1	S	VGTNVDSTFPQKG	9.79947e-11	111.66	_DSVHFVGTNVDS(ph)TFPQK_	DSVHFVGTNVDS(0.818)T(0.182)FPQK	12	3	653.295	0.094167	1.2282	1.2282	1.1885
1398	YDL240W	YDL240W	522	522	>YDL240W LRG1 SGDID:S000002399, Chr IV from 22823-25876, Verified ORF, Putative GTPase-activating protein (GAP) involved in the Pkc1p-mediated signaling pathway that controls cell wall integrity; appears to specifically regulate 1,3-beta-glucan synthesis	0.999993	2	S	NKVGRNSLQSTML	4.10671e-07	101.9	_VGRNS(ph)LQS(ph)TMLK_	VGRNS(1)LQS(0.769)T(0.231)MLK	5	3	498.558	0.01454	0.070248		0.070248
1399	YDL240W	YDL240W	525	525	>YDL240W LRG1 SGDID:S000002399, Chr IV from 22823-25876, Verified ORF, Putative GTPase-activating protein (GAP) involved in the Pkc1p-mediated signaling pathway that controls cell wall integrity; appears to specifically regulate 1,3-beta-glucan synthesis	0.769311	2	S	GRNSLQSTMLKEH	4.10671e-07	101.9	_VGRNS(ph)LQS(ph)TMLK_	VGRNS(1)LQS(0.769)T(0.231)MLK	8	3	498.558	0.01454	0.070248		0.070248
1400	YDR001C	YDR001C	60	60	>YDR001C NTH1 SGDID:S000002408, Chr IV from 452473-450218, reverse complement, Verified ORF, Neutral trehalase, degrades trehalose; required for thermotolerance and may mediate resistance to other cellular stresses; may be phosphorylated by Cdc28p	0.996171	2	S	NRTRTMSVFDNVS	1.19518e-11	69.922	_INRTRT(ph)MS(ph)VFDNVSPFK_	INRT(0.442)RT(0.561)MS(0.996)VFDNVSPFK	8	3	724.662	-1.0158	0.71959	0.6566	0.71959
1404	YDR001C	YDR001C	23	23	>YDR001C NTH1 SGDID:S000002408, Chr IV from 452473-450218, reverse complement, Verified ORF, Neutral trehalase, degrades trehalose; required for thermotolerance and may mediate resistance to other cellular stresses; may be phosphorylated by Cdc28p	0.84163	2	S	RRLSSLSEFNDPF	2.13174e-15	118.8	_(ac)SQVNTSQGPVAQGRQRRLS(ph)SLS(ph)EFNDPFSNAEVYYGPPTDPRK_	SQVNT(0.012)S(0.129)QGPVAQGRQRRLS(0.499)S(0.499)LS(0.842)EFNDPFS(0.006)NAEVY(0.006)Y(0.006)GPPT(0.002)DPRK	22	5	997.264	0.68439	0.58003	0.58003	0.91263
1405	YDR002W	YDR002W	60	60	>YDR002W YRB1 SGDID:S000002409, Chr IV from 453043-453648, Verified ORF, Ran GTPase binding protein; involved in nuclear protein import and RNA export, ubiquitin-mediated protein degradation during the cell cycle; shuttles between the nucleus and cytoplas	1	1	S	GDDAPESPDIHFE	4.39702e-52	214.91	_KEGDDAPES(ph)PDIHFEPVVHLEK_	KEGDDAPES(1)PDIHFEPVVHLEK	9	5	514.439	-0.068001	3.4585	3.4639	3.2692
1410	YDR005C	YDR005C	162	162	>YDR005C MAF1 SGDID:S000002412, Chr IV from 458101-458096,458015-456834, reverse complement, Verified ORF, Negative regulator of RNA polymerase III; component of several signaling pathways that repress polymerase III transcription in response to changes i	0.942427	2;3	S	GSMSSSSLDSSSK	5.6711e-05	70.889	_ELVSNYDSGSM(ox)SSSS(ph)LDSSS(ph)K_	ELVSNYDSGSMSS(0.001)S(0.036)S(0.942)LDS(0.249)S(0.33)S(0.442)K	15	3	781.625	0.78953	0.42273	0.38573	0.42273
1417	YDR005C	YDR005C	209	209	>YDR005C MAF1 SGDID:S000002412, Chr IV from 458101-458096,458015-456834, reverse complement, Verified ORF, Negative regulator of RNA polymerase III; component of several signaling pathways that repress polymerase III transcription in response to changes i	0.847057	1;2	S	VNKRRKSSINERP	6.38243e-37	185.44	_RRKS(ph)S(ph)INERPSNLSLGPFGPINEPSSRK_	RRKS(0.847)S(0.847)INERPS(0.249)NLS(0.057)LGPFGPINEPSSRK	4	5	657.528	-0.73574	1.0712	1.0393	1.0737
1418	YDR005C	YDR005C	210	210	>YDR005C MAF1 SGDID:S000002412, Chr IV from 458101-458096,458015-456834, reverse complement, Verified ORF, Negative regulator of RNA polymerase III; component of several signaling pathways that repress polymerase III transcription in response to changes i	0.847057	1;2	S	NKRRKSSINERPS	6.38243e-37	185.44	_RRKS(ph)S(ph)INERPSNLSLGPFGPINEPSSRK_	RRKS(0.847)S(0.847)INERPS(0.249)NLS(0.057)LGPFGPINEPSSRK	5	5	657.528	-0.73574	1.0712	1.0393	1.0737
1420	YDR006C	YDR006C	191	191	>YDR006C SOK1 SGDID:S000002413, Chr IV from 461245-458540, reverse complement, Verified ORF, Protein whose overexpression suppresses the growth defect of mutants lacking protein kinase A activity; involved in cAMP-mediated signaling; localized to the nucl	0.999995	2	S	TNINNPSPSPPPS	5.07117e-52	211.98	_NIYTNINNPS(ph)PS(ph)PPPSSK_	NIYTNINNPS(1)PS(0.988)PPPS(0.006)S(0.005)K	10	3	696.301	-0.50411	3.3709	3.3541	3.3709
1421	YDR006C	YDR006C	193	193	>YDR006C SOK1 SGDID:S000002413, Chr IV from 461245-458540, reverse complement, Verified ORF, Protein whose overexpression suppresses the growth defect of mutants lacking protein kinase A activity; involved in cAMP-mediated signaling; localized to the nucl	0.999072	1;2	S	INNPSPSPPPSSK	5.07117e-52	211.98	_NIYTNINNPS(ph)PS(ph)PPPSSK_	NIYTNINNPS(1)PS(0.999)PPPSS(0.001)K	12	2	1043.95	0.27459	0.31753	0.31753	3.0952
1422	YDR011W	YDR011W	833	833	>YDR011W SNQ2 SGDID:S000002418, Chr IV from 465917-470422, Verified ORF, Plasma membrane ATP-binding cassette (ABC) transporter, multidrug transporter involved in multidrug resistance and resistance to singlet oxygen species	1	2;3;4	S	DAKEQFSSESSGA	1.92939e-43	203.73	_EQFS(ph)S(ph)ES(ph)S(ph)GANDEVFDDLEAK_	EQFS(1)S(1)ES(1)S(1)GANDEVFDDLEAK	4	3	875.286	0.17164	0.2717	0.29773	0.22453
1423	YDR011W	YDR011W	834	834	>YDR011W SNQ2 SGDID:S000002418, Chr IV from 465917-470422, Verified ORF, Plasma membrane ATP-binding cassette (ABC) transporter, multidrug transporter involved in multidrug resistance and resistance to singlet oxygen species	1	2;3;4	S	AKEQFSSESSGAN	1.92939e-43	203.73	_EQFS(ph)S(ph)ES(ph)S(ph)GANDEVFDDLEAK_	EQFS(1)S(1)ES(1)S(1)GANDEVFDDLEAK	5	3	875.286	0.17164	0.22453	2.555	0.22453
1424	YDR011W	YDR011W	836	836	>YDR011W SNQ2 SGDID:S000002418, Chr IV from 465917-470422, Verified ORF, Plasma membrane ATP-binding cassette (ABC) transporter, multidrug transporter involved in multidrug resistance and resistance to singlet oxygen species	1	2;3;4	S	EQFSSESSGANDE	1.92939e-43	203.73	_EQFS(ph)S(ph)ES(ph)S(ph)GANDEVFDDLEAK_	EQFS(1)S(1)ES(1)S(1)GANDEVFDDLEAK	7	3	875.286	0.17164	0.30228	0.30228	0.25574
1425	YDR011W	YDR011W	837	837	>YDR011W SNQ2 SGDID:S000002418, Chr IV from 465917-470422, Verified ORF, Plasma membrane ATP-binding cassette (ABC) transporter, multidrug transporter involved in multidrug resistance and resistance to singlet oxygen species	1	2;3;4	S	QFSSESSGANDEV	4.51614e-23	151.35	_EQFS(ph)S(ph)ES(ph)S(ph)GANDEVFDDLEAK_	EQFS(1)S(1)ES(1)S(1)GANDEVFDDLEAK	8	3	875.286	0.17164	1.2696	2.555	1.2696
1426	YDR011W	YDR011W	61	61	>YDR011W SNQ2 SGDID:S000002418, Chr IV from 465917-470422, Verified ORF, Plasma membrane ATP-binding cassette (ABC) transporter, multidrug transporter involved in multidrug resistance and resistance to singlet oxygen species	0.993038	3;4;5	S	PARDTASQISATV	9.00409e-37	198.69	_M(ox)LTGPARDTAS(ph)QIS(ph)ATVS(ph)EM(ox)APDVVSK_	MLTGPARDT(0.007)AS(0.993)QIS(0.998)AT(0.01)VS(0.992)EMAPDVVSK	11	3	1012.09	-0.52754	1.2735	1.2735	1.6247
1427	YDR011W	YDR011W	64	64	>YDR011W SNQ2 SGDID:S000002418, Chr IV from 465917-470422, Verified ORF, Plasma membrane ATP-binding cassette (ABC) transporter, multidrug transporter involved in multidrug resistance and resistance to singlet oxygen species	0.999805	2;3;4;5	S	DTASQISATVSEM	9.18376e-44	198.69	_M(ox)LTGPARDTAS(ph)QIS(ph)AT(ph)VSEM(ox)APDVVS(ph)K_	MLT(0.002)GPARDT(0.117)AS(0.881)QIS(1)AT(0.781)VS(0.219)EMAPDVVS(1)K	14	3	1038.75	-0.49888	0.41397	0.47965	0.35728
1428	YDR011W	YDR011W	68	68	>YDR011W SNQ2 SGDID:S000002418, Chr IV from 465917-470422, Verified ORF, Plasma membrane ATP-binding cassette (ABC) transporter, multidrug transporter involved in multidrug resistance and resistance to singlet oxygen species	0.999909	2;3;4;5	S	QISATVSEMAPDV	9.18376e-44	198.69	_M(ox)LTGPARDTAS(ph)QIS(ph)ATVS(ph)EMAPDVVSK_	MLTGPARDT(0.008)AS(0.992)QIS(0.985)AT(0.015)VS(1)EMAPDVVSK	18	3	1006.76	0.093724	0.41397	0.47965	0.35728
1429	YDR011W	YDR011W	76	76	>YDR011W SNQ2 SGDID:S000002418, Chr IV from 465917-470422, Verified ORF, Plasma membrane ATP-binding cassette (ABC) transporter, multidrug transporter involved in multidrug resistance and resistance to singlet oxygen species	1	4;5	S	MAPDVVSKVESFA	6.17339e-28	183.69	_MLTGPARDTAS(ph)QIS(ph)ATVS(ph)EMAPDVVS(ph)K_	MLT(0.004)GPARDT(0.034)AS(0.962)QIS(0.998)AT(0.061)VS(0.942)EMAPDVVS(1)K	26	3	1028.08	0.26571	3.5037	3.6629	3.3959
1433	YDR014W	YDR014W	30	30	>YDR014W RAD61 SGDID:S000002421, Chr IV from 474044-475987, Verified ORF, Subunit of a complex (Scc3p, Pds5p, Rad61p) that inhibits sister chromatid cohesion; inhibited by Eco1p-acetylated cohesin subunits Smc3p and Mcd1p; related to the human Wapl protei	0.910021	3	S	SSDVEFSDDDVNS	5.30658e-05	51.747	_GLPS(ph)S(ph)SDVEFS(ph)DDDVNSVIPDVSSTISSSIADHPIEGLLDEPRK_	GLPS(0.67)S(0.668)S(0.668)DVEFS(0.91)DDDVNS(0.082)VIPDVSSTISSSIADHPIEGLLDEPRK	11	6	811.86	-0.25757	0.34377	0.34377	0.4086
1435	YDR017C	YDR017C	396	396	>YDR017C KCS1 SGDID:S000002424, Chr IV from 482265-479113, reverse complement, Verified ORF, Inositol hexakisphosphate (IP6) and inositol heptakisphosphate (IP7) kinase; generation of high energy inositol pyrophosphates by Kcs1p is required for many proce	1	1	S	SKDDFLSDLDQEN	1.46289e-63	224.33	_DDFLS(ph)DLDQENNGK_	DDFLS(1)DLDQENNGK	5	3	563.893	-0.34053	0.94027	1.0247	0.81954
1439	YDR017C	YDR017C	646	646	>YDR017C KCS1 SGDID:S000002424, Chr IV from 482265-479113, reverse complement, Verified ORF, Inositol hexakisphosphate (IP6) and inositol heptakisphosphate (IP7) kinase; generation of high energy inositol pyrophosphates by Kcs1p is required for many proce	0.995916	1	S	ALDGSHSVMDLKQ	2.96705e-22	144.27	_ISNALDGSHS(ph)VMDLK_	ISNALDGS(0.004)HS(0.996)VMDLK	10	3	556.255	1.0677	1.2321	1.2321	1.2321
1441	YDR017C	YDR017C	117	117	>YDR017C KCS1 SGDID:S000002424, Chr IV from 482265-479113, reverse complement, Verified ORF, Inositol hexakisphosphate (IP6) and inositol heptakisphosphate (IP7) kinase; generation of high energy inositol pyrophosphates by Kcs1p is required for many proce	0.993655	1;2	S	PDTLSSSLSSFIL	8.93654e-27	171.15	_KNNPDTLSSS(ph)LSS(ph)FILSNHEEPAIKPNK_	KNNPDTLSS(0.006)S(0.994)LS(0.008)S(0.992)FILSNHEEPAIKPNK	10	4	807.631	0.64079	0.76936	0.90849	0.63385
1443	YDR017C	YDR017C	120	120	>YDR017C KCS1 SGDID:S000002424, Chr IV from 482265-479113, reverse complement, Verified ORF, Inositol hexakisphosphate (IP6) and inositol heptakisphosphate (IP7) kinase; generation of high energy inositol pyrophosphates by Kcs1p is required for many proce	0.991533	2	S	LSSSLSSFILSNH	1.23689e-26	166.56	_KNNPDTLSSS(ph)LSS(ph)FILSNHEEPAIKPNK_	KNNPDTLSS(0.006)S(0.994)LS(0.008)S(0.992)FILSNHEEPAIKPNK	13	4	807.631	0.64079	1.3909	1.4739	0.66178
1444	YDR017C	YDR017C	566	566	>YDR017C KCS1 SGDID:S000002424, Chr IV from 482265-479113, reverse complement, Verified ORF, Inositol hexakisphosphate (IP6) and inositol heptakisphosphate (IP7) kinase; generation of high energy inositol pyrophosphates by Kcs1p is required for many proce	0.986582	2;3	S	FRRKRNSNTTTMG	1.2036e-08	104.33	_RNS(ph)NTTTMGNHNARLGS(ph)SPSFLTQK_	RNS(0.987)NT(0.17)T(0.153)T(0.138)MGNHNARLGS(0.261)S(0.261)PS(0.032)FLTQK	3	3	960.427	-0.18423	1.7178	0.71868	1.7178
1446	YDR017C	YDR017C	581	581	>YDR017C KCS1 SGDID:S000002424, Chr IV from 482265-479113, reverse complement, Verified ORF, Inositol hexakisphosphate (IP6) and inositol heptakisphosphate (IP7) kinase; generation of high energy inositol pyrophosphates by Kcs1p is required for many proce	0.757633	3	S	NARLGSSPSFLTQ	1.2036e-08	104.33	_RNS(ph)NTTTMGNHNARLGS(ph)S(ph)PSFLTQK_	RNS(0.594)NT(0.308)T(0.314)T(0.317)MGNHNARLGS(0.617)S(0.758)PS(0.088)FLT(0.004)QK	18	4	740.563	0.053601	1.9879		1.9879
1451	YDR017C	YDR017C	589	589	>YDR017C KCS1 SGDID:S000002424, Chr IV from 482265-479113, reverse complement, Verified ORF, Inositol hexakisphosphate (IP6) and inositol heptakisphosphate (IP7) kinase; generation of high energy inositol pyrophosphates by Kcs1p is required for many proce	0.977189	2	S	SFLTQKSRASSHD	6.22646e-22	159.06	_S(ph)RAS(ph)SHDASNTSMK_	S(0.977)RAS(0.643)S(0.38)HDASNTSMK	1	3	546.871	-0.05762	1.2929	1.366	1.2929
1452	YDR017C	YDR017C	592	592	>YDR017C KCS1 SGDID:S000002424, Chr IV from 482265-479113, reverse complement, Verified ORF, Inositol hexakisphosphate (IP6) and inositol heptakisphosphate (IP7) kinase; generation of high energy inositol pyrophosphates by Kcs1p is required for many proce	0.978853	2	S	TQKSRASSHDASN	6.22646e-22	159.06	_SRAS(ph)S(ph)HDASNTSMK_	S(0.027)RAS(0.979)S(0.994)HDASNTSMK	4	3	546.871	0.23875	1.3421	1.366	1.3421
1453	YDR017C	YDR017C	593	593	>YDR017C KCS1 SGDID:S000002424, Chr IV from 482265-479113, reverse complement, Verified ORF, Inositol hexakisphosphate (IP6) and inositol heptakisphosphate (IP7) kinase; generation of high energy inositol pyrophosphates by Kcs1p is required for many proce	0.994415	2	S	QKSRASSHDASNT	5.66899e-11	104.89	_SRAS(ph)S(ph)HDASNTSMK_	S(0.027)RAS(0.979)S(0.994)HDASNTSMK	5	3	546.871	0.23875	1.3421	1.366	1.3421
1454	YDR017C	YDR017C	191	191	>YDR017C KCS1 SGDID:S000002424, Chr IV from 482265-479113, reverse complement, Verified ORF, Inositol hexakisphosphate (IP6) and inositol heptakisphosphate (IP7) kinase; generation of high energy inositol pyrophosphates by Kcs1p is required for many proce	0.996817	2	S	KSTYQESLHGISE	9.35812e-19	152.02	_STYQES(ph)LHGISEDLTLKPVS(ph)SATYYPHK_	STYQES(0.997)LHGIS(0.003)EDLT(0.007)LKPVS(0.353)S(0.305)AT(0.065)Y(0.229)Y(0.04)PHK	6	4	828.628	0.6491	1.7084	2.0711	1.3364
1458	YDR017C	YDR017C	97	97	>YDR017C KCS1 SGDID:S000002424, Chr IV from 482265-479113, reverse complement, Verified ORF, Inositol hexakisphosphate (IP6) and inositol heptakisphosphate (IP7) kinase; generation of high energy inositol pyrophosphates by Kcs1p is required for many proce	0.999981	1	S	SEATPKSVPEGLQ	0.00208036	55.452	_S(ph)VPEGLQVSEK_	S(1)VPEGLQVSEK	1	2	626.795	-0.86736	1.2077	1.8284	1.0541
1461	YDR017C	YDR017C	612	612	>YDR017C KCS1 SGDID:S000002424, Chr IV from 482265-479113, reverse complement, Verified ORF, Inositol hexakisphosphate (IP6) and inositol heptakisphosphate (IP7) kinase; generation of high energy inositol pyrophosphates by Kcs1p is required for many proce	0.982187	2	S	DSSSQASLQMDDS	0.000468998	66.853	_TLGDSS(ph)SQAS(ph)LQMDDSK_	T(0.001)LGDS(0.07)S(0.474)S(0.474)QAS(0.982)LQMDDSK	10	2	965.363	0.23422	0.52095	0.52095
1463	YDR026C	YDR026C	235	235	>YDR026C YDR026C SGDID:S000002433, Chr IV from 494266-492554, reverse complement, Verified ORF, Protein of unknown function that may interact with ribosomes, based on co-purification experiments; Myb-like DNA-binding protein that may bind to the Ter regio	1	1	S	PEKDVKSDDLILA	2.4892e-06	85.866	_DVKS(ph)DDLILAPEENNGDTALLRSDIVK_	DVKS(1)DDLILAPEENNGDTALLRSDIVK	4	4	755.876	0.16856	0.20965		0.20965
1464	YDR028C	YDR028C	421	421	>YDR028C REG1 SGDID:S000002435, Chr IV from 500877-497833, reverse complement, Verified ORF, Regulatory subunit of type 1 protein phosphatase Glc7p, involved in negative regulation of glucose-repressible genes	0.986998	1	S	LDQNLNSPDNNRF	3.62618e-12	88.73	_ANLDQNLNS(ph)PDNNRFPSSTSSSNRDNENNSM(ox)GLSSILTSNPSEK_	ANLDQNLNS(0.987)PDNNRFPS(0.002)S(0.002)T(0.002)S(0.002)S(0.002)S(0.002)NRDNENNS(0.002)MGLSSILTSNPSEK	9	4	1213.04	0.4615	0.36107	0.38882	0.3353
1465	YDR028C	YDR028C	898	898	>YDR028C REG1 SGDID:S000002435, Chr IV from 500877-497833, reverse complement, Verified ORF, Regulatory subunit of type 1 protein phosphatase Glc7p, involved in negative regulation of glucose-repressible genes	0.999846	3	S	IVNNTPSPAEVGA	2.01907e-07	73.394	_ASDSSQSFRIVNNT(ph)PS(ph)PAEVGAS(ph)DVAIEGYFSPRNESIK_	AS(0.001)DS(0.001)S(0.001)QS(0.003)FRIVNNT(0.994)PS(1)PAEVGAS(0.97)DVAIEGY(0.017)FS(0.007)PRNES(0.005)IK	16	4	1092.48	0.91986	2.8827		2.8827
1466	YDR028C	YDR028C	905	905	>YDR028C REG1 SGDID:S000002435, Chr IV from 500877-497833, reverse complement, Verified ORF, Regulatory subunit of type 1 protein phosphatase Glc7p, involved in negative regulation of glucose-repressible genes	0.970278	3	S	PAEVGASDVAIEG	2.01907e-07	73.394	_ASDSSQSFRIVNNT(ph)PS(ph)PAEVGAS(ph)DVAIEGYFSPRNESIK_	AS(0.001)DS(0.001)S(0.001)QS(0.003)FRIVNNT(0.994)PS(1)PAEVGAS(0.97)DVAIEGY(0.017)FS(0.007)PRNES(0.005)IK	23	4	1092.48	0.91986	2.8827		2.8827
1472	YDR028C	YDR028C	976	976	>YDR028C REG1 SGDID:S000002435, Chr IV from 500877-497833, reverse complement, Verified ORF, Regulatory subunit of type 1 protein phosphatase Glc7p, involved in negative regulation of glucose-repressible genes	0.999782	2;3;4	S	EASLTDSSNESLH	6.60969e-11	103.9	_EASLTDS(ph)S(ph)NES(ph)LHK_	EASLTDS(1)S(1)NES(1)LHK	7	3	586.54	0.52113	3.8083	4.9425	2.9343
1473	YDR028C	YDR028C	977	977	>YDR028C REG1 SGDID:S000002435, Chr IV from 500877-497833, reverse complement, Verified ORF, Regulatory subunit of type 1 protein phosphatase Glc7p, involved in negative regulation of glucose-repressible genes	0.999952	2;3;4	S	ASLTDSSNESLHK	2.08117e-21	148.36	_EASLTDS(ph)S(ph)NES(ph)LHK_	EASLTDS(1)S(1)NES(1)LHK	8	3	586.54	0.52113	2.2803	2.3558	1.9239
1474	YDR028C	YDR028C	980	980	>YDR028C REG1 SGDID:S000002435, Chr IV from 500877-497833, reverse complement, Verified ORF, Regulatory subunit of type 1 protein phosphatase Glc7p, involved in negative regulation of glucose-repressible genes	0.999999	1;2;3;4	S	TDSSNESLHKVVQ	2.08117e-21	148.36	_EASLTDSS(ph)NES(ph)LHK_	EASLTDS(0.006)S(0.994)NES(1)LHK	11	2	839.324	-0.16055	0.95525	2.2803	0.95525
1485	YDR028C	YDR028C	778	778	>YDR028C REG1 SGDID:S000002435, Chr IV from 500877-497833, reverse complement, Verified ORF, Regulatory subunit of type 1 protein phosphatase Glc7p, involved in negative regulation of glucose-repressible genes	0.93511	2	S	KSGSTNSLYDLAQ	2.07903e-39	187.08	_S(ph)GSTNS(ph)LYDLAQPSLSSATPQQK_	S(0.355)GS(0.355)T(0.355)NS(0.935)LYDLAQPSLSSATPQQK	6	3	847.37	0.16117	1.026	1.0801	0.97985
1486	YDR028C	YDR028C	925	925	>YDR028C REG1 SGDID:S000002435, Chr IV from 500877-497833, reverse complement, Verified ORF, Regulatory subunit of type 1 protein phosphatase Glc7p, involved in negative regulation of glucose-repressible genes	0.999999	1	S	SIKSVVSGGNMMD	6.35168e-15	123.53	_SVVS(ph)GGNMMDHQDHSEMDTLAK_	SVVS(1)GGNMMDHQDHSEMDTLAK	4	3	823.668	0.92821	2.1162	2.9478	1.6216
1487	YDR033W	YDR033W	289	289	>YDR033W MRH1 SGDID:S000002440, Chr IV from 508145-509107, Verified ORF, Protein that localizes primarily to the plasma membrane, also found at the nuclear envelope; the authentic, non-tagged protein is detected in mitochondria in a phosphorylated state;	1	1;2;3	S	PKAPVASPRPAAT	2.0569e-32	179.42	_APVAS(ph)PRPAAT(ph)PNLS(ph)K_	APVAS(1)PRPAAT(1)PNLS(1)K	5	3	606.265	0.11046	2.8906	2.8906	2.6973
1488	YDR033W	YDR033W	299	299	>YDR033W MRH1 SGDID:S000002440, Chr IV from 508145-509107, Verified ORF, Protein that localizes primarily to the plasma membrane, also found at the nuclear envelope; the authentic, non-tagged protein is detected in mitochondria in a phosphorylated state;	1	2;3	S	AATPNLSKDKKKK	4.76489e-18	122.04	_APVAS(ph)PRPAAT(ph)PNLS(ph)K_	APVAS(1)PRPAAT(1)PNLS(1)K	15	3	606.265	0.11046	2.4707	2.4707	19.595
1489	YDR039C;YDR040C	YDR039C	1076	1076	>YDR039C ENA2 SGDID:S000002446, Chr IV from 534580-531305, reverse complement, Verified ORF, P-type ATPase sodium pump, involved in Na+ efflux to allow salt tolerance; likely not involved in Li+ efflux;>YDR040C ENA1 SGDID:S000002447, Chr IV from 538465-5	0.788573	5	S	DPFEAYSTSTTIH	0.000170781	65.454	_RDPFEAYS(ph)T(ph)S(ph)T(ph)TIHT(ph)EVNIGIKQ_	RDPFEAY(0.069)S(0.789)T(0.789)S(0.789)T(0.789)T(0.789)IHT(0.988)EVNIGIKQ	8	3	1003.05	-1.4868	0.12734		0.12734
1490	YDR039C;YDR040C	YDR039C	1078	1078	>YDR039C ENA2 SGDID:S000002446, Chr IV from 534580-531305, reverse complement, Verified ORF, P-type ATPase sodium pump, involved in Na+ efflux to allow salt tolerance; likely not involved in Li+ efflux;>YDR040C ENA1 SGDID:S000002447, Chr IV from 538465-5	0.788573	5	S	FEAYSTSTTIHTE	0.000170781	65.454	_RDPFEAYS(ph)T(ph)S(ph)T(ph)TIHT(ph)EVNIGIKQ_	RDPFEAY(0.069)S(0.789)T(0.789)S(0.789)T(0.789)T(0.789)IHT(0.988)EVNIGIKQ	10	3	1003.05	-1.4868	0.12734		0.12734
1492	YDR039C;YDR040C;YDR038C	YDR039C	516	516	>YDR039C ENA2 SGDID:S000002446, Chr IV from 534580-531305, reverse complement, Verified ORF, P-type ATPase sodium pump, involved in Na+ efflux to allow salt tolerance; likely not involved in Li+ efflux;>YDR040C ENA1 SGDID:S000002447, Chr IV from 538465-5	0.975787	1	S	NENDQSSLSQHNE	1.59083e-95	264.8	_STNQSNENDQSS(ph)LSQHNEK_	STNQSNENDQS(0.004)S(0.976)LS(0.02)QHNEK	12	3	742.968	-0.11767	0.04628	0.015845	0.13517
1494	YDR050C	YDR050C	71	71	>YDR050C TPI1 SGDID:S000002457, Chr IV from 556471-555725, reverse complement, Verified ORF, Triose phosphate isomerase, abundant glycolytic enzyme; mRNA half-life is regulated by iron availability; transcription is controlled by activators Reb1p, Gcr1p,	0.999996	1	S	NAYLKASGAFTGE	1.03223e-16	131.48	_AS(ph)GAFTGENSVDQIK_	AS(1)GAFTGENSVDQIK	2	2	802.354	-0.62969	1.2536	1.4283	1.1002
1495	YDR050C	YDR050C	235	235	>YDR050C TPI1 SGDID:S000002457, Chr IV from 556471-555725, reverse complement, Verified ORF, Triose phosphate isomerase, abundant glycolytic enzyme; mRNA half-life is regulated by iron availability; transcription is controlled by activators Reb1p, Gcr1p,	1	1	S	FLVGGASLKPEFV	1.47991e-19	161.55	_DKADVDGFLVGGAS(ph)LKPEFVDIINSRN_	DKADVDGFLVGGAS(1)LKPEFVDIINSRN	14	4	739.867	0.047194	0.90005	1.0158	0.87914
1497	YDR060W	YDR060W	878	878	>YDR060W MAK21 SGDID:S000002467, Chr IV from 570647-573724, Verified ORF, Constituent of 66S pre-ribosomal particles, required for large (60S) ribosomal subunit biogenesis; involved in nuclear export of pre-ribosomes; required for maintenance of dsRNA vir	0.999576	1	S	KASNFDSDDEMDE	8.14237e-55	212.18	_ASNFDS(ph)DDEM(ox)DENEIWSALVK_	ASNFDS(1)DDEMDENEIWSALVK	6	3	837.668	-0.15864	0.69344	0.70282	0.661
1498	YDR060W	YDR060W	967	967	>YDR060W MAK21 SGDID:S000002467, Chr IV from 570647-573724, Verified ORF, Constituent of 66S pre-ribosomal particles, required for large (60S) ribosomal subunit biogenesis; involved in nuclear export of pre-ribosomes; required for maintenance of dsRNA vir	0.821732	3;4	S	NSDKKRSFAESSE	0.000230745	57.578	_KRS(ph)FAES(ph)S(ph)EEDES(ph)SEEEKEEEENK_	KRS(0.822)FAES(0.795)S(0.795)EEDES(0.795)S(0.795)EEEKEEEENK	3	3	1061.03	0.21279	0.6619		0.6619
1499	YDR060W	YDR060W	971	971	>YDR060W MAK21 SGDID:S000002467, Chr IV from 570647-573724, Verified ORF, Constituent of 66S pre-ribosomal particles, required for large (60S) ribosomal subunit biogenesis; involved in nuclear export of pre-ribosomes; required for maintenance of dsRNA vir	0.999912	2;3;4	S	KRSFAESSEEDES	5.81615e-21	144.86	_RSFAES(ph)S(ph)EEDES(ph)S(ph)EEEKEEEENK_	RSFAES(1)S(1)EEDES(1)S(1)EEEKEEEENK	6	3	1018.33	0.3447	0.48569	0.76942	0.48569
1500	YDR060W	YDR060W	972	972	>YDR060W MAK21 SGDID:S000002467, Chr IV from 570647-573724, Verified ORF, Constituent of 66S pre-ribosomal particles, required for large (60S) ribosomal subunit biogenesis; involved in nuclear export of pre-ribosomes; required for maintenance of dsRNA vir	0.999997	3;4	S	RSFAESSEEDESS	5.81615e-21	144.86	_RSFAES(ph)S(ph)EEDES(ph)S(ph)EEEKEEEENK_	RSFAES(1)S(1)EEDES(1)S(1)EEEKEEEENK	7	3	1018.33	0.3447	0.81224	0.86985	0.77107
1501	YDR060W	YDR060W	977	977	>YDR060W MAK21 SGDID:S000002467, Chr IV from 570647-573724, Verified ORF, Constituent of 66S pre-ribosomal particles, required for large (60S) ribosomal subunit biogenesis; involved in nuclear export of pre-ribosomes; required for maintenance of dsRNA vir	1	2;3;4	S	SSEEDESSEEEKE	1.58991e-51	215.1	_RSFAESSEEDES(ph)S(ph)EEEKEEEENK_	RSFAESSEEDES(1)S(1)EEEKEEEENK	12	4	724.017	0.48674	0.5572	0.5749	0.50054
1502	YDR060W	YDR060W	978	978	>YDR060W MAK21 SGDID:S000002467, Chr IV from 570647-573724, Verified ORF, Constituent of 66S pre-ribosomal particles, required for large (60S) ribosomal subunit biogenesis; involved in nuclear export of pre-ribosomes; required for maintenance of dsRNA vir	1	2;3;4	S	SEEDESSEEEKEE	1.58991e-51	215.1	_RSFAESSEEDES(ph)S(ph)EEEKEEEENK_	RSFAESSEEDES(1)S(1)EEEKEEEENK	13	4	724.017	0.48674	0.56193	0.5749	0.51267
1503	YDR060W	YDR060W	127	127	>YDR060W MAK21 SGDID:S000002467, Chr IV from 570647-573724, Verified ORF, Constituent of 66S pre-ribosomal particles, required for large (60S) ribosomal subunit biogenesis; involved in nuclear export of pre-ribosomes; required for maintenance of dsRNA vir	0.789191	2;3	S	DDIEEESTSSKES	6.82687e-26	153.14	_LEDVDDDDIEEES(ph)TS(ph)SK_	LEDVDDDDIEEES(0.789)T(0.279)S(0.466)S(0.466)K	13	2	1043.37	0.20281	1.4629	1.4629	1.3952
1504	YDR060W	YDR060W	129	129	>YDR060W MAK21 SGDID:S000002467, Chr IV from 570647-573724, Verified ORF, Constituent of 66S pre-ribosomal particles, required for large (60S) ribosomal subunit biogenesis; involved in nuclear export of pre-ribosomes; required for maintenance of dsRNA vir	0.922131	1;2;3	S	IEEESTSSKESKI	6.82687e-26	162.87	_LEDVDDDDIEEESTS(ph)S(ph)K_	LEDVDDDDIEEES(0.043)T(0.112)S(0.922)S(0.922)K	15	2	1043.37	0.061733	0.98745	1.2978	0.98745
1505	YDR060W	YDR060W	130	130	>YDR060W MAK21 SGDID:S000002467, Chr IV from 570647-573724, Verified ORF, Constituent of 66S pre-ribosomal particles, required for large (60S) ribosomal subunit biogenesis; involved in nuclear export of pre-ribosomes; required for maintenance of dsRNA vir	0.922131	2;3	S	EEESTSSKESKIP	6.82687e-26	153.14	_LEDVDDDDIEEESTS(ph)S(ph)K_	LEDVDDDDIEEES(0.043)T(0.112)S(0.922)S(0.922)K	16	2	1043.37	0.061733	1.2239	1.2978	1.1542
1506	YDR060W	YDR060W	133	133	>YDR060W MAK21 SGDID:S000002467, Chr IV from 570647-573724, Verified ORF, Constituent of 66S pre-ribosomal particles, required for large (60S) ribosomal subunit biogenesis; involved in nuclear export of pre-ribosomes; required for maintenance of dsRNA vir	0.944786	3	S	STSSKESKIPAQE	0.000482478	60.181	_NVGFDQHKLEDVDDDDIEEESTS(ph)S(ph)KES(ph)K_	NVGFDQHKLEDVDDDDIEEES(0.488)T(0.514)S(0.527)S(0.526)KES(0.945)K	27	4	859.582	1.0841	1.1987		1.1987
1507	YDR060W	YDR060W	73	73	>YDR060W MAK21 SGDID:S000002467, Chr IV from 570647-573724, Verified ORF, Constituent of 66S pre-ribosomal particles, required for large (60S) ribosomal subunit biogenesis; involved in nuclear export of pre-ribosomes; required for maintenance of dsRNA vir	1	1;2	S	KLIQGLSDDDDAK	8.8693e-110	299.01	_LIQGLS(ph)DDDDAKS(ph)EQEFDAVADEDADDK_	LIQGLS(1)DDDDAKS(1)EQEFDAVADEDADDK	6	3	1072.09	-1.3617	0.67255	0.66899	0.67612
1508	YDR060W	YDR060W	80	80	>YDR060W MAK21 SGDID:S000002467, Chr IV from 570647-573724, Verified ORF, Constituent of 66S pre-ribosomal particles, required for large (60S) ribosomal subunit biogenesis; involved in nuclear export of pre-ribosomes; required for maintenance of dsRNA vir	1	2	S	DDDDAKSEQEFDA	8.8693e-110	299.01	_LIQGLS(ph)DDDDAKS(ph)EQEFDAVADEDADDK_	LIQGLS(1)DDDDAKS(1)EQEFDAVADEDADDK	13	3	1072.09	-1.3617	0.64117	0.68395	0.63591
1509	YDR060W	YDR060W	710	710	>YDR060W MAK21 SGDID:S000002467, Chr IV from 570647-573724, Verified ORF, Constituent of 66S pre-ribosomal particles, required for large (60S) ribosomal subunit biogenesis; involved in nuclear export of pre-ribosomes; required for maintenance of dsRNA vir	1	1	S	VDYEYESDAEEEQ	9.69456e-99	287.57	_NLLTNTPVDYEYES(ph)DAEEEQGDK_	NLLTNTPVDYEYES(1)DAEEEQGDK	14	3	913.711	-0.093549	0.68817	0.71058	0.66468
1510	YDR060W	YDR060W	938	938	>YDR060W MAK21 SGDID:S000002467, Chr IV from 570647-573724, Verified ORF, Constituent of 66S pre-ribosomal particles, required for large (60S) ribosomal subunit biogenesis; involved in nuclear export of pre-ribosomes; required for maintenance of dsRNA vir	0.878795	2	S	DAKSEGSQESDQE	1.38295e-12	129.98	_SEGS(ph)QES(ph)DQEEGLDEDIFYSFDGEQDNSDKK_	S(0.123)EGS(0.879)QES(0.998)DQEEGLDEDIFYSFDGEQDNSDKK	4	4	922.598	0.57739	1.0674	0.90639	1.0674
1511	YDR060W	YDR060W	941	941	>YDR060W MAK21 SGDID:S000002467, Chr IV from 570647-573724, Verified ORF, Constituent of 66S pre-ribosomal particles, required for large (60S) ribosomal subunit biogenesis; involved in nuclear export of pre-ribosomes; required for maintenance of dsRNA vir	0.998341	2	S	SEGSQESDQEEGL	1.38295e-12	129.98	_SEGS(ph)QES(ph)DQEEGLDEDIFYSFDGEQDNSDKK_	S(0.123)EGS(0.879)QES(0.998)DQEEGLDEDIFYSFDGEQDNSDKK	7	4	922.598	0.57739	0.98361	0.90639	1.0674
1513	YDR060W	YDR060W	164	164	>YDR060W MAK21 SGDID:S000002467, Chr IV from 570647-573724, Verified ORF, Constituent of 66S pre-ribosomal particles, required for large (60S) ribosomal subunit biogenesis; involved in nuclear export of pre-ribosomes; required for maintenance of dsRNA vir	0.999621	3	S	ESIDNGSEQEENT	8.11269e-73	110.58	_TSQESIDNGS(ph)EQEENTVEEANLS(ph)S(ph)DQEPESESAEK_	TSQESIDNGS(1)EQEENT(0.024)VEEANLS(0.964)S(0.963)DQEPES(0.046)ES(0.003)AEK	10	4	1017.38	-0.50476	0.5475	0.60797	0.54502
1514	YDR060W	YDR060W	177	177	>YDR060W MAK21 SGDID:S000002467, Chr IV from 570647-573724, Verified ORF, Constituent of 66S pre-ribosomal particles, required for large (60S) ribosomal subunit biogenesis; involved in nuclear export of pre-ribosomes; required for maintenance of dsRNA vir	0.978564	3	S	VEEANLSSDQEPE	8.11269e-73	110.58	_TSQESIDNGS(ph)EQEENTVEEANLS(ph)S(ph)DQEPESESAEK_	T(0.027)S(0.029)QES(0.135)IDNGS(0.785)EQEENT(0.029)VEEANLS(0.979)S(0.978)DQEPES(0.028)ES(0.009)AEK	23	4	1017.38	-0.18312	0.54798	0.60797	0.5475
1515	YDR060W	YDR060W	178	178	>YDR060W MAK21 SGDID:S000002467, Chr IV from 570647-573724, Verified ORF, Constituent of 66S pre-ribosomal particles, required for large (60S) ribosomal subunit biogenesis; involved in nuclear export of pre-ribosomes; required for maintenance of dsRNA vir	0.978374	3	S	EEANLSSDQEPES	8.11269e-73	110.58	_TSQESIDNGS(ph)EQEENTVEEANLS(ph)S(ph)DQEPESESAEK_	T(0.027)S(0.029)QES(0.135)IDNGS(0.785)EQEENT(0.029)VEEANLS(0.979)S(0.978)DQEPES(0.028)ES(0.009)AEK	24	4	1017.38	-0.18312	0.54798	0.60797	0.5475
1517	YDR068W	YDR068W	103	103	>YDR068W DOS2 SGDID:S000002475, Chr IV from 583712-584644, Verified ORF, Protein of unknown function, green fluorescent protein (GFP)-fusion protein localizes to the cytoplasm	1	2	S	LDENIHSVESLAQ	2.53777e-70	250.22	_KLDENIHS(ph)VES(ph)LAQSYWSK_	KLDENIHS(1)VES(1)LAQSYWSK	8	3	798.685	0.68334	3.9857	3.901	4.0722
1518	YDR068W	YDR068W	106	106	>YDR068W DOS2 SGDID:S000002475, Chr IV from 583712-584644, Verified ORF, Protein of unknown function, green fluorescent protein (GFP)-fusion protein localizes to the cytoplasm	1	2	S	NIHSVESLAQSYW	2.53777e-70	250.22	_KLDENIHS(ph)VES(ph)LAQSYWSK_	KLDENIHS(1)VES(1)LAQSYWSK	11	3	798.685	0.68334	3.9857	3.901	4.0722
1519	YDR068W	YDR068W	135	135	>YDR068W DOS2 SGDID:S000002475, Chr IV from 583712-584644, Verified ORF, Protein of unknown function, green fluorescent protein (GFP)-fusion protein localizes to the cytoplasm	0.863737	1	S	NAAENDSNDKDEN	0.00018085	68.101	_NFWSGFSSFDNAAENDS(ph)NDKDENSK_	NFWSGFS(0.043)S(0.043)FDNAAENDS(0.864)NDKDENS(0.051)K	17	3	969.046	-2.1553	2.367		2.367
1521	YDR069C	YDR069C	353	353	>YDR069C DOA4 SGDID:S000002476, Chr IV from 587718-584938, reverse complement, Verified ORF, Ubiquitin isopeptidase, required for recycling ubiquitin from proteasome-bound ubiquitinated intermediates, acts at the late endosome/prevacuolar compartment to r	0.797	2	S	GNTSGLSLQHLPK	1.58665e-05	50.271	_DDSVYINGNTS(ph)GLS(ph)LQHLPK_	DDSVY(0.022)INGNT(0.566)S(0.615)GLS(0.797)LQHLPK	14	3	773.342	0.14048	2.1118	2.1118
1522	YDR072C	YDR072C	333	333	>YDR072C IPT1 SGDID:S000002479, Chr IV from 591343-589760, reverse complement, Verified ORF, Inositolphosphotransferase, involved in synthesis of mannose-(inositol-P)2-ceramide (M(IP)2C), the most abundant sphingolipid;, can mutate to resistance to the an	0.997914	2	S	TMHNNDSSTFKLS	3.86033e-32	168.11	_HRFSNAGGFTM(ox)HNNDS(ph)S(ph)TFK_	HRFSNAGGFTMHNNDS(0.998)S(0.986)T(0.016)FK	16	4	608.489	-0.25545	0.068247	0.065198	0.075002
1523	YDR072C	YDR072C	334	334	>YDR072C IPT1 SGDID:S000002479, Chr IV from 591343-589760, reverse complement, Verified ORF, Inositolphosphotransferase, involved in synthesis of mannose-(inositol-P)2-ceramide (M(IP)2C), the most abundant sphingolipid;, can mutate to resistance to the an	0.985949	2	S	MHNNDSSTFKLSE	3.86033e-32	168.11	_HRFSNAGGFTMHNNDS(ph)S(ph)TFK_	HRFSNAGGFTMHNNDS(0.997)S(0.986)T(0.017)FK	17	4	604.49	0.17777	0.068247	0.065198	0.075002
1525	YDR074W	YDR074W	890	890	>YDR074W TPS2 SGDID:S000002481, Chr IV from 593891-596581, Verified ORF, Phosphatase subunit of the trehalose-6-phosphate synthase/phosphatase complex, which synthesizes the storage carbohydrate trehalose; expression is induced by stress conditions and re	0.954056	1	S	VMKRSASYTGAKV	0.00107305	93.623	_RSAS(ph)YTGAK_	RS(0.044)AS(0.954)YT(0.002)GAK	4	2	510.729	0.33833	1.8161		1.8161
1526	YDR080W	YDR080W	340	340	>YDR080W VPS41 SGDID:S000002487, Chr IV from 604006-606984, Verified ORF, Vacuolar membrane protein that is a subunit of the homotypic vacuole fusion and vacuole protein sorting (HOPS) complex; essential for membrane docking and fusion at the Golgi-to-end	0.752607	4	S	FTKDSNSIKSGDS	8.23895e-05	50.309	_DSNS(ph)IKS(ph)GDS(ph)NS(ph)QSNNM(ox)SHFNPTTNIGSLLSSAASSFRGTPDK_	DS(0.286)NS(0.753)IKS(0.752)GDS(0.752)NS(0.752)QS(0.454)NNMS(0.207)HFNPT(0.025)T(0.013)NIGS(0.002)LLS(0.001)S(0.001)AAS(0.001)S(0.001)FRGT(0.001)PDK	4	5	959.588	0.13058	1.9591		1.9591
1527	YDR080W	YDR080W	343	343	>YDR080W VPS41 SGDID:S000002487, Chr IV from 604006-606984, Verified ORF, Vacuolar membrane protein that is a subunit of the homotypic vacuole fusion and vacuole protein sorting (HOPS) complex; essential for membrane docking and fusion at the Golgi-to-end	0.751509	4	S	DSNSIKSGDSNSQ	8.23895e-05	50.309	_DSNS(ph)IKS(ph)GDS(ph)NS(ph)QSNNM(ox)SHFNPTTNIGSLLSSAASSFRGTPDK_	DS(0.286)NS(0.753)IKS(0.752)GDS(0.752)NS(0.752)QS(0.454)NNMS(0.207)HFNPT(0.025)T(0.013)NIGS(0.002)LLS(0.001)S(0.001)AAS(0.001)S(0.001)FRGT(0.001)PDK	7	5	959.588	0.13058	1.9591		1.9591
1528	YDR080W	YDR080W	346	346	>YDR080W VPS41 SGDID:S000002487, Chr IV from 604006-606984, Verified ORF, Vacuolar membrane protein that is a subunit of the homotypic vacuole fusion and vacuole protein sorting (HOPS) complex; essential for membrane docking and fusion at the Golgi-to-end	0.75151	4	S	SIKSGDSNSQSNN	8.23895e-05	50.309	_DSNS(ph)IKS(ph)GDS(ph)NS(ph)QSNNM(ox)SHFNPTTNIGSLLSSAASSFRGTPDK_	DS(0.286)NS(0.753)IKS(0.752)GDS(0.752)NS(0.752)QS(0.454)NNMS(0.207)HFNPT(0.025)T(0.013)NIGS(0.002)LLS(0.001)S(0.001)AAS(0.001)S(0.001)FRGT(0.001)PDK	10	5	959.588	0.13058	1.9591		1.9591
[truncated: 5,354 more rows]
