# Supplementary material for: Acetylation dynamics and stoichiometry in Saccharomyces cerevisiae
Source: Mol Syst Biol. 2014 Jan 31;10(1):716. doi: 10.1002/msb.134766 (PMC4023402; doi:10.1002/msb.134766)
Supplement: Supplementary file 14 — Supplementary Table 5 [file MSB-10-1-716-s026.xlsx]

## Sheet: Table S5
TABLE S5 Acetylation changes in growth-arrested yeast (SILAC H = growth-arrest + 2DG, SILAC M = growth-arrest + glucose, SILAC L = exponential phase)
id	Unique identifier for this table
Positions	The positions of the modifications in all possible protein amino acid sequences.
Position	The position of the modifications in the protein amino acid sequence.
Proteins	Identifiers of all possible proteins this site is associated with.
Protein	Identifier of the protein this peptide is associated with.
Fasta headers	Descriptions of proteins this peptide is associated with.
Localization prob	Probability that the site is correctly localized at the position in the peptide.
Sequence window	13 amino acid window (+/- 6 amino acids) surrounding the acetylation site.
PEP	Posterior Error Probability of the identification. This value essentially operates as a p-value, where smaller is more significant.
Score	The Andromeda score of the identification (higher is better).
Modified sequence	Sequence representation of the peptide including location(s) of modified amino acids.
Acetyl (K) Probabilities	Sequence representation of the peptide including the probability of acetylation occuring at each lysine residue.
Charge	Charge state of the precursor ion.
m/z	Recalibrated m/z of the precursor ion.
Mass error [ppm]	Mass error of the recalibrated mass-over-charge value of the precursor ion in comparison to the predicted monoisotopic mass of the identified peptide sequence.
Acetyl Ratio M/L or H/L	SILAC ratio for acetylation sites
id	Positions	Position	Proteins	Protein	Fasta headers	Localization prob	Sequence window	PEP	Score	Modified sequence	Acetyl (K) Probabilities	Charge	m/z	Mass error [ppm]	Acetyl Ratio M/L (GA + glucose/EP)	Acetyl Ratio Ratio H/L (GA +2-deoxy-D-glucose/EP)
1661	505	505	YPL231W	YPL231W	>YPL231W FAS2 SGDID:S000006152, Chr XVI from 108652-114315, Verified ORF, Alpha subunit of fatty acid synthetase, which catalyzes the synthesis of long-chain saturated fatty acids; contains beta-ketoacyl reductase and beta-ketoacyl synthase activities; ph	1	PKTAIDKNGNITY	0.000151406	45.14	_TAIDK(ac)NGNITYSEEPREK_	TAIDK(1)NGNITYSEEPREK	3	703.015	1.0165	2.067	1.1288
707	5	5	YGR024C	YGR024C	>YGR024C THG1 SGDID:S000003256, Chr VII from 532600-531887, reverse complement, Verified ORF, tRNAHis guanylyltransferase, adds a guanosine residue to the 5' end of tRNAHis after transcription and RNase P cleavage; couples nuclear division and migration t	1	__MANSKFGYVRQ	0.00637543	45.161	_(ac)ANSK(ac)FGYVR_	ANSK(1)FGYVR	2	563.288	0.70457
1571	178	178	YOR271C	YOR271C	>YOR271C FSF1 SGDID:S000005797, Chr XV from 832041-831058, reverse complement, Uncharacterized ORF, Putative protein, predicted to be an alpha-isopropylmalate carrier; belongs to the sideroblastic-associated protein family; non-tagged protein is detected	1	NISPHSKLILGRL	0.00150055	45.257	_NISPHSK(ac)LILGR_	NISPHSK(1)LILGR	3	459.605	-1.1989	0.9304	0.49803
289	111	111	YCR028C-A	YCR028C-A	>YCR028C-A RIM1 SGDID:S000007222, Chr III from 173436-173195,173111-172946, reverse complement, Verified ORF, Single-stranded DNA-binding protein essential for mitochondrial genome maintenance; involved in mitochondrial DNA replication	1	TLSLVQKDINLLK	0.000162945	45.33	_GTTLSLVQK(ac)DINLLK_	GTTLSLVQK(1)DINLLK	2	842.996	-0.69217	2.3897	0.76952
1584	47	47	YOR332W	YOR332W	>YOR332W VMA4 SGDID:S000005859, Chr XV from 943653-944354, Verified ORF, Subunit E of the eight-subunit V1 peripheral membrane domain of the vacuolar H+-ATPase (V-ATPase), an electrogenic proton pump found throughout the endomembrane system; required for	1	QEYEIEKTNIVRN	0.000404296	45.33	_ADQEYEIEK(ac)TNIVR_	ADQEYEIEK(1)TNIVR	2	875.436	1.7144	2.4525	0.88333
1480	48	48	YOL039W	YOL039W	>YOL039W RPP2A SGDID:S000005399, Chr XV from 254296-254616, Verified ORF, Ribosomal protein P2 alpha, a component of the ribosomal stalk, which is involved in the interaction between translational elongation factors and the ribosome; regulates the accumul	1	LSALEGKSVDELI	0.000253733	45.395	_VSSVLSALEGK(ac)SVDELITEGNEK_	VSSVLSALEGK(1)SVDELITEGNEK	3	816.09	-0.045188	1.0513	0.76168
620	306	306	YFR024C-A	YFR024C-A	>YFR024C-A LSB3 SGDID:S000002968, Chr VI from 203421-203375,203280-201948, reverse complement, Verified ORF, Protein containing a C-terminal SH3 domain; binds Las17p, which is a homolog of human Wiskott-Aldrich Syndrome protein involved in actin patch ass	1	SGGSGGKLDDPSG	0.000620311	45.611	_LAPTNSGGSGGK(ac)LDDPSGASSYYASHR_	LAPTNSGGSGGK(1)LDDPSGASSYYASHR	3	898.751	-0.34306
1611	60;60	60	YPL079W;YBR191W	YPL079W	>YPL079W RPL21B SGDID:S000006000, Chr XVI from 406633-406643,407065-407536, Verified ORF, Protein component of the large (60S) ribosomal subunit, nearly identical to Rpl21Ap and has similarity to rat L21 ribosomal protein;>YBR191W RPL21A SGDID:S000000395	1	HKFYQGKTGVVYN	0.000386362	45.614	_FYQGK(ac)TGVVYNVTK_	FYQGK(1)TGVVYNVTK	2	823.433	-0.52711	0.86062	0.92359
1569	41	41	YOR265W	YOR265W	>YOR265W RBL2 SGDID:S000005791, Chr XV from 820453-820773, Verified ORF, Protein involved in microtubule morphogenesis, required for protection from excess free beta-tubulin; proposed to be involved the folding of beta-tubulin; similar to mouse beta-tubul	0.96389	AKLKEDKSVDPYD	0.00284505	45.79	_LKEDK(ac)SVDPYDLK_	LK(0.036)EDK(0.964)SVDPYDLK	3	531.279	1.0791	0.70074	0.99312
720	257	257	YGR048W	YGR048W	>YGR048W UFD1 SGDID:S000003280, Chr VII from 589830-590915, Verified ORF, Protein that interacts with Cdc48p and Npl4p, involved in recognition of polyubiquitinated proteins and their presentation to the 26S proteasome for degradation; involved in transpo	1	SRNKLSKFVGQGQ	0.00736893	45.864	_LSK(ac)FVGQGQNISGK_	LSK(1)FVGQGQNISGK	2	752.91	0.20514
1363	332	332	YMR303C	YMR303C	>YMR303C ADH2 SGDID:S000004918, Chr XIII from 874336-873290, reverse complement, Verified ORF, Glucose-repressible alcohol dehydrogenase II, catalyzes the conversion of ethanol to acetaldehyde; involved in the production of certain carboxylate esters; reg	1	LPEIYEKMEKGQI	0.000112224	45.864	_VVGLSSLPEIYEK(ac)MEK_	VVGLSSLPEIYEK(1)MEK	2	932.492	0.74295	3.702	0.84753
743	492	492	YGR155W	YGR155W	>YGR155W CYS4 SGDID:S000003387, Chr VII from 798548-800071, Verified ORF, Cystathionine beta-synthase, catalyzes synthesis of cystathionine from serine and homocysteine, the first committed step in cysteine biosynthesis; responsible for hydrogen sulfide g	1	VITDGLKPIHIVT	7.99056e-05	46.131	_NSSAVITDGLK(ac)PIHIVTK_	NSSAVITDGLK(1)PIHIVTK	3	645.702	0.46873	2.242	0.33494
866	62;62	62	YHR203C;YJR145C	YHR203C	>YHR203C RPS4B SGDID:S000001246, Chr VIII from 505530-505517,505247-504476, reverse complement, Verified ORF, Protein component of the small (40S) ribosomal subunit; identical to Rps4Ap and has similarity to rat S4 ribosomal protein;>YJR145C RPS4A SGDID:	1	LNGREVKAILMQR	0.00214021	46.158	_EVK(ac)AILM(ox)QR_	EVK(1)AILMQR	2	573.321	1.0172	1.0645	0.43719
358	411	411	YDL185W	YDL185W	>YDL185W TFP1 SGDID:S000002344, Chr IV from 126788-130003, Verified ORF, Subunit A of the eight-subunit V1 peripheral membrane domain of the vacuolar H+-ATPase; protein precursor undergoes self-catalyzed splicing to yield the extein Tfp1p and the intein V	1	LVKEVSKSYPISE	0.000341892	46.318	_EVSK(ac)SYPISEGPER_	EVSK(1)SYPISEGPER	2	810.399	0.84049	2.557	0.8483
890	155	155	YIL094C	YIL094C	>YIL094C LYS12 SGDID:S000001356, Chr IX from 187629-186514, reverse complement, Verified ORF, Homo-isocitrate dehydrogenase, an NAD-linked mitochondrial enzyme required for the fourth step in the biosynthesis of lysine, in which homo-isocitrate is oxidati	1	LYIKIEKTYIDKA	0.00276651	46.462	_IEK(ac)TYIDK_	IEK(1)TYIDK	2	526.287	1.831	6.6915	1.3652
1362	81;81	81	YMR303C;YOL086C	YOL086C	>YMR303C ADH2 SGDID:S000004918, Chr XIII from 874336-873290, reverse complement, Verified ORF, Glucose-repressible alcohol dehydrogenase II, catalyzes the conversion of ethanol to acetaldehyde; involved in the production of certain carboxylate esters; reg	1	GMGENVKGWKIGD	7.78404e-05	46.578	_LPLVGGHEGAGVVVGMGENVK(ac)GWK_	LPLVGGHEGAGVVVGMGENVK(1)GWK	3	811.43	0.64859	3.7708	0.82683
259	327	327	YCL030C	YCL030C	>YCL030C HIS4 SGDID:S000000535, Chr III from 68333-65934, reverse complement, Verified ORF, Multifunctional enzyme containing phosphoribosyl-ATP pyrophosphatase, phosphoribosyl-AMP cyclohydrolase, and histidinol dehydrogenase activities; catalyzes the sec	1	ENNLNMKHLKVTR	0.00128388	46.592	_DVENNLNMK(ac)HLK_	DVENNLNMK(1)HLK	3	499.589	1.8656	4.1144	0.85455
748	9	9	YGR180C	YGR180C	>YGR180C RNR4 SGDID:S000003412, Chr VII from 856306-855269, reverse complement, Verified ORF, Ribonucleotide-diphosphate reductase (RNR), small subunit; the RNR complex catalyzes the rate-limiting step in dNTP synthesis and is regulated by DNA replication	1	AHNQFLKTFQKER	0.000364723	46.797	_(ac)M(ox)EAHNQFLK(ac)TFQK_	MEAHNQFLK(1)TFQK	2	861.419	1.0105	2.3572	0.83769
963	344	344	YJR045C	YJR045C	>YJR045C SSC1 SGDID:S000003806, Chr X from 521594-519630, reverse complement, Verified ORF, Hsp70 family ATPase, constituent of the import motor component of the Translocase of the Inner Mitochondrial membrane (TIM23 complex); involved in protein transloc	1	RTVDPVKKALKDA	0.00923374	46.891	_RTVDPVK(ac)K_	RTVDPVK(1)K	2	492.795	0.24607	7.6801	0.92138
1338	619;623	619	YMR186W;YPL240C	YMR186W	>YMR186W HSC82 SGDID:S000004798, Chr XIII from 632354-634471, Verified ORF, Cytoplasmic chaperone of the Hsp90 family, redundant in function and nearly identical with Hsp82p, and together they are essential; expressed constitutively at 10-fold higher basa	1	PKSPIIKELKKRV	0.00255385	46.891	_SPIIK(ac)ELK_	SPIIK(1)ELK	2	485.303	1.7631	2.5842	0.43089
665	218	218	YGL105W	YGL105W	>YGL105W ARC1 SGDID:S000003073, Chr VII from 307440-308570, Verified ORF, Protein that binds tRNA and methionyl- and glutamyl-tRNA synthetases (Mes1p and Gus1p), delivering tRNA to them, stimulating catalysis, and ensuring their localization to the cytopl	1	RVGFIQKAIKHPD	0.00192156	47.187	_VGFIQK(ac)AIK_	VGFIQK(1)AIK	2	523.324	0.97753	1.9415	0.5477
270	330	330	YCR012W	YCR012W	>YCR012W PGK1 SGDID:S000000605, Chr III from 137744-138994, Verified ORF, 3-phosphoglycerate kinase, catalyzes transfer of high-energy phosphoryl groups from the acyl phosphate of 1,3-bisphosphoglycerate to ADP to produce ATP; key enzyme in glycolysis and	1	ATVAKAKTIVWNG	0.000540481	47.222	_AK(ac)TIVWNGPPGVFEFEK_	AK(1)TIVWNGPPGVFEFEK	2	981.012	0.10274	0.99451	0.85046
110	10;10	10	YBL087C;YER117W	YBL087C	>YBL087C RPL23A SGDID:S000000183, Chr II from 60735-60694,60189-59818, reverse complement, Verified ORF, Protein component of the large (60S) ribosomal subunit, identical to Rpl23Bp and has similarity to E. coli L14 and rat L23 ribosomal proteins;>YER117	1	NGAQGTKFRISLG	0.00441824	47.288	_(ac)SGNGAQGTK(ac)FR_	SGNGAQGTK(1)FR	2	603.797	-0.46332
396	199	199	YDR050C	YDR050C	>YDR050C TPI1 SGDID:S000002457, Chr IV from 556471-555725, reverse complement, Verified ORF, Triose phosphate isomerase, abundant glycolytic enzyme; mRNA half-life is regulated by iron availability; transcription is controlled by activators Reb1p, Gcr1p,	1	ASKLGDKAASELR	0.000923392	47.288	_LGDK(ac)AASELR_	LGDK(1)AASELR	2	551.299	-0.49514	1.7144	0.71384
1099	158	158	YLR008C	YLR008C	>YLR008C PAM18 SGDID:S000003998, Chr XII from 166082-165576, reverse complement, Verified ORF, Constituent of the import motor (PAM complex) component of the Translocase of the Inner Mitochondrial membrane (TIM23 complex); essential J-protein cochaperone	1	TKINEAKDFLEKR	0.000923392	47.288	_INEAK(ac)DFLEK_	INEAK(1)DFLEK	2	624.827	0.28694	2.1523	2.5585
1276	110	110	YML126C	YML126C	>YML126C ERG13 SGDID:S000004595, Chr XIII from 20536-19061, reverse complement, Verified ORF, 3-hydroxy-3-methylglutaryl-CoA (HMG-CoA) synthase, catalyzes the formation of HMG-CoA from acetyl-CoA and acetoacetyl-CoA; involved in the second step in mevalon	1	VLSKLIKSYNIDT	0.000706572	47.288	_LIK(ac)SYNIDTNK_	LIK(1)SYNIDTNK	2	675.867	-1.074	1.0123	0.16549
219	46;46	46	YBR181C;YPL090C	YBR181C	>YBR181C RPS6B SGDID:S000000385, Chr II from 592769-592764,592411-591707, reverse complement, Verified ORF, Protein component of the small (40S) ribosomal subunit; identical to Rps6Ap and has similarity to rat S6 ribosomal protein;>YPL090C RPS6A SGDID:S0	1	AVGDEFKGYVFKI	0.000694509	47.392	_RIGQEVDGEAVGDEFK(ac)GYVFK_	RIGQEVDGEAVGDEFK(1)GYVFK	3	795.729	-1.3073	2.5371	0.51437
251	352	352	YBR279W	YBR279W	>YBR279W PAF1 SGDID:S000000483, Chr II from 761253-762590, Verified ORF, Component of the Paf1p complex that binds to and modulates the activity of RNA polymerases I and II; required for expression of a subset of genes, including cell cycle-regulated gene	0.999979	RDKLRMKFDPINF	0.000902774	47.507	_MK(ac)FDPINFATVDEEDDEDEEQPEDVKK_	MK(1)FDPINFATVDEEDDEDEEQPEDVKK	3	1085.48	-1.132
384	181	181	YDR019C	YDR019C	>YDR019C GCV1 SGDID:S000002426, Chr IV from 485363-484161, reverse complement, Verified ORF, T subunit of the mitochondrial glycine decarboxylase complex, required for the catabolism of glycine to 5,10-methylene-THF; expression is regulated by levels of l	1	LEPLLSKTAPGKD	0.000265182	47.532	_DVLEPLLSK(ac)TAPGK_	DVLEPLLSK(1)TAPGK	3	503.956	1.5233	11.703	1.5684
519	333	333	YER003C	YER003C	>YER003C PMI40 SGDID:S000000805, Chr V from 159117-159087,158993-157735, reverse complement, Verified ORF, Mannose-6-phosphate isomerase, catalyzes the interconversion of fructose-6-P and mannose-6-P; required for early steps in protein mannosylation	1	QKMQPLKFDRSSG	0.00204554	47.603	_M(ox)QPLK(ac)FDR_	MQPLK(1)FDR	2	546.779	1.3957	2.1491	0.7437
752	195	195	YGR186W	YGR186W	>YGR186W TFG1 SGDID:S000003418, Chr VII from 867779-869986, Verified ORF, TFIIF (Transcription Factor II) largest subunit; involved in both transcription initiation and elongation of RNA polymerase II; homologous to human RAP74	1	SLNNTVKDGSQTP	0.00152733	47.728	_SGTVSLNNTVK(ac)DGSQTPTVDSVTK_	SGTVSLNNTVK(1)DGSQTPTVDSVTK	3	826.417	0.98108
564	48	48	YER091C	YER091C	>YER091C MET6 SGDID:S000000893, Chr V from 342163-339860, reverse complement, Verified ORF, Cobalamin-independent methionine synthase, involved in methionine biosynthesis and regeneration; requires a minimum of two glutamates on the methyltetrahydrofolate	1	LRTQNWKLQKEAG	0.00209199	47.823	_TQNWK(ac)LQK_	TQNWK(1)LQK	2	544.298	0.79572	2.9355	1.0942
1192	569	569	YLR304C	YLR304C	>YLR304C ACO1 SGDID:S000004295, Chr XII from 737550-735214, reverse complement, Verified ORF, Aconitase, required for the tricarboxylic acid (TCA) cycle and also independently required for mitochondrial genome maintenance; phosphorylated; component of the	1	QLLKPFKPWDGKD	0.00209199	47.823	_PFK(ac)PWDGK_	PFK(1)PWDGK	2	508.764	1.6278	3.147	0.30281
89	343	343	YBL015W	YBL015W	>YBL015W ACH1 SGDID:S000000111, Chr II from 194125-195705, Verified ORF, Protein with CoA transferase activity, particularly for CoASH transfer from succinyl-CoA to acetate; has minor acetyl-CoA-hydrolase activity; phosphorylated; required for acetate uti	1	ANWENFKHRLCLR	0.00056167	48.004	_AFANWENFK(ac)HR_	AFANWENFK(1)HR	3	487.906	1.1022	2.2497	0.24864
212	127	127	YBR177C	YBR177C	>YBR177C EHT1 SGDID:S000000381, Chr II from 586157-584802, reverse complement, Verified ORF, Acyl-coenzymeA:ethanol O-acyltransferase that plays a minor role in medium-chain fatty acid ethyl ester biosynthesis; possesses short-chain esterase activity; loc	1	STTSFDKKKFDKD	0.00056973	48.112	_DYEFDQSTTSFDK(ac)K_	DYEFDQSTTSFDK(1)K	3	584.925	1.4656	3.5351	1.3343
1612	325	325	YPL086C	YPL086C	>YPL086C ELP3 SGDID:S000006007, Chr XVI from 386443-384770, reverse complement, Verified ORF, Subunit of Elongator complex, which is required for modification of wobble nucleosides in tRNA; exhibits histone acetyltransferase activity that is directed to h	1	FRTDGLKIYPTLV	0.000560192	48.112	_TDGLK(ac)IYPTLVIR_	TDGLK(1)IYPTLVIR	2	765.948	-1.8124	1.1483	0.46235
977	101	101	YJR104C	YJR104C	>YJR104C SOD1 SGDID:S000003865, Chr X from 623002-622538, reverse complement, Verified ORF, Cytosolic copper-zinc superoxide dismutase; some mutations are analogous to those that cause ALS (amyotrophic lateral sclerosis) in humans	1	VAKGSFKDSLIKL	0.00151768	48.602	_GSFK(ac)DSLIK_	GSFK(1)DSLIK	2	518.787	2.0049	2.6372	1.3368
503	96;96	96	YDR450W;YML026C	YDR450W	>YDR450W RPS18A SGDID:S000002858, Chr IV from 1359916-1359962,1360398-1360791, Verified ORF, Protein component of the small (40S) ribosomal subunit; nearly identical to Rps18Bp and has similarity to E. coli S13 and rat S18 ribosomal proteins;>YML026C RPS	1	NDITDGKDYHTLA	0.000111455	48.656	_QNDITDGK(ac)DYHTLANNVESK_	QNDITDGK(1)DYHTLANNVESK	3	768.696	0.49624	1.4413	0.35271
1411	348	348	YNL117W	YNL117W	>YNL117W MLS1 SGDID:S000005061, Chr XIV from 406360-408024, Verified ORF, Malate synthase, enzyme of the glyoxylate cycle, involved in utilization of non-fermentable carbon sources; expression is subject to carbon catabolite repression; localizes in perox	1	AAQIPIKDDPAAN	0.000868137	48.656	_GVHAM(ox)GGMAAQIPIK(ac)DDPAANEK_	GVHAMGGMAAQIPIK(1)DDPAANEK	3	793.719	1.1575
932	36	36	YJL148W	YJL148W	>YJL148W RPA34 SGDID:S000003684, Chr X from 140433-141134, Verified ORF, RNA polymerase I subunit A34.5	1	KKCKHLKNFPLNG	0.000992022	48.659	_HLK(ac)NFPLNGDNK_	HLK(1)NFPLNGDNK	3	480.253	1.1626	1.2527	0.64638
1666	25	25	YPL249C-A	YPL249C-A	>YPL249C-A RPL36B SGDID:S000006438, Chr XVI from 76239-76224,75985-75699, reverse complement, Verified ORF, Protein component of the large (60S) ribosomal subunit, nearly identical to Rpl36Ap and has similarity to rat L36 ribosomal protein; binds to 5.8 S	1	QMTPAPKISYKKG	0.00053279	48.704	_VTQMTPAPK(ac)ISYK_	VTQMTPAPK(1)ISYK	2	753.405	0.36035	0.84496	0.88328
1236	50;50	50	YLR441C;YML063W	YML063W	>YLR441C RPS1A SGDID:S000004433, Chr XII from 1018905-1018138, reverse complement, Verified ORF, Ribosomal protein 10 (rp10) of the small (40S) subunit; nearly identical to Rps1Bp and has similarity to rat S3a ribosomal protein;>YML063W RPS1B SGDID:S0000	1	GKTLVNKSTGLKN;GKTLVNKSTGLKS	0.000680163	48.741	_TLVNK(ac)STGLK_	TLVNK(1)STGLK	2	551.827	-2.0855	0.72677	0.85097
461	266	266	YDR272W	YDR272W	>YDR272W GLO2 SGDID:S000002680, Chr IV from 1009007-1009831, Verified ORF, Cytoplasmic glyoxalase II, catalyzes the hydrolysis of S-D-lactoylglutathione into glutathione and D-lactate	1	RAQIMDKLRAMKN	0.00172773	48.794	_AQIM(ox)DK(ac)LR_	AQIMDK(1)LR	2	516.779	0.60353	1.3346	1.1489
676	156;156	156	YGL135W;YPL220W	YGL135W	>YGL135W RPL1B SGDID:S000003103, Chr VII from 254646-255299, Verified ORF, N-terminally acetylated protein component of the large (60S) ribosomal subunit, nearly identical to Rpl1Ap and has similarity to E. coli L1 and rat L10a ribosomal proteins; rpl1a r	1	DVRSTIKFQLKKV	0.00185914	48.796	_STIK(ac)FQLK_	STIK(1)FQLK	2	503.8	0.47132	2.2058	0.57365
335	155	155	YDL084W	YDL084W	>YDL084W SUB2 SGDID:S000002242, Chr IV from 305237-306577, Verified ORF, Component of the TREX complex required for nuclear mRNA export; member of the DEAD-box RNA helicase superfamily and is involved in early and late steps of spliceosome assembly; homol	1	EYLRFSKYMPDVK	0.00136619	49.35	_FSK(ac)YM(ox)PDVK_	FSK(1)YMPDVK	2	586.786	-0.38723	1.705	0.49908
295	198	198	YCR033W	YCR033W	>YCR033W SNT1 SGDID:S000000629, Chr III from 186485-190165, Verified ORF, Subunit of the Set3C deacetylase complex that interacts directly with the Set3C subunit, Sif2p; putative DNA-binding protein	1	SPDVTNKLETNNV	0.000131769	49.445	_SM(ox)DDYSPDVTNK(ac)LETNNVSSVNNNSPHSYYSR_	SMDDYSPDVTNK(1)LETNNVSSVNNNSPHSYYSR	4	923.907	0.89245
835	109	109	YHR064C	YHR064C	>YHR064C SSZ1 SGDID:S000001106, Chr VIII from 227143-225527, reverse complement, Verified ORF, Hsp70 protein that interacts with Zuo1p (a DnaJ homolog) to form a ribosome-associated complex that binds the ribosome via the Zuo1p subunit; also involved in p	0.565754	ISRGEGKEEKLTV	7.10914e-05	49.463	_GEGK(ac)EEKLTVDEVVSR_	GEGK(0.566)EEK(0.434)LTVDEVVSR	3	606.314	0.666	3.0033	0.34155
453	108	108	YDR226W	YDR226W	>YDR226W ADK1 SGDID:S000002634, Chr IV from 916483-917151, Verified ORF, Adenylate kinase, required for purine metabolism; localized to the cytoplasm and the mitochondria; lacks cleavable signal sequence	1	KLDQMLKEQGTPL	0.000189134	49.482	_LDQM(ox)LK(ac)EQGTPLEK_	LDQMLK(1)EQGTPLEK	3	563.291	-0.10168	1.5832	0.70347
483	308;308	308	YDR385W;YOR133W	YDR385W	>YDR385W EFT2 SGDID:S000002793, Chr IV from 1243223-1245751, Verified ORF, Elongation factor 2 (EF-2), also encoded by EFT1; catalyzes ribosomal translocation during protein synthesis; contains diphthamide, the unique posttranslationally modified histidin	1	KLEIVLKGDEKDL	0.000655321	49.5	_LEIVLK(ac)GDEK_	LEIVLK(1)GDEK	2	593.34	0.17034	0.95519	0.58933
660	92	92	YGL103W	YGL103W	>YGL103W RPL28 SGDID:S000003071, Chr VII from 310970-311018,311530-311930, Verified ORF, Ribosomal protein of the large (60S) ribosomal subunit, has similarity to E. coli L15 and rat L27a ribosomal proteins; may have peptidyl transferase activity; can mut	1	KRDQYLKSASKET	0.00146071	49.5	_DQYLK(ac)SASK_	DQYLK(1)SASK	2	541.28	1.4315	2.2952	0.60146
1405	458	458	YNL104C	YNL104C	>YNL104C LEU4 SGDID:S000005048, Chr XIV from 426756-424897, reverse complement, Verified ORF, Alpha-isopropylmalate synthase (2-isopropylmalate synthase); the main isozyme responsible for the first step in the leucine biosynthesis pathway	1	SLGRELKSDEISK	0.00146071	49.5	_ELK(ac)SDEISK_	ELK(1)SDEISK	2	545.785	1.4176	7.629	1.1291
64	30	30	YAL038W	YAL038W	>YAL038W CDC19 SGDID:S000000036, Chr I from 71787-73289, Verified ORF, Pyruvate kinase, functions as a homotetramer in glycolysis to convert phosphoenolpyruvate to pyruvate, the input for aerobic (TCA cycle) or anaerobic (glucose fermentation) respiration	1	IGTIGPKTNNPET	0.00046786	49.528	_TSIIGTIGPK(ac)TNNPETLVALRK_	TSIIGTIGPK(1)TNNPETLVALRK	3	789.12	0.71366	3.0981	0.98264
472	345	345	YDR376W	YDR376W	>YDR376W ARH1 SGDID:S000002784, Chr IV from 1226815-1228296, Verified ORF, Oxidoreductase of the mitochondrial inner membrane, involved in cytoplasmic and mitochondrial iron homeostasis and required for activity of Fe-S cluster-containing enzymes; one of	1	NSLQPLKDVNNIM	0.000104432	49.528	_LNEDNSLQPLK(ac)DVNNIMTYK_	LNEDNSLQPLK(1)DVNNIMTYK	3	797.734	-0.2753	6.1171	0.87206
1679	256	256	YPR058W	YPR058W	>YPR058W YMC1 SGDID:S000006262, Chr XVI from 673748-674671, Verified ORF, Mitochondrial protein, putative inner membrane transporter with a role in oleate metabolism and glutamate biosynthesis; member of the mitochondrial carrier (MCF) family; has similar	1	DNLQKPKFGNSIS	0.000908755	49.929	_PK(ac)FGNSISSVAK_	PK(1)FGNSISSVAK	2	638.848	-0.21957	5.1128	1.0849
533	60	60	YER048W-A	YER048W-A	>YER048W-A ISD11 SGDID:S000007237, Chr V from 250717-251001, Verified ORF, Protein required for mitochondrial iron-sulfur cluster biosynthesis	1	VLMNLFKEAKNDL	0.000629704	50.284	_VLMNLFK(ac)EAK_	VLMNLFK(1)EAK	2	617.847	1.2422	4.2404	0.66125
1186	577	577	YLR304C	YLR304C	>YLR304C ACO1 SGDID:S000004295, Chr XII from 737550-735214, reverse complement, Verified ORF, Aconitase, required for the tricarboxylic acid (TCA) cycle and also independently required for mitochondrial genome maintenance; phosphorylated; component of the	1	WDGKDAKDMPILI	0.000629704	50.284	_DAK(ac)DMPILIK_	DAK(1)DMPILIK	2	593.331	1.5456	4.1362	0.30209
1397	59	59	YNL079C	YNL079C	>YNL079C TPM1 SGDID:S000005023, Chr XIV from 479167-478568, reverse complement, Verified ORF, Major isoform of tropomyosin; binds to and stabilizes actin cables and filaments, which direct polarized cell growth and the distribution of several organelles;	1	LEDEIEKLEAGLS	5.75091e-05	50.397	_NQQLEDEIEK(ac)LEAGLSDSK_	NQQLEDEIEK(1)LEAGLSDSK	3	730.025	-1.0205	2.6354	1.2814
410	425	425	YDR091C	YDR091C	>YDR091C RLI1 SGDID:S000002498, Chr IV from 628532-626706, reverse complement, Verified ORF, Essential iron-sulfur protein required for ribosome biogenesis and translation initiation; facilitates binding of a multifactor complex (MFC) of translation initi	1	PQKIAPKFPGTVR	0.000624207	50.452	_IAPK(ac)FPGTVR_	IAPK(1)FPGTVR	2	564.332	-0.68012	1.6428	0.57806
1433	191	191	YNL241C	YNL241C	>YNL241C ZWF1 SGDID:S000005185, Chr XIV from 197944-196427, reverse complement, Verified ORF, Glucose-6-phosphate dehydrogenase (G6PD), catalyzes the first step of the pentose phosphate pathway; involved in adapting to oxidatve stress; homolog of the huma	1	IDHYLGKELVKNL	0.000445068	50.467	_IDHYLGK(ac)ELVK_	IDHYLGK(1)ELVK	3	452.922	-0.29535	4.4665	1.2986
852	264	264	YHR174W	YHR174W	>YHR174W ENO2 SGDID:S000001217, Chr VIII from 451327-452640, Verified ORF, Enolase II, a phosphopyruvate hydratase that catalyzes the conversion of 2-phosphoglycerate to phosphoenolpyruvate during glycolysis and the reverse reaction during gluconeogenesis	0.999886	KYDLDFKNPESDK	9.94197e-05	50.534	_DGKYDLDFK(ac)NPESDK_	DGKYDLDFK(1)NPESDK	3	604.948	-0.67341	0.75761	1.1656
67	358	358	YAR002W	YAR002W	>YAR002W NUP60 SGDID:S000000063, Chr I from 152259-153878, Verified ORF, Subunit of the nuclear pore complex (NPC), functions to anchor Nup2p to the NPC in a process controlled by the nucleoplasmic concentration of Gsp1p-GTP; potential Cdc28p substrate; i	1	SPSAPSKDSFTKY	0.000465521	50.562	_ISPSAPSK(ac)DSFTK_	ISPSAPSK(1)DSFTK	2	703.862	0.73717	0.74948	0.35459
643	64	64	YGL030W	YGL030W	>YGL030W RPL30 SGDID:S000002998, Chr VII from 439096-439098,439329-439643, Verified ORF, Protein component of the large (60S) ribosomal subunit, has similarity to rat L30 ribosomal protein; involved in pre-rRNA processing in the nucleolus; autoregulates s	0.999989	YYAMLSKTKVYYF	0.000627704	50.608	_KSELEYYAM(ox)LSK(ac)TK_	KSELEYYAMLSK(1)TK	3	583.631	0.87998	2.1865	0.7604
1436	52	52	YNL244C	YNL244C	>YNL244C SUI1 SGDID:S000005188, Chr XIV from 187497-187171, reverse complement, Verified ORF, Translation initiation factor eIF1; component of a complex involved in recognition of the initiator codon; modulates translation accuracy at the initiation phase	1	PEEYDLKRILKVL	4.47146e-05	50.608	_TLTTVQGVPEEYDLK(ac)R_	TLTTVQGVPEEYDLK(1)R	3	630.998	0.85489	2.0093	0.74529
1558	68	68	YOR232W	YOR232W	>YOR232W MGE1 SGDID:S000005758, Chr XV from 774574-775260, Verified ORF, Mitochondrial matrix cochaperone, acts as a nucleotide release factor for Ssc1p in protein translocation and folding; also acts as cochaperone for Ssq1p in folding of Fe-S cluster pr	0.83171	EEQSEIKKLESQL	0.000289033	50.827	_ENNEDLTEEQSEIK(ac)KLESQLSAK_	ENNEDLTEEQSEIK(0.832)K(0.168)LESQLSAK	3	902.11	-0.49189	4.7156	1.336
1366	97	97	YNL002C	YNL002C	>YNL002C RLP7 SGDID:S000004947, Chr XIV from 627145-626177, reverse complement, Verified ORF, Nucleolar protein with similarity to large ribosomal subunit L7 proteins; constituent of 66S pre-ribosomal particles; plays an essential role in processing of pr	1	QHIASGKDFILKI	2.63706e-05	51.03	_NETQHIASGK(ac)DFILK_	NETQHIASGK(1)DFILK	3	581.641	-0.070591	1.0186	0.90525
864	309	309	YHR183W	YHR183W	>YHR183W GND1 SGDID:S000001226, Chr VIII from 470960-472429, Verified ORF, 6-phosphogluconate dehydrogenase (decarboxylating), catalyzes an NADPH regenerating reaction in the pentose phosphate pathway; required for growth on D-glucono-delta-lactone and ad	1	PGPEVPKDAVKDR	0.000446363	51.092	_VLPGPEVPK(ac)DAVK_	VLPGPEVPK(1)DAVK	2	695.901	0.055383	2.8408	0.94321
1074	217	217	YKR043C	YKR043C	>YKR043C YKR043C SGDID:S000001751, Chr XI from 521354-520539, reverse complement, Uncharacterized ORF, Putative protein of unknown function; green fluorescent protein (GFP)-fusion protein localizes to the cytoplasm and nucleus	1	DTVPYVKLESYRH	1.71261e-05	51.147	_SYDDDTVPYVK(ac)LESYR_	SYDDDTVPYVK(1)LESYR	3	664.646	0.84089	2.8531	1.4406
1697	539	539	YPR181C	YPR181C	>YPR181C SEC23 SGDID:S000006385, Chr XVI from 899663-897357, reverse complement, Verified ORF, GTPase-activating protein; component of the Sec23p-Sec24p heterodimeric complex of the COPII vesicle coat, involved in ER to Golgi transport and autophagy; stim	1	ARIAVHKAETDDG	1.71261e-05	51.147	_IAVHK(ac)AETDDGADVIR_	IAVHK(1)AETDDGADVIR	3	584.636	1.4343	3.6406	0.19909
856	288	288	YHR174W	YHR174W	>YHR174W ENO2 SGDID:S000001217, Chr VIII from 451327-452640, Verified ORF, Enolase II, a phosphopyruvate hydratase that catalyzes the conversion of 2-phosphoglycerate to phosphoenolpyruvate during glycolysis and the reverse reaction during gluconeogenesis	1	MYHSLMKRYPIVS	3.54598e-05	51.265	_WLTGVELADMYHSLMK(ac)R_	WLTGVELADMYHSLMK(1)R	3	698.017	-0.91688	3.1145	1.3754
861	151	151	YHR179W	YHR179W	>YHR179W OYE2 SGDID:S000001222, Chr VIII from 462502-463704, Verified ORF, Widely conserved NADPH oxidoreductase containing flavin mononucleotide (FMN), homologous to Oye3p with slight differences in ligand binding and catalytic properties; may be involve	1	NAEQEEKAKKANN	5.29888e-05	51.348	_YDSASDNVYMNAEQEEK(ac)AK_	YDSASDNVYMNAEQEEK(1)AK	3	745.323	-0.15058	4.0013	1.214
94	60;60	60	YBL027W;YBR084C-A	YBL027W	>YBL027W RPL19B SGDID:S000000123, Chr II from 168426-168427,168812-169379, Verified ORF, Protein component of the large (60S) ribosomal subunit, nearly identical to Rpl19Ap and has similarity to rat L19 ribosomal protein; rpl19a and rpl19b single null mut	1	AVTVHSKSRTRAH	0.00133746	51.445	_AVTVHSK(ac)SR_	AVTVHSK(1)SR	3	342.861	1.2031	0.63828	0.95785
690	577	577	YGL229C	YGL229C	>YGL229C SAP4 SGDID:S000003198, Chr VII from 66959-64503, reverse complement, Verified ORF, Protein required for function of the Sit4p protein phosphatase, member of a family of similar proteins that form complexes with Sit4p, including Sap155p, Sap185p,	1	TIGDLFKIKLHDL	6.75579e-05	51.524	_NPTIGDLFK(ac)IK(ac)LHDLGFFPK_	NPTIGDLFK(1)IK(1)LHDLGFFPK	2	1192.65	-4.849
691	579	579	YGL229C	YGL229C	>YGL229C SAP4 SGDID:S000003198, Chr VII from 66959-64503, reverse complement, Verified ORF, Protein required for function of the Sit4p protein phosphatase, member of a family of similar proteins that form complexes with Sit4p, including Sap155p, Sap185p,	1	GDLFKIKLHDLGF	6.75579e-05	51.524	_NPTIGDLFK(ac)IK(ac)LHDLGFFPK_	NPTIGDLFK(1)IK(1)LHDLGFFPK	2	1192.65	-4.849
381	85	85	YDR014W	YDR014W	>YDR014W RAD61 SGDID:S000002421, Chr IV from 474044-475987, Verified ORF, Subunit of a complex (Scc3p, Pds5p, Rad61p) that inhibits sister chromatid cohesion; inhibited by Eco1p-acetylated cohesin subunits Smc3p and Mcd1p; related to the human Wapl protei	1	SSQLDSKRNDQNV	0.00332102	51.528	_PSSQLDSK(ac)R_	PSSQLDSK(1)R	2	530.275	-1.7658	0.71743	0.19457
1294	253	253	YMR079W	YMR079W	>YMR079W SEC14 SGDID:S000004684, Chr XIII from 424988-424996,425153-426058, Verified ORF, Phosphatidylinositol/phosphatidylcholine transfer protein; involved in regulating PtdIns, PtdCho, and ceramide metabolism, products of which regulate intracellular t	1	YQKELLKQIPAEN	0.000172915	51.546	_ELLK(ac)QIPAENLPVK_	ELLK(1)QIPAENLPVK	2	817.48	0.31893	3.0312	0.75375
392	43	43	YDR047W	YDR047W	>YDR047W HEM12 SGDID:S000002454, Chr IV from 551859-552947, Verified ORF, Uroporphyrinogen decarboxylase, catalyzes the fifth step in the heme biosynthetic pathway; localizes to both the cytoplasm and nucleus; a hem12 mutant has phenotypes similar to pati	1	PEYHEVKNNRDFF	0.000781145	51.875	_YLPEYHEVK(ac)NNR_	YLPEYHEVK(1)NNR	3	535.267	0.95855	2.3861	0.75456
409	221	221	YDR091C	YDR091C	>YDR091C RLI1 SGDID:S000002498, Chr IV from 628532-626706, reverse complement, Verified ORF, Essential iron-sulfur protein required for ribosome biogenesis and translation initiation; facilitates binding of a multifactor complex (MFC) of translation initi	1	LKRDIEKLSGGEL	0.000781145	51.875	_DIEK(ac)LSGGELQR_	DIEK(1)LSGGELQR	2	693.865	0.74342	3.0289	0.7265
468	221	221	YDR353W	YDR353W	>YDR353W TRR1 SGDID:S000002761, Chr IV from 1183293-1184252, Verified ORF, Cytoplasmic thioredoxin reductase, key regulatory enzyme that determines the redox state of the thioredoxin system, which acts as a disulfide reductase system and protects cells ag	1	EAKGDGKLLNALR	0.000575964	51.927	_GDGK(ac)LLNALR_	GDGK(1)LLNALR	2	549.817	0.4863	2.5435	1.2906
1402	76;76	76	YNL096C;YOR096W	YNL096C	>YNL096C RPS7B SGDID:S000005040, Chr XIV from 444317-444174,443828-443400, reverse complement, Verified ORF, Protein component of the small (40S) ribosomal subunit, nearly identical to Rps7Ap; interacts with Kti11p; deletion causes hypersensitivity to zym	1	FHKVQTKLTRELE;YHKVQTKLTRELE	0.00142738	51.979	_VQTK(ac)LTRELEK_	VQTK(1)LTRELEK	2	693.901	-0.21627	0.71474	0.31754
1408	29	29	YNL104C	YNL104C	>YNL104C LEU4 SGDID:S000005048, Chr XIV from 426756-424897, reverse complement, Verified ORF, Alpha-isopropylmalate synthase (2-isopropylmalate synthase); the main isozyme responsible for the first step in the leucine biosynthesis pathway	1	PVKLAYKNMLKDP	0.00151487	51.995	_LAYK(ac)NM(ox)LK_	LAYK(1)NMLK	2	519.786	0.49162	4.8276	1.0916
506	111;111	111	YDR471W;YHR010W	YDR471W	>YDR471W RPL27B SGDID:S000002879, Chr IV from 1401763-1401793,1402178-1402557, Verified ORF, Protein component of the large (60S) ribosomal subunit, nearly identical to Rpl27Ap and has similarity to rat L27 ribosomal protein;>YHR010W RPL27A SGDID:S000001	1	SQREEAKKVVKKA	0.000179593	52.045	_SVVSTETFEQPSQREEAK(ac)K_	SVVSTETFEQPSQREEAK(1)K	3	741.369	0.65193	0.31161	0.67013
589	62	62	YFL014W	YFL014W	>YFL014W HSP12 SGDID:S000001880, Chr VI from 107250-107579, Verified ORF, Plasma membrane localized protein that protects membranes from desiccation; induced by heat shock, oxidative stress, osmostress, stationary phase entry, glucose depletion, oleate an	1	VHDSAEKGKDNAE	0.000162249	52.265	_GVFQGVHDSAEK(ac)GK_	GVFQGVHDSAEK(1)GK	3	500.92	-0.1936	29.175	0.81724
640	169	169	YGL018C	YGL018C	>YGL018C JAC1 SGDID:S000002986, Chr VII from 459669-459115, reverse complement, Verified ORF, Specialized J-protein that functions with Hsp70 in Fe-S cluster biogenesis in mitochondria, involved in iron metabolism; contains a J domain typical to J-type ch	1	YWYNLAKAFKDWA	0.000564462	52.278	_YWYNLAK(ac)AFK_	YWYNLAK(1)AFK	2	673.351	1.4704	7.9073	1.489
813	103	103	YHL021C	YHL021C	>YHL021C AIM17 SGDID:S000001013, Chr VIII from 65856-64459, reverse complement, Verified ORF, Putative protein of unknown function; the authentic, non-tagged protein is detected in highly purified mitochondria in high-throughput studies; null mutant displ	1	QISEDGKSLVVKW	4.84672e-05	52.298	_LTAPQDIQISEDGK(ac)SLVVK_	LTAPQDIQISEDGK(1)SLVVK	3	695.048	-0.19534	13.693	1.2097
1232	41	41	YLR406C	YLR406C	>YLR406C RPL31B SGDID:S000004398, Chr XII from 931754-931698,931348-931064, reverse complement, Verified ORF, Protein component of the large (60S) ribosomal subunit, nearly identical to Rpl31Ap and has similarity to rat L31 ribosomal protein; associates w	1	EIKKFAKLHMGTE	0.000684429	52.555	_FAK(ac)LHM(ox)GTEDVR_	FAK(1)LHMGTEDVR	3	487.91	-0.91203	0.55501	0.80948
1401	179	179	YNL096C	YNL096C	>YNL096C RPS7B SGDID:S000005040, Chr XIV from 444317-444174,443828-443400, reverse complement, Verified ORF, Protein component of the small (40S) ribosomal subunit, nearly identical to Rps7Ap; interacts with Kti11p; deletion causes hypersensitivity to zym	1	YNKLTGKQIVFEI	2.28103e-05	52.599	_LTGK(ac)QIVFEIPSQTN_	LTGK(1)QIVFEIPSQTN	2	858.962	0.64918	0.52646	0.91923
871	147	147	YHR208W	YHR208W	>YHR208W BAT1 SGDID:S000001251, Chr VIII from 517532-518713, Verified ORF, Mitochondrial branched-chain amino acid aminotransferase, homolog of murine ECA39; highly expressed during logarithmic phase and repressed during stationary phase	1	KLIEQDKHLVPQG	6.78226e-09	52.707	_LIEQDK(ac)HLVPQGNGYSLYIRPTMIGTSK_	LIEQDK(1)HLVPQGNGYSLYIRPTMIGTSK	4	800.925	0.71186	7.6071	1.4562
446	8	8	YDR224C	YDR224C	>YDR224C HTB1 SGDID:S000002632, Chr IV from 914709-914314, reverse complement, Verified ORF, Histone H2B, core histone protein required for chromatin assembly and chromosome function; nearly identical to HTB2; Rad6p-Bre1p-Lge1p mediated ubiquitination reg	1	SAKAEKKPASKAP	0.0088071	52.79	_AEK(ac)K(ac)PASK_	AEK(1)K(1)PASK	2	471.766	1.492	0.70566	0.39625
1422	24	24	YNL168C	YNL168C	>YNL168C FMP41 SGDID:S000005112, Chr XIV from 318811-318032, reverse complement, Uncharacterized ORF, Putative protein of unknown function; GFP-fusion protein is induced in response to the DNA-damaging agent MMS; the authentic, non-tagged protein is detec	1	NYAAHIKELNNST	2.23018e-05	52.823	_NYAAHIK(ac)ELNNSTPK_	NYAAHIK(1)ELNNSTPK	3	581.3	1.3038	0.98501	2.2912
577	694	694	YER169W	YER169W	>YER169W RPH1 SGDID:S000000971, Chr V from 523364-525754, Verified ORF, JmjC domain-containing histone demethylase which can specifically demethylate H3K36 tri- and dimethyl modification states; transcriptional repressor of PHR1; Rph1p phosphorylation dur	1	SSPLNSKFAPEEI	0.00229293	52.909	_EQGSSPLNSK(ac)FAPEEIVLSGK_	EQGSSPLNSK(1)FAPEEIVLSGK	2	1130.08	1.6272
1118	315	315	YLR044C	YLR044C	>YLR044C PDC1 SGDID:S000004034, Chr XII from 234082-232391, reverse complement, Verified ORF, Major of three pyruvate decarboxylase isozymes, key enzyme in alcoholic fermentation, decarboxylates pyruvate to acetaldehyde; subject to glucose-, ethanol-, and	1	FHSDHMKIRNATF	0.000342126	53.252	_NIVEFHSDHM(ox)K(ac)IR_	NIVEFHSDHMK(1)IR	3	561.947	-0.74421	2.2328	1.1549
1499	100	100	YOL127W	YOL127W	>YOL127W RPL25 SGDID:S000005487, Chr XV from 80348-80360,80775-81190, Verified ORF, Primary rRNA-binding ribosomal protein component of the large (60S) ribosomal subunit, has similarity to E. coli L23 and rat L23a ribosomal proteins; binds to 26S rRNA via	1	QIKKAVKELYEVD	0.000690839	53.252	_AVK(ac)ELYEVDVLK_	AVK(1)ELYEVDVLK	2	724.406	0.38394	1.4888	0.47349
1518	23	23	YOR027W	YOR027W	>YOR027W STI1 SGDID:S000005553, Chr XV from 381053-382822, Verified ORF, Hsp90 cochaperone, interacts with the Ssa group of the cytosolic Hsp70 chaperones; activates the ATPase activity of Ssa1p; homolog of mammalian Hop protein	1	TAKDYDKAIELFT	0.000352408	53.252	_DYDK(ac)AIELFTK_	DYDK(1)AIELFTK	2	692.853	0.48603	2.8132	0.72099
425	42	42	YDR155C	YDR155C	>YDR155C CPR1 SGDID:S000002562, Chr IV from 768998-768510, reverse complement, Verified ORF, Cytoplasmic peptidyl-prolyl cis-trans isomerase (cyclophilin), catalyzes the cis-trans isomerization of peptide bonds N-terminal to proline residues; binds the dr	1	ALCTGEKGFGYAG	1.32713e-05	53.255	_ALCTGEK(ac)GFGYAGSPFHR_	ALCTGEK(1)GFGYAGSPFHR	3	666.316	1.1288	2.0918	0.29339
592	50	50	YFL014W	YFL014W	>YFL014W HSP12 SGDID:S000001880, Chr VI from 107250-107579, Verified ORF, Plasma membrane localized protein that protects membranes from desiccation; induced by heat shock, oxidative stress, osmostress, stationary phase entry, glucose depletion, oleate an	1	VQPEDNKGVFQGV	4.38076e-05	53.278	_VQPEDNK(ac)GVFQGVHDSAEK_	VQPEDNK(1)GVFQGVHDSAEK	3	709.343	0.88345	1.0099	0.77765
69	447	447	YAR002W	YAR002W	>YAR002W NUP60 SGDID:S000000063, Chr I from 152259-153878, Verified ORF, Subunit of the nuclear pore complex (NPC), functions to anchor Nup2p to the NPC in a process controlled by the nucleoplasmic concentration of Gsp1p-GTP; potential Cdc28p substrate; i	1	PKTELTKGDSTPV	8.03715e-05	53.625	_TELTK(ac)GDSTPVQPDLSVTPQK_	TELTK(1)GDSTPVQPDLSVTPQK	3	761.729	0.7878	0.39206	0.47569
492	105	105	YDR423C	YDR423C	>YDR423C CAD1 SGDID:S000002831, Chr IV from 1319268-1318039, reverse complement, Verified ORF, AP-1-like basic leucine zipper (bZIP) transcriptional activator involved in stress responses, iron metabolism, and pleiotropic drug resistance; controls a set o	1	LLSEITKYRAKNS	0.00203813	53.683	_SLLSEITK(ac)YR_	SLLSEITK(1)YR	2	626.351	0.76947	1.158	0.58622
984	212	212	YJR123W	YJR123W	>YJR123W RPS5 SGDID:S000003884, Chr X from 651891-652568, Verified ORF, Protein component of the small (40S) ribosomal subunit, the least basic of the non-acidic ribosomal proteins; phosphorylated in vivo; essential for viability; has similarity to E. col	1	STSYAIKKKDELE	0.00150384	53.683	_GSSTSYAIK(ac)K_	GSSTSYAIK(1)K	2	542.288	-0.01178	0.68847	0.5194
1105	86	86	YLR043C	YLR043C	>YLR043C TRX1 SGDID:S000004033, Chr XII from 232014-231703, reverse complement, Verified ORF, Cytoplasmic thioredoxin isoenzyme of the thioredoxin system which protects cells against oxidative and reductive stress, forms LMA1 complex with Pbi2p, acts as a	1	NGKEVAKVVGANP	0.000140174	53.754	_EVAK(ac)VVGANPAAIK_	EVAK(1)VVGANPAAIK	2	704.912	0.42518	2.2357	1.6155
1180	20;20	20	YLR287C-A;YOR182C	YLR287C-A	>YLR287C-A RPS30A SGDID:S000004278, Chr XII from 713160-713158,712727-712539, reverse complement, Verified ORF, Protein component of the small (40S) ribosomal subunit; nearly identical to Rps30Bp and has similarity to rat S30 ribosomal protein;>YOR182C R	1	VKSQTPKVEKTEK	0.0015042	53.756	_SQTPK(ac)VEK_	SQTPK(1)VEK	2	479.764	0.38973	0.82602	0.80637
944	430	430	YJR016C	YJR016C	>YJR016C ILV3 SGDID:S000003777, Chr X from 466200-464443, reverse complement, Verified ORF, Dihydroxyacid dehydratase, catalyzes third step in the common pathway leading to biosynthesis of branched-chain amino acids	1	KEGTYFKGRARVF	0.00150288	53.775	_EGTYFK(ac)GR_	EGTYFK(1)GR	2	500.248	1.776	7.2792	0.74861
1344	302	302	YMR217W	YMR217W	>YMR217W GUA1 SGDID:S000004830, Chr XIII from 701789-703366, Verified ORF, GMP synthase, an enzyme that catalyzes the second step in the biosynthesis of GMP from inosine 5'-phosphate (IMP); transcription is not subject to regulation by guanine but is nega	1	GVTDPEKKRKIIG	0.00374643	53.775	_GVTDPEK(ac)K_	GVTDPEK(1)K	2	458.243	0.5763	1.9256	0.69111
1316	446	446	YMR167W	YMR167W	>YMR167W MLH1 SGDID:S000004777, Chr XIII from 594885-597194, Verified ORF, Protein required for mismatch repair in mitosis and meiosis as well as crossing over during meiosis; forms a complex with Pms1p and Msh2p-Msh3p during mismatch repair; human homolo	1	HSQEAEKLTLNES	0.000702963	53.779	_VTNVSHSQEAEK(ac)LTLNESEQPR_	VTNVSHSQEAEK(1)LTLNESEQPR	3	846.753	0.71795
876	132	132	YIL041W	YIL041W	>YIL041W GVP36 SGDID:S000001303, Chr IX from 276524-277504, Verified ORF, BAR domain-containing protein that localizes to both early and late Golgi vesicles; required for adaptation to varying nutrient concentrations, fluid-phase endocytosis, polarization	1	GPIKEPKTLNYAL	0.000328627	53.967	_EPK(ac)TLNYALSK_	EPK(1)TLNYALSK	2	653.356	0.10201	1.8056	0.83709
1091	103	103	YLL018C	YLL018C	>YLL018C DPS1 SGDID:S000003941, Chr XII from 111574-109901, reverse complement, Verified ORF, Aspartyl-tRNA synthetase, primarily cytoplasmic; homodimeric enzyme that catalyzes the specific aspartylation of tRNA(Asp); class II aminoacyl tRNA synthetase; b	1	VDLDEAKDSDKEV	0.000908755	53.967	_FVDLDEAK(ac)DSDK_	FVDLDEAK(1)DSDK	2	712.333	0.019335	2.8655	0.94325
1638	980	980	YPL160W	YPL160W	>YPL160W CDC60 SGDID:S000006081, Chr XVI from 246989-250261, Verified ORF, Cytosolic leucyl tRNA synthetase, ligates leucine to the appropriate tRNA	1	QTLDDNKKVREHI	0.00160531	53.967	_LFSEQTLDDNK(ac)K_	LFSEQTLDDNK(1)K	2	740.37	0.084672	1.3474	0.67831
1210	126	126	YLR355C	YLR355C	>YLR355C ILV5 SGDID:S000004347, Chr XII from 839252-838065, reverse complement, Verified ORF, Acetohydroxyacid reductoisomerase, mitochondrial protein involved in branched-chain amino acid biosynthesis, also required for maintenance of wild-type mitochond	1	DGWVPGKNLFTVE	7.68948e-05	54.008	_AAIEDGWVPGK(ac)NLFTVEDAIK_	AAIEDGWVPGK(1)NLFTVEDAIK	2	1158.1	0.83651	8.675	1.0583
805	101;101	101	YHL001W;YKL006W	YHL001W	>YHL001W RPL14B SGDID:S000000993, Chr VIII from 104272-104400,104799-105086, Verified ORF, Protein component of the large (60S) ribosomal subunit, nearly identical to Rpl14Ap and has similarity to rat L14 ribosomal protein;>YKL006W RPL14A SGDID:S00000148	1	AASSWAKKIAQRE	0.00283442	54.608	_WAASSWAK(ac)K_	WAASSWAK(1)K	2	538.78	0.41777	1.0423	0.78948
1061	1439	1439	YKL182W	YKL182W	>YKL182W FAS1 SGDID:S000001665, Chr XI from 100676-106831, Verified ORF, Beta subunit of fatty acid synthetase, which catalyzes the synthesis of long-chain saturated fatty acids; contains acetyltransacylase, dehydratase, enoyl reductase, malonyl transacyl	1	MHIKTSKDIAVLR	0.00113703	54.608	_TSK(ac)DIAVLR_	TSK(1)DIAVLR	2	522.806	0.52879	4.1537	0.95527
1270	283	283	YML110C	YML110C	>YML110C COQ5 SGDID:S000004578, Chr XIII from 50954-50031, reverse complement, Verified ORF, 2-hexaprenyl-6-methoxy-1,4-benzoquinone methyltransferase, involved in ubiquinone (Coenzyme Q) biosynthesis; localizes to the matrix face of the mitochondrial inn	1	FKSMIEKAGFKSA	0.00113703	54.608	_SMIEK(ac)AGFK_	SMIEK(1)AGFK	2	526.776	1.219	2.465	1.5799
485	253;253	253	YDR385W;YOR133W	YDR385W	>YDR385W EFT2 SGDID:S000002793, Chr IV from 1243223-1245751, Verified ORF, Elongation factor 2 (EF-2), also encoded by EFT1; catalyzes ribosomal translocation during protein synthesis; contains diphthamide, the unique posttranslationally modified histidin	1	DSFFNPKTKKWTN	0.000595894	54.7	_LWGDSFFNPK(ac)TK_	LWGDSFFNPK(1)TK	3	494.586	0.27072	2.1412	0.75546
545	517	517	YER073W	YER073W	>YER073W ALD5 SGDID:S000000875, Chr V from 304027-305589, Verified ORF, Mitochondrial aldehyde dehydrogenase, involved in regulation or biosynthesis of electron transport chain components and acetate formation; activated by K+; utilizes NADP+ as the prefe	1	VRIAIDKPIR___	0.00143578	54.712	_IAIDK(ac)PIR_	IAIDK(1)PIR	2	484.3	0.50898	5.966	0.36475
1570	18	18	YOR265W	YOR265W	>YOR265W RBL2 SGDID:S000005791, Chr XV from 820453-820773, Verified ORF, Protein involved in microtubule morphogenesis, required for protection from excess free beta-tubulin; proposed to be involved the folding of beta-tubulin; similar to mouse beta-tubul	1	ALKRLTKEEGYYQ	0.000439419	55.011	_RLTK(ac)EEGYYQQELK_	RLTK(1)EEGYYQQELK	3	609.648	-0.16174	2.6482	1.2235
276	197	197	YCR012W	YCR012W	>YCR012W PGK1 SGDID:S000000605, Chr III from 137744-138994, Verified ORF, 3-phosphoglycerate kinase, catalyzes transfer of high-energy phosphoryl groups from the acyl phosphate of 1,3-bisphosphoglycerate to ADP to produce ATP; key enzyme in glycolysis and	1	ELKYFGKALENPT	0.000238775	55.206	_YFGK(ac)ALENPTRPFLAILGGAK_	YFGK(1)ALENPTRPFLAILGGAK	3	769.095	0.41597	3.3147	0.65557
294	888	888	YCR033W	YCR033W	>YCR033W SNT1 SGDID:S000000629, Chr III from 186485-190165, Verified ORF, Subunit of the Set3C deacetylase complex that interacts directly with the Set3C subunit, Sif2p; putative DNA-binding protein	1	KSAPEHKTSYWSV	0.00029719	55.213	_SAPEHK(ac)TSYWSVR_	SAPEHK(1)TSYWSVR	3	530.595	-1.7089	1.0126	0.36595
96	286	286	YBL030C	YBL030C	>YBL030C PET9 SGDID:S000000126, Chr II from 164000-163044, reverse complement, Verified ORF, Major ADP/ATP carrier of the mitochondrial inner membrane, exchanges cytosolic ADP for mitochondrially synthesized ATP; phosphorylated; required for viability in	1	GVGSLFKGCGANI	5.76911e-05	55.33	_IVAAEGVGSLFK(ac)GCGANILR_	IVAAEGVGSLFK(1)GCGANILR	3	692.042	-0.67065	1.9724	1.2067
736	39;39	39	YGR118W;YPR132W	YGR118W	>YGR118W RPS23A SGDID:S000003350, Chr VII from 726978-727042,727363-727735, Verified ORF, Ribosomal protein 28 (rp28) of the small (40S) ribosomal subunit, required for translational accuracy; nearly identical to Rps23Bp and similar to E. coli S12 and rat	1	LLGTAFKSSPFGG	1.02795e-05	55.33	_LLGTAFK(ac)SSPFGGSSHAK_	LLGTAFK(1)SSPFGGSSHAK	3	611.988	0.30589	0.547	0.38029
1016	394	394	YKL081W	YKL081W	>YKL081W TEF4 SGDID:S000001564, Chr XI from 282535-282739,283066-284099, Verified ORF, Translation elongation factor EF-1 gamma	1	NMWAWDKPVVVNG	5.35581e-05	55.337	_EFVNNM(ox)WAWDK(ac)PVVVNGEDK_	EFVNNMWAWDK(1)PVVVNGEDK	3	812.383	-1.1997	1.5453	0.73387
216	149;149	149	YBR181C;YPL090C	YBR181C	>YBR181C RPS6B SGDID:S000000385, Chr II from 592769-592764,592411-591707, reverse complement, Verified ORF, Protein component of the small (40S) ribosomal subunit; identical to Rps6Ap and has similarity to rat S6 ribosomal protein;>YPL090C RPS6A SGDID:S0	1	KFFGLSKEDDVRD	0.000280905	55.401	_FFGLSK(ac)EDDVR_	FFGLSK(1)EDDVR	2	677.836	1.0678	0.80029	0.28675
125	275	275	YBR011C	YBR011C	>YBR011C IPP1 SGDID:S000000215, Chr II from 257973-257110, reverse complement, Verified ORF, Cytoplasmic inorganic pyrophosphatase (PPase), homodimer that catalyzes the rapid exchange of oxygens from Pi with water, highly expressed and essential for viabi	1	ADAPIDKSIDKWF	0.000279188	55.452	_ADAPIDK(ac)SIDK_	ADAPIDK(1)SIDK	2	607.817	0.19015	1.9724	0.87706
722	55	55	YGR078C	YGR078C	>YGR078C PAC10 SGDID:S000003310, Chr VII from 640375-639776, reverse complement, Verified ORF, Part of the heteromeric co-chaperone GimC/prefoldin complex, which promotes efficient protein folding	1	KFMQESKLATIKQ	0.000259433	55.452	_FM(ox)QESK(ac)LATIK_	FMQESK(1)LATIK	2	677.358	1.0093	2.83	0.99526
1256	19	19	YML073C	YML073C	>YML073C RPL6A SGDID:S000004538, Chr XIII from 124172-124158,123742-123227, reverse complement, Verified ORF, N-terminally acetylated protein component of the large (60S) ribosomal subunit, has similarity to Rpl6Bp and to rat L6 ribosomal protein; binds t	1	EDVAALKKTRKAA	0.00160531	55.452	_WYPSEDVAALK(ac)K_	WYPSEDVAALK(1)K	2	724.875	0.18439	0.47577	0.57617
233	528	528	YBR196C	YBR196C	>YBR196C PGI1 SGDID:S000000400, Chr II from 613895-612231, reverse complement, Verified ORF, Glycolytic enzyme phosphoglucose isomerase, catalyzes the interconversion of glucose-6-phosphate and fructose-6-phosphate; required for cell cycle progression and	1	LAKVIGKELDNSS	2.77981e-07	55.469	_VIGK(ac)ELDNSSTISTHDASTNGLINQFK_	VIGK(1)ELDNSSTISTHDASTNGLINQFK	3	977.828	0.33226	2.9081	0.97455
677	761	761	YGL137W	YGL137W	>YGL137W SEC27 SGDID:S000003105, Chr VII from 249874-249891,250092-252743, Verified ORF, Essential beta'-coat protein of the COPI coatomer, involved in ER-to-Golgi and Golgi-to-ER transport; contains WD40 domains that mediate cargo selective interactions;	1	AKDLLIKSQRFSE	0.00137589	55.549	_DLLIK(ac)SQR_	DLLIK(1)SQR	2	507.801	1.3248	3.5492	0.49025
1516	333	333	YOR027W	YOR027W	>YOR027W STI1 SGDID:S000005553, Chr XV from 381053-382822, Verified ORF, Hsp90 cochaperone, interacts with the Ssa group of the cytosolic Hsp70 chaperones; activates the ATPase activity of Ssa1p; homolog of mammalian Hop protein	1	EMRADYKVISKSF	0.00137463	55.567	_ADYK(ac)VISK_	ADYK(1)VISK	2	483.269	0.75718	3.5058	1.268
717	44	44	YGR037C	YGR037C	>YGR037C ACB1 SGDID:S000003269, Chr VII from 559998-559735, reverse complement, Verified ORF, Acyl-CoA-binding protein, transports newly synthesized acyl-CoA esters from fatty acid synthetase (Fas1p-Fas2p) to acyl-CoA-consuming processes	0.5	GDNDKEKPGIFNM	3.32853e-05	55.589	_QATVGDNDK(ac)EKPGIFNM(ox)K_	QATVGDNDK(0.5)EK(0.5)PGIFNMK	3	684.002	0.91589	3.0293	1.2508
265	191	191	YCR004C	YCR004C	>YCR004C YCP4 SGDID:S000000597, Chr III from 120316-119573, reverse complement, Verified ORF, Protein of unknown function, has sequence and structural similarity to flavodoxins; predicted to be palmitoylated; the authentic, non-tagged protein is detected	1	IAEIQGKTFYETA	0.000109219	55.841	_IAEIQGK(ac)TFYETAK_	IAEIQGK(1)TFYETAK	2	820.93	0.65611	3.4821	1.0151
427	138	138	YDR155C	YDR155C	>YDR155C CPR1 SGDID:S000002562, Chr IV from 768998-768510, reverse complement, Verified ORF, Cytoplasmic peptidyl-prolyl cis-trans isomerase (cyclophilin), catalyzes the cis-trans isomerization of peptide bonds N-terminal to proline residues; binds the dr	1	DGYDIVKKVESLG	2.49008e-05	55.885	_HVVFGEVVDGYDIVK(ac)K_	HVVFGEVVDGYDIVK(1)K	3	615.996	-0.34625	3.4633	0.50182
398	138	138	YDR050C	YDR050C	>YDR050C TPI1 SGDID:S000002457, Chr IV from 556471-555725, reverse complement, Verified ORF, Triose phosphate isomerase, abundant glycolytic enzyme; mRNA half-life is regulated by iron availability; transcription is controlled by activators Reb1p, Gcr1p,	0.554109	EEKKAGKTLDVVE	0.000918879	56.205	_KAGK(ac)TLDVVER_	K(0.446)AGK(0.554)TLDVVER	3	419.91	-0.16039	1.8853	1.3536
1265	172	172	YML092C	YML092C	>YML092C PRE8 SGDID:S000004557, Chr XIII from 86739-85987, reverse complement, Verified ORF, Alpha 2 subunit of the 20S proteasome	1	KGSVAAKTFLEKR	0.000254142	56.205	_GSVAAK(ac)TFLEK_	GSVAAK(1)TFLEK	2	596.832	-0.37058	1.6066	1.3159
1510	68	68	YOR020C	YOR020C	>YOR020C HSP10 SGDID:S000005546, Chr XV from 370844-370524, reverse complement, Verified ORF, Mitochondrial matrix co-chaperonin that inhibits the ATPase activity of Hsp60p, a mitochondrial chaperonin; involved in protein folding and sorting in the mitoch	1	KVVPQVKVGDQVL	6.19311e-05	56.29	_VVPQVK(ac)VGDQVLIPQFGGSTIK_	VVPQVK(1)VGDQVLIPQFGGSTIK	3	784.449	-0.72261	7.5946	0.87626
784	22	22	YGR252W	YGR252W	>YGR252W GCN5 SGDID:S000003484, Chr VII from 996874-998193, Verified ORF, Histone acetyltransferase, acetylates N-terminal lysines on histones H2B and H3; catalytic subunit of the ADA and SAGA histone acetyltransferase complexes; founding member of the Gc	1	TTDPEVKRVKLEN	0.000115416	56.407	_HQIEEDHLDGATTDPEVK(ac)R_	HQIEEDHLDGATTDPEVK(1)R	3	744.689	-1.8347
1084	1292	1292	YKR095W	YKR095W	>YKR095W MLP1 SGDID:S000001803, Chr XI from 619447-625074, Verified ORF, Myosin-like protein associated with the nuclear envelope, connects the nuclear pore complex with the nuclear interior; involved with Tel1p in telomere length control; involved with P	1	SQDILEKHEQLSS	8.72746e-06	56.407	_SQDILEK(ac)HEQLSSSDYEK_	SQDILEK(1)HEQLSSSDYEK	3	726.678	0.42572	1.2577	0.43889
1188	27	27	YLR304C	YLR304C	>YLR304C ACO1 SGDID:S000004295, Chr XII from 737550-735214, reverse complement, Verified ORF, Aconitase, required for the tricarboxylic acid (TCA) cycle and also independently required for mitochondrial genome maintenance; phosphorylated; component of the	1	NLTRDSKVNQNLL	8.72746e-06	56.407	_DSK(ac)VNQNLLEDHSFINYK_	DSK(1)VNQNLLEDHSFINYK	3	736.031	0.10352	4.9289	0.40602
1458	401	401	YNR001C	YNR001C	>YNR001C CIT1 SGDID:S000005284, Chr XIV from 631064-629625, reverse complement, Verified ORF, Citrate synthase, catalyzes the condensation of acetyl coenzyme A and oxaloacetate to form citrate; the rate-limiting enzyme of the TCA cycle; nuclear encoded mi	1	APGVLTKHGKTKN	8.72746e-06	56.407	_LVSTIYEVAPGVLTK(ac)HGK_	LVSTIYEVAPGVLTK(1)HGK	3	652.038	-0.59276	6.0468	0.84401
414	74;74	74	YDR099W;YER177W	YER177W	>YDR099W BMH2 SGDID:S000002506, Chr IV from 653605-654426, Verified ORF, 14-3-3 protein, minor isoform; controls proteome at post-transcriptional level, binds proteins and DNA, involved in regulation of many processes including exocytosis, vesicle transpo	0.977889	EQKEESKEKSEHQ	0.000360535	56.482	_IVSSIEQKEESK(ac)EK_	IVSSIEQK(0.022)EESK(0.978)EK	3	559.296	1.878	2.9186	0.47928
1271	135	135	YML113W	YML113W	>YML113W DAT1 SGDID:S000004581, Chr XIII from 44045-44791, Verified ORF, DNA binding protein that recognizes oligo(dA).oligo(dT) tracts; Arg side chain in its N-terminal pentad Gly-Arg-Lys-Pro-Gly repeat is required for DNA-binding; not essential for viab	1	VDVVPPKPFITHK	0.000251279	56.482	_VDVVPPK(ac)PFITHK_	VDVVPPK(1)PFITHK	3	506.961	-0.55969	1.718	0.76482
859	100	100	YHR179W	YHR179W	>YHR179W OYE2 SGDID:S000001222, Chr VIII from 462502-463704, Verified ORF, Widely conserved NADPH oxidoreductase containing flavin mononucleotide (FMN), homologous to Oye3p with slight differences in ligand binding and catalytic properties; may be involve	1	QIKEWTKIFKAIH	0.00858843	56.547	_EWTK(ac)IFK_	EWTK(1)IFK	2	497.274	-0.38876	3.9688	1.5445
326	18;18	18	YDL075W;YLR406C	YDL075W	>YDL075W RPL31A SGDID:S000002233, Chr IV from 322226-322282,322704-322988, Verified ORF, Protein component of the large (60S) ribosomal subunit, nearly identical to Rpl31Bp and has similarity to rat L31 ribosomal protein; associates with the karyopherin S	1	YTINLHKRLHGVS	0.00249925	56.729	_EYTINLHK(ac)R_	EYTINLHK(1)R	3	405.888	0.72737	0.63409	0.8151
1219	347	347	YLR355C	YLR355C	>YLR355C ILV5 SGDID:S000004347, Chr XII from 839252-838065, reverse complement, Verified ORF, Acetohydroxyacid reductoisomerase, mitochondrial protein involved in branched-chain amino acid biosynthesis, also required for maintenance of wild-type mitochond	0.999972	DLYESTKNGTETK	0.00234279	57.009	_NALKPVFQDLYESTK(ac)NGTETK_	NALKPVFQDLYESTK(1)NGTETK	3	809.08	-0.66205	6.6037	1.0884
562	37	37	YER091C	YER091C	>YER091C MET6 SGDID:S000000893, Chr V from 342163-339860, reverse complement, Verified ORF, Cobalamin-independent methionine synthase, involved in methionine biosynthesis and regeneration; requires a minimum of two glutamates on the methyltetrahydrofolate	1	TVDELFKVGKDLR	0.000227037	57.019	_ITVDELFK(ac)VGK_	ITVDELFK(1)VGK	2	645.869	0.98597	2.4301	1.2736
709	85;85	85	YGR027C;YLR333C	YGR027C	>YGR027C RPS25A SGDID:S000003259, Chr VII from 534462-534136, reverse complement, Verified ORF, Protein component of the small (40S) ribosomal subunit; nearly identical to Rps25Bp and has similarity to rat S25 ribosomal protein;>YLR333C RPS25B SGDID:S000	0.999942	ALRHLEKEGIIKP	0.000822914	57.136	_HLEK(ac)EGIIKPISK_	HLEK(1)EGIIKPISK	3	511.971	1.5502	1.122	0.31211
966	53	53	YJR045C	YJR045C	>YJR045C SSC1 SGDID:S000003806, Chr X from 521594-519630, reverse complement, Verified ORF, Hsp70 family ATPase, constituent of the import motor component of the Translocase of the Inner Mitochondrial membrane (TIM23 complex); involved in protein transloc	1	MEGKVPKIIENAE	0.000436138	57.136	_VPK(ac)IIENAEGSR_	VPK(1)IIENAEGSR	2	677.87	-0.43016	5.9355	1.4481
35	243;243	243	YAL005C;YLL024C	YAL005C	>YAL005C SSA1 SGDID:S000000004, Chr I from 141433-139505, reverse complement, Verified ORF, ATPase involved in protein folding and nuclear localization signal (NLS)-directed nuclear transport; member of heat shock protein 70 (HSP70) family; forms a chaper	1	HFIQEFKRKNKKD	0.000553074	57.175	_LVNHFIQEFK(ac)R_	LVNHFIQEFK(1)R	2	736.904	1.7283	2.9606	0.56214
678	110;110	110	YGL147C;YNL067W	YGL147C	>YGL147C RPL9A SGDID:S000003115, Chr VII from 228334-227759, reverse complement, Verified ORF, Protein component of the large (60S) ribosomal subunit, nearly identical to Rpl9Bp and has similarity to E. coli L6 and rat L9 ribosomal proteins;>YNL067W RPL9	1	VEKDGAKFIEVRN	0.000972567	57.203	_DGAK(ac)FIEVR_	DGAK(1)FIEVR	2	538.79	1.1921	2.4642	0.4604
1135	32	32	YLR109W	YLR109W	>YLR109W AHP1 SGDID:S000004099, Chr XII from 368782-369312, Verified ORF, Thiol-specific peroxiredoxin, reduces hydroperoxides to protect against oxidative damage; function in vivo requires covalent conjugation to Urm1p	1	ADSESCKMPQTVE	7.56872e-07	57.432	_FQYIAISQSDADSESCK(ac)M(ox)PQTVEWSK_	FQYIAISQSDADSESCK(1)MPQTVEWSK	3	1031.8	-0.49693	1.3938	0.6898
87	120;120	120	YBL003C;YDR225W	YBL003C	>YBL003C HTA2 SGDID:S000000099, Chr II from 235795-235397, reverse complement, Verified ORF, Histone H2A, core histone protein required for chromatin assembly and chromosome function; one of two nearly identical (see also HTA1) subtypes; DNA damage-depend	1	HQNLLPKKSAKTA	3.52305e-05	57.484	_LLGNVTIAQGGVLPNIHQNLLPK(ac)K_	LLGNVTIAQGGVLPNIHQNLLPK(1)K	3	860.506	0.96528	1.1124	0.50816
1364	100	100	YMR315W	YMR315W	>YMR315W YMR315W SGDID:S000004932, Chr XIII from 902799-903848, Verified ORF, Protein with NADP(H) oxidoreductase activity; transcription is regulated by Stb5p in response to NADPH depletion induced by diamide; promoter contains a putative Stb5p binding s	0.990935	KPVILEKPIAANL	8.5856e-05	57.496	_AGKPVILEK(ac)PIAANLDQAK_	AGK(0.009)PVILEK(0.991)PIAANLDQAK	3	673.393	-0.40871	3.1631	0.61672
686	89	89	YGL202W	YGL202W	>YGL202W ARO8 SGDID:S000003170, Chr VII from 116063-117565, Verified ORF, Aromatic aminotransferase I, expression is regulated by general control of amino acid biosynthesis	1	NKDYADKSANPSN	6.75476e-06	57.52	_DYADK(ac)SANPSNDIPLSR_	DYADK(1)SANPSNDIPLSR	2	952.953	-2.9685	1.1468	1.4592
1292	378	378	YMR075W	YMR075W	>YMR075W RCO1 SGDID:S000004680, Chr XIII from 413981-416035, Verified ORF, Essential subunit of the histone deacetylase Rpd3S complex; interacts with Eaf3p	1	YSDENDKIPLTDR	0.00179839	57.788	_GQYSDENDK(ac)IPLTDR_	GQYSDENDK(1)IPLTDR	3	598.283	1.6907
746	331	331	YGR180C	YGR180C	>YGR180C RNR4 SGDID:S000003412, Chr VII from 856306-855269, reverse complement, Verified ORF, Ribonucleotide-diphosphate reductase (RNR), small subunit; the RNR complex catalyzes the rate-limiting step in dNTP synthesis and is regulated by DNA replication	1	KASDMSKSATPSK	0.000392468	57.802	_ASDMSK(ac)SATPSK_	ASDMSK(1)SATPSK	2	626.298	-0.052224	0.42477	0.81154
537	216;216	216	YER062C;YIL053W	YIL053W	>YER062C HOR2 SGDID:S000000864, Chr V from 280680-279928, reverse complement, Verified ORF, One of two redundant DL-glycerol-3-phosphatases (RHR2/GPP1 encodes the other) involved in glycerol biosynthesis; induced in response to hyperosmotic stress and oxi	1	GCDIIVKNHESIR	0.000203414	57.804	_GCDIIVK(ac)NHESIR_	GCDIIVK(1)NHESIR	3	528.272	1.382	1.499	0.37562
146	7	7	YBR034C	YBR034C	>YBR034C HMT1 SGDID:S000000238, Chr II from 305976-304930, reverse complement, Verified ORF, Nuclear SAM-dependent mono- and asymmetric arginine dimethylating methyltransferase that modifies hnRNPs, including Npl3p and Hrp1p, thus facilitating nuclear exp	1	MSKTAVKDSATEK	0.000382677	57.836	_TAVK(ac)DSATEK_	TAVK(1)DSATEK	2	546.283	0.93175	1.0926	0.12382
832	129	129	YHR051W	YHR051W	>YHR051W COX6 SGDID:S000001093, Chr VIII from 209699-210145, Verified ORF, Subunit VI of cytochrome c oxidase, which is the terminal member of the mitochondrial inner membrane electron transport chain; expression is regulated by oxygen levels	1	AYLDELKDVRQEL	0.000382677	57.836	_AYLDELK(ac)DVR_	AYLDELK(1)DVR	2	632.333	0.87231	4.9401	0.71321
841	88	88	YHR107C	YHR107C	>YHR107C CDC12 SGDID:S000001149, Chr VIII from 328039-326816, reverse complement, Verified ORF, Component of the septin ring of the mother-bud neck that is required for cytokinesis; septins recruit proteins to the neck and can act as a barrier to diffusio	1	RALLEEKHFELRV	0.000199859	57.836	_ALLEEK(ac)HFELR_	ALLEEK(1)HFELR	3	476.261	1.5536	4.6698	0.19491
1284	169	169	YMR056C	YMR056C	>YMR056C AAC1 SGDID:S000004660, Chr XIII from 388243-387314, reverse complement, Verified ORF, Mitochondrial inner membrane ADP/ATP translocator, exchanges cytosolic ADP for mitochondrially synthesized ATP; phosphorylated; Aac1p is a minor isoform while P	1	GLLDVYKKTLKTD	0.000498213	57.836	_QFNGLLDVYK(ac)K_	QFNGLLDVYK(1)K	2	683.872	0.29626	2.3881	1.2897
1531	66	66	YOR063W	YOR063W	>YOR063W RPL3 SGDID:S000005589, Chr XV from 444688-445851, Verified ORF, Protein component of the large (60S) ribosomal subunit, has similarity to E. coli L3 and rat L3 ribosomal proteins; involved in the replication and maintenance of killer double stran	1	LDRPGSKFHKREV	0.000722612	57.836	_DLDRPGSK(ac)FHK_	DLDRPGSK(1)FHK	4	336.178	-0.35406	1.9072	1.0519
490	86;86	86	YDR418W;YEL054C	YDR418W	>YDR418W RPL12B SGDID:S000002826, Chr IV from 1301609-1302106, Verified ORF, Protein component of the large (60S) ribosomal subunit, nearly identical to Rpl12Ap; rpl12a rpl12b double mutant exhibits slow growth and slow translation; has similarity to E. c	1	LVITALKEPPRDR	4.64822e-06	58.015	_QAAASVVPSASSLVITALK(ac)EPPRDR_	QAAASVVPSASSLVITALK(1)EPPRDR	3	869.148	0.46751	0.8576	0.58835
1503	106	106	YOR007C	YOR007C	>YOR007C SGT2 SGDID:S000005533, Chr XV from 339979-338939, reverse complement, Verified ORF, Glutamine-rich cytoplasmic protein of unknown function; contains tetratricopeptide (TPR) repeats, which often mediate protein-protein interactions; has similarity	0.99863	AKAEDLKMQGNKA	0.00133117	58.172	_AKAEDLK(ac)MQGNK_	AK(0.001)AEDLK(0.999)MQGNK	3	458.906	-0.50126	1.693	1.096
958	633	633	YJR045C	YJR045C	>YJR045C SSC1 SGDID:S000003806, Chr X from 521594-519630, reverse complement, Verified ORF, Hsp70 family ATPase, constituent of the import motor component of the Translocase of the Inner Mitochondrial membrane (TIM23 complex); involved in protein transloc	0.999986	LFEQLYKNDSNNN	2.93512e-09	58.26	_LFEQLYK(ac)NDSNNNNNNNGNNAESGETKQ_	LFEQLYK(1)NDSNNNNNNNGNNAESGETKQ	3	1071.48	-0.10127	1.781	1.383
1396	153	153	YNL079C	YNL079C	>YNL079C TPM1 SGDID:S000005023, Chr XIV from 479167-478568, reverse complement, Verified ORF, Major isoform of tropomyosin; binds to and stabilizes actin cables and filaments, which direct polarized cell growth and the distribution of several organelles;	1	LRESDLKADQLER	0.000646119	58.487	_LRESDLK(ac)ADQLER_	LRESDLK(1)ADQLER	3	538.953	0.17255	1.7621	0.60408
1610	113	113	YPL078C	YPL078C	>YPL078C ATP4 SGDID:S000005999, Chr XVI from 408741-408007, reverse complement, Verified ORF, Subunit b of the stator stalk of mitochondrial F1F0 ATP synthase, which is a large, evolutionarily conserved enzyme complex required for ATP synthesis; phosphory	1	YLAPAYKDFADAR	0.000178702	58.487	_YLAPAYK(ac)DFADAR_	YLAPAYK(1)DFADAR	2	771.883	0.88261	1.2026	0.41495
1200	51	51	YLR335W	YLR335W	>YLR335W NUP2 SGDID:S000004327, Chr XII from 797430-799592, Verified ORF, Nucleoporin involved in nucleocytoplasmic transport, binds to either the nucleoplasmic or cytoplasmic faces of the nuclear pore complex depending on Ran-GTP levels; also has a role	1	KRRMAFKPFGSAK	0.000335075	58.511	_M(ox)AFK(ac)PFGSAK_	MAFK(1)PFGSAK	2	571.289	-0.63406	4.186	1.1391
553	99;99	99	YER074W;YIL069C	YER074W	>YER074W RPS24A SGDID:S000000876, Chr V from 306319-306321,306788-307192, Verified ORF, Protein component of the small (40S) ribosomal subunit; identical to Rps24Bp and has similarity to rat S24 ribosomal protein;>YIL069C RPS24B SGDID:S000001331, Chr IX	1	RYGLAEKVEKASR	0.000884524	58.592	_YGLAEK(ac)VEK_	YGLAEK(1)VEK	2	539.793	0.53714	0.72194	0.4832
322	418	418	YDL066W	YDL066W	>YDL066W IDP1 SGDID:S000002224, Chr IV from 334835-336121, Verified ORF, Mitochondrial NADP-specific isocitrate dehydrogenase, catalyzes the oxidation of isocitrate to alpha-ketoglutarate; not required for mitochondrial respiration and may function to div	1	FLDAVEKRLQKEI	1.44438e-05	58.671	_SAYVTTEEFLDAVEK(ac)R_	SAYVTTEEFLDAVEK(1)R	3	633.983	0.8648	5.5895	0.90092
893	614	614	YIL125W	YIL125W	>YIL125W KGD1 SGDID:S000001387, Chr IX from 122689-125733, Verified ORF, Component of the mitochondrial alpha-ketoglutarate dehydrogenase complex, which catalyzes a key step in the tricarboxylic acid (TCA) cycle, the oxidative decarboxylation of alpha-ket	1	TLKELGKVLSSWP	5.18089e-06	58.671	_ELGK(ac)VLSSWPEGFEVHK_	ELGK(1)VLSSWPEGFEVHK	3	662.011	1.4907	3.7668	0.62704
1581	203	203	YOR303W	YOR303W	>YOR303W CPA1 SGDID:S000005829, Chr XV from 882897-884132, Verified ORF, Small subunit of carbamoyl phosphate synthetase, which catalyzes a step in the synthesis of citrulline, an arginine precursor; translationally regulated by an attenuator peptide enco	1	IIRCLVKRGANVT	0.00128161	58.699	_ENIIRCLVK(ac)R_	ENIIRCLVK(1)R	2	671.885	-1.6842	1.4594	1.7273
272	359	359	YCR012W	YCR012W	>YCR012W PGK1 SGDID:S000000605, Chr III from 137744-138994, Verified ORF, 3-phosphoglycerate kinase, catalyzes transfer of high-energy phosphoryl groups from the acyl phosphate of 1,3-bisphosphoglycerate to ADP to produce ATP; key enzyme in glycolysis and	1	LLDEVVKSSAAGN	6.9355e-10	58.877	_ALLDEVVK(ac)SSAAGNTVIIGGGDTATVAK_	ALLDEVVK(1)SSAAGNTVIIGGGDTATVAK	3	900.487	-0.027055	1.6856	0.91044
204	479	479	YBR127C	YBR127C	>YBR127C VMA2 SGDID:S000000331, Chr II from 492816-491263, reverse complement, Verified ORF, Subunit B of the eight-subunit V1 peripheral membrane domain of the vacuolar H+-ATPase (V-ATPase), an electrogenic proton pump found throughout the endomembrane s	1	LNRISPKILDEFY	0.00030178	59.185	_ISPK(ac)ILDEFYDR_	ISPK(1)ILDEFYDR	2	769.398	-2.9658	3.1824	0.64714
1445	417	417	YNL280C	YNL280C	>YNL280C ERG24 SGDID:S000005224, Chr XIV from 110411-109095, reverse complement, Verified ORF, C-14 sterol reductase, acts in ergosterol biosynthesis; mutants accumulate the abnormal sterol ignosterol (ergosta-8,14 dienol), and are viable under anaerobic	1	EHKCRLKYGENWE	0.00030178	59.185	_LK(ac)YGENWEEYER_	LK(1)YGENWEEYER	2	829.378	-0.74846	4.3226	1.0384
1500	74	74	YOL127W	YOL127W	>YOL127W RPL25 SGDID:S000005487, Chr XV from 80348-80360,80775-81190, Verified ORF, Primary rRNA-binding ribosomal protein component of the large (60S) ribosomal subunit, has similarity to E. coli L23 and rat L23a ribosomal proteins; binds to 26S rRNA via	1	TSETAMKKVEDGN	0.000148636	59.185	_VIEQPITSETAM(ox)K(ac)K_	VIEQPITSETAMK(1)K	3	544.955	-0.3575	0.75589	0.53806
547	372	372	YER073W	YER073W	>YER073W ALD5 SGDID:S000000875, Chr V from 304027-305589, Verified ORF, Mitochondrial aldehyde dehydrogenase, involved in regulation or biosynthesis of electron transport chain components and acetate formation; activated by K+; utilizes NADP+ as the prefe	1	SDKQLHKILDYVD	0.000151895	59.227	_QLHK(ac)ILDYVDVAK_	QLHK(1)ILDYVDVAK	3	528.631	1.3506	10.536	1.6039
1054	1639	1639	YKL182W	YKL182W	>YKL182W FAS1 SGDID:S000001665, Chr XI from 100676-106831, Verified ORF, Beta subunit of fatty acid synthetase, which catalyzes the synthesis of long-chain saturated fatty acids; contains acetyltransacylase, dehydratase, enoyl reductase, malonyl transacyl	1	NGRKLIKFETRNE	0.00745687	59.245	_LIK(ac)FETR_	LIK(1)FETR	2	474.779	0.82486	4.707	0.93375
1115	562;562	562	YLR044C;YGR087C	YLR044C	>YLR044C PDC1 SGDID:S000004034, Chr XII from 234082-232391, reverse complement, Verified ORF, Major of three pyruvate decarboxylase isozymes, key enzyme in alcoholic fermentation, decarboxylates pyruvate to acetaldehyde; subject to glucose-, ethanol-, and	1	TAATNAKQ_____	0.0021018	59.245	_LTAATNAK(ac)Q_	LTAATNAK(1)Q	2	480.261	0.98864	1.1756	0.75838
1608	619	619	YPL075W	YPL075W	>YPL075W GCR1 SGDID:S000005996, Chr XVI from 412251-412258,413010-415359, Verified ORF, Transcriptional activator of genes involved in glycolysis; DNA-binding protein that interacts and functions with the transcriptional activator Gcr2p	0.991871	FPQSSSKFEIINK	0.00808628	59.281	_TAPSFPQSSSK(ac)FEIINKK_	TAPSFPQSSSK(0.992)FEIINK(0.008)K	3	684.365	1.6366
1640	32	32	YPL188W	YPL188W	>YPL188W POS5 SGDID:S000006109, Chr XVI from 191405-192649, Verified ORF, Mitochondrial NADH kinase, phosphorylates NADH; also phosphorylates NAD(+) with lower specificity; required for the response to oxidative stress	1	KLQSGSKFVKIKP	0.000831676	59.426	_LQSGSK(ac)FVK_	LQSGSK(1)FVK	2	518.295	0.7506	16.447	1.1075
304	358	358	YCR088W	YCR088W	>YCR088W ABP1 SGDID:S000000684, Chr III from 265065-266843, Verified ORF, Actin-binding protein of the cortical actin cytoskeleton, important for activation of the Arp2/3 complex that plays a key role actin in cytoskeleton organization	0.999993	VKDLKSKFEGLAA	4.75578e-05	59.512	_SK(ac)FEGLAASEKEEEEM(ox)ENK_	SK(1)FEGLAASEKEEEEMENK	3	748.339	-0.73159	0.37506	0.57338
1037	96	96	YKL152C	YKL152C	>YKL152C GPM1 SGDID:S000001635, Chr XI from 164390-163647, reverse complement, Verified ORF, Tetrameric phosphoglycerate mutase, mediates the conversion of 3-phosphoglycerate to 2-phosphoglycerate during glycolysis and the reverse reaction during gluconeo	1	YGDLQGKDKAETL	0.000326883	59.542	_HYGDLQGK(ac)DK_	HYGDLQGK(1)DK	2	601.794	0.14938	1.5839	0.68413
1303	527	527	YMR105C	YMR105C	>YMR105C PGM2 SGDID:S000004711, Chr XIII from 477605-475896, reverse complement, Verified ORF, Phosphoglucomutase, catalyzes the conversion from glucose-1-phosphate to glucose-6-phosphate, which is a key step in hexose metabolism; functions as the accepto	1	IRLYIEKYCDDKS	0.000326883	59.542	_LYIEK(ac)YCDDK_	LYIEK(1)YCDDK	2	694.824	-0.60973	3.6294	0.82539
1562	84	84	YOR243C	YOR243C	>YOR243C PUS7 SGDID:S000005769, Chr XV from 792242-790212, reverse complement, Verified ORF, Pseudouridine synthase, catalyzes pseudouridylation at position 35 in U2 snRNA, position 50 in 5S rRNA, position 13 in cytoplasmic tRNAs, and position 35 in pre-t	1	VIHLTDKGFKMPK	0.000326883	59.542	_VIHLTDK(ac)GFK_	VIHLTDK(1)GFK	3	400.564	0.60102	2.1967	0.91767
327	41	41	YDL075W	YDL075W	>YDL075W RPL31A SGDID:S000002233, Chr IV from 322226-322282,322704-322988, Verified ORF, Protein component of the large (60S) ribosomal subunit, nearly identical to Rpl31Bp and has similarity to rat L31 ribosomal protein; associates with the karyopherin S	1	EIKKFAKLHMGTD	0.000256957	59.57	_FAK(ac)LHM(ox)GTDDVR_	FAK(1)LHMGTDDVR	3	483.238	-1.0778	0.49434	0.77931
848	103	103	YHR174W	YHR174W	>YHR174W ENO2 SGDID:S000001217, Chr VIII from 451327-452640, Verified ORF, Enolase II, a phosphopyruvate hydratase that catalyzes the conversion of 2-phosphoglycerate to phosphoenolpyruvate during glycolysis and the reverse reaction during gluconeogenesis	1	LDGTANKSKLGAN	0.00249553	59.728	_AVDDFLLSLDGTANK(ac)SK_	AVDDFLLSLDGTANK(1)SK	3	612.651	0.25493
107	808	808	YBL047C	YBL047C	>YBL047C EDE1 SGDID:S000000143, Chr II from 132043-127898, reverse complement, Verified ORF, Key endocytic protein involved in a network of interactions with other endocytic proteins, binds membranes in a ubiquitin-dependent manner, may also bind ubiquiti	1	YQDLSNKDTDLTD	1.44602e-05	59.862	_YQDLSNK(ac)DTDLTDREK_	YQDLSNK(1)DTDLTDREK	3	661.648	0.014758	2.8602	1.0404
771	558	558	YGR204W	YGR204W	>YGR204W ADE3 SGDID:S000003436, Chr VII from 905939-908779, Verified ORF, Cytoplasmic trifunctional enzyme C1-tetrahydrofolate synthase, involved in single carbon metabolism and required for biosynthesis of purines, thymidylate, methionine, and histidine;	1	GQAPTEKNHTRVT	6.32922e-06	59.862	_QITIGQAPTEK(ac)NHTR_	QITIGQAPTEK(1)NHTR	3	579.308	-0.29992	3.3332	1.7173
973	644	644	YJR089W	YJR089W	>YJR089W BIR1 SGDID:S000003849, Chr X from 587710-590574, Verified ORF, Subunit of chromosomal passenger complex (CPC; Ipl1p-Sli15p-Bir1p-Nbl1p), which regulates chromosome segregation; required for chromosome bi-orientation and for spindle assembly check	1	SLSISGKVVPTER	0.00787727	59.898	_SLSISGK(ac)VVPTER_	SLSISGK(1)VVPTER	2	707.899	0.12245
511	139	139	YDR513W	YDR513W	>YDR513W GRX2 SGDID:S000002921, Chr IV from 1471010-1471441, Verified ORF, Cytoplasmic glutaredoxin, thioltransferase, glutathione-dependent disulfide oxidoreductase involved in maintaining redox state of target proteins, also exhibits glutathione peroxid	1	KLAEILKPVFQ__	0.000314921	59.908	_LAEILK(ac)PVFQ_	LAEILK(1)PVFQ	2	600.355	1.3374	4.0434	0.75058
104	416	416	YBL045C	YBL045C	>YBL045C COR1 SGDID:S000000141, Chr II from 135519-134146, reverse complement, Verified ORF, Core subunit of the ubiquinol-cytochrome c reductase complex (bc1 complex), which is a component of the mitochondrial inner membrane electron transport chain	0.999984	IDAITVKDVKAWA	0.000465238	59.975	_KIDAITVK(ac)DVK_	KIDAITVK(1)DVK	3	424.59	1.7108	5.1756	1.4013
648	54	54	YGL041W-A	YGL041W-A	>YGL041W-A YGL041W-A SGDID:S000028826, Chr VII from 419047-419295, Uncharacterized ORF, Putative protein of unknown function, conserved in fungi; identified by expression profiling and mass spectrometry	1	HAMKEFKLELEKS	0.00105604	60.019	_EFK(ac)LELEK_	EFK(1)LELEK	2	539.295	0.27933	4.2396	1.0468
715	19	19	YGR037C	YGR037C	>YGR037C ACB1 SGDID:S000003269, Chr VII from 559998-559735, reverse complement, Verified ORF, Acyl-CoA-binding protein, transports newly synthesized acyl-CoA esters from fatty acid synthetase (Fas1p-Fas2p) to acyl-CoA-consuming processes	1	VNELPTKPSTDEL	2.45939e-05	60.032	_AVNELPTK(ac)PSTDELLELYALYK_	AVNELPTK(1)PSTDELLELYALYK	3	850.451	0.059606	5.522	1.0676
1289	147	147	YMR062C	YMR062C	>YMR062C ARG7 SGDID:S000004666, Chr XIII from 396378-395053, reverse complement, Verified ORF, Mitochondrial ornithine acetyltransferase, catalyzes the fifth step in arginine biosynthesis; also possesses acetylglutamate synthase activity, regenerates acet	1	QRLQMDKISTGIN	0.000221161	60.157	_LQM(ox)DK(ac)ISTGINK_	LQMDK(1)ISTGINK	2	703.371	-0.26112	10.977	1.0813
1460	2034	2034	YNR016C	YNR016C	>YNR016C ACC1 SGDID:S000005299, Chr XIV from 661377-654676, reverse complement, Verified ORF, Acetyl-CoA carboxylase, biotin containing enzyme that catalyzes the carboxylation of acetyl-CoA to form malonyl-CoA; required for de novo biosynthesis of long-ch	1	QGMVGIKFRREKL	1.02215e-05	60.401	_AGVLEPQGM(ox)VGIK(ac)FR_	AGVLEPQGMVGIK(1)FR	2	830.448	0.66904	3.6341	0.52512
831	55	55	YHR039C-A	YHR039C-A	>YHR039C-A VMA10 SGDID:S000002100, Chr VIII from 187672-187670,187507-187166, reverse complement, Verified ORF, Subunit G of the eight-subunit V1 peripheral membrane domain of the vacuolar H+-ATPase (V-ATPase), an electrogenic proton pump found throughout	1	QKDKELKEFEQKN	0.00102619	60.436	_ELK(ac)EFEQK_	ELK(1)EFEQK	2	546.782	0.83767	2.4682	0.98515
1147	130	130	YLR179C	YLR179C	>YLR179C YLR179C SGDID:S000004169, Chr XII from 514715-514110, reverse complement, Verified ORF, Protein of unknown function with similarity to Tfs1p; transcription is activated by paralogous proteins Yrm1p and Yrr1p along with proteins involved in multid	1	IGPGPPKNSGYHR	3.07778e-06	60.474	_NNYIGPGPPK(ac)NSGYHR_	NNYIGPGPPK(1)NSGYHR	3	604.964	1.5769	2.2076	0.70388
1041	827	827	YKL157W	YKL157W	>YKL157W APE2 SGDID:S000001640, Chr XI from 154996-155276,155660-158186, Verified ORF, Aminopeptidase yscII; may have a role in obtaining leucine from dipeptide substrates; sequence coordinates have changed since RT-PCR analysis showed that the adjacent O	0.999588	GRFKEPKLLERTL	0.00275668	60.518	_FKEPK(ac)LLER_	FKEPK(1)LLER	3	401.236	-0.37454	3.6141	0.74878
1163	997	997	YLR249W	YLR249W	>YLR249W YEF3 SGDID:S000004239, Chr XII from 636782-639916, Verified ORF, Translational elongation factor 3, stimulates the binding of aminoacyl-tRNA (AA-tRNA) to ribosomes by releasing EF-1 alpha from the ribosomal complex; contains two ABC cassettes; bi	0.991217	KEDEEDKFDAMGN	0.000142361	60.55	_KEDEEDK(ac)FDAMGNK_	K(0.009)EDEEDK(0.991)FDAMGNK	3	566.582	1.4999	1.046	0.45439
1160	204;204	204	YLR249W;YNL014W	YLR249W	>YLR249W YEF3 SGDID:S000004239, Chr XII from 636782-639916, Verified ORF, Translational elongation factor 3, stimulates the binding of aminoacyl-tRNA (AA-tRNA) to ribosomes by releasing EF-1 alpha from the ribosomal complex; contains two ABC cassettes; bi	1	TETVDNKDIERFI	0.000207108	60.628	_ATETVDNK(ac)DIER_	ATETVDNK(1)DIER	2	716.849	1.5538	2.1507	0.4808
897	1179	1179	YIL126W	YIL126W	>YIL126W STH1 SGDID:S000001388, Chr IX from 117992-122071, Verified ORF, ATPase component of the RSC chromatin remodeling complex; required for expression of early meiotic genes; essential helicase-related protein homologous to Snf2p	1	QENGGAKVEEEVK	2.16917e-05	60.747	_ENTQEESTSQENGGAK(ac)VEEEVK_	ENTQEESTSQENGGAK(1)VEEEVK	3	822.037	0.74181
1390	98	98	YNL071W	YNL071W	>YNL071W LAT1 SGDID:S000005015, Chr XIV from 491525-492973, Verified ORF, Dihydrolipoamide acetyltransferase component (E2) of pyruvate dehydrogenase complex, which catalyzes the oxidative decarboxylation of pyruvate to acetyl-CoA	0.992904	LVPEGTKDIPVNK	4.33486e-05	60.747	_ILVPEGTK(ac)DIPVNKPIAVYVEDK_	ILVPEGTK(0.993)DIPVNK(0.007)PIAVYVEDK	3	860.483	0.10561	4.5959	0.3443
689	218	218	YGL221C	YGL221C	>YGL221C NIF3 SGDID:S000003189, Chr VII from 82291-81425, reverse complement, Verified ORF, Protein of unknown function, similar to Listeria monocytogenes major sigma factor (rpoD gene product); the authentic, non-tagged protein is detected in highly puri	1	SGSGVFKQLKEDV	2.13935e-06	61.097	_VAVCAGSGSGVFK(ac)QLK_	VAVCAGSGSGVFK(1)QLK	2	825.438	-0.72279	3.5138	1.143
839	208	208	YHR090C	YHR090C	>YHR090C YNG2 SGDID:S000001132, Chr VIII from 284627-283779, reverse complement, Verified ORF, Subunit of the NuA4 histone acetyltransferase complex that acetylates histone H4 and H2A; has similarity to the human tumor suppressor ING1 and its isoforms ING	1	KNSRNGKGQNGSP	0.00281867	61.097	_NGK(ac)GQNGSPENEEEDK_	NGK(1)GQNGSPENEEEDK	2	887.38	-0.86847
983	387	387	YJR121W	YJR121W	>YJR121W ATP2 SGDID:S000003882, Chr X from 647597-649132, Verified ORF, Beta subunit of the F1 sector of mitochondrial F1F0 ATP synthase, which is a large, evolutionarily conserved enzyme complex required for ATP synthesis; phosphorylated	1	VDPLDSKSRLLDA	6.59069e-06	61.102	_GISELGIYPAVDPLDSK(ac)SR_	GISELGIYPAVDPLDSK(1)SR	3	687.028	1.0002	4.3133	1.1207
108	104	104	YBL076C	YBL076C	>YBL076C ILS1 SGDID:S000000172, Chr II from 84259-81041, reverse complement, Verified ORF, Cytoplasmic isoleucine-tRNA synthetase, target of the G1-specific inhibitor reveromycin A	0.99744	KLGITGKDDVFKY	0.000634511	61.11	_KLGITGK(ac)DDVFK_	K(0.003)LGITGK(0.997)DDVFK	3	454.926	0.63755	0.85296	0.72239
1635	121	121	YPL146C	YPL146C	>YPL146C NOP53 SGDID:S000006067, Chr XVI from 277528-276161, reverse complement, Verified ORF, Nucleolar protein; involved in biogenesis of the 60S subunit of the ribosome; interacts with rRNA processing factors Cbf5p and Nop2p; null mutant is viable but	1	KIQGVSKHELKKL	0.000267946	61.344	_IQGVSK(ac)HELK_	IQGVSK(1)HELK	3	394.228	0.47053	3.4152	2.1567
100	75	75	YBL030C	YBL030C	>YBL030C PET9 SGDID:S000000126, Chr II from 164000-163044, reverse complement, Verified ORF, Major ADP/ATP carrier of the mitochondrial inner membrane, exchanges cytosolic ADP for mitochondrially synthesized ATP; phosphorylated; required for viability in	1	GILDCFKRTATQE	0.000667163	61.353	_YAGILDCFK(ac)R_	YAGILDCFK(1)R	2	642.824	-0.70885	2.0762	0.91382
889	229	229	YIL094C	YIL094C	>YIL094C LYS12 SGDID:S000001356, Chr IX from 187629-186514, reverse complement, Verified ORF, Homo-isocitrate dehydrogenase, an NAD-linked mitochondrial enzyme required for the fourth step in the biosynthesis of lysine, in which homo-isocitrate is oxidati	1	EVYESNKDKYGQI	0.000709525	61.353	_EVYESNK(ac)DK_	EVYESNK(1)DK	2	577.272	0.19945	6.148	1.5439
1425	108	108	YNL178W	YNL178W	>YNL178W RPS3 SGDID:S000005122, Chr XIV from 302682-303404, Verified ORF, Protein component of the small (40S) ribosomal subunit, has apurinic/apyrimidinic (AP) endonuclease activity; essential for viability; has similarity to E. coli S3 and rat S3 riboso	1	AESMKFKLLNGLA	0.000267633	61.353	_FK(ac)LLNGLAIR_	FK(1)LLNGLAIR	2	593.869	1.6818	2.8143	1.7828
1548	138	138	YOR198C	YOR198C	>YOR198C BFR1 SGDID:S000005724, Chr XV from 720066-718654, reverse complement, Verified ORF, Component of mRNP complexes associated with polyribosomes; implicated in secretion and nuclear segregation; multicopy suppressor of BFA (Brefeldin A) sensitivity	1	QEKLLVKEMQSLN	7.69533e-05	61.353	_LLVK(ac)EM(ox)QSLNK_	LLVK(1)EMQSLNK	2	680.879	-0.15794	2.6475	0.77962
1621	275	275	YPL106C	YPL106C	>YPL106C SSE1 SGDID:S000006027, Chr XVI from 352272-350191, reverse complement, Verified ORF, ATPase that is a component of the heat shock protein Hsp90 chaperone complex; binds unfolded proteins; member of the heat shock protein 70 (HSP70) family; locali	0.552744	TAAEKLKKVLSAN	0.000967659	61.353	_ILTAAEKLK(ac)K_	ILTAAEK(0.447)LK(0.553)K	3	386.248	0.31966	1.851	1.1709
912	74	74	YJL026W	YJL026W	>YJL026W RNR2 SGDID:S000003563, Chr X from 392398-393597, Verified ORF, Ribonucleotide-diphosphate reductase (RNR), small subunit; the RNR complex catalyzes the rate-limiting step in dNTP synthesis and is regulated by DNA replication and DNA damage checkp	1	KLKEMEKEEPLLN	6.89009e-05	61.375	_EMEK(ac)EEPLLNEDK_	EMEK(1)EEPLLNEDK	2	823.385	0.11602	2.1462	0.74857
633	46	46	YFR053C	YFR053C	>YFR053C HXK1 SGDID:S000001949, Chr VI from 255036-253579, reverse complement, Verified ORF, Hexokinase isoenzyme 1, a cytosolic protein that catalyzes phosphorylation of glucose during glucose metabolism; expression is highest during growth on non-glucos	1	TLRKVVKHFIDEL	8.05058e-05	61.423	_VVK(ac)HFIDELNK_	VVK(1)HFIDELNK	3	461.926	-0.70083	5.2415	1.3367
1440	170	170	YNL248C	YNL248C	>YNL248C RPA49 SGDID:S000005192, Chr XIV from 182609-181362, reverse complement, Verified ORF, RNA polymerase I subunit A49	1	SVRTASKDLPTRA	0.00869297	61.56	_TASK(ac)DLPTR_	TASK(1)DLPTR	2	515.78	-0.94206
1249	373	373	YML048W	YML048W	>YML048W GSF2 SGDID:S000004511, Chr XIII from 178426-179637, Verified ORF, ER localized integral membrane protein that may promote secretion of certain hexose transporters, including Gal2p; involved in glucose-dependent repression	1	KLASLVKLRREIA	0.000937275	61.679	_LASLVK(ac)LR_	LASLVK(1)LR	2	471.311	0.22635	3.1403	1.2172
145	144;144	144	YBR031W;YDR012W	YBR031W	>YBR031W RPL4A SGDID:S000000235, Chr II from 300166-301254, Verified ORF, N-terminally acetylated protein component of the large (60S) ribosomal subunit, nearly identical to Rpl4Bp and has similarity to E. coli L4 and rat L4 ribosomal proteins;>YDR012W R	1	RGHRVEKIPEIPL	5.84255e-06	61.767	_VEK(ac)IPEIPLVVSTDLESIQK_	VEK(1)IPEIPLVVSTDLESIQK	3	760.43	-0.51734	1.4293	0.66409
682	60	60	YGL148W	YGL148W	>YGL148W ARO2 SGDID:S000003116, Chr VII from 226404-227534, Verified ORF, Bifunctional chorismate synthase and flavin reductase, catalyzes the conversion of 5-enolpyruvylshikimate 3-phosphate (EPSP) to form chorismate, which is a precursor to aromatic ami	1	STPRDEKDRVEIQ	2.51768e-06	62.055	_DEK(ac)DRVEIQSGTEFGK_	DEK(1)DRVEIQSGTEFGK	3	627.306	-1.6111	3.4022	1.1276
989	105	105	YKL016C	YKL016C	>YKL016C ATP7 SGDID:S000001499, Chr XI from 407632-407108, reverse complement, Verified ORF, Subunit d of the stator stalk of mitochondrial F1F0 ATP synthase, which is a large, evolutionarily conserved enzyme complex required for ATP synthesis	1	HAMTNAKETESLV	1.25716e-06	62.055	_HAM(ox)TNAK(ac)ETESLVSK_	HAMTNAK(1)ETESLVSK	3	568.614	-0.3051	7.6189	1.1101
266	28	28	YCR009C	YCR009C	>YCR009C RVS161 SGDID:S000000602, Chr III from 131540-130743, reverse complement, Verified ORF, Amphiphysin-like lipid raft protein; interacts with Rvs167p and regulates polarization of the actin cytoskeleton, endocytosis, cell polarity, cell fusion and v	1	VDKTIDKEYDMEE	5.83674e-05	62.088	_TIDK(ac)EYDMEER_	TIDK(1)EYDMEER	2	735.824	0.45227	2.9527	0.85271
1028	70	70	YKL141W	YKL141W	>YKL141W SDH3 SGDID:S000001624, Chr XI from 179672-180268, Verified ORF, Cytochrome b subunit of succinate dehydrogenase (Sdh1p, Sdh2p, Sdh3p, Sdh4p), which couples the oxidation of succinate to the transfer of electrons to ubiquinone	1	EEQILNKQRAKRP	4.6459e-05	62.14	_AAIAEEQILNK(ac)QR_	AAIAEEQILNK(1)QR	2	763.42	1.2468	1.7795	0.37925
1252	245	245	YML070W	YML070W	>YML070W DAK1 SGDID:S000004535, Chr XIII from 133475-135229, Verified ORF, Dihydroxyacetone kinase, required for detoxification of dihydroxyacetone (DHA); involved in stress adaptation	1	SKYMLPKLLDPND	0.000100308	62.14	_YM(ox)LPK(ac)LLDPNDK_	YMLPK(1)LLDPNDK	2	752.889	-0.16764	2.9437	0.7791
183	273	273	YBR117C	YBR117C	>YBR117C TKL2 SGDID:S000000321, Chr II from 476431-474386, reverse complement, Verified ORF, Transketolase, similar to Tkl1p; catalyzes conversion of xylulose-5-phosphate and ribose-5-phosphate to sedoheptulose-7-phosphate and glyceraldehyde-3-phosphate i	1	LKADDVKQLKKRW	0.000899985	62.2	_ADDVK(ac)QLK_	ADDVK(1)QLK	2	479.764	1.3966	2.5005	0.96826
1683	273	273	YPR074C	YPR074C	>YPR074C TKL1 SGDID:S000006278, Chr XVI from 694835-692793, reverse complement, Verified ORF, Transketolase, similar to Tkl2p; catalyzes conversion of xylulose-5-phosphate and ribose-5-phosphate to sedoheptulose-7-phosphate and glyceraldehyde-3-phosphate	1	LKADDVKQLKSKF	0.000899985	62.2	_ADDVK(ac)QLK_	ADDVK(1)QLK	2	479.764	1.3966	2.5005	0.96826
350	359	359	YDL143W	YDL143W	>YDL143W CCT4 SGDID:S000002302, Chr IV from 199997-201583, Verified ORF, Subunit of the cytosolic chaperonin Cct ring complex, related to Tcp1p, required for the assembly of actin and tubulins in vivo	1	IDSDGSKIVRVTG	1.35708e-06	62.203	_LGSADLVEEIDSDGSK(ac)IVR_	LGSADLVEEIDSDGSK(1)IVR	3	682.351	-0.67511	0.87329	0.78202
198	356	356	YBR121C	YBR121C	>YBR121C GRS1 SGDID:S000000325, Chr II from 483361-481358, reverse complement, Verified ORF, Cytoplasmic and mitochondrial glycyl-tRNA synthase that ligates glycine to the cognate anticodon bearing tRNA; transcription termination factor that may interact	1	IGVDESKLRFRQH	0.000649364	62.303	_IGVDESK(ac)LR_	IGVDESK(1)LR	2	529.796	1.1259	3.3573	1.1422
1257	287	287	YML074C	YML074C	>YML074C FPR3 SGDID:S000004539, Chr XIII from 121324-120089, reverse complement, Verified ORF, Nucleolar peptidyl-prolyl cis-trans isomerase (PPIase); FK506 binding protein; phosphorylated by casein kinase II (Cka1p-Cka2p-Ckb1p-Ckb2p) and dephosphorylated	1	LEEGPTKPKSKKE	0.00489403	62.303	_DLEEGPTK(ac)PK_	DLEEGPTK(1)PK	2	578.298	3.0561
1552	59	59	YOR215C	YOR215C	>YOR215C AIM41 SGDID:S000005741, Chr XV from 747283-746726, reverse complement, Verified ORF, Putative protein of unknown function; the authentic protein is detected in highly purified mitochondria in high-throughput studies; null mutant displays reduced	1	NMLSAIKNKEIAL	0.000603417	62.303	_NM(ox)LSAIK(ac)NK_	NMLSAIK(1)NK	2	538.792	0.12098	2.4878	1.1078
1574	203	203	YOR287C	YOR287C	>YOR287C YOR287C SGDID:S000005813, Chr XV from 851838-850936, reverse complement, Uncharacterized ORF, Putative protein of unknown function; may play a role in the ribosome and rRNA biosynthesis based on expression profiles and mutant phenotype	1	ERKFLSKIDQGER	0.00126401	62.377	_FLSK(ac)IDQGEREEM(ox)EQR_	FLSK(1)IDQGEREEMEQR	3	684.993	0.69532
403	39	39	YDR064W	YDR064W	>YDR064W RPS13 SGDID:S000002471, Chr IV from 579457-579477,580017-580451, Verified ORF, Protein component of the small (40S) ribosomal subunit; has similarity to E. coli S15 and rat S13 ribosomal proteins	1	VIEQIVKYARKGL	6.1983e-07	62.378	_LSSESVIEQIVK(ac)YAR_	LSSESVIEQIVK(1)YAR	2	882.481	1.4492	1.9059	0.39122
1097	105	105	YLL050C	YLL050C	>YLL050C COF1 SGDID:S000003973, Chr XII from 40413-40400,40220-39803, reverse complement, Verified ORF, Cofilin, promotes actin filament depolarization in a pH-dependent manner; binds both actin monomers and filaments and severs filaments; thought to be r	1	MVYASSKDALRRA	0.000303782	62.408	_M(ox)VYASSK(ac)DALRR_	MVYASSK(1)DALRR	3	485.586	0.86891	2.3027	1.0444
1156	9	9	YLR223C	YLR223C	>YLR223C IFH1 SGDID:S000004213, Chr XII from 585492-582235, reverse complement, Verified ORF, Essential protein with a highly acidic N-terminal domain; IFH1 exhibits genetic interactions with FHL1, overexpression interferes with silencing at telomeres and	1	GKKSPRKSTINHS	6.17922e-05	62.438	_K(ac)STINHSTHSGK(ac)LPANIK_	K(1)STINHSTHSGK(1)LPANIK	4	505.026	0.39121	0.54856	0.039105
1613	361	361	YPL091W	YPL091W	>YPL091W GLR1 SGDID:S000006012, Chr XVI from 375499-376950, Verified ORF, Cytosolic and mitochondrial glutathione oxidoreductase, converts oxidized glutathione to reduced glutathione; mitochondrial but not cytosolic form has a role in resistance to hypero	1	RLFGPEKFRNDKL	0.000881198	62.582	_LFGPEK(ac)FR_	LFGPEK(1)FR	2	518.285	-0.0024607	3.3302	1.1036
1702	344	344	YPR191W	YPR191W	>YPR191W QCR2 SGDID:S000006395, Chr XVI from 919377-920483, Verified ORF, Subunit 2 of the ubiquinol cytochrome-c reductase complex, which is a component of the mitochondrial inner membrane electron transport chain; phosphorylated; transcription is regula	1	LNFDAVKDFKLGK	4.21668e-07	62.611	_NAVQNESVSSPIELNFDAVK(ac)DFK_	NAVQNESVSSPIELNFDAVK(1)DFK	3	865.098	0.66905	5.2661	1.1681
44	267	267	YAL012W	YAL012W	>YAL012W CYS3 SGDID:S000000010, Chr I from 130802-131986, Verified ORF, Cystathionine gamma-lyase, catalyzes one of the two reactions involved in the transsulfuration pathway that yields cysteine from homocysteine with the intermediary formation of cystat	1	AALSANKIAEFLA	3.27536e-08	62.765	_QAALSANK(ac)IAEFLAADK_	QAALSANK(1)IAEFLAADK	2	901.986	2.4377	1.7147	0.72989
1523	98	98	YOR027W	YOR027W	>YOR027W STI1 SGDID:S000005553, Chr XV from 381053-382822, Verified ORF, Hsp90 cochaperone, interacts with the Ssa group of the cytosolic Hsp70 chaperones; activates the ATPase activity of Ssa1p; homolog of mammalian Hop protein	1	EAESNYKKALELD	1.13777e-06	62.765	_LGAAHLGLGDLDEAESNYK(ac)K_	LGAAHLGLGDLDEAESNYK(1)K	3	715.027	-0.11762	2.8941	0.96953
1205	208	208	YLR354C	YLR354C	>YLR354C TAL1 SGDID:S000004346, Chr XII from 837356-836349, reverse complement, Verified ORF, Transaldolase, enzyme in the non-oxidative pentose phosphate pathway; converts sedoheptulose 7-phosphate and glyceraldehyde 3-phosphate to erythrose 4-phosphate	1	STGKDYKGEADPG	0.000758544	63.037	_DYK(ac)GEADPGVISVK_	DYK(1)GEADPGVISVK	2	760.386	-0.57418	0.96408	1.5308
672	18;18	18	YGL135W;YPL220W	YGL135W	>YGL135W RPL1B SGDID:S000003103, Chr VII from 254646-255299, Verified ORF, N-terminally acetylated protein component of the large (60S) ribosomal subunit, nearly identical to Rpl1Ap and has similarity to E. coli L1 and rat L10a ribosomal proteins; rpl1a r	1	HVKELLKYSNETK	0.000225414	63.073	_ELLK(ac)YSNETK_	ELLK(1)YSNETK	2	633.832	1.0146	1.1367	0.76241
78	47;47	47	YBL002W;YDR224C	YBL002W	>YBL002W HTB2 SGDID:S000000098, Chr II from 236495-236890, Verified ORF, Histone H2B, core histone protein required for chromatin assembly and chromosome function; nearly identical to HTB1; Rad6p-Bre1p-Lge1p mediated ubiquitination regulates transcription	1	YSSYIYKVLKQTH	8.45706e-05	63.091	_ETYSSYIYK(ac)VLK_	ETYSSYIYK(1)VLK	2	768.403	-1.6364	1.4607	0.86049
1456	61	61	YNR001C	YNR001C	>YNR001C CIT1 SGDID:S000005284, Chr XIV from 631064-629625, reverse complement, Verified ORF, Citrate synthase, catalyzes the condensation of acetyl coenzyme A and oxaloacetate to form citrate; the rate-limiting enzyme of the TCA cycle; nuclear encoded mi	0.979161	AKAEEIKKFKKEH	3.9282e-05	63.128	_FAEIIPAKAEEIK(ac)K_	FAEIIPAK(0.021)AEEIK(0.979)K	3	543.647	0.97173	15.797	0.86359
215	171;171	171	YBR181C;YPL090C	YBR181C	>YBR181C RPS6B SGDID:S000000385, Chr II from 592769-592764,592411-591707, reverse complement, Verified ORF, Protein component of the small (40S) ribosomal subunit; identical to Rps6Ap and has similarity to rat S6 ribosomal protein;>YPL090C RPS6A SGDID:S0	1	GEKTYTKAPKIQR	0.00606396	63.486	_TYTK(ac)APK_	TYTK(1)APK	2	425.737	0.14735	0.87571	2.0154
341	174	174	YDL124W	YDL124W	>YDL124W YDL124W SGDID:S000002282, Chr IV from 240259-241197, Verified ORF, NADPH-dependent alpha-keto amide reductase; reduces aromatic alpha-keto amides, aliphatic alpha-keto esters, and aromatic alpha-keto esters; member of the aldo-keto reductase (AKR	1	LKVAEVKPQVNQI	9.85865e-09	63.63	_VAEVK(ac)PQVNQIEFSPFLQNQTPGIYK_	VAEVK(1)PQVNQIEFSPFLQNQTPGIYK	3	1006.2	-0.55584	4.9558	1.045
1310	161	161	YMR116C	YMR116C	>YMR116C ASC1 SGDID:S000004722, Chr XIII from 500687-500151,499877-499455, reverse complement, Verified ORF, G-protein beta subunit and guanine nucleotide dissociation inhibitor for Gpa2p; ortholog of RACK1 that inhibits translation; core component of the	1	RVVPNEKADDDSV	0.000302305	63.69	_VVPNEK(ac)ADDDSVTIISAGNDK_	VVPNEK(1)ADDDSVTIISAGNDK	3	743.701	0.35002	2.7843	0.37216
603	337	337	YFL018C	YFL018C	>YFL018C LPD1 SGDID:S000001876, Chr VI from 103121-101622, reverse complement, Verified ORF, Dihydrolipoamide dehydrogenase, the lipoamide dehydrogenase component (E3) of the pyruvate dehydrogenase and 2-oxoglutarate dehydrogenase multi-enzyme complexes	1	DDQFNSKFPHIKV	4.47724e-07	63.709	_LVIDDQFNSK(ac)FPHIK_	LVIDDQFNSK(1)FPHIK	3	614.996	1.4047	4.9716	1.2964
641	690	690	YGL026C	YGL026C	>YGL026C TRP5 SGDID:S000002994, Chr VII from 448540-446417, reverse complement, Verified ORF, Tryptophan synthase, catalyzes the last step of tryptophan biosynthesis; regulated by the general control system of amino acid biosynthesis	1	VAEVLPKLGPKIG	4.47724e-07	63.709	_DVQSVAEVLPK(ac)LGPK_	DVQSVAEVLPK(1)LGPK	2	811.462	-0.091278	2.2627	0.79237
1680	200	200	YPR060C	YPR060C	>YPR060C ARO7 SGDID:S000006264, Chr XVI from 675628-674858, reverse complement, Verified ORF, Chorismate mutase, catalyzes the conversion of chorismate to prephenate to initiate the tyrosine/phenylalanine-specific branch of aromatic amino acid biosynthesi	1	NSAVEEKILERLT	1.04008e-05	63.709	_NITNSAVEEK(ac)ILER_	NITNSAVEEK(1)ILER	3	553.297	1.524	2.5009	0.82562
1662	1087	1087	YPL231W	YPL231W	>YPL231W FAS2 SGDID:S000006152, Chr XVI from 108652-114315, Verified ORF, Alpha subunit of fatty acid synthetase, which catalyzes the synthesis of long-chain saturated fatty acids; contains beta-ketoacyl reductase and beta-ketoacyl synthase activities; ph	0.999992	KEPVDDKDVKAKY	0.000154268	63.727	_TKEPVDDK(ac)DVK_	TKEPVDDK(1)DVK	3	439.23	0.65255	1.3506	0.94944
208	230	230	YBR151W	YBR151W	>YBR151W APD1 SGDID:S000000355, Chr II from 545022-545972, Verified ORF, Protein of unknown function, required for normal localization of actin patches and for normal tolerance of sodium ions and hydrogen peroxide; localizes to both cytoplasm and nucleus	1	KKVFDSKLQEHGL	0.00570616	63.76	_VFDSK(ac)LQEHGLYR_	VFDSK(1)LQEHGLYR	3	545.283	1.5936
1439	92	92	YNL248C	YNL248C	>YNL248C RPA49 SGDID:S000005192, Chr XIV from 182609-181362, reverse complement, Verified ORF, RNA polymerase I subunit A49	1	KSIQLYKAPVLVS	0.00563108	63.894	_SIQLYK(ac)APVLVSK_	SIQLYK(1)APVLVSK	2	744.445	0.23104
366	90;90	90	YDL229W;YNL209W	YDL229W	>YDL229W SSB1 SGDID:S000002388, Chr IV from 44066-45907, Verified ORF, Cytoplasmic ATPase that is a ribosome-associated molecular chaperone, functions with J-protein partner Zuo1p; may be involved in folding of newly-made polypeptide chains; member of the	1	SVQKDMKTWPFKV	0.000800568	64.04	_DM(ox)K(ac)TWPFK_	DMK(1)TWPFK	2	555.768	-0.49226	1.6802	0.57451
309	348	348	YDL055C	YDL055C	>YDL055C PSA1 SGDID:S000002213, Chr IV from 356759-355674, reverse complement, Verified ORF, GDP-mannose pyrophosphorylase (mannose-1-phosphate guanyltransferase), synthesizes GDP-mannose from GTP and mannose-1-phosphate in cell wall biosynthesis; require	1	GKVLPHKSISDNV	3.16242e-05	64.104	_VLPHK(ac)SISDNVPK_	VLPHK(1)SISDNVPK	3	492.612	0.070455	1.609	0.19586
460	474	474	YDR258C	YDR258C	>YDR258C HSP78 SGDID:S000002666, Chr IV from 974240-971805, reverse complement, Verified ORF, Oligomeric mitochondrial matrix chaperone that cooperates with Ssc1p in mitochondrial thermotolerance after heat shock; able to prevent the aggregation of misfol	1	TSDDISKVVAKMT	2.21512e-07	64.2	_VNLLHDSVTSDDISK(ac)VVAK_	VNLLHDSVTSDDISK(1)VVAK	3	694.707	0.70759	21.732	1.1388
423	285	285	YDR148C	YDR148C	>YDR148C KGD2 SGDID:S000002555, Chr IV from 755064-753673, reverse complement, Verified ORF, Dihydrolipoyl transsuccinylase, component of the mitochondrial alpha-ketoglutarate dehydrogenase complex, which catalyzes the oxidative decarboxylation of alpha-k	0.999955	YKDEIIKKTGTKF	0.00214943	64.297	_LYKDEIIK(ac)K_	LYKDEIIK(1)K	3	397.904	0.49004	3.6378	0.92511
599	437	437	YFL018C	YFL018C	>YFL018C LPD1 SGDID:S000001876, Chr VI from 103121-101622, reverse complement, Verified ORF, Dihydrolipoamide dehydrogenase, the lipoamide dehydrogenase component (E3) of the pyruvate dehydrogenase and 2-oxoglutarate dehydrogenase multi-enzyme complexes	1	KILIDSKTERILG	0.000594484	64.297	_ILIDSK(ac)TER_	ILIDSK(1)TER	2	558.817	0.35222	5.2028	0.92731
1690	668	668	YPR074C	YPR074C	>YPR074C TKL1 SGDID:S000006278, Chr XVI from 694835-692793, reverse complement, Verified ORF, Transketolase, similar to Tkl2p; catalyzes conversion of xylulose-5-phosphate and ribose-5-phosphate to sedoheptulose-7-phosphate and glyceraldehyde-3-phosphate	1	KTIAFYKGDKLIS	0.000594484	64.297	_TIAFYK(ac)GDK_	TIAFYK(1)GDK	2	542.787	0.18212	1.7216	1.0237
1287	154	154	YMR062C	YMR062C	>YMR062C ARG7 SGDID:S000004666, Chr XIII from 396378-395053, reverse complement, Verified ORF, Mitochondrial ornithine acetyltransferase, catalyzes the fifth step in arginine biosynthesis; also possesses acetylglutamate synthase activity, regenerates acet	1	ISTGINKIFGEEK	7.96303e-05	64.374	_ISTGINK(ac)IFGEEK_	ISTGINK(1)IFGEEK	2	739.398	-0.45078	11.898	1.4275
1534	138	138	YOR096W	YOR096W	>YOR096W RPS7A SGDID:S000005622, Chr XV from 505795-505938,506340-506768, Verified ORF, Protein component of the small (40S) ribosomal subunit, nearly identical to Rps7Bp; interacts with Kti11p; deletion causes hypersensitivity to zymocin; has similarity	1	PTEIVGKRVRYLV	0.00136296	64.394	_ILEDLVFPTEIVGK(ac)R_	ILEDLVFPTEIVGK(1)R	3	591.005	-1.8714
1678	85	85	YPR052C	YPR052C	>YPR052C NHP6A SGDID:S000006256, Chr XVI from 665971-665690, reverse complement, Verified ORF, High-mobility group non-histone chromatin protein, functionally redundant with Nhp6Bp; homologous to mammalian high mobility group proteins 1 and 2; acts to rec	1	KRYESEKELYNAT	3.56279e-05	64.394	_RYESEK(ac)ELYNATLA_	RYESEK(1)ELYNATLA	2	864.926	0.83264	0.62182	0.49872
532	381	381	YER043C	YER043C	>YER043C SAH1 SGDID:S000000845, Chr V from 237118-235769, reverse complement, Verified ORF, S-adenosyl-L-homocysteine hydrolase, catabolizes S-adenosyl-L-homocysteine which is formed after donation of the activated methyl group of S-adenosyl-L-methionine	1	LFKSNDKSFREKH	0.00601482	64.42	_SNDK(ac)SFR_	SNDK(1)SFR	2	448.217	-0.13699	2.9531	1.2214
737	50;50	50	YGR118W;YPR132W	YGR118W	>YGR118W RPS23A SGDID:S000003350, Chr VII from 726978-727042,727363-727735, Verified ORF, Ribosomal protein 28 (rp28) of the small (40S) ribosomal subunit, required for translational accuracy; nearly identical to Rps23Bp and similar to E. coli S12 and rat	1	GGSSHAKGIVLEK	2.86476e-08	64.507	_SSPFGGSSHAK(ac)GIVLEK_	SSPFGGSSHAK(1)GIVLEK	3	581.641	-0.47769	1.6739	1.941
588	12	12	YFL014W	YFL014W	>YFL014W HSP12 SGDID:S000001880, Chr VI from 107250-107579, Verified ORF, Plasma membrane localized protein that protects membranes from desiccation; induced by heat shock, oxidative stress, osmostress, stationary phase entry, glucose depletion, oleate an	0.99951	RKGFGEKASEALK	3.84919e-07	64.52	_GFGEK(ac)ASEALKPDSQK_	GFGEK(1)ASEALKPDSQK	3	578.628	0.086403	12.884	0.72279
253	350	350	YBR289W	YBR289W	>YBR289W SNF5 SGDID:S000000493, Chr II from 779663-782380, Verified ORF, Subunit of the SWI/SNF chromatin remodeling complex involved in transcriptional regulation; functions interdependently in transcriptional activation with Snf2p and Snf6p	1	QRDKINKYSLIRE	0.000852474	64.711	_INK(ac)YSLIR_	INK(1)YSLIR	2	524.811	0.58425	0.36073	0.37972
1542	64	64	YOR174W	YOR174W	>YOR174W MED4 SGDID:S000005700, Chr XV from 658748-659602, Verified ORF, Subunit of the RNA polymerase II mediator complex; associates with core polymerase subunits to form the RNA polymerase II holoenzyme; essential for transcriptional regulation	1	ESVDRFKPNLDIA	0.000584142	64.711	_FK(ac)PNLDIAK_	FK(1)PNLDIAK	2	544.311	-0.42407	0.3593	0.12678
139	308;308	308	YBR031W;YDR012W	YBR031W	>YBR031W RPL4A SGDID:S000000235, Chr II from 300166-301254, Verified ORF, N-terminally acetylated protein component of the large (60S) ribosomal subunit, nearly identical to Rpl4Bp and has similarity to E. coli L4 and rat L4 ribosomal proteins;>YDR012W R	1	AGQATQKRTHVLK	1.65579e-06	64.723	_IINSSEIQSAIRPAGQATQK(ac)R_	IINSSEIQSAIRPAGQATQK(1)R	3	770.756	0.20014	0.92996	0.74329
613	569	569	YFL024C	YFL024C	>YFL024C EPL1 SGDID:S000001870, Chr VI from 90343-87845, reverse complement, Verified ORF, Component of NuA4, which is an essential histone H4/H2A acetyltransferase complex; homologous to Drosophila Enhancer of Polycomb	1	ASIASSKFQIDRS	4.57955e-07	64.723	_NFSTSNVPFASIASSK(ac)FQIDR_	NFSTSNVPFASIASSK(1)FQIDR	3	786.729	-0.92105	1.0111	0.36336
970	124	124	YJR070C	YJR070C	>YJR070C LIA1 SGDID:S000003831, Chr X from 570590-569613, reverse complement, Verified ORF, Deoxyhypusine hydroxylase, a HEAT-repeat containing metalloenzyme that catalyzes hypusine formation; binds to and is required for the modification of Hyp2p (eIF5A)	1	LGALGDKDSLDDL	4.57955e-07	64.723	_HEAAEALGALGDK(ac)DSLDDLNK_	HEAAEALGALGDK(1)DSLDDLNK	3	742.029	1.6684	2.4093	0.45865
785	130	130	YGR252W	YGR252W	>YGR252W GCN5 SGDID:S000003484, Chr VII from 996874-998193, Verified ORF, Histone acetyltransferase, acetylates N-terminal lysines on histones H2B and H3; catalytic subunit of the ADA and SAGA histone acetyltransferase complexes; founding member of the Gc	1	FQKQLPKMPKEYI	0.00942612	64.757	_QLPK(ac)MPK_	QLPK(1)MPK	2	442.257	0.61155	1.4343	0.52604
1553	173	173	YOR215C	YOR215C	>YOR215C AIM41 SGDID:S000005741, Chr XV from 747283-746726, reverse complement, Verified ORF, Putative protein of unknown function; the authentic protein is detected in highly purified mitochondria in high-throughput studies; null mutant displays reduced	1	TSPTAIKNSIVKQ	7.38297e-05	64.827	_TSPTAIK(ac)NSIVK_	TSPTAIK(1)NSIVK	2	650.877	0.029304	11.657	1.3508
1046	36	36	YKL172W	YKL172W	>YKL172W EBP2 SGDID:S000001655, Chr XI from 125764-127047, Verified ORF, Essential protein required for the maturation of 25S rRNA and 60S ribosomal subunit assembly, localizes to the nucleolus; constituent of 66S pre-ribosomal particles	0.5	KKSQELKKEEPTI	0.0047277	64.83	_SQELK(ac)KEEPTIVTASNLK_	SQELK(0.5)K(0.5)EEPTIVTASNLK	3	686.376	0.15595
1047	37	37	YKL172W	YKL172W	>YKL172W EBP2 SGDID:S000001655, Chr XI from 125764-127047, Verified ORF, Essential protein required for the maturation of 25S rRNA and 60S ribosomal subunit assembly, localizes to the nucleolus; constituent of 66S pre-ribosomal particles	0.5	KSQELKKEEPTIV	0.0047277	64.83	_SQELK(ac)KEEPTIVTASNLK_	SQELK(0.5)K(0.5)EEPTIVTASNLK	3	686.376	0.15595
1395	21	21	YNL079C	YNL079C	>YNL079C TPM1 SGDID:S000005023, Chr XIV from 479167-478568, reverse complement, Verified ORF, Major isoform of tropomyosin; binds to and stabilizes actin cables and filaments, which direct polarized cell growth and the distribution of several organelles;	1	AESWQEKYEELKE	9.29604e-06	65.092	_LEAESWQEK(ac)YEELK_	LEAESWQEK(1)YEELK	2	912.439	0.60226	3.1339	1.2346
1321	560	560	YMR186W	YMR186W	>YMR186W HSC82 SGDID:S000004798, Chr XIII from 632354-634471, Verified ORF, Cytoplasmic chaperone of the Hsp90 family, redundant in function and nearly identical with Hsp82p, and together they are essential; expressed constitutively at 10-fold higher basa	1	LGDQVEKVVVSYK	3.99464e-07	65.107	_DILGDQVEK(ac)VVVSYK_	DILGDQVEK(1)VVVSYK	2	867.47	0.3966	1.9876	1.3161
482	423;423	423	YDR385W;YOR133W	YDR385W	>YDR385W EFT2 SGDID:S000002793, Chr IV from 1243223-1245751, Verified ORF, Elongation factor 2 (EF-2), also encoded by EFT1; catalyzes ribosomal translocation during protein synthesis; contains diphthamide, the unique posttranslationally modified histidin	0.793711	NYVPGKKDDLFIK	9.78887e-08	65.175	_IQGPNYVPGKK(ac)DDLFIK_	IQGPNYVPGK(0.206)K(0.794)DDLFIK	3	658.695	0.060625	0.81124	0.9266
1283	370	370	YMR049C	YMR049C	>YMR049C ERB1 SGDID:S000004652, Chr XIII from 370516-368093, reverse complement, Verified ORF, Constituent of 66S pre-ribosomal particles, forms a complex with Nop7p and Ytm1p that is required for maturation of the large ribosomal subunit; required for ma	1	RNFIPQKYSALRK	3.79924e-05	65.179	_NFIPQK(ac)YSALR_	NFIPQK(1)YSALR	2	689.878	0.48645	0.34076	0.34202
1438	99	99	YNL248C	YNL248C	>YNL248C RPA49 SGDID:S000005192, Chr XIV from 182609-181362, reverse complement, Verified ORF, RNA polymerase I subunit A49	1	APVLVSKVVSKSS	3.79924e-05	65.179	_APVLVSK(ac)VVSK_	APVLVSK(1)VVSK	2	584.869	0.33083	0.66165	0.5539
1685	285	285	YPR074C	YPR074C	>YPR074C TKL1 SGDID:S000006278, Chr XVI from 694835-692793, reverse complement, Verified ORF, Transketolase, similar to Tkl2p; catalyzes conversion of xylulose-5-phosphate and ribose-5-phosphate to sedoheptulose-7-phosphate and glyceraldehyde-3-phosphate	1	FGFNPDKSFVVPQ	4.4028e-07	65.184	_FGFNPDK(ac)SFVVPQEVYDHYQK_	FGFNPDK(1)SFVVPQEVYDHYQK	3	862.748	-0.89844	3.4778	1.0593
1221	208	208	YLR355C	YLR355C	>YLR355C ILV5 SGDID:S000004347, Chr XII from 839252-838065, reverse complement, Verified ORF, Acetohydroxyacid reductoisomerase, mitochondrial protein involved in branched-chain amino acid biosynthesis, also required for maintenance of wild-type mitochond	1	TVRSLFKEGRGIN	0.0059711	65.252	_SLFK(ac)EGR_	SLFK(1)EGR	2	439.74	0.093679	6.251	0.9648
1340	815	815	YMR205C	YMR205C	>YMR205C PFK2 SGDID:S000004818, Chr XIII from 674765-671886, reverse complement, Verified ORF, Beta subunit of heterooctameric phosphofructokinase involved in glycolysis, indispensable for anaerobic growth, activated by fructose-2,6-bisphosphate and AMP,	1	GRGRFGKLILKST	0.0059711	65.252	_FGK(ac)LILK_	FGK(1)LILK	2	430.784	1.5984	3.0992	2.2527
901	66;65	65	YIL133C;YNL069C	YNL069C	>YIL133C RPL16A SGDID:S000001395, Chr IX from 99416-99386,99095-98527, reverse complement, Verified ORF, N-terminally acetylated protein component of the large (60S) ribosomal subunit, binds to 5.8 S rRNA; has similarity to Rpl16Bp, E. coli L13 and rat L1	1	KATAFNKTRGPFH	0.000844465	65.305	_ATAFNK(ac)TR_	ATAFNK(1)TR	2	475.756	0.88418	0.61496	0.72674
1068	293	293	YKL216W	YKL216W	>YKL216W URA1 SGDID:S000001699, Chr XI from 25216-26160, Verified ORF, Dihydroorotate dehydrogenase, catalyzes the fourth enzymatic step in the de novo biosynthesis of pyrimidines, converting dihydroorotic acid into orotic acid	1	RIEKELKDIMEAK	0.000568276	65.347	_ELK(ac)DIM(ox)EAK_	ELK(1)DIMEAK	2	567.789	3.2421	4.8187	1.1539
730	266	266	YGR094W	YGR094W	>YGR094W VAS1 SGDID:S000003326, Chr VII from 672190-675504, Verified ORF, Mitochondrial and cytoplasmic valyl-tRNA synthetase	1	GKVWEWKEEYHSR	3.72971e-05	65.395	_VWEWK(ac)EEYHSR_	VWEWK(1)EEYHSR	3	530.916	1.4171	2.8718	0.39347
1139	165	165	YLR150W	YLR150W	>YLR150W STM1 SGDID:S000004140, Chr XII from 440468-441289, Verified ORF, Protein required for optimal translation under nutrient stress; perturbs association of Yef3p with ribosomes; involved in TOR signaling; binds G4 quadruplex and purine motif triplex	1	ANNQFNKVPEAKK	7.3953e-07	65.428	_TAQLSLQDYLNQQANNQFNK(ac)VPEAK_	TAQLSLQDYLNQQANNQFNK(1)VPEAK	3	968.821	-0.19461
1241	785	785	YML010W	YML010W	>YML010W SPT5 SGDID:S000004470, Chr XIII from 247677-250868, Verified ORF, Protein involved in regulating Pol I and Pol II transcription and pre-mRNA processing; forms a complex with Spt4p; contains a C-terminal repeat domain that is a target for phosphor	1	MGPPSSKTFQQPI	0.000324897	65.467	_M(ox)GPPSSK(ac)TFQQPIQSR_	MGPPSSK(1)TFQQPIQSR	3	616.309	-1.6078
1087	467	467	YLL011W	YLL011W	>YLL011W SOF1 SGDID:S000003934, Chr XII from 127522-128991, Verified ORF, Essential protein required for biogenesis of 40S (small) ribosomal subunit; has similarity to the beta subunit of trimeric G-proteins and the splicing factor Prp4p	1	IVGTVHKYEDSGR	0.00173069	65.472	_QIVGTVHK(ac)YEDSGR_	QIVGTVHK(1)YEDSGR	3	544.278	-0.9954
1432	171	171	YNL241C	YNL241C	>YNL241C ZWF1 SGDID:S000005185, Chr XIV from 197944-196427, reverse complement, Verified ORF, Glucose-6-phosphate dehydrogenase (G6PD), catalyzes the first step of the pentose phosphate pathway; involved in adapting to oxidatve stress; homolog of the huma	0.999971	SARELQKNLGPLF	9.32795e-08	65.716	_ELQK(ac)NLGPLFKEEELYR_	ELQK(1)NLGPLFKEEELYR	3	716.716	0.042545	3.5103	1.1236
1687	345	345	YPR074C	YPR074C	>YPR074C TKL1 SGDID:S000006278, Chr XVI from 694835-692793, reverse complement, Verified ORF, Transketolase, similar to Tkl2p; catalyzes conversion of xylulose-5-phosphate and ribose-5-phosphate to sedoheptulose-7-phosphate and glyceraldehyde-3-phosphate	1	PANWESKLPTYTA	1.93356e-07	65.784	_LSGQLPANWESK(ac)LPTYTAK_	LSGQLPANWESK(1)LPTYTAK	3	716.044	-0.33262	2.2095	1.1528
1591	404	404	YOR374W	YOR374W	>YOR374W ALD4 SGDID:S000005901, Chr XV from 1039838-1041397, Verified ORF, Mitochondrial aldehyde dehydrogenase, required for growth on ethanol and conversion of acetaldehyde to acetate; phosphorylated; activity is K+ dependent; utilizes NADP+ or NAD+ equ	1	SKGYFIKPTVFGD	2.68688e-05	66.004	_GYFIK(ac)PTVFGDVK_	GYFIK(1)PTVFGDVK	2	756.908	0.77624	5.7382	0.78197
706	77	77	YGR008C	YGR008C	>YGR008C STF2 SGDID:S000003240, Chr VII from 508368-508114, reverse complement, Verified ORF, Protein involved in regulation of the mitochondrial F1F0-ATP synthase; Stf1p and Stf2p may act as stabilizing factors that enhance inhibitory action of the Inh1p	0.999955	LQSHEQKFENVQK	8.98403e-08	66.12	_GSNLQSHEQK(ac)FENVQKE_	GSNLQSHEQK(1)FENVQKE	3	681.996	-0.18817	2.1608	0.57046
1056	887	887	YKL182W	YKL182W	>YKL182W FAS1 SGDID:S000001665, Chr XI from 100676-106831, Verified ORF, Beta subunit of fatty acid synthetase, which catalyzes the synthesis of long-chain saturated fatty acids; contains acetyltransacylase, dehydratase, enoyl reductase, malonyl transacyl	1	VPTLEAKRDYIIS	1.30211e-06	66.246	_LVPTLEAK(ac)RDYIISR_	LVPTLEAK(1)RDYIISR	3	606.016	0.66565	3.0654	0.59356
162	599	599	YBR081C	YBR081C	>YBR081C SPT7 SGDID:S000000285, Chr II from 405245-401247, reverse complement, Verified ORF, Subunit of the SAGA transcriptional regulatory complex, involved in proper assembly of the complex; also present as a C-terminally truncated form in the SLIK/SALS	1	LAKENGKVSEKDS	0.000320208	66.285	_ENGK(ac)VSEK(ac)DSSK_	ENGK(1)VSEK(1)DSSK	2	696.336	0.4045	3.827	8.874
787	132	132	YGR254W	YGR254W	>YGR254W ENO1 SGDID:S000003486, Chr VII from 1000932-1002245, Verified ORF, Enolase I, a phosphopyruvate hydratase that catalyzes the conversion of 2-phosphoglycerate to phosphoenolpyruvate during glycolysis and the reverse reaction during gluconeogenesis	1	KNVPLYKHLADLS	2.61668e-05	66.285	_NVPLYK(ac)HLADLSK_	NVPLYK(1)HLADLSK	3	513.956	-0.6733	2.4509	1.0965
1295	229	229	YMR079W	YMR079W	>YMR079W SEC14 SGDID:S000004684, Chr XIII from 424988-424996,425153-426058, Verified ORF, Phosphatidylinositol/phosphatidylcholine transfer protein; involved in regulating PtdIns, PtdCho, and ceramide metabolism, products of which regulate intracellular t	1	TAFRLFKPFLDPV	2.61668e-05	66.285	_LFK(ac)PFLDPVTVSK_	LFK(1)PFLDPVTVSK	2	766.94	-0.88856	2.9141	0.79193
501	4	4	YDR448W	YDR448W	>YDR448W ADA2 SGDID:S000002856, Chr IV from 1356058-1357362, Verified ORF, Transcription coactivator, component of the ADA and SAGA transcriptional adaptor/HAT (histone acetyltransferase) complexes	1	___MSNKFHCDVC	2.39382e-05	66.335	_(ac)SNK(ac)FHCDVCSADCTNR_	SNK(1)FHCDVCSADCTNR	2	1027.91	0.082041
481	152;152	152	YDR385W;YOR133W	YDR385W	>YDR385W EFT2 SGDID:S000002793, Chr IV from 1243223-1245751, Verified ORF, Elongation factor 2 (EF-2), also encoded by EFT1; catalyzes ribosomal translocation during protein synthesis; contains diphthamide, the unique posttranslationally modified histidin	1	ALGERIKPVVVIN	0.000541119	66.435	_IK(ac)PVVVINK_	IK(1)PVVVINK	2	526.347	0.52297	3.5829	1.7669
1132	398	398	YLR089C	YLR089C	>YLR089C ALT1 SGDID:S000004079, Chr XII from 320016-318238, reverse complement, Uncharacterized ORF, Alanine transaminase (glutamic pyruvic transaminase); involved in alanine biosynthetic and catabolic processes; the authentic, non-tagged protein is detec	1	QREHPGKFDNVQL	1.75707e-07	66.777	_EHPGK(ac)FDNVQLASLHSTSK_	EHPGK(1)FDNVQLASLHSTSK	4	535.022	0.0071842	18.775	1.0618
1104	154	154	YLR033W	YLR033W	>YLR033W RSC58 SGDID:S000004023, Chr XII from 208762-210270, Verified ORF, Component of the RSC chromatin remodeling complex; RSC functions in transcriptional regulation and elongation, chromosome stability, and establishing sister chromatid cohesion; inv	1	IKSRSGKLLSGNE	5.12646e-06	66.871	_SGK(ac)LLSGNEMDEYDDDDATELDK_	SGK(1)LLSGNEMDEYDDDDATELDK	3	868.038	1.1245
1209	205	205	YLR354C	YLR354C	>YLR354C TAL1 SGDID:S000004346, Chr XII from 837356-836349, reverse complement, Verified ORF, Transaldolase, enzyme in the non-oxidative pentose phosphate pathway; converts sedoheptulose 7-phosphate and glyceraldehyde 3-phosphate to erythrose 4-phosphate	0.972749	YKSSTGKDYKGEA	6.29043e-07	66.874	_SSTGK(ac)DYKGEADPGVISVK_	SSTGK(0.973)DYK(0.027)GEADPGVISVK	3	660.669	0.11518	2.856	1.2192
1600	275	275	YPL028W	YPL028W	>YPL028W ERG10 SGDID:S000005949, Chr XVI from 498094-499290, Verified ORF, Acetyl-CoA C-acetyltransferase (acetoacetyl-CoA thiolase), cytosolic enzyme that transfers an acetyl group from one acetyl-CoA molecule to another, forming acetoacetyl-CoA; involve	1	LKEKNLKPLAIIK	0.00052795	66.962	_NLK(ac)PLAIIK_	NLK(1)PLAIIK	2	526.347	-0.11194	1.6295	1.0096
343	434	434	YDL131W	YDL131W	>YDL131W LYS21 SGDID:S000002289, Chr IV from 227393-228715, Verified ORF, Homocitrate synthase isozyme, catalyzes the condensation of acetyl-CoA and alpha-ketoglutarate to form homocitrate, which is the first step in the lysine biosynthesis pathway; highl	1	SNGHVSKKAKVTK	0.00198301	66.965	_GTDDDNIDISNGHVSK(ac)K_	GTDDDNIDISNGHVSK(1)K	3	619.626	0.51844
1165	17	17	YLR249W	YLR249W	>YLR249W YEF3 SGDID:S000004239, Chr XII from 636782-639916, Verified ORF, Translational elongation factor 3, stimulates the binding of aminoacyl-tRNA (AA-tRNA) to ribosomes by releasing EF-1 alpha from the ribosomal complex; contains two ABC cassettes; bi	1	LEELFQKLSVATA	2.28554e-08	66.965	_VLEELFQK(ac)LSVATADNR_	VLEELFQK(1)LSVATADNR	3	659.021	-0.17334	2.4369	0.6792
1464	217	217	YNR023W	YNR023W	>YNR023W SNF12 SGDID:S000005306, Chr XIV from 670421-672121, Verified ORF, 73 kDa subunit of the SWI/SNF chromatin remodeling complex involved in transcriptional regulation; homolog of Rsc6p subunit of the RSC chromatin remodeling complex; deletion mutant	1	TEGPSDKKLNLNL	0.00198301	66.965	_FNAAPEENATEGPSDK(ac)K_	FNAAPEENATEGPSDK(1)K	3	616.287	-0.28496
471	368;368;368;368;368;368;368;368;368;368;368;368;368;368;368;368;368;368;368;368	368	YDR365W-B;YER138C;YML039W;YLR157C-B;YPL257W-B;YOL103W-B;YPR158C-D;YJR027W;YLR227W-B;YDR365W-A;YER137C-A;YGR027W-A;YJR026W;YLR157C-A;YLR227W-A;YLR256W-A;YML040W;YPL257W-A;YPR158C-C;YOL103W-A	YER138C	>YDR365W-B YDR365W-B SGDID:S000007401, Chr IV from 1206990-1208294,1208296-1212258, transposable_element_gene, Retrotransposon TYA Gag and TYB Pol genes; transcribed/translated as one unit; polyprotein is processed to make a nucleocapsid-like protein (Gag	1	RNLSDEKNDSRSY	0.00018167	67.153	_NLSDEK(ac)NDSR_	NLSDEK(1)NDSR	2	610.281	-0.44123	0.56995	0.33845
1174	192	192	YLR259C	YLR259C	>YLR259C HSP60 SGDID:S000004249, Chr XII from 665004-663286, reverse complement, Verified ORF, Tetradecameric mitochondrial chaperonin required for ATP-dependent folding of precursor polypeptides and complex assembly; prevents aggregation and mediates pro	1	AMEKVGKEGVITI	0.00315641	67.153	_VGK(ac)EGVITIR_	VGK(1)EGVITIR	2	557.335	-0.95096
1373	54	54	YNL015W	YNL015W	>YNL015W PBI2 SGDID:S000004960, Chr XIV from 605386-605613, Verified ORF, Cytosolic inhibitor of vacuolar proteinase B, required for efficient vacuole inheritance; with thioredoxin forms protein complex LMA1, which assists in priming SNARE molecules and p	1	DVLHLNKLKEKHN	3.16385e-05	67.153	_VPDVLHLNK(ac)LK_	VPDVLHLNK(1)LK	3	439.934	-0.224	4.3936	0.51789
1633	289	289	YPL131W	YPL131W	>YPL131W RPL5 SGDID:S000006052, Chr XVI from 303120-304013, Verified ORF, Protein component of the large (60S) ribosomal subunit with similarity to E. coli L18 and rat L5 ribosomal proteins; binds 5S rRNA and is required for 60S subunit assembly	1	AARVAAKIAALAG	5.90536e-05	67.214	_VAAK(ac)IAALAGQQ_	VAAK(1)IAALAGQQ	2	591.846	0.16584	0.44544	0.58288
1554	68	68	YOR217W	YOR217W	>YOR217W RFC1 SGDID:S000005743, Chr XV from 749302-751887, Verified ORF, Subunit of heteropentameric Replication factor C (RF-C), which is a DNA binding protein and ATPase that acts as a clamp loader of the proliferating cell nuclear antigen (PCNA) proces	1	ETPEGEKKLPLPA	0.00132978	67.43	_KM(ox)PVSNVIDVSETPEGEK(ac)K_	KMPVSNVIDVSETPEGEK(1)K	3	715.696	-0.41263	0.55577	0.036823
637	746	746	YGL009C	YGL009C	>YGL009C LEU1 SGDID:S000002977, Chr VII from 478657-476318, reverse complement, Verified ORF, Isopropylmalate isomerase, catalyzes the second step in the leucine biosynthesis pathway	1	EALRREKYSFLEG	3.06623e-05	67.456	_EK(ac)YSFLEGGSK_	EK(1)YSFLEGGSK	2	643.817	0.59508	1.6649	0.41281
1013	255	255	YKL060C	YKL060C	>YKL060C FBA1 SGDID:S000001543, Chr XI from 327131-326052, reverse complement, Verified ORF, Fructose 1,6-bisphosphate aldolase, required for glycolysis and gluconeogenesis; catalyzes conversion of fructose 1,6 bisphosphate to glyceraldehyde-3-P and dihyd	1	REQVGCKEEKPLF	0.000512947	67.563	_EQVGCK(ac)EEK_	EQVGCK(1)EEK	2	574.766	1.1086	1.814	0.74608
250	400	400	YBR263W	YBR263W	>YBR263W SHM1 SGDID:S000000467, Chr II from 736259-737731, Verified ORF, Mitochondrial serine hydroxymethyltransferase, converts serine to glycine plus 5,10 methylenetetrahydrofolate; involved in generating precursors for purine, pyrimidine, amino acid, a	1	NTIPGDKSALFPS	7.94404e-08	67.605	_NTIPGDK(ac)SALFPSGLR_	NTIPGDK(1)SALFPSGLR	3	572.309	0.94525	6.3943	0.44382
1417	362	362	YNL134C	YNL134C	>YNL134C YNL134C SGDID:S000005078, Chr XIV from 373583-372453, reverse complement, Uncharacterized ORF, Putative protein of unknown function with similarity to dehydrogenases from other model organisms; green fluorescent protein (GFP)-fusion protein local	1	QLLDDIKHGRNSG	2.1346e-08	67.605	_NGLDDIPQLLDDIK(ac)HGR_	NGLDDIPQLLDDIK(1)HGR	3	654.341	0.70916	3.2238	0.9629
999	301	301	YKL035W	YKL035W	>YKL035W UGP1 SGDID:S000001518, Chr XI from 369534-371033, Verified ORF, UDP-glucose pyrophosphorylase (UGPase), catalyses the reversible formation of UDP-Glc from glucose 1-phosphate and UTP, involved in a wide variety of metabolic pathways, expression m	1	EVAQVPKEHIDEF	7.90846e-08	67.646	_LLEVAQVPK(ac)EHIDEFK_	LLEVAQVPK(1)EHIDEFK	3	646.351	-0.90275	5.8886	0.7782
997	308	308	YKL035W	YKL035W	>YKL035W UGP1 SGDID:S000001518, Chr XI from 369534-371033, Verified ORF, UDP-glucose pyrophosphorylase (UGPase), catalyses the reversible formation of UDP-Glc from glucose 1-phosphate and UTP, involved in a wide variety of metabolic pathways, expression m	1	EHIDEFKNIRKFT	0.00010773	67.726	_EHIDEFK(ac)NIRK_	EHIDEFK(1)NIRK	3	490.928	1.0889	5.061	0.802
149	10	10	YBR035C	YBR035C	>YBR035C PDX3 SGDID:S000000239, Chr II from 306955-306269, reverse complement, Verified ORF, Pyridoxine (pyridoxamine) phosphate oxidase, has homologs in E. coli and Myxococcus xanthus; transcription is under the general control of nitrogen metabolism	1	QAEETQKPIIFAP	2.889e-07	67.866	_QAEETQK(ac)PIIFAPETYQYDK_	QAEETQK(1)PIIFAPETYQYDK	3	814.401	0.51228	3.8775	0.6209
802	194	194	YGR270W	YGR270W	>YGR270W YTA7 SGDID:S000003502, Chr VII from 1027376-1031515, Verified ORF, Protein that localizes to chromatin and has a role in regulation of histone gene expression; has a bromodomain-like region that interacts with the N-terminal tail of histone H3, a	1	SHSASSKRLKRAN	1.44547e-07	67.951	_FVVPDPDDDEEYDEDDEEGDRISHSASSK(ac)R_	FVVPDPDDDEEYDEDDEEGDRISHSASSK(1)R	4	874.62	1.2578
1643	1068	1068	YPL217C	YPL217C	>YPL217C BMS1 SGDID:S000006138, Chr XVI from 143170-139619, reverse complement, Verified ORF, GTPase required for synthesis of 40S ribosomal subunits and for processing the 35S pre-rRNA at sites A0, A1, and A2; interacts with Rcl1p, which stimulates its G	1	RHFNGLKVPKAVQ	0.000502216	67.993	_HFNGLK(ac)VPK_	HFNGLK(1)VPK	2	541.311	-0.94724	0.25478	0.42645
627	16	16	YFR044C	YFR044C	>YFR044C DUG1 SGDID:S000001940, Chr VI from 241424-239979, reverse complement, Verified ORF, Cys-Gly metallo-di-peptidase; forms a complex with Dug2p and Dug3p to degrade glutathione (GSH) and other peptides containing a gamma-glu-X bond in an alternative	1	QKIDSLKPQFFSR	2.86917e-05	68.069	_IDSLK(ac)PQFFSR_	IDSLK(1)PQFFSR	2	690.37	0.76388	2.0106	0.53529
90	25	25	YBL024W	YBL024W	>YBL024W NCL1 SGDID:S000000120, Chr II from 172537-174591, Verified ORF, S-adenosyl-L-methionine-dependent tRNA: m5C-methyltransferase, methylates cytosine to m5C at several positions in tRNAs and intron-containing pre-tRNAs; similar to Nop2p and human pr	1	DDSRAQKNWSELV	0.000171175	68.132	_AQK(ac)NWSELVK_	AQK(1)NWSELVK	2	622.835	0.32056	1.0253	1.059
1446	243	243	YNL287W	YNL287W	>YNL287W SEC21 SGDID:S000005231, Chr XIV from 91994-94801, Verified ORF, Gamma subunit of coatomer, a heptameric protein complex that together with Arf1p forms the COPI coat; involved in ER to Golgi transport of selective cargo	1	MKNQLAKVELVKI	0.000171175	68.132	_NQLAK(ac)VELVK_	NQLAK(1)VELVK	2	592.356	0.39982	3.2599	1.1232
1222	178	178	YLR355C	YLR355C	>YLR355C ILV5 SGDID:S000004347, Chr XII from 839252-838065, reverse complement, Verified ORF, Acetohydroxyacid reductoisomerase, mitochondrial protein involved in branched-chain amino acid biosynthesis, also required for maintenance of wild-type mitochond	1	GFSPVFKDLTHVE	3.60249e-07	68.369	_TLYFSHGFSPVFK(ac)DLTHVEPPK_	TLYFSHGFSPVFK(1)DLTHVEPPK	4	647.835	1.1781	5.7631	1.0044
1645	41	41	YPL225W	YPL225W	>YPL225W YPL225W SGDID:S000006146, Chr XVI from 126006-126446, Verified ORF, Protein of unknown function that may interact with ribosomes, based on co-purification experiments; green fluorescent protein (GFP)-fusion protein localizes to the cytoplasm	1	TSVPGSKLRLTKF	2.74951e-05	68.44	_LLTSVPGSK(ac)LR_	LLTSVPGSK(1)LR	2	606.869	0.8438	3.8297	1.1457
1129	74	74	YLR075W	YLR075W	>YLR075W RPL10 SGDID:S000004065, Chr XII from 282928-283593, Verified ORF, Protein component of the large (60S) ribosomal subunit, responsible for joining the 40S and 60S subunits; regulates translation initiation; has similarity to rat L10 ribosomal prot	1	ARICANKYMTTVS	0.00167959	68.809	_ICANK(ac)YM(ox)TTVSGR_	ICANK(1)YMTTVSGR	2	779.871	1.2299
1533	39	39	YOR063W	YOR063W	>YOR063W RPL3 SGDID:S000005589, Chr XV from 444688-445851, Verified ORF, Protein component of the large (60S) ribosomal subunit, has similarity to E. coli L3 and rat L3 ribosomal proteins; involved in the replication and maintenance of killer double stran	1	PKDDRSKPVALTS	1.98516e-05	68.809	_SK(ac)PVALTSFLGYK_	SK(1)PVALTSFLGYK	2	726.908	-0.44316	0.90838	1.2703
1593	260	260	YOR374W	YOR374W	>YOR374W ALD4 SGDID:S000005901, Chr XV from 1039838-1041397, Verified ORF, Mitochondrial aldehyde dehydrogenase, required for growth on ethanol and conversion of acetaldehyde to acetate; phosphorylated; activity is K+ dependent; utilizes NADP+ or NAD+ equ	1	AITNHPKIKKVAF	1.98516e-05	68.809	_IVGEAITNHPK(ac)IK_	IVGEAITNHPK(1)IK	3	487.952	-0.07171	8.2159	0.68066
609	301	301	YFL022C	YFL022C	>YFL022C FRS2 SGDID:S000001872, Chr VI from 95008-93497, reverse complement, Verified ORF, Alpha subunit of cytoplasmic phenylalanyl-tRNA synthetase, forms a tetramer with Frs1p to form active enzyme; evolutionarily distant from mitochondrial phenylalanyl	1	TYMDNIKAVHEQG	5.86449e-06	68.83	_TYM(ox)DNIK(ac)AVHEQGR_	TYMDNIK(1)AVHEQGR	3	573.942	-0.11895	1.6286	1.9025
1349	149;149	149	YMR242C;YOR312C	YMR242C	>YMR242C RPL20A SGDID:S000004855, Chr XIII from 754219-754219,753741-753224, reverse complement, Verified ORF, Protein component of the large (60S) ribosomal subunit, nearly identical to Rpl20Bp and has similarity to rat L18a ribosomal protein;>YOR312C R	1	FLTKDLKFPLPHR	0.00100258	68.846	_DLK(ac)FPLPHR_	DLK(1)FPLPHR	3	388.889	-0.62716	0.83348	0.51028
177	64	64	YBR106W	YBR106W	>YBR106W PHO88 SGDID:S000000310, Chr II from 452652-453218, Verified ORF, Probable membrane protein, involved in phosphate transport; pho88 pho86 double null mutant exhibits enhanced synthesis of repressible acid phosphatase at high inorganic phosphate co	1	NDMTTMKYVEPGN	2.98483e-07	68.88	_NDMTTMK(ac)YVEPGNAMSGEGEK_	NDMTTMK(1)YVEPGNAMSGEGEK	3	777.669	-1.3472	2.2672	0.932
1700	178	178	YPR191W	YPR191W	>YPR191W QCR2 SGDID:S000006395, Chr XVI from 919377-920483, Verified ORF, Subunit 2 of the ubiquinol cytochrome-c reductase complex, which is a component of the mitochondrial inner membrane electron transport chain; phosphorylated; transcription is regula	1	IKDFADKVYTKEN	0.000479731	68.893	_DFADK(ac)VYTK_	DFADK(1)VYTK	2	564.782	0.4781	5.0753	1.2637
148	169	169	YBR035C	YBR035C	>YBR035C PDX3 SGDID:S000000239, Chr II from 306955-306269, reverse complement, Verified ORF, Pyridoxine (pyridoxamine) phosphate oxidase, has homologs in E. coli and Myxococcus xanthus; transcription is under the general control of nitrogen metabolism	1	LDELTQKNTERFK	9.68463e-07	68.919	_NREELDELTQK(ac)NTER_	NREELDELTQK(1)NTER	3	639.648	0.88262	2.3825	0.66655
345	181	181	YDL135C	YDL135C	>YDL135C RDI1 SGDID:S000002294, Chr IV from 219288-218680, reverse complement, Verified ORF, Rho GDP dissociation inhibitor involved in the localization and regulation of Cdc42p	1	NYSAVSKFIDDDK	6.23981e-06	68.919	_GNYSAVSK(ac)FIDDDK_	GNYSAVSK(1)FIDDDK	2	800.878	0.41389	2.9191	1.1708
484	312;312	312	YDR385W;YOR133W	YDR385W	>YDR385W EFT2 SGDID:S000002793, Chr IV from 1243223-1245751, Verified ORF, Elongation factor 2 (EF-2), also encoded by EFT1; catalyzes ribosomal translocation during protein synthesis; contains diphthamide, the unique posttranslationally modified histidin	0.999118	VLKGDEKDLEGKA	9.68463e-07	68.919	_LEIVLKGDEK(ac)DLEGK_	LEIVLK(0.001)GDEK(0.999)DLEGK	3	576.652	1.4063	1.3626	0.58775
1076	84	84	YKR049C	YKR049C	>YKR049C FMP46 SGDID:S000001757, Chr XI from 526873-526472, reverse complement, Verified ORF, Putative redox protein containing a thioredoxin fold; the authentic, non-tagged protein is detected in highly purified mitochondria in high-throughput studies	1	DSVLKYKHTDPTF	5.78016e-06	68.944	_YK(ac)HTDPTFGM(ox)DLQK_	YK(1)HTDPTFGMDLQK	3	580.275	-1.2974	31.507	1.2447
0	229	229	CON__P02768-1	CON__P02768-1	>P02768-1 SWISS-PROT:P02768-1 Tax_Id=9606 Gene_Symbol=ALB Isoform 1 of Serum albumin precursor	1	KCASLQKFGERAF	0.00285059	69.01	_CASLQK(ac)FGER_	CASLQK(1)FGER	2	619.303	-0.2135
700	335	335	YGL253W	YGL253W	>YGL253W HXK2 SGDID:S000003222, Chr VII from 23935-25395, Verified ORF, Hexokinase isoenzyme 2 that catalyzes phosphorylation of glucose in the cytosol; predominant hexokinase during growth on glucose; functions in the nucleus to repress expression of HXK	0.5	KNQDLSKFDKPFV	8.29176e-07	69.148	_NQDLSK(ac)FDKPFVM(ox)DTSYPAR_	NQDLSK(0.5)FDK(0.5)PFVMDTSYPAR	3	806.386	-0.19835	2.6435	1.002
701	338	338	YGL253W	YGL253W	>YGL253W HXK2 SGDID:S000003222, Chr VII from 23935-25395, Verified ORF, Hexokinase isoenzyme 2 that catalyzes phosphorylation of glucose in the cytosol; predominant hexokinase during growth on glucose; functions in the nucleus to repress expression of HXK	0.5	DLSKFDKPFVMDT	8.29176e-07	69.148	_NQDLSK(ac)FDKPFVM(ox)DTSYPAR_	NQDLSK(0.5)FDK(0.5)PFVMDTSYPAR	3	806.386	-0.19835	2.6435	1.002
810	171	171	YHL021C	YHL021C	>YHL021C AIM17 SGDID:S000001013, Chr VIII from 65856-64459, reverse complement, Verified ORF, Putative protein of unknown function; the authentic, non-tagged protein is detected in highly purified mitochondria in high-throughput studies; null mutant displ	1	NEFIDPKDDSKLF	1.96735e-08	69.188	_DLLSVSYNEFIDPK(ac)DDSK_	DLLSVSYNEFIDPK(1)DDSK	3	709.676	0.93772	11.3	0.73914
417	125;125	125	YDR099W;YER177W	YER177W	>YDR099W BMH2 SGDID:S000002506, Chr IV from 653605-654426, Verified ORF, 14-3-3 protein, minor isoform; controls proteome at post-transcriptional level, binds proteins and DNA, involved in regulation of many processes including exocytosis, vesicle transpo	1	SKVFYYKMKGDYH	0.00534866	69.344	_VFYYK(ac)MK_	VFYYK(1)MK	2	510.765	1.4498	2.2605	0.74891
160	655	655	YBR081C	YBR081C	>YBR081C SPT7 SGDID:S000000285, Chr II from 405245-401247, reverse complement, Verified ORF, Subunit of the SAGA transcriptional regulatory complex, involved in proper assembly of the complex; also present as a C-terminally truncated form in the SLIK/SALS	1	EIKENGKNEEQDM	3.43609e-06	69.398	_ENGK(ac)NEEQDMVEESSK(ac)TEDSSK_	ENGK(1)NEEQDMVEESSK(1)TEDSSK	3	862.033	-2.6614
1537	220	220	YOR136W	YOR136W	>YOR136W IDH2 SGDID:S000005662, Chr XV from 580251-581360, Verified ORF, Subunit of mitochondrial NAD(+)-dependent isocitrate dehydrogenase, which catalyzes the oxidation of isocitrate to alpha-ketoglutarate in the TCA cycle; phosphorylated	1	LFVNVAKELSKEY	2.48336e-07	69.485	_LADGLFVNVAK(ac)ELSK_	LADGLFVNVAK(1)ELSK	2	823.462	-0.20664	6.4482	0.39752
849	105	105	YHR174W	YHR174W	>YHR174W ENO2 SGDID:S000001217, Chr VIII from 451327-452640, Verified ORF, Enolase II, a phosphopyruvate hydratase that catalyzes the conversion of 2-phosphoglycerate to phosphoenolpyruvate during glycolysis and the reverse reaction during gluconeogenesis	1	GTANKSKLGANAI	1.56379e-08	69.522	_SK(ac)LGANAILGVSM(ox)AAAR_	SK(1)LGANAILGVSMAAAR	2	844.462	-0.80026	1.4497	1.0674
1167	93	93	YLR259C	YLR259C	>YLR259C HSP60 SGDID:S000004249, Chr XII from 665004-663286, reverse complement, Verified ORF, Tetradecameric mitochondrial chaperonin required for ATP-dependent folding of precursor polypeptides and complex assembly; prevents aggregation and mediates pro	0.991441	FENMGAKLLQEVA	6.0846e-08	69.522	_DKFENMGAK(ac)LLQEVASK_	DK(0.009)FENMGAK(0.991)LLQEVASK	3	650.672	0.90507	6.3103	5.7801
1356	397	397	YMR257C	YMR257C	>YMR257C PET111 SGDID:S000004870, Chr XIII from 782030-779628, reverse complement, Verified ORF, Mitochondrial translational activator specific for the COX2 mRNA; located in the mitochondrial inner membrane	1	LKVILEKIQRDND	0.000786159	69.628	_VILEK(ac)IQR_	VILEK(1)IQR	2	520.827	-0.37949	2.3406	0.15097
1539	26	26	YOR142W	YOR142W	>YOR142W LSC1 SGDID:S000005668, Chr XV from 593058-594047, Verified ORF, Alpha subunit of succinyl-CoA ligase, which is a mitochondrial enzyme of the TCA cycle that catalyzes the nucleotide-dependent conversion of succinyl-CoA to succinate; phosphorylated	1	ESIPYDKTIKNLL	0.000154667	69.672	_ESIPYDK(ac)TIK_	ESIPYDK(1)TIK	2	618.33	0.20378	5.3544	0.97785
448	22	22	YDR224C	YDR224C	>YDR224C HTB1 SGDID:S000002632, Chr IV from 914709-914314, reverse complement, Verified ORF, Histone H2B, core histone protein required for chromatin assembly and chromosome function; nearly identical to HTB2; Rad6p-Bre1p-Lge1p mediated ubiquitination reg	1	EKKPAAKKTSTST	0.00120698	69.716	_PAAK(ac)K(ac)TSTSTDGK_	PAAK(1)K(1)TSTSTDGK	2	688.357	0.31327
449	23	23	YDR224C	YDR224C	>YDR224C HTB1 SGDID:S000002632, Chr IV from 914709-914314, reverse complement, Verified ORF, Histone H2B, core histone protein required for chromatin assembly and chromosome function; nearly identical to HTB2; Rad6p-Bre1p-Lge1p mediated ubiquitination reg	1	KKPAAKKTSTSTD	0.00120698	69.716	_PAAK(ac)K(ac)TSTSTDGK_	PAAK(1)K(1)TSTSTDGK	2	688.357	0.31327
34	69	69	YAL005C	YAL005C	>YAL005C SSA1 SGDID:S000000004, Chr I from 141433-139505, reverse complement, Verified ORF, ATPase involved in protein folding and nuclear localization signal (NLS)-directed nuclear transport; member of heat shock protein 70 (HSP70) family; forms a chaper	1	NTVFDAKRLIGRN	1.40935e-07	69.729	_NQAAM(ox)NPSNTVFDAK(ac)R_	NQAAMNPSNTVFDAK(1)R	3	607.956	-0.091669	0.18415	0.75378
1514	224	224	YOR023C	YOR023C	>YOR023C AHC1 SGDID:S000005549, Chr XV from 377712-376012, reverse complement, Verified ORF, Subunit of the Ada histone acetyltransferase complex, required for structural integrity of the complex	0.990076	YRLTGSKSLSEAI	5.87167e-08	69.782	_LTGSK(ac)SLSEAITKPTPVSLPHSNSDGISSPR_	LTGSK(0.99)SLSEAITK(0.01)PTPVSLPHSNSDGISSPR	4	802.173	-0.37181
1380	160	160	YNL062C	YNL062C	>YNL062C GCD10 SGDID:S000005006, Chr XIV from 510214-508778, reverse complement, Verified ORF, Subunit of tRNA (1-methyladenosine) methyltransferase with Gcd14p, required for the modification of the adenine at position 58 in tRNAs, especially tRNAi-Met; f	1	SKEIIDKIIKSHK	0.000992276	69.954	_EIIDK(ac)IIK_	EIIDK(1)IIK	2	507.316	-0.52391	0.35164	0.036146
744	391	391	YGR155W	YGR155W	>YGR155W CYS4 SGDID:S000003387, Chr VII from 798548-800071, Verified ORF, Cystathionine beta-synthase, catalyzes synthesis of cystathionine from serine and homocysteine, the first committed step in cysteine biosynthesis; responsible for hydrogen sulfide g	1	KVTDVIKILKDNG	0.000451388	70.028	_VTDVIK(ac)ILK_	VTDVIK(1)ILK	2	535.845	0.47451	2.5944	0.3176
129	199	199	YBR011C	YBR011C	>YBR011C IPP1 SGDID:S000000215, Chr II from 257973-257110, reverse complement, Verified ORF, Cytoplasmic inorganic pyrophosphatase (PPase), homodimer that catalyzes the rapid exchange of oxygens from Pi with water, highly expressed and essential for viabi	0.956049	YKIPDGKPENQFA	7.80012e-07	70.094	_IYKIPDGK(ac)PENQFAFSGEAK_	IYK(0.044)IPDGK(0.956)PENQFAFSGEAK	3	761.055	-0.12976	4.4386	1.4108
190	62;62	62	YBR118W;YPR080W	YBR118W	>YBR118W TEF2 SGDID:S000000322, Chr II from 477665-479041, Verified ORF, Translational elongation factor EF-1 alpha; also encoded by TEF1; functions in the binding reaction of aminoacyl-tRNA (AA-tRNA) to ribosomes;>YPR080W TEF1 SGDID:S000006284, Chr XVI	1	YAWVLDKLKAERE	0.000449595	70.1	_YAWVLDK(ac)LK_	YAWVLDK(1)LK	2	589.334	-0.46643	0.80697	0.39123
1306	107	107	YMR116C	YMR116C	>YMR116C ASC1 SGDID:S000004722, Chr XIII from 500687-500151,499877-499455, reverse complement, Verified ORF, G-protein beta subunit and guanine nucleotide dissociation inhibitor for Gpa2p; ortholog of RACK1 that inhibits translation; core component of the	1	QRFVGHKSDVMSV	2.07921e-07	70.197	_FVGHK(ac)SDVM(ox)SVDIDK_	FVGHK(1)SDVMSVDIDK	3	578.95	0.015365	0.8848	0.80898
54	281	281	YAL038W	YAL038W	>YAL038W CDC19 SGDID:S000000036, Chr I from 71787-73289, Verified ORF, Pyruvate kinase, functions as a homotetramer in glycolysis to convert phosphoenolpyruvate to pyruvate, the input for aerobic (TCA cycle) or anaerobic (glucose fermentation) respiration	1	EVLAVQKKLIAKS	0.000970318	70.235	_GDLGIEIPAPEVLAVQK(ac)K_	GDLGIEIPAPEVLAVQK(1)K	2	960.046	0.16614
865	26	26	YHR193C	YHR193C	>YHR193C EGD2 SGDID:S000001236, Chr VIII from 488236-487712, reverse complement, Verified ORF, Alpha subunit of the heteromeric nascent polypeptide-associated complex (NAC) involved in protein sorting and translocation, associated with cytoplasmic ribosom	1	ARELIGKLGLKQI	0.000445706	70.256	_ELIGK(ac)LGLK_	ELIGK(1)LGLK	2	506.824	0.45784	0.87762	1.2115
987	90	90	YKL013C	YKL013C	>YKL013C ARC19 SGDID:S000001496, Chr XI from 417666-417151, reverse complement, Verified ORF, Subunit of the ARP2/3 complex, which is required for the motility and integrity of cortical actin patches	1	EQILVHKFTRFLE	4.36308e-07	70.281	_QADEIEQILVHK(ac)FTR_	QADEIEQILVHK(1)FTR	3	623.667	0.5407	1.42	1.1209
1342	76	76	YMR205C	YMR205C	>YMR205C PFK2 SGDID:S000004818, Chr XIII from 674765-671886, reverse complement, Verified ORF, Beta subunit of heterooctameric phosphofructokinase involved in glycolysis, indispensable for anaerobic growth, activated by fructose-2,6-bisphosphate and AMP,	1	NVEAHLKELNSIT	0.000678127	70.281	_NVEAHLK(ac)ELNSITK_	NVEAHLK(1)ELNSITK	3	546.633	1.1265
1674	103	103	YPR022C	YPR022C	>YPR022C YPR022C SGDID:S000006226, Chr XVI from 607309-603908, reverse complement, Uncharacterized ORF, Putative protein of unknown function; green fluorescent protein (GFP)-fusion protein localizes to both the cytoplasm and the nucleus and is induced in	1	RLSRPSKDQISSS	0.00183923	70.281	_LSRPSK(ac)DQISSSNK_	LSRPSK(1)DQISSSNK	3	530.281	-0.21689
1646	240	240	YPL228W	YPL228W	>YPL228W CET1 SGDID:S000006149, Chr XVI from 118382-120031, Verified ORF, Beta (RNA 5'-triphosphatase) subunit of the mRNA capping enzyme, a heterodimer (the other subunit is CEG1, a guanylyltransferase) involved in adding the 5' cap to mRNA; the mammalia	0.866757	ASSKPSKYRNVPI	6.02156e-08	70.335	_DLEVLNEISASSKPSK(ac)YR_	DLEVLNEISASSK(0.133)PSK(0.867)YR	3	693.364	1.3747	1.2161	0.62851
1704	173	173	YPR191W	YPR191W	>YPR191W QCR2 SGDID:S000006395, Chr XVI from 919377-920483, Verified ORF, Subunit 2 of the ubiquinol cytochrome-c reductase complex, which is a component of the mitochondrial inner membrane electron transport chain; phosphorylated; transcription is regula	1	VSLQDIKDFADKV	3.95079e-05	70.373	_VSLQDIK(ac)DFADK_	VSLQDIK(1)DFADK	2	710.87	-0.7736	8.89	1.9873
1189	510	510	YLR304C	YLR304C	>YLR304C ACO1 SGDID:S000004295, Chr XII from 737550-735214, reverse complement, Verified ORF, Aconitase, required for the tricarboxylic acid (TCA) cycle and also independently required for mitochondrial genome maintenance; phosphorylated; component of the	1	FNPLTDKLKDKDG	0.000442141	70.399	_FNPLTDK(ac)LK_	FNPLTDK(1)LK	2	559.316	0.32981	4.7532	0.39166
419	521	521	YDR145W	YDR145W	>YDR145W TAF12 SGDID:S000002552, Chr IV from 746736-748355, Verified ORF, Subunit (61/68 kDa) of TFIID and SAGA complexes, involved in RNA polymerase II transcription initiation and in chromatin modification, similar to histone H2A	1	QSITSDKVAAAKN	1.5842e-05	70.412	_LQSITSDK(ac)VAAAK_	LQSITSDK(1)VAAAK	2	687.385	0.78724	0.53156	0.1248
1022	233	233	YKL085W	YKL085W	>YKL085W MDH1 SGDID:S000001568, Chr XI from 278767-279771, Verified ORF, Mitochondrial malate dehydrogenase, catalyzes interconversion of malate and oxaloacetate; involved in the tricarboxylic acid (TCA) cycle; phosphorylated	1	GGDEVVKAKNGAG	3.92646e-05	70.412	_IQFGGDEVVK(ac)AK_	IQFGGDEVVK(1)AK	3	444.91	0.09239	3.2935	0.85893
1207	129	129	YLR354C	YLR354C	>YLR354C TAL1 SGDID:S000004346, Chr XII from 837356-836349, reverse complement, Verified ORF, Transaldolase, enzyme in the non-oxidative pentose phosphate pathway; converts sedoheptulose 7-phosphate and glyceraldehyde 3-phosphate to erythrose 4-phosphate	1	KARHIIKLFEQEG	1.5777e-05	70.438	_HIIK(ac)LFEQEGVSK_	HIIK(1)LFEQEGVSK	3	523.959	1.1613	2.0402	0.96188
337	168	168	YDL120W	YDL120W	>YDL120W YFH1 SGDID:S000002278, Chr IV from 245923-246447, Verified ORF, Mitochondrial matrix iron chaperone; oxidizes and stores iron; interacts with Isu1p to promote Fe-S cluster assembly; mutation results in multiple Fe/S-dependent enzyme deficiencies;	1	LTEEVEKAISKSQ	2.12303e-07	70.529	_LTDILTEEVEK(ac)AISK_	LTDILTEEVEK(1)AISK	2	865.975	0.5187	6.1023	0.77826
868	233;233	233	YHR203C;YJR145C	YHR203C	>YHR203C RPS4B SGDID:S000001246, Chr VIII from 505530-505517,505247-504476, reverse complement, Verified ORF, Protein component of the small (40S) ribosomal subunit; identical to Rps4Ap and has similarity to rat S4 ribosomal protein;>YJR145C RPS4A SGDID:	1	VIGEQGKPYISLP	1.08546e-07	70.555	_LNNVFVIGEQGK(ac)PYISLPK_	LNNVFVIGEQGK(1)PYISLPK	2	1079.6	-0.10665	1.5006	0.79056
1055	489	489	YKL182W	YKL182W	>YKL182W FAS1 SGDID:S000001665, Chr XI from 100676-106831, Verified ORF, Beta subunit of fatty acid synthetase, which catalyzes the synthesis of long-chain saturated fatty acids; contains acetyltransacylase, dehydratase, enoyl reductase, malonyl transacyl	1	IIRLPVKWETTTQ	3.79664e-05	70.622	_LPVK(ac)WETTTQFK_	LPVK(1)WETTTQFK	2	760.411	-0.14164	1.0767	1.5142
1386	123	123	YNL071W	YNL071W	>YNL071W LAT1 SGDID:S000005015, Chr XIV from 491525-492973, Verified ORF, Dihydrolipoamide acetyltransferase component (E2) of pyruvate dehydrogenase complex, which catalyzes the oxidative decarboxylation of pyruvate to acetyl-CoA	1	PAFKDFKLEDSGS	3.79664e-05	70.622	_DFK(ac)LEDSGSDSK_	DFK(1)LEDSGSDSK	2	685.31	0.20636	6.112	0.83169
434	45	45	YDR158W	YDR158W	>YDR158W HOM2 SGDID:S000002565, Chr IV from 770355-771452, Verified ORF, Aspartic beta semi-aldehyde dehydrogenase, catalyzes the second step in the common pathway for methionine and threonine biosynthesis; expression regulated by Gcn4p and the general co	1	SRSAGKKYVDAVN	0.00107045	70.908	_K(ac)YVDAVNWK_	K(1)YVDAVNWK	2	582.806	0.34476	1.7284	1.3569
1381	169	169	YNL069C	YNL069C	>YNL069C RPL16B SGDID:S000005013, Chr XIV from 495003-494976,494526-493958, reverse complement, Verified ORF, N-terminally acetylated protein component of the large (60S) ribosomal subunit, binds to 5.8 S rRNA; has similarity to Rpl16Ap, E. coli L13 and r	1	SAEYYAKKRAFTK	0.00191634	70.919	_SAEYYAK(ac)K_	SAEYYAK(1)K	2	501.251	0.8999	1.2233	0.59116
264	116	116	YCL061C	YCL061C	>YCL061C MRC1 SGDID:S000000566, Chr III from 22106-18816, reverse complement, Verified ORF, S-phase checkpoint protein required for DNA replication; interacts with and stabilizes Pol2p at stalled replication forks during stress, where it forms a pausing c	1	DNSYSEKNVSSSF	0.000379111	70.942	_DNSYSEK(ac)NVSSSFTQTQR_	DNSYSEK(1)NVSSSFTQTQR	3	707.322	0.18428
663	55	55	YGL103W	YGL103W	>YGL103W RPL28 SGDID:S000003071, Chr VII from 310970-311018,311530-311930, Verified ORF, Ribosomal protein of the large (60S) ribosomal subunit, has similarity to E. coli L15 and rat L27a ribosomal proteins; may have peptidyl transferase activity; can mut	1	HPGYFGKVGMRYF	3.59868e-05	70.942	_YHPGYFGK(ac)VGMR_	YHPGYFGK(1)VGMR	2	727.356	-0.6109	0.79065	0.51621
800	242;239	239	YGR256W;YHR183W	YHR183W	>YGR256W GND2 SGDID:S000003488, Chr VII from 1004630-1006108, Verified ORF, 6-phosphogluconate dehydrogenase (decarboxylating), catalyzes an NADPH regenerating reaction in the pentose phosphate pathway; required for growth on D-glucono-delta-lactone;>YHR	0.999983	ITRDILKFDDVDG	1.81563e-07	70.942	_DILK(ac)FDDVDGKPLVEK_	DILK(1)FDDVDGKPLVEK	3	625.003	-1.1584	2.8356	0.86431
995	10	10	YKL016C	YKL016C	>YKL016C ATP7 SGDID:S000001499, Chr XI from 407632-407108, reverse complement, Verified ORF, Subunit d of the stator stalk of mitochondrial F1F0 ATP synthase, which is a large, evolutionarily conserved enzyme complex required for ATP synthesis	1	AKSAANKLDWAKV	0.000141051	70.942	_SAANK(ac)LDWAK_	SAANK(1)LDWAK	2	573.301	1.2876	3.744	1.3718
793	139	139	YGR254W	YGR254W	>YGR254W ENO1 SGDID:S000003486, Chr VII from 1000932-1002245, Verified ORF, Enolase I, a phosphopyruvate hydratase that catalyzes the conversion of 2-phosphoglycerate to phosphoenolpyruvate during glycolysis and the reverse reaction during gluconeogenesis	1	HLADLSKSKTSPY	0.000427696	70.977	_HLADLSK(ac)SK_	HLADLSK(1)SK	2	520.79	1.0907	2.9556	1.0648
1070	479	479	YKR001C	YKR001C	>YKR001C VPS1 SGDID:S000001709, Chr XI from 442365-440251, reverse complement, Verified ORF, Dynamin-like GTPase required for vacuolar sorting; also involved in actin cytoskeleton organization, late Golgi-retention of some proteins, regulating peroxisome	1	ELVRMLKQIISQP	0.000130716	70.977	_M(ox)LK(ac)QIISQPK_	MLK(1)QIISQPK	2	622.358	1.0648	3.6792	0.66878
1323	488;492	488	YMR186W;YPL240C	YMR186W	>YMR186W HSC82 SGDID:S000004798, Chr XIII from 632354-634471, Verified ORF, Cytoplasmic chaperone of the Hsp90 family, redundant in function and nearly identical with Hsp82p, and together they are essential; expressed constitutively at 10-fold higher basa	1	PFLDALKAKNFEV	0.00014067	70.977	_SPFLDALK(ac)AK_	SPFLDALK(1)AK	2	566.324	1.4498	3.6932	0.58684
1496	91	91	YOL109W	YOL109W	>YOL109W ZEO1 SGDID:S000005469, Chr XV from 110297-110638, Verified ORF, Peripheral membrane protein of the plasma membrane that interacts with Mid2p; regulates the cell integrity pathway mediated by Pkc1p and Slt2p; the authentic protein is detected in a	1	SAAVSEKKETKKE	0.000350666	70.977	_QASAAVSEK(ac)K_	QASAAVSEK(1)K	2	530.785	-0.31437	1.3547	0.74015
352	79	79	YDL181W	YDL181W	>YDL181W INH1 SGDID:S000002340, Chr IV from 135180-135437, Verified ORF, Protein that inhibits ATP hydrolysis by the F1F0-ATP synthase; inhibitory function is enhanced by stabilizing proteins Stf1p and Stf2p; has similarity to Stf1p; has a calmodulin-bind	0.999911	IDSLENKIDSMTK	1.52996e-05	71.031	_KIDSLENK(ac)IDSM(ox)TK_	KIDSLENK(1)IDSMTK	3	560.622	0.47061	3.6436	0.97596
858	19	19	YHR179W	YHR179W	>YHR179W OYE2 SGDID:S000001222, Chr VIII from 462502-463704, Verified ORF, Widely conserved NADPH oxidoreductase containing flavin mononucleotide (FMN), homologous to Oye3p with slight differences in ligand binding and catalytic properties; may be involve	1	GDTNLFKPIKIGN	4.70343e-08	71.143	_DFKPQALGDTNLFK(ac)PIK_	DFKPQALGDTNLFK(1)PIK	3	658.695	0.17848	2.3875	1.1455
199	415	415	YBR121C	YBR121C	>YBR121C GRS1 SGDID:S000000325, Chr II from 483361-481358, reverse complement, Verified ORF, Cytoplasmic and mitochondrial glycyl-tRNA synthase that ligates glycine to the cognate anticodon bearing tRNA; transcription termination factor that may interact	1	KLVVRQKLDNPIE	1.8691e-05	71.176	_QK(ac)LDNPIEVTK_	QK(1)LDNPIEVTK	2	663.867	0.8394	2.7557	1.0248
28	528;528	528	YAL005C;YLL024C	YAL005C	>YAL005C SSA1 SGDID:S000000004, Chr I from 141433-139505, reverse complement, Verified ORF, ATPase involved in protein folding and nuclear localization signal (NLS)-directed nuclear transport; member of heat shock protein 70 (HSP70) family; forms a chaper	0.999994	FKEEDEKESQRIA	6.31636e-05	71.555	_FKEEDEK(ac)ESQR_	FKEEDEK(1)ESQR	2	733.842	0.93164	2.8795	0.83468
1137	237	237	YLR129W	YLR129W	>YLR129W DIP2 SGDID:S000004119, Chr XII from 399658-402489, Verified ORF, Nucleolar protein, specifically associated with the U3 snoRNA, part of the large ribonucleoprotein complex known as the small subunit (SSU) processome, required for 18S rRNA biogene	1	LDIENDKMGGKLT	1.74697e-05	71.555	_LDIENDK(ac)M(ox)GGK_	LDIENDK(1)MGGK	2	639.306	1.3975	1.0625	0.37474
474	165	165	YDR381W	YDR381W	>YDR381W YRA1 SGDID:S000002789, Chr IV from 1236551-1236835,1237602-1237997, Verified ORF, RNA binding protein required for export of poly(A)+ mRNA from the nucleus; proposed to couple mRNA export with 3' end processing via its interactions with Mex67p an	1	PNQRPVKSLADRI	0.000655315	71.558	_LNLIVDPNQRPVK(ac)SLADR_	LNLIVDPNQRPVK(1)SLADR	3	697.395	0.77026
575	131	131	YER165W	YER165W	>YER165W PAB1 SGDID:S000000967, Chr V from 510368-512101, Verified ORF, Poly(A) binding protein, part of the 3'-end RNA-processing complex, mediates interactions between the 5' cap structure and the 3' mRNA poly(A) tail, involved in control of poly(A) tai	1	SGNIFIKNLHPDI	1.20291e-08	71.558	_GSGNIFIK(ac)NLHPDIDNK_	GSGNIFIK(1)NLHPDIDNK	3	642.002	0.090063	1.7702	1.5664
1398	165;165	165	YNL096C;YOR096W	YNL096C	>YNL096C RPS7B SGDID:S000005040, Chr XIV from 444317-444174,443828-443400, reverse complement, Verified ORF, Protein component of the small (40S) ribosomal subunit, nearly identical to Rps7Ap; interacts with Kti11p; deletion causes hypersensitivity to zym	1	VQQIDYKLESFQA	0.000241615	71.558	_DVQQIDYK(ac)LESFQAVYNK_	DVQQIDYK(1)LESFQAVYNK	3	744.039	0.13741
1603	213	213	YPL061W	YPL061W	>YPL061W ALD6 SGDID:S000005982, Chr XVI from 432585-434087, Verified ORF, Cytosolic aldehyde dehydrogenase, activated by Mg2+ and utilizes NADP+ as the preferred coenzyme; required for conversion of acetaldehyde to acetate; constitutively expressed; locat	1	YFASLCKKVGIPA	0.000419455	71.601	_PAAVTPLNALYFASLCK(ac)K_	PAAVTPLNALYFASLCK(1)K	3	669.364	0.016167
332	31;31	31	YDL082W;YMR142C	YDL082W	>YDL082W RPL13A SGDID:S000002240, Chr IV from 308424-308427,308793-309388, Verified ORF, Protein component of the large (60S) ribosomal subunit, nearly identical to Rpl13Bp; not essential for viability; has similarity to rat L13 ribosomal protein;>YMR142	1	HFDQAGKKVSRRN	0.00102655	71.614	_VHFDQAGK(ac)K_	VHFDQAGK(1)K	3	357.858	0.29092	0.78458	0.68317
1302	150	150	YMR099C	YMR099C	>YMR099C YMR099C SGDID:S000004705, Chr XIII from 464826-463933, reverse complement, Verified ORF, Glucose-6-phosphate 1-epimerase (hexose-6-phosphate mutarotase), likely involved in carbohydrate metabolism; GFP-fusion protein localizes to both the nucleus	1	ENTSSSKELKFNW	1.72157e-07	71.692	_TAIEVENTSSSK(ac)ELK_	TAIEVENTSSSK(1)ELK	2	839.431	-0.040037	3.6348	1.603
202	23	23	YBR127C	YBR127C	>YBR127C VMA2 SGDID:S000000331, Chr II from 492816-491263, reverse complement, Verified ORF, Subunit B of the eight-subunit V1 peripheral membrane domain of the vacuolar H+-ATPase (V-ATPase), an electrogenic proton pump found throughout the endomembrane s	1	EQGFNVKPRLNYN	0.00113512	72.006	_AVEQGFNVK(ac)PR_	AVEQGFNVK(1)PR	2	643.846	-4.5829
886	262	262	YIL083C	YIL083C	>YIL083C CAB2 SGDID:S000001345, Chr IX from 204650-203553, reverse complement, Verified ORF, Probable phosphopantothenoylcysteine synthetase (PPCS), which catalyzes the second step of coenzyme A biosynthesis from pantothenate; null mutant lethality is com	1	NLDPVPKFLRRLV	1.16457e-05	72.089	_LIVNLDPVPK(ac)FLR_	LIVNLDPVPK(1)FLR	2	783.474	0.28639	3.1968	0.40478
1348	262	262	YMR241W	YMR241W	>YMR241W YHM2 SGDID:S000004854, Chr XIII from 751960-752904, Verified ORF, Mitochondrial DNA-binding protein, component of the mitochondrial nucleoid structure, involved in mtDNA replication and segregation of mitochondrial genomes; member of the mitochon	1	TVGKTFKYIYQSN	2.88841e-05	72.089	_TFK(ac)YIYQSNGLK_	TFK(1)YIYQSNGLK	2	752.396	0.67454	2.9194	1.0836
1360	315	315	YMR301C	YMR301C	>YMR301C ATM1 SGDID:S000004916, Chr XIII from 869626-867554, reverse complement, Verified ORF, Mitochondrial inner membrane ATP-binding cassette (ABC) transporter, exports mitochondrially synthesized precursors of iron-sulfur (Fe/S) clusters to the cytoso	1	KYFNNEKYLADKY	1.57505e-05	72.089	_YFNNEK(ac)YLADK_	YFNNEK(1)YLADK	2	723.849	0.45892	4.6966	1.4926
1371	58	58	YNL015W	YNL015W	>YNL015W PBI2 SGDID:S000004960, Chr XIV from 605386-605613, Verified ORF, Cytosolic inhibitor of vacuolar proteinase B, required for efficient vacuole inheritance; with thioredoxin forms protein complex LMA1, which assists in priming SNARE molecules and p	1	LNKLKEKHNDVIE	3.64012e-06	72.175	_EK(ac)HNDVIENVEEDK_	EK(1)HNDVIENVEEDK	3	580.608	0.69308	7.0431	0.58542
574	1281	1281	YER164W	YER164W	>YER164W CHD1 SGDID:S000000966, Chr V from 505387-509793, Verified ORF, Nucleosome remodeling factor that functions in regulation of transcription elongation; contains a chromo domain, a helicase domain and a DNA-binding domain; component of both the SAGA	0.570992	ADIGSKKLPTGPS	0.000240903	72.184	_SPSADIGSKK(ac)LPTGPSK_	SPSADIGSK(0.429)K(0.571)LPTGPSK	2	856.465	1.0679	0.22972	0.013868
774	80	80	YGR209C	YGR209C	>YGR209C TRX2 SGDID:S000003441, Chr VII from 913232-912918, reverse complement, Verified ORF, Cytoplasmic thioredoxin isoenzyme of the thioredoxin system which protects cells against oxidative and reductive stress, forms LMA1 complex with Pbi2p, acts as a	1	PTLIFYKGGKEVT	3.72967e-08	72.417	_AEVSSMPTLIFYK(ac)GGK_	AEVSSMPTLIFYK(1)GGK	3	590.643	0.4553	0.77583	0.81185
681	106;106	106	YGL147C;YNL067W	YGL147C	>YGL147C RPL9A SGDID:S000003115, Chr VII from 228334-227759, reverse complement, Verified ORF, Protein component of the large (60S) ribosomal subunit, nearly identical to Rpl9Bp and has similarity to E. coli L6 and rat L9 ribosomal proteins;>YNL067W RPL9	1	NVNIVEKDGAKFI	7.51729e-08	72.433	_YVYAHFPINVNIVEK(ac)DGAK_	YVYAHFPINVNIVEK(1)DGAK	3	740.388	-0.027763	2.3398	0.38365
908	52	52	YJL001W	YJL001W	>YJL001W PRE3 SGDID:S000003538, Chr X from 435156-435220,435337-435919, Verified ORF, Beta 1 subunit of the 20S proteasome, responsible for cleavage after acidic residues in peptides	1	ANRVTDKLTRVHD	0.00558753	72.547	_VTDK(ac)LTR_	VTDK(1)LTR	2	437.753	1.4486	0.8326	0.67855
136	286	286	YBR025C	YBR025C	>YBR025C OLA1 SGDID:S000000229, Chr II from 291865-290681, reverse complement, Verified ORF, P-loop ATPase with similarity to human OLA1 and bacterial YchF; identified as specifically interacting with the proteasome; protein levels are induced by hydrogen	1	DAEEELKKLQTIS	1.62893e-05	72.615	_LSHM(ox)SPEDAEEELK(ac)K_	LSHMSPEDAEEELK(1)K	3	600.949	-1.766
786	126	126	YGR254W	YGR254W	>YGR254W ENO1 SGDID:S000003486, Chr VII from 1000932-1002245, Verified ORF, Enolase I, a phosphopyruvate hydratase that catalyzes the conversion of 2-phosphoglycerate to phosphoenolpyruvate during glycolysis and the reverse reaction during gluconeogenesis	1	RAAAAEKNVPLYK	2.53999e-05	72.652	_AAAAEK(ac)NVPLYK_	AAAAEK(1)NVPLYK	2	658.864	1.1215	2.0147	0.58672
1264	124	124	YML081W	YML081W	>YML081W YML081W SGDID:S000004546, Chr XIII from 104777-108532, Uncharacterized ORF, Putative protein of unknown function; green fluorescent protein (GFP)-fusion protein localizes to the nucleus; YML081w is not an essential gene	0.871444	KESINSKDKTEID	9.29786e-05	72.819	_ESINSK(ac)DKTEIDAINDK_	ESINSK(0.871)DK(0.129)TEIDAINDK	3	654.66	-0.27953
1467	159	159	YOL004W	YOL004W	>YOL004W SIN3 SGDID:S000005364, Chr XV from 316939-321549, Verified ORF, Component of the Sin3p-Rpd3p histone deacetylase complex, involved in transcriptional repression and activation of diverse processes, including mating-type switching and meiosis; inv	1	VHTEEPKSYNGLQ	2.17408e-05	72.819	_APVHTEEPK(ac)SYNGLQEEEK_	APVHTEEPK(1)SYNGLQEEEK	3	743.022	1.0962
1488	8	8	YOL086C	YOL086C	>YOL086C ADH1 SGDID:S000005446, Chr XV from 160594-159548, reverse complement, Verified ORF, Alcohol dehydrogenase, fermentative isozyme active as homo- or heterotetramers; required for the reduction of acetaldehyde to ethanol, the last step in the glycol	1	SIPETQKGVIFYE	1.68507e-06	72.819	_(ac)SIPETQK(ac)GVIFYESHGK_	SIPETQK(1)GVIFYESHGK	3	668.674	0.24771	2.4983	0.85369
1152	264	264	YLR216C	YLR216C	>YLR216C CPR6 SGDID:S000004206, Chr XII from 573213-572098, reverse complement, Verified ORF, Peptidyl-prolyl cis-trans isomerase (cyclophilin), catalyzes the cis-trans isomerization of peptide bonds N-terminal to proline residues; binds to Hsp82p and con	1	EKEQIEKINQLKV	0.000120613	72.848	_EQIEK(ac)INQLK_	EQIEK(1)INQLK	2	642.862	0.58317	4.7412	0.74266
515	420	420	YEL058W	YEL058W	>YEL058W PCM1 SGDID:S000000784, Chr V from 43252-44925, Verified ORF, Essential N-acetylglucosamine-phosphate mutase; converts GlcNAc-6-P to GlcNAc-1-P, which is a precursor for the biosynthesis of chitin and for the formation of N-glycosylated mannoprote	1	SELSKSKLNGDTL	1.29544e-05	72.958	_SK(ac)LNGDTLALR_	SK(1)LNGDTLALR	2	615.346	0.53893	0.29463	0.89295
514	86	86	YEL034W	YEL034W	>YEL034W HYP2 SGDID:S000000760, Chr V from 85676-86149, Verified ORF, Translation elongation factor eIF-5A, previously thought to function in translation initiation; similar to and functionally redundant with Anb1p; structural homolog of bacterial EF-P; u	1	MEVPVVKRNEYQL	2.28286e-07	73.11	_KLEDLSPSTHNMEVPVVK(ac)R_	KLEDLSPSTHNMEVPVVK(1)R	4	556.047	0.93138	4.1558	0.71659
91	437	437	YBL024W	YBL024W	>YBL024W NCL1 SGDID:S000000120, Chr II from 172537-174591, Verified ORF, S-adenosyl-L-methionine-dependent tRNA: m5C-methyltransferase, methylates cytosine to m5C at several positions in tRNAs and intron-containing pre-tRNAs; similar to Nop2p and human pr	1	SEGPQTKKIKVEE	5.99268e-05	73.279	_LSSETPALESEGPQTK(ac)K_	LSSETPALESEGPQTK(1)K	2	922.468	0.84602
1618	91	91	YPL106C	YPL106C	>YPL106C SSE1 SGDID:S000006027, Chr XVI from 352272-350191, reverse complement, Verified ORF, ATPase that is a component of the heat shock protein Hsp90 chaperone complex; binds unfolded proteins; member of the heat shock protein 70 (HSP70) family; locali	1	SKHFTSKLVELDD	3.03727e-05	73.386	_HFTSK(ac)LVELDDKK_	HFTSK(1)LVELDDKK	3	534.623	1.3702	2.2027	0.46789
255	193	193	YCL010C	YCL010C	>YCL010C SGF29 SGDID:S000000516, Chr III from 104350-103571, reverse complement, Verified ORF, Probable subunit of SAGA histone acetyltransferase complex	1	PPGFPTKNYPPGT	5.68419e-08	73.464	_ELLLIPPGFPTK(ac)NYPPGTK_	ELLLIPPGFPTK(1)NYPPGTK	3	708.73	0.64888	1.134	0.14729
325	218	218	YDL074C	YDL074C	>YDL074C BRE1 SGDID:S000002232, Chr IV from 326149-324047, reverse complement, Verified ORF, E3 ubiquitin ligase, forms heterodimer with Rad6p to monoubiquinate histone H2B-K123, which is required for the subsequent methylation of histone H3-K4 and H3-K79	1	NIKSGNKDSSAIN	8.52628e-06	73.464	_SGNK(ac)DSSAINGDNTSK_	SGNK(1)DSSAINGDNTSK	2	818.874	-0.1653
1274	425	425	YML126C	YML126C	>YML126C ERG13 SGDID:S000004595, Chr XIII from 20536-19061, reverse complement, Verified ORF, 3-hydroxy-3-methylglutaryl-CoA (HMG-CoA) synthase, catalyzes the formation of HMG-CoA from acetyl-CoA and acetoacetyl-CoA; involved in the second step in mevalon	1	DVQHIIKELDITN	7.53664e-09	73.464	_IVGDVQHIIK(ac)ELDITNK_	IVGDVQHIIK(1)ELDITNK	3	659.705	1.2972	1.9561	0.1829
1689	278	278	YPR074C	YPR074C	>YPR074C TKL1 SGDID:S000006278, Chr XVI from 694835-692793, reverse complement, Verified ORF, Transketolase, similar to Tkl2p; catalyzes conversion of xylulose-5-phosphate and ribose-5-phosphate to sedoheptulose-7-phosphate and glyceraldehyde-3-phosphate	1	VKQLKSKFGFNPD	0.000364715	73.499	_SK(ac)FGFNPDK_	SK(1)FGFNPDK	2	541.269	1.5475	2.2191	0.93528
713	108;108	108	YGR034W;YLR344W	YGR034W	>YGR034W RPL26B SGDID:S000003266, Chr VII from 555816-555834,556312-556676, Verified ORF, Protein component of the large (60S) ribosomal subunit, nearly identical to Rpl26Ap and has similarity to E. coli L24 and rat L26 ribosomal proteins; binds to 5.8S r	1	SKLVITKLHLDKD	0.000629704	73.781	_LVITK(ac)LHLDK_	LVITK(1)LHLDK	3	407.924	-0.65387	0.75772	0.45408
811	460	460	YHL021C	YHL021C	>YHL021C AIM17 SGDID:S000001013, Chr VIII from 65856-64459, reverse complement, Verified ORF, Putative protein of unknown function; the authentic, non-tagged protein is detected in highly purified mitochondria in high-throughput studies; null mutant displ	1	LKFLEEKFPHDK_	0.000110603	73.781	_FLEEK(ac)FPHDK_	FLEEK(1)FPHDK	3	444.559	0.075428	19.331	1.0402
993	34	34	YKL016C	YKL016C	>YKL016C ATP7 SGDID:S000001499, Chr XI from 407632-407108, reverse complement, Verified ORF, Subunit d of the stator stalk of mitochondrial F1F0 ATP synthase, which is a large, evolutionarily conserved enzyme complex required for ATP synthesis	1	TQLSSFKKRNDEA	5.7714e-06	73.834	_ITGSTATQLSSFK(ac)K_	ITGSTATQLSSFK(1)K	2	755.909	-1.4036	2.2411	1.0198
1127	203	203	YLR069C	YLR069C	>YLR069C MEF1 SGDID:S000004059, Chr XII from 273916-271631, reverse complement, Verified ORF, Mitochondrial elongation factor involved in translational elongation	1	RVTFINKMDRMGS	0.000330981	73.841	_VTFINK(ac)M(ox)DR_	VTFINK(1)MDR	2	591.303	1.1013	5.7788	1.5335
828	42	42	YHR037W	YHR037W	>YHR037W PUT2 SGDID:S000001079, Chr VIII from 181970-183697, Verified ORF, Delta-1-pyrroline-5-carboxylate dehydrogenase, nuclear-encoded mitochondrial protein involved in utilization of proline as sole nitrogen source; deficiency of the human homolog cau	1	FRNIDLKDWDLLR	1.00899e-05	73.848	_NIDLK(ac)DWDLLR_	NIDLK(1)DWDLLR	2	721.886	1.283	5.5615	0.93574
1158	401	401	YLR249W	YLR249W	>YLR249W YEF3 SGDID:S000004239, Chr XII from 636782-639916, Verified ORF, Translational elongation factor 3, stimulates the binding of aminoacyl-tRNA (AA-tRNA) to ribosomes by releasing EF-1 alpha from the ribosomal complex; contains two ABC cassettes; bi	1	LHEKKAKDILDEF	0.000393309	73.951	_AK(ac)DILDEFRK_	AK(1)DILDEFRK	3	426.235	0.78292	1.0739	0.61965
945	477	477	YJR016C	YJR016C	>YJR016C ILV3 SGDID:S000003777, Chr X from 466200-464443, reverse complement, Verified ORF, Dihydroxyacid dehydratase, catalyzes third step in the common pathway leading to biosynthesis of branched-chain amino acids	1	GMPEMLKPSSALM	7.56425e-08	74.048	_GAPGM(ox)PEMLK(ac)PSSALM(ox)GYGLGK_	GAPGMPEMLK(1)PSSALMGYGLGK	3	756.035	0.73311	7.1685	2.5524
718	51	51	YGR037C	YGR037C	>YGR037C ACB1 SGDID:S000003269, Chr VII from 559998-559735, reverse complement, Verified ORF, Acyl-CoA-binding protein, transports newly synthesized acyl-CoA esters from fatty acid synthetase (Fas1p-Fas2p) to acyl-CoA-consuming processes	1	PGIFNMKDRYKWE	0.000323535	74.162	_PGIFNM(ox)K(ac)DR_	PGIFNMK(1)DR	2	568.282	-0.48549	1.0317	1.34
809	42	42	YHL020C	YHL020C	>YHL020C OPI1 SGDID:S000001012, Chr VIII from 67453-66239, reverse complement, Verified ORF, Transcriptional regulator of a variety of genes; phosphorylation by protein kinase A stimulates Opi1p function in negative regulation of phospholipid biosynthetic	1	DVSQADKMPASES	1.51468e-12	74.274	_SQPSEDVSQADK(ac)M(ox)PASESSTTPLNILDR_	SQPSEDVSQADK(1)MPASESSTTPLNILDR	3	1021.15	1.5353
954	582	582	YJR045C	YJR045C	>YJR045C SSC1 SGDID:S000003806, Chr X from 521594-519630, reverse complement, Verified ORF, Hsp70 family ATPase, constituent of the import motor component of the Translocase of the Inner Mitochondrial membrane (TIM23 complex); involved in protein transloc	1	FEGKVDKAEAQKV	0.000722104	74.376	_VDK(ac)AEAQK_	VDK(1)AEAQK	2	465.748	0.19162	4.734	0.74781
420	131	131	YDR145W	YDR145W	>YDR145W TAF12 SGDID:S000002552, Chr IV from 746736-748355, Verified ORF, Subunit (61/68 kDa) of TFIID and SAGA complexes, involved in RNA polymerase II transcription initiation and in chromatin modification, similar to histone H2A	1	TRNNSNKFSNMIK	1.06105e-05	74.611	_NNSNK(ac)FSNMIK_	NNSNK(1)FSNMIK	2	669.827	-0.92611	1.5903	0.32626
1616	562	562	YPL106C	YPL106C	>YPL106C SSE1 SGDID:S000006027, Chr XVI from 352272-350191, reverse complement, Verified ORF, ATPase that is a component of the heat shock protein Hsp90 chaperone complex; binds unfolded proteins; member of the heat shock protein 70 (HSP70) family; locali	1	EMLAQDKLVAETE	1.80738e-08	74.618	_ENEM(ox)LAQDK(ac)LVAETEDRK_	ENEMLAQDK(1)LVAETEDRK	3	726.351	0.57353	3.4375	0.68469
1149	126	126	YLR192C	YLR192C	>YLR192C HCR1 SGDID:S000004182, Chr XII from 539591-538794, reverse complement, Verified ORF, Dual function protein involved in translation initiation as a substoichiometric component (eIF3j) of translation initiation factor 3 (eIF3) and required for proc	1	QEEQALKRPAFTK	0.00047081	74.678	_EQEEQALK(ac)RPAFTK_	EQEEQALK(1)RPAFTK	3	572.969	0.84342
1177	84	84	YLR259C	YLR259C	>YLR259C HSP60 SGDID:S000004249, Chr XII from 665004-663286, reverse complement, Verified ORF, Tetradecameric mitochondrial chaperonin required for ATP-dependent folding of precursor polypeptides and complex assembly; prevents aggregation and mediates pro	0.995966	AKSIVLKDKFENM	5.27094e-06	74.769	_SIVLK(ac)DKFENM(ox)GAK_	SIVLK(0.996)DK(0.004)FENMGAK	3	546.624	0.45516	12.848	1.6655
1059	975	975	YKL182W	YKL182W	>YKL182W FAS1 SGDID:S000001665, Chr XI from 100676-106831, Verified ORF, Beta subunit of fatty acid synthetase, which catalyzes the synthesis of long-chain saturated fatty acids; contains acetyltransacylase, dehydratase, enoyl reductase, malonyl transacyl	1	SYSLLDKPDEAIE	5.61422e-08	74.953	_TLSLIQSYSLLDK(ac)PDEAIEK_	TLSLIQSYSLLDK(1)PDEAIEK	3	769.077	-0.17037	3.1389	0.57873
1122	463;463	463	YLR044C;YGR087C	YLR044C	>YLR044C PDC1 SGDID:S000004034, Chr XII from 234082-232391, reverse complement, Verified ORF, Major of three pyruvate decarboxylase isozymes, key enzyme in alcoholic fermentation, decarboxylates pyruvate to acetaldehyde; subject to glucose-, ethanol-, and	1	MIRWGLKPYLFVL	2.52958e-08	75.239	_WGLK(ac)PYLFVLNNDGYTIEK_	WGLK(1)PYLFVLNNDGYTIEK	3	771.404	0.41365	0.70266	1.1535
1620	273	273	YPL106C	YPL106C	>YPL106C SSE1 SGDID:S000006027, Chr XVI from 352272-350191, reverse complement, Verified ORF, ATPase that is a component of the heat shock protein Hsp90 chaperone complex; binds unfolded proteins; member of the heat shock protein 70 (HSP70) family; locali	1	ILTAAEKLKKVLS	0.000319907	75.294	_ILTAAEK(ac)LK_	ILTAAEK(1)LK	2	514.821	-0.25921	1.9923	0.99167
878	77	77	YIL053W	YIL053W	>YIL053W RHR2 SGDID:S000001315, Chr IX from 255113-255865, Verified ORF, Constitutively expressed isoform of DL-glycerol-3-phosphatase; involved in glycerol biosynthesis, induced in response to both anaerobic and, along with the Hor2p/Gpp2p isoform, osmot	1	DEEYVNKLEGEIP	5.00298e-08	75.358	_FAPDFADEEYVNK(ac)LEGEIPEK_	FAPDFADEEYVNK(1)LEGEIPEK	3	828.06	-0.38212	4.1382	0.84861
63	119	119	YAL038W	YAL038W	>YAL038W CDC19 SGDID:S000000036, Chr I from 71787-73289, Verified ORF, Pyruvate kinase, functions as a homotetramer in glycolysis to convert phosphoenolpyruvate to pyruvate, the input for aerobic (TCA cycle) or anaerobic (glucose fermentation) respiration	1	TDDKYAKACDDKI	0.000708588	75.378	_YAK(ac)ACDDK_	YAK(1)ACDDK	2	506.724	1.9618	2.0475	0.90292
1027	85	85	YKL122C	YKL122C	>YKL122C SRP21 SGDID:S000001605, Chr XI from 212642-212139, reverse complement, Verified ORF, Subunit of the signal recognition particle (SRP), which functions in protein targeting to the endoplasmic reticulum membrane; not found in mammalian SRP; forms a	1	TPGKIEKIAQSKK	0.00330842	75.378	_IEK(ac)IAQSK_	IEK(1)IAQSK	2	479.782	-1.5226
1318	437;441	437	YMR186W;YPL240C	YMR186W	>YMR186W HSC82 SGDID:S000004798, Chr XIII from 632354-634471, Verified ORF, Cytoplasmic chaperone of the Hsp90 family, redundant in function and nearly identical with Hsp82p, and together they are essential; expressed constitutively at 10-fold higher basa	1	NRAALAKLLRYNS	0.000708571	75.38	_AALAK(ac)LLR_	AALAK(1)LLR	2	449.298	0.65647	3.4749	0.48265
770	242	242	YGR193C	YGR193C	>YGR193C PDX1 SGDID:S000003425, Chr VII from 885746-884514, reverse complement, Verified ORF, Dihydrolipoamide dehydrogenase (E3)-binding protein (E3BP) of the mitochondrial pyruvate dehydrogenase (PDH) complex, plays a structural role in the complex by b	0.999774	IKPIQLKPKIAEQ	3.66992e-06	75.462	_LDLSNIKPIQLK(ac)PK_	LDLSNIKPIQLK(1)PK	3	550.338	1.2174	5.5533	0.32024
1058	856	856	YKL182W	YKL182W	>YKL182W FAS1 SGDID:S000001665, Chr XI from 100676-106831, Verified ORF, Beta subunit of fatty acid synthetase, which catalyzes the synthesis of long-chain saturated fatty acids; contains acetyltransacylase, dehydratase, enoyl reductase, malonyl transacyl	1	MGEPIHKIATRGV	2.98007e-06	75.462	_SEM(ox)GEPIHK(ac)IATR_	SEMGEPIHK(1)IATR	3	509.593	1.199	0.48491	0.43742
254	202	202	YCL009C	YCL009C	>YCL009C ILV6 SGDID:S000000515, Chr III from 105548-104619, reverse complement, Verified ORF, Regulatory subunit of acetolactate synthase, which catalyzes the first step of branched-chain amino acid biosynthesis; enhances activity of the Ilv2p catalytic s	1	VAEIREKQFHPAN	1.06242e-08	75.463	_EK(ac)QFHPANLPASEVLR_	EK(1)QFHPANLPASEVLR	3	626.667	0.13156	2.1863	1.3855
301	229	229	YCR084C	YCR084C	>YCR084C TUP1 SGDID:S000000680, Chr III from 262449-260308, reverse complement, Verified ORF, General repressor of transcription, forms complex with Cyc8p, involved in the establishment of repressive chromatin structure through interactions with histones	1	TTLPSVKAPESTL	7.25401e-06	75.463	_ETTTLPSVK(ac)APESTLK_	ETTTLPSVK(1)APESTLK	2	872.472	-0.19071
1507	61	61	YOR007C	YOR007C	>YOR007C SGT2 SGDID:S000005533, Chr XV from 339979-338939, reverse complement, Verified ORF, Glutamine-rich cytoplasmic protein of unknown function; contains tetratricopeptide (TPR) repeats, which often mediate protein-protein interactions; has similarity	1	LGKSEFKGQHLAD	2.82641e-09	75.463	_SEFK(ac)GQHLADILNSASR_	SEFK(1)GQHLADILNSASR	3	638.994	-0.06489	2.4856	1.0373
379	88	88	YDR002W	YDR002W	>YDR002W YRB1 SGDID:S000002409, Chr IV from 453043-453648, Verified ORF, Ran GTPase binding protein; involved in nuclear protein import and RNA export, ubiquitin-mediated protein degradation during the cell cycle; shuttles between the nucleus and cytoplas	1	DEEVLYKVRAKLF	2.94215e-06	75.479	_TM(ox)EEDEEVLYK(ac)VR_	TMEEDEEVLYK(1)VR	3	566.935	1.3279	2.6262	0.56896
1011	340	340	YKL060C	YKL060C	>YKL060C FBA1 SGDID:S000001543, Chr XI from 327131-326052, reverse complement, Verified ORF, Fructose 1,6-bisphosphate aldolase, required for glycolysis and gluconeogenesis; catalyzes conversion of fructose 1,6 bisphosphate to glyceraldehyde-3-P and dihyd	1	WVREGEKTMGAKI	0.00031454	75.509	_EGEK(ac)TM(ox)GAK_	EGEK(1)TMGAK	2	504.737	1.086	2.5461	0.98354
329	21	21	YDL076C	YDL076C	>YDL076C RXT3 SGDID:S000002234, Chr IV from 321552-320668, reverse complement, Verified ORF, Subunit of the RPD3L complex; involved in histone deacetylation	1	TQSQIYKLQETLL	3.14396e-05	75.55	_ETQSQIYK(ac)LQETLLNSAR_	ETQSQIYK(1)LQETLLNSAR	2	1082.57	-1.2305
621	145;145	145	YFR031C-A;YIL018W	YFR031C-A	>YFR031C-A RPL2A SGDID:S000002104, Chr VI from 221406-221403,221255-220495, reverse complement, Verified ORF, Protein component of the large (60S) ribosomal subunit, identical to Rpl2Bp and has similarity to E. coli L2 and rat L8 ribosomal proteins;>YIL0	1	HNPDENKTRVRLP	1.97754e-08	75.55	_ASGNYVIIIGHNPDENK(ac)TR_	ASGNYVIIIGHNPDENK(1)TR	3	714.031	-0.18138	0.98294	0.68612
929	80;80	80	YJL136C;YKR057W	YJL136C	>YJL136C RPS21B SGDID:S000003672, Chr X from 157269-157246,156785-156546, reverse complement, Verified ORF, Protein component of the small (40S) ribosomal subunit; nearly identical to Rps21Ap and has similarity to rat S21 ribosomal protein;>YKR057W RPS21	1	QNDGLLKNVWSYS	7.18295e-06	75.574	_LAQNDGLLK(ac)NVWSYSR_	LAQNDGLLK(1)NVWSYSR	3	635.999	-0.14612
1045	574	574	YKL157W	YKL157W	>YKL157W APE2 SGDID:S000001640, Chr XI from 154996-155276,155660-158186, Verified ORF, Aminopeptidase yscII; may have a role in obtaining leucine from dipeptide substrates; sequence coordinates have changed since RT-PCR analysis showed that the adjacent O	1	LSTADVKPDEDKT	2.68992e-06	75.669	_YLSTADVK(ac)PDEDK_	YLSTADVK(1)PDEDK	2	761.867	-1.3383	2.3905	1.459
1100	101	101	YLR008C	YLR008C	>YLR008C PAM18 SGDID:S000003998, Chr XII from 166082-165576, reverse complement, Verified ORF, Constituent of the import motor (PAM complex) component of the Translocase of the Inner Mitochondrial membrane (TIM23 complex); essential J-protein cochaperone	1	STTAFLKGGFDPK	2.68992e-06	75.669	_STTAFLK(ac)GGFDPK_	STTAFLK(1)GGFDPK	2	705.867	0.38162	3.2681	1.4168
53	233	233	YAL038W	YAL038W	>YAL038W CDC19 SGDID:S000000036, Chr I from 71787-73289, Verified ORF, Pyruvate kinase, functions as a homotetramer in glycolysis to convert phosphoenolpyruvate to pyruvate, the input for aerobic (TCA cycle) or anaerobic (glucose fermentation) respiration	1	VLGEQGKDVKIIV	4.14319e-06	75.695	_EVLGEQGK(ac)DVK_	EVLGEQGK(1)DVK	2	622.33	-2.1588	6.7918	0.9612
134	57	57	YBR011C	YBR011C	>YBR011C IPP1 SGDID:S000000215, Chr II from 257973-257110, reverse complement, Verified ORF, Cytoplasmic inorganic pyrophosphatase (PPase), homodimer that catalyzes the rapid exchange of oxygens from Pi with water, highly expressed and essential for viabi	1	PRWTNAKLEITKE	9.00808e-05	75.695	_WTNAK(ac)LEITK_	WTNAK(1)LEITK	2	623.346	1.7234	5.5549	0.60005
1050	1921	1921	YKL182W	YKL182W	>YKL182W FAS1 SGDID:S000001665, Chr XI from 100676-106831, Verified ORF, Beta subunit of fatty acid synthetase, which catalyzes the synthesis of long-chain saturated fatty acids; contains acetyltransacylase, dehydratase, enoyl reductase, malonyl transacyl	1	NFIKLQKIDIIEL	4.14319e-06	75.695	_LQK(ac)IDIIELQK_	LQK(1)IDIIELQK	2	691.916	1.606	3.2896	0.60644
544	276	276	YER073W	YER073W	>YER073W ALD5 SGDID:S000000875, Chr V from 304027-305589, Verified ORF, Mitochondrial aldehyde dehydrogenase, involved in regulation or biosynthesis of electron transport chain components and acetate formation; activated by K+; utilizes NADP+ as the prefe	1	TGRHIMKVAADTV	3.47874e-06	75.819	_HIM(ox)K(ac)VAADTVK_	HIMK(1)VAADTVK	3	424.232	0.3649	41.701	1.0912
1230	299	299	YLR399C	YLR399C	>YLR399C BDF1 SGDID:S000004391, Chr XII from 921596-919536, reverse complement, Verified ORF, Protein involved in transcription initiation at TATA-containing promoters; associates with the basal transcription factor TFIID; contains two bromodomains; corre	1	IHPPKSKDIYPYE	8.87499e-05	75.819	_SK(ac)DIYPYESK_	SK(1)DIYPYESK	2	636.311	1.4443	0.93984	0.03562
243	65	65	YBR249C	YBR249C	>YBR249C ARO4 SGDID:S000000453, Chr II from 717989-716877, reverse complement, Verified ORF, 3-deoxy-D-arabino-heptulosonate-7-phosphate (DAHP) synthase, catalyzes the first step in aromatic amino acid biosynthesis and is feedback-inhibited by tyrosine or	1	IDIITGKDDRVLV	4.23096e-06	76.073	_EAIDIITGK(ac)DDR_	EAIDIITGK(1)DDR	2	694.357	0.34487	0.74155	0.26151
522	109	109	YER014W	YER014W	>YER014W HEM14 SGDID:S000000816, Chr V from 182599-184218, Verified ORF, Protoporphyrinogen oxidase, a mitochondrial enzyme that catalyzes the seventh step in the heme biosynthetic pathway, converting protoporphyrinogen IX to protoporphyrin IX; inhibited	1	GCIADKKFLLDPS	0.000744647	76.143	_K(ac)FLLDPSDK_	K(1)FLLDPSDK	2	552.8	1.4784	5.7599	1.2363
892	133	133	YIL094C	YIL094C	>YIL094C LYS12 SGDID:S000001356, Chr IX from 187629-186514, reverse complement, Verified ORF, Homo-isocitrate dehydrogenase, an NAD-linked mitochondrial enzyme required for the fourth step in the biosynthesis of lysine, in which homo-isocitrate is oxidati	0.877358	KSVEGEKGKPIDM	1.08273e-05	76.151	_SVEGEK(ac)GKPIDM(ox)VIVR_	SVEGEK(0.877)GK(0.123)PIDMVIVR	3	605.661	1.27
1412	15	15	YNL123W	YNL123W	>YNL123W NMA111 SGDID:S000005067, Chr XIV from 394687-397680, Verified ORF, Serine protease and general molecular chaperone; involved in response to heat stress and promotion of apoptosis; may contribute to lipid homeostasis; sequence similarity to the ma	1	KKRDHSKISDGTS	1.74367e-05	76.151	_DHSK(ac)ISDGTSGESSLVK_	DHSK(1)ISDGTSGESSLVK	3	596.959	1.3065	0.30449	0.13054
1341	66	66	YMR205C	YMR205C	>YMR205C PFK2 SGDID:S000004818, Chr XIII from 674765-671886, reverse complement, Verified ORF, Beta subunit of heterooctameric phosphofructokinase involved in glycolysis, indispensable for anaerobic growth, activated by fructose-2,6-bisphosphate and AMP,	1	LLRPDEKINKNVE	9.51949e-06	76.165	_ILLRPDEK(ac)INK_	ILLRPDEK(1)INK	3	460.945	-1.2073	2.4987	1.1679
1426	106	106	YNL178W	YNL178W	>YNL178W RPS3 SGDID:S000005122, Chr XIV from 302682-303404, Verified ORF, Protein component of the small (40S) ribosomal subunit, has apurinic/apyrimidinic (AP) endonuclease activity; essential for viability; has similarity to E. coli S3 and rat S3 riboso	1	AQAESMKFKLLNG	9.0294e-05	76.262	_GLSAVAQAESM(ox)K(ac)FK_	GLSAVAQAESMK(1)FK	2	762.89	-0.371
1469	1440	1440	YOL004W	YOL004W	>YOL004W SIN3 SGDID:S000005364, Chr XV from 316939-321549, Verified ORF, Component of the Sin3p-Rpd3p histone deacetylase complex, involved in transcriptional repression and activation of diverse processes, including mating-type switching and meiosis; inv	1	KKELISKFLDCAV	0.000154167	76.262	_ELISK(ac)FLDCAVGLR_	ELISK(1)FLDCAVGLR	3	554.968	1.4141
1343	190	190	YMR205C	YMR205C	>YMR205C PFK2 SGDID:S000004818, Chr XIII from 674765-671886, reverse complement, Verified ORF, Beta subunit of heterooctameric phosphofructokinase involved in glycolysis, indispensable for anaerobic growth, activated by fructose-2,6-bisphosphate and AMP,	1	TYPSLPKPLNRPQ	2.30797e-09	76.391	_TTDTYPSLPK(ac)PLNRPQK_	TTDTYPSLPK(1)PLNRPQK	3	666.693	-0.8963	2.447	0.82026
1654	1118	1118	YPL231W	YPL231W	>YPL231W FAS2 SGDID:S000006152, Chr XVI from 108652-114315, Verified ORF, Alpha subunit of fatty acid synthetase, which catalyzes the synthesis of long-chain saturated fatty acids; contains beta-ketoacyl reductase and beta-ketoacyl synthase activities; ph	1	NGYNPEKKEMIQE	2.4788e-08	76.391	_LIEPELFNGYNPEK(ac)K_	LIEPELFNGYNPEK(1)K	3	611.652	0.28123	5.3201	0.89208
211	645	645	YBR169C	YBR169C	>YBR169C SSE2 SGDID:S000000373, Chr II from 575991-573910, reverse complement, Verified ORF, Member of the heat shock protein 70 (HSP70) family; may be involved in protein folding; localized to the cytoplasm; highly homologous to the heat shock protein Ss	1	RGRYLAKEEEKRQ	0.000693929	76.465	_YLAK(ac)EEEK_	YLAK(1)EEEK	2	526.269	0.93513	2.322	0.75253
1626	645	645	YPL106C	YPL106C	>YPL106C SSE1 SGDID:S000006027, Chr XVI from 352272-350191, reverse complement, Verified ORF, ATPase that is a component of the heat shock protein Hsp90 chaperone complex; binds unfolded proteins; member of the heat shock protein 70 (HSP70) family; locali	1	RGRYLAKEEEKKQ	0.000693929	76.465	_YLAK(ac)EEEK_	YLAK(1)EEEK	2	526.269	0.93513	2.2901	0.7667
1043	799	799	YKL157W	YKL157W	>YKL157W APE2 SGDID:S000001640, Chr XI from 154996-155276,155660-158186, Verified ORF, Aminopeptidase yscII; may have a role in obtaining leucine from dipeptide substrates; sequence coordinates have changed since RT-PCR analysis showed that the adjacent O	1	GAENYEKVYKIYL	1.44764e-06	76.522	_VGGAENYEK(ac)VYK_	VGGAENYEK(1)VYK	2	699.849	0.042128	6.0722	1.7062
138	238	238	YBR026C	YBR026C	>YBR026C ETR1 SGDID:S000000230, Chr II from 294019-292877, reverse complement, Verified ORF, 2-enoyl thioester reductase, member of the medium chain dehydrogenase/reductase family; localized to in mitochondria, where it has a probable role in fatty acid s	1	ESQNNDKTFAKEV	7.73975e-07	76.588	_VISESQNNDK(ac)TFAK_	VISESQNNDK(1)TFAK	2	811.905	0.42524	5.7833	0.82002
948	22	22	YJR016C	YJR016C	>YJR016C ILV3 SGDID:S000003777, Chr X from 466200-464443, reverse complement, Verified ORF, Dihydroxyacid dehydratase, catalyzes third step in the common pathway leading to biosynthesis of branched-chain amino acids	0.564446	TRCVAKKLNKYSY	1.41158e-06	76.588	_K(ac)LNKYSYIITEPK_	K(0.564)LNK(0.436)YSYIITEPK	3	546.975	0.58045	3.5794	0.97679
1029	537	537	YKL148C	YKL148C	>YKL148C SDH1 SGDID:S000001631, Chr XI from 171134-169212, reverse complement, Verified ORF, Flavoprotein subunit of succinate dehydrogenase (Sdh1p, Sdh2p, Sdh3p, Sdh4p), which couples the oxidation of succinate to the transfer of electrons to ubiquinone	1	NITAVEKTFDDVK	3.90413e-07	76.588	_NITAVEK(ac)TFDDVK_	NITAVEK(1)TFDDVK	2	761.393	0.19779	2.6634	0.35902
1361	84;84	84	YMR303C;YOL086C	YOL086C	>YMR303C ADH2 SGDID:S000004918, Chr XIII from 874336-873290, reverse complement, Verified ORF, Glucose-repressible alcohol dehydrogenase II, catalyzes the conversion of ethanol to acetaldehyde; involved in the production of certain carboxylate esters; reg	1	ENVKGWKIGDYAG	1.05398e-06	76.655	_GWK(ac)IGDYAGIK_	GWK(1)IGDYAGIK	2	625.332	1.3651	3.0271	0.90239
1393	187	187	YNL071W	YNL071W	>YNL071W LAT1 SGDID:S000005015, Chr XIV from 491525-492973, Verified ORF, Dihydrolipoamide acetyltransferase component (E2) of pyruvate dehydrogenase complex, which catalyzes the oxidative decarboxylation of pyruvate to acetyl-CoA	1	KTIALEKGISLKD	1.05398e-06	76.655	_TIALEK(ac)GISLK_	TIALEK(1)GISLK	2	607.871	-0.33543	4.3027	1.0692
408	802	802	YDR074W	YDR074W	>YDR074W TPS2 SGDID:S000002481, Chr IV from 593891-596581, Verified ORF, Phosphatase subunit of the trehalose-6-phosphate synthase/phosphatase complex, which synthesizes the storage carbohydrate trehalose; expression is induced by stress conditions and re	1	ETCWKEKYPDQKN	0.0053513	76.774	_EK(ac)YPDQK_	EK(1)YPDQK	2	475.235	0.063135	3.8959	0.42198
1560	79	79	YOR232W	YOR232W	>YOR232W MGE1 SGDID:S000005758, Chr XV from 774574-775260, Verified ORF, Mitochondrial matrix cochaperone, acts as a nucleotide release factor for Ssc1p in protein translocation and folding; also acts as cochaperone for Ssq1p in folding of Fe-S cluster pr	1	QLSAKTKEASELK	0.000689553	76.827	_TK(ac)EASELK_	TK(1)EASELK	2	474.256	1.0423	1.8423	1.248
176	130	130	YBR096W	YBR096W	>YBR096W YBR096W SGDID:S000000300, Chr II from 436015-436707, Uncharacterized ORF, Putative protein of unknown function; green fluorescent protein (GFP)-fusion protein localizes to the ER	1	NFLKEIKPFQKYS	0.00533856	76.847	_EIK(ac)PFQK_	EIK(1)PFQK	2	466.266	0.95197	7.3449	1.1182
268	193	193	YCR012W	YCR012W	>YCR012W PGK1 SGDID:S000000605, Chr III from 137744-138994, Verified ORF, 3-phosphoglycerate kinase, catalyzes transfer of high-energy phosphoryl groups from the acyl phosphate of 1,3-bisphosphoglycerate to ADP to produce ATP; key enzyme in glycolysis and	1	LLEKELKYFGKAL	0.00533856	76.847	_ELK(ac)YFGK_	ELK(1)YFGK	2	463.753	0.3961	2.5402	0.90523
487	245	245	YDR394W	YDR394W	>YDR394W RPT3 SGDID:S000002802, Chr IV from 1261674-1262960, Verified ORF, One of six ATPases of the 19S regulatory particle of the 26S proteasome involved in the degradation of ubiquitinated substrates; substrate of N-acetyltransferase B	1	GSEFVHKYLGEGP	1.26508e-10	76.85	_VNGSEFVHK(ac)YLGEGPR_	VNGSEFVHK(1)YLGEGPR	3	610.976	-0.26879	3.2146	0.40141
1102	83;83	83	YLR029C;YMR121C	YLR029C	>YLR029C RPL15A SGDID:S000004019, Chr XII from 202591-201977, reverse complement, Verified ORF, Protein component of the large (60S) ribosomal subunit, nearly identical to Rpl15Bp and has similarity to rat L15 ribosomal protein; binds to 5.8 S rRNA;>YMR1	1	KGATYGKPTNQGV	1.26508e-10	76.85	_GATYGK(ac)PTNQGVNELK_	GATYGK(1)PTNQGVNELK	3	573.628	-0.51443	0.62715	0.80511
57	135	135	YAL038W	YAL038W	>YAL038W CDC19 SGDID:S000000036, Chr I from 71787-73289, Verified ORF, Pyruvate kinase, functions as a homotetramer in glycolysis to convert phosphoenolpyruvate to pyruvate, the input for aerobic (TCA cycle) or anaerobic (glucose fermentation) respiration	1	DYKNITKVISAGR	7.83335e-05	76.927	_NITK(ac)VISAGR_	NITK(1)VISAGR	2	550.825	0.34976	1.5791	0.99541
1026	328	328	YKL114C	YKL114C	>YKL114C APN1 SGDID:S000001597, Chr XI from 224099-222996, reverse complement, Verified ORF, Major apurinic/apyrimidinic endonuclease, 3'-repair diesterase involved in repair of DNA damage by oxidation and alkylating agents; also functions as a 3'-5' exon	1	RKEQLDKFEVKQK	0.00930295	76.943	_EQLDK(ac)FEVK_	EQLDK(1)FEVK	2	589.309	0.098231
131	239	239	YBR011C	YBR011C	>YBR011C IPP1 SGDID:S000000215, Chr II from 257973-257110, reverse complement, Verified ORF, Cytoplasmic inorganic pyrophosphatase (PPase), homodimer that catalyzes the rapid exchange of oxygens from Pi with water, highly expressed and essential for viabi	1	GKSSDSKGIDLTN	6.23702e-11	77.045	_SSDSK(ac)GIDLTNVTLPDTPTYSK_	SSDSK(1)GIDLTNVTLPDTPTYSK	3	794.395	-0.51508	3.4948	0.83333
1358	444	444	YMR290C	YMR290C	>YMR290C HAS1 SGDID:S000004903, Chr XIII from 851590-850073, reverse complement, Verified ORF, ATP-dependent RNA helicase; localizes to both the nuclear periphery and nucleolus; highly enriched in nuclear pore complex fractions; constituent of 66S pre-rib	1	YLHQTAKDGYRSY	5.60908e-08	77.068	_SNYYLHQTAK(ac)DGYR_	SNYYLHQTAK(1)DGYR	3	586.613	1.3216	1.5706	0.50351
1345	381	381	YMR217W	YMR217W	>YMR217W GUA1 SGDID:S000004830, Chr XIII from 701789-703366, Verified ORF, GMP synthase, an enzyme that catalyzes the second step in the biosynthesis of GMP from inosine 5'-phosphate (IMP); transcription is not subject to regulation by guanine but is nega	1	PLRELFKDEVRHL	2.02657e-07	77.078	_LIEPLRELFK(ac)DEVR_	LIEPLRELFK(1)DEVR	3	600.34	0.28882	2.7378	0.67361
1337	465;469	465	YMR186W;YPL240C	YMR186W	>YMR186W HSC82 SGDID:S000004798, Chr XIII from 632354-634471, Verified ORF, Cytoplasmic chaperone of the Hsp90 family, redundant in function and nearly identical with Hsp82p, and together they are essential; expressed constitutively at 10-fold higher basa	1	RMPEHQKNIYYIT	1.52551e-12	77.505	_M(ox)PEHQK(ac)NIYYITGESLK_	MPEHQK(1)NIYYITGESLK	3	703.682	-0.1426	2.2284	0.79557
201	298	298	YBR126C	YBR126C	>YBR126C TPS1 SGDID:S000000330, Chr II from 490386-488899, reverse complement, Verified ORF, Synthase subunit of trehalose-6-phosphate synthase/phosphatase complex, which synthesizes the storage carbohydrate trehalose; also found in a monomeric form; expr	1	DRLDYIKGVPQKL	5.91059e-12	77.562	_LDYIK(ac)GVPQK_	LDYIK(1)GVPQK	2	601.843	0.50855	5.2009	0.71838
1126	384	384	YLR058C	YLR058C	>YLR058C SHM2 SGDID:S000004048, Chr XII from 259402-257993, reverse complement, Verified ORF, Cytosolic serine hydroxymethyltransferase, converts serine to glycine plus 5,10 methylenetetrahydrofolate; major isoform involved in generating precursors for pu	1	NSIPGDKSALVPG	1.20097e-10	77.562	_NSIPGDK(ac)SALVPGGVR_	NSIPGDK(1)SALVPGGVR	2	804.939	-0.94436	4.5154	1.0028
374	497;497	497	YDL229W;YNL209W	YDL229W	>YDL229W SSB1 SGDID:S000002388, Chr IV from 44066-45907, Verified ORF, Cytoplasmic ATPase that is a ribosome-associated molecular chaperone, functions with J-protein partner Zuo1p; may be involved in folding of newly-made polypeptide chains; member of the	1	KVTAVEKSTGKSS	7.46008e-05	77.64	_VTAVEK(ac)STGK_	VTAVEK(1)STGK	2	531.295	0.94877	1.6978	0.31185
673	130;130	130	YGL135W;YPL220W	YGL135W	>YGL135W RPL1B SGDID:S000003103, Chr VII from 254646-255299, Verified ORF, N-terminally acetylated protein component of the large (60S) ribosomal subunit, nearly identical to Rpl1Ap and has similarity to E. coli L1 and rat L10a ribosomal proteins; rpl1a r	1	LGPQLSKAGKFPT	9.66501e-07	77.64	_LLGPQLSK(ac)AGK_	LLGPQLSK(1)AGK	2	577.351	-0.24926	2.2186	0.59332
1031	44	44	YKL152C	YKL152C	>YKL152C GPM1 SGDID:S000001635, Chr XI from 164390-163647, reverse complement, Verified ORF, Tetrameric phosphoglycerate mutase, mediates the conversion of 3-phosphoglycerate to 2-phosphoglycerate during glycolysis and the reverse reaction during gluconeo	1	RAGELLKEKKVYP	0.000680663	77.677	_AGELLK(ac)EK_	AGELLK(1)EK	2	465.269	0.8942	2.392	0.97213
1550	206	206	YOR198C	YOR198C	>YOR198C BFR1 SGDID:S000005724, Chr XV from 720066-718654, reverse complement, Verified ORF, Component of mRNP complexes associated with polyribosomes; implicated in secretion and nuclear segregation; multicopy suppressor of BFA (Brefeldin A) sensitivity	1	TQGVYDKRQTLFN	0.00169677	77.677	_TQGVYDK(ac)R_	TQGVYDK(1)R	2	504.759	-0.21934	1.2614	0.60481
684	6	6	YGL148W	YGL148W	>YGL148W ARO2 SGDID:S000003116, Chr VII from 226404-227534, Verified ORF, Bifunctional chorismate synthase and flavin reductase, catalyzes the conversion of 5-enolpyruvylshikimate 3-phosphate (EPSP) to form chorismate, which is a precursor to aromatic ami	1	_MSTFGKLFRVTT	0.000798201	77.732	_(ac)STFGK(ac)LFR_	STFGK(1)LFR	2	520.282	0.064234	0.86811	1.1231
103	82	82	YBL032W	YBL032W	>YBL032W HEK2 SGDID:S000000128, Chr II from 160187-161332, Verified ORF, RNA binding protein involved in the asymmetric localization of ASH1 mRNA; represses translation of ASH1 mRNA, an effect reversed by Yck1p-dependent phosphoryation; regulates telomere	1	KIGISEKVPGCSD	0.000251279	77.894	_IGISEK(ac)VPGCSDR_	IGISEK(1)VPGCSDR	2	730.364	-1.0439	1.2643	0.50224
729	165	165	YGR086C	YGR086C	>YGR086C PIL1 SGDID:S000003318, Chr VII from 650621-649602, reverse complement, Verified ORF, Primary component of eisosomes, which are large immobile cell cortex structures associated with endocytosis; null mutants show activation of Pkc1p/Ypk1p stress r	0.995784	KDPQSPKIEVLEQ	5.39962e-12	78.021	_YKDPQSPK(ac)IEVLEQELVR_	YK(0.004)DPQSPK(0.996)IEVLEQELVR	3	738.399	0.90527	3.1235	1.8088
1648	560	560	YPL231W	YPL231W	>YPL231W FAS2 SGDID:S000006152, Chr XVI from 108652-114315, Verified ORF, Alpha subunit of fatty acid synthetase, which catalyzes the synthesis of long-chain saturated fatty acids; contains beta-ketoacyl reductase and beta-ketoacyl synthase activities; ph	1	ISAQADKQDISSS	1.13575e-10	78.285	_AISAQADK(ac)QDISSSTR_	AISAQADK(1)QDISSSTR	2	860.429	0.36543	1.9786	0.57328
189	55;55	55	YBR118W;YPR080W	YBR118W	>YBR118W TEF2 SGDID:S000000322, Chr II from 477665-479041, Verified ORF, Translational elongation factor EF-1 alpha; also encoded by TEF1; functions in the binding reaction of aminoacyl-tRNA (AA-tRNA) to ribosomes;>YPR080W TEF1 SGDID:S000006284, Chr XVI	1	LGKGSFKYAWVLD	9.18772e-07	78.324	_GSFK(ac)YAWVLDK_	GSFK(1)YAWVLDK	2	678.353	0.31463	1.71	0.13344
925	328	328	YJL060W	YJL060W	>YJL060W BNA3 SGDID:S000003596, Chr X from 323380-324714, Verified ORF, Kynurenine aminotransferase, catalyzes formation of kynurenic acid from kynurenine; potential Cdc28p substrate	1	KIGYFEKMRQEYI	0.000626119	78.334	_IGYFEK(ac)M(ox)R_	IGYFEK(1)MR	2	551.274	0.85953	7.8126	0.52097
363	552	552	YDL185W	YDL185W	>YDL185W TFP1 SGDID:S000002344, Chr IV from 126788-130003, Verified ORF, Subunit A of the eight-subunit V1 peripheral membrane domain of the vacuolar H+-ATPase; protein precursor undergoes self-catalyzed splicing to yield the extein Tfp1p and the intein V	1	TVNLYSKVVRGNG	7.09305e-05	78.342	_TVNLYSK(ac)VVR_	TVNLYSK(1)VVR	2	610.854	1.4636	1.229	9.4658
1010	258	258	YKL060C	YKL060C	>YKL060C FBA1 SGDID:S000001543, Chr XI from 327131-326052, reverse complement, Verified ORF, Fructose 1,6-bisphosphate aldolase, required for glycolysis and gluconeogenesis; catalyzes conversion of fructose 1,6 bisphosphate to glyceraldehyde-3-P and dihyd	1	VGCKEEKPLFLVF	1.34651e-16	78.45	_EEK(ac)PLFLVFHGGSGSTVQEFHTGIDNGVVK_	EEK(1)PLFLVFHGGSGSTVQEFHTGIDNGVVK	3	1090.89	0.56414	0.92488	0.37823
431	21	21	YDR155C	YDR155C	>YDR155C CPR1 SGDID:S000002562, Chr IV from 768998-768510, reverse complement, Verified ORF, Cytoplasmic peptidyl-prolyl cis-trans isomerase (cyclophilin), catalyzes the cis-trans isomerization of peptide bonds N-terminal to proline residues; binds the dr	1	IGRVVFKLYNDIV	5.14728e-07	78.486	_VVFK(ac)LYNDIVPK_	VVFK(1)LYNDIVPK	2	738.927	0.272	3.1456	0.66634
946	546	546	YJR016C	YJR016C	>YJR016C ILV3 SGDID:S000003777, Chr X from 466200-464443, reverse complement, Verified ORF, Dihydroxyacid dehydratase, catalyzes third step in the common pathway leading to biosynthesis of branched-chain amino acids	1	DLLVSDKEMAQRK	1.68436e-07	78.486	_IDLLVSDK(ac)EMAQR_	IDLLVSDK(1)EMAQR	3	520.608	0.20883	5.6138	0.90344
1655	945	945	YPL231W	YPL231W	>YPL231W FAS2 SGDID:S000006152, Chr XVI from 108652-114315, Verified ORF, Alpha subunit of fatty acid synthetase, which catalyzes the synthesis of long-chain saturated fatty acids; contains beta-ketoacyl reductase and beta-ketoacyl synthase activities; ph	1	FTAKLRKELVETS	1.86106e-06	78.486	_LRK(ac)ELVETSEVR_	LRK(1)ELVETSEVR	3	500.951	1.1057	3.9957	0.7462
6	529	529	Q0065	Q0065	>Q0065 AI4 SGDID:S000007264, Chr Mito from 13818-13986,16435-16470,18954-18991,20508-21935, Verified ORF, Endonuclease I-SceII, encoded by a mobile group I intron within the mitochondrial COX1 gene; intron is normally spliced by the BI4p maturase but AI4p	1	KEFYNLKELKAYN	0.00025685	78.556	_EFYNLK(ac)ELK_	EFYNLK(1)ELK	2	613.327	-0.49665	9.403	0.31865
875	177	177	YIL022W	YIL022W	>YIL022W TIM44 SGDID:S000001284, Chr IX from 311163-312458, Verified ORF, Essential component of the Translocase of the Inner Mitochondrial membrane (TIM23 complex); tethers the import motor and regulatory factors (PAM complex) to the translocation channe	1	YGGFITKEQRRLK	6.9303e-05	78.653	_YGGFITK(ac)EQR_	YGGFITK(1)EQR	2	620.82	0.92447	1.7685	2.5052
109	619	619	YBL076C	YBL076C	>YBL076C ILS1 SGDID:S000000172, Chr II from 84259-81041, reverse complement, Verified ORF, Cytoplasmic isoleucine-tRNA synthetase, target of the G1-specific inhibitor reveromycin A	1	PSIVLNKYGADAL	1.41912e-12	78.661	_NYPDPSIVLNK(ac)YGADALR_	NYPDPSIVLNK(1)YGADALR	3	683.353	0.69165	2.7252	0.37859
819	32;32	32	YHL033C;YLL045C	YLL045C	>YHL033C RPL8A SGDID:S000001025, Chr VIII from 36023-35253, reverse complement, Verified ORF, Ribosomal protein L4 of the large (60S) ribosomal subunit, nearly identical to Rpl8Bp and has similarity to rat L7a ribosomal protein; mutation results in decrea	1	LTHSTPKNFGIGQ	6.13305e-06	78.661	_NPLTHSTPK(ac)NFGIGQAVQPK_	NPLTHSTPK(1)NFGIGQAVQPK	3	726.055	-1.9152
1497	54	54	YOL123W	YOL123W	>YOL123W HRP1 SGDID:S000005483, Chr XV from 87844-89448, Verified ORF, Subunit of cleavage factor I, a five-subunit complex required for the cleavage and polyadenylation of pre-mRNA 3' ends; RRM-containing heteronuclear RNA binding protein and hnRNPA/B fa	1	LSSSLNKLNNPNS	2.4765e-20	78.793	_AGSGTSQLDQLAALQALSSSLNK(ac)LNNPNSNNSSSNNSNQDTSSSK_	AGSGTSQLDQLAALQALSSSLNK(1)LNNPNSNNSSSNNSNQDTSSSK	4	1149.04	-0.35434	0.4646	0.14271
1297	355	355	YMR083W	YMR083W	>YMR083W ADH3 SGDID:S000004688, Chr XIII from 434787-435914, Verified ORF, Mitochondrial alcohol dehydrogenase isozyme III; involved in the shuttling of mitochondrial NADH to the cytosol under anaerobic conditions and ethanol production	1	GLSELPKVYDLME	9.93731e-11	79.022	_IVGLSELPK(ac)VYDLM(ox)EK_	IVGLSELPK(1)VYDLMEK	3	631.341	0.95634	7.1492	0.71653
942	230;229	229	YJL200C;YLR304C	YLR304C	>YJL200C ACO2 SGDID:S000003736, Chr X from 58813-56444, reverse complement, Verified ORF, Putative mitochondrial aconitase isozyme; similarity to Aco1p, an aconitase required for the TCA cycle; expression induced during growth on glucose, by amino acid st	1	PKILGVKLTGKLN;PKILGVKLTGKMN	0.000247636	79.16	_ILGVK(ac)LTGK_	ILGVK(1)LTGK	2	485.818	0.46813	4.7168	0.85229
32	106;106	106	YAL005C;YLL024C	YAL005C	>YAL005C SSA1 SGDID:S000000004, Chr I from 141433-139505, reverse complement, Verified ORF, ATPase involved in protein folding and nuclear localization signal (NLS)-directed nuclear transport; member of heat shock protein 70 (HSP70) family; forms a chaper	0.999982	QIQVEFKGETKNF	6.34173e-11	79.311	_LIDVDGKPQIQVEFK(ac)GETK_	LIDVDGKPQIQVEFK(1)GETK	3	729.395	1.9668	1.7799	0.7792
77	22	22	YBL002W	YBL002W	>YBL002W HTB2 SGDID:S000000098, Chr II from 236495-236890, Verified ORF, Histone H2B, core histone protein required for chromatin assembly and chromosome function; nearly identical to HTB1; Rad6p-Bre1p-Lge1p mediated ubiquitination regulates transcription	1	EKKPAAKKTSTSV	0.000337758	79.466	_PAAK(ac)K(ac)TSTSVDGK_	PAAK(1)K(1)TSTSVDGK	2	687.367	-0.19108
79	23	23	YBL002W	YBL002W	>YBL002W HTB2 SGDID:S000000098, Chr II from 236495-236890, Verified ORF, Histone H2B, core histone protein required for chromatin assembly and chromosome function; nearly identical to HTB1; Rad6p-Bre1p-Lge1p mediated ubiquitination regulates transcription	1	KKPAAKKTSTSVD	0.000337758	79.466	_PAAK(ac)K(ac)TSTSVDGK_	PAAK(1)K(1)TSTSVDGK	2	687.367	-0.19108	0.6551	0.78622
375	186	186	YDR002W	YDR002W	>YDR002W YRB1 SGDID:S000002409, Chr IV from 453043-453648, Verified ORF, Ran GTPase binding protein; involved in nuclear protein import and RNA export, ubiquitin-mediated protein degradation during the cell cycle; shuttles between the nucleus and cytoplas	0.996705	SKENADKFKEEFE	1.71398e-06	79.466	_ENADK(ac)FKEEFEK_	ENADK(0.997)FK(0.003)EEFEK	3	519.247	-0.22848	3.011	0.6862
745	224	224	YGR159C	YGR159C	>YGR159C NSR1 SGDID:S000003391, Chr VII from 807661-806417, reverse complement, Verified ORF, Nucleolar protein that binds nuclear localization sequences, required for pre-rRNA processing and ribosome biogenesis	1	NKSYAEKAIQEMQ	0.000118583	79.466	_SYAEK(ac)AIQEMQGK_	SYAEK(1)AIQEMQGK	2	762.872	-0.29914	2.6712	0.35884
1003	111	111	YKL056C	YKL056C	>YKL056C TMA19 SGDID:S000001539, Chr XI from 334559-334056, reverse complement, Verified ORF, Protein that associates with ribosomes; homolog of translationally controlled tumor protein; green fluorescent protein (GFP)-fusion protein localizes to the cyto	0.974818	EVPKFEKGAQTYV	1.52711e-10	79.568	_LQETNPEEVPKFEK(ac)GAQTYVK_	LQETNPEEVPK(0.025)FEK(0.975)GAQTYVK	3	826.423	0.13452	2.8483	0.13302
245	10	10	YBR252W	YBR252W	>YBR252W DUT1 SGDID:S000000456, Chr II from 722606-723049, Verified ORF, dUTPase, catalyzes hydrolysis of dUTP to dUMP and PPi, thereby preventing incorporation of uracil into DNA during replication; critical for the maintenance of genetic stability	1	TSDKVLKIQLRSA	0.00485418	79.597	_VLK(ac)IQLR_	VLK(1)IQLR	2	456.305	0.55922	1.5943	1.0888
355	336	336	YDL185W	YDL185W	>YDL185W TFP1 SGDID:S000002344, Chr IV from 126788-130003, Verified ORF, Subunit A of the eight-subunit V1 peripheral membrane domain of the vacuolar H+-ATPase; protein precursor undergoes self-catalyzed splicing to yield the extein Tfp1p and the intein V	1	MYSVVQKSQHRAH	1.52861e-07	79.633	_ETM(ox)YSVVQK(ac)SQHR_	ETMYSVVQK(1)SQHR	3	550.935	0.44256	2.9994	0.98653
1703	222	222	YPR191W	YPR191W	>YPR191W QCR2 SGDID:S000006395, Chr XVI from 919377-920483, Verified ORF, Subunit 2 of the ubiquinol cytochrome-c reductase complex, which is a component of the mitochondrial inner membrane electron transport chain; phosphorylated; transcription is regula	1	VSKSEPKFFLGEE	4.67131e-07	79.633	_SEPK(ac)FFLGEENR_	SEPK(1)FFLGEENR	2	747.865	-1.3628	4.3399	0.95946
1020	261	261	YKL085W	YKL085W	>YKL085W MDH1 SGDID:S000001568, Chr XI from 278767-279771, Verified ORF, Mitochondrial malate dehydrogenase, catalyzes interconversion of malate and oxaloacetate; involved in the tricarboxylic acid (TCA) cycle; phosphorylated	1	AVLSGFKGERDVI	1.64417e-07	79.639	_FANAVLSGFK(ac)GER_	FANAVLSGFK(1)GER	3	479.921	0.0081723	6.5511	0.66989
1190	316	316	YLR304C	YLR304C	>YLR304C ACO1 SGDID:S000004295, Chr XII from 737550-735214, reverse complement, Verified ORF, Aconitase, required for the tricarboxylic acid (TCA) cycle and also independently required for mitochondrial genome maintenance; phosphorylated; component of the	1	KIADFAKLYHKDL	6.38573e-05	79.693	_IADFAK(ac)LYHK_	IADFAK(1)LYHK	3	416.564	0.27965	5.3189	0.87543
2	401	401	CON__P02769	CON__P02769	>P02769 SWISS-PROT:P02769 (Bos taurus) Bovine serum albumin precursor	1	TVFDKLKHLVDEP	0.00045744	79.744	_LK(ac)HLVDEPQNLIK_	LK(1)HLVDEPQNLIK	3	530.307	-0.37637
1185	638	638	YLR304C	YLR304C	>YLR304C ACO1 SGDID:S000004295, Chr XII from 737550-735214, reverse complement, Verified ORF, Aconitase, required for the tricarboxylic acid (TCA) cycle and also independently required for mitochondrial genome maintenance; phosphorylated; component of the	1	VYTGEYKGVPDTA	7.6685e-06	79.771	_NVYTGEYK(ac)GVPDTAR_	NVYTGEYK(1)GVPDTAR	2	856.418	-0.075149
1168	230	230	YLR259C	YLR259C	>YLR259C HSP60 SGDID:S000004249, Chr XII from 665004-663286, reverse complement, Verified ORF, Tetradecameric mitochondrial chaperonin required for ATP-dependent folding of precursor polypeptides and complex assembly; prevents aggregation and mediates pro	1	YFITDPKSSKVEF	4.83193e-10	79.81	_GFISPYFITDPK(ac)SSK_	GFISPYFITDPK(1)SSK	2	864.946	-1.2953	6.5277	1.9321
830	70	70	YHR039C-A	YHR039C-A	>YHR039C-A VMA10 SGDID:S000002100, Chr VIII from 187672-187670,187507-187166, reverse complement, Verified ORF, Subunit G of the eight-subunit V1 peripheral membrane domain of the vacuolar H+-ATPase (V-ATPase), an electrogenic proton pump found throughout	1	GVGELEKKAEAGV	2.02988e-06	79.82	_NAGGVGELEK(ac)K_	NAGGVGELEK(1)K	2	572.304	1.4518	1.566	1.056
1485	22	22	YOL086C	YOL086C	>YOL086C ADH1 SGDID:S000005446, Chr XV from 160594-159548, reverse complement, Verified ORF, Alcohol dehydrogenase, fermentative isozyme active as homo- or heterotetramers; required for the reduction of acetaldehyde to ethanol, the last step in the glycol	1	HGKLEYKDIPVPK	6.31917e-05	79.82	_LEYK(ac)DIPVPK_	LEYK(1)DIPVPK	2	622.35	0.0088394	2.8999	0.75936
1658	170	170	YPL231W	YPL231W	>YPL231W FAS2 SGDID:S000006152, Chr XVI from 108652-114315, Verified ORF, Alpha subunit of fatty acid synthetase, which catalyzes the synthesis of long-chain saturated fatty acids; contains beta-ketoacyl reductase and beta-ketoacyl synthase activities; ph	1	DSIPMSKTIKDLV	1.44764e-06	79.82	_SLDSIPM(ox)SK(ac)TIK_	SLDSIPMSK(1)TIK	2	689.368	1.8674	2.1727	0.3894
1454	467	467	YNR001C	YNR001C	>YNR001C CIT1 SGDID:S000005284, Chr XIV from 631064-629625, reverse complement, Verified ORF, Citrate synthase, catalyzes the condensation of acetyl coenzyme A and oxaloacetate to form citrate; the rate-limiting enzyme of the TCA cycle; nuclear encoded mi	1	KSFSTEKYKELVK	0.000657367	79.906	_SFSTEK(ac)YK_	SFSTEK(1)YK	2	516.256	0.63238	10.373	1.1917
1281	386	386	YMR033W	YMR033W	>YMR033W ARP9 SGDID:S000004636, Chr XIII from 337787-337816,337903-339276, Verified ORF, Component of both the SWI/SNF and RSC chromatin remodeling complexes; actin-related protein involved in transcriptional regulation	1	ATKKKSKFMTNST	1.24185e-11	79.935	_SK(ac)FM(ox)TNSTAFVPTIEYVQCPTVIK_	SK(1)FMTNSTAFVPTIEYVQCPTVIK	3	940.471	0.37672
1382	11	11	YNL069C	YNL069C	>YNL069C RPL16B SGDID:S000005013, Chr XIV from 495003-494976,494526-493958, reverse complement, Verified ORF, N-terminally acetylated protein component of the large (60S) ribosomal subunit, binds to 5.8 S rRNA; has similarity to Rpl16Ap, E. coli L13 and r	1	VVVIDAKDHLLGR	2.15525e-07	79.97	_(ac)SQPVVVIDAK(ac)DHLLGR_	SQPVVVIDAK(1)DHLLGR	2	916.007	3.5384
147	78	78	YBR035C	YBR035C	>YBR035C PDX3 SGDID:S000000239, Chr II from 306955-306269, reverse complement, Verified ORF, Pyridoxine (pyridoxamine) phosphate oxidase, has homologs in E. coli and Myxococcus xanthus; transcription is under the general control of nitrogen metabolism	1	SRILLFKELDHRG	6.23876e-05	79.974	_ILLFK(ac)ELDHR_	ILLFK(1)ELDHR	3	442.591	1.2028	4.2322	0.78225
600	110	110	YFL018C	YFL018C	>YFL018C LPD1 SGDID:S000001876, Chr VI from 103121-101622, reverse complement, Verified ORF, Dihydrolipoamide dehydrogenase, the lipoamide dehydrogenase component (E3) of the pyruvate dehydrogenase and 2-oxoglutarate dehydrogenase multi-enzyme complexes	1	NVANFQKAKDDAV	6.23876e-05	79.974	_INVANFQK(ac)AK_	INVANFQK(1)AK	2	587.833	-0.14032	4.8054	1.0428
151	148	148	YBR039W	YBR039W	>YBR039W ATP3 SGDID:S000000243, Chr II from 315575-316510, Verified ORF, Gamma subunit of the F1 sector of mitochondrial F1F0 ATP synthase, which is a large, evolutionarily conserved enzyme complex required for ATP synthesis	1	TIGDKIKMQLLRT	0.00441538	80.18	_IK(ac)M(ox)QLLR_	IK(1)MQLLR	2	480.289	0.92029	2.6259	1.054
526	29	29	YER030W	YER030W	>YER030W CHZ1 SGDID:S000000832, Chr V from 213436-213897, Verified ORF, Histone chaperone for Htz1p/H2A-H2B dimer; required for the stabilization of the Chz1p-Htz1-H2B complex; has overlapping function with Nap1p; null mutant displays weak sensitivity to	1	EKSVEPKPKRRRR	0.00475159	80.18	_SVEPK(ac)PK_	SVEPK(1)PK	2	413.737	0.38484	4.6335	0.5748
1487	335	335	YOL086C	YOL086C	>YOL086C ADH1 SGDID:S000005446, Chr XV from 160594-159548, reverse complement, Verified ORF, Alcohol dehydrogenase, fermentative isozyme active as homo- or heterotetramers; required for the reduction of acetaldehyde to ethanol, the last step in the glycol	1	IYEKMEKGQIVGR	0.00037733	80.231	_MEK(ac)GQIVGR_	MEK(1)GQIVGR	2	530.284	-0.2318	2.1588	0.65471
917	402	402	YJL034W	YJL034W	>YJL034W KAR2 SGDID:S000003571, Chr X from 381321-383369, Verified ORF, ATPase involved in protein import into the ER, also acts as a chaperone to mediate protein folding in the ER and may play a role in ER export of soluble proteins; regulates the unfold	1	ESYFDGKKASKGI	0.000762556	80.469	_VQQLLESYFDGK(ac)K_	VQQLLESYFDGK(1)K	3	532.947	-0.6288
773	254	254	YGR207C	YGR207C	>YGR207C YGR207C SGDID:S000003439, Chr VII from 911633-910848, reverse complement, Verified ORF, Protein that interacts with frataxin (Yfh1p); putative homolog of mammalian electron transfer flavoprotein complex subunit ETF-beta; authentic, non-tagged pro	1	VDELIEKLKEVKA	4.30231e-07	80.522	_LNSVDELIEK(ac)LK_	LNSVDELIEK(1)LK	2	721.909	0.66102	7.7024	1.6341
1228	109	109	YLR393W	YLR393W	>YLR393W ATP10 SGDID:S000004385, Chr XII from 907079-907918, Verified ORF, Mitochondrial inner membrane protein required for assembly of the F0 sector of mitochondrial F1F0 ATP synthase, interacts genetically with ATP6	1	APVSYWKEDKALF	1.51506e-07	80.522	_LFIAPVSYWK(ac)EDK_	LFIAPVSYWK(1)EDK	2	819.432	0.62032	6.9551	0.58617
451	152	152	YDR226W	YDR226W	>YDR226W ADK1 SGDID:S000002634, Chr IV from 916483-917151, Verified ORF, Adenylate kinase, required for purine metabolism; localized to the cytoplasm and the mitochondria; lacks cleavable signal sequence	0.5	KIFNPPKEDMKDD	1.27062e-10	80.752	_IFNPPK(ac)EDM(ox)KDDVTGEALVQR_	IFNPPK(0.5)EDMK(0.5)DDVTGEALVQR	3	820.741	2.7	2.2475	3.5302
452	156	156	YDR226W	YDR226W	>YDR226W ADK1 SGDID:S000002634, Chr IV from 916483-917151, Verified ORF, Adenylate kinase, required for purine metabolism; localized to the cytoplasm and the mitochondria; lacks cleavable signal sequence	0.5	PPKEDMKDDVTGE	1.27062e-10	80.752	_IFNPPK(ac)EDM(ox)KDDVTGEALVQR_	IFNPPK(0.5)EDMK(0.5)DDVTGEALVQR	3	820.741	2.7	2.2475	3.5302
339	304	304	YDL124W	YDL124W	>YDL124W YDL124W SGDID:S000002282, Chr IV from 240259-241197, Verified ORF, NADPH-dependent alpha-keto amide reductase; reduces aromatic alpha-keto amides, aliphatic alpha-keto esters, and aromatic alpha-keto esters; member of the aldo-keto reductase (AKR	1	WNKLYGKYNYAAQ	1.51936e-06	80.763	_LYGK(ac)YNYAAQK_	LYGK(1)YNYAAQK	2	680.848	-1.0386	0.54658	0.73476
500	23;23	23	YDR447C;YML024W	YDR447C	>YDR447C RPS17B SGDID:S000002855, Chr IV from 1355546-1355544,1355229-1354822, reverse complement, Verified ORF, Ribosomal protein 51 (rp51) of the small (40s) subunit; nearly identical to Rps17Ap and has similarity to rat S17 ribosomal protein;>YML024W	1	IERYYPKLTLDFQ	0.00040051	80.905	_YYPK(ac)LTLDFQTNK_	YYPK(1)LTLDFQTNK	3	558.291	-0.069903	0.8594	0.52629
1060	1685	1685	YKL182W	YKL182W	>YKL182W FAS1 SGDID:S000001665, Chr XI from 100676-106831, Verified ORF, Beta subunit of fatty acid synthetase, which catalyzes the synthesis of long-chain saturated fatty acids; contains acetyltransacylase, dehydratase, enoyl reductase, malonyl transacyl	1	DLYKTSKAAQDVW	7.33349e-07	80.979	_TSK(ac)AAQDVWNR_	TSK(1)AAQDVWNR	2	659.331	0.77912	1.4036	1.0384
1317	62;62	62	YMR169C;YMR170C	YMR169C	>YMR169C ALD3 SGDID:S000004779, Chr XIII from 600871-599351, reverse complement, Verified ORF, Cytoplasmic aldehyde dehydrogenase, involved in beta-alanine synthesis; uses NAD+ as the preferred coenzyme; very similar to Ald2p; expression is induced by str	1	NEKDVDKAVKAAR	0.00457353	81.191	_DVDK(ac)AVK_	DVDK(1)AVK	2	408.727	0.30612	25.733	1.6735
782	403	403	YGR244C	YGR244C	>YGR244C LSC2 SGDID:S000003476, Chr VII from 979324-978041, reverse complement, Verified ORF, Beta subunit of succinyl-CoA ligase, which is a mitochondrial enzyme of the TCA cycle that catalyzes the nucleotide-dependent conversion of succinyl-CoA to succi	1	GRDIINKSGVKIY	2.44134e-12	81.311	_VEEGRDIINK(ac)SGVK_	VEEGRDIINK(1)SGVK	3	529.29	1.5164	5.9809	0.86658
1140	19	19	YLR153C	YLR153C	>YLR153C ACS2 SGDID:S000004143, Chr XII from 447576-445525, reverse complement, Verified ORF, Acetyl-coA synthetase isoform which, along with Acs1p, is the nuclear source of acetyl-coA for histone acetylation; mutants affect global transcription; required	1	HNVKALKAPQHFY	6.00767e-06	81.311	_ALK(ac)APQHFYNSQPGK_	ALK(1)APQHFYNSQPGK	3	576.634	-0.53927
1429	218	218	YNL215W	YNL215W	>YNL215W IES2 SGDID:S000005159, Chr XIV from 244469-245431, Verified ORF, Protein that associates with the INO80 chromatin remodeling complex under low-salt conditions; essential for growth under anaerobic conditions	1	STTTRSKMLLDLL	5.4029e-05	81.311	_SK(ac)M(ox)LLDLLEDGGSK_	SK(1)MLLDLLEDGGSK	2	782.4	1.1879
1024	39	39	YKL106W	YKL106W	>YKL106W AAT1 SGDID:S000001589, Chr XI from 237180-238535, Verified ORF, Mitochondrial aspartate aminotransferase, catalyzes the conversion of oxaloacetate to aspartate in aspartate and asparagine biosynthesis	1	GLSEHFKKVKNVN	0.000137728	81.338	_VLGLSEHFK(ac)K_	VLGLSEHFK(1)K	3	400.564	0.60506	2.1967	0.91767
1089	428	428	YLL018C	YLL018C	>YLL018C DPS1 SGDID:S000003941, Chr XII from 111574-109901, reverse complement, Verified ORF, Aspartyl-tRNA synthetase, primarily cytoplasmic; homodimeric enzyme that catalyzes the specific aspartylation of tRNA(Asp); class II aminoacyl tRNA synthetase; b	1	LSTENEKFLGKLV	1.09802e-12	81.428	_EIGDFEDLSTENEK(ac)FLGK_	EIGDFEDLSTENEK(1)FLGK	3	705.004	-0.38752	3.2918	0.75385
269	266	266	YCR012W	YCR012W	>YCR012W PGK1 SGDID:S000000605, Chr III from 137744-138994, Verified ORF, 3-phosphoglycerate kinase, catalyzes transfer of high-energy phosphoryl groups from the acyl phosphate of 1,3-bisphosphoglycerate to ADP to produce ATP; key enzyme in glycolysis and	1	GAEIVPKLMEKAK	3.92495e-07	81.431	_AGAEIVPK(ac)LMEK_	AGAEIVPK(1)LMEK	2	664.368	0.56355	3.1952	0.72679
1171	393	393	YLR259C	YLR259C	>YLR259C HSP60 SGDID:S000004249, Chr XII from 665004-663286, reverse complement, Verified ORF, Tetradecameric mitochondrial chaperonin required for ATP-dependent folding of precursor polypeptides and complex assembly; prevents aggregation and mediates pro	1	LQERLAKLSGGVA	3.92495e-07	81.431	_LAK(ac)LSGGVAVIR_	LAK(1)LSGGVAVIR	2	613.385	-0.4446	5.0965	1.2018
1519	512	512	YOR027W	YOR027W	>YOR027W STI1 SGDID:S000005553, Chr XV from 381053-382822, Verified ORF, Hsp90 cochaperone, interacts with the Ssa group of the cytosolic Hsp70 chaperones; activates the ATPase activity of Ssa1p; homolog of mammalian Hop protein	1	IDQLYYKASQQRF	1.37305e-07	81.494	_EIDQLYYK(ac)ASQQR_	EIDQLYYK(1)ASQQR	3	561.949	0.64628	2.3991	1.0661
1148	52	52	YLR185W	YLR185W	>YLR185W RPL37A SGDID:S000004175, Chr XII from 522665-522671,523031-523290, Verified ORF, Protein component of the large (60S) ribosomal subunit, has similarity to Rpl37Bp and to rat L37 ribosomal protein	1	SYNWGAKAKRRHT	0.000352593	81.594	_SYNWGAK(ac)AK_	SYNWGAK(1)AK	2	533.769	1.2966	0.39869	0.51927
1619	98	98	YPL106C	YPL106C	>YPL106C SSE1 SGDID:S000006027, Chr XVI from 352272-350191, reverse complement, Verified ORF, ATPase that is a component of the heat shock protein Hsp90 chaperone complex; binds unfolded proteins; member of the heat shock protein 70 (HSP70) family; locali	1	LVELDDKKTGAEV	0.00159473	81.594	_LVELDDK(ac)K_	LVELDDK(1)K	2	501.279	1.2267	2.6366	0.62442
1245	132	132	YML028W	YML028W	>YML028W TSA1 SGDID:S000004490, Chr XIII from 220138-220728, Verified ORF, Thioredoxin peroxidase, acts as both a ribosome-associated and free cytoplasmic antioxidant; self-associates to form a high-molecular weight chaperone complex under oxidative stres	1	LFIIDPKGVIRHI	3.8447e-07	81.625	_GLFIIDPK(ac)GVIR_	GLFIIDPK(1)GVIR	2	685.414	-1.6858	2.7169	0.67295
934	85	85	YJL176C	YJL176C	>YJL176C SWI3 SGDID:S000003712, Chr X from 94528-92051, reverse complement, Verified ORF, Subunit of the SWI/SNF chromatin remodeling complex, which regulates transcription by remodeling chromosomes; required for transcription of many genes, including ADH	1	PTMQANKLDSQET	1.57636e-08	81.665	_QQPTMQANK(ac)LDSQETPSTEESR_	QQPTMQANK(1)LDSQETPSTEESR	3	849.726	0.91691
308	165	165	YDL055C	YDL055C	>YDL055C PSA1 SGDID:S000002213, Chr IV from 356759-355674, reverse complement, Verified ORF, GDP-mannose pyrophosphorylase (mannose-1-phosphate guanyltransferase), synthesizes GDP-mannose from GTP and mannose-1-phosphate in cell wall biosynthesis; require	0.992857	RFVEKPKEFVGNR	1.34587e-06	81.92	_FVEKPK(ac)EFVGNR_	FVEK(0.007)PK(0.993)EFVGNR	3	497.937	0.1648	2.554	0.34949
101	108;97;98	108	YBL030C;YBR085W;YMR056C	YBL030C	>YBL030C PET9 SGDID:S000000126, Chr II from 164000-163044, reverse complement, Verified ORF, Major ADP/ATP carrier of the mitochondrial inner membrane, exchanges cytosolic ADP for mitochondrially synthesized ATP; phosphorylated; required for viability in	1	ALNFAFKDKIKAM;ALNFAFKDKIKSL	3.56639e-08	82.102	_YFPTQALNFAFK(ac)DK_	YFPTQALNFAFK(1)DK	3	577.963	-0.37516	2.8108	0.85616
911	1128	1128	YJL020C	YJL020C	>YJL020C BBC1 SGDID:S000003557, Chr X from 402404-398931, reverse complement, Verified ORF, Protein possibly involved in assembly of actin patches; interacts with an actin assembly factor Las17p and with the SH3 domains of Type I myosins Myo3p and Myo5p;	1	IENHEGKIIQNSY	3.83253e-10	82.102	_VIENHEGK(ac)IIQNSYK_	VIENHEGK(1)IIQNSYK	3	605.32	1.7498	4.2872	0.86246
985	269	269	YJR139C	YJR139C	>YJR139C HOM6 SGDID:S000003900, Chr X from 690514-689435, reverse complement, Verified ORF, Homoserine dehydrogenase (L-homoserine:NADP oxidoreductase), dimeric enzyme that catalyzes the third step in the common pathway for methionine and threonine biosyn	0.999992	KLSDYDKDLTQLK	4.64329e-07	82.102	_LSDYDK(ac)DLTQLKK_	LSDYDK(1)DLTQLKK	3	536.954	-0.10888	2.5586	1.2719
1549	83	83	YOR198C	YOR198C	>YOR198C BFR1 SGDID:S000005724, Chr XV from 720066-718654, reverse complement, Verified ORF, Component of mRNP complexes associated with polyribosomes; implicated in secretion and nuclear segregation; multicopy suppressor of BFA (Brefeldin A) sensitivity	1	NIHDSIKQLDAQI	3.83253e-10	82.102	_SNIHDSIK(ac)QLDAQIK_	SNIHDSIK(1)QLDAQIK	3	584.648	0.53238	0.6864	0.49123
1541	142	142	YOR158W	YOR158W	>YOR158W PET123 SGDID:S000005684, Chr XV from 632165-633121, Verified ORF, Mitochondrial ribosomal protein of the small subunit; PET123 exhibits genetic interactions with PET122, which encodes a COX3 mRNA-specific translational activator	1	KELELEKLNKEKS	0.000199922	82.287	_ELELEK(ac)LNK_	ELELEK(1)LNK	2	579.324	1.5245	2.9087	0.4441
504	174	174	YDR454C	YDR454C	>YDR454C GUK1 SGDID:S000002862, Chr IV from 1366820-1366257, reverse complement, Verified ORF, Guanylate kinase, converts GMP to GDP; required for growth and mannose outer chain elongation of cell wall N-linked glycoproteins	1	VNDDLDKAYKELK	3.53888e-07	82.362	_VIVNDDLDK(ac)AYK_	VIVNDDLDK(1)AYK	2	717.877	0.82317	2.775	0.51023
1225	63	63	YLR370C	YLR370C	>YLR370C ARC18 SGDID:S000004362, Chr XII from 862253-861717, reverse complement, Verified ORF, Subunit of the ARP2/3 complex, which is required for the motility and integrity of cortical actin patches	1	FKNFEIKSPADRV	4.96021e-05	82.417	_NFEIK(ac)SPADR_	NFEIK(1)SPADR	2	609.809	0.67824	3.9606	0.94302
508	54	54	YDR510W	YDR510W	>YDR510W SMT3 SGDID:S000002918, Chr IV from 1469393-1469698, Verified ORF, Ubiquitin-like protein of the SUMO family, conjugated to lysine residues of target proteins; regulates chromatid cohesion, chromosome segregation, APC-mediated proteolysis, DNA rep	1	LMEAFAKRQGKEM	0.00146111	82.452	_LMEAFAK(ac)R_	LMEAFAK(1)R	2	504.271	0.9194	1.3985	1.2713
1628	229	229	YPL127C	YPL127C	>YPL127C HHO1 SGDID:S000006048, Chr XVI from 309603-308827, reverse complement, Verified ORF, Histone H1, a linker histone required for nucleosome packaging at restricted sites; suppresses DNA repair involving homologous recombination; not required for te	1	LFNSAIKKCVENG	8.57217e-06	82.483	_TSSNFDYLFNSAIK(ac)K_	TSSNFDYLFNSAIK(1)K	2	888.944	-3.0126
1682	265	265	YPR069C	YPR069C	>YPR069C SPE3 SGDID:S000006273, Chr XVI from 685434-684553, reverse complement, Verified ORF, Spermidine synthase, involved in biosynthesis of spermidine and also in biosynthesis of pantothenic acid; spermidine is required for growth of wild-type cells	1	REISDEKEAELYR	3.46364e-07	82.543	_EISDEK(ac)EAELYR_	EISDEK(1)EAELYR	2	762.365	-1.1985	2.5309	0.85832
1062	1436	1436	YKL182W	YKL182W	>YKL182W FAS1 SGDID:S000001665, Chr XI from 100676-106831, Verified ORF, Beta subunit of fatty acid synthetase, which catalyzes the synthesis of long-chain saturated fatty acids; contains acetyltransacylase, dehydratase, enoyl reductase, malonyl transacyl	1	VYQMHIKTSKDIA	3.34336e-08	82.651	_TVEPVYQMHIK(ac)TSK_	TVEPVYQMHIK(1)TSK	3	568.299	0.51787	3.9722	0.86947
172	13	13	YBR088C	YBR088C	>YBR088C POL30 SGDID:S000000292, Chr II from 425760-424984, reverse complement, Verified ORF, Proliferating cell nuclear antigen (PCNA), functions as the sliding clamp for DNA polymerase delta; may function as a docking site for other proteins required fo	1	EEASLFKRIIDGF	0.000480772	82.749	_FEEASLFK(ac)R_	FEEASLFK(1)R	2	584.803	0.2712	3.3948	1.3878
1305	40	40	YMR116C	YMR116C	>YMR116C ASC1 SGDID:S000004722, Chr XIII from 500687-500151,499877-499455, reverse complement, Verified ORF, G-protein beta subunit and guanine nucleotide dissociation inhibitor for Gpa2p; ortholog of RACK1 that inhibits translation; core component of the	1	LSASRDKTLISWK	0.000627655	82.749	_DK(ac)TLISWK_	DK(1)TLISWK	2	516.79	0.84603	0.31267	0.79867
1527	132	132	YOR063W	YOR063W	>YOR063W RPL3 SGDID:S000005589, Chr XV from 444688-445851, Verified ORF, Protein component of the large (60S) ribosomal subunit, has similarity to E. coli L3 and rat L3 ribosomal proteins; involved in the replication and maintenance of killer double stran	1	KKKAFTKYSAKYA	0.000627644	82.75	_AFTK(ac)YSAK_	AFTK(1)YSAK	2	479.256	0.42254	1.5072	1.4574
1296	43	43	YMR083W	YMR083W	>YMR083W ADH3 SGDID:S000004688, Chr XIII from 434787-435914, Verified ORF, Mitochondrial alcohol dehydrogenase isozyme III; involved in the shuttling of mitochondrial NADH to the cytosol under anaerobic conditions and ethanol production	1	VIFYENKGKLHYK	4.65493e-05	83	_GVIFYENK(ac)GK_	GVIFYENK(1)GK	2	598.819	1.4253	6.3778	0.78316
981	1020	1020	YJR109C	YJR109C	>YJR109C CPA2 SGDID:S000003870, Chr X from 632931-629575, reverse complement, Verified ORF, Large subunit of carbamoyl phosphate synthetase, which catalyzes a step in the synthesis of citrulline, an arginine precursor	1	AKVSLIKFPKNDK	0.000624982	83.005	_VSLIK(ac)FPK_	VSLIK(1)FPK	2	487.308	0.27885	2.4999	1.3574
1193	144	144	YLR304C	YLR304C	>YLR304C ACO1 SGDID:S000004295, Chr XII from 737550-735214, reverse complement, Verified ORF, Aconitase, required for the tricarboxylic acid (TCA) cycle and also independently required for mitochondrial genome maintenance; phosphorylated; component of the	1	RAIDLNKEVYDFL	4.28604e-11	83.063	_RAIDLNK(ac)EVYDFLASATAK_	RAIDLNK(1)EVYDFLASATAK	3	723.051	0.56081	4.9172	0.26884
1328	268	268	YMR186W	YMR186W	>YMR186W HSC82 SGDID:S000004798, Chr XIII from 632354-634471, Verified ORF, Cytoplasmic chaperone of the Hsp90 family, redundant in function and nearly identical with Hsp82p, and together they are essential; expressed constitutively at 10-fold higher basa	1	ELEELNKTKPLWT	1.2274e-09	83.106	_VKEEVQELEELNK(ac)TK_	VKEEVQELEELNK(1)TK	3	619.998	1.0628	1.9311	0.58512
257	105	105	YCL010C	YCL010C	>YCL010C SGF29 SGDID:S000000516, Chr III from 104350-103571, reverse complement, Verified ORF, Probable subunit of SAGA histone acetyltransferase complex	1	ALSQGKKAVGKVG	0.00245679	83.182	_MALSQGK(ac)K(ac)AVGK_	MALSQGK(1)K(1)AVGK	2	651.366	-0.4562
258	104	104	YCL010C	YCL010C	>YCL010C SGF29 SGDID:S000000516, Chr III from 104350-103571, reverse complement, Verified ORF, Probable subunit of SAGA histone acetyltransferase complex	1	MALSQGKKAVGKV	0.00245679	83.182	_MALSQGK(ac)K(ac)AVGK_	MALSQGK(1)K(1)AVGK	2	651.366	-0.4562
1285	233	233	YMR062C	YMR062C	>YMR062C ARG7 SGDID:S000004666, Chr XIII from 396378-395053, reverse complement, Verified ORF, Mitochondrial ornithine acetyltransferase, catalyzes the fifth step in arginine biosynthesis; also possesses acetylglutamate synthase activity, regenerates acet	1	ESKALQKMLTFAT	3.18961e-07	83.204	_ALQK(ac)MLTFATTR_	ALQK(1)MLTFATTR	2	711.892	0.31773	10.928	1.1086
1073	311	311	YKR016W	YKR016W	>YKR016W FCJ1 SGDID:S000001724, Chr XI from 469360-470982, Verified ORF, Mitochondrial inner membrane protein involved in formation and molecular structure of crista junctions; impairs oligomerization of F1F0-ATP synthase; null shows altered mitochondrial	1	EVNDLSKSIDRSS	2.23228e-11	83.213	_LAHLEEINSEVNDLSK(ac)SIDR_	LAHLEEINSEVNDLSK(1)SIDR	3	775.396	-0.17279	3.2213	0.74514
1095	562	562	YLL024C	YLL024C	>YLL024C SSA2 SGDID:S000003947, Chr XII from 97484-95565, reverse complement, Verified ORF, ATP binding protein involved in protein folding and vacuolar import of proteins; member of heat shock protein 70 (HSP70) family; associated with the chaperonin-con	0.999881	KLEQADKDAVTKK	8.07106e-11	83.213	_NTISEAGDKLEQADK(ac)DAVTK_	NTISEAGDKLEQADK(1)DAVTK	3	725.697	1.3327	3.1618	0.84379
1253	29	29	YML073C	YML073C	>YML073C RPL6A SGDID:S000004538, Chr XIII from 124172-124158,123742-123227, reverse complement, Verified ORF, N-terminally acetylated protein component of the large (60S) ribosomal subunit, has similarity to Rpl6Bp and to rat L6 ribosomal protein; binds t	1	KAARPQKLRASLV	0.00224989	83.265	_AARPQK(ac)LR_	AARPQK(1)LR	3	327.87	-0.043701	0.86481	0.74208
155	45	45	YBR072W	YBR072W	>YBR072W HSP26 SGDID:S000000276, Chr II from 382027-382671, Verified ORF, Small heat shock protein (sHSP) with chaperone activity; forms hollow, sphere-shaped oligomers that suppress unfolded proteins aggregation; oligomer activation requires a heat-induc	1	LANTPAKDSTGKE	0.000177392	83.499	_RQLANTPAK(ac)DSTGK_	RQLANTPAK(1)DSTGK	3	510.274	0.71217
178	55	55	YBR111C	YBR111C	>YBR111C YSA1 SGDID:S000000315, Chr II from 461867-461172, reverse complement, Verified ORF, Nudix hydrolase family member with ADP-ribose pyrophosphatase activity; shown to metabolize O-acetyl-ADP-ribose to AMP and acetylated ribose 5'-phosphate	1	LQKIIYKDPNGKE	0.000179164	83.647	_IIYK(ac)DPNGK_	IIYK(1)DPNGK	2	545.301	0.42827	3.3047	0.89679
376	193	193	YDR002W	YDR002W	>YDR002W YRB1 SGDID:S000002409, Chr IV from 453043-453648, Verified ORF, Ran GTPase binding protein; involved in nuclear protein import and RNA export, ubiquitin-mediated protein degradation during the cell cycle; shuttles between the nucleus and cytoplas	0.999999	FKEEFEKAQEINK	3.7835e-07	83.729	_FKEEFEK(ac)AQEINK_	FKEEFEK(1)AQEINK	2	841.425	0.53988	2.0489	0.79491
1588	90	90	YOR369C	YOR369C	>YOR369C RPS12 SGDID:S000005896, Chr XV from 1028623-1028192, reverse complement, Verified ORF, Protein component of the small (40S) ribosomal subunit; has similarity to rat ribosomal protein S12	1	NKVPLIKVADAKQ	1.15848e-10	83.776	_VPLIK(ac)VADAK_	VPLIK(1)VADAK	2	548.342	1.9538	2.1113	0.64036
1669	22	22	YPL266W	YPL266W	>YPL266W DIM1 SGDID:S000006187, Chr XVI from 39121-40077, Verified ORF, Essential 18S rRNA dimethylase (dimethyladenosine transferase), responsible for conserved m6(2)Am6(2)A dimethylation in 3'-terminal loop of 18S rRNA, part of 90S and 40S pre-particles	1	KQVSAEKHLSSVF	9.6339e-08	84.297	_QVSAEK(ac)HLSSVFK_	QVSAEK(1)HLSSVFK	3	501.272	0.58181	0.3927	0.055285
220	260	260	YBR185C	YBR185C	>YBR185C MBA1 SGDID:S000000389, Chr II from 599954-599118, reverse complement, Verified ORF, Protein involved in assembly of mitochondrial respiratory complexes; may act as a receptor for proteins destined for export from the mitochondrial matrix to the i	1	SYEDDAKVAIHRM	2.66019e-07	84.479	_SYEDDAK(ac)VAIHR_	SYEDDAK(1)VAIHR	3	482.572	-0.65207	5.3311	1.0599
750	244	244	YGR185C	YGR185C	>YGR185C TYS1 SGDID:S000003417, Chr VII from 867525-866341, reverse complement, Verified ORF, Cytoplasmic tyrosyl-tRNA synthetase, required for cytoplasmic protein synthesis; interacts with positions 34 and 35 of the tRNATyr anticodon; mutations in human	1	DLLEEPKQVKKKI	4.88946e-07	84.479	_IDLLEEPK(ac)QVK_	IDLLEEPK(1)QVK	2	677.385	-1.0668	1.7083	1.1153
636	252	252	YGL008C	YGL008C	>YGL008C PMA1 SGDID:S000002976, Chr VII from 482671-479915, reverse complement, Verified ORF, Plasma membrane H+-ATPase, pumps protons out of the cell; major regulator of cytoplasmic pH and plasma membrane potential; part of the P2 subgroup of cation-tran	1	FSSSTVKRGEGFM	6.39715e-08	84.566	_HYGDQTFSSSTVK(ac)R_	HYGDQTFSSSTVK(1)R	3	552.266	0.18748	3.0551	0.48649
1145	260;260	260	YLR174W;YNL009W	YLR174W	>YLR174W IDP2 SGDID:S000004164, Chr XII from 504593-505831, Verified ORF, Cytosolic NADP-specific isocitrate dehydrogenase, catalyzes oxidation of isocitrate to alpha-ketoglutarate; levels are elevated during growth on non-fermentable carbon sources and r	1	MVAQMLKSKGGFI;MVAQMLKSKGGYI	9.24079e-08	84.566	_LIDDMVAQMLK(ac)SK_	LIDDMVAQMLK(1)SK	2	767.404	0.014337	7.804	2.5811
1400	157;157	157	YNL096C;YOR096W	YNL096C	>YNL096C RPS7B SGDID:S000005040, Chr XIV from 444317-444174,443828-443400, reverse complement, Verified ORF, Protein component of the small (40S) ribosomal subunit, nearly identical to Rps7Ap; interacts with Kti11p; deletion causes hypersensitivity to zym	1	KVLLDSKDVQQID	9.29604e-06	84.566	_VLLDSK(ac)DVQQIDYK_	VLLDSK(1)DVQQIDYK	3	569.305	1.4808	1.9889	0.3714
1365	265	265	YMR315W	YMR315W	>YMR315W YMR315W SGDID:S000004932, Chr XIII from 902799-903848, Verified ORF, Protein with NADP(H) oxidoreductase activity; transcription is regulated by Stb5p in response to NADPH depletion induced by diamide; promoter contains a putative Stb5p binding s	0.819646	TVDLSDKKDPVVK	2.76507e-12	84.653	_NGTVTVDLSDK(ac)KDPVVK_	NGTVTVDLSDK(0.82)K(0.18)DPVVK	3	619.67	-0.26382	5.7035	1.3411
703	284	284	YGL253W	YGL253W	>YGL253W HXK2 SGDID:S000003222, Chr VII from 23935-25395, Verified ORF, Hexokinase isoenzyme 2 that catalyzes phosphorylation of glucose in the cytosol; predominant hexokinase during growth on glucose; functions in the nucleus to repress expression of HXK	1	VVLPRTKYDITID	8.26407e-11	84.762	_TK(ac)YDITIDEESPRPGQQTFEK_	TK(1)YDITIDEESPRPGQQTFEK	3	842.078	-1.1055	1.6452	1.1641
896	170	170	YIL125W	YIL125W	>YIL125W KGD1 SGDID:S000001387, Chr IX from 122689-125733, Verified ORF, Component of the mitochondrial alpha-ketoglutarate dehydrogenase complex, which catalyzes a key step in the tricarboxylic acid (TCA) cycle, the oxidative decarboxylation of alpha-ket	1	DYYGFSKHDLDKE	2.75998e-11	84.762	_NNPVPPELTLDYYGFSK(ac)HDLDK_	NNPVPPELTLDYYGFSK(1)HDLDK	3	868.759	0.041643	5.0294	0.8617
626	33	33	YFR032C-A	YFR032C-A	>YFR032C-A RPL29 SGDID:S000006437, Chr VI from 223425-223246, reverse complement, Verified ORF, Protein component of the large (60S) ribosomal subunit, has similarity to rat L29 ribosomal protein; not essential for translation, but required for proper joi	1	YKYPSLKGVDPKF	3.70205e-05	84.821	_YPSLK(ac)GVDPK_	YPSLK(1)GVDPK	2	573.314	-0.10162	0.53192	0.72764
390	300	300	YDR023W	YDR023W	>YDR023W SES1 SGDID:S000002430, Chr IV from 489506-490894, Verified ORF, Cytosolic seryl-tRNA synthetase, class II aminoacyl-tRNA synthetase that aminoacylates tRNA(Ser), displays tRNA-dependent amino acid recognition which enhances discrimination of the	1	RVHAFEKIEQFVI	7.37742e-13	84.874	_VHAFEK(ac)IEQFVITEPEK_	VHAFEK(1)IEQFVITEPEK	3	696.033	0.72999	2.5034	0.96904
812	389	389	YHL021C	YHL021C	>YHL021C AIM17 SGDID:S000001013, Chr VIII from 65856-64459, reverse complement, Verified ORF, Putative protein of unknown function; the authentic, non-tagged protein is detected in highly purified mitochondria in high-throughput studies; null mutant displ	1	TERFLFKSFIRGL	0.000602454	85.161	_FLFK(ac)SFIR_	FLFK(1)SFIR	2	550.319	-1.4253	8.9812	0.22239
1605	300	300	YPL061W	YPL061W	>YPL061W ALD6 SGDID:S000005982, Chr XVI from 432585-434087, Verified ORF, Cytosolic aldehyde dehydrogenase, activated by Mg2+ and utilizes NADP+ as the preferred coenzyme; required for conversion of acetaldehyde to acetate; constitutively expressed; locat	1	LVNGIFKNAGQIC	7.80152e-09	85.35	_TLPNLVNGIFK(ac)NAGQICSSGSR_	TLPNLVNGIFK(1)NAGQICSSGSR	3	792.409	1.0677
873	197;180	197	YHR208W;YJR148W	YHR208W	>YHR208W BAT1 SGDID:S000001251, Chr VIII from 517532-518713, Verified ORF, Mitochondrial branched-chain amino acid aminotransferase, homolog of murine ECA39; highly expressed during logarithmic phase and repressed during stationary phase;>YJR148W BAT2 SG	1	YYKTGFKAVRLEA	0.00383935	85.359	_TGFK(ac)AVR_	TGFK(1)AVR	2	410.737	-0.74235	12.135	0.95228
475	70	70	YDR381W	YDR381W	>YDR381W YRA1 SGDID:S000002789, Chr IV from 1236551-1236835,1237602-1237997, Verified ORF, RNA binding protein required for export of poly(A)+ mRNA from the nucleus; proposed to couple mRNA export with 3' end processing via its interactions with Mex67p an	1	AVARVAKLLDTTR	0.0060014	85.377	_VAK(ac)LLDTTR_	VAK(1)LLDTTR	2	529.814	2.4442
1435	334	334	YNL242W	YNL242W	>YNL242W ATG2 SGDID:S000005186, Chr XIV from 191325-196103, Verified ORF, Peripheral membrane protein required for vesicle formation during autophagy, pexophagy, and the cytoplasm-to-vaucole targeting (Cvt) pathway; involved in Atg9p cycling between the p	1	HKIVEIKNSTLKN	3.32906e-05	85.533	_IVEIK(ac)NSTLK_	IVEIK(1)NSTLK	2	593.856	-0.3131	0.90831	1.1758
629	147	147	YFR052W	YFR052W	>YFR052W RPN12 SGDID:S000001948, Chr VI from 252492-253316, Verified ORF, Subunit of the 19S regulatory particle of the 26S proteasome lid; synthetically lethal with RPT1, which is an ATPase component of the 19S regulatory particle; physically interacts w	1	LLSYPIKLDRWLM	4.74855e-11	85.619	_NLEDDSLLSYPIK(ac)LDR_	NLEDDSLLSYPIK(1)LDR	3	645.002	-0.19342	3.0288	0.42686
1175	69	69	YLR259C	YLR259C	>YLR259C HSP60 SGDID:S000004249, Chr XII from 665004-663286, reverse complement, Verified ORF, Tetradecameric mitochondrial chaperonin required for ATP-dependent folding of precursor polypeptides and complex assembly; prevents aggregation and mediates pro	1	QPFGPPKITKDGV	2.2983e-10	85.619	_NVLIEQPFGPPK(ac)ITK_	NVLIEQPFGPPK(1)ITK	2	861.993	0.16452	5.1385	1.5816
1242	778	778	YML010W	YML010W	>YML010W SPT5 SGDID:S000004470, Chr XIII from 247677-250868, Verified ORF, Protein involved in regulating Pol I and Pol II transcription and pre-mRNA processing; forms a complex with Spt4p; contains a C-terminal repeat domain that is a target for phosphor	1	NPEIISKMGPPSS	9.47707e-08	85.619	_MNPEIISK(ac)M(ox)GPPSSK_	MNPEIISK(1)MGPPSSK	3	558.613	-0.18954
418	458	458	YDR129C	YDR129C	>YDR129C SAC6 SGDID:S000002536, Chr IV from 715377-715357,715245-713338, reverse complement, Verified ORF, Fimbrin, actin-bundling protein; cooperates with Scp1p (calponin/transgelin) in the organization and maintenance of the actin cytoskeleton	1	PGAVDFKHVNKRP	7.08497e-08	85.672	_VM(ox)PGAVDFK(ac)HVNK_	VMPGAVDFK(1)HVNK	3	500.594	-0.37868	3.836	1.0942
1355	73;73	73	YMR242C;YOR312C	YMR242C	>YMR242C RPL20A SGDID:S000004855, Chr XIII from 754219-754219,753741-753224, reverse complement, Verified ORF, Protein component of the large (60S) ribosomal subunit, nearly identical to Rpl20Bp and has similarity to rat L18a ribosomal protein;>YOR312C R	1	AHPTKVKNFGVWV	0.00588459	85.676	_VK(ac)NFGVWVR_	VK(1)NFGVWVR	2	573.825	-1.1226
1449	84;84	84	YNL302C;YOL121C	YNL302C	>YNL302C RPS19B SGDID:S000005246, Chr XIV from 62943-62924,62372-61958, reverse complement, Verified ORF, Protein component of the small (40S) ribosomal subunit, required for assembly and maturation of pre-40 S particles; mutations in human RPS19 are asso	1	KLYGGAKSRGVRP	0.000597072	85.676	_LYGGAK(ac)SR_	LYGGAK(1)SR	2	447.246	0.65308	0.77221	0.93201
349	14;14	14	YDL136W;YDL191W	YDL136W	>YDL136W RPL35B SGDID:S000002295, Chr IV from 217600-217602,218008-218367, Verified ORF, Protein component of the large (60S) ribosomal subunit, identical to Rpl35Ap and has similarity to rat L35 ribosomal protein;>YDL191W RPL35A SGDID:S000002350, Chr IV	1	ELRTKSKEQLASQ	7.56533e-08	85.734	_SK(ac)EQLASQLVDLKK_	SK(1)EQLASQLVDLKK	3	543.645	0.32767	0.82278	0.86334
246	297	297	YBR263W	YBR263W	>YBR263W SHM1 SGDID:S000000467, Chr II from 736259-737731, Verified ORF, Mitochondrial serine hydroxymethyltransferase, converts serine to glycine plus 5,10 methylenetetrahydrofolate; involved in generating precursors for purine, pyrimidine, amino acid, a	1	IPYELEKKINFSV	0.000364444	85.807	_EIPYELEK(ac)K_	EIPYELEK(1)K	2	595.819	0.47419	5.3138	0.30451
98	182	182	YBL030C	YBL030C	>YBL030C PET9 SGDID:S000000126, Chr II from 164000-163044, reverse complement, Verified ORF, Major ADP/ATP carrier of the mitochondrial inner membrane, exchanges cytosolic ADP for mitochondrially synthesized ATP; phosphorylated; required for viability in	1	VYKKTLKSDGVAG	2.09347e-07	85.845	_TLK(ac)SDGVAGLYR_	TLK(1)SDGVAGLYR	2	661.359	0.25437	2.7009	1.0037
728	63	63	YGR086C	YGR086C	>YGR086C PIL1 SGDID:S000003318, Chr VII from 650621-649602, reverse complement, Verified ORF, Primary component of eisosomes, which are large immobile cell cortex structures associated with endocytosis; null mutants show activation of Pkc1p/Ypk1p stress r	1	KLSQLVKIEKNVL	0.000143896	85.958	_LSQLVK(ac)IEK_	LSQLVK(1)IEK	2	550.34	1.5016	1.3229	0.87512
488	182	182	YDR399W	YDR399W	>YDR399W HPT1 SGDID:S000002807, Chr IV from 1270061-1270726, Verified ORF, Dimeric hypoxanthine-guanine phosphoribosyltransferase, catalyzes the formation of both inosine monophosphate and guanosine monophosphate; mutations in the human homolog HPRT1 can	1	NRYFAAKTVPDKW	0.000338117	86.014	_YFAAK(ac)TVPDK_	YFAAK(1)TVPDK	2	591.314	0.66841	0.71543	1.0358
568	15	15	YER148W	YER148W	>YER148W SPT15 SGDID:S000000950, Chr V from 465298-466020, Verified ORF, TATA-binding protein, general transcription factor that interacts with other factors to form the preinitiation complex at promoters, essential for viability	1	EFKEANKIVFDPN	1.90976e-07	86.288	_EANK(ac)IVFDPNTR_	EANK(1)IVFDPNTR	2	723.373	-0.13036	0.35178	0.031884
992	77	77	YKL016C	YKL016C	>YKL016C ATP7 SGDID:S000001499, Chr XI from 407632-407108, reverse complement, Verified ORF, Subunit d of the stator stalk of mitochondrial F1F0 ATP synthase, which is a large, evolutionarily conserved enzyme complex required for ATP synthesis	0.99918	KIESYVKQYKPVK	6.86762e-07	86.313	_IESYVK(ac)QYKPVK_	IESYVK(0.999)QYK(0.001)PVK	2	762.427	0.62089	3.4325	1.381
638	190	190	YGL011C	YGL011C	>YGL011C SCL1 SGDID:S000002979, Chr VII from 475252-474494, reverse complement, Verified ORF, Alpha 1 subunit of the 20S proteasome involved in the degradation of ubiquitinated substrates; 20S proteasome is the core complex of the 26S proteasome; essentia	1	NHFKKSKIDHINE	6.59396e-08	86.378	_SK(ac)IDHINEESWEK_	SK(1)IDHINEESWEK	3	552.934	1.3667	1.115	0.97648
1459	347	347	YNR016C	YNR016C	>YNR016C ACC1 SGDID:S000005299, Chr XIV from 661377-654676, reverse complement, Verified ORF, Acetyl-CoA carboxylase, biotin containing enzyme that catalyzes the carboxylation of acetyl-CoA to form malonyl-CoA; required for de novo biosynthesis of long-ch	1	TFHEMEKAAVRLG	6.0057e-08	86.467	_AETFHEM(ox)EK(ac)AAVR_	AETFHEMEK(1)AAVR	2	788.875	0.23968	2.7631	0.41018
321	41	41	YDL066W	YDL066W	>YDL066W IDP1 SGDID:S000002224, Chr IV from 334835-336121, Verified ORF, Mitochondrial NADP-specific isocitrate dehydrogenase, catalyzes the oxidation of isocitrate to alpha-ketoglutarate; not required for mitochondrial respiration and may function to div	1	TRIIWDKIKKKLI	0.00364337	86.472	_IIWDK(ac)IK_	IIWDK(1)IK	2	479.292	0.98725	4.5866	1.2466
105	408	408	YBL045C	YBL045C	>YBL045C COR1 SGDID:S000000141, Chr II from 135519-134146, reverse complement, Verified ORF, Core subunit of the ubiquinol-cytochrome c reductase complex (bc1 complex), which is a component of the mitochondrial inner membrane electron transport chain	1	SLGEAFKKIDAIT	0.000333366	86.624	_LSLGEAFK(ac)K_	LSLGEAFK(1)K	2	517.798	0.88909	5.1033	1.082
698	503	503	YGL245W	YGL245W	>YGL245W GUS1 SGDID:S000003214, Chr VII from 39023-41149, Verified ORF, Glutamyl-tRNA synthetase (GluRS), forms a complex with methionyl-tRNA synthetase (Mes1p) and Arc1p; complex formation increases the catalytic efficiency of both tRNA synthetases and e	1	IWAFNKKVIDPIA	0.000322948	86.898	_K(ac)VIDPIAPR_	K(1)VIDPIAPR	2	525.819	-0.089594	2.2539	0.47318
586	36	36	YFL014W	YFL014W	>YFL014W HSP12 SGDID:S000001880, Chr VI from 107250-107579, Verified ORF, Plasma membrane localized protein that protects membranes from desiccation; induced by heat shock, oxidative stress, osmostress, stationary phase entry, glucose depletion, oleate an	1	KEYITDKADKVAG	5.04686e-05	87.149	_EYITDK(ac)ADK_	EYITDK(1)ADK	2	562.777	-0.086402	9.1254	0.45051
632	284	284	YFR053C	YFR053C	>YFR053C HXK1 SGDID:S000001949, Chr VI from 255036-253579, reverse complement, Verified ORF, Hexokinase isoenzyme 1, a cytosolic protein that catalyzes phosphorylation of glucose during glucose metabolism; expression is highest during growth on non-glucos	1	LVLPRTKYDVAVD	5.03443e-11	87.156	_TK(ac)YDVAVDEQSPRPGQQAFEK_	TK(1)YDVAVDEQSPRPGQQAFEK	3	812.399	0.3096	2.0324	0.70635
1098	20	20	YLL050C	YLL050C	>YLL050C COF1 SGDID:S000003973, Chr XII from 40413-40400,40220-39803, reverse complement, Verified ORF, Cofilin, promotes actin filament depolarization in a pH-dependent manner; binds both actin monomers and filaments and severs filaments; thought to be r	1	TAFNDLKLGKKYK	1.08419e-11	87.16	_SGVAVADESLTAFNDLK(ac)LGK_	SGVAVADESLTAFNDLK(1)LGK	2	1039.04	-1.5687	3.1025	0.99045
582	103	103	YER178W	YER178W	>YER178W PDA1 SGDID:S000000980, Chr V from 546812-548074, Verified ORF, E1 alpha subunit of the pyruvate dehydrogenase (PDH) complex, catalyzes the direct oxidative decarboxylation of pyruvate to acetyl-CoA; phosphorylated; regulated by glucose	1	ACDALYKAKKIRG	1.55384e-07	87.18	_RM(ox)EM(ox)ACDALYK(ac)AK_	RMEMACDALYK(1)AK	3	554.255	1.2229	4.2601	0.43906
1080	177	177	YKR065C	YKR065C	>YKR065C PAM17 SGDID:S000001773, Chr XI from 565534-564941, reverse complement, Verified ORF, Constituent of the Translocase of the Inner Mitochondrial membrane (TIM23 complex); proposed alternatively to be a component of the import motor (PAM complex) or	1	EKIGSLKEYKQWL	0.000580018	87.308	_IGSLK(ac)EYK_	IGSLK(1)EYK	2	490.277	0.29635	6.9254	1.639
1676	163	163	YPR036W	YPR036W	>YPR036W VMA13 SGDID:S000006240, Chr XVI from 643833-645269, Verified ORF, Subunit H of the eight-subunit V1 peripheral membrane domain of the vacuolar H+-ATPase (V-ATPase), an electrogenic proton pump found throughout the endomembrane system; serves as a	1	NVKLVEKLLKNNN	0.00349363	87.323	_LVEK(ac)LLK_	LVEK(1)LLK	2	442.794	0.4888	3.0024	1.0799
1057	1768	1768	YKL182W	YKL182W	>YKL182W FAS1 SGDID:S000001665, Chr XI from 100676-106831, Verified ORF, Beta subunit of fatty acid synthetase, which catalyzes the synthesis of long-chain saturated fatty acids; contains acetyltransacylase, dehydratase, enoyl reductase, malonyl transacyl	1	YTFRSEKGLLSAT	1.32891e-11	87.326	_SEK(ac)GLLSATQFTQPALTLMEK_	SEK(1)GLLSATQFTQPALTLMEK	3	779.079	-0.073612	3.7938	0.76231
214	167;167	167	YBR181C;YPL090C	YBR181C	>YBR181C RPS6B SGDID:S000000385, Chr II from 592769-592764,592411-591707, reverse complement, Verified ORF, Protein component of the small (40S) ribosomal subunit; identical to Rps6Ap and has similarity to rat S6 ribosomal protein;>YPL090C RPS6A SGDID:S0	1	EVTKGEKTYTKAP	1.03978e-06	87.363	_GEK(ac)TYTK_	GEK(1)TYTK	2	434.724	0.25409	0.61958	0.47746
439	392	392	YDR188W	YDR188W	>YDR188W CCT6 SGDID:S000002596, Chr IV from 836419-838059, Verified ORF, Subunit of the cytosolic chaperonin Cct ring complex, related to Tcp1p, essential protein that is required for the assembly of actin and tubulins in vivo; contains an ATP-binding mot	1	YALAQTKDAVRDG	1.50109e-10	87.447	_GSTHYALAQTK(ac)DAVR_	GSTHYALAQTK(1)DAVR	3	553.953	-0.436	5.6163	1.2492
248	443	443	YBR263W	YBR263W	>YBR263W SHM1 SGDID:S000000467, Chr II from 736259-737731, Verified ORF, Mitochondrial serine hydroxymethyltransferase, converts serine to glycine plus 5,10 methylenetetrahydrofolate; involved in generating precursors for purine, pyrimidine, amino acid, a	1	KLAENLKTLEPTT	1.89853e-05	87.498	_LAENLK(ac)TLEPTTK_	LAENLK(1)TLEPTTK	2	750.419	-0.66543
1243	72	72	YML021C	YML021C	>YML021C UNG1 SGDID:S000004483, Chr XIII from 230813-229734, reverse complement, Verified ORF, Uracil-DNA glycosylase, required for repair of uracil in DNA formed by spontaneous cytosine deamination, not required for strand-specific mismatch repair, cell-	1	KEANTDKYPANSN	2.32543e-05	87.498	_EANTDK(ac)YPANSNAK_	EANTDK(1)YPANSNAK	2	782.866	-0.25974	0.33197	0.28926
1414	1033	1033	YNL132W	YNL132W	>YNL132W KRE33 SGDID:S000005076, Chr XIV from 375323-378493, Verified ORF, Essential protein of unknown function; heterozygous mutant shows haploinsufficiency in K1 killer toxin resistance	1	KKRTTEKAEDIYR	3.694e-05	87.498	_TTEK(ac)AEDIYRQEM(ox)K_	TTEK(1)AEDIYRQEMK	3	600.621	0.91413
315	253	253	YDL066W	YDL066W	>YDL066W IDP1 SGDID:S000002224, Chr IV from 334835-336121, Verified ORF, Mitochondrial NADP-specific isocitrate dehydrogenase, catalyzes the oxidation of isocitrate to alpha-ketoglutarate; not required for mitochondrial respiration and may function to div	1	VYEAQYKSKFEQL	1.31588e-08	87.647	_DIFQEVYEAQYK(ac)SK_	DIFQEVYEAQYK(1)SK	3	597.293	-0.41925	6.9501	1.0198
493	181	181	YDR432W	YDR432W	>YDR432W NPL3 SGDID:S000002840, Chr IV from 1328776-1330020, Verified ORF, RNA-binding protein that promotes elongation, regulates termination, and carries poly(A) mRNA from nucleus to cytoplasm; required for pre-mRNA splicing; dissociation from mRNAs pro	1	IEEVHGKSFANQP	1.16233e-11	87.772	_AIEEVHGK(ac)SFANQPLEVVYSK_	AIEEVHGK(1)SFANQPLEVVYSK	3	796.413	-0.16922	4.672	0.42005
1237	222;222	222	YLR441C;YML063W	YML063W	>YLR441C RPS1A SGDID:S000004433, Chr XII from 1018905-1018138, reverse complement, Verified ORF, Ribosomal protein 10 (rp10) of the small (40S) subunit; nearly identical to Rps1Bp and has similarity to rat S3a ribosomal protein;>YML063W RPS1B SGDID:S0000	1	KLLKQPKFDVGAL	5.59845e-11	87.772	_QPK(ac)FDVGALM(ox)ALHGEGSGEEK_	QPK(1)FDVGALMALHGEGSGEEK	3	753.363	-1.9386	0.65857	0.48774
885	312	312	YIL078W	YIL078W	>YIL078W THS1 SGDID:S000001340, Chr IX from 212496-214700, Verified ORF, Threonyl-tRNA synthetase, essential cytoplasmic protein	1	GISFPDKKLMDAH	5.35568e-05	87.789	_VYGISFPDK(ac)K_	VYGISFPDK(1)K	2	598.322	2.0103	1.4428	0.37057
1419	1547	1547	YNL139C	YNL139C	>YNL139C THO2 SGDID:S000005083, Chr XIV from 365719-360926, reverse complement, Verified ORF, Subunit of the THO complex, which is required for efficient transcription elongation and involved in transcriptional elongation-associated recombination; require	1	DETIRNKFQTQDY	0.00510451	87.913	_NK(ac)FQTQDYR_	NK(1)FQTQDYR	2	621.299	-2.2212
1470	1492	1492	YOL004W	YOL004W	>YOL004W SIN3 SGDID:S000005364, Chr XV from 316939-321549, Verified ORF, Component of the Sin3p-Rpd3p histone deacetylase complex, involved in transcriptional repression and activation of diverse processes, including mating-type switching and meiosis; inv	1	EKGKITKQEQSDN	3.35685e-25	87.96	_ITK(ac)QEQSDNLDSSTASVLPASITTVPQDDNIETTGNTESSDK_	ITK(1)QEQSDNLDSSTASVLPASITTVPQDDNIETTGNTESSDK	4	1120.53	-0.2188
313	173	173	YDL066W	YDL066W	>YDL066W IDP1 SGDID:S000002224, Chr IV from 334835-336121, Verified ORF, Mitochondrial NADP-specific isocitrate dehydrogenase, catalyzes the oxidation of isocitrate to alpha-ketoglutarate; not required for mitochondrial respiration and may function to div	1	SLELVYKPSDPTT	3.13616e-17	87.991	_ATDTLIPGPGSLELVYK(ac)PSDPTTAQPQTLK_	ATDTLIPGPGSLELVYK(1)PSDPTTAQPQTLK	3	1060.89	0.058482	5.7985	0.96781
1206	99	99	YLR354C	YLR354C	>YLR354C TAL1 SGDID:S000004346, Chr XII from 837356-836349, reverse complement, Verified ORF, Transaldolase, enzyme in the non-oxidative pentose phosphate pathway; converts sedoheptulose 7-phosphate and glyceraldehyde 3-phosphate to erythrose 4-phosphate	1	FGKEILKIVPGRV	0.000110658	88.136	_EILK(ac)IVPGR_	EILK(1)IVPGR	2	533.835	0.10489	2.6799	1.2081
1208	138	138	YLR354C	YLR354C	>YLR354C TAL1 SGDID:S000004346, Chr XII from 837356-836349, reverse complement, Verified ORF, Transaldolase, enzyme in the non-oxidative pentose phosphate pathway; converts sedoheptulose 7-phosphate and glyceraldehyde 3-phosphate to erythrose 4-phosphate	1	EQEGVSKERVLIK	2.19521e-07	88.338	_LFEQEGVSK(ac)ER_	LFEQEGVSK(1)ER	2	682.346	0.39307	3.0627	1.2994
1333	419	419	YMR186W	YMR186W	>YMR186W HSC82 SGDID:S000004798, Chr XIII from 632354-634471, Verified ORF, Cytoplasmic chaperone of the Hsp90 family, redundant in function and nearly identical with Hsp82p, and together they are essential; expressed constitutively at 10-fold higher basa	1	FYSAFAKNIKLGV	1.8328e-05	88.392	_FYSAFAK(ac)NIK_	FYSAFAK(1)NIK	2	615.83	0.27453	2.2358	1.2809
725	166;166	166	YGR085C;YPR102C	YGR085C	>YGR085C RPL11B SGDID:S000003317, Chr VII from 648911-648387, reverse complement, Verified ORF, Protein component of the large (60S) ribosomal subunit, nearly identical to Rpl11Ap; involved in ribosomal assembly; depletion causes degradation of proteins a	1	VSWFKQKYDADVL	1.80712e-05	88.441	_QK(ac)YDADVLDK_	QK(1)YDADVLDK	2	618.809	0.30533	0.57408	0.64803
1064	54	54	YKL192C	YKL192C	>YKL192C ACP1 SGDID:S000001675, Chr XI from 80542-80165, reverse complement, Verified ORF, Mitochondrial matrix acyl carrier protein, involved in biosynthesis of octanoate, which is a precursor to lipoic acid; activated by phosphopantetheinylation catalyz	1	RVIDVIKAFDKNS	1.80712e-05	88.441	_VIDVIK(ac)AFDK_	VIDVIK(1)AFDK	2	595.345	0.90655	4.9285	2.1037
1278	234	234	YMR016C	YMR016C	>YMR016C SOK2 SGDID:S000004618, Chr XIII from 305592-303235, reverse complement, Verified ORF, Nuclear protein that plays a regulatory role in the cyclic AMP (cAMP)-dependent protein kinase (PKA) signal transduction pathway; negatively regulates pseudohyp	1	IGNAFSKFSKSGP	0.00929186	88.441	_IGNAFSK(ac)FSK_	IGNAFSK(1)FSK	2	570.806	-0.24096
1410	187	187	YNL110C	YNL110C	>YNL110C NOP15 SGDID:S000005054, Chr XIV from 418490-417828, reverse complement, Verified ORF, Constituent of 66S pre-ribosomal particles, involved in 60S ribosomal subunit biogenesis; localizes to both nucleolus and cytoplasm	0.998713	KRVLVEKGITKPV	3.6742e-07	88.441	_VLVEK(ac)GITKPVK_	VLVEK(0.999)GITK(0.001)PVK	3	451.622	0.15948	0.18873	0.43252
415	51;51	51	YDR099W;YER177W	YER177W	>YDR099W BMH2 SGDID:S000002506, Chr IV from 653605-654426, Verified ORF, 14-3-3 protein, minor isoform; controls proteome at post-transcriptional level, binds proteins and DNA, involved in regulation of many processes including exocytosis, vesicle transpo	1	LLSVAYKNVIGAR	9.48595e-09	88.552	_NLLSVAYK(ac)NVIGAR_	NLLSVAYK(1)NVIGAR	2	780.449	1.5761	3.6516	0.56315
569	145	145	YER156C	YER156C	>YER156C YER156C SGDID:S000000958, Chr V from 484336-483320, reverse complement, Uncharacterized ORF, Putative protein of unknown function; interacts with Hsp82p and copurifies with Ipl1p; expression is copper responsive and downregulated in strains delet	1	NDNGISKYTIPKD	6.73002e-12	88.574	_QFVEALDANDNGISK(ac)YTIPK_	QFVEALDANDNGISK(1)YTIPK	3	755.718	1.2142	2.7742	0.79903
1267	686	686	YML093W	YML093W	>YML093W UTP14 SGDID:S000004558, Chr XIII from 83090-85789, Verified ORF, Subunit of U3-containing Small Subunit (SSU) processome complex involved in production of 18S rRNA and assembly of small ribosomal subunit	1	KVNVIDKDSSKNV	6.98372e-06	88.596	_VNVIDK(ac)DSSK_	VNVIDK(1)DSSK	2	573.804	1.0174
1134	113	113	YLR109W	YLR109W	>YLR109W AHP1 SGDID:S000004099, Chr XII from 368782-369312, Verified ORF, Thiol-specific peroxiredoxin, reduces hydroperoxides to protect against oxidative damage; function in vivo requires covalent conjugation to Urm1p	1	KDTTHIKFASDPG	8.07905e-09	88.637	_DTTHIK(ac)FASDPGCAFTK_	DTTHIK(1)FASDPGCAFTK	3	646.64	0.50587	1.5049	0.34628
1326	566	566	YMR186W	YMR186W	>YMR186W HSC82 SGDID:S000004798, Chr XIII from 632354-634471, Verified ORF, Cytoplasmic chaperone of the Hsp90 family, redundant in function and nearly identical with Hsp82p, and together they are essential; expressed constitutively at 10-fold higher basa	1	KVVVSYKLLDAPA	9.41779e-11	88.73	_VVVSYK(ac)LLDAPAAIR_	VVVSYK(1)LLDAPAAIR	2	828.988	-0.62474	2.3914	0.65905
1664	570	570	YPL240C	YPL240C	>YPL240C HSP82 SGDID:S000006161, Chr XVI from 98625-96496, reverse complement, Verified ORF, Hsp90 chaperone required for pheromone signaling and negative regulation of Hsf1p; docks with Tom70p for mitochondrial preprotein delivery; promotes telomerase DN	1	KVVVSYKLLDAPA	9.41779e-11	88.73	_VVVSYK(ac)LLDAPAAIR_	VVVSYK(1)LLDAPAAIR	2	828.988	-0.62474	2.3914	0.65905
704	98	98	YGL253W	YGL253W	>YGL253W HXK2 SGDID:S000003222, Chr VII from 23935-25395, Verified ORF, Hexokinase isoenzyme 2 that catalyzes phosphorylation of glucose in the cytosol; predominant hexokinase during growth on glucose; functions in the nucleus to repress expression of HXK	1	LRVVLVKLGGDRT	1.42494e-05	89.171	_VVLVK(ac)LGGDR_	VVLVK(1)LGGDR	2	549.337	0.52656	1.7944	1.074
223	115;115	115	YBR189W;YPL081W	YBR189W	>YBR189W RPS9B SGDID:S000000393, Chr II from 604503-604509,604923-605503, Verified ORF, Protein component of the small (40S) ribosomal subunit; nearly identical to Rps9Ap and has similarity to E. coli S4 and rat S9 ribosomal proteins;>YPL081W RPS9A SGDID	1	LQTQVYKLGLAKS	7.0597e-08	89.189	_LQTQVYK(ac)LGLAK_	LQTQVYK(1)LGLAK	2	702.416	1.9702	0.67216	0.71641
988	113	113	YKL016C	YKL016C	>YKL016C ATP7 SGDID:S000001499, Chr XI from 407632-407108, reverse complement, Verified ORF, Subunit d of the stator stalk of mitochondrial F1F0 ATP synthase, which is a large, evolutionarily conserved enzyme complex required for ATP synthesis	1	TESLVSKELKDLQ	1.60103e-07	89.189	_ETESLVSK(ac)ELK_	ETESLVSK(1)ELK	2	652.851	-0.47213	5.2192	1.2414
1547	171	171	YOR198C	YOR198C	>YOR198C BFR1 SGDID:S000005724, Chr XV from 720066-718654, reverse complement, Verified ORF, Component of mRNP complexes associated with polyribosomes; implicated in secretion and nuclear segregation; multicopy suppressor of BFA (Brefeldin A) sensitivity	1	AKINQLKEELNGL	6.73314e-09	89.231	_INQLK(ac)EELNGLNPK_	INQLK(1)EELNGLNPK	3	551.305	0.8557	4.0383	0.6011
1107	54	54	YLR043C	YLR043C	>YLR043C TRX1 SGDID:S000004033, Chr XII from 232014-231703, reverse complement, Verified ORF, Cytoplasmic thioredoxin isoenzyme of the thioredoxin system which protects cells against oxidative and reductive stress, forms LMA1 complex with Pbi2p, acts as a	1	PQADFYKLDVDEL	1.97316e-12	89.365	_FSEQYPQADFYK(ac)LDVDELGDVAQK_	FSEQYPQADFYK(1)LDVDELGDVAQK	3	949.784	-1.3343	3.6071	1.3139
580	412	412	YER178W	YER178W	>YER178W PDA1 SGDID:S000000980, Chr V from 546812-548074, Verified ORF, E1 alpha subunit of the pyruvate dehydrogenase (PDH) complex, catalyzes the direct oxidative decarboxylation of pyruvate to acetyl-CoA; phosphorylated; regulated by glucose	1	EDTWDFKKQGFAS	1.89102e-07	89.629	_GRIPEDTWDFK(ac)K_	GRIPEDTWDFK(1)K	3	511.928	0.82634	5.9137	0.49577
879	124	124	YIL053W	YIL053W	>YIL053W RHR2 SGDID:S000001315, Chr IX from 255113-255865, Verified ORF, Constitutively expressed isoform of DL-glycerol-3-phosphatase; involved in glycerol biosynthesis, induced in response to both anaerobic and, along with the Hor2p/Gpp2p isoform, osmot	1	TRDMAKKWFDILK	0.00766619	89.698	_K(ac)WFDILK_	K(1)WFDILK	2	496.284	0.43365	1.017	0.98849
137	242	242	YBR026C	YBR026C	>YBR026C ETR1 SGDID:S000000230, Chr II from 294019-292877, reverse complement, Verified ORF, 2-enoyl thioester reductase, member of the medium chain dehydrogenase/reductase family; localized to in mitochondria, where it has a probable role in fatty acid s	1	NDKTFAKEVLSKI	8.37358e-05	89.9	_TFAK(ac)EVLSK_	TFAK(1)EVLSK	2	532.803	0.27768	7.6483	0.84537
662	47	47	YGL103W	YGL103W	>YGL103W RPL28 SGDID:S000003071, Chr VII from 310970-311018,311530-311930, Verified ORF, Ribosomal protein of the large (60S) ribosomal subunit, has similarity to E. coli L15 and rat L27a ribosomal proteins; may have peptidyl transferase activity; can mut	1	HRINMDKYHPGYF	1.26407e-08	89.959	_INM(ox)DK(ac)YHPGYFGK_	INMDK(1)YHPGYFGK	3	543.257	0.80076	1.0653	0.95004
742	352	352	YGR155W	YGR155W	>YGR155W CYS4 SGDID:S000003387, Chr VII from 798548-800071, Verified ORF, Cystathionine beta-synthase, catalyzes synthesis of cystathionine from serine and homocysteine, the first committed step in cysteine biosynthesis; responsible for hydrogen sulfide g	1	ARFDSSKLEASTT	0.00552376	89.959	_FDSSK(ac)LEASTTK_	FDSSK(1)LEASTTK	2	678.338	0.16406
1391	205	205	YNL071W	YNL071W	>YNL071W LAT1 SGDID:S000005015, Chr XIV from 491525-492973, Verified ORF, Dihydrolipoamide acetyltransferase component (E2) of pyruvate dehydrogenase complex, which catalyzes the oxidative decarboxylation of pyruvate to acetyl-CoA	1	PRGRITKADIESY	3.86301e-08	89.959	_ITK(ac)ADIESYLEK_	ITK(1)ADIESYLEK	2	726.385	0.99707	2.5101	0.83633
357	355	355	YDL185W	YDL185W	>YDL185W TFP1 SGDID:S000002344, Chr IV from 126788-130003, Verified ORF, Subunit A of the eight-subunit V1 peripheral membrane domain of the vacuolar H+-ATPase; protein precursor undergoes self-catalyzed splicing to yield the extein Tfp1p and the intein V	1	EVPELLKFTCNAT	1.37123e-12	89.982	_EVPELLK(ac)FTCNATHELVVR_	EVPELLK(1)FTCNATHELVVR	3	766.403	-0.97032	2.0836	0.68698
791	67	67	YGR254W	YGR254W	>YGR254W ENO1 SGDID:S000003486, Chr VII from 1000932-1002245, Verified ORF, Enolase I, a phosphopyruvate hydratase that catalyzes the conversion of 2-phosphoglycerate to phosphoenolpyruvate during glycolysis and the reverse reaction during gluconeogenesis	1	GVLHAVKNVNDVI	1.37123e-12	89.982	_GVLHAVK(ac)NVNDVIAPAFVK_	GVLHAVK(1)NVNDVIAPAFVK	3	678.39	-0.90045	5.507	0.94799
1652	83	83	YPL231W	YPL231W	>YPL231W FAS2 SGDID:S000006152, Chr XVI from 108652-114315, Verified ORF, Alpha subunit of fatty acid synthetase, which catalyzes the synthesis of long-chain saturated fatty acids; contains beta-ketoacyl reductase and beta-ketoacyl synthase activities; ph	1	EILCYSKDAKEIY	9.64816e-06	90.05	_EILCYSK(ac)DAK_	EILCYSK(1)DAK	2	634.813	-0.48074	2.7977	0.67068
61	61	61	YAL038W	YAL038W	>YAL038W CDC19 SGDID:S000000036, Chr I from 71787-73289, Verified ORF, Pyruvate kinase, functions as a homotetramer in glycolysis to convert phosphoenolpyruvate to pyruvate, the input for aerobic (TCA cycle) or anaerobic (glucose fermentation) respiration	1	GSYEYHKSVIDNA	8.65296e-13	90.316	_MNFSHGSYEYHK(ac)SVIDNAR_	MNFSHGSYEYHK(1)SVIDNAR	3	766.352	1.3355	2.9803	1.0383
222	154;154	154	YBR189W;YPL081W	YBR189W	>YBR189W RPS9B SGDID:S000000393, Chr II from 604503-604509,604923-605503, Verified ORF, Protein component of the small (40S) ribosomal subunit; nearly identical to Rps9Ap and has similarity to E. coli S4 and rat S9 ribosomal proteins;>YPL081W RPS9A SGDID	1	VRLDSEKHIDFAP	9.3042e-12	90.316	_LDSEK(ac)HIDFAPTSPFGGARPGR_	LDSEK(1)HIDFAPTSPFGGARPGR	3	799.736	0.47828	2.7519	0.5071
1331	44;44	44	YMR186W;YPL240C	YMR186W	>YMR186W HSC82 SGDID:S000004798, Chr XIII from 632354-634471, Verified ORF, Cytoplasmic chaperone of the Hsp90 family, redundant in function and nearly identical with Hsp82p, and together they are essential; expressed constitutively at 10-fold higher basa	1	ASDALDKIRYKSL;ASDALDKIRYQAL	2.12341e-09	90.367	_ELISNASDALDK(ac)IR_	ELISNASDALDK(1)IR	3	529.618	0.74853	1.7854	0.95516
319	241	241	YDL066W	YDL066W	>YDL066W IDP1 SGDID:S000002224, Chr IV from 334835-336121, Verified ORF, Mitochondrial NADP-specific isocitrate dehydrogenase, catalyzes the oxidation of isocitrate to alpha-ketoglutarate; not required for mitochondrial respiration and may function to div	1	KYDGRFKDIFQEV	1.80866e-09	90.444	_FK(ac)DIFQEVYEAQYK_	FK(1)DIFQEVYEAQYK	2	925.454	1.6543	7.9905	1.003
83	7	7	YBL002W	YBL002W	>YBL002W HTB2 SGDID:S000000098, Chr II from 236495-236890, Verified ORF, Histone H2B, core histone protein required for chromatin assembly and chromosome function; nearly identical to HTB1; Rad6p-Bre1p-Lge1p mediated ubiquitination regulates transcription	1	MSSAAEKKPASKA	4.44207e-07	90.614	_(ac)SSAAEK(ac)K(ac)PASK_	SSAAEK(1)K(1)PASK	2	615.322	0.11946	0.91993	0.48009
84	8	8	YBL002W	YBL002W	>YBL002W HTB2 SGDID:S000000098, Chr II from 236495-236890, Verified ORF, Histone H2B, core histone protein required for chromatin assembly and chromosome function; nearly identical to HTB1; Rad6p-Bre1p-Lge1p mediated ubiquitination regulates transcription	1	SSAAEKKPASKAP	4.44207e-07	90.614	_(ac)SSAAEK(ac)K(ac)PASK_	SSAAEK(1)K(1)PASK	2	615.322	0.11946	0.91993	0.48009
288	117	117	YCR028C-A	YCR028C-A	>YCR028C-A RIM1 SGDID:S000007222, Chr III from 173436-173195,173111-172946, reverse complement, Verified ORF, Single-stranded DNA-binding protein essential for mitochondrial genome maintenance; involved in mitochondrial DNA replication	1	KDINLLKNGKKLE	7.26135e-05	90.629	_DINLLK(ac)NGK_	DINLLK(1)NGK	2	528.806	1.5544	3.5635	0.8846
334	70	70	YDL084W	YDL084W	>YDL084W SUB2 SGDID:S000002242, Chr IV from 305237-306577, Verified ORF, Component of the TREX complex required for nuclear mRNA export; member of the DEAD-box RNA helicase superfamily and is involved in early and late steps of spliceosome assembly; homol	1	FKDFLLKPELSRA	6.32493e-06	90.685	_DFLLK(ac)PELSR_	DFLLK(1)PELSR	2	630.353	0.21049	1.1778	0.58246
454	176	176	YDR226W	YDR226W	>YDR226W ADK1 SGDID:S000002634, Chr IV from 916483-917151, Verified ORF, Adenylate kinase, required for purine metabolism; localized to the cytoplasm and the mitochondria; lacks cleavable signal sequence	1	DNADALKKRLAAY	1.5767e-05	90.685	_SDDNADALK(ac)K_	SDDNADALK(1)K	2	559.77	-0.42431	2.6423	0.99481
980	500	500	YJR109C	YJR109C	>YJR109C CPA2 SGDID:S000003870, Chr X from 632931-629575, reverse complement, Verified ORF, Large subunit of carbamoyl phosphate synthetase, which catalyzes a step in the synthesis of citrulline, an arginine precursor	1	SLSDLSKDLLQRA	1.08456e-10	90.926	_SLSDLSK(ac)DLLQR_	SLSDLSK(1)DLLQR	3	472.928	0.55533	3.4003	0.64664
1090	432	432	YLL018C	YLL018C	>YLL018C DPS1 SGDID:S000003941, Chr XII from 111574-109901, reverse complement, Verified ORF, Aspartyl-tRNA synthetase, primarily cytoplasmic; homodimeric enzyme that catalyzes the specific aspartylation of tRNA(Asp); class II aminoacyl tRNA synthetase; b	1	NEKFLGKLVRDKY	0.00285464	90.986	_FLGK(ac)LVR_	FLGK(1)LVR	2	437.779	-1.2798	1.8066	1.2539
836	22	22	YHR065C	YHR065C	>YHR065C RRP3 SGDID:S000001107, Chr VIII from 229039-227534, reverse complement, Verified ORF, Protein involved in rRNA processing; required for maturation of the 35S primary transcript of pre-rRNA and for cleavage leading to mature 18S rRNA; homologous t	1	LTSLAEKIRAKAL	4.76081e-05	91.076	_KANDELTSLAEK(ac)IR_	KANDELTSLAEK(1)IR	3	543.965	0.97077	2.5475	0.46663
699	473	473	YGL253W	YGL253W	>YGL253W HXK2 SGDID:S000003222, Chr VII from 23935-25395, Verified ORF, Hexokinase isoenzyme 2 that catalyzes phosphorylation of glucose in the cytosol; predominant hexokinase during growth on glucose; functions in the nucleus to repress expression of HXK	1	IAALAQKRIAEGK	2.63246e-16	91.589	_IVPAEDGSGAGAAVIAALAQK(ac)R_	IVPAEDGSGAGAAVIAALAQK(1)R	3	703.055	-0.03283	1.2253	0.97625
237	287	287	YBR221C	YBR221C	>YBR221C PDB1 SGDID:S000000425, Chr II from 666248-665148, reverse complement, Verified ORF, E1 beta subunit of the pyruvate dehydrogenase (PDH) complex, which is an evolutionarily-conserved multi-protein complex found in mitochondria	1	DTEAIIKTVKKTN	2.46252e-13	91.657	_SIRPLDTEAIIK(ac)TVK_	SIRPLDTEAIIK(1)TVK	3	576.008	1.6737	5.9127	0.40402
184	177;177	177	YBR118W;YPR080W	YBR118W	>YBR118W TEF2 SGDID:S000000322, Chr II from 477665-479041, Verified ORF, Translational elongation factor EF-1 alpha; also encoded by TEF1; functions in the binding reaction of aminoacyl-tRNA (AA-tRNA) to ribosomes;>YPR080W TEF1 SGDID:S000006284, Chr XVI	1	ETSNFIKKVGYNP	0.00135221	91.853	_ETSNFIK(ac)K_	ETSNFIK(1)K	2	504.772	1.3419	1.7704	0.34469
1663	1446	1446	YPL231W	YPL231W	>YPL231W FAS2 SGDID:S000006152, Chr XVI from 108652-114315, Verified ORF, Alpha subunit of fatty acid synthetase, which catalyzes the synthesis of long-chain saturated fatty acids; contains beta-ketoacyl reductase and beta-ketoacyl synthase activities; ph	1	SPNLNMKYRKRQL	1.03957e-07	91.855	_YASPNLNM(ox)K(ac)YR_	YASPNLNMK(1)YR	2	707.843	-1.5948	0.72937	0.30941
25	514;514	514	YAL005C;YLL024C	YAL005C	>YAL005C SSA1 SGDID:S000000004, Chr I from 141433-139505, reverse complement, Verified ORF, ATPase involved in protein folding and nuclear localization signal (NLS)-directed nuclear transport; member of heat shock protein 70 (HSP70) family; forms a chaper	1	SKEDIEKMVAEAE	1.04659e-10	91.858	_EDIEK(ac)MVAEAEK_	EDIEK(1)MVAEAEK	2	717.345	-0.54741	2.5142	0.97905
1357	196	196	YMR263W	YMR263W	>YMR263W SAP30 SGDID:S000004876, Chr XIII from 794918-795523, Verified ORF, Subunit of a histone deacetylase complex, along with Rpd3p and Sin3p, that is involved in silencing at telomeres, rDNA, and silent mating-type loci; involved in telomere maintenan	1	NQKKKFKMEFRG_	0.00924064	91.9	_FK(ac)M(ox)EFRG_	FK(1)MEFRG	2	486.734	0.31702	0.68693	0.28006
277	415	415	YCR012W	YCR012W	>YCR012W PGK1 SGDID:S000000605, Chr III from 137744-138994, Verified ORF, 3-phosphoglycerate kinase, catalyzes transfer of high-energy phosphoryl groups from the acyl phosphate of 1,3-bisphosphoglycerate to ADP to produce ATP; key enzyme in glycolysis and	1	VAFLSEKK_____	2.81394e-10	91.914	_ELPGVAFLSEK(ac)K_	ELPGVAFLSEK(1)K	2	680.38	2.0744	1.5812	0.82351
712	84;84	84	YGR034W;YLR344W	YGR034W	>YGR034W RPL26B SGDID:S000003266, Chr VII from 555816-555834,556312-556676, Verified ORF, Protein component of the large (60S) ribosomal subunit, nearly identical to Rpl26Ap and has similarity to E. coli L24 and rat L26 ribosomal proteins; binds to 5.8S r	1	FAVQVDKVTKEKV	1.52556e-05	91.937	_FAVQVDK(ac)VTK_	FAVQVDK(1)VTK	2	588.835	-1.4999	0.89792	0.52518
542	148	148	YER073W	YER073W	>YER073W ALD5 SGDID:S000000875, Chr V from 304027-305589, Verified ORF, Mitochondrial aldehyde dehydrogenase, involved in regulation or biosynthesis of electron transport chain components and acetate formation; activated by K+; utilizes NADP+ as the prefe	1	DVALVSKYLRSCG	7.24888e-08	91.961	_GDVALVSK(ac)YLR_	GDVALVSK(1)YLR	3	421.575	0.38212	6.7033	0.32543
815	96;96	96	YHL033C;YLL045C	YLL045C	>YHL033C RPL8A SGDID:S000001025, Chr VIII from 36023-35253, reverse complement, Verified ORF, Ribosomal protein L4 of the large (60S) ribosomal subunit, nearly identical to Rpl8Bp and has similarity to rat L7a ribosomal protein; mutation results in decrea	1	TFKLFNKYRPETA	1.33959e-10	92.039	_LFNK(ac)YRPETAAEK_	LFNK(1)YRPETAAEK	3	536.951	-0.15626	1.3299	0.60029
1286	276	276	YMR062C	YMR062C	>YMR062C ARG7 SGDID:S000004666, Chr XIII from 396378-395053, reverse complement, Verified ORF, Mitochondrial ornithine acetyltransferase, catalyzes the fifth step in arginine biosynthesis; also possesses acetylglutamate synthase activity, regenerates acet	1	EINEDSKDFEQVK	3.70501e-11	92.039	_EINEDSK(ac)DFEQVK_	EINEDSK(1)DFEQVK	2	811.881	-0.064527	14.677	1.5251
598	324	324	YFL018C	YFL018C	>YFL018C LPD1 SGDID:S000001876, Chr VI from 103121-101622, reverse complement, Verified ORF, Dihydrolipoamide dehydrogenase, the lipoamide dehydrogenase component (E3) of the pyruvate dehydrogenase and 2-oxoglutarate dehydrogenase multi-enzyme complexes	1	IGLEVDKRGRLVI	0.00135212	92.062	_IGLEVDK(ac)R_	IGLEVDK(1)R	2	486.28	-0.64247	5.3051	0.79264
1657	1736	1736	YPL231W	YPL231W	>YPL231W FAS2 SGDID:S000006152, Chr XVI from 108652-114315, Verified ORF, Alpha subunit of fatty acid synthetase, which catalyzes the synthesis of long-chain saturated fatty acids; contains beta-ketoacyl reductase and beta-ketoacyl synthase activities; ph	1	SLTFNSKNIQSKD	9.47674e-12	92.063	_SGSLTFNSK(ac)NIQSK_	SGSLTFNSK(1)NIQSK	2	776.902	-0.66933	2.6971	0.56927
753	267;267	267	YGR192C;YJR009C	YGR192C	>YGR192C TDH3 SGDID:S000003424, Chr VII from 883815-882817, reverse complement, Verified ORF, Glyceraldehyde-3-phosphate dehydrogenase, isozyme 3, involved in glycolysis and gluconeogenesis; tetramer that catalyzes the reaction of glyceraldehyde-3-phospha	1	KAAAEGKLKGVLG	0.000542338	92.439	_AAAEGK(ac)LK_	AAAEGK(1)LK	2	415.243	0.60582	2.9932	1.3153
1424	212	212	YNL178W	YNL178W	>YNL178W RPS3 SGDID:S000005122, Chr XIV from 302682-303404, Verified ORF, Protein component of the small (40S) ribosomal subunit, has apurinic/apyrimidinic (AP) endonuclease activity; essential for viability; has similarity to E. coli S3 and rat S3 riboso	1	VTIIEPKEEEPIL	6.85701e-17	92.551	_ALPDAVTIIEPK(ac)EEEPILAPSVK_	ALPDAVTIIEPK(1)EEEPILAPSVK	3	834.463	0.87898	3.1908	0.51553
191	390;390	390	YBR118W;YPR080W	YBR118W	>YBR118W TEF2 SGDID:S000000322, Chr II from 477665-479041, Verified ORF, Translational elongation factor EF-1 alpha; also encoded by TEF1; functions in the binding reaction of aminoacyl-tRNA (AA-tRNA) to ribosomes;>YPR080W TEF1 SGDID:S000006284, Chr XVI	0.999998	KLEDHPKFLKSGD	7.83288e-05	92.611	_KLEDHPK(ac)FLK_	KLEDHPK(1)FLK	3	432.915	-0.18748	1.8811	0.25856
760	137;137	137	YGR192C;YJR009C	YGR192C	>YGR192C TDH3 SGDID:S000003424, Chr VII from 883815-882817, reverse complement, Verified ORF, Glyceraldehyde-3-phosphate dehydrogenase, isozyme 3, involved in glycolysis and gluconeogenesis; tetramer that catalyzes the reaction of glyceraldehyde-3-phospha	1	MGVNEEKYTSDLK	6.48891e-21	92.632	_KVVITAPSSTAPMFVM(ox)GVNEEK(ac)YTSDLK_	KVVITAPSSTAPMFVMGVNEEK(1)YTSDLK	3	1034.19	1.4391	3.0034	1.2293
497	72;72	72	YDR447C;YML024W	YDR447C	>YDR447C RPS17B SGDID:S000002855, Chr IV from 1355546-1355544,1355229-1354822, reverse complement, Verified ORF, Ribosomal protein 51 (rp51) of the small (40s) subunit; nearly identical to Rps17Ap and has similarity to rat S17 ribosomal protein;>YML024W	1	VRGISFKLQEEER	0.000177674	92.925	_GISFK(ac)LQEEERER_	GISFK(1)LQEEERER	3	554.953	-1.1261	1.3068	0.41732
1407	401;400	401	YNL104C;YOR108W	YNL104C	>YNL104C LEU4 SGDID:S000005048, Chr XIV from 426756-424897, reverse complement, Verified ORF, Alpha-isopropylmalate synthase (2-isopropylmalate synthase); the main isozyme responsible for the first step in the leucine biosynthesis pathway;>YOR108W LEU9 S	1	YLPLDPKDIGRDY	3.65451e-11	92.925	_IPYLPLDPK(ac)DIGR_	IPYLPLDPK(1)DIGR	3	513.624	1.5462	5.7881	0.93983
870	299	299	YHR208W	YHR208W	>YHR208W BAT1 SGDID:S000001251, Chr VIII from 517532-518713, Verified ORF, Mitochondrial branched-chain amino acid aminotransferase, homolog of murine ECA39; highly expressed during logarithmic phase and repressed during stationary phase	1	LTLARDKLDPQEW	3.65397e-11	92.935	_DK(ac)LDPQEWDINER_	DK(1)LDPQEWDINER	3	567.269	-0.056197	10.124	0.89784
56	177	177	YAL038W	YAL038W	>YAL038W CDC19 SGDID:S000000036, Chr I from 71787-73289, Verified ORF, Pyruvate kinase, functions as a homotetramer in glycolysis to convert phosphoenolpyruvate to pyruvate, the input for aerobic (TCA cycle) or anaerobic (glucose fermentation) respiration	1	GKICSHKGVNLPG	9.49739e-17	92.95	_ICSHK(ac)GVNLPGTDVDLPALSEK_	ICSHK(1)GVNLPGTDVDLPALSEK	3	798.077	1.2006	3.9762	1.126
260	409	409	YCL030C	YCL030C	>YCL030C HIS4 SGDID:S000000535, Chr III from 68333-65934, reverse complement, Verified ORF, Multifunctional enzyme containing phosphoribosyl-ATP pyrophosphatase, phosphoribosyl-AMP cyclohydrolase, and histidinol dehydrogenase activities; catalyzes the sec	1	LLEYTEKFDGVKL	1.25632e-14	92.977	_GNSALLEYTEK(ac)FDGVK_	GNSALLEYTEK(1)FDGVK	2	906.954	-0.15102	4.1718	1.0166
862	63	63	YHR183W	YHR183W	>YHR183W GND1 SGDID:S000001226, Chr VIII from 470960-472429, Verified ORF, 6-phosphogluconate dehydrogenase (decarboxylating), catalyzes an NADPH regenerating reaction in the pentose phosphate pathway; required for growth on D-glucono-delta-lactone and ad	1	IEDFISKLKRPRK	1.25632e-14	92.977	_SIIGATSIEDFISK(ac)LK_	SIIGATSIEDFISK(1)LK	3	588.664	-0.69841	2.8297	0.73695
1442	3	3	YNL256W	YNL256W	>YNL256W FOL1 SGDID:S000005200, Chr XIV from 164624-167098, Verified ORF, Multifunctional enzyme of the folic acid biosynthesis pathway, has dihydropteroate synthetase, dihydro-6-hydroxymethylpterin pyrophosphokinase, and dihydroneopterin aldolase activit	1	____MSKLFSTVN	0.000447496	93.011	_(ac)SK(ac)LFSTVNSAR_	SK(1)LFSTVNSAR	2	647.344	0.8175
903	88;88	88	YIL148W;YKR094C	YIL148W	>YIL148W RPL40A SGDID:S000001410, Chr IX from 68708-68715,69150-69528, Verified ORF, Fusion protein, identical to Rpl40Bp, that is cleaved to yield ubiquitin and a ribosomal protein of the large (60S) ribosomal subunit with similarity to rat L40; ubiquiti	1	LKALASKYNCDKS	0.000690008	93.058	_ALASK(ac)YNCDK_	ALASK(1)YNCDK	2	606.29	1.0669	0.33686	0.32641
1421	57	57	YNL151C	YNL151C	>YNL151C RPC31 SGDID:S000005095, Chr XIV from 348523-347768, reverse complement, Verified ORF, RNA polymerase III subunit C31; contains HMG-like C-terminal domain	1	ERSLAVKYINFGK	1.9941e-07	93.058	_SLAVK(ac)YINFGK_	SLAVK(1)YINFGK	2	641.364	0.45387	0.53434	0.44881
228	35	35	YBR196C	YBR196C	>YBR196C PGI1 SGDID:S000000400, Chr II from 613895-612231, reverse complement, Verified ORF, Glycolytic enzyme phosphoglucose isomerase, catalyzes the interconversion of glucose-6-phosphate and fructose-6-phosphate; required for cell cycle progression and	1	GKTLSVKQEFQKD	2.62733e-05	93.096	_TLSVK(ac)QEFQK_	TLSVK(1)QEFQK	2	625.343	0.54103	2.1514	0.39366
1330	548;552	548	YMR186W;YPL240C	YMR186W	>YMR186W HSC82 SGDID:S000004798, Chr XIII from 632354-634471, Verified ORF, Cytoplasmic chaperone of the Hsp90 family, redundant in function and nearly identical with Hsp82p, and together they are essential; expressed constitutively at 10-fold higher basa	1	EYEPLTKALKDIL;EYEPLTKALKEIL	2.62733e-05	93.096	_EYEPLTK(ac)ALK_	EYEPLTK(1)ALK	2	617.34	0.38922	3.6722	1.1116
1672	66	66	YPR004C	YPR004C	>YPR004C AIM45 SGDID:S000006208, Chr XVI from 565038-564004, reverse complement, Verified ORF, Protein with similarity to mammalian electron transfer flavoprotein complex subunit ETF-alpha; interacts with frataxin, Yfh1p; null mutant displays elevated fre	1	TGSKAEKTAEALK	0.000145035	93.096	_AEK(ac)TAEALK_	AEK(1)TAEALK	2	501.777	0.52915	5.9073	0.97711
1557	85	85	YOR232W	YOR232W	>YOR232W MGE1 SGDID:S000005758, Chr XV from 774574-775260, Verified ORF, Mitochondrial matrix cochaperone, acts as a nucleotide release factor for Ssc1p in protein translocation and folding; also acts as cochaperone for Ssq1p in folding of Fe-S cluster pr	1	KEASELKDRLLRS	0.00054221	93.178	_EASELK(ac)DR_	EASELK(1)DR	2	495.249	0.87185	4.9277	0.77163
1033	98	98	YKL152C	YKL152C	>YKL152C GPM1 SGDID:S000001635, Chr XI from 164390-163647, reverse complement, Verified ORF, Tetrameric phosphoglycerate mutase, mediates the conversion of 3-phosphoglycerate to 2-phosphoglycerate during glycolysis and the reverse reaction during gluconeo	1	DLQGKDKAETLKK	2.09757e-08	93.429	_DK(ac)AETLK_	DK(1)AETLK	2	423.732	1.2347	4.0388	1.1709
1218	336	336	YLR355C	YLR355C	>YLR355C ILV5 SGDID:S000004347, Chr XII from 839252-838065, reverse complement, Verified ORF, Acetohydroxyacid reductoisomerase, mitochondrial protein involved in branched-chain amino acid biosynthesis, also required for maintenance of wild-type mitochond	1	IFKNALKPVFQDL	5.87296e-14	93.51	_NALK(ac)PVFQDLYESTK_	NALK(1)PVFQDLYESTK	3	598.981	-0.76306	4.4049	1.2219
671	147;147	147	YGL135W;YPL220W	YGL135W	>YGL135W RPL1B SGDID:S000003103, Chr VII from 254646-255299, Verified ORF, N-terminally acetylated protein component of the large (60S) ribosomal subunit, nearly identical to Rpl1Ap and has similarity to E. coli L1 and rat L10a ribosomal proteins; rpl1a r	1	NDDLYGKVTDVRS	2.96574e-17	93.684	_FPTPVSHNDDLYGK(ac)VTDVR_	FPTPVSHNDDLYGK(1)VTDVR	3	734.699	1.0461	2.2312	1.1215
719	42	42	YGR037C	YGR037C	>YGR037C ACB1 SGDID:S000003269, Chr VII from 559998-559735, reverse complement, Verified ORF, Acyl-CoA-binding protein, transports newly synthesized acyl-CoA esters from fatty acid synthetase (Fas1p-Fas2p) to acyl-CoA-consuming processes	0.996791	TVGDNDKEKPGIF	6.19926e-18	93.768	_QATVGDNDK(ac)EKPGIFNMK_	QATVGDNDK(0.997)EK(0.003)PGIFNMK	3	678.67	-1.0658	2.7112	1.3295
227	30	30	YBR196C	YBR196C	>YBR196C PGI1 SGDID:S000000400, Chr II from 613895-612231, reverse complement, Verified ORF, Glycolytic enzyme phosphoglucose isomerase, catalyzes the interconversion of glucose-6-phosphate and fructose-6-phosphate; required for cell cycle progression and	1	IYESQGKTLSVKQ	1.22039e-10	93.959	_IYESQGK(ac)TLSVK_	IYESQGK(1)TLSVK	2	697.88	0.80456	2.7376	1.0752
642	272	272	YGL026C	YGL026C	>YGL026C TRP5 SGDID:S000002994, Chr VII from 448540-446417, reverse complement, Verified ORF, Tryptophan synthase, catalyzes the last step of tryptophan biosynthesis; regulated by the general control system of amino acid biosynthesis	1	KHKVLSKDEFFAF	0.003636	94.191	_VLSK(ac)DEFFAFQK_	VLSK(1)DEFFAFQK	2	750.89	1.0082	1.4441	0.45953
915	134	134	YJL034W	YJL034W	>YJL034W KAR2 SGDID:S000003571, Chr X from 381321-383369, Verified ORF, ATPase involved in protein import into the ER, also acts as a chaperone to mediate protein folding in the ER and may play a role in ER export of soluble proteins; regulates the unfold	1	SVQKDIKHLPFNV	1.23078e-10	94.191	_DIK(ac)HLPFNVVNK_	DIK(1)HLPFNVVNK	3	489.277	1.2776	4.1253	0.46787
1065	214	214	YKL193C	YKL193C	>YKL193C SDS22 SGDID:S000001676, Chr XI from 79887-78871, reverse complement, Verified ORF, Conserved nuclear regulatory subunit of Glc7p type 1 protein serine-threonine phosphatase (PP1), functions positively with Glc7p to promote dephosphorylation of nu	1	LSIQSNKLKKIEN	3.7697e-05	94.297	_ILSIQSNK(ac)LK_	ILSIQSNK(1)LK	2	593.364	0.6979	3.277	0.78672
445	7	7	YDR224C	YDR224C	>YDR224C HTB1 SGDID:S000002632, Chr IV from 914709-914314, reverse complement, Verified ORF, Histone H2B, core histone protein required for chromatin assembly and chromosome function; nearly identical to HTB2; Rad6p-Bre1p-Lge1p mediated ubiquitination reg	1	MSAKAEKKPASKA	0.0088071	94.302	_SAK(ac)AEK(ac)K_	SAK(1)AEK(1)K	2	423.24	-0.43642	0.70566	0.39625
953	115	115	YJR045C	YJR045C	>YJR045C SSC1 SGDID:S000003806, Chr X from 521594-519630, reverse complement, Verified ORF, Hsp70 family ATPase, constituent of the import motor component of the Translocase of the Inner Mitochondrial membrane (TIM23 complex); involved in protein transloc	1	EVQRDIKQVPYKI	0.000542014	94.302	_DIK(ac)QVPYK_	DIK(1)QVPYK	2	516.79	-0.19424	5.6931	1.3714
1178	11;11	11	YLR264W;YOR167C	YLR264W	>YLR264W RPS28B SGDID:S000004254, Chr XII from 673133-673336, Verified ORF, Protein component of the small (40S) ribosomal subunit; nearly identical to Rps28Ap and has similarity to rat S28 ribosomal protein;>YOR167C RPS28A SGDID:S000005693, Chr XV from	1	TPVTLAKVIKVLG	3.83257e-05	94.363	_TPVTLAK(ac)VIK_	TPVTLAK(1)VIK	2	556.358	0.11889	0.33954	0.93214
336	173	173	YDL084W	YDL084W	>YDL084W SUB2 SGDID:S000002242, Chr IV from 305237-306577, Verified ORF, Component of the TREX complex required for nuclear mRNA export; member of the DEAD-box RNA helicase superfamily and is involved in early and late steps of spliceosome assembly; homol	1	GGTPISKDAELLK	1.62137e-18	94.384	_TAVFYGGTPISK(ac)DAELLK_	TAVFYGGTPISK(1)DAELLK	2	976.522	-0.40065	4.2277	0.59135
789	258	258	YGR254W	YGR254W	>YGR254W ENO1 SGDID:S000003486, Chr VII from 1000932-1002245, Verified ORF, Enolase I, a phosphopyruvate hydratase that catalyzes the conversion of 2-phosphoglycerate to phosphoenolpyruvate during glycolysis and the reverse reaction during gluconeogenesis	1	EFFKDGKYDLDFK	1.94944e-13	94.461	_DGK(ac)YDLDFK_	DGK(1)YDLDFK	2	571.772	-2.0401	2.4094	0.98537
531	191	191	YER043C	YER043C	>YER043C SAH1 SGDID:S000000845, Chr V from 237118-235769, reverse complement, Verified ORF, S-adenosyl-L-homocysteine hydrolase, catabolizes S-adenosyl-L-homocysteine which is formed after donation of the activated methyl group of S-adenosyl-L-methionine	1	DSVTKSKFDNLYG	3.93014e-05	94.465	_SK(ac)FDNLYGCR_	SK(1)FDNLYGCR	2	651.301	-0.11131	0.58031	1.108
1521	75	75	YOR027W	YOR027W	>YOR027W STI1 SGDID:S000005553, Chr XV from 381053-382822, Verified ORF, Hsp90 cochaperone, interacts with the Ssa group of the cytosolic Hsp70 chaperones; activates the ATPase activity of Ssa1p; homolog of mammalian Hop protein	1	INPSWSKGYNRLG	1.66905e-07	94.465	_INPSWSK(ac)GYNR_	INPSWSK(1)GYNR	3	455.23	1.4411	3.3103	0.89593
1235	109;109	109	YLR441C;YML063W	YML063W	>YLR441C RPS1A SGDID:S000004433, Chr XII from 1018905-1018138, reverse complement, Verified ORF, Ribosomal protein 10 (rp10) of the small (40S) subunit; nearly identical to Rps1Bp and has similarity to rat S3a ribosomal protein;>YML063W RPS1B SGDID:S0000	1	MDFTTDKLRSMVR	2.51436e-09	94.544	_NLLTNFHGM(ox)DFTTDK(ac)LR_	NLLTNFHGMDFTTDK(1)LR	3	694.342	1.3957
443	476	476	YDR212W	YDR212W	>YDR212W TCP1 SGDID:S000002620, Chr IV from 887230-888909, Verified ORF, Alpha subunit of chaperonin-containing T-complex, which mediates protein folding in the cytosol; involved in actin cytoskeleton maintenance; overexpression in neurons suppresses form	1	SSELVAKLRSYHA	3.10665e-05	94.692	_DSSELVAK(ac)LR_	DSSELVAK(1)LR	2	580.319	1.547	2.6448	0.4759
342	414	414	YDL131W	YDL131W	>YDL131W LYS21 SGDID:S000002289, Chr IV from 227393-228715, Verified ORF, Homocitrate synthase isozyme, catalyzes the condensation of acetyl-CoA and alpha-ketoglutarate to form homocitrate, which is the first step in the lysine biosynthesis pathway; highl	1	LSTPLLKPVNKGT	1.07619e-14	94.717	_DFHAELSTPLLK(ac)PVNK_	DFHAELSTPLLK(1)PVNK	3	617.672	1.4374	6.9666	0.43098
1505	124	124	YOR007C	YOR007C	>YOR007C SGT2 SGDID:S000005533, Chr XV from 339979-338939, reverse complement, Verified ORF, Glutamine-rich cytoplasmic protein of unknown function; contains tetratricopeptide (TPR) repeats, which often mediate protein-protein interactions; has similarity	1	YELAINKYTEAIK	7.54164e-12	94.728	_DYELAINK(ac)YTEAIK_	DYELAINK(1)YTEAIK	2	856.941	-0.77455	3.7816	1.0087
473	66	66	YDR378C	YDR378C	>YDR378C LSM6 SGDID:S000002786, Chr IV from 1229602-1229342, reverse complement, Verified ORF, Lsm (Like Sm) protein; part of heteroheptameric complexes (Lsm2p-7p and either Lsm1p or 8p): cytoplasmic Lsm1p complex involved in mRNA decay; nuclear Lsm8p com	1	NNKLLNKFNSDVF	0.00326721	95.018	_LLNK(ac)FNSDVFLR_	LLNK(1)FNSDVFLR	2	754.417	-1.1627
1301	234	234	YMR083W	YMR083W	>YMR083W ADH3 SGDID:S000004688, Chr XIII from 434787-435914, Verified ORF, Mitochondrial alcohol dehydrogenase isozyme III; involved in the shuttling of mitochondrial NADH to the cytosol under anaerobic conditions and ethanol production	1	IDAGEEKEKLFKK	1.2678e-10	95.018	_VLGIDAGEEK(ac)EK_	VLGIDAGEEK(1)EK	3	443.901	0.40264	6.1535	1.1005
1063	66	66	YKL192C	YKL192C	>YKL192C ACP1 SGDID:S000001675, Chr XI from 80542-80165, reverse complement, Verified ORF, Mitochondrial matrix acyl carrier protein, involved in biosynthesis of octanoate, which is a precursor to lipoic acid; activated by phosphopantetheinylation catalyz	1	SPNIANKQISSDT	1.51406e-18	95.094	_NSPNIANK(ac)QISSDTQFHK_	NSPNIANK(1)QISSDTQFHK	3	691.012	-0.40014	3.2186	1.5831
1246	181	181	YML028W	YML028W	>YML028W TSA1 SGDID:S000004490, Chr XIII from 220138-220728, Verified ORF, Thioredoxin peroxidase, acts as both a ribosome-associated and free cytoplasmic antioxidant; self-associates to form a high-molecular weight chaperone complex under oxidative stres	1	PGAATIKPTVEDS	2.26116e-17	95.153	_NGTVLPCNWTPGAATIK(ac)PTVEDSK_	NGTVLPCNWTPGAATIK(1)PTVEDSK	3	866.767	-0.1082	1.7167	1.2797
1196	602	602	YLR304C	YLR304C	>YLR304C ACO1 SGDID:S000004295, Chr XII from 737550-735214, reverse complement, Verified ORF, Aconitase, required for the tricarboxylic acid (TCA) cycle and also independently required for mitochondrial genome maintenance; phosphorylated; component of the	1	MAGPWLKYRGHLE	9.5401e-15	95.195	_TTTDHISM(ox)AGPWLK(ac)YR_	TTTDHISMAGPWLK(1)YR	3	645.652	-1.0095	4.5369	0.85617
556	505	505	YER080W	YER080W	>YER080W AIM9 SGDID:S000000882, Chr V from 319959-321842, Verified ORF, Putative protein of unknown function; the authentic, non-tagged protein is detected in highly purified mitochondria in high-throughput studies; null mutant displays elevated frequency	0.960621	LNDNNPKLITAVA	5.41382e-18	95.205	_KLNDNNPK(ac)LITAVAPPVK_	K(0.039)LNDNNPK(0.961)LITAVAPPVK	3	658.718	1.3821	6.9617	0.94533
557	559	559	YER091C	YER091C	>YER091C MET6 SGDID:S000000893, Chr V from 342163-339860, reverse complement, Verified ORF, Cobalamin-independent methionine synthase, involved in methionine biosynthesis and regeneration; requires a minimum of two glutamates on the methyltetrahydrofolate	1	AQSITSKPVKGML	7.15195e-12	95.264	_ESVYAQSITSK(ac)PVK_	ESVYAQSITSK(1)PVK	2	789.922	-0.092394	0.78647	0.88342
923	184;184	184	YJL052W;YJR009C	YJR009C	>YJL052W TDH1 SGDID:S000003588, Chr X from 338265-339263, Verified ORF, Glyceraldehyde-3-phosphate dehydrogenase, isozyme 1, involved in glycolysis and gluconeogenesis; tetramer that catalyzes the reaction of glyceraldehyde-3-phosphate to 1,3 bis-phosphog	1	SMTATQKTVDGPS	1.89226e-26	95.302	_VINDAFGIEEGLM(ox)TTVHSMTATQK(ac)TVDGPSHK_	VINDAFGIEEGLMTTVHSMTATQK(1)TVDGPSHK	4	868.924	1.0531	3.0907	0.85494
1597	136	136	YPL028W	YPL028W	>YPL028W ERG10 SGDID:S000005949, Chr XVI from 498094-499290, Verified ORF, Acetyl-CoA C-acetyltransferase (acetoacetyl-CoA thiolase), cytosolic enzyme that transfers an acetyl group from one acetyl-CoA molecule to another, forming acetoacetyl-CoA; involve	1	AARAGAKFGQTVL	1.01092e-14	95.347	_AGAK(ac)FGQTVLVDGVER_	AGAK(1)FGQTVLVDGVER	2	844.952	-0.38913	2.2014	1.0108
595	253	253	YFL018C	YFL018C	>YFL018C LPD1 SGDID:S000001876, Chr VI from 103121-101622, reverse complement, Verified ORF, Dihydrolipoamide dehydrogenase, the lipoamide dehydrogenase component (E3) of the pyruvate dehydrogenase and 2-oxoglutarate dehydrogenase multi-enzyme complexes	1	VAKATQKFLKKQG	0.00235672	95.352	_ATQK(ac)FLK_	ATQK(1)FLK	2	439.261	0.48627	5.8635	1.0919
565	415	415	YER091C	YER091C	>YER091C MET6 SGDID:S000000893, Chr V from 342163-339860, reverse complement, Verified ORF, Cobalamin-independent methionine synthase, involved in methionine biosynthesis and regeneration; requires a minimum of two glutamates on the methyltetrahydrofolate	1	VASIDEKMSTRAA	3.69883e-07	95.401	_VASIDEK(ac)MSTR_	VASIDEK(1)MSTR	2	639.822	-0.20392	2.4131	0.94331
623	46;46	46	YFR031C-A;YIL018W	YFR031C-A	>YFR031C-A RPL2A SGDID:S000002104, Chr VI from 221406-221403,221255-220495, reverse complement, Verified ORF, Protein component of the large (60S) ribosomal subunit, identical to Rpl2Bp and has similarity to E. coli L2 and rat L8 ribosomal proteins;>YIL0	1	YIRGIVKQIVHDS	1.28566e-10	95.417	_GIVK(ac)QIVHDSGR_	GIVK(1)QIVHDSGR	2	675.878	-0.51134	0.80362	0.50896
45	160	160	YAL012W	YAL012W	>YAL012W CYS3 SGDID:S000000010, Chr I from 130802-131986, Verified ORF, Cystathionine gamma-lyase, catalyzes one of the two reactions involved in the transsulfuration pathway that yields cysteine from homocysteine with the intermediary formation of cystat	1	KVTDIQKVADLIK	1.28614e-10	95.428	_VTDIQK(ac)VADLIK_	VTDIQK(1)VADLIK	2	692.906	-0.39844	2.4333	0.93677
1656	64	64	YPL231W	YPL231W	>YPL231W FAS2 SGDID:S000006152, Chr XVI from 108652-114315, Verified ORF, Alpha subunit of fatty acid synthetase, which catalyzes the synthesis of long-chain saturated fatty acids; contains beta-ketoacyl reductase and beta-ketoacyl synthase activities; ph	1	QRTLKNKYESYDA	4.20264e-08	95.428	_NK(ac)YESYDAALSLHR_	NK(1)YESYDAALSLHR	3	570.281	-3.0485	1.3398	0.30254
207	46	46	YBR149W	YBR149W	>YBR149W ARA1 SGDID:S000000353, Chr II from 539981-541015, Verified ORF, NADP+ dependent arabinose dehydrogenase, involved in carbohydrate metabolism; purified as homodimer; naturally occurs with a N-terminus degradation product	1	TANPHEKLAETKQ	2.49455e-17	95.5	_IPALGLGTANPHEK(ac)LAETK_	IPALGLGTANPHEK(1)LAETK	3	668.037	-0.1007	4.6915	1.0901
659	53;53	53	YGL076C;YPL198W	YGL076C	>YGL076C RPL7A SGDID:S000003044, Chr VII from 365999-365989,365529-365436,364967-364338, reverse complement, Verified ORF, Protein component of the large (60S) ribosomal subunit, nearly identical to Rpl7Bp and has similarity to E. coli L30 and rat L7 ribo	1	RNAAYQKEYETAE	3.49922e-11	95.651	_NAAYQK(ac)EYETAER_	NAAYQK(1)EYETAER	2	807.873	0.25665	2.623	0.71678
1018	210	210	YKL081W	YKL081W	>YKL081W TEF4 SGDID:S000001564, Chr XI from 282535-282739,283066-284099, Verified ORF, Translation elongation factor EF-1 gamma	0.999999	EVKLAEKALTYTP	1.26518e-10	95.651	_LAEK(ac)ALTYTPPKK_	LAEK(1)ALTYTPPKK	2	751.435	1.0373	1.1438	0.40277
371	573;573	573	YDL229W;YNL209W	YDL229W	>YDL229W SSB1 SGDID:S000002388, Chr IV from 44066-45907, Verified ORF, Cytoplasmic ATPase that is a ribosome-associated molecular chaperone, functions with J-protein partner Zuo1p; may be involved in folding of newly-made polypeptide chains; member of the	1	KRGSKSKIEAALS	8.73802e-17	96.019	_SK(ac)IEAALSDALAALQIEDPSADELRK_	SK(1)IEAALSDALAALQIEDPSADELRK	4	699.871	0.11685
1614	125	125	YPL091W	YPL091W	>YPL091W GLR1 SGDID:S000006012, Chr XVI from 375499-376950, Verified ORF, Cytosolic and mitochondrial glutathione oxidoreductase, converts oxidized glutathione to reduced glutathione; mitochondrial but not cytosolic form has a role in resistance to hypero	1	LNGIYQKNLEKEK	4.1838e-07	96.067	_LNGIYQK(ac)NLEK_	LNGIYQK(1)NLEK	2	681.375	-0.066128	3.7388	1.5861
1443	28	28	YNL259C	YNL259C	>YNL259C ATX1 SGDID:S000005203, Chr XIV from 157866-157645, reverse complement, Verified ORF, Cytosolic copper metallochaperone that transports copper to the secretory vesicle copper transporter Ccc2p for eventual insertion into Fet3p, which is a multicop	1	VNKVLTKLEPDVS	4.30176e-07	96.23	_VLTK(ac)LEPDVSK_	VLTK(1)LEPDVSK	2	635.866	-1.7212	2.6794	0.69765
1659	173	173	YPL231W	YPL231W	>YPL231W FAS2 SGDID:S000006152, Chr XVI from 108652-114315, Verified ORF, Alpha subunit of fatty acid synthetase, which catalyzes the synthesis of long-chain saturated fatty acids; contains beta-ketoacyl reductase and beta-ketoacyl synthase activities; ph	1	PMSKTIKDLVGGK	0.000233091	96.342	_TIK(ac)DLVGGK_	TIK(1)DLVGGK	2	486.79	0.40568	3.7523	0.89472
1075	127	127	YKR049C	YKR049C	>YKR049C FMP46 SGDID:S000001757, Chr XI from 526873-526472, reverse complement, Verified ORF, Putative redox protein containing a thioredoxin fold; the authentic, non-tagged protein is detected in highly purified mitochondria in high-throughput studies	1	EPADIDKYIIQRK	9.00533e-15	96.414	_LVGNEPADIDK(ac)YIIQR_	LVGNEPADIDK(1)YIIQR	3	629.339	-1.4099	4.4974	0.60235
1194	398	398	YLR304C	YLR304C	>YLR304C ACO1 SGDID:S000004295, Chr XII from 737550-735214, reverse complement, Verified ORF, Aconitase, required for the tricarboxylic acid (TCA) cycle and also independently required for mitochondrial genome maintenance; phosphorylated; component of the	1	RSASIVKDAAAHG	8.96757e-06	96.464	_SASIVK(ac)DAAAHGLK_	SASIVK(1)DAAAHGLK	3	470.596	1.2618
781	393	393	YGR244C	YGR244C	>YGR244C LSC2 SGDID:S000003476, Chr VII from 979324-978041, reverse complement, Verified ORF, Beta subunit of succinyl-CoA ligase, which is a mitochondrial enzyme of the TCA cycle that catalyzes the nucleotide-dependent conversion of succinyl-CoA to succi	1	ARLQGTKVEEGRD	1.57821e-13	96.489	_LQGTK(ac)VEEGRDIINK_	LQGTK(1)VEEGRDIINK	3	581.32	-0.3312	7.5578	1.1717
378	147	147	YDR002W	YDR002W	>YDR002W YRB1 SGDID:S000002409, Chr IV from 453043-453648, Verified ORF, Ran GTPase binding protein; involved in nuclear protein import and RNA export, ubiquitin-mediated protein degradation during the cell cycle; shuttles between the nucleus and cytoplas	1	APEYTLKPNVGSD	5.54746e-17	96.55	_ICANHIIAPEYTLK(ac)PNVGSDR_	ICANHIIAPEYTLK(1)PNVGSDR	3	804.078	1.3316	2.2876
1088	437	437	YLL018C	YLL018C	>YLL018C DPS1 SGDID:S000003941, Chr XII from 111574-109901, reverse complement, Verified ORF, Aspartyl-tRNA synthetase, primarily cytoplasmic; homodimeric enzyme that catalyzes the specific aspartylation of tRNA(Asp); class II aminoacyl tRNA synthetase; b	1	GKLVRDKYDTDFY	1.33823e-10	96.591	_DK(ac)YDTDFYILDK_	DK(1)YDTDFYILDK	2	789.372	-0.65749	2.4626	1.0217
122	37;37	37	YBR010W;YNL031C	YBR010W	>YBR010W HHT1 SGDID:S000000214, Chr II from 256329-256739, Verified ORF, Histone H3, core histone protein required for chromatin assembly, part of heterochromatin-mediated telomeric and HM silencing; one of two identical histone H3 proteins (see HHT2); re	1	PSTGGVKKPHRYK	0.0028853	96.64	_K(ac)SAPSTGGVK(ac)K_	K(1)SAPSTGGVK(1)K	2	572.322	-0.13088
1307	117	117	YMR116C	YMR116C	>YMR116C ASC1 SGDID:S000004722, Chr XIII from 500687-500151,499877-499455, reverse complement, Verified ORF, G-protein beta subunit and guanine nucleotide dissociation inhibitor for Gpa2p; ortholog of RACK1 that inhibits translation; core component of the	1	MSVDIDKKASMII	1.00174e-06	96.64	_SDVM(ox)SVDIDK(ac)K_	SDVMSVDIDK(1)K	3	432.211	-0.097981	0.46727	0.98551
1590	105	105	YOR369C	YOR369C	>YOR369C RPS12 SGDID:S000005896, Chr XV from 1028623-1028192, reverse complement, Verified ORF, Protein component of the small (40S) ribosomal subunit; has similarity to rat ribosomal protein S12	1	EWAGLGKIDREGN	3.44096e-11	96.673	_QLGEWAGLGK(ac)IDREGNAR_	QLGEWAGLGK(1)IDREGNAR	3	671.348	0.40404	0.66593	0.50353
1374	19	19	YNL021W	YNL021W	>YNL021W HDA1 SGDID:S000004966, Chr XIV from 593229-595349, Verified ORF, Putative catalytic subunit of a class II histone deacetylase complex that also contains Hda2p and Hda3p; Hda1p interacts with the Hda2p-Hda3p subcomplex to form an active tetramer;	1	NPDHDLKRKLEEN	0.00451355	96.745	_EVLENPDHDLK(ac)R_	EVLENPDHDLK(1)R	3	502.923	1.5227
1157	20	20	YLR223C	YLR223C	>YLR223C IFH1 SGDID:S000004213, Chr XII from 585492-582235, reverse complement, Verified ORF, Essential protein with a highly acidic N-terminal domain; IFH1 exhibits genetic interactions with FHL1, overexpression interferes with silencing at telomeres and	1	HSTHSGKLPANIK	2.86469e-09	96.773	_STINHSTHSGK(ac)LPANIK_	STINHSTHSGK(1)LPANIK	4	462.5	-0.57832	0.35978	0.023344
395	195	195	YDR050C	YDR050C	>YDR050C TPI1 SGDID:S000002457, Chr IV from 556471-555725, reverse complement, Verified ORF, Triose phosphate isomerase, abundant glycolytic enzyme; mRNA half-life is regulated by iron availability; transcription is controlled by activators Reb1p, Gcr1p,	1	RKFLASKLGDKAA	0.000276229	96.89	_FLASK(ac)LGDK_	FLASK(1)LGDK	2	510.79	1.1167	3.1911	1.0816
536	24;24	24	YER056C-A;YIL052C	YER056C-A	>YER056C-A RPL34A SGDID:S000002135, Chr V from 270183-270147,269749-269421, reverse complement, Verified ORF, Protein component of the large (60S) ribosomal subunit, nearly identical to Rpl34Bp and has similarity to rat L34 ribosomal protein;>YIL052C RPL	1	NKIKVVKTPGGIL	6.23622e-05	96.89	_VVK(ac)TPGGILR_	VVK(1)TPGGILR	2	541.34	0.32516	0.55681	0.72433
1580	106	106	YOR298C-A	YOR298C-A	>YOR298C-A MBF1 SGDID:S000007253, Chr XV from 877684-877229, reverse complement, Verified ORF, Transcriptional coactivator that bridges the DNA-binding region of Gcn4p and TATA-binding protein Spt15p; suppressor of frameshift mutations	1	ATKINEKPTVVND	4.11017e-14	96.993	_INEK(ac)PTVVNDYEAAR_	INEK(1)PTVVNDYEAAR	2	880.944	0.041703	2.4054	1.0432
1203	17	17	YLR344W	YLR344W	>YLR344W RPL26A SGDID:S000004336, Chr XII from 819312-819330,819778-820142, Verified ORF, Protein component of the large (60S) ribosomal subunit, nearly identical to Rpl26Bp and has similarity to E. coli L24 and rat L26 ribosomal proteins; binds to 5.8S r	1	DRRKARKAYFTAP	1.25092e-06	97.214	_K(ac)AYFTAPSSQR_	K(1)AYFTAPSSQR	2	649.33	-0.040467	0.70312	0.87189
1234	33;33	33	YLR441C;YML063W	YML063W	>YLR441C RPS1A SGDID:S000004433, Chr XII from 1018905-1018138, reverse complement, Verified ORF, Ribosomal protein 10 (rp10) of the small (40S) subunit; nearly identical to Rps1Bp and has similarity to rat S3a ribosomal protein;>YML063W RPS1B SGDID:S0000	1	KEWFDIKAPSTFE	5.69363e-12	97.273	_EWFDIK(ac)APSTFENR_	EWFDIK(1)APSTFENR	3	594.621	-0.23707	1.9253	1.1262
530	413	413	YER043C	YER043C	>YER043C SAH1 SGDID:S000000845, Chr V from 237118-235769, reverse complement, Verified ORF, S-adenosyl-L-homocysteine hydrolase, catabolizes S-adenosyl-L-homocysteine which is formed after donation of the activated methyl group of S-adenosyl-L-methionine	1	LDEAVAKFHLGNL	7.06874e-18	97.417	_ILDEAVAK(ac)FHLGNLGVR_	ILDEAVAK(1)FHLGNLGVR	3	632.023	0.36877	2.9534	1.4951
1693	416	416	YPR108W	YPR108W	>YPR108W RPN7 SGDID:S000006312, Chr XVI from 742452-743741, Verified ORF, Essential, non-ATPase regulatory subunit of the 26S proteasome, similar to another S. cerevisiae regulatory subunit, Rpn5p, as well as to mammalian proteasome subunits	1	LLTKLQKYGAAVR	0.000294927	97.431	_LQK(ac)YGAAVR_	LQK(1)YGAAVR	2	524.301	0.23291	1.5786	0.51722
783	216	216	YGR244C	YGR244C	>YGR244C LSC2 SGDID:S000003476, Chr VII from 979324-978041, reverse complement, Verified ORF, Beta subunit of succinyl-CoA ligase, which is a mitochondrial enzyme of the TCA cycle that catalyzes the nucleotide-dependent conversion of succinyl-CoA to succi	1	AQDEAAKAVSNLY	4.95965e-17	97.457	_SLGFSPDAQDEAAK(ac)AVSNLYK_	SLGFSPDAQDEAAK(1)AVSNLYK	3	751.706	0.74485	7.6244	1.0948
1184	630	630	YLR304C	YLR304C	>YLR304C ACO1 SGDID:S000004295, Chr XII from 737550-735214, reverse complement, Verified ORF, Aconitase, required for the tricarboxylic acid (TCA) cycle and also independently required for mitochondrial genome maintenance; phosphorylated; component of the	1	KKANCVKNVYTGE	3.24503e-05	97.551	_ANCVK(ac)NVYTGEYK_	ANCVK(1)NVYTGEYK	2	794.377	1.2143
469	848	848	YDR359C	YDR359C	>YDR359C EAF1 SGDID:S000002767, Chr IV from 1194878-1191930, reverse complement, Verified ORF, Component of the NuA4 histone acetyltransferase complex; acts as a platform for assembly of NuA4 subunits into the native complex; required for initiation of pr	1	PIPSNGKSSSNLA	1.67118e-11	97.579	_AQSPIPSNGK(ac)SSSNLAR_	AQSPIPSNGK(1)SSSNLAR	3	585.971	1.5833
543	402	402	YER073W	YER073W	>YER073W ALD5 SGDID:S000000875, Chr V from 304027-305589, Verified ORF, Mitochondrial aldehyde dehydrogenase, involved in regulation or biosynthesis of electron transport chain components and acetate formation; activated by K+; utilizes NADP+ as the prefe	1	SKGYFVKPTVFAD	3.38303e-11	97.69	_GYFVK(ac)PTVFADVK_	GYFVK(1)PTVFADVK	2	756.908	0.17671	8.48	1.0773
570	127	127	YER156C	YER156C	>YER156C YER156C SGDID:S000000958, Chr V from 484336-483320, reverse complement, Uncharacterized ORF, Putative protein of unknown function; interacts with Hsp82p and copurifies with Ipl1p; expression is copper responsive and downregulated in strains delet	1	LDLLYDKVYKQFV	3.68335e-14	97.836	_VSSSDLDLLYDK(ac)VYK_	VSSSDLDLLYDK(1)VYK	3	596.308	0.0064235	6.0884	0.93713
1170	384	384	YLR259C	YLR259C	>YLR259C HSP60 SGDID:S000004249, Chr XII from 665004-663286, reverse complement, Verified ORF, Tetradecameric mitochondrial chaperonin required for ATP-dependent folding of precursor polypeptides and complex assembly; prevents aggregation and mediates pro	1	TTNSYEKEKLQER	3.68335e-14	97.836	_GSIDITTTNSYEK(ac)EK_	GSIDITTTNSYEK(1)EK	2	864.42	0.12323	6.0033	2.195
1298	362	362	YMR083W	YMR083W	>YMR083W ADH3 SGDID:S000004688, Chr XIII from 434787-435914, Verified ORF, Mitochondrial alcohol dehydrogenase isozyme III; involved in the shuttling of mitochondrial NADH to the cytosol under anaerobic conditions and ethanol production	1	VYDLMEKGKILGR	0.000291247	97.965	_VYDLMEK(ac)GK_	VYDLMEK(1)GK	2	562.786	1.2241	7.2252	0.72496
478	317;317	317	YDR385W;YOR133W	YDR385W	>YDR385W EFT2 SGDID:S000002793, Chr IV from 1243223-1245751, Verified ORF, Elongation factor 2 (EF-2), also encoded by EFT1; catalyzes ribosomal translocation during protein synthesis; contains diphthamide, the unique posttranslationally modified histidin	1	EKDLEGKALLKVV	0.000251084	98.033	_DLEGK(ac)ALLK_	DLEGK(1)ALLK	2	514.803	0.036073	0.33815	0.78538
846	85	85	YHR174W	YHR174W	>YHR174W ENO2 SGDID:S000001217, Chr VIII from 451327-452640, Verified ORF, Enolase II, a phosphopyruvate hydratase that catalyzes the conversion of 2-phosphoglycerate to phosphoenolpyruvate during glycolysis and the reverse reaction during gluconeogenesis	1	KANLDVKDQKAVD	0.000316137	98.044	_ANLDVK(ac)DQK_	ANLDVK(1)DQK	2	536.785	0.50038	1.9992	1.1004
1069	161	161	YKL216W	YKL216W	>YKL216W URA1 SGDID:S000001699, Chr XI from 25216-26160, Verified ORF, Dihydroorotate dehydrogenase, catalyzes the fourth enzymatic step in the de novo biosynthesis of pyrimidines, converting dihydroorotic acid into orotic acid	1	KVFAFFKKPLGVK	0.00508449	98.133	_VFAFFK(ac)K_	VFAFFK(1)K	2	464.768	1.3701	2.0183	1.1305
256	174	174	YCL010C	YCL010C	>YCL010C SGF29 SGDID:S000000516, Chr III from 104350-103571, reverse complement, Verified ORF, Probable subunit of SAGA histone acetyltransferase complex	1	ELGNSGKVYKCNR	2.70216e-09	98.165	_FEVRDPEPDELGNSGK(ac)VYK_	FEVRDPEPDELGNSGK(1)VYK	3	741.031	-0.056136
1578	113	113	YOR294W	YOR294W	>YOR294W RRS1 SGDID:S000005820, Chr XV from 868339-868950, Verified ORF, Essential protein that binds ribosomal protein L11 and is required for nuclear export of the 60S pre-ribosomal subunit during ribosome biogenesis; mouse homolog shows altered express	1	KAKAMTKWEKFAA	4.02875e-09	98.299	_AMTK(ac)WEK_	AMTK(1)WEK	2	468.236	-0.55422	0.64311	0.39284
1466	34	34	YNR054C	YNR054C	>YNR054C ESF2 SGDID:S000005337, Chr XIV from 724308-723358, reverse complement, Verified ORF, Essential nucleolar protein involved in pre-18S rRNA processing; binds to RNA and stimulates ATPase activity of Dbp8; involved in assembly of the small subunit (	1	KKKISSKDDIFSK	0.00276757	98.353	_ISSK(ac)DDIFSK_	ISSK(1)DDIFSK	2	591.306	0.50015
837	141	141	YHR081W	YHR081W	>YHR081W LRP1 SGDID:S000001123, Chr VIII from 267540-268094, Verified ORF, Nuclear exosome-associated nucleic acid binding protein; involved in RNA processing, surveillance, degradation, tethering, and export; homolog of mammalian nuclear matrix protein C	1	FQGKHTKFENDEL	5.33078e-10	98.507	_HTK(ac)FENDELAESTTTK_	HTK(1)FENDELAESTTTK	3	631.634	-0.091809
93	446	446	YBL024W	YBL024W	>YBL024W NCL1 SGDID:S000000120, Chr II from 172537-174591, Verified ORF, S-adenosyl-L-methionine-dependent tRNA: m5C-methyltransferase, methylates cytosine to m5C at several positions in tRNAs and intron-containing pre-tRNAs; similar to Nop2p and human pr	1	KVEEVQKKERLPR	0.0049736	98.523	_VEEVQK(ac)K_	VEEVQK(1)K	2	451.253	0.53023	0.20369	0.41707
394	89	89	YDR050C	YDR050C	>YDR050C TPI1 SGDID:S000002457, Chr IV from 556471-555725, reverse complement, Verified ORF, Triose phosphate isomerase, abundant glycolytic enzyme; mRNA half-life is regulated by iron availability; transcription is controlled by activators Reb1p, Gcr1p,	1	IKDVGAKWVILGH	4.73539e-12	98.592	_DVGAK(ac)WVILGHSER_	DVGAK(1)WVILGHSER	3	536.955	0.31225	1.4725	1.1791
1602	152	152	YPL049C	YPL049C	>YPL049C DIG1 SGDID:S000005970, Chr XVI from 463836-462478, reverse complement, Verified ORF, Regulatory protein of unknown function, constitutively-expressed, involved in the regulation of mating-specific genes and the invasive growth pathway, required f	1	QVTQHSKFQPRVQ	5.7919e-09	98.694	_SAPAQVTQHSK(ac)FQPR_	SAPAQVTQHSK(1)FQPR	3	575.301	0.85625
1428	503	503	YNL182C	YNL182C	>YNL182C IPI3 SGDID:S000005126, Chr XIV from 297629-295962, reverse complement, Verified ORF, Essential component of the Rix1 complex (Rix1p, Ipi1p, Ipi3p) that is required for processing of ITS2 sequences from 35S pre-rRNA; highly conserved and contains	1	VKVIDNKIDATSS	4.18643e-17	98.74	_VIDNK(ac)IDATSSLDSNAAKDEEITELK_	VIDNK(1)IDATSSLDSNAAKDEEITELK	3	954.48	1.0389
422	280	280	YDR148C	YDR148C	>YDR148C KGD2 SGDID:S000002555, Chr IV from 755064-753673, reverse complement, Verified ORF, Dihydrolipoyl transsuccinylase, component of the mitochondrial alpha-ketoglutarate dehydrogenase complex, which catalyzes the oxidative decarboxylation of alpha-k	1	EMRKLYKDEIIKK	0.000541196	99.013	_LYK(ac)DEIIK_	LYK(1)DEIIK	2	532.305	1.0237	3.3977	0.66428
389	54	54	YDR023W	YDR023W	>YDR023W SES1 SGDID:S000002430, Chr IV from 489506-490894, Verified ORF, Cytosolic seryl-tRNA synthetase, class II aminoacyl-tRNA synthetase that aminoacylates tRNA(Ser), displays tRNA-dependent amino acid recognition which enhances discrimination of the	1	ELDELNKKFNKLQ	0.000149679	99.215	_TRFELDELNK(ac)K_	TRFELDELNK(1)K	3	478.924	-0.065296	2.5116	0.61018
1179	126	126	YLR270W	YLR270W	>YLR270W DCS1 SGDID:S000004260, Chr XII from 681188-682240, Verified ORF, Non-essential hydrolase involved in mRNA decapping, may function in a feedback mechanism to regulate deadenylation, contains pyrophosphatase activity and a HIT (histidine triad) mot	1	TPIHIKKYEQQNF	1.61386e-06	99.215	_K(ac)YEQQNFHLVR_	K(1)YEQQNFHLVR	3	501.928	-1.4719	2.2594	1.1267
955	161	161	YJR045C	YJR045C	>YJR045C SSC1 SGDID:S000003806, Chr X from 521594-519630, reverse complement, Verified ORF, Hsp70 family ATPase, constituent of the import motor component of the Translocase of the Inner Mitochondrial membrane (TIM23 complex); involved in protein transloc	1	AEAYLGKPVKNAV	1.37432e-11	99.481	_M(ox)KETAEAYLGK(ac)PVK_	MKETAEAYLGK(1)PVK	3	541.62	0.15739	5.7896	1.1883
1166	967	967	YLR249W	YLR249W	>YLR249W YEF3 SGDID:S000004239, Chr XII from 636782-639916, Verified ORF, Translational elongation factor 3, stimulates the binding of aminoacyl-tRNA (AA-tRNA) to ribosomes by releasing EF-1 alpha from the ribosomal complex; contains two ABC cassettes; bi	1	EEVWAVKDGRMTP	3.28098e-11	99.481	_NLTEEVWAVK(ac)DGR_	NLTEEVWAVK(1)DGR	3	520.267	-0.69275	2.5935	1.1729
486	114	114	YDR391C	YDR391C	>YDR391C YDR391C SGDID:S000002799, Chr IV from 1258049-1257351, reverse complement, Uncharacterized ORF, Putative protein of unknown function, possibly involved in zinc homeostasis; Bdf1p-dependent transcription induced by salt stress; green fluorescent p	1	NDAKFNKDFIDDL	1.46845e-10	99.5	_FNK(ac)DFIDDLNAR_	FNK(1)DFIDDLNAR	2	755.37	-0.28072	4.1374	0.059013
49	124	124	YAL038W	YAL038W	>YAL038W CDC19 SGDID:S000000036, Chr I from 71787-73289, Verified ORF, Pyruvate kinase, functions as a homotetramer in glycolysis to convert phosphoenolpyruvate to pyruvate, the input for aerobic (TCA cycle) or anaerobic (glucose fermentation) respiration	1	AKACDDKIMYVDY	3.64863e-05	99.531	_ACDDK(ac)IMYVDYK_	ACDDK(1)IMYVDYK	2	781.847	0.72338	1.6997	0.48508
1504	116	116	YOR007C	YOR007C	>YOR007C SGT2 SGDID:S000005533, Chr XV from 339979-338939, reverse complement, Verified ORF, Glutamine-rich cytoplasmic protein of unknown function; contains tetratricopeptide (TPR) repeats, which often mediate protein-protein interactions; has similarity	1	NKAMANKDYELAI	3.04616e-11	99.531	_AM(ox)ANK(ac)DYELAINK_	AMANK(1)DYELAINK	2	769.88	-0.60627	2.8684	1.0986
1388	468	468	YNL071W	YNL071W	>YNL071W LAT1 SGDID:S000005015, Chr XIV from 491525-492973, Verified ORF, Dihydrolipoamide acetyltransferase component (E2) of pyruvate dehydrogenase complex, which catalyzes the oxidative decarboxylation of pyruvate to acetyl-CoA	1	KGAEFMKELKTVI	7.42639e-05	99.653	_GAEFMK(ac)ELK_	GAEFMK(1)ELK	2	547.781	0.63514	4.7135	0.49832
80	89;89	89	YBL002W;YDR224C	YBL002W	>YBL002W HTB2 SGDID:S000000098, Chr II from 236495-236890, Verified ORF, Histone H2B, core histone protein required for chromatin assembly and chromosome function; nearly identical to HTB1; Rad6p-Bre1p-Lge1p mediated ubiquitination regulates transcription	1	KLAAYNKKSTISA	0.00457669	99.919	_LAAYNK(ac)K_	LAAYNK(1)K	2	425.245	0.5711	6.0211	1.0592
73	379;379;379;379;417;379;379;379;379;379;379;379;379;379;379;379;379;379;379;379;379;379;379;379;379;379;379;379;379;379;379;379;379;379;379;379;379;379;379;379;379;379;379;379;379	379	YAR010C;YDR261C-C;YJR028W;YPR137C-A;YHR214C-C;YBR012W-A;YDR316W-A;YER159C-A;YGR161C-C;YML045W-A;YMR051C;YOR142W-A;YPR158W-A;YNL054W-A;YDR210C-C;YDR365W-B;YER138C;YML039W;YLR157C-B;YPL257W-B;YOL103W-B;YPR158C-D;YPR158W-B;YML045W;YMR050C;YOR142W-B;YDR316W-B;YGR161C-D;YBR012W-B;YJR027W;YLR227W-B;YDR365W-A;YER137C-A;YGR027W-A;YJR026W;YLR157C-A;YLR227W-A;YLR256W-A;YML040W;YPL257W-A;YPR158C-C;YOL103W-A…	YER138C	>YAR010C YAR010C SGDID:S000000068, Chr I from 165867-164545, reverse complement, transposable_element_gene, Retrotransposon TYA Gag gene co-transcribed with TYB Pol; in YARCTY1-1 TYB is mutant and probably non-functional;>YDR261C-C YDR261C-C SGDID:S00000	1	SYTNTTKPKVIAR	0.00038436	100.02	_SYTNTTK(ac)PK_	SYTNTTK(1)PK	2	541.28	-0.53708	0.81781	0.37038
1622	553	553	YPL106C	YPL106C	>YPL106C SSE1 SGDID:S000006027, Chr XVI from 352272-350191, reverse complement, Verified ORF, ATPase that is a component of the heat shock protein Hsp90 chaperone complex; binds unfolded proteins; member of the heat shock protein 70 (HSP70) family; locali	0.999994	LNELIEKENEMLA	1.69067e-17	100.02	_KLNELIEK(ac)ENEMLAQDK_	KLNELIEK(1)ENEMLAQDK	2	1044.04	0.82038	3.8484	0.95098
1501	17	17	YOL143C	YOL143C	>YOL143C RIB4 SGDID:S000005503, Chr XV from 55103-54594, reverse complement, Verified ORF, Lumazine synthase (6,7-dimethyl-8-ribityllumazine synthase, also known as DMRL synthase); catalyzes synthesis of immediate precursor to riboflavin	1	QVYDGSKIRVGII	9.14745e-14	100.11	_GLGKPDQVYDGSK(ac)IR_	GLGKPDQVYDGSK(1)IR	3	558.965	0.54847	2.2063	1.4331
27	523;523	523	YAL005C;YLL024C	YAL005C	>YAL005C SSA1 SGDID:S000000004, Chr I from 141433-139505, reverse complement, Verified ORF, ATPase involved in protein folding and nuclear localization signal (NLS)-directed nuclear transport; member of heat shock protein 70 (HSP70) family; forms a chaper	1	AEAEKFKEEDEKE	0.00180976	100.15	_FK(ac)EEDEK_	FK(1)EEDEK	2	483.724	1.8018	1.6271	0.60518
1561	92;92	92	YOR234C;YPL143W	YPL143W	>YOR234C RPL33B SGDID:S000005760, Chr XV from 779406-779388,778860-778556, reverse complement, Verified ORF, Ribosomal protein L37 of the large (60S) ribosomal subunit, nearly identical to Rpl33Ap and has similarity to rat L35a; rpl33b null mutant exhibit	1	RNNLPAKTFGASV	3.2387e-11	100.22	_NNLPAK(ac)TFGASVR_	NNLPAK(1)TFGASVR	2	708.883	-0.54809	1.1025	0.75102
527	123	123	YER030W	YER030W	>YER030W CHZ1 SGDID:S000000832, Chr V from 213436-213897, Verified ORF, Histone chaperone for Htz1p/H2A-H2B dimer; required for the stabilization of the Chz1p-Htz1-H2B complex; has overlapping function with Nap1p; null mutant displays weak sensitivity to	0.893702	TAEELDKKEPSTG	8.52728e-14	100.45	_TAEELDK(ac)KEPSTGSK_	TAEELDK(0.894)K(0.106)EPSTGSK	3	554.612	0.50071	1.7722	0.031113
869	161;161	161	YHR203C;YJR145C	YHR203C	>YHR203C RPS4B SGDID:S000001246, Chr VIII from 505530-505517,505247-504476, reverse complement, Verified ORF, Protein component of the small (40S) ribosomal subunit; identical to Rps4Ap and has similarity to rat S4 ribosomal protein;>YJR145C RPS4A SGDID:	1	KVNDTVKIDLASG	3.22553e-11	100.45	_VNDTVK(ac)IDLASGK_	VNDTVK(1)IDLASGK	2	701.383	-0.38716	2.7457	0.49302
142	104;104	104	YBR031W;YDR012W	YBR031W	>YBR031W RPL4A SGDID:S000000235, Chr II from 300166-301254, Verified ORF, N-terminally acetylated protein component of the large (60S) ribosomal subunit, nearly identical to Rpl4Bp and has similarity to E. coli L4 and rat L4 ribosomal proteins;>YDR012W R	1	RMFAPTKTWRKWN	0.000403437	100.57	_MFAPTK(ac)TWR_	MFAPTK(1)TWR	2	590.303	1.1783	0.8115	0.4246
777	337	337	YGR240C	YGR240C	>YGR240C PFK1 SGDID:S000003472, Chr VII from 973739-970776, reverse complement, Verified ORF, Alpha subunit of heterooctameric phosphofructokinase involved in glycolysis, indispensable for anaerobic growth, activated by fructose-2,6-bisphosphate and AMP,	1	AEGRFTKEEVAPY	0.00120864	100.72	_FTK(ac)EEVAPYK_	FTK(1)EEVAPYK	2	627.324	0.3897
1624	195	195	YPL106C	YPL106C	>YPL106C SSE1 SGDID:S000006027, Chr XVI from 352272-350191, reverse complement, Verified ORF, ATPase that is a component of the heat shock protein Hsp90 chaperone complex; binds unfolded proteins; member of the heat shock protein 70 (HSP70) family; locali	1	LPEGEEKPRIVAF	7.57023e-07	100.72	_TDLPEGEEK(ac)PR_	TDLPEGEEK(1)PR	2	656.823	0.00032959	1.9601	0.89528
491	146;146	146	YDR418W;YEL054C	YDR418W	>YDR418W RPL12B SGDID:S000002826, Chr IV from 1301609-1302106, Verified ORF, Protein component of the large (60S) ribosomal subunit, nearly identical to Rpl12Ap; rpl12a rpl12b double mutant exhibits slow growth and slow translation; has similarity to E. c	1	GCRVDFKNPHDII	2.37628e-17	100.76	_VDFK(ac)NPHDIIEGINAGEIEIPEN_	VDFK(1)NPHDIIEGINAGEIEIPEN	3	869.098	-0.22342	1.335	0.76216
1052	879	879	YKL182W	YKL182W	>YKL182W FAS1 SGDID:S000001665, Chr XI from 100676-106831, Verified ORF, Beta subunit of fatty acid synthetase, which catalyzes the synthesis of long-chain saturated fatty acids; contains acetyltransacylase, dehydratase, enoyl reductase, malonyl transacyl	1	FNLPKNKLVPTLE	7.09305e-05	100.88	_NK(ac)LVPTLEAK_	NK(1)LVPTLEAK	2	577.843	-0.30214	3.805	0.89496
1476	126	126	YOL012C	YOL012C	>YOL012C HTZ1 SGDID:S000005372, Chr XV from 303984-303580, reverse complement, Verified ORF, Histone variant H2AZ, exchanged for histone H2A in nucleosomes by the SWR1 complex; involved in transcriptional regulation through prevention of the spread of sil	1	NKALLLKVEKKGS	0.000540807	101.25	_ALLLK(ac)VEK_	ALLLK(1)VEK	2	478.313	1.1398	0.5812	0.47774
1629	43	43	YPL131W	YPL131W	>YPL131W RPL5 SGDID:S000006052, Chr XVI from 303120-304013, Verified ORF, Protein component of the large (60S) ribosomal subunit with similarity to E. coli L18 and rat L5 ribosomal proteins; binds 5S rRNA and is required for 60S subunit assembly	1	VTQHKAKYNTPKY	0.00168034	101.28	_AK(ac)YNTPK_	AK(1)YNTPK	2	432.235	0.70071	0.82566	0.74993
561	724	724	YER091C	YER091C	>YER091C MET6 SGDID:S000000893, Chr V from 342163-339860, reverse complement, Verified ORF, Cobalamin-independent methionine synthase, involved in methionine biosynthesis and regeneration; requires a minimum of two glutamates on the methyltetrahydrofolate	1	KISTILKSYPAEK	1.55262e-10	101.38	_ISTILK(ac)SYPAEK_	ISTILK(1)SYPAEK	2	696.393	-0.11813	3.1089	1.5781
291	1022	1022	YCR033W	YCR033W	>YCR033W SNT1 SGDID:S000000629, Chr III from 186485-190165, Verified ORF, Subunit of the Set3C deacetylase complex that interacts directly with the Set3C subunit, Sif2p; putative DNA-binding protein	1	HRDTFSKISAPLT	4.17253e-14	101.39	_DTFSK(ac)ISAPLTTLPPPR_	DTFSK(1)ISAPLTTLPPPR	3	628.347	0.34475
347	25;25	25	YDL136W;YDL191W	YDL136W	>YDL136W RPL35B SGDID:S000002295, Chr IV from 217600-217602,218008-218367, Verified ORF, Protein component of the large (60S) ribosomal subunit, identical to Rpl35Ap and has similarity to rat L35 ribosomal protein;>YDL191W RPL35A SGDID:S000002350, Chr IV	1	SQLVDLKKELAEL	0.000878251	101.39	_EQLASQLVDLK(ac)K_	EQLASQLVDLK(1)K	3	471.936	0.88934
1551	133	133	YOR215C	YOR215C	>YOR215C AIM41 SGDID:S000005741, Chr XV from 747283-746726, reverse complement, Verified ORF, Putative protein of unknown function; the authentic protein is detected in highly purified mitochondria in high-throughput studies; null mutant displays reduced	1	IDQNVKKLLDALK	0.00414716	101.43	_K(ac)LLDALK_	K(1)LLDALK	2	421.771	0.45087	7.5793	0.85713
1471	1487	1487	YOL004W	YOL004W	>YOL004W SIN3 SGDID:S000005364, Chr XV from 316939-321549, Verified ORF, Component of the Sin3p-Rpd3p histone deacetylase complex, involved in transcriptional repression and activation of diverse processes, including mating-type switching and meiosis; inv	1	IESETEKGKITKQ	2.03674e-14	101.53	_TSAGNQGIESETEK(ac)GK_	TSAGNQGIESETEK(1)GK	2	839.4	1.0897
1244	336	336	YML027W	YML027W	>YML027W YOX1 SGDID:S000004489, Chr XIII from 221406-222563, Verified ORF, Homeodomain-containing transcriptional repressor, binds to Mcm1p and to early cell cycle boxes (ECBs) in the promoters of cell cycle-regulated genes expressed in M/G1 phase; expres	1	PNSRVNKLINSID	1.31645e-06	101.62	_VNK(ac)LINSIDHSPSK_	VNK(1)LINSIDHSPSK	3	531.958	-0.1754
758	70	70	YGR192C	YGR192C	>YGR192C TDH3 SGDID:S000003424, Chr VII from 883815-882817, reverse complement, Verified ORF, Glyceraldehyde-3-phosphate dehydrogenase, isozyme 3, involved in glycolysis and gluconeogenesis; tetramer that catalyzes the reaction of glyceraldehyde-3-phospha	1	HIIVDGKKIATYQ	0.00134797	101.64	_HIIVDGK(ac)K_	HIIVDGK(1)K	2	476.285	0.1796	0.97112	1.0759
1644	94	94	YPL225W	YPL225W	>YPL225W YPL225W SGDID:S000006146, Chr XVI from 126006-126446, Verified ORF, Protein of unknown function that may interact with ribosomes, based on co-purification experiments; green fluorescent protein (GFP)-fusion protein localizes to the cytoplasm	1	FFTIFEKKIEDYN	0.00134797	101.64	_FFTIFEK(ac)K_	FFTIFEK(1)K	2	551.303	1.458	3.4916	0.89626
1191	320	320	YLR304C	YLR304C	>YLR304C ACO1 SGDID:S000004295, Chr XII from 737550-735214, reverse complement, Verified ORF, Aconitase, required for the tricarboxylic acid (TCA) cycle and also independently required for mitochondrial genome maintenance; phosphorylated; component of the	1	FAKLYHKDLLSAD	8.29015e-07	101.71	_LYHK(ac)DLLSADK_	LYHK(1)DLLSADK	3	448.91	0.22299	4.6764	0.4962
24	455;456;456;455	455	YAL005C;YBL075C;YER103W;YLL024C	YAL005C	>YAL005C SSA1 SGDID:S000000004, Chr I from 141433-139505, reverse complement, Verified ORF, ATPase involved in protein folding and nuclear localization signal (NLS)-directed nuclear transport; member of heat shock protein 70 (HSP70) family; forms a chaper	1	DNNLLGKFELSGI	5.03342e-19	101.78	_DNNLLGK(ac)FELSGIPPAPR_	DNNLLGK(1)FELSGIPPAPR	3	660.69	0.75624	2.2911	0.78439
361	407	407	YDL185W	YDL185W	>YDL185W TFP1 SGDID:S000002344, Chr IV from 126788-130003, Verified ORF, Subunit A of the eight-subunit V1 peripheral membrane domain of the vacuolar H+-ATPase; protein precursor undergoes self-catalyzed splicing to yield the extein Tfp1p and the intein V	1	RIVELVKEVSKSY	0.000105199	101.93	_IVELVK(ac)EVSK_	IVELVK(1)EVSK	2	593.358	0.0087275	4.5607	1.1742
362	536	536	YDL185W	YDL185W	>YDL185W TFP1 SGDID:S000002344, Chr IV from 126788-130003, Verified ORF, Subunit A of the eight-subunit V1 peripheral membrane domain of the vacuolar H+-ATPase; protein precursor undergoes self-catalyzed splicing to yield the extein Tfp1p and the intein V	1	NLCAEYKDRKEPQ	3.4945e-06	101.93	_LNLCAEYK(ac)DRK_	LNLCAEYK(1)DRK	3	484.582	1.0287	0.57341	0.62372
200	261	261	YBR126C	YBR126C	>YBR126C TPS1 SGDID:S000000330, Chr II from 490386-488899, reverse complement, Verified ORF, Synthase subunit of trehalose-6-phosphate synthase/phosphatase complex, which synthesizes the storage carbohydrate trehalose; also found in a monomeric form; expr	0.995579	IGIDVDKFTDGLK	8.96138e-17	101.94	_FVNVGAFPIGIDVDK(ac)FTDGLKK_	FVNVGAFPIGIDVDK(0.996)FTDGLK(0.004)K	3	808.105	0.80432	4.384	0.72866
141	338;338	338	YBR031W;YDR012W	YBR031W	>YBR031W RPL4A SGDID:S000000235, Chr II from 300166-301254, Verified ORF, N-terminally acetylated protein component of the large (60S) ribosomal subunit, nearly identical to Rpl4Bp and has similarity to E. coli L4 and rat L4 ribosomal proteins;>YDR012W R	1	KVFAAEKLGSKKA	1.44695e-05	101.95	_VFAAEK(ac)LGSK_	VFAAEK(1)LGSK	2	546.308	1.6702	0.55518	0.55215
1314	116	116	YMR128W	YMR128W	>YMR128W ECM16 SGDID:S000004735, Chr XIII from 523695-527498, Verified ORF, Essential DEAH-box ATP-dependent RNA helicase specific to the U3 snoRNP, predominantly nucleolar in distribution, required for 18S rRNA synthesis	1	RKTIIGKLQDYKI	0.00082321	101.95	_TIIGK(ac)LQDYK_	TIIGK(1)LQDYK	2	610.848	-4.5169
195	41;41	41	YBR118W;YPR080W	YBR118W	>YBR118W TEF2 SGDID:S000000322, Chr II from 477665-479041, Verified ORF, Translational elongation factor EF-1 alpha; also encoded by TEF1; functions in the binding reaction of aminoacyl-tRNA (AA-tRNA) to ribosomes;>YPR080W TEF1 SGDID:S000006284, Chr XVI	1	DKRTIEKFEKEAA	0.0019549	101.97	_TIEK(ac)FEK_	TIEK(1)FEK	2	468.755	-0.014475	1.112	0.31959
1522	404	404	YOR027W	YOR027W	>YOR027W STI1 SGDID:S000005553, Chr XV from 381053-382822, Verified ORF, Hsp90 cochaperone, interacts with the Ssa group of the cytosolic Hsp70 chaperones; activates the ATPase activity of Ssa1p; homolog of mammalian Hop protein	1	EARLEGKEYFTKS	0.000452032	101.97	_LEGK(ac)EYFTK_	LEGK(1)EYFTK	2	578.798	-2.1953	2.6952	1.5269
51	468	468	YAL038W	YAL038W	>YAL038W CDC19 SGDID:S000000036, Chr I from 71787-73289, Verified ORF, Pyruvate kinase, functions as a homotetramer in glycolysis to convert phosphoenolpyruvate to pyruvate, the input for aerobic (TCA cycle) or anaerobic (glucose fermentation) respiration	1	FGIEKAKEFGILK	0.000540666	102.07	_AK(ac)EFGILK_	AK(1)EFGILK	2	474.282	0.084356	1.9693	1.1187
323	142	142	YDL066W	YDL066W	>YDL066W IDP1 SGDID:S000002224, Chr IV from 334835-336121, Verified ORF, Mitochondrial NADP-specific isocitrate dehydrogenase, catalyzes the oxidation of isocitrate to alpha-ketoglutarate; not required for mitochondrial respiration and may function to div	1	LVPRWEKPIIIGR	0.000455251	102.07	_WEK(ac)PIIIGR_	WEK(1)PIIIGR	2	577.34	1.1882	6.4663	0.98306
634	482;511	482	YGL008C;YPL036W	YGL008C	>YGL008C PMA1 SGDID:S000002976, Chr VII from 482671-479915, reverse complement, Verified ORF, Plasma membrane H+-ATPase, pumps protons out of the cell; major regulator of cytoplasmic pH and plasma membrane potential; part of the P2 subgroup of cation-tran	1	APLFVLKTVEEDH	1.09948e-19	102.07	_GAPLFVLK(ac)TVEEDHPIPEDVHENYENK_	GAPLFVLK(1)TVEEDHPIPEDVHENYENK	4	791.141	-0.87143	2.7376	0.53586
1351	146;146	146	YMR242C;YOR312C	YMR242C	>YMR242C RPL20A SGDID:S000004855, Chr XIII from 754219-754219,753741-753224, reverse complement, Verified ORF, Protein component of the large (60S) ribosomal subunit, nearly identical to Rpl20Bp and has similarity to rat L18a ribosomal protein;>YOR312C R	1	VKQFLTKDLKFPL	0.000540666	102.07	_QFLTK(ac)DLK_	QFLTK(1)DLK	2	517.798	-0.11628	0.60493	0.56688
1217	226	226	YLR355C	YLR355C	>YLR355C ILV5 SGDID:S000004347, Chr XII from 839252-838065, reverse complement, Verified ORF, Acetohydroxyacid reductoisomerase, mitochondrial protein involved in branched-chain amino acid biosynthesis, also required for maintenance of wild-type mitochond	1	WNDVTGKAHEKAQ	7.23231e-18	102.33	_GINSSYAVWNDVTGK(ac)AHEK_	GINSSYAVWNDVTGK(1)AHEK	3	706.68	0.90279	6.0027	1.1229
1641	20	20	YPL212C	YPL212C	>YPL212C PUS1 SGDID:S000006133, Chr XVI from 153148-151514, reverse complement, Verified ORF, tRNA:pseudouridine synthase, introduces pseudouridines at positions 26-28, 34-36, 65, and 67 of tRNA; nuclear protein that appears to be involved in tRNA export;	1	VNEDVYKRGAQSK	5.82737e-16	102.37	_(ac)SEENLRPAYDDQVNEDVYK(ac)R_	SEENLRPAYDDQVNEDVYK(1)R	3	842.058	1.8356
221	92;92	92	YBR189W;YPL081W	YBR189W	>YBR189W RPS9B SGDID:S000000393, Chr II from 604503-604509,604923-605503, Verified ORF, Protein component of the small (40S) ribosomal subunit; nearly identical to Rps9Ap and has similarity to E. coli S4 and rat S9 ribosomal proteins;>YPL081W RPS9A SGDID	1	LSEDKKKLDYVLA	0.000671182	102.52	_K(ac)LDYVLALK_	K(1)LDYVLALK	2	552.837	0.32247	1.3066	0.98379
1162	448;448	448	YLR249W;YNL014W	YLR249W	>YLR249W YEF3 SGDID:S000004239, Chr XII from 636782-639916, Verified ORF, Translational elongation factor 3, stimulates the binding of aminoacyl-tRNA (AA-tRNA) to ribosomes by releasing EF-1 alpha from the ribosomal complex; contains two ABC cassettes; bi	1	AKILLNKTQLRLK	9.67517e-05	102.55	_ILLNK(ac)TQLR_	ILLNK(1)TQLR	2	570.859	1.0851	0.38192	0.46383
48	69	69	YAL013W	YAL013W	>YAL013W DEP1 SGDID:S000000011, Chr I from 129271-130533, Verified ORF, Transcriptional modulator involved in regulation of structural phospholipid biosynthesis genes and metabolically unrelated genes, as well as maintenance of telomeres, mating efficienc	1	ANLPELKYAPKLS	5.51307e-06	102.57	_SLANLPELK(ac)YAPK_	SLANLPELK(1)YAPK	2	743.419	0.56767
1096	111	111	YLL045C	YLL045C	>YLL045C RPL8B SGDID:S000003968, Chr XII from 48628-47858, reverse complement, Verified ORF, Ribosomal protein L4 of the large (60S) ribosomal subunit, nearly identical to Rpl8Ap and has similarity to rat L7a ribosomal protein; mutation results in decreas	1	KKERLTKEAAAIA	6.47064e-12	102.65	_ERLTK(ac)EAAAIAEGK_	ERLTK(1)EAAAIAEGK	3	510.283	-1.2285	1.5583	0.58029
1023	326	326	YKL085W	YKL085W	>YKL085W MDH1 SGDID:S000001568, Chr XI from 278767-279771, Verified ORF, Mitochondrial malate dehydrogenase, catalyzes interconversion of malate and oxaloacetate; involved in the tricarboxylic acid (TCA) cycle; phosphorylated	1	LKKNIEKGVNFVA	1.3446e-10	102.66	_NIEK(ac)GVNFVASK_	NIEK(1)GVNFVASK	2	674.367	2.0992	3.1868	0.83118
1481	72	72	YOL040C	YOL040C	>YOL040C RPS15 SGDID:S000005400, Chr XV from 253576-253148, reverse complement, Verified ORF, Protein component of the small (40S) ribosomal subunit; has similarity to E. coli S19 and rat S15 ribosomal proteins	1	AAPENEKPAPVRT	3.09974e-11	102.66	_LAAPENEK(ac)PAPVR_	LAAPENEK(1)PAPVR	3	478.596	-0.47012	1.6686	0.36594
209	584	584	YBR169C	YBR169C	>YBR169C SSE2 SGDID:S000000373, Chr II from 575991-573910, reverse complement, Verified ORF, Member of the heat shock protein 70 (HSP70) family; may be involved in protein folding; localized to the cytoplasm; highly homologous to the heat shock protein Ss	1	IYTLRAKLDDEYS	2.41941e-15	102.78	_AK(ac)LDDEYSDFASDAEK_	AK(1)LDDEYSDFASDAEK	2	923.405	0.078966	4.0205	0.45823
316	255	255	YDL066W	YDL066W	>YDL066W IDP1 SGDID:S000002224, Chr IV from 334835-336121, Verified ORF, Mitochondrial NADP-specific isocitrate dehydrogenase, catalyzes the oxidation of isocitrate to alpha-ketoglutarate; not required for mitochondrial respiration and may function to div	1	EAQYKSKFEQLGI	3.06828e-11	103.21	_SK(ac)FEQLGIHYEHR_	SK(1)FEQLGIHYEHR	2	843.423	1.425	4.7053	0.95085
863	37	37	YHR183W	YHR183W	>YHR183W GND1 SGDID:S000001226, Chr VIII from 470960-472429, Verified ORF, 6-phosphogluconate dehydrogenase (decarboxylating), catalyzes an NADPH regenerating reaction in the pentose phosphate pathway; required for growth on D-glucono-delta-lactone and ad	1	YNRTQSKVDHFLA	1.37995e-12	103.21	_TQSK(ac)VDHFLANEAK_	TQSK(1)VDHFLANEAK	3	543.946	0.47411	2.2672	0.95212
1686	352	352	YPR074C	YPR074C	>YPR074C TKL1 SGDID:S000006278, Chr XVI from 694835-692793, reverse complement, Verified ORF, Transketolase, similar to Tkl2p; catalyzes conversion of xylulose-5-phosphate and ribose-5-phosphate to sedoheptulose-7-phosphate and glyceraldehyde-3-phosphate	1	LPTYTAKDSAVAT	1.37995e-12	103.21	_LPTYTAK(ac)DSAVATR_	LPTYTAK(1)DSAVATR	2	768.407	1.1646	2.5113	1.0227
573	1280	1280	YER164W	YER164W	>YER164W CHD1 SGDID:S000000966, Chr V from 505387-509793, Verified ORF, Nucleosome remodeling factor that functions in regulation of transcription elongation; contains a chromo domain, a helicase domain and a DNA-binding domain; component of both the SAGA	1	SADIGSKKLPTGP	0.00133807	103.34	_SPSADIGSK(ac)K_	SPSADIGSK(1)K	2	516.272	0.55783
1585	206	206	YOR340C	YOR340C	>YOR340C RPA43 SGDID:S000005867, Chr XV from 960179-959199, reverse complement, Verified ORF, RNA polymerase I subunit A43	1	GSNSLGKFSFGNR	1.48155e-18	103.5	_DSNGGSNSLGK(ac)FSFGNR_	DSNGGSNSLGK(1)FSFGNR	2	893.411	-1.4205	0.66721	0.88256
967	614	614	YJR045C	YJR045C	>YJR045C SSC1 SGDID:S000003806, Chr X from 521594-519630, reverse complement, Verified ORF, Hsp70 family ATPase, constituent of the import motor component of the Translocase of the Inner Mitochondrial membrane (TIM23 complex); involved in protein transloc	1	VNAEELKTKTEEL	7.61525e-15	103.61	_VQGGEEVNAEELK(ac)TK_	VQGGEEVNAEELK(1)TK	3	558.284	-0.40148	6.338	1.4219
1173	189	189	YLR259C	YLR259C	>YLR259C HSP60 SGDID:S000004249, Chr XII from 665004-663286, reverse complement, Verified ORF, Tetradecameric mitochondrial chaperonin required for ATP-dependent folding of precursor polypeptides and complex assembly; prevents aggregation and mediates pro	1	LASAMEKVGKEGV	4.5435e-07	103.63	_LLASAMEK(ac)VGK_	LLASAMEK(1)VGK	2	594.836	0.65483	6.0284	2.0826
1649	1092	1092	YPL231W	YPL231W	>YPL231W FAS2 SGDID:S000006152, Chr XVI from 108652-114315, Verified ORF, Alpha subunit of fatty acid synthetase, which catalyzes the synthesis of long-chain saturated fatty acids; contains beta-ketoacyl reductase and beta-ketoacyl synthase activities; ph	1	DKDVKAKYETSIL	9.29238e-13	103.83	_AK(ac)YETSILEHSGIR_	AK(1)YETSILEHSGIR	3	549.29	-0.0030899	2.2813	0.77758
587	39	39	YFL014W	YFL014W	>YFL014W HSP12 SGDID:S000001880, Chr VI from 107250-107579, Verified ORF, Plasma membrane localized protein that protects membranes from desiccation; induced by heat shock, oxidative stress, osmostress, stationary phase entry, glucose depletion, oleate an	0.99992	ITDKADKVAGKVQ	1.09619e-10	103.85	_EYITDKADK(ac)VAGK_	EYITDKADK(1)VAGK	2	740.388	1.1468	1.5603	0.88681
274	142	142	YCR012W	YCR012W	>YCR012W PGK1 SGDID:S000000605, Chr III from 137744-138994, Verified ORF, 3-phosphoglycerate kinase, catalyzes transfer of high-energy phosphoryl groups from the acyl phosphate of 1,3-bisphosphoglycerate to ADP to produce ATP; key enzyme in glycolysis and	1	QKVKASKEDVQKF	0.000540328	104.01	_ASK(ac)EDVQK_	ASK(1)EDVQK	2	473.746	0.24135	2.3867	0.79402
171	291	291	YBR084W	YBR084W	>YBR084W MIS1 SGDID:S000000288, Chr II from 411048-413975, Verified ORF, Mitochondrial C1-tetrahydrofolate synthase, involved in interconversion between different oxidation states of tetrahydrofolate (THF); provides activities of formyl-THF synthetase, me	1	VDFDSVKEKTSYI	3.01392e-11	104.17	_LVGDVDFDSVK(ac)EK_	LVGDVDFDSVK(1)EK	3	498.256	-0.95461	6.0525	0.17473
579	360	360	YER178W	YER178W	>YER178W PDA1 SGDID:S000000980, Chr V from 546812-548074, Verified ORF, E1 alpha subunit of the pyruvate dehydrogenase (PDH) complex, catalyzes the direct oxidative decarboxylation of pyruvate to acetyl-CoA; phosphorylated; regulated by glucose	1	EVKAYDKSARKYV	0.00134685	104.21	_AYDK(ac)SAR_	AYDK(1)SAR	2	426.714	-0.36253	3.7363	0.33749
170	191	191	YBR084W	YBR084W	>YBR084W MIS1 SGDID:S000000288, Chr II from 411048-413975, Verified ORF, Mitochondrial C1-tetrahydrofolate synthase, involved in interconversion between different oxidation states of tetrahydrofolate (THF); provides activities of formyl-THF synthetase, me	1	LEEAHVKLDGKNA	1.22765e-10	104.24	_LLEEAHVK(ac)LDGK_	LLEEAHVK(1)LDGK	3	465.261	0.8943	5.896	0.33288
430	74	74	YDR155C	YDR155C	>YDR155C CPR1 SGDID:S000002562, Chr IV from 768998-768510, reverse complement, Verified ORF, Cytoplasmic peptidyl-prolyl cis-trans isomerase (cyclophilin), catalyzes the cis-trans isomerization of peptide bonds N-terminal to proline residues; binds the dr	1	GNGTGGKSIYGGK	2.64451e-20	104.33	_VIPDFMLQGGDFTAGNGTGGK(ac)SIYGGK_	VIPDFMLQGGDFTAGNGTGGK(1)SIYGGK	3	910.446	0.072063	1.744	0.56861
801	591	591	YGR264C	YGR264C	>YGR264C MES1 SGDID:S000003496, Chr VII from 1021859-1019604, reverse complement, Verified ORF, Methionyl-tRNA synthetase, forms a complex with glutamyl-tRNA synthetase (Gus1p) and Arc1p, which increases the catalytic efficiency of both tRNA synthetases;	1	FVNRLIKFVNAKY	0.00480048	104.37	_LIK(ac)FVNAK_	LIK(1)FVNAK	2	487.805	0.97101
653	199	199	YGL066W	YGL066W	>YGL066W SGF73 SGDID:S000003034, Chr VII from 377612-379585, Verified ORF, Subunit of SAGA histone acetyltransferase complex; involved in formation of the preinitiation complex assembly at promoters; null mutant displays defects in premeiotic DNA synthesi	1	MDTKRSKTGTPQT	4.01053e-10	104.41	_SK(ac)TGTPQTFSSSIK(ac)K_	SK(1)TGTPQTFSSSIK(1)K	3	560.965	-0.042117
705	233	233	YGL256W	YGL256W	>YGL256W ADH4 SGDID:S000003225, Chr VII from 15159-16307, Verified ORF, Alcohol dehydrogenase isoenzyme type IV, dimeric enzyme demonstrated to be zinc-dependent despite sequence similarity to iron-activated alcohol dehydrogenases; transcription is induce	1	SLVAAYKDGKDKK	6.20862e-19	104.44	_GIDLINESLVAAYK(ac)DGK_	GIDLINESLVAAYK(1)DGK	2	924.491	-0.70859	2.5416	1.165
1263	545	545	YML081W	YML081W	>YML081W YML081W SGDID:S000004546, Chr XIII from 104777-108532, Uncharacterized ORF, Putative protein of unknown function; green fluorescent protein (GFP)-fusion protein localizes to the nucleus; YML081w is not an essential gene	1	QNKAISKFLSDEK	0.000669797	104.52	_AISK(ac)FLSDEK_	AISK(1)FLSDEK	2	590.316	0.13698
1530	364	364	YOR063W	YOR063W	>YOR063W RPL3 SGDID:S000005589, Chr XV from 444688-445851, Verified ORF, Protein component of the large (60S) ribosomal subunit, has similarity to E. coli L3 and rat L3 ribosomal proteins; involved in the replication and maintenance of killer double stran	1	WIDTASKFGKGRF	9.81347e-05	104.52	_WIDTASK(ac)FGK_	WIDTASK(1)FGK	2	597.811	-0.61291	0.67453	0.61595
348	26;26	26	YDL136W;YDL191W	YDL136W	>YDL136W RPL35B SGDID:S000002295, Chr IV from 217600-217602,218008-218367, Verified ORF, Protein component of the large (60S) ribosomal subunit, identical to Rpl35Ap and has similarity to rat L35 ribosomal protein;>YDL191W RPL35A SGDID:S000002350, Chr IV	0.883401	QLVDLKKELAELK	2.75635e-19	104.61	_EQLASQLVDLKK(ac)ELAELK_	EQLASQLVDLK(0.117)K(0.883)ELAELK	3	699.732	0.01485	2.3792	0.65107
1201	262	262	YLR335W	YLR335W	>YLR335W NUP2 SGDID:S000004327, Chr XII from 797430-799592, Verified ORF, Nucleoporin involved in nucleocytoplasmic transport, binds to either the nucleoplasmic or cytoplasmic faces of the nuclear pore complex depending on Ran-GTP levels; also has a role	1	TEQTKSKNPLSLT	1.70108e-10	104.7	_SK(ac)NPLSLTEATK_	SK(1)NPLSLTEATK	2	665.864	-1.0018	0.54536	0.27513
1625	393	393	YPL106C	YPL106C	>YPL106C SSE1 SGDID:S000006027, Chr XVI from 352272-350191, reverse complement, Verified ORF, ATPase that is a component of the heat shock protein Hsp90 chaperone complex; binds unfolded proteins; member of the heat shock protein 70 (HSP70) family; locali	1	LRVRPFKFEDIHP	4.67106e-18	104.86	_VRPFK(ac)FEDIHPYSVSYSWDK_	VRPFK(1)FEDIHPYSVSYSWDK	4	636.315	-0.096548	3.488	0.7636
778	24	24	YGR240C	YGR240C	>YGR240C PFK1 SGDID:S000003472, Chr VII from 973739-970776, reverse complement, Verified ORF, Alpha subunit of heterooctameric phosphofructokinase involved in glycolysis, indispensable for anaerobic growth, activated by fructose-2,6-bisphosphate and AMP,	1	NDEALFKKTIHFY	4.25952e-10	104.87	_SIITNDEALFK(ac)K_	SIITNDEALFK(1)K	2	710.888	-0.16761	2.5573	0.6862
1030	187	187	YKL151C	YKL151C	>YKL151C YKL151C SGDID:S000001634, Chr XI from 165935-164922, reverse complement, Uncharacterized ORF, Putative protein of unknown function; YKL151C promoter contains STREs (stress response elements) and expression is induced by heat shock or methyl metha	1	PNVVEFKRLCDAI	4.25952e-10	104.87	_VILTPNVVEFK(ac)R_	VILTPNVVEFK(1)R	2	728.93	0.84685	4.0677	0.5675
1586	614	614	YOR354C	YOR354C	>YOR354C MSC6 SGDID:S000005881, Chr XV from 1003222-1001144, reverse complement, Verified ORF, Protein of unknown function; mutant is defective in directing meiotic recombination events to homologous chromatids; the authentic, non-tagged protein is detect	1	YVPYIEKYYNLAK	1.64603e-16	104.95	_HSEYVPYIEK(ac)YYNLAK_	HSEYVPYIEK(1)YYNLAK	3	687.011	1.6092	6.6604	0.99503
353	422	422	YDL182W	YDL182W	>YDL182W LYS20 SGDID:S000002341, Chr IV from 133438-134724, Verified ORF, Homocitrate synthase isozyme, catalyzes the condensation of acetyl-CoA and alpha-ketoglutarate to form homocitrate, which is the first step in the lysine biosynthesis pathway; highl	1	ATIPAAKRTKPSA	8.44698e-14	105	_KNDSDVPELATIPAAK(ac)R_	KNDSDVPELATIPAAK(1)R	3	623.002	0.60286	0.4439	0.076912
559	462	462	YER091C	YER091C	>YER091C MET6 SGDID:S000000893, Chr V from 342163-339860, reverse complement, Verified ORF, Cobalamin-independent methionine synthase, involved in methionine biosynthesis and regeneration; requires a minimum of two glutamates on the methyltetrahydrofolate	1	NRNKFNKGTISAE	4.47803e-06	105.03	_FNK(ac)GTISAEEYEK_	FNK(1)GTISAEEYEK	2	779.375	0.3292
1153	113	113	YLR221C	YLR221C	>YLR221C RSA3 SGDID:S000004211, Chr XII from 579026-578364, reverse complement, Verified ORF, Protein with a likely role in ribosomal maturation, required for accumulation of wild-type levels of large (60S) ribosomal subunits; binds to the helicase Dbp6p	1	TKISLSKIPEPTK	0.000913408	105.03	_ISLSK(ac)IPEPTK_	ISLSK(1)IPEPTK	2	627.869	0.63477
106	80	80	YBL045C	YBL045C	>YBL045C COR1 SGDID:S000000141, Chr II from 135519-134146, reverse complement, Verified ORF, Core subunit of the ubiquinol-cytochrome c reductase complex (bc1 complex), which is a component of the mitochondrial inner membrane electron transport chain	1	KNIFLSKENSAVA	2.47523e-16	105.14	_NIFLSK(ac)ENSAVAAK_	NIFLSK(1)ENSAVAAK	2	767.417	0.67016	4.2827	1.1086
756	108;108	108	YGR192C;YJR009C	YGR192C	>YGR192C TDH3 SGDID:S000003424, Chr VII from 883815-882817, reverse complement, Verified ORF, Glyceraldehyde-3-phosphate dehydrogenase, isozyme 3, involved in glycolysis and gluconeogenesis; tetramer that catalyzes the reaction of glyceraldehyde-3-phospha	1	ELDTAQKHIDAGA	2.47523e-16	105.14	_ELDTAQK(ac)HIDAGAK_	ELDTAQK(1)HIDAGAK	3	513.598	1.4686	3.0912	1.2005
919	108	108	YJL052W	YJL052W	>YJL052W TDH1 SGDID:S000003588, Chr X from 338265-339263, Verified ORF, Glyceraldehyde-3-phosphate dehydrogenase, isozyme 1, involved in glycolysis and gluconeogenesis; tetramer that catalyzes the reaction of glyceraldehyde-3-phosphate to 1,3 bis-phosphog	1	ELDTAQKHIDAGA	2.47523e-16	105.14	_ELDTAQK(ac)HIDAGAK_	ELDTAQK(1)HIDAGAK	3	513.598	1.4686	3.0912	1.2005
1086	112	112	YLL008W	YLL008W	>YLL008W DRS1 SGDID:S000003931, Chr XII from 131728-133986, Verified ORF, Nucleolar DEAD-box protein required for ribosome assembly and function, including synthesis of 60S ribosomal subunits; constituent of 66S pre-ribosomal particles	1	KDVDLDKIIRRKG	0.000792969	105.2	_DVDLDK(ac)IIR_	DVDLDK(1)IIR	2	564.817	0.047211
1124	93	93	YLR058C	YLR058C	>YLR058C SHM2 SGDID:S000004048, Chr XII from 259402-257993, reverse complement, Verified ORF, Cytosolic serine hydroxymethyltransferase, converts serine to glycine plus 5,10 methylenetetrahydrofolate; major isoform involved in generating precursors for pu	1	CQQRALKAFHVTP	1.08223e-06	105.2	_ALK(ac)AFHVTPDK_	ALK(1)AFHVTPDK	3	423.571	0.17815	4.1024	0.87787
1332	383;387	383	YMR186W;YPL240C	YMR186W	>YMR186W HSC82 SGDID:S000004798, Chr XIII from 632354-634471, Verified ORF, Cytoplasmic chaperone of the Hsp90 family, redundant in function and nearly identical with Hsp82p, and together they are essential; expressed constitutively at 10-fold higher basa	1	EMLQQNKIMKVIR	2.6415e-05	105.4	_EMLQQNK(ac)IMK_	EMLQQNK(1)IMK	2	652.839	-1.0567	3.5196	0.49925
1240	143	143	YLR448W	YLR448W	>YLR448W RPL6B SGDID:S000004440, Chr XII from 1028850-1028864,1029249-1029764, Verified ORF, Protein component of the large (60S) ribosomal subunit, has similarity to Rpl6Ap and to rat L6 ribosomal protein; binds to 5.8S rRNA	1	DQKVVDKALLAEI	4.76452e-07	105.95	_VVDK(ac)ALLAEIK_	VVDK(1)ALLAEIK	2	620.879	-0.051297	1.7995	0.66486
590	88	88	YFL014W	YFL014W	>YFL014W HSP12 SGDID:S000001880, Chr VI from 107250-107579, Verified ORF, Plasma membrane localized protein that protects membranes from desiccation; induced by heat shock, oxidative stress, osmostress, stationary phase entry, glucose depletion, oleate an	1	MGAAKSKLNDAVE	3.06828e-11	106.13	_SK(ac)LNDAVEYVSGR_	SK(1)LNDAVEYVSGR	2	740.376	-0.10275	1.6447	0.86717
1144	107	107	YLR167W	YLR167W	>YLR167W RPS31 SGDID:S000004157, Chr XII from 498949-499407, Verified ORF, Fusion protein that is cleaved to yield a ribosomal protein of the small (40S) subunit and ubiquitin; ubiquitin may facilitate assembly of the ribosomal protein into ribosomes; int	1	AVLSYYKVDAEGK	2.57471e-16	106.13	_LAVLSYYK(ac)VDAEGK_	LAVLSYYK(1)VDAEGK	2	799.427	0.21734	2.4408	0.42355
1334	73	73	YMR186W	YMR186W	>YMR186W HSC82 SGDID:S000004798, Chr XIII from 632354-634471, Verified ORF, Cytoplasmic chaperone of the Hsp90 family, redundant in function and nearly identical with Hsp82p, and together they are essential; expressed constitutively at 10-fold higher basa	0.999983	TPKPEEKVLEIRD	1.13686e-10	106.13	_ITPKPEEK(ac)VLEIR_	ITPKPEEK(1)VLEIR	3	531.979	0.14913	2.0632	0.72565
224	10;10	10	YBR189W;YPL081W	YBR189W	>YBR189W RPS9B SGDID:S000000393, Chr II from 604503-604509,604923-605503, Verified ORF, Protein component of the small (40S) ribosomal subunit; nearly identical to Rps9Ap and has similarity to E. coli S4 and rat S9 ribosomal proteins;>YPL081W RPS9A SGDID	1	APRTYSKTYSTPK	0.0001479	106.16	_TYSK(ac)TYSTPK_	TYSK(1)TYSTPK	2	609.306	-1.597	0.51353	0.81258
1	248	248	CON__P02769	CON__P02769	>P02769 SWISS-PROT:P02769 (Bos taurus) Bovine serum albumin precursor	1	LSQKFPKAEFVEV	0.000815875	106.17	_FPK(ac)AEFVEVTK_	FPK(1)AEFVEVTK	2	668.861	-0.34648
679	174;174	174	YGL147C;YNL067W	YGL147C	>YGL147C RPL9A SGDID:S000003115, Chr VII from 228334-227759, reverse complement, Verified ORF, Protein component of the large (60S) ribosomal subunit, nearly identical to Rpl9Bp and has similarity to E. coli L6 and rat L9 ribosomal proteins;>YNL067W RPL9	1	RNKDIRKFLDGIY	9.81134e-07	106.26	_K(ac)FLDGIYVSHK_	K(1)FLDGIYVSHK	3	450.247	-1.0768	0.61274	0.8851
820	92;92	92	YHL033C;YLL045C	YLL045C	>YHL033C RPL8A SGDID:S000001025, Chr VIII from 36023-35253, reverse complement, Verified ORF, Ribosomal protein L4 of the large (60S) ribosomal subunit, nearly identical to Rpl8Bp and has similarity to rat L7a ribosomal protein; mutation results in decrea	1	TAAETFKLFNKYR	1.84031e-10	106.26	_NTAAETFK(ac)LFNK_	NTAAETFK(1)LFNK	2	713.372	1.4628	2.5463	0.71147
1227	54	54	YLR388W	YLR388W	>YLR388W RPS29A SGDID:S000004380, Chr XII from 898651-898821, Verified ORF, Protein component of the small (40S) ribosomal subunit; nearly identical to Rps29Bp and has similarity to rat S29 and E. coli S14 ribosomal proteins	1	NDIGFNKFR____	0.000149599	106.4	_ANDIGFNK(ac)FR_	ANDIGFNK(1)FR	2	612.312	-0.8991	0.33902	0.26191
1688	268	268	YPR074C	YPR074C	>YPR074C TKL1 SGDID:S000006278, Chr XVI from 694835-692793, reverse complement, Verified ORF, Transketolase, similar to Tkl2p; catalyzes conversion of xylulose-5-phosphate and ribose-5-phosphate to sedoheptulose-7-phosphate and glyceraldehyde-3-phosphate	1	VHGAPLKADDVKQ	1.27797e-28	106.51	_MTTTIGYGSLHAGSHSVHGAPLK(ac)ADDVK_	MTTTIGYGSLHAGSHSVHGAPLK(1)ADDVK	3	964.815	0.76604	4.0296	0.98967
1598	197	197	YPL028W	YPL028W	>YPL028W ERG10 SGDID:S000005949, Chr XVI from 498094-499290, Verified ORF, Acetyl-CoA C-acetyltransferase (acetoacetyl-CoA thiolase), cytosolic enzyme that transfers an acetyl group from one acetyl-CoA molecule to another, forming acetoacetyl-CoA; involve	1	KSQKEGKFDNEIV	2.63768e-16	106.76	_EGK(ac)FDNEIVPVTIK_	EGK(1)FDNEIVPVTIK	2	815.938	-0.64296	2.694	1.3064
825	218	218	YHR024C	YHR024C	>YHR024C MAS2 SGDID:S000001066, Chr VIII from 159185-157737, reverse complement, Verified ORF, Larger subunit of the mitochondrial processing protease (MPP), essential processing enzyme that cleaves the N-terminal targeting sequences from mitochondrially	1	ALELTEKYLGDWQ	2.92365e-24	106.86	_ALELTEK(ac)YLGDWQSTHPPITK_	ALELTEK(1)YLGDWQSTHPPITK	4	618.072	1.4765	6.6679	0.84645
1387	113	113	YNL071W	YNL071W	>YNL071W LAT1 SGDID:S000005015, Chr XIV from 491525-492973, Verified ORF, Dihydrolipoamide acetyltransferase component (E2) of pyruvate dehydrogenase complex, which catalyzes the oxidative decarboxylation of pyruvate to acetyl-CoA	1	AVYVEDKADVPAF	1.32138e-23	107.08	_DIPVNKPIAVYVEDK(ac)ADVPAFK_	DIPVNKPIAVYVEDK(1)ADVPAFK	3	824.112	-0.091194	5.9642	0.51435
1392	304	304	YNL071W	YNL071W	>YNL071W LAT1 SGDID:S000005015, Chr XIV from 491525-492973, Verified ORF, Dihydrolipoamide acetyltransferase component (E2) of pyruvate dehydrogenase complex, which catalyzes the oxidative decarboxylation of pyruvate to acetyl-CoA	1	TANDKYKLSINDL	4.16167e-07	107.09	_YK(ac)LSINDLLVK_	YK(1)LSINDLLVK	2	674.398	-1.3485	5.1441	0.55135
733	118	118	YGR116W	YGR116W	>YGR116W SPT6 SGDID:S000003348, Chr VII from 720413-724768, Verified ORF, Transcription elongation factor required for the maintenance of chromatin structure during transcription in order to inhibit transcription from promoters within the coding region	1	ASSSSGKFKRLKR	0.000645678	107.15	_ASSSSGK(ac)FK_	ASSSSGK(1)FK	2	470.74	-0.28002
1427	45	45	YNL178W	YNL178W	>YNL178W RPS3 SGDID:S000005122, Chr XIV from 302682-303404, Verified ORF, Protein component of the small (40S) ribosomal subunit, has apurinic/apyrimidinic (AP) endonuclease activity; essential for viability; has similarity to E. coli S3 and rat S3 riboso	1	VRVTPTKTEVIIR	1.20699e-06	107.18	_VTPTK(ac)TEVIIR_	VTPTK(1)TEVIIR	2	649.888	-0.28497	3.3145	0.69637
1110	228;228	228	YLR044C;YLR134W	YLR044C	>YLR044C PDC1 SGDID:S000004034, Chr XII from 234082-232391, reverse complement, Verified ORF, Major of three pyruvate decarboxylase isozymes, key enzyme in alcoholic fermentation, decarboxylates pyruvate to acetaldehyde; subject to glucose-, ethanol-, and	1	ASRHDVKAETKKL;CSRHDVKAETKKL	0.000499035	107.24	_HDVK(ac)AETK_	HDVK(1)AETK	2	485.254	-0.18809	1.4916	0.91949
1631	27	27	YPL131W	YPL131W	>YPL131W RPL5 SGDID:S000006052, Chr XVI from 303120-304013, Verified ORF, Protein component of the large (60S) ribosomal subunit with similarity to E. coli L18 and rat L5 ribosomal proteins; binds 5S rRNA and is required for 60S subunit assembly	1	RRRREGKTDYYQR	0.000527861	107.57	_EGK(ac)TDYYQR_	EGK(1)TDYYQR	2	601.278	1.4503	0.44208	0.47654
688	136	136	YGL207W	YGL207W	>YGL207W SPT16 SGDID:S000003175, Chr VII from 98973-102080, Verified ORF, Subunit of the heterodimeric FACT complex (Spt16p-Pob3p), facilitates RNA Polymerase II transcription elongation through nucleosomes by destabilizing and then reassembling nucleosom	1	TVGIPEKDSYQGK	3.41911e-11	107.65	_TVGIPEK(ac)DSYQGK_	TVGIPEK(1)DSYQGK	2	732.372	-0.55513	3.5074	0.58296
330	64;64	64	YDL082W;YMR142C	YDL082W	>YDL082W RPL13A SGDID:S000002240, Chr IV from 308424-308427,308793-309388, Verified ORF, Protein component of the large (60S) ribosomal subunit, nearly identical to Rpl13Bp; not essential for viability; has similarity to rat L13 ribosomal protein;>YMR142	1	VRAPTVKYNRKVR	0.000490921	107.66	_APTVK(ac)YNRK_	APTVK(1)YNRK	2	559.819	-0.17843	0.77715	0.72831
438	377	377	YDR181C	YDR181C	>YDR181C SAS4 SGDID:S000002589, Chr IV from 827353-825908, reverse complement, Verified ORF, Subunit of the SAS complex (Sas2p, Sas4p, Sas5p), which acetylates free histones and nucleosomes and regulates transcriptional silencing; required for the HAT ac	1	DTQKSMKLNVKAE	0.00664221	107.67	_SMK(ac)LNVK_	SMK(1)LNVK	2	431.247	-0.72504
238	77	77	YBR221C	YBR221C	>YBR221C PDB1 SGDID:S000000425, Chr II from 666248-665148, reverse complement, Verified ORF, E1 beta subunit of the pyruvate dehydrogenase (PDH) complex, which is an evolutionarily-conserved multi-protein complex found in mitochondria	1	GAYKVSKGLLDRF	0.000490365	107.69	_VSK(ac)GLLDR_	VSK(1)GLLDR	2	465.274	0.68973	3.7394	0.29152
1378	169	169	YNL039W	YNL039W	>YNL039W BDP1 SGDID:S000004984, Chr XIV from 555050-556834, Verified ORF, Essential subunit of RNA polymerase III transcription factor (TFIIIB), which is involved in transcription of genes encoding tRNAs, 5S rRNA, U6 snRNA, and other small RNAs	1	LSTISNKLPKKIR	0.000326883	107.83	_LSTISNK(ac)LPK_	LSTISNK(1)LPK	2	571.843	0.34016	0.3559	0.089349
607	136	136	YFL018C	YFL018C	>YFL018C LPD1 SGDID:S000001876, Chr VI from 103121-101622, reverse complement, Verified ORF, Dihydrolipoamide dehydrogenase, the lipoamide dehydrogenase component (E3) of the pyruvate dehydrogenase and 2-oxoglutarate dehydrogenase multi-enzyme complexes	1	NKVTYYKGNGSFE	2.20535e-19	107.98	_VTYYK(ac)GNGSFEDETK_	VTYYK(1)GNGSFEDETK	2	890.407	0.76396	5.1928	1.2394
1233	78	78	YLR424W	YLR424W	>YLR424W SPP382 SGDID:S000004416, Chr XII from 973392-975518, Verified ORF, Essential protein that forms a dimer with Ntr2p; also forms a trimer, with Ntr2p and Prp43p, that is involved in spliceosome disassembly; found also in a multisubunit complex with	1	MGYVAGKGLGKDG	2.1193e-10	108.17	_LLSSM(ox)GYVAGK(ac)GLGK_	LLSSMGYVAGK(1)GLGK	2	769.916	0.83557
1463	2190	2190	YNR016C	YNR016C	>YNR016C ACC1 SGDID:S000005299, Chr XIV from 661377-654676, reverse complement, Verified ORF, Acetyl-CoA carboxylase, biotin containing enzyme that catalyzes the carboxylation of acetyl-CoA to form malonyl-CoA; required for de novo biosynthesis of long-ch	1	DKLKGLKLESFAQ	3.15885e-11	108.17	_GLK(ac)LESFAQDLAK_	GLK(1)LESFAQDLAK	2	731.401	-0.18832	2.8734	0.42127
883	525	525	YIL078W	YIL078W	>YIL078W THS1 SGDID:S000001340, Chr IX from 212496-214700, Verified ORF, Threonyl-tRNA synthetase, essential cytoplasmic protein	1	WDAAESKLESALK	4.36442e-20	108.34	_IETWDAAESK(ac)LESALK_	IETWDAAESK(1)LESALK	3	611.647	-0.24297	3.1171	0.52593
458	792	792	YDR258C	YDR258C	>YDR258C HSP78 SGDID:S000002666, Chr IV from 974240-971805, reverse complement, Verified ORF, Oligomeric mitochondrial matrix chaperone that cooperates with Ssc1p in mitochondrial thermotolerance after heat shock; able to prevent the aggregation of misfol	1	VVVKDTKLVVLPN	3.26088e-24	108.4	_DTK(ac)LVVLPNHEEGEVVEEEAEK_	DTK(1)LVVLPNHEEGEVVEEEAEK	3	845.754	1.3667	13.973	0.88231
1399	151;151	151	YNL096C;YOR096W	YNL096C	>YNL096C RPS7B SGDID:S000005040, Chr XIV from 444317-444174,443828-443400, reverse complement, Verified ORF, Protein component of the small (40S) ribosomal subunit, nearly identical to Rps7Ap; interacts with Kti11p; deletion causes hypersensitivity to zym	1	GGNKIQKVLLDSK	0.000630844	108.43	_IQK(ac)VLLDSK_	IQK(1)VLLDSK	2	543.332	-0.3521	1.0965	0.37137
1007	323	323	YKL060C	YKL060C	>YKL060C FBA1 SGDID:S000001543, Chr XI from 327131-326052, reverse complement, Verified ORF, Fructose 1,6-bisphosphate aldolase, required for glycolysis and gluconeogenesis; catalyzes conversion of fructose 1,6 bisphosphate to glyceraldehyde-3-P and dihyd	1	NPEGPEKPNKKFF	7.04958e-25	108.56	_DYIM(ox)SPVGNPEGPEK(ac)PNK_	DYIMSPVGNPEGPEK(1)PNK	2	1015.48	-0.027745	2.8618	1.1533
1347	6	6	YMR236W	YMR236W	>YMR236W TAF9 SGDID:S000004849, Chr XIII from 742970-743443, Verified ORF, Subunit (17 kDa) of TFIID and SAGA complexes, involved in RNA polymerase II transcription initiation and in chromatin modification, similar to histone H3	1	_MNGGGKNVLNKN	6.90325e-07	108.7	_(ac)M(ox)NGGGK(ac)NVLNK_	MNGGGK(1)NVLNK	2	616.309	-0.096438	1.9106	0.24877
1692	314	314	YPR074C	YPR074C	>YPR074C TKL1 SGDID:S000006278, Chr XVI from 694835-692793, reverse complement, Verified ORF, Transketolase, similar to Tkl2p; catalyzes conversion of xylulose-5-phosphate and ribose-5-phosphate to sedoheptulose-7-phosphate and glyceraldehyde-3-phosphate	1	ANNKWNKLFSEYQ	0.000137554	108.7	_WNK(ac)LFSEYQK_	WNK(1)LFSEYQK	2	692.848	0.48654	2.6483	1.059
1081	92	92	YKR070W	YKR070W	>YKR070W YKR070W SGDID:S000001778, Chr XI from 573216-574274, Uncharacterized ORF, Putative protein of unknown function; the authentic, non-tagged protein is detected in highly purified mitochondria in high-throughput studies	1	YKSLVNKYSRILA	0.000468872	108.81	_SLVNK(ac)YSR_	SLVNK(1)YSR	2	504.777	-1.8188	4.7495	0.77182
174	51	51	YBR095C	YBR095C	>YBR095C RXT2 SGDID:S000000299, Chr II from 435692-434400, reverse complement, Verified ORF, Subunit of the histone deacetylase Rpd3L complex; possibly involved in cell fusion and invasive growth	1	KRSLDGKLIYPEA	3.20238e-24	108.92	_SLDGK(ac)LIYPEATGISSNR_	SLDGK(1)LIYPEATGISSNR	3	655.009	-0.068407	0.73214	0.33981
1001	97	97	YKL056C	YKL056C	>YKL056C TMA19 SGDID:S000001539, Chr XI from 334559-334056, reverse complement, Verified ORF, Protein that associates with ribosomes; homolog of translationally controlled tumor protein; green fluorescent protein (GFP)-fusion protein localizes to the cyto	1	MKAVKAKLQETNP	1.48895e-19	108.96	_AK(ac)LQETNPEEVPKFEK_	AK(1)LQETNPEEVPKFEK	3	643.67	-0.39631	1.5763	0.19559
267	190	190	YCR012W	YCR012W	>YCR012W PGK1 SGDID:S000000605, Chr III from 137744-138994, Verified ORF, 3-phosphoglycerate kinase, catalyzes transfer of high-energy phosphoryl groups from the acyl phosphate of 1,3-bisphosphoglycerate to ADP to produce ATP; key enzyme in glycolysis and	1	AGFLLEKELKYFG	1.19628e-07	108.98	_AAGFLLEK(ac)ELK_	AAGFLLEK(1)ELK	3	420.911	-1.0502	2.3948	0.70514
1195	554	554	YLR304C	YLR304C	>YLR304C ACO1 SGDID:S000004295, Chr XII from 737550-735214, reverse complement, Verified ORF, Aconitase, required for the tricarboxylic acid (TCA) cycle and also independently required for mitochondrial genome maintenance; phosphorylated; component of the	1	RSTVEVKVSPTSD	3.66417e-11	109	_STVEVK(ac)VSPTSDR_	STVEVK(1)VSPTSDR	3	482.919	0.72293	4.019	0.19741
1327	86;86	86	YMR186W;YPL240C	YMR186W	>YMR186W HSC82 SGDID:S000004798, Chr XIII from 632354-634471, Verified ORF, Cytoplasmic chaperone of the Hsp90 family, redundant in function and nearly identical with Hsp82p, and together they are essential; expressed constitutively at 10-fold higher basa	1	SGIGMTKAELINN	1.60172e-24	109.03	_DSGIGM(ox)TK(ac)AELINNLGTIAK_	DSGIGMTK(1)AELINNLGTIAK	3	702.037	1.2117	2.7576	0.64741
591	108	108	YFL014W	YFL014W	>YFL014W HSP12 SGDID:S000001880, Chr VI from 107250-107579, Verified ORF, Plasma membrane localized protein that protects membranes from desiccation; induced by heat shock, oxidative stress, osmostress, stationary phase entry, glucose depletion, oleate an	1	GEEDPTKK_____	0.000421096	109.16	_VHGEEDPTK(ac)K_	VHGEEDPTK(1)K	2	591.293	0.65341	4.3569	0.68021
1447	98;98	98	YNL301C;YOL120C	YNL301C	>YNL301C RPL18B SGDID:S000005245, Chr XIV from 64562-64451,64018-63570, reverse complement, Verified ORF, Protein component of the large (60S) ribosomal subunit, identical to Rpl18Ap and has similarity to rat L18 ribosomal protein;>YOL120C RPL18A SGDID:S	1	RIFEFPKTTVAAL	3.76844e-11	109.22	_IFEFPK(ac)TTVAALR_	IFEFPK(1)TTVAALR	2	767.935	0.024905	2.5575	0.54108
328	61;61	61	YDL075W;YLR406C	YDL075W	>YDL075W RPL31A SGDID:S000002233, Chr IV from 322226-322282,322704-322988, Verified ORF, Protein component of the large (60S) ribosomal subunit, nearly identical to Rpl31Bp and has similarity to rat L31 ribosomal protein; associates with the karyopherin S	1	LNQAIWKRGVKGV	5.3697e-10	109.24	_LAPELNQAIWK(ac)R_	LAPELNQAIWK(1)R	3	494.281	3.9537	0.36615	1.3872
1103	93;93	93	YLR029C;YMR121C	YLR029C	>YLR029C RPL15A SGDID:S000004019, Chr XII from 202591-201977, reverse complement, Verified ORF, Protein component of the large (60S) ribosomal subunit, nearly identical to Rpl15Bp and has similarity to rat L15 ribosomal protein; binds to 5.8 S rRNA;>YMR1	1	QGVNELKYQRSLR	3.05934e-24	109.38	_GATYGKPTNQGVNELK(ac)YQR_	GATYGKPTNQGVNELK(1)YQR	3	722.703	-0.015278	0.30681	0.67217
244	120	120	YBR249C	YBR249C	>YBR249C ARO4 SGDID:S000000453, Chr II from 717989-716877, reverse complement, Verified ORF, 3-deoxy-D-arabino-heptulosonate-7-phosphate (DAHP) synthase, catalyzes the first step in aromatic amino acid biosynthesis and is feedback-inhibited by tyrosine or	1	RTTVGWKGLINDP	2.95764e-24	109.42	_TTVGWK(ac)GLINDPDVNNTFNINK_	TTVGWK(1)GLINDPDVNNTFNINK	3	834.759	-0.018229	0.23553	0.28191
1515	442	442	YOR027W	YOR027W	>YOR027W STI1 SGDID:S000005553, Chr XV from 381053-382822, Verified ORF, Hsp90 cochaperone, interacts with the Ssa group of the cytosolic Hsp70 chaperones; activates the ATPase activity of Ssa1p; homolog of mammalian Hop protein	1	RAAALAKLMSFPE	7.8314e-25	109.42	_AAALAK(ac)LMSFPEAIADCNK_	AAALAK(1)LMSFPEAIADCNK	3	688.348	0.90957	2.578	0.77379
505	133;133	133	YDR471W;YHR010W	YDR471W	>YDR471W RPL27B SGDID:S000002879, Chr IV from 1401763-1401793,1402178-1402557, Verified ORF, Protein component of the large (60S) ribosomal subunit, nearly identical to Rpl27Ap and has similarity to rat L27 ribosomal protein;>YHR010W RPL27A SGDID:S000001	1	NQWFFSKLRF___	0.000473875	109.44	_NQWFFSK(ac)LR_	NQWFFSK(1)LR	2	634.333	1.1187	0.99045	0.47295
622	234;234	234	YFR031C-A;YIL018W	YFR031C-A	>YFR031C-A RPL2A SGDID:S000002104, Chr VI from 221406-221403,221255-220495, reverse complement, Verified ORF, Protein component of the large (60S) ribosomal subunit, identical to Rpl2Bp and has similarity to E. coli L2 and rat L8 ribosomal proteins;>YIL0	1	GAVSGQKAGLIAA	2.90733e-16	109.44	_GAVSGQK(ac)AGLIAAR_	GAVSGQK(1)AGLIAAR	2	670.886	-1.0243	0.43542	0.54203
1320	551	551	YMR186W	YMR186W	>YMR186W HSC82 SGDID:S000004798, Chr XIII from 632354-634471, Verified ORF, Cytoplasmic chaperone of the Hsp90 family, redundant in function and nearly identical with Hsp82p, and together they are essential; expressed constitutively at 10-fold higher basa	1	PLTKALKDILGDQ	2.17577e-10	109.44	_ALK(ac)DILGDQVEK_	ALK(1)DILGDQVEK	2	685.88	-0.30094	0.6797	0.94417
1413	685	685	YNL132W	YNL132W	>YNL132W KRE33 SGDID:S000005076, Chr XIV from 375323-378493, Verified ORF, Essential protein of unknown function; heterozygous mutant shows haploinsufficiency in K1 killer toxin resistance	1	IKRVSDKELAKTN	0.0016453	109.44	_VSDK(ac)ELAK_	VSDK(1)ELAK	2	466.258	0.54778	0.40247	0.15244
242	972	972	YBR245C	YBR245C	>YBR245C ISW1 SGDID:S000000449, Chr II from 711534-708145, reverse complement, Verified ORF, Member of the imitation-switch (ISWI) class of ATP-dependent chromatin remodeling complexes; ATPase that forms a complex with Ioc2p and Ioc4p to regulate transcri	1	RKLSEYKNPFFDL	2.19236e-10	109.6	_LSEYK(ac)NPFFDLK_	LSEYK(1)NPFFDLK	2	771.896	0.49418	0.7289	0.61356
1472	1354	1354	YOL004W	YOL004W	>YOL004W SIN3 SGDID:S000005364, Chr XV from 316939-321549, Verified ORF, Component of the Sin3p-Rpd3p histone deacetylase complex, involved in transcriptional repression and activation of diverse processes, including mating-type switching and meiosis; inv	1	EGIPHEKLKIPFL	6.54801e-16	109.66	_YYVTSYALPHPTEGIPHEK(ac)LK_	YYVTSYALPHPTEGIPHEK(1)LK	4	622.074	0.64195	0.72679	0.18347
50	131	131	YAL038W	YAL038W	>YAL038W CDC19 SGDID:S000000036, Chr I from 71787-73289, Verified ORF, Pyruvate kinase, functions as a homotetramer in glycolysis to convert phosphoenolpyruvate to pyruvate, the input for aerobic (TCA cycle) or anaerobic (glucose fermentation) respiration	1	IMYVDYKNITKVI	5.7031e-07	109.72	_IM(ox)YVDYK(ac)NITK_	IMYVDYK(1)NITK	3	482.583	-1.3144	2.566	0.89555
880	64	64	YIL053W	YIL053W	>YIL053W RHR2 SGDID:S000001315, Chr IX from 255113-255865, Verified ORF, Constitutively expressed isoform of DL-glycerol-3-phosphatase; involved in glycerol biosynthesis, induced in response to both anaerobic and, along with the Hor2p/Gpp2p isoform, osmot	1	TYDAIAKFAPDFA	1.60814e-24	109.72	_TYDAIAK(ac)FAPDFADEEYVNK_	TYDAIAK(1)FAPDFADEEYVNK	3	783.702	-0.5296	2.7239	0.90817
1691	311	311	YPR074C	YPR074C	>YPR074C TKL1 SGDID:S000006278, Chr XVI from 694835-692793, reverse complement, Verified ORF, Transketolase, similar to Tkl2p; catalyzes conversion of xylulose-5-phosphate and ribose-5-phosphate to sedoheptulose-7-phosphate and glyceraldehyde-3-phosphate	1	GVEANNKWNKLFS	6.67581e-19	109.83	_TILKPGVEANNK(ac)WNK_	TILKPGVEANNK(1)WNK	3	585.325	-0.41773	3.0412	1.1724
232	59	59	YBR196C	YBR196C	>YBR196C PGI1 SGDID:S000000400, Chr II from 613895-612231, reverse complement, Verified ORF, Glycolytic enzyme phosphoglucose isomerase, catalyzes the interconversion of glucose-6-phosphate and fructose-6-phosphate; required for cell cycle progression and	1	TNYDGSKILFDYS	3.61901e-20	110.22	_TFTNYDGSK(ac)ILFDYSK_	TFTNYDGSK(1)ILFDYSK	2	970.967	-0.97985	2.9102	1.1738
857	8	8	YHR179W	YHR179W	>YHR179W OYE2 SGDID:S000001222, Chr VIII from 462502-463704, Verified ORF, Widely conserved NADPH oxidoreductase containing flavin mononucleotide (FMN), homologous to Oye3p with slight differences in ligand binding and catalytic properties; may be involve	1	PFVKDFKPQALGD	5.21265e-23	110.22	_DFK(ac)PQALGDTNLFKPIK_	DFK(1)PQALGDTNLFKPIK	3	658.695	-0.34661	2.8381	1.1403
937	111;111	111	YJL177W;YKL180W	YKL180W	>YJL177W RPL17B SGDID:S000003713, Chr X from 90784-91092,91410-91655, Verified ORF, Protein component of the large (60S) ribosomal subunit, nearly identical to Rpl17Ap and has similarity to E. coli L22 and rat L17 ribosomal proteins;>YKL180W RPL17A SGDID	1	KGLDATKLYVSHI	7.7515e-25	110.22	_GLDATK(ac)LYVSHIQVNQAPK_	GLDATK(1)LYVSHIQVNQAPK	3	708.72	0.584	0.73563	0.65112
1119	8;8;8	8	YLR044C;YGR087C;YLR134W	YLR044C	>YLR044C PDC1 SGDID:S000004034, Chr XII from 234082-232391, reverse complement, Verified ORF, Major of three pyruvate decarboxylase isozymes, key enzyme in alcoholic fermentation, decarboxylates pyruvate to acetaldehyde; subject to glucose-, ethanol-, and	1	SEITLGKYLFERL	2.65886e-10	110.29	_(ac)SEITLGK(ac)YLFER_	SEITLGK(1)YLFER	2	770.406	0.14122	2.8676	1.0328
1350	38;38	38	YMR242C;YOR312C	YMR242C	>YMR242C RPL20A SGDID:S000004855, Chr XIII from 754219-754219,753741-753224, reverse complement, Verified ORF, Protein component of the large (60S) ribosomal subunit, nearly identical to Rpl20Bp and has similarity to rat L18a ribosomal protein;>YOR312C R	1	SNEVIAKSRYWYF	0.00018371	110.29	_IFASNEVIAK(ac)SR_	IFASNEVIAK(1)SR	2	688.88	-1.0034
1009	307	307	YKL060C	YKL060C	>YKL060C FBA1 SGDID:S000001543, Chr XI from 327131-326052, reverse complement, Verified ORF, Fructose 1,6-bisphosphate aldolase, required for glycolysis and gluconeogenesis; catalyzes conversion of fructose 1,6 bisphosphate to glyceraldehyde-3-P and dihyd	1	RDYVLNKKDYIMS	0.0023098	110.35	_DYVLNK(ac)K_	DYVLNK(1)K	2	461.256	1.354	1.6219	1.0097
631	111	111	YFR053C	YFR053C	>YFR053C HXK1 SGDID:S000001949, Chr VI from 255036-253579, reverse complement, Verified ORF, Hexokinase isoenzyme 1, a cytosolic protein that catalyzes phosphorylation of glucose during glucose metabolism; expression is highest during growth on non-glucos	1	FDTTQSKYKLPHD	1.73814e-19	110.38	_LSGNHTFDTTQSK(ac)YK_	LSGNHTFDTTQSK(1)YK	3	590.288	0.37079	1.8675	0.37963
1255	8	8	YML073C	YML073C	>YML073C RPL6A SGDID:S000004538, Chr XIII from 124172-124158,123742-123227, reverse complement, Verified ORF, N-terminally acetylated protein component of the large (60S) ribosomal subunit, has similarity to Rpl6Bp and to rat L6 ribosomal protein; binds t	1	SAQKAPKWYPSED	6.28446e-19	110.38	_APK(ac)WYPSEDVAALKK_	APK(1)WYPSEDVAALKK	3	582.314	-1.2047	0.16427	0.70752
1329	541;545	541	YMR186W;YPL240C	YMR186W	>YMR186W HSC82 SGDID:S000004798, Chr XIII from 632354-634471, Verified ORF, Cytoplasmic chaperone of the Hsp90 family, redundant in function and nearly identical with Hsp82p, and together they are essential; expressed constitutively at 10-fold higher basa	1	EREKEIKEYEPLT	2.63524e-21	110.39	_EIK(ac)EYEPLTK_	EIK(1)EYEPLTK	2	646.343	1.06	2.5689	0.54086
412	192	192	YDR091C	YDR091C	>YDR091C RLI1 SGDID:S000002498, Chr IV from 628532-626706, reverse complement, Verified ORF, Essential iron-sulfur protein required for ribosome biogenesis and translation initiation; facilitates binding of a multifactor complex (MFC) of translation initi	1	KVGELLKLRMEKS	0.000437999	110.41	_VGELLK(ac)LR_	VGELLK(1)LR	2	485.308	0.3245	1.9309	0.95463
930	304;304	304	YJL138C;YKR059W	YJL138C	>YJL138C TIF2 SGDID:S000003674, Chr X from 154687-153500, reverse complement, Verified ORF, Translation initiation factor eIF4A, identical to Tif1p; DEA(D/H)-box RNA helicase that couples ATPase activity to RNA binding and unwinding; forms a dumbbell stru	1	ERDTIMKEFRSGS	0.000407007	110.41	_DTIM(ox)K(ac)EFR_	DTIMK(1)EFR	2	549.268	-0.43646	2.3927	0.70939
133	25	25	YBR011C	YBR011C	>YBR011C IPP1 SGDID:S000000215, Chr II from 257973-257110, reverse complement, Verified ORF, Cytoplasmic inorganic pyrophosphatase (PPase), homodimer that catalyzes the rapid exchange of oxygens from Pi with water, highly expressed and essential for viabi	0.577882	YIEKDGKPVSAFH	9.59598e-24	110.44	_VYIEKDGK(ac)PVSAFHDIPLYADK_	VYIEK(0.422)DGK(0.578)PVSAFHDIPLYADK	3	849.776	0.2307	4.9332	0.91972
477	429;429	429	YDR385W;YOR133W	YDR385W	>YDR385W EFT2 SGDID:S000002793, Chr IV from 1243223-1245751, Verified ORF, Elongation factor 2 (EF-2), also encoded by EFT1; catalyzes ribosomal translocation during protein synthesis; contains diphthamide, the unique posttranslationally modified histidin	1	KDDLFIKAIQRVV	1.30499e-06	110.47	_DDLFIK(ac)AIQR_	DDLFIK(1)AIQR	2	630.851	1.0383	0.80696	0.57484
479	267;267	267	YDR385W;YOR133W	YDR385W	>YDR385W EFT2 SGDID:S000002793, Chr IV from 1243223-1245751, Verified ORF, Elongation factor 2 (EF-2), also encoded by EFT1; catalyzes ribosomal translocation during protein synthesis; contains diphthamide, the unique posttranslationally modified histidin	1	DTDAEGKPLERAF	1.43988e-06	110.86	_DTDAEGK(ac)PLER_	DTDAEGK(1)PLER	2	636.807	0.76723	2.2766	0.51351
558	480	480	YER091C	YER091C	>YER091C MET6 SGDID:S000000893, Chr V from 342163-339860, reverse complement, Verified ORF, Cobalamin-independent methionine synthase, involved in methionine biosynthesis and regeneration; requires a minimum of two glutamates on the methyltetrahydrofolate	1	INSEIEKVIRFQE	6.69737e-07	110.86	_FINSEIEK(ac)VIR_	FINSEIEK(1)VIR	3	463.929	0.88275	3.4053	1.466
794	337;337	337	YGR254W;YHR174W	YHR174W	>YGR254W ENO1 SGDID:S000003486, Chr VII from 1000932-1002245, Verified ORF, Enolase I, a phosphopyruvate hydratase that catalyzes the conversion of 2-phosphoglycerate to phosphoenolpyruvate during glycolysis and the reverse reaction during gluconeogenesis	1	IATAIEKKAADAL	0.00106955	110.87	_IATAIEK(ac)K_	IATAIEK(1)K	2	458.279	0.9363	2.8889	1.3282
231	40	40	YBR196C	YBR196C	>YBR196C PGI1 SGDID:S000000400, Chr II from 613895-612231, reverse complement, Verified ORF, Glycolytic enzyme phosphoglucose isomerase, catalyzes the interconversion of glucose-6-phosphate and fructose-6-phosphate; required for cell cycle progression and	1	VKQEFQKDAKRFE	0.000428843	110.88	_QEFQK(ac)DAK_	QEFQK(1)DAK	2	518.259	-0.13496	1.808	1.2455
806	8	8	YHL015W	YHL015W	>YHL015W RPS20 SGDID:S000001007, Chr VIII from 75409-75774, Verified ORF, Protein component of the small (40S) ribosomal subunit; overproduction suppresses mutations affecting RNA polymerase III-dependent transcription; has similarity to E. coli S10 and r	1	SDFQKEKVEEQEQ	1.6215e-19	110.98	_EK(ac)VEEQEQQQQQIIK_	EK(1)VEEQEQQQQQIIK	3	642.997	-0.21806	0.30596	0.50503
978	129	129	YJR104C	YJR104C	>YJR104C SOD1 SGDID:S000003865, Chr X from 623002-622538, reverse complement, Verified ORF, Cytosolic copper-zinc superoxide dismutase; some mutations are analogous to those that cause ALS (amyotrophic lateral sclerosis) in humans	1	GQDDLGKGDTEES	1.95962e-24	110.98	_SVVIHAGQDDLGK(ac)GDTEESLK_	SVVIHAGQDDLGK(1)GDTEESLK	3	747.373	0.037652	2.5911	1.2521
1169	238	238	YLR259C	YLR259C	>YLR259C HSP60 SGDID:S000004249, Chr XII from 665004-663286, reverse complement, Verified ORF, Tetradecameric mitochondrial chaperonin required for ATP-dependent folding of precursor polypeptides and complex assembly; prevents aggregation and mediates pro	1	SKVEFEKPLLLLS	1.51895e-14	110.98	_VEFEK(ac)PLLLLSEK_	VEFEK(1)PLLLLSEK	2	793.956	-0.31921	5.5599	1.5712
1465	10	10	YNR024W	YNR024W	>YNR024W MPP6 SGDID:S000005307, Chr XIV from 672412-672972, Verified ORF, Nuclear exosome-associated RNA binding protein; involved in surveillance of pre-rRNAs and pre-mRNAs, and the degradation of cryptic non-coding RNAs (ncRNA); copurifies with ribosome	1	NNGVTGKLSSRVM	9.43177e-08	111.12	_(ac)SANNGVTGK(ac)LSSR_	SANNGVTGK(1)LSSR	2	687.852	1.4208
1632	112	112	YPL131W	YPL131W	>YPL131W RPL5 SGDID:S000006052, Chr XVI from 303120-304013, Verified ORF, Protein component of the large (60S) ribosomal subunit with similarity to E. coli L18 and rat L5 ribosomal proteins; binds 5S rRNA and is required for 60S subunit assembly	1	ARRTLQKLGLDET	0.000149093	111.31	_TLQK(ac)LGLDETYK_	TLQK(1)LGLDETYK	2	725.893	-0.29772	0.88752	0.80135
432	230	230	YDR158W	YDR158W	>YDR158W HOM2 SGDID:S000002565, Chr IV from 770355-771452, Verified ORF, Aspartic beta semi-aldehyde dehydrogenase, catalyzes the second step in the common pathway for methionine and threonine biosynthesis; expression regulated by Gcn4p and the general co	1	APLAEDKTHVKLL	4.09764e-11	111.39	_ILAPLAEDK(ac)THVK_	ILAPLAEDK(1)THVK	3	492.952	1.0363	2.5236	1.0191
1109	345	345	YLR044C	YLR044C	>YLR044C PDC1 SGDID:S000004034, Chr XII from 234082-232391, reverse complement, Verified ORF, Major of three pyruvate decarboxylase isozymes, key enzyme in alcoholic fermentation, decarboxylates pyruvate to acetaldehyde; subject to glucose-, ethanol-, and	1	DAAKGYKPVAVPA	0.000185038	111.46	_GYK(ac)PVAVPAR_	GYK(1)PVAVPAR	2	550.317	-0.47391	1.9483	1.0715
1615	621	621	YPL106C	YPL106C	>YPL106C SSE1 SGDID:S000006027, Chr XVI from 352272-350191, reverse complement, Verified ORF, ATPase that is a component of the heat shock protein Hsp90 chaperone complex; binds unfolded proteins; member of the heat shock protein 70 (HSP70) family; locali	1	EGFDSIKAKYIAK	3.05307e-20	111.64	_AEEWLYDEGFDSIK(ac)AK_	AEEWLYDEGFDSIK(1)AK	3	648.307	-1.0617	3.9699	0.91605
1556	116	116	YOR232W	YOR232W	>YOR232W MGE1 SGDID:S000005758, Chr XV from 774574-775260, Verified ORF, Mitochondrial matrix cochaperone, acts as a nucleotide release factor for Ssc1p in protein translocation and folding; also acts as cochaperone for Ssq1p in folding of Fe-S cluster pr	1	KDFALQKFAKDLL	0.000109308	111.65	_DFALQK(ac)FAK_	DFALQK(1)FAK	2	555.303	0.44505	4.8255	1.0971
605	160	160	YFL018C	YFL018C	>YFL018C LPD1 SGDID:S000001876, Chr VI from 103121-101622, reverse complement, Verified ORF, Dihydrolipoamide dehydrogenase, the lipoamide dehydrogenase component (E3) of the pyruvate dehydrogenase and 2-oxoglutarate dehydrogenase multi-enzyme complexes	1	GLEGTVKEDHILD	1.28363e-24	111.66	_VTPVDGLEGTVK(ac)EDHILDVK_	VTPVDGLEGTVK(1)EDHILDVK	3	736.058	0.30957	5.531	1.6932
1423	226	226	YNL175C	YNL175C	>YNL175C NOP13 SGDID:S000005119, Chr XIV from 308614-307403, reverse complement, Verified ORF, Nucleolar protein found in preribosomal complexes; contains an RNA recognition motif (RRM)	1	YSGRPDKDDLVAM	2.19261e-24	111.66	_DSENYSGRPDK(ac)DDLVAMSK_	DSENYSGRPDK(1)DDLVAMSK	3	723.664	0.83728	3.4455	0.35026
466	71	71	YDR299W	YDR299W	>YDR299W BFR2 SGDID:S000002707, Chr IV from 1059624-1061228, Verified ORF, Essential protein that is a component of 90S preribosomes; may be involved in rRNA processing; multicopy suppressor of sensitivity to Brefeldin A; expression is induced during lag	1	SKLRAEKGLELND	4.51848e-06	111.72	_LRAEK(ac)GLELNDPK_	LRAEK(1)GLELNDPK	3	508.951	1.1028
1572	58	58	YOR286W	YOR286W	>YOR286W RDL2 SGDID:S000005812, Chr XV from 850279-850728, Verified ORF, Protein with rhodanese activity; contains a rhodanese-like domain similar to Rdl1p, Uba4p, Tum1p, and Ych1p; overexpression causes a cell cycle delay; null mutant displays elevated f	1	VDVREPKEVKDYK	8.81665e-10	111.94	_LLVDVREPK(ac)EVK_	LLVDVREPK(1)EVK	3	489.624	0.88582	3.7629	1.0492
692	100	100	YGL232W	YGL232W	>YGL232W TAN1 SGDID:S000003201, Chr VII from 62075-62131,62190-63002, Verified ORF, Putative tRNA acetyltransferase, RNA-binding protein required for the formation of the modified nucleoside N(4)-acetylcytidine in serine and leucine tRNAs but not required	0.997576	KGEETGKDLSSGE	4.46351e-24	111.95	_ELQELKGEETGK(ac)DLSSGETK_	ELQELK(0.002)GEETGK(0.998)DLSSGETK	3	740.701	-0.82143	3.1169	0.73093
853	270	270	YHR174W	YHR174W	>YHR174W ENO2 SGDID:S000001217, Chr VIII from 451327-452640, Verified ORF, Enolase II, a phosphopyruvate hydratase that catalyzes the conversion of 2-phosphoglycerate to phosphoenolpyruvate during glycolysis and the reverse reaction during gluconeogenesis	1	KNPESDKSKWLTG	1.14965e-15	112.15	_YDLDFKNPESDK(ac)SK_	YDLDFKNPESDK(1)SK	3	576.609	-0.017896	2.0891	1.1235
476	321;321	321	YDR385W;YOR133W	YDR385W	>YDR385W EFT2 SGDID:S000002793, Chr IV from 1243223-1245751, Verified ORF, Elongation factor 2 (EF-2), also encoded by EFT1; catalyzes ribosomal translocation during protein synthesis; contains diphthamide, the unique posttranslationally modified histidin	1	EGKALLKVVMRKF	0.000371835	112.37	_ALLK(ac)VVM(ox)R_	ALLK(1)VVMR	2	494.305	-0.49261	0.67516	1.089
867	168;168	168	YHR203C;YJR145C	YHR203C	>YHR203C RPS4B SGDID:S000001246, Chr VIII from 505530-505517,505247-504476, reverse complement, Verified ORF, Protein component of the small (40S) ribosomal subunit; identical to Rps4Ap and has similarity to rat S4 ribosomal protein;>YJR145C RPS4A SGDID:	1	IDLASGKITDFIK	1.36932e-06	112.42	_IDLASGK(ac)ITDFIK_	IDLASGK(1)ITDFIK	2	731.911	0.20308
1667	277	277	YPL262W	YPL262W	>YPL262W FUM1 SGDID:S000006183, Chr XVI from 47336-48802, Verified ORF, Fumarase, converts fumaric acid to L-malic acid in the TCA cycle; cytosolic and mitochondrial distribution determined by the N-terminal targeting sequence, protein conformation, and s	1	IAEQISKETGLKF	2.49856e-10	112.51	_IAEQISK(ac)ETGLK_	IAEQISK(1)ETGLK	2	679.88	-0.6225	3.3116	1.0213
1385	120	120	YNL071W	YNL071W	>YNL071W LAT1 SGDID:S000005015, Chr XIV from 491525-492973, Verified ORF, Dihydrolipoamide acetyltransferase component (E2) of pyruvate dehydrogenase complex, which catalyzes the oxidative decarboxylation of pyruvate to acetyl-CoA	0.997892	ADVPAFKDFKLED	2.08266e-24	112.56	_ADVPAFK(ac)DFKLEDSGSDSK_	ADVPAFK(0.998)DFK(0.002)LEDSGSDSK	3	700.004	0.58918	4.8158	0.43874
674	91;91	91	YGL135W;YPL220W	YGL135W	>YGL135W RPL1B SGDID:S000003103, Chr VII from 254646-255299, Verified ORF, N-terminally acetylated protein component of the large (60S) ribosomal subunit, nearly identical to Rpl1Ap and has similarity to E. coli L1 and rat L10a ribosomal proteins; rpl1a r	1	MSVDDLKKLNKNK	8.06881e-16	112.72	_SCGVDAMSVDDLK(ac)K_	SCGVDAMSVDDLK(1)K	2	783.861	0.78831	2.749	0.60413
552	49;49	49	YER074W;YIL069C	YER074W	>YER074W RPS24A SGDID:S000000876, Chr V from 306319-306321,306788-307192, Verified ORF, Protein component of the small (40S) ribosomal subunit; identical to Rps24Bp and has similarity to rat S24 ribosomal protein;>YIL069C RPS24B SGDID:S000001331, Chr IX	1	KLAEVYKAEKDAV	0.000722258	112.75	_LAEVYK(ac)AEK_	LAEVYK(1)AEK	2	546.8	0.18822	1.1426	0.64893
399	69	69	YDR050C	YDR050C	>YDR050C TPI1 SGDID:S000002457, Chr IV from 556471-555725, reverse complement, Verified ORF, Triose phosphate isomerase, abundant glycolytic enzyme; mRNA half-life is regulated by iron availability; transcription is controlled by activators Reb1p, Gcr1p,	0.99999	AQNAYLKASGAFT	1.2965e-28	112.9	_KPQVTVGAQNAYLK(ac)ASGAFTGENSVDQIK_	KPQVTVGAQNAYLK(1)ASGAFTGENSVDQIK	3	1021.86	1.0922	3.4585	0.88235
331	122;122	122	YDL082W;YMR142C	YDL082W	>YDL082W RPL13A SGDID:S000002240, Chr IV from 308424-308427,308793-309388, Verified ORF, Protein component of the large (60S) ribosomal subunit, nearly identical to Rpl13Bp; not essential for viability; has similarity to rat L13 ribosomal protein;>YMR142	1	LKEYQSKIIVFPR	3.00059e-07	113.03	_EYQSK(ac)IIVFPR_	EYQSK(1)IIVFPR	2	711.393	-2.021	2.1932	0.56736
324	11	11	YDL074C	YDL074C	>YDL074C BRE1 SGDID:S000002232, Chr IV from 326149-324047, reverse complement, Verified ORF, E3 ubiquitin ligase, forms heterodimer with Rad6p to monoubiquinate histone H2B-K123, which is required for the subsequent methylation of histone H3-K4 and H3-K79	1	PATKKIKLELSDP	2.29477e-18	113.26	_IK(ac)LELSDPSEPLTQSDVIAFQK_	IK(1)LELSDPSEPLTQSDVIAFQK	3	834.111	0.14327
814	140	140	YHL025W	YHL025W	>YHL025W SNF6 SGDID:S000001017, Chr VIII from 54849-55847, Verified ORF, Subunit of the SWI/SNF chromatin remodeling complex involved in transcriptional regulation; functions interdependently in transcriptional activation with Snf2p and Snf5p	1	SRLFSEKTIRYLM	0.000383058	113.26	_LFSEK(ac)TIR_	LFSEK(1)TIR	2	518.295	0.94709	0.67244	0.24951
779	555	555	YGR240C	YGR240C	>YGR240C PFK1 SGDID:S000003472, Chr VII from 973739-970776, reverse complement, Verified ORF, Alpha subunit of heterooctameric phosphofructokinase involved in glycolysis, indispensable for anaerobic growth, activated by fructose-2,6-bisphosphate and AMP,	1	ATAIENKDFDKAI	4.45275e-11	113.35	_SVATAIENK(ac)DFDK_	SVATAIENK(1)DFDK	2	740.37	-2.8734	1.4803	1.0914
1434	157	157	YNL241C	YNL241C	>YNL241C ZWF1 SGDID:S000005185, Chr XIV from 197944-196427, reverse complement, Verified ORF, Glucose-6-phosphate dehydrogenase (G6PD), catalyzes the first step of the pentose phosphate pathway; involved in adapting to oxidatve stress; homolog of the huma	1	TRVIVEKPFGHDL	1.15375e-19	113.4	_VIVEK(ac)PFGHDLASAR_	VIVEK(1)PFGHDLASAR	3	560.974	-0.10503	6.1069	1.4157
1273	345	345	YML126C	YML126C	>YML126C ERG13 SGDID:S000004595, Chr XIII from 20536-19061, reverse complement, Verified ORF, 3-hydroxy-3-methylglutaryl-CoA (HMG-CoA) synthase, catalyzes the formation of HMG-CoA from acetyl-CoA and acetoacetyl-CoA; involved in the second step in mevalon	1	TDKNIEKTFVNVA	1.60198e-06	113.42	_NIEK(ac)TFVNVAK_	NIEK(1)TFVNVAK	2	652.864	0.16068	1.5043	0.16773
1478	375	375	YOL021C	YOL021C	>YOL021C DIS3 SGDID:S000005381, Chr XV from 285427-282422, reverse complement, Verified ORF, Exosome core complex catalytic subunit; possesses both endonuclease and 3'-5' exonuclease activity; involved in 3'-5' RNA processing and degradation in both the n	1	QRRLLAKDAMIAQ	1.49178e-06	113.47	_LLAK(ac)DAM(ox)IAQR_	LLAK(1)DAMIAQR	2	644.358	-0.1625	1.1247	0.84918
578	665	665	YER169W	YER169W	>YER169W RPH1 SGDID:S000000971, Chr V from 523364-525754, Verified ORF, JmjC domain-containing histone demethylase which can specifically demethylate H3K36 tri- and dimethyl modification states; transcriptional repressor of PHR1; Rph1p phosphorylation dur	1	SNLILSKVASTRQ	7.40848e-05	113.52	_SNLILSK(ac)VASTR_	SNLILSK(1)VASTR	2	665.888	1.5067
333	95;95	95	YDL083C;YMR143W	YDL083C	>YDL083C RPS16B SGDID:S000002241, Chr IV from 307789-307766,307333-306926, reverse complement, Verified ORF, Protein component of the small (40S) ribosomal subunit; identical to Rps16Ap and has similarity to E. coli S9 and rat S16 ribosomal proteins;>YMR	1	LVAYHQKYVDEQS	1.11673e-19	113.59	_GLVAYHQK(ac)YVDEQSK_	GLVAYHQK(1)YVDEQSK	3	602.972	0.63145	0.3045	0.77481
818	43;43	43	YHL033C;YLL045C	YLL045C	>YHL033C RPL8A SGDID:S000001025, Chr VIII from 36023-35253, reverse complement, Verified ORF, Ribosomal protein L4 of the large (60S) ribosomal subunit, nearly identical to Rpl8Bp and has similarity to rat L7a ribosomal protein; mutation results in decrea	1	GQAVQPKRNLSRY	6.52335e-10	113.63	_NFGIGQAVQPK(ac)R_	NFGIGQAVQPK(1)R	2	678.873	0.46733	0.62111	0.67781
1506	57	57	YOR007C	YOR007C	>YOR007C SGT2 SGDID:S000005533, Chr XV from 339979-338939, reverse complement, Verified ORF, Glutamine-rich cytoplasmic protein of unknown function; contains tetratricopeptide (TPR) repeats, which often mediate protein-protein interactions; has similarity	1	VSGILGKSEFKGQ	4.52716e-11	113.76	_EAVSGILGK(ac)SEFK_	EAVSGILGK(1)SEFK	2	703.88	-0.32318	2.5555	0.86533
1291	141	141	YMR072W	YMR072W	>YMR072W ABF2 SGDID:S000004676, Chr XIII from 411568-412119, Verified ORF, Mitochondrial DNA-binding protein involved in mitochondrial DNA replication and recombination, member of HMG1 DNA-binding protein family; activity may be regulated by protein kinas	1	FAQHPDKSQLDLM	8.0136e-24	113.88	_SQVFAQHPDK(ac)SQLDLM(ox)K_	SQVFAQHPDK(1)SQLDLMK	3	677.339	0.19366	4.9256	0.79729
306	215	215	YDL051W	YDL051W	>YDL051W LHP1 SGDID:S000002209, Chr IV from 363952-364779, Verified ORF, RNA binding protein required for maturation of tRNA and U6 snRNA precursors; acts as a molecular chaperone for RNAs transcribed by polymerase III; homologous to human La (SS-B) autoa	1	LSVLTKKQFDLQR	0.00177494	113.89	_K(ac)QFDLQR_	K(1)QFDLQR	2	488.764	1.2481	2.3485	1.5826
140	332;332	332	YBR031W;YDR012W	YBR031W	>YBR031W RPL4A SGDID:S000000235, Chr II from 300166-301254, Verified ORF, N-terminally acetylated protein component of the large (60S) ribosomal subunit, nearly identical to Rpl4Bp and has similarity to E. coli L4 and rat L4 ribosomal proteins;>YDR012W R	1	RLNPYAKVFAAEK	1.39938e-10	113.99	_LNPYAK(ac)VFAAEK_	LNPYAK(1)VFAAEK	2	696.88	0.31958	0.61796	0.79489
1223	651	651	YLR357W	YLR357W	>YLR357W RSC2 SGDID:S000004349, Chr XII from 841330-843999, Verified ORF, Component of the RSC chromatin remodeling complex; required for expression of mid-late sporulation-specific genes; involved in telomere maintenance	1	TGYSSSKLSSLRY	5.83107e-05	113.99	_TGYSSSK(ac)LSSLR_	TGYSSSK(1)LSSLR	2	664.346	0.41183
1293	64	64	YMR075W	YMR075W	>YMR075W RCO1 SGDID:S000004680, Chr XIII from 413981-416035, Verified ORF, Essential subunit of the histone deacetylase Rpd3S complex; interacts with Eaf3p	1	GIERSFKNEHSNL	1.76934e-16	114.02	_SFK(ac)NEHSNLAVEDNIPEEEPK_	SFK(1)NEHSNLAVEDNIPEEEPK	3	823.391	0.40728
555	138	138	YER080W	YER080W	>YER080W AIM9 SGDID:S000000882, Chr V from 319959-321842, Verified ORF, Putative protein of unknown function; the authentic, non-tagged protein is detected in highly purified mitochondria in high-throughput studies; null mutant displays elevated frequency	1	KINPNEKVQVTTL	4.25155e-25	114.34	_INPNEK(ac)VQVTTLSSIHEGK_	INPNEK(1)VQVTTLSSIHEGK	3	712.715	0.053787	3.4264	0.8189
1034	175	175	YKL152C	YKL152C	>YKL152C GPM1 SGDID:S000001635, Chr XI from 164390-163647, reverse complement, Verified ORF, Tetrameric phosphoglycerate mutase, mediates the conversion of 3-phosphoglycerate to 2-phosphoglycerate during glycolysis and the reverse reaction during gluconeo	1	KDLLSGKTVMIAA	3.27157e-25	114.34	_DLLSGK(ac)TVM(ox)IAAHGNSLR_	DLLSGK(1)TVMIAAHGNSLR	3	647.679	0.22833	3.0535	1.0422
661	132	132	YGL103W	YGL103W	>YGL103W RPL28 SGDID:S000003071, Chr VII from 310970-311018,311530-311930, Verified ORF, Ribosomal protein of the large (60S) ribosomal subunit, has similarity to E. coli L15 and rat L27a ribosomal proteins; may have peptidyl transferase activity; can mut	1	KARFVSKLAEEKI	9.35867e-05	114.5	_FVSK(ac)LAEEK_	FVSK(1)LAEEK	2	546.8	0.4757	0.59303	0.5404
1259	108	108	YML078W	YML078W	>YML078W CPR3 SGDID:S000004543, Chr XIII from 111002-111550, Verified ORF, Mitochondrial peptidyl-prolyl cis-trans isomerase (cyclophilin), catalyzes the cis-trans isomerization of peptide bonds N-terminal to proline residues; involved in protein refoldin	1	ADENFVKKHDKAG	0.00189273	114.5	_FADENFVK(ac)K_	FADENFVK(1)K	2	570.29	1.9954	3.6634	1.1053
708	46;46	46	YGR027C;YLR333C	YGR027C	>YGR027C RPS25A SGDID:S000003259, Chr VII from 534462-534136, reverse complement, Verified ORF, Protein component of the small (40S) ribosomal subunit; nearly identical to Rps25Bp and has similarity to rat S25 ribosomal protein;>YLR333C RPS25B SGDID:S000	1	VILDQEKYDRILK	3.43959e-16	114.74	_DRAQHAVILDQEK(ac)YDR_	DRAQHAVILDQEK(1)YDR	3	667.005	0.76617	2.2107	0.54027
121	28;28	28	YBR010W;YNL031C	YBR010W	>YBR010W HHT1 SGDID:S000000214, Chr II from 256329-256739, Verified ORF, Histone H3, core histone protein required for chromatin assembly, part of heterochromatin-mediated telomeric and HM silencing; one of two identical histone H3 proteins (see HHT2); re	1	ASKAARKSAPSTG	9.11398e-05	114.89	_K(ac)SAPSTGGVK(ac)K_	K(1)SAPSTGGVK(1)K	2	572.322	-0.13088
974	47	47	YJR093C	YJR093C	>YJR093C FIP1 SGDID:S000003853, Chr X from 604195-603212, reverse complement, Verified ORF, Subunit of cleavage polyadenylation factor (CPF), interacts directly with poly(A) polymerase (Pap1p) to regulate its activity	1	DIVKRQKFDSPVE	5.77845e-20	115.31	_RQK(ac)FDSPVEETPATAR_	RQK(1)FDSPVEETPATAR	3	625.318	1.2726	0.78255	0.25431
205	117	117	YBR137W	YBR137W	>YBR137W YBR137W SGDID:S000000341, Chr II from 513038-513577, Uncharacterized ORF, Protein of unknown function; localized to the cytoplasm; binds to Replication Protein A (RPA); YBR137W is not an essential gene	1	DKTPEEKFFVDSK	1.73836e-06	115.57	_TPEEK(ac)FFVDSK_	TPEEK(1)FFVDSK	2	684.838	0.77907	5.3473	1.1355
571	6	6	YER161C	YER161C	>YER161C SPT2 SGDID:S000000963, Chr V from 500343-499342, reverse complement, Verified ORF, Protein involved in negative regulation of transcription; required for RNA polyadenylation; exhibits regulated interactions with both histones and SWI-SNF componen	1	_MSFLSKLSQIRK	3.04683e-07	115.7	_(ac)SFLSK(ac)LSQIR_	SFLSK(1)LSQIR	2	631.859	-1.0352
710	52;52	52	YGR027C;YLR333C	YGR027C	>YGR027C RPS25A SGDID:S000003259, Chr VII from 534462-534136, reverse complement, Verified ORF, Protein component of the small (40S) ribosomal subunit; nearly identical to Rps25Bp and has similarity to rat S25 ribosomal protein;>YLR333C RPS25B SGDID:S000	1	KYDRILKEVPTYR	0.000785067	115.71	_ILK(ac)EVPTYR_	ILK(1)EVPTYR	2	580.837	-0.58807	1.4696	0.23419
299	122	122	YCR083W	YCR083W	>YCR083W TRX3 SGDID:S000000679, Chr III from 259575-259958, Verified ORF, Mitochondrial thioredoxin, highly conserved oxidoreductase required to maintain the redox homeostasis of the cell, forms the mitochondrial thioredoxin system with Trr2p, redox state	1	NPTALEKGIKDL_	3.54381e-16	115.78	_IIGANPTALEK(ac)GIK_	IIGANPTALEK(1)GIK	2	733.932	-0.023969	9.939	1.663
340	300	300	YDL124W	YDL124W	>YDL124W YDL124W SGDID:S000002282, Chr IV from 240259-241197, Verified ORF, NADPH-dependent alpha-keto amide reductase; reduces aromatic alpha-keto amides, aliphatic alpha-keto esters, and aromatic alpha-keto esters; member of the aldo-keto reductase (AKR	1	LRLYWNKLYGKYN	7.24407e-05	116.05	_LYWNK(ac)LYGK_	LYWNK(1)LYGK	2	613.832	0.57207	3.9135	1.1445
664	86	86	YGL103W	YGL103W	>YGL103W RPL28 SGDID:S000003071, Chr VII from 310970-311018,311530-311930, Verified ORF, Ribosomal protein of the large (60S) ribosomal subunit, has similarity to E. coli L15 and rat L27a ribosomal proteins; may have peptidyl transferase activity; can mut	1	TLIPEDKRDQYLK	0.000544761	116.23	_LWTLIPEDK(ac)R_	LWTLIPEDK(1)R	2	656.867	-0.4372	1.7911	0.77175
757	257;257	257	YGR192C;YJR009C	YGR192C	>YGR192C TDH3 SGDID:S000003424, Chr VII from 883815-882817, reverse complement, Verified ORF, Glyceraldehyde-3-phosphate dehydrogenase, isozyme 3, involved in glycolysis and gluconeogenesis; tetramer that catalyzes the reaction of glyceraldehyde-3-phospha	1	TTYDEIKKVVKAA	0.00198819	116.3	_ETTYDEIK(ac)K_	ETTYDEIK(1)K	2	584.79	-1.0184	1.8141	1.1299
796	436	436	YGR254W	YGR254W	>YGR254W ENO1 SGDID:S000003486, Chr VII from 1000932-1002245, Verified ORF, Enolase I, a phosphopyruvate hydratase that catalyzes the conversion of 2-phosphoglycerate to phosphoenolpyruvate during glycolysis and the reverse reaction during gluconeogenesis	1	NFHHGDKL_____	2.14643e-24	116.45	_IEEELGDNAVFAGENFHHGDK(ac)L_	IEEELGDNAVFAGENFHHGDK(1)L	3	828.387	-0.2494	2.1485	0.81117
975	13;13	13	YJR094W-A;YPR043W	YJR094W-A	>YJR094W-A RPL43B SGDID:S000003855, Chr X from 608297-608298,608574-608850, Verified ORF, Protein component of the large (60S) ribosomal subunit, identical to Rpl43Ap and has similarity to rat L37a ribosomal protein;>YPR043W RPL43A SGDID:S000006247, Chr	1	KVGITGKYGVRYG	1.74138e-06	116.52	_VGITGK(ac)YGVR_	VGITGK(1)YGVR	2	546.314	-0.23421	0.57678	0.77182
1066	46	46	YKL216W	YKL216W	>YKL216W URA1 SGDID:S000001699, Chr XI from 25216-26160, Verified ORF, Dihydroorotate dehydrogenase, catalyzes the fourth enzymatic step in the de novo biosynthesis of pyrimidines, converting dihydroorotic acid into orotic acid	1	AGAFITKSATTLE	3.62964e-16	116.63	_AGAFITK(ac)SATTLER_	AGAFITK(1)SATTLER	2	754.409	-0.3047	2.7325	0.79373
898	156	156	YIL126W	YIL126W	>YIL126W STH1 SGDID:S000001388, Chr IX from 117992-122071, Verified ORF, ATPase component of the RSC chromatin remodeling complex; required for expression of early meiotic genes; essential helicase-related protein homologous to Snf2p	0.906614	EVDYSEKKPIKIS	8.36847e-21	116.82	_NDNTTAIEVDYSEK(ac)KPIK_	NDNTTAIEVDYSEK(0.907)K(0.093)PIK	3	703.023	-0.6591
520	53	53	YER009W	YER009W	>YER009W NTF2 SGDID:S000000811, Chr V from 172114-172491, Verified ORF, Nuclear envelope protein, interacts with GDP-bound Gsp1p and with proteins of the nuclear pore to transport Gsp1p into the nucleus where it is an essential player in nucleocytoplasmic	1	AKDIVEKLVSLPF	3.70469e-11	116.84	_DIVEK(ac)LVSLPFQK_	DIVEK(1)LVSLPFQK	2	779.448	0.75331	2.6926	1.4899
986	263	263	YJR139C	YJR139C	>YJR139C HOM6 SGDID:S000003900, Chr X from 690514-689435, reverse complement, Verified ORF, Homoserine dehydrogenase (L-homoserine:NADP oxidoreductase), dimeric enzyme that catalyzes the third step in the common pathway for methionine and threonine biosyn	1	ADEFLEKLSDYDK	3.6624e-16	116.96	_SADEFLEK(ac)LSDYDK_	SADEFLEK(1)LSDYDK	2	851.396	0.9658	3.2152	1.2329
566	875	875	YER111C	YER111C	>YER111C SWI4 SGDID:S000000913, Chr V from 385872-382591, reverse complement, Verified ORF, DNA binding component of the SBF complex (Swi4p-Swi6p), a transcriptional activator that in concert with MBF (Mbp1-Swi6p) regulates late G1-specific transcription	1	LSQQINKLNTKVS	2.17869e-06	117.07	_PLSQQINK(ac)LNTK_	PLSQQINK(1)LNTK	2	713.407	0.25674
1579	127	127	YOR298C-A	YOR298C-A	>YOR298C-A MBF1 SGDID:S000007253, Chr XV from 877684-877229, reverse complement, Verified ORF, Transcriptional coactivator that bridges the DNA-binding region of Gcn4p and TATA-binding protein Spt15p; suppressor of frameshift mutations	1	NQQVLSKLERALG	5.12823e-11	117.07	_AIPNQQVLSK(ac)LER_	AIPNQQVLSK(1)LER	2	769.438	-0.097309	0.52891	0.88364
877	59	59	YIL051C	YIL051C	>YIL051C MMF1 SGDID:S000001313, Chr IX from 258279-257842, reverse complement, Verified ORF, Mitochondrial protein involved in maintenance of the mitochondrial genome	1	PYTPDNKPVQGSI	3.58513e-27	117.08	_ANNFVYVSGQIPYTPDNK(ac)PVQGSISEK_	ANNFVYVSGQIPYTPDNK(1)PVQGSISEK	3	998.833	0.77669	7.114	1.6929
649	33	33	YGL061C	YGL061C	>YGL061C DUO1 SGDID:S000003029, Chr VII from 389714-388971, reverse complement, Verified ORF, Essential subunit of the Dam1 complex (aka DASH complex), couples kinetochores to the force produced by MT depolymerization thereby aiding in chromosome segregat	1	LNNTTNKFPKSTG	2.99644e-10	117.23	_SNLNNTTNK(ac)FPK_	SNLNNTTNK(1)FPK	2	710.365	0.15874	0.73682	0.075344
441	618	618	YDR207C	YDR207C	>YDR207C UME6 SGDID:S000002615, Chr IV from 867520-865010, reverse complement, Verified ORF, Key transcriptional regulator of early meiotic genes, binds URS1 upstream regulatory sequence, couples metabolic responses to nutritional cues with initiation and	1	LNLNSKKVLDPTF	9.99009e-06	117.25	_K(ac)VLDPTFESR_	K(1)VLDPTFESR	2	617.327	2.589
320	156	156	YDL066W	YDL066W	>YDL066W IDP1 SGDID:S000002224, Chr IV from 334835-336121, Verified ORF, Mitochondrial NADP-specific isocitrate dehydrogenase, catalyzes the oxidation of isocitrate to alpha-ketoglutarate; not required for mitochondrial respiration and may function to div	1	AHGDQYKATDTLI	8.42434e-47	117.32	_HAHGDQYK(ac)ATDTLIPGPGSLELVYKPSDPTTAQPQTLK_	HAHGDQYK(1)ATDTLIPGPGSLELVYKPSDPTTAQPQTLK	4	1030.03	1.5808	6.6061	1.1831
1112	484	484	YLR044C	YLR044C	>YLR044C PDC1 SGDID:S000004034, Chr XII from 234082-232391, reverse complement, Verified ORF, Major of three pyruvate decarboxylase isozymes, key enzyme in alcoholic fermentation, decarboxylates pyruvate to acetaldehyde; subject to glucose-, ethanol-, and	1	KLIHGPKAQYNEI	3.14076e-27	117.36	_LIHGPK(ac)AQYNEIQGWDHLSLLPTFGAK_	LIHGPK(1)AQYNEIQGWDHLSLLPTFGAK	3	1025.87	0.47628	2.5646	1.1671
795	338;338	338	YGR254W;YHR174W	YHR174W	>YGR254W ENO1 SGDID:S000003486, Chr VII from 1000932-1002245, Verified ORF, Enolase I, a phosphopyruvate hydratase that catalyzes the conversion of 2-phosphoglycerate to phosphoenolpyruvate during glycolysis and the reverse reaction during gluconeogenesis	1	ATAIEKKAADALL	0.00205235	117.52	_K(ac)AADALLLK_	K(1)AADALLLK	2	492.808	-0.64019	2.0785	1.0936
180	738	738	YBR112C	YBR112C	>YBR112C CYC8 SGDID:S000000316, Chr II from 465764-462864, reverse complement, Verified ORF, General transcriptional co-repressor, acts together with Tup1p; also acts as part of a transcriptional co-activator complex that recruits the SWI/SNF and SAGA com	1	PQVKKQKLNSPNS	2.05756e-06	117.79	_QK(ac)LNSPNSNINK_	QK(1)LNSPNSNINK	2	699.87	-0.42376
891	160	160	YIL094C	YIL094C	>YIL094C LYS12 SGDID:S000001356, Chr IX from 187629-186514, reverse complement, Verified ORF, Homo-isocitrate dehydrogenase, an NAD-linked mitochondrial enzyme required for the fourth step in the biosynthesis of lysine, in which homo-isocitrate is oxidati	1	EKTYIDKATGTRV	0.000229735	117.83	_TYIDK(ac)ATGTR_	TYIDK(1)ATGTR	2	584.304	0.026732	5.0725	0.91587
1448	78;78	78	YNL302C;YOL121C	YNL302C	>YNL302C RPS19B SGDID:S000005246, Chr XIV from 62943-62924,62372-61958, reverse complement, Verified ORF, Protein component of the small (40S) ribosomal subunit, required for assembly and maturation of pre-40 S particles; mutations in human RPS19 are asso	1	GVGKLNKLYGGAK	0.000792187	117.89	_LNK(ac)LYGGAK_	LNK(1)LYGGAK	2	503.29	0.016483	0.63825	0.8305
1123	269	269	YLR044C	YLR044C	>YLR044C PDC1 SGDID:S000004034, Chr XII from 234082-232391, reverse complement, Verified ORF, Major of three pyruvate decarboxylase isozymes, key enzyme in alcoholic fermentation, decarboxylates pyruvate to acetaldehyde; subject to glucose-, ethanol-, and	1	YVGTLSKPEVKEA	2.766e-20	117.92	_YGGVYVGTLSK(ac)PEVK_	YGGVYVGTLSK(1)PEVK	3	546.963	0.038196	1.0545	1.2168
1197	9	9	YLR325C	YLR325C	>YLR325C RPL38 SGDID:S000004317, Chr XII from 781379-781143, reverse complement, Verified ORF, Protein component of the large (60S) ribosomal subunit, has similarity to rat L38 ribosomal protein	1	REITDIKQFLELT	5.28117e-11	117.92	_EITDIK(ac)QFLELTR_	EITDIK(1)QFLELTR	3	549.97	0.79179	1.2963	0.56418
135	162	162	YBR025C	YBR025C	>YBR025C OLA1 SGDID:S000000229, Chr II from 291865-290681, reverse complement, Verified ORF, P-loop ATPase with similarity to human OLA1 and bacterial YchF; identified as specifically interacting with the proteasome; protein levels are induced by hydrogen	1	DIEFAQKALEGAE	3.55952e-09	118.13	_DIEFAQK(ac)ALEGAEK_	DIEFAQK(1)ALEGAEK	2	795.904	1.3404
894	627	627	YIL125W	YIL125W	>YIL125W KGD1 SGDID:S000001387, Chr IX from 122689-125733, Verified ORF, Component of the mitochondrial alpha-ketoglutarate dehydrogenase complex, which catalyzes a key step in the tricarboxylic acid (TCA) cycle, the oxidative decarboxylation of alpha-ket	1	EGFEVHKNLKRIL	3.9913e-21	118.33	_VLSSWPEGFEVHK(ac)NLK_	VLSSWPEGFEVHK(1)NLK	3	638.004	-0.24903	4.6261	0.74183
610	353	353	YFL024C	YFL024C	>YFL024C EPL1 SGDID:S000001870, Chr VI from 90343-87845, reverse complement, Verified ORF, Component of NuA4, which is an essential histone H4/H2A acetyltransferase complex; homologous to Drosophila Enhancer of Polycomb	1	LALLVAKRENVSL	1.16433e-05	118.5	_DLALLVAK(ac)R_	DLALLVAK(1)R	2	520.827	1.8075
732	600	600	YGR103W	YGR103W	>YGR103W NOP7 SGDID:S000003335, Chr VII from 695421-697238, Verified ORF, Component of several different pre-ribosomal particles; forms a complex with Ytm1p and Erb1p that is required for maturation of the large ribosomal subunit; required for exit from G	1	QKAKLNKLDSKK_	0.000150062	118.5	_LNK(ac)LDSK_	LNK(1)LDSK	2	430.248	-3.8615
655	40	40	YGL066W	YGL066W	>YGL066W SGF73 SGDID:S000003034, Chr VII from 377612-379585, Verified ORF, Subunit of SAGA histone acetyltransferase complex; involved in formation of the preinitiation complex assembly at promoters; null mutant displays defects in premeiotic DNA synthesi	1	SLMSSAKDTPLQY	4.52728e-26	118.53	_SLM(ox)SSAK(ac)DTPLQYDHM(ox)NR_	SLMSSAK(1)DTPLQYDHMNR	3	723.33	-0.043204	1.4743	0.36907
1101	15	15	YLR028C	YLR028C	>YLR028C ADE16 SGDID:S000004018, Chr XII from 201316-199541, reverse complement, Verified ORF, Enzyme of 'de novo' purine biosynthesis containing both 5-aminoimidazole-4-carboxamide ribonucleotide transformylase and inosine monophosphate cyclohydrolase ac	1	ILSVYDKTGLLDL	1.28286e-24	118.53	_TAILSVYDK(ac)TGLLDLAK_	TAILSVYDK(1)TGLLDLAK	3	621.687	-0.84605	6.9339	0.62622
196	271;271	271	YBR118W;YPR080W	YBR118W	>YBR118W TEF2 SGDID:S000000322, Chr II from 477665-479041, Verified ORF, Translational elongation factor EF-1 alpha; also encoded by TEF1; functions in the binding reaction of aminoacyl-tRNA (AA-tRNA) to ribosomes;>YPR080W TEF1 SGDID:S000006284, Chr XVI	1	VETGVIKPGMVVT	6.15289e-26	118.59	_VETGVIK(ac)PGMVVTFAPAGVTTEVK_	VETGVIK(1)PGMVVTFAPAGVTTEVK	3	824.785	0.1357	1.1373	0.31843
693	165	165	YGL244W	YGL244W	>YGL244W RTF1 SGDID:S000003213, Chr VII from 41498-43174, Verified ORF, Subunit of the RNA polymerase II-associated Paf1 complex; directly or indirectly regulates DNA-binding properties of Spt15p and relative activities of different TATA elements; involve	1	SDIKASKLSQLKK	5.26671e-05	119.07	_ASK(ac)LSQLK_	ASK(1)LSQLK	2	458.777	-0.73632
226	95	95	YBR196C	YBR196C	>YBR196C PGI1 SGDID:S000000400, Chr II from 613895-612231, reverse complement, Verified ORF, Glycolytic enzyme phosphoglucose isomerase, catalyzes the interconversion of glucose-6-phosphate and fructose-6-phosphate; required for cell cycle progression and	1	LRDAMFKGEHINS	5.92409e-22	119.31	_DAMFK(ac)GEHINSTEDR_	DAMFK(1)GEHINSTEDR	3	597.937	0.56404	2.4922	1.0669
755	225;225;225	225	YGR192C;YJL052W;YJR009C	YGR192C	>YGR192C TDH3 SGDID:S000003424, Chr VII from 883815-882817, reverse complement, Verified ORF, Glyceraldehyde-3-phosphate dehydrogenase, isozyme 3, involved in glycolysis and gluconeogenesis; tetramer that catalyzes the reaction of glyceraldehyde-3-phospha	1	LPELQGKLTGMAF	2.54191e-23	119.54	_VLPELQGK(ac)LTGMAFR_	VLPELQGK(1)LTGMAFR	3	567.983	-0.96224	2.4826	1.1908
1128	145	145	YLR075W	YLR075W	>YLR075W RPL10 SGDID:S000004065, Chr XII from 282928-283593, Verified ORF, Protein component of the large (60S) ribosomal subunit, responsible for joining the 40S and 60S subunits; regulates translation initiation; has similarity to rat L10 ribosomal prot	1	RTKDSNKDVVVEG	1.95699e-10	119.69	_DSNK(ac)DVVVEGLRR_	DSNK(1)DVVVEGLRR	3	510.274	-0.19524	0.62114	1.0697
584	539	539	YFL002C	YFL002C	>YFL002C SPB4 SGDID:S000001894, Chr VI from 146929-145109, reverse complement, Verified ORF, Putative ATP-dependent RNA helicase, nucleolar protein required for synthesis of 60S ribosomal subunits at a late step in the pathway; sediments with 66S pre-ribo	1	NLAWSDKTLTKER	5.83621e-06	119.76	_NLAWSDK(ac)TLTK_	NLAWSDK(1)TLTK	2	659.854	-0.71553
1353	161;161	161	YMR242C;YOR312C	YMR242C	>YMR242C RPL20A SGDID:S000004855, Chr XIII from 754219-754219,753741-753224, reverse complement, Verified ORF, Protein component of the large (60S) ribosomal subunit, nearly identical to Rpl20Bp and has similarity to rat L18a ribosomal protein;>YOR312C R	1	RVQKSTKTFSYKR	0.000256517	119.86	_STK(ac)TFSYK(ac)R_	STK(1)TFSYK(1)R	2	601.314	-1.6519	0.60567	0.80049
1000	87	87	YKL035W	YKL035W	>YKL035W UGP1 SGDID:S000001518, Chr XI from 369534-371033, Verified ORF, UDP-glucose pyrophosphorylase (UGPase), catalyses the reversible formation of UDP-Glc from glucose 1-phosphate and UTP, involved in a wide variety of metabolic pathways, expression m	1	NPDEVVKYEIISQ	1.3229e-34	120.08	_SPNPDEVVK(ac)YEIISQQPENVSNLSK_	SPNPDEVVK(1)YEIISQQPENVSNLSK	3	952.814	-0.16691	3.4928	0.51
651	180	180	YGL066W	YGL066W	>YGL066W SGF73 SGDID:S000003034, Chr VII from 377612-379585, Verified ORF, Subunit of SAGA histone acetyltransferase complex; involved in formation of the preinitiation complex assembly at promoters; null mutant displays defects in premeiotic DNA synthesi	1	SSFNPLKRSTSME	7.76966e-06	120.09	_NDSSFNPLK(ac)R_	NDSSFNPLK(1)R	2	610.307	-0.77079
169	647	647	YBR081C	YBR081C	>YBR081C SPT7 SGDID:S000000285, Chr II from 405245-401247, reverse complement, Verified ORF, Subunit of the SAGA transcriptional regulatory complex, involved in proper assembly of the complex; also present as a C-terminally truncated form in the SLIK/SALS	1	VHENVNKNEIKEN	2.27434e-21	120.29	_TASSTVTVHENVNK(ac)NEIK_	TASSTVTVHENVNK(1)NEIK	3	671.68	0.47519
918	257	257	YJL052W	YJL052W	>YJL052W TDH1 SGDID:S000003588, Chr X from 338265-339263, Verified ORF, Glyceraldehyde-3-phosphate dehydrogenase, isozyme 1, involved in glycolysis and gluconeogenesis; tetramer that catalyzes the reaction of glyceraldehyde-3-phosphate to 1,3 bis-phosphog	1	ATYDQIKKAVKAA	0.00201257	120.31	_EATYDQIK(ac)K_	EATYDQIK(1)K	2	569.293	-1.6657	7.0566	1.0387
887	27	27	YIL084C	YIL084C	>YIL084C SDS3 SGDID:S000001346, Chr IX from 203256-202273, reverse complement, Verified ORF, Component of the Rpd3p/Sin3p deacetylase complex required for its structural integrity and catalytic activity, involved in transcriptional silencing and required	1	IESKVNKIYQNFY	1.5898e-06	120.57	_VNK(ac)IYQNFYSER_	VNK(1)IYQNFYSER	2	801.899	-2.8774
1684	641	641	YPR074C	YPR074C	>YPR074C TKL1 SGDID:S000006278, Chr XVI from 694835-692793, reverse complement, Verified ORF, Transketolase, similar to Tkl2p; catalyzes conversion of xylulose-5-phosphate and ribose-5-phosphate to sedoheptulose-7-phosphate and glyceraldehyde-3-phosphate	1	RFGASGKAPEVFK	2.95833e-10	120.57	_FGASGK(ac)APEVFK_	FGASGK(1)APEVFK	2	640.338	-0.10315	1.5067	1.1988
296	228	228	YCR053W	YCR053W	>YCR053W THR4 SGDID:S000000649, Chr III from 216693-218237, Verified ORF, Threonine synthase, conserved protein that catalyzes formation of threonine from 0-phosphohomoserine; expression is regulated by the GCN4-mediated general amino acid control pathway	1	KAIFGDKEFNSKH	1.79131e-06	120.77	_AIFGDK(ac)EFNSK_	AIFGDK(1)EFNSK	2	649.325	0.17787	2.5096	0.57773
754	217;217;217	217	YGR192C;YJL052W;YJR009C	YGR192C	>YGR192C TDH3 SGDID:S000003424, Chr VII from 883815-882817, reverse complement, Verified ORF, Glyceraldehyde-3-phosphate dehydrogenase, isozyme 3, involved in glycolysis and gluconeogenesis; tetramer that catalyzes the reaction of glyceraldehyde-3-phospha	1	AAKAVGKVLPELQ	2.86399e-10	121.02	_AVGK(ac)VLPELQGK_	AVGK(1)VLPELQGK	2	640.882	-0.077436	2.8661	1.2221
1375	199	199	YNL037C	YNL037C	>YNL037C IDH1 SGDID:S000004982, Chr XIV from 559004-557922, reverse complement, Verified ORF, Subunit of mitochondrial NAD(+)-dependent isocitrate dehydrogenase, which catalyzes the oxidation of isocitrate to alpha-ketoglutarate in the TCA cycle	1	HKANIMKLGDGLF	1.19469e-10	121.02	_ANIMK(ac)LGDGLFR_	ANIMK(1)LGDGLFR	2	688.871	-0.16217	4.4735	0.65662
1404	178;177	178	YNL104C;YOR108W	YNL104C	>YNL104C LEU4 SGDID:S000005048, Chr XIV from 426756-424897, reverse complement, Verified ORF, Alpha-isopropylmalate synthase (2-isopropylmalate synthase); the main isozyme responsible for the first step in the leucine biosynthesis pathway;>YOR108W LEU9 S	1	REEAISKAVEATK	2.49774e-10	121.04	_EEAISK(ac)AVEATK_	EEAISK(1)AVEATK	2	659.348	0.24645	13.846	1.0473
249	450	450	YBR263W	YBR263W	>YBR263W SHM1 SGDID:S000000467, Chr II from 736259-737731, Verified ORF, Mitochondrial serine hydroxymethyltransferase, converts serine to glycine plus 5,10 methylenetetrahydrofolate; involved in generating precursors for purine, pyrimidine, amino acid, a	1	TLEPTTKLDARSR	1.75173e-06	121.08	_TLEPTTK(ac)LDAR_	TLEPTTK(1)LDAR	2	643.851	0.64651	1.1908	0.47939
1051	877	877	YKL182W	YKL182W	>YKL182W FAS1 SGDID:S000001665, Chr XI from 100676-106831, Verified ORF, Beta subunit of fatty acid synthetase, which catalyzes the synthesis of long-chain saturated fatty acids; contains acetyltransacylase, dehydratase, enoyl reductase, malonyl transacyl	1	TIFNLPKNKLVPT	4.86167e-11	121.21	_EFDETIFNLPK(ac)NK_	EFDETIFNLPK(1)NK	2	818.914	-0.3128	4.3871	0.92385
1577	38;38	38	YOR293W;YMR230W	YOR293W	>YOR293W RPS10A SGDID:S000005819, Chr XV from 867097-867148,867586-867851, Verified ORF, Protein component of the small (40S) ribosomal subunit; nearly identical to Rps10Bp and has similarity to rat ribosomal protein S10;>YMR230W RPS10B SGDID:S000004843,	1	HEEIDTKNLYVIK	3.66417e-11	121.24	_HEEIDTK(ac)NLYVIK_	HEEIDTK(1)NLYVIK	3	548.626	0.74074	1.6413	0.50765
1299	49	49	YMR083W	YMR083W	>YMR083W ADH3 SGDID:S000004688, Chr XIII from 434787-435914, Verified ORF, Mitochondrial alcohol dehydrogenase isozyme III; involved in the shuttling of mitochondrial NADH to the cytosol under anaerobic conditions and ethanol production	1	KGKLHYKDIPVPE	7.22498e-33	121.26	_LHYK(ac)DIPVPEPKPNEILINVK_	LHYK(1)DIPVPEPKPNEILINVK	4	625.356	-0.16942	6.385	0.65148
31	325;325	325	YAL005C;YLL024C	YAL005C	>YAL005C SSA1 SGDID:S000000004, Chr I from 141433-139505, reverse complement, Verified ORF, ATPase involved in protein folding and nuclear localization signal (NLS)-directed nuclear transport; member of heat shock protein 70 (HSP70) family; forms a chaper	1	RDAKLDKSQVDEI	1.47042e-30	121.27	_LDK(ac)SQVDEIVLVGGSTR_	LDK(1)SQVDEIVLVGGSTR	3	620.002	-0.79672	2.7419	0.65379
1368	141	141	YNL010W	YNL010W	>YNL010W YNL010W SGDID:S000004955, Chr XIV from 613637-614362, Uncharacterized ORF, Putative protein of unknown function with similarity to phosphoserine phosphatases; green fluorescent protein (GFP)-fusion protein localizes to the cytoplasm and nucleus;	1	QWKIIYKDESPFG	4.83558e-11	121.28	_IIYK(ac)DESPFGHDK_	IIYK(1)DESPFGHDK	3	530.931	0.58827	2.0573	0.83776
1079	180	180	YKR065C	YKR065C	>YKR065C PAM17 SGDID:S000001773, Chr XI from 565534-564941, reverse complement, Verified ORF, Constituent of the Translocase of the Inner Mitochondrial membrane (TIM23 complex); proposed alternatively to be a component of the import motor (PAM complex) or	1	GSLKEYKQWLRDC	0.000329978	121.29	_EYK(ac)QWLR_	EYK(1)QWLR	2	532.78	2.2428	4.4987	2.136
[truncated: 451 more rows]
