# Supplementary material for: Acetylation dynamics and stoichiometry in Saccharomyces cerevisiae
Source: Mol Syst Biol. 2014 Jan 31;10(1):716. doi: 10.1002/msb.134766 (PMC4023402; doi:10.1002/msb.134766)
Supplement: Supplementary file 15 — Supplementary Table 6 [file MSB-10-1-716-s027.xlsx]

## Sheet: Table S6
TABLE S6 Acetylation changes in cit1 and pda1 yeast (SILAC H = cit1 or pda1 exponential phase, SILAC L = wild-type exponential phase)
id	Unique identifier for this table
Positions	The positions of the modifications in all possible protein amino acid sequences.
Position	The position of the modifications in the protein amino acid sequence.
Proteins	Identifiers of all possible proteins this site is associated with.
Protein	Identifier of the protein this peptide is associated with.
Fasta headers	Descriptions of proteins this peptide is associated with.
Localization prob	Probability that the site is correctly localized at the position in the peptide.
Sequence window	13 amino acid window (+/- 6 amino acids) surrounding the acetylation site.
PEP	Posterior Error Probability of the identification. This value essentially operates as a p-value, where smaller is more significant.
Score	The Andromeda score of the identification (higher is better).
Modified sequence	Sequence representation of the peptide including location(s) of modified amino acids.
Acetyl (K) Probabilities	Sequence representation of the peptide including the probability of acetylation occuring at each lysine residue.
Charge	Charge state of the precursor ion.
m/z	Recalibrated m/z of the precursor ion.
Mass error [ppm]	Mass error of the recalibrated mass-over-charge value of the precursor ion in comparison to the predicted monoisotopic mass of the identified peptide sequence.
Acetyl Ratio H/L	SILAC ratio for acetylation sites
id	Positions	Position	Proteins	Protein	Fasta headers	Localization prob	Sequence window	PEP	Score	Modified sequence	Acetyl (K) Probabilities	Charge	m/z	Mass error [ppm]	Ratio H/L (cit1-EP/wt-EP)	Ratio H/L (pda1-EP/wt-EP)
2	262	262	R0040C	R0040C	>R0040C REP2 SGDID:S000029676, 2-micron plasmid from 6198-5308, reverse complement, Verified ORF, Master regulator that acts in concert with Rep1p to regulate transcript levels of the FLP1 gene that promotes plasmid copy amplification; also autoregulates	1	NARGAYKLQNTIT	2.64067e-10	94.728	_GAYK(ac)LQNTITEGPK_	GAYK(1)LQNTITEGPK	2	781.415	0.41301	0.69904	0.94645
17	13	13	YAL003W	YAL003W	>YAL003W EFB1 SGDID:S000000003, Chr I from 142176-142255,142622-143162, Verified ORF, Translation elongation factor 1 beta; stimulates nucleotide exchange to regenerate EF-1 alpha-GTP for the next elongation cycle; part of the EF-1 complex, which facilita	1	SKIETLKQLNASL	5.42969e-15	111.74	_IETLK(ac)QLNASLADK_	IETLK(1)QLNASLADK	2	793.443	0.36518		0.86801
19	455;456;455	455	YAL005C;YER103W;YLL024C	YAL005C	>YAL005C SSA1 SGDID:S000000004, Chr I from 141433-139505, reverse complement, Verified ORF, ATPase involved in protein folding and nuclear localization signal (NLS)-directed nuclear transport; member of heat shock protein 70 (HSP70) family; forms a chaper	1	DNNLLGKFELSGI	1.42738e-09	83.253	_DNNLLGK(ac)FELSGIPPAPR_	DNNLLGK(1)FELSGIPPAPR	3	660.69	0.79061	1.1183
20	514;514	514	YAL005C;YLL024C	YAL005C	>YAL005C SSA1 SGDID:S000000004, Chr I from 141433-139505, reverse complement, Verified ORF, ATPase involved in protein folding and nuclear localization signal (NLS)-directed nuclear transport; member of heat shock protein 70 (HSP70) family; forms a chaper	1	SKEDIEKMVAEAE	8.65371e-05	70.563	_EDIEK(ac)MVAEAEK_	EDIEK(1)MVAEAEK	2	717.345	-1.7613	1.3491	0.97755
21	185;185;185	185	YAL005C;YER103W;YLL024C	YAL005C	>YAL005C SSA1 SGDID:S000000004, Chr I from 141433-139505, reverse complement, Verified ORF, ATPase involved in protein folding and nuclear localization signal (NLS)-directed nuclear transport; member of heat shock protein 70 (HSP70) family; forms a chaper	1	IAYGLDKKGKEEH;IAYGLDKKSQKEH	2.15067e-13	113.29	_IINEPTAAAIAYGLDK(ac)K_	IINEPTAAAIAYGLDK(1)K	2	915.504	0.16419	0.81091	0.82429
22	325;325	325	YAL005C;YLL024C	YAL005C	>YAL005C SSA1 SGDID:S000000004, Chr I from 141433-139505, reverse complement, Verified ORF, ATPase involved in protein folding and nuclear localization signal (NLS)-directed nuclear transport; member of heat shock protein 70 (HSP70) family; forms a chaper	1	RDAKLDKSQVDEI	0.00450523	32.627	_LDK(ac)SQVDEIVLVGGSTR_	LDK(1)SQVDEIVLVGGSTR	3	620.002	-0.11125		0.68292
23	106;106	106	YAL005C;YLL024C	YAL005C	>YAL005C SSA1 SGDID:S000000004, Chr I from 141433-139505, reverse complement, Verified ORF, ATPase involved in protein folding and nuclear localization signal (NLS)-directed nuclear transport; member of heat shock protein 70 (HSP70) family; forms a chaper	1	QIQVEFKGETKNF	1.76211e-36	142.78	_LIDVDGKPQIQVEFK(ac)GETK_	LIDVDGKPQIQVEFK(1)GETK	3	729.395	-0.097826	1.0568	0.82798
24	54	54	YAL005C	YAL005C	>YAL005C SSA1 SGDID:S000000004, Chr I from 141433-139505, reverse complement, Verified ORF, ATPase involved in protein folding and nuclear localization signal (NLS)-directed nuclear transport; member of heat shock protein 70 (HSP70) family; forms a chaper	1	LIGDAAKNQAAMN	6.19839e-24	69.704	_LIGDAAK(ac)NQAAMNPSNTVFDAK_	LIGDAAK(1)NQAAMNPSNTVFDAK	3	773.386	0.25865	1.176	0.76796
25	243;243	243	YAL005C;YLL024C	YAL005C	>YAL005C SSA1 SGDID:S000000004, Chr I from 141433-139505, reverse complement, Verified ORF, ATPase involved in protein folding and nuclear localization signal (NLS)-directed nuclear transport; member of heat shock protein 70 (HSP70) family; forms a chaper	1	HFIQEFKRKNKKD	1.25463e-67	208.84	_LVNHFIQEFK(ac)RK_	LVNHFIQEFK(1)RK	4	400.979	1.0644		0.87998
26	354;354	354	YAL005C;YLL024C	YAL005C	>YAL005C SSA1 SGDID:S000000004, Chr I from 141433-139505, reverse complement, Verified ORF, ATPase involved in protein folding and nuclear localization signal (NLS)-directed nuclear transport; member of heat shock protein 70 (HSP70) family; forms a chaper	1	TDYFNGKEPNRSI	0.000277895	85.536	_LVTDYFNGK(ac)EPNR_	LVTDYFNGK(1)EPNR	2	797.897	0.24077
27	86	86	YAL005C	YAL005C	>YAL005C SSA1 SGDID:S000000004, Chr I from 141433-139505, reverse complement, Verified ORF, ATPase involved in protein folding and nuclear localization signal (NLS)-directed nuclear transport; member of heat shock protein 70 (HSP70) family; forms a chaper	1	EVQADMKHFPFKL	5.6931e-13	91.457	_NFNDPEVQADMK(ac)HFPFK_	NFNDPEVQADMK(1)HFPFK	3	702.663	-0.014888	1.1585	0.78199
28	556	556	YAL005C	YAL005C	>YAL005C SSA1 SGDID:S000000004, Chr I from 141433-139505, reverse complement, Verified ORF, ATPase involved in protein folding and nuclear localization signal (NLS)-directed nuclear transport; member of heat shock protein 70 (HSP70) family; forms a chaper	1	ISEAGDKLEQADK	0.000795772	67.416	_NTISEAGDK(ac)LEQADK_	NTISEAGDK(1)LEQADK	2	830.905	-2.2364
29	562	562	YAL005C	YAL005C	>YAL005C SSA1 SGDID:S000000004, Chr I from 141433-139505, reverse complement, Verified ORF, ATPase involved in protein folding and nuclear localization signal (NLS)-directed nuclear transport; member of heat shock protein 70 (HSP70) family; forms a chaper	0.999513	KLEQADKDTVTKK	2.70829e-12	93.684	_NTISEAGDKLEQADK(ac)DTVTK_	NTISEAGDKLEQADK(1)DTVTK	3	735.701	-0.91073	1.0311	0.92497
30	157;157;205;157	157	YAL005C;YER103W;YJL034W;YLL024C	YAL005C	>YAL005C SSA1 SGDID:S000000004, Chr I from 141433-139505, reverse complement, Verified ORF, ATPase involved in protein folding and nuclear localization signal (NLS)-directed nuclear transport; member of heat shock protein 70 (HSP70) family; forms a chaper	1	AQRQATKDAGTIA;SQRQATKDAGTIA	1.19184e-17	107.75	_QATK(ac)DAGTIAGLNVLR_	QATK(1)DAGTIAGLNVLR	3	557.313	-0.26651	1.2371	0.89937
31	316;316	316	YAL005C;YLL024C	YAL005C	>YAL005C SSA1 SGDID:S000000004, Chr I from 141433-139505, reverse complement, Verified ORF, ATPase involved in protein folding and nuclear localization signal (NLS)-directed nuclear transport; member of heat shock protein 70 (HSP70) family; forms a chaper	1	TLDPVEKVLRDAK	3.95871e-26	152.64	_STLDPVEK(ac)VLR_	STLDPVEK(1)VLR	3	433.582	-0.30958	1.1491	0.87138
32	345;345	345	YAL005C;YLL024C	YAL005C	>YAL005C SSA1 SGDID:S000000004, Chr I from 141433-139505, reverse complement, Verified ORF, ATPase involved in protein folding and nuclear localization signal (NLS)-directed nuclear transport; member of heat shock protein 70 (HSP70) family; forms a chaper	1	RIPKVQKLVTDYF	2.66663e-25	146.16	_VQK(ac)LVTDYFNGKEPNR_	VQK(1)LVTDYFNGKEPNR	3	650.674	0.3496	0.92157	0.77142
33	160	160	YAL012W	YAL012W	>YAL012W CYS3 SGDID:S000000010, Chr I from 130802-131986, Verified ORF, Cystathionine gamma-lyase, catalyzes one of the two reactions involved in the transsulfuration pathway that yields cysteine from homocysteine with the intermediary formation of cystat	1	KVTDIQKVADLIK	0.00155891	49.31	_VTDIQK(ac)VADLIK_	VTDIQK(1)VADLIK	2	692.906	0.067521		0.8975
34	355	355	YAL013W	YAL013W	>YAL013W DEP1 SGDID:S000000011, Chr I from 129271-130533, Verified ORF, Transcriptional modulator involved in regulation of structural phospholipid biosynthesis genes and metabolically unrelated genes, as well as maintenance of telomeres, mating efficienc	1	RANPVDKLEVIVD	3.33161e-27	148.41	_ANPVDK(ac)LEVIVDR_	ANPVDK(1)LEVIVDR	3	503.947	-0.060159	0.93163	0.99326
35	310	310	YAL013W	YAL013W	>YAL013W DEP1 SGDID:S000000011, Chr I from 129271-130533, Verified ORF, Transcriptional modulator involved in regulation of structural phospholipid biosynthesis genes and metabolically unrelated genes, as well as maintenance of telomeres, mating efficienc	1	NYHVPIKLDNKTL	9.03954e-10	49.973	_DM(ox)DIVIPDVNYHVPIK(ac)LDNK_	DMDIVIPDVNYHVPIK(1)LDNK	3	799.41	-0.91234	0.62185
36	377	377	YAL013W	YAL013W	>YAL013W DEP1 SGDID:S000000011, Chr I from 129271-130533, Verified ORF, Transcriptional modulator involved in regulation of structural phospholipid biosynthesis genes and metabolically unrelated genes, as well as maintenance of telomeres, mating efficienc	1	DLEGLRKYFHSFP	0.00748014	59.862	_K(ac)YFHSFPGAPELNPLR_	K(1)YFHSFPGAPELNPLR	3	639	-1.8112
37	79	79	YAL013W	YAL013W	>YAL013W DEP1 SGDID:S000000011, Chr I from 129271-130533, Verified ORF, Transcriptional modulator involved in regulation of structural phospholipid biosynthesis genes and metabolically unrelated genes, as well as maintenance of telomeres, mating efficienc	1	KLSSLVKQETLTE	3.7491e-30	138.19	_LSSLVK(ac)QETLTESLK_	LSSLVK(1)QETLTESLK	3	573.324	-0.18525	0.72481	0.62499
38	69	69	YAL013W	YAL013W	>YAL013W DEP1 SGDID:S000000011, Chr I from 129271-130533, Verified ORF, Transcriptional modulator involved in regulation of structural phospholipid biosynthesis genes and metabolically unrelated genes, as well as maintenance of telomeres, mating efficienc	1	ANLPELKYAPKLS	8.88565e-20	129.37	_SLANLPELK(ac)YAPK_	SLANLPELK(1)YAPK	3	495.949	0.2979	0.98377	0.8697
39	73	73	YAL013W	YAL013W	>YAL013W DEP1 SGDID:S000000011, Chr I from 129271-130533, Verified ORF, Transcriptional modulator involved in regulation of structural phospholipid biosynthesis genes and metabolically unrelated genes, as well as maintenance of telomeres, mating efficienc	1	ELKYAPKLSSLVK	0.000145698	72.2	_YAPK(ac)LSSLVK_	YAPK(1)LSSLVK	2	574.34	-0.154	0.89792	0.77351
40	993	993	YAL035W	YAL035W	>YAL035W FUN12 SGDID:S000000033, Chr I from 76428-79436, Verified ORF, GTPase, required for general translation initiation by promoting Met-tRNAiMet binding to ribosomes and ribosomal subunit joining; homolog of bacterial IF2	1	SDWLLLKKLKVVF	0.00039024	70.919	_SDWLLLK(ac)K_	SDWLLLK(1)K	2	522.808	-0.35791	0.96967	0.69074
41	124	124	YAL038W	YAL038W	>YAL038W CDC19 SGDID:S000000036, Chr I from 71787-73289, Verified ORF, Pyruvate kinase, functions as a homotetramer in glycolysis to convert phosphoenolpyruvate to pyruvate, the input for aerobic (TCA cycle) or anaerobic (glucose fermentation) respiration	1	AKACDDKIMYVDY	6.05935e-05	71.241	_ACDDK(ac)IM(ox)YVDYK_	ACDDK(1)IMYVDYK	2	789.844	-0.44056		0.81528
42	131	131	YAL038W	YAL038W	>YAL038W CDC19 SGDID:S000000036, Chr I from 71787-73289, Verified ORF, Pyruvate kinase, functions as a homotetramer in glycolysis to convert phosphoenolpyruvate to pyruvate, the input for aerobic (TCA cycle) or anaerobic (glucose fermentation) respiration	1	IMYVDYKNITKVI	9.51318e-06	84.718	_IMYVDYK(ac)NITK_	IMYVDYK(1)NITK	3	477.251	0.35923		0.81381
43	468	468	YAL038W	YAL038W	>YAL038W CDC19 SGDID:S000000036, Chr I from 71787-73289, Verified ORF, Pyruvate kinase, functions as a homotetramer in glycolysis to convert phosphoenolpyruvate to pyruvate, the input for aerobic (TCA cycle) or anaerobic (glucose fermentation) respiration	1	FGIEKAKEFGILK	1.10131e-05	95.502	_AK(ac)EFGILK_	AK(1)EFGILK	2	474.282	0.44529	0.98835	0.81995
45	194	194	YAL038W	YAL038W	>YAL038W CDC19 SGDID:S000000036, Chr I from 71787-73289, Verified ORF, Pyruvate kinase, functions as a homotetramer in glycolysis to convert phosphoenolpyruvate to pyruvate, the input for aerobic (TCA cycle) or anaerobic (glucose fermentation) respiration	1	LPALSEKDKEDLR	1.21262e-45	154.6	_GVNLPGTDVDLPALSEK(ac)DK_	GVNLPGTDVDLPALSEK(1)DK	2	1005.52	0.45753	0.84534	0.77701
46	196	196	YAL038W	YAL038W	>YAL038W CDC19 SGDID:S000000036, Chr I from 71787-73289, Verified ORF, Pyruvate kinase, functions as a homotetramer in glycolysis to convert phosphoenolpyruvate to pyruvate, the input for aerobic (TCA cycle) or anaerobic (glucose fermentation) respiration	0.983161	ALSEKDKEDLRFG	1.12342e-34	143.98	_GVNLPGTDVDLPALSEKDK(ac)EDLR_	GVNLPGTDVDLPALSEK(0.017)DK(0.983)EDLR	3	841.769	-0.071638	0.87605	0.74897
47	177	177	YAL038W	YAL038W	>YAL038W CDC19 SGDID:S000000036, Chr I from 71787-73289, Verified ORF, Pyruvate kinase, functions as a homotetramer in glycolysis to convert phosphoenolpyruvate to pyruvate, the input for aerobic (TCA cycle) or anaerobic (glucose fermentation) respiration	1	GKICSHKGVNLPG	4.92223e-05	68.369	_ICSHK(ac)GVNLPGTDVDLPALSEK_	ICSHK(1)GVNLPGTDVDLPALSEK	3	798.077	-0.50581		0.91866
48	255	255	YAL038W	YAL038W	>YAL038W CDC19 SGDID:S000000036, Chr I from 71787-73289, Verified ORF, Pyruvate kinase, functions as a homotetramer in glycolysis to convert phosphoenolpyruvate to pyruvate, the input for aerobic (TCA cycle) or anaerobic (glucose fermentation) respiration	1	NFDEILKVTDGVM	1.17095e-58	173.18	_IENQQGVNNFDEILK(ac)VTDGVM(ox)VAR_	IENQQGVNNFDEILK(1)VTDGVMVAR	4	687.597	-2.2364	0.97849	0.80909
49	466	466	YAL038W	YAL038W	>YAL038W CDC19 SGDID:S000000036, Chr I from 71787-73289, Verified ORF, Pyruvate kinase, functions as a homotetramer in glycolysis to convert phosphoenolpyruvate to pyruvate, the input for aerobic (TCA cycle) or anaerobic (glucose fermentation) respiration	1	INFGIEKAKEFGI	0.000262312	71.349	_INFGIEK(ac)AK_	INFGIEK(1)AK	2	531.303	-0.0011781	0.92541	0.74862
50	69	69	YAL038W	YAL038W	>YAL038W CDC19 SGDID:S000000036, Chr I from 71787-73289, Verified ORF, Pyruvate kinase, functions as a homotetramer in glycolysis to convert phosphoenolpyruvate to pyruvate, the input for aerobic (TCA cycle) or anaerobic (glucose fermentation) respiration	1	VIDNARKSEELYP	4.23013e-10	88.574	_K(ac)SEELYPGRPLAIALDTK_	K(1)SEELYPGRPLAIALDTK	3	681.709	-1.6095	0.86884	0.79998
51	86	86	YAL038W	YAL038W	>YAL038W CDC19 SGDID:S000000036, Chr I from 71787-73289, Verified ORF, Pyruvate kinase, functions as a homotetramer in glycolysis to convert phosphoenolpyruvate to pyruvate, the input for aerobic (TCA cycle) or anaerobic (glucose fermentation) respiration	1	AIALDTKGPEIRT	1.41969e-62	99.441	_SEELYPGRPLAIALDTK(ac)GPEIR_	SEELYPGRPLAIALDTK(1)GPEIR	3	823.111	0.49671	1.0475	0.91475
52	413	413	YAL038W	YAL038W	>YAL038W CDC19 SGDID:S000000036, Chr I from 71787-73289, Verified ORF, Pyruvate kinase, functions as a homotetramer in glycolysis to convert phosphoenolpyruvate to pyruvate, the input for aerobic (TCA cycle) or anaerobic (glucose fermentation) respiration	1	TPRLVSKYRPNCP	8.76328e-06	58.09	_LVSK(ac)YRPNCPIILVTR_	LVSK(1)YRPNCPIILVTR	3	657.712	0.44376		0.77578
53	61	61	YAL038W	YAL038W	>YAL038W CDC19 SGDID:S000000036, Chr I from 71787-73289, Verified ORF, Pyruvate kinase, functions as a homotetramer in glycolysis to convert phosphoenolpyruvate to pyruvate, the input for aerobic (TCA cycle) or anaerobic (glucose fermentation) respiration	1	GSYEYHKSVIDNA	4.47701e-06	63.918	_MNFSHGSYEYHK(ac)SVIDNAR_	MNFSHGSYEYHK(1)SVIDNAR	3	766.352	0.11122		0.80141
54	292	292	YAL038W	YAL038W	>YAL038W CDC19 SGDID:S000000036, Chr I from 71787-73289, Verified ORF, Pyruvate kinase, functions as a homotetramer in glycolysis to convert phosphoenolpyruvate to pyruvate, the input for aerobic (TCA cycle) or anaerobic (glucose fermentation) respiration	1	KSNLAGKPVICAT	3.65565e-05	56.72	_SNLAGK(ac)PVICATQM(ox)LESM(ox)TYNPRPTR_	SNLAGK(1)PVICATQMLESMTYNPRPTR	3	1003.82	0.40942		0.90197
55	116	116	YAL038W	YAL038W	>YAL038W CDC19 SGDID:S000000036, Chr I from 71787-73289, Verified ORF, Pyruvate kinase, functions as a homotetramer in glycolysis to convert phosphoenolpyruvate to pyruvate, the input for aerobic (TCA cycle) or anaerobic (glucose fermentation) respiration	1	IFTTDDKYAKACD	1.51509e-14	104.6	_TGTTTNDVDYPIPPNHEMIFTTDDK(ac)YAK_	TGTTTNDVDYPIPPNHEMIFTTDDK(1)YAK	3	1076.17	-0.96166	0.97281	0.85653
56	30	30	YAL038W	YAL038W	>YAL038W CDC19 SGDID:S000000036, Chr I from 71787-73289, Verified ORF, Pyruvate kinase, functions as a homotetramer in glycolysis to convert phosphoenolpyruvate to pyruvate, the input for aerobic (TCA cycle) or anaerobic (glucose fermentation) respiration	1	IGTIGPKTNNPET	1.78943e-05	72.771	_TSIIGTIGPK(ac)TNNPETLVALRK_	TSIIGTIGPK(1)TNNPETLVALRK	3	789.12	0.15287		0.79361
57	32	32	YAL044C	YAL044C	>YAL044C GCV3 SGDID:S000000042, Chr I from 58463-57951, reverse complement, Verified ORF, H subunit of the mitochondrial glycine decarboxylase complex, required for the catabolism of glycine to 5,10-methylene-THF; also required for all protein lipoylation	1	NALNKNKLPFLYS	9.996e-07	89.541	_NK(ac)LPFLYSSQGPQAVR_	NK(1)LPFLYSSQGPQAVR	2	923.994	-0.80359	1.3999
59	358	358	YAR002W	YAR002W	>YAR002W NUP60 SGDID:S000000063, Chr I from 152259-153878, Verified ORF, Subunit of the nuclear pore complex (NPC), functions to anchor Nup2p to the NPC in a process controlled by the nucleoplasmic concentration of Gsp1p-GTP; potential Cdc28p substrate; i	1	SPSAPSKDSFTKY	0.000630352	55.213	_ISPSAPSK(ac)DSFTK_	ISPSAPSK(1)DSFTK	2	703.862	0.48075	0.9732	0.85933
61	467	467	YAR002W	YAR002W	>YAR002W NUP60 SGDID:S000000063, Chr I from 152259-153878, Verified ORF, Subunit of the nuclear pore complex (NPC), functions to anchor Nup2p to the NPC in a process controlled by the nucleoplasmic concentration of Gsp1p-GTP; potential Cdc28p substrate; i	1	PQKSSSKGFVFNS	0.00030874	58.487	_SSSK(ac)GFVFNSVQK_	SSSK(1)GFVFNSVQK	2	728.875	0.34555	1.0751	0.77091
62	39;39;39;39;39;39	39	YAR010C;YDR261C-C;YPR137C-A;YJR028W;YDR365W-A;YER137C-A;YLR157C-A;YPL257W-A;YGR027W-A;YJR026W;YLR227W-A;YLR256W-A;YML040W;YPR158C-C;YOL103W-A;YER138C;YML039W;YOL103W-B;YJR029W;YGR027W-B;YLR157C-B;YPL257W-B;YPR137C-B	YER138C	>YAR010C YAR010C SGDID:S000000068, Chr I from 165867-164545, reverse complement, transposable_element_gene, Retrotransposon TYA Gag gene co-transcribed with TYB Pol; in YARCTY1-1 TYB is mutant and probably non-functional;>YDR261C-C YDR261C-C SGDID:S00000	1	LDVSASKTEECEK	0.000338389	53.059	_EVHTNQDPLDVSASK(ac)TEECEK_	EVHTNQDPLDVSASK(1)TEECEK	3	820.039	0.19179		0.78705
63	207;207;207;207;207;207;207	207	YAR010C;YDR261C-C;YPR137C-A;YJR028W;YML045W-A;YNL054W-A;YDR365W-A;YER137C-A;YLR157C-A;YPL257W-A;YGR027W-A;YJR026W;YLR227W-A;YLR256W-A;YML040W;YPR158C-C;YOL103W-A;YER138C;YML039W;YOL103W-B;YJR029W;YGR027W-B;YLR157C-B;YPL257W-B;YPR137C-B;YGR038C-B;YPR158W-B;YML045W;YHR214C-B;YDR316W-B	YER138C	>YAR010C YAR010C SGDID:S000000068, Chr I from 165867-164545, reverse complement, transposable_element_gene, Retrotransposon TYA Gag gene co-transcribed with TYB Pol; in YARCTY1-1 TYB is mutant and probably non-functional;>YDR261C-C YDR261C-C SGDID:S00000	1	IPTVNGKPVRPIT;IPTVNGKPVRQIT	1.79774e-13	56.819	_FLQNSNLGGIIPTVNGK(ac)PVR_	FLQNSNLGGIIPTVNGK(1)PVR	3	722.739	0.70238		0.86336
64	322;322;322;322;322;322;322;322;322	322	YAR010C;YDR261C-C;YPR137C-A;YJR028W;YML045W-A;YNL054W-A;YDR170W-A;YDR365W-A;YER137C-A;YLR157C-A;YPL257W-A;YGR027W-A;YJR026W;YLR227W-A;YLR256W-A;YML040W;YPR158C-C;YOL103W-A;YER138C;YML039W;YOL103W-B;YJR029W;YGR027W-B;YLR157C-B;YPL257W-B;YMR045C;YNL284C-B;YMR046C;YNL284C-A;YPR137C-B;YGR038C-B;YPR158W-B;YML045W;YHR214C-B;YDR316W-B	YER138C	>YAR010C YAR010C SGDID:S000000068, Chr I from 165867-164545, reverse complement, transposable_element_gene, Retrotransposon TYA Gag gene co-transcribed with TYB Pol; in YARCTY1-1 TYB is mutant and probably non-functional;>YDR261C-C YDR261C-C SGDID:S00000	1	GLSGEYKFLRYAR;GLSGEYKFLRYTR	1.16281e-05	93.667	_GLSGEYK(ac)FLR_	GLSGEYK(1)FLR	2	606.325	0.72099	1.2704
65	258;258;258;258;258;258;258	258	YAR010C;YDR261C-C;YPR137C-A;YJR028W;YML045W-A;YNL054W-A;YDR365W-A;YER137C-A;YLR157C-A;YPL257W-A;YGR027W-A;YJR026W;YLR227W-A;YLR256W-A;YML040W;YPR158C-C;YOL103W-A;YER138C;YML039W;YOL103W-B;YJR029W;YGR027W-B;YLR157C-B;YPL257W-B;YPR137C-B;YGR038C-B;YPR158W-B;YML045W;YHR214C-B;YDR316W-B	YER138C	>YAR010C YAR010C SGDID:S000000068, Chr I from 165867-164545, reverse complement, transposable_element_gene, Retrotransposon TYA Gag gene co-transcribed with TYB Pol; in YARCTY1-1 TYB is mutant and probably non-functional;>YDR261C-C YDR261C-C SGDID:S00000	1	LSKSIEKMQSDTQ	7.40636e-18	87.368	_SIEK(ac)M(ox)QSDTQEANDIVTLANLQYNGSTPADAFETK_	SIEK(1)MQSDTQEANDIVTLANLQYNGSTPADAFETK	4	972.709	1.0291	1.0156	0.89286
66	190;190;190;190;190;190;190	190	YAR010C;YDR261C-C;YPR137C-A;YJR028W;YML045W-A;YNL054W-A;YDR365W-A;YER137C-A;YLR157C-A;YPL257W-A;YGR027W-A;YJR026W;YLR227W-A;YLR256W-A;YML040W;YPR158C-C;YOL103W-A;YER138C;YML039W;YOL103W-B;YJR029W;YGR027W-B;YLR157C-B;YPL257W-B;YPR137C-B;YGR038C-B;YPR158W-B;YML045W;YHR214C-B;YDR316W-B	YER138C	>YAR010C YAR010C SGDID:S000000068, Chr I from 165867-164545, reverse complement, transposable_element_gene, Retrotransposon TYA Gag gene co-transcribed with TYB Pol; in YARCTY1-1 TYB is mutant and probably non-functional;>YDR261C-C YDR261C-C SGDID:S00000	0.99998	WVKTYIKFLQNSN	0.000283069	52.909	_TYIK(ac)FLQNSNLGGIIPTVNGKPVR_	TYIK(1)FLQNSNLGGIIPTVNGKPVR	3	891.169	-1.1464		0.85443
67	94	94	YBL001C	YBL001C	>YBL001C ECM15 SGDID:S000000097, Chr II from 237469-237155, reverse complement, Verified ORF, Non-essential protein of unknown function, likely exists as tetramer, may be regulated by the binding of small-molecule ligands (possibly sulfate ions), may have	1	HQTAQDKIDVVLK	6.47202e-20	131.53	_HQTAQDK(ac)IDVVLK_	HQTAQDK(1)IDVVLK	2	768.923	0.72289	0.23527	0.79765
68	17	17	YBL002W;YDR224C	YBL002W	>YBL002W HTB2 SGDID:S000000098, Chr II from 236495-236890, Verified ORF, Histone H2B, core histone protein required for chromatin assembly and chromosome function; nearly identical to HTB1; Rad6p-Bre1p-Lge1p mediated ubiquitination regulates transcription	1	SKAPAEKKPAAKK	7.90819e-17	130.01	_APAEK(ac)K(ac)PAAK_	APAEK(1)K(1)PAAK	2	547.814	0.39428	0.89595	1.009
69	18	18	YBL002W;YDR224C	YBL002W	>YBL002W HTB2 SGDID:S000000098, Chr II from 236495-236890, Verified ORF, Histone H2B, core histone protein required for chromatin assembly and chromosome function; nearly identical to HTB1; Rad6p-Bre1p-Lge1p mediated ubiquitination regulates transcription	1	KAPAEKKPAAKKT	0.00056732	83.862	_APAEK(ac)K(ac)PAAK_	APAEK(1)K(1)PAAK	2	547.814	0.39428	1.008
71	112	112	YBL002W;YDR224C	YBL002W	>YBL002W HTB2 SGDID:S000000098, Chr II from 236495-236890, Verified ORF, Histone H2B, core histone protein required for chromatin assembly and chromosome function; nearly identical to HTB1; Rad6p-Bre1p-Lge1p mediated ubiquitination regulates transcription	1	LPGELAKHAVSEG	1.58007e-13	101.96	_LILPGELAK(ac)HAVSEGTR_	LILPGELAK(1)HAVSEGTR	3	611.679	0.24469	1.0995	0.95599
72	120	120	YBL003C;YDR225W	YBL003C	>YBL003C HTA2 SGDID:S000000099, Chr II from 235795-235397, reverse complement, Verified ORF, Histone H2A, core histone protein required for chromatin assembly and chromosome function; one of two nearly identical (see also HTA1) subtypes; DNA damage-depend	1	HQNLLPKKSAKTA	6.75475e-59	178.84	_LLGNVTIAQGGVLPNIHQNLLPK(ac)K_	LLGNVTIAQGGVLPNIHQNLLPK(1)K	4	645.631	0.31275		0.91793
73	5	5	YBL003C;YDR225W	YBL003C	>YBL003C HTA2 SGDID:S000000099, Chr II from 235795-235397, reverse complement, Verified ORF, Histone H2A, core histone protein required for chromatin assembly and chromosome function; one of two nearly identical (see also HTA1) subtypes; DNA damage-depend	1	__MSGGKGGKAGS	8.31872e-05	65.092	_(ac)SGGK(ac)GGK(ac)AGSAAK_	SGGK(1)GGK(1)AGSAAK	2	601.312	-0.11271	1.1485	1.2972
74	8	8	YBL003C;YDR225W	YBL003C	>YBL003C HTA2 SGDID:S000000099, Chr II from 235795-235397, reverse complement, Verified ORF, Histone H2A, core histone protein required for chromatin assembly and chromosome function; one of two nearly identical (see also HTA1) subtypes; DNA damage-depend	1	SGGKGGKAGSAAK	8.31872e-05	65.092	_(ac)SGGK(ac)GGK(ac)AGSAAK_	SGGK(1)GGK(1)AGSAAK	2	601.312	-0.11271	1.1485	1.2972
75	343	343	YBL015W	YBL015W	>YBL015W ACH1 SGDID:S000000111, Chr II from 194125-195705, Verified ORF, Protein with CoA transferase activity, particularly for CoASH transfer from succinyl-CoA to acetate; has minor acetyl-CoA-hydrolase activity; phosphorylated; required for acetate uti	1	ANWENFKHRLCLR	0.000180727	66.056	_AFANWENFK(ac)HR_	AFANWENFK(1)HR	3	487.906	0.75642		0.098394
77	25	25	YBL024W	YBL024W	>YBL024W NCL1 SGDID:S000000120, Chr II from 172537-174591, Verified ORF, S-adenosyl-L-methionine-dependent tRNA: m5C-methyltransferase, methylates cytosine to m5C at several positions in tRNAs and intron-containing pre-tRNAs; similar to Nop2p and human pr	1	DDSRAQKNWSELV	0.000105239	73.781	_AQK(ac)NWSELVK_	AQK(1)NWSELVK	2	622.835	-0.9083	0.63134	0.84654
78	437	437	YBL024W	YBL024W	>YBL024W NCL1 SGDID:S000000120, Chr II from 172537-174591, Verified ORF, S-adenosyl-L-methionine-dependent tRNA: m5C-methyltransferase, methylates cytosine to m5C at several positions in tRNAs and intron-containing pre-tRNAs; similar to Nop2p and human pr	1	SEGPQTKKIKVEE	6.78387e-05	45.618	_LSSETPALESEGPQTK(ac)K_	LSSETPALESEGPQTK(1)K	3	615.314	-0.42475	0.97091	0.89622
79	421	421	YBL024W	YBL024W	>YBL024W NCL1 SGDID:S000000120, Chr II from 172537-174591, Verified ORF, S-adenosyl-L-methionine-dependent tRNA: m5C-methyltransferase, methylates cytosine to m5C at several positions in tRNAs and intron-containing pre-tRNAs; similar to Nop2p and human pr	1	TEAATEKLSSETP	1.83067e-12	96.317	_VEDSTEAATEK(ac)LSSETPALESEGPQTK_	VEDSTEAATEK(1)LSSETPALESEGPQTK	3	959.456	-1.1864		0.76587
81	24	24	YBL028C	YBL028C	>YBL028C YBL028C SGDID:S000000124, Chr II from 167841-167521, reverse complement, Verified ORF, Protein of unknown function that may interact with ribosomes; green fluorescent protein (GFP)-fusion protein localizes to the nucleolus; predicted to be involv	1	RRGVFQKAVDARE	0.000394819	64.439	_GVFQK(ac)AVDAR_	GVFQK(1)AVDAR	2	566.809	-0.63527	0.85294
82	59	59	YBL030C	YBL030C	>YBL030C PET9 SGDID:S000000126, Chr II from 164000-163044, reverse complement, Verified ORF, Major ADP/ATP carrier of the mitochondrial inner membrane, exchanges cytosolic ADP for mitochondrially synthesized ATP; phosphorylated; required for viability in	1	NQDEMLKQGTLDR	9.77052e-38	152.68	_LLIQNQDEM(ox)LK(ac)QGTLDRK_	LLIQNQDEMLK(1)QGTLDRK	3	734.391	0.42756	0.85974	0.11805
83	182	182	YBL030C	YBL030C	>YBL030C PET9 SGDID:S000000126, Chr II from 164000-163044, reverse complement, Verified ORF, Major ADP/ATP carrier of the mitochondrial inner membrane, exchanges cytosolic ADP for mitochondrially synthesized ATP; phosphorylated; required for viability in	1	VYKKTLKSDGVAG	0.000164588	66.538	_TLK(ac)SDGVAGLYR_	TLK(1)SDGVAGLYR	2	661.359	0.93365		0.18351
84	48	48	YBL030C	YBL030C	>YBL030C PET9 SGDID:S000000126, Chr II from 164000-163044, reverse complement, Verified ORF, Major ADP/ATP carrier of the mitochondrial inner membrane, exchanges cytosolic ADP for mitochondrially synthesized ATP; phosphorylated; required for viability in	1	SPIERVKLLIQNQ	5.19415e-14	107.14	_VK(ac)LLIQNQDEMLK_	VK(1)LLIQNQDEMLK	2	807.45	-0.84493	0.90225	0.28072
85	108;97;98	108	YBL030C;YBR085W;YMR056C	YBL030C	>YBL030C PET9 SGDID:S000000126, Chr II from 164000-163044, reverse complement, Verified ORF, Major ADP/ATP carrier of the mitochondrial inner membrane, exchanges cytosolic ADP for mitochondrially synthesized ATP; phosphorylated; required for viability in	1	ALNFAFKDKIKAM;ALNFAFKDKIKLM;ALNFAFKDKIKSL	4.22534e-07	81.311	_YFPTQALNFAFK(ac)DK_	YFPTQALNFAFK(1)DK	2	866.441	0.57428	0.8229	1.1549
86	82	82	YBL032W	YBL032W	>YBL032W HEK2 SGDID:S000000128, Chr II from 160187-161332, Verified ORF, RNA binding protein involved in the asymmetric localization of ASH1 mRNA; represses translation of ASH1 mRNA, an effect reversed by Yck1p-dependent phosphoryation; regulates telomere	1	KIGISEKVPGCSD	0.00105442	50.897	_IGISEK(ac)VPGCSDR_	IGISEK(1)VPGCSDR	2	730.364	-0.13703	1.4055	0.95026
87	80	80	YBL045C	YBL045C	>YBL045C COR1 SGDID:S000000141, Chr II from 135519-134146, reverse complement, Verified ORF, Core subunit of the ubiquinol-cytochrome c reductase complex (bc1 complex), which is a component of the mitochondrial inner membrane electron transport chain	1	KNIFLSKENSAVA	1.02962e-05	72.175	_NIFLSK(ac)ENSAVAAK_	NIFLSK(1)ENSAVAAK	2	767.417	-0.20033	1.3103
88	808	808	YBL047C	YBL047C	>YBL047C EDE1 SGDID:S000000143, Chr II from 132043-127898, reverse complement, Verified ORF, Key endocytic protein involved in a network of interactions with other endocytic proteins, binds membranes in a ubiquitin-dependent manner, may also bind ubiquiti	1	YQDLSNKDTDLTD	0.00427741	36.193	_YQDLSNK(ac)DTDLTDREK_	YQDLSNK(1)DTDLTDREK	3	661.648	1.3217		0.90348
89	97	97	YBL076C	YBL076C	>YBL076C ILS1 SGDID:S000000172, Chr II from 84259-81041, reverse complement, Verified ORF, Cytoplasmic isoleucine-tRNA synthetase, target of the G1-specific inhibitor reveromycin A	1	IEHIIDKKLGITG	2.93667e-07	64.52	_FGWDTHGVPIEHIIDK(ac)K_	FGWDTHGVPIEHIIDK(1)K	4	509.267	0.54906	0.99543	0.7481
90	619	619	YBL076C	YBL076C	>YBL076C ILS1 SGDID:S000000172, Chr II from 84259-81041, reverse complement, Verified ORF, Cytoplasmic isoleucine-tRNA synthetase, target of the G1-specific inhibitor reveromycin A	1	PSIVLNKYGADAL	0.000923271	38.017	_NYPDPSIVLNK(ac)YGADALR_	NYPDPSIVLNK(1)YGADALR	3	683.353	0.10656	1.1486	0.89659
91	12	12	YBL076C	YBL076C	>YBL076C ILS1 SGDID:S000000172, Chr II from 84259-81041, reverse complement, Verified ORF, Cytoplasmic isoleucine-tRNA synthetase, target of the G1-specific inhibitor reveromycin A	1	AHFSFPKEEEKVL	2.35016e-08	89.358	_(ac)SESNAHFSFPK(ac)EEEK_	SESNAHFSFPK(1)EEEK	3	617.279	0.56405		0.98661
92	72	72	YBL092W	YBL092W	>YBL092W RPL32 SGDID:S000000188, Chr II from 45975-46367, Verified ORF, Protein component of the large (60S) ribosomal subunit, has similarity to rat L32 ribosomal protein; overexpression disrupts telomeric silencing	1	LSPSGHKTFLVAN	1.8415e-33	151.72	_FLSPSGHK(ac)TFLVANVK_	FLSPSGHK(1)TFLVANVK	3	596.333	-0.65809		0.95418
93	528	528	YBL099W	YBL099W	>YBL099W ATP1 SGDID:S000000195, Chr II from 37050-38687, Verified ORF, Alpha subunit of the F1 sector of mitochondrial F1F0 ATP synthase, which is a large, evolutionarily conserved enzyme complex required for ATP synthesis; phosphorylated	1	EKGELSKELLASL	0.00013717	67.952	_GELSK(ac)ELLASLK_	GELSK(1)ELLASLK	2	665.385	-1.0568	1.15	0.1199
94	224	224	YBL099W	YBL099W	>YBL099W ATP1 SGDID:S000000195, Chr II from 37050-38687, Verified ORF, Alpha subunit of the F1 sector of mitochondrial F1F0 ATP synthase, which is a large, evolutionarily conserved enzyme complex required for ATP synthesis; phosphorylated	1	DTILNQKRWNNGS	1.05041e-19	127.56	_TAVALDTILNQK(ac)R_	TAVALDTILNQK(1)R	2	742.925	0.079383	1.0696	0.14205
95	32	32	YBR009C;YNL030W	YBR009C	>YBR009C HHF1 SGDID:S000000213, Chr II from 255682-255371, reverse complement, Verified ORF, Histone H4, core histone protein required for chromatin assembly and chromosome function; one of two identical histone proteins (see also HHF2); contributes to te	1	NIQGITKPAIRRL	3.38544e-06	83.314	_DNIQGITK(ac)PAIR_	DNIQGITK(1)PAIR	3	456.593	0.20837		1.0717
96	9	9	YBR009C;YNL030W	YBR009C	>YBR009C HHF1 SGDID:S000000213, Chr II from 255682-255371, reverse complement, Verified ORF, Histone H4, core histone protein required for chromatin assembly and chromosome function; one of two identical histone proteins (see also HHF2); contributes to te	1	GRGKGGKGLGKGG	1.00295e-05	93.111	_GK(ac)GGK(ac)GLGK_	GK(1)GGK(1)GLGK	2	443.261	0.17111	1.1583	1.1803
97	13	13	YBR009C;YNL030W	YBR009C	>YBR009C HHF1 SGDID:S000000213, Chr II from 255682-255371, reverse complement, Verified ORF, Histone H4, core histone protein required for chromatin assembly and chromosome function; one of two identical histone proteins (see also HHF2); contributes to te	1	GGKGLGKGGAKRH	0.00183478	78.334	_GLGK(ac)GGAK(ac)R_	GLGK(1)GGAK(1)R	2	464.272	-0.49253	1.2973	1.3036
98	17	17	YBR009C;YNL030W	YBR009C	>YBR009C HHF1 SGDID:S000000213, Chr II from 255682-255371, reverse complement, Verified ORF, Histone H4, core histone protein required for chromatin assembly and chromosome function; one of two identical histone proteins (see also HHF2); contributes to te	1	LGKGGAKRHRKIL	0.00183478	78.334	_GLGK(ac)GGAK(ac)R_	GLGK(1)GGAK(1)R	2	464.272	-0.49253	1.3233	1.3099
99	6	6	YBR009C;YNL030W	YBR009C	>YBR009C HHF1 SGDID:S000000213, Chr II from 255682-255371, reverse complement, Verified ORF, Histone H4, core histone protein required for chromatin assembly and chromosome function; one of two identical histone proteins (see also HHF2); contributes to te	1	_MSGRGKGGKGLG	1.00295e-05	93.111	_GK(ac)GGK(ac)GLGK_	GK(1)GGK(1)GLGK	2	443.261	0.17111	1.2463	1.2775
100	92	92	YBR009C;YNL030W	YBR009C	>YBR009C HHF1 SGDID:S000000213, Chr II from 255682-255371, reverse complement, Verified ORF, Histone H4, core histone protein required for chromatin assembly and chromosome function; one of two identical histone proteins (see also HHF2); contributes to te	1	DVVYALKRQGRTL	0.0011554	49.423	_TVTSLDVVYALK(ac)R_	TVTSLDVVYALK(1)R	3	502.956	-0.93736	1.2858	1.3365
101	57	57	YBR010W;YNL031C	YBR010W	>YBR010W HHT1 SGDID:S000000214, Chr II from 256329-256739, Verified ORF, Histone H3, core histone protein required for chromatin assembly, part of heterochromatin-mediated telomeric and HM silencing; one of two identical histone H3 proteins (see HHT2); re	1	EIRRFQKSTELLI	9.56891e-197	317.44	_RFQK(ac)STELLIR_	RFQK(1)STELLIR	3	478.281	-0.55861	1.3492	1.3005
102	19	19	YBR010W;YNL031C	YBR010W	>YBR010W HHT1 SGDID:S000000214, Chr II from 256329-256739, Verified ORF, Histone H3, core histone protein required for chromatin assembly, part of heterochromatin-mediated telomeric and HM silencing; one of two identical histone H3 proteins (see HHT2); re	1	GGKAPRKQLASKA	0.000278967	85.533	_K(ac)QLASK(ac)AAR_	K(1)QLASK(1)AAR	2	528.812	-0.0063321	1.7418	1.6371
103	24	24	YBR010W;YNL031C	YBR010W	>YBR010W HHT1 SGDID:S000000214, Chr II from 256329-256739, Verified ORF, Histone H3, core histone protein required for chromatin assembly, part of heterochromatin-mediated telomeric and HM silencing; one of two identical histone H3 proteins (see HHT2); re	1	RKQLASKAARKSA	0.000278967	85.533	_QLASK(ac)AAR_	QLASK(1)AAR	2	443.759	-0.18961	1.6117	1.6492
104	10	10	YBR010W;YNL031C	YBR010W	>YBR010W HHT1 SGDID:S000000214, Chr II from 256329-256739, Verified ORF, Histone H3, core histone protein required for chromatin assembly, part of heterochromatin-mediated telomeric and HM silencing; one of two identical histone H3 proteins (see HHT2); re	1	TKQTARKSTGGKA	8.30674e-20	138.08	_K(ac)STGGK(ac)APR_	K(1)STGGK(1)APR	2	493.275	0.22172	1.3444	1.355
105	15	15	YBR010W;YNL031C	YBR010W	>YBR010W HHT1 SGDID:S000000214, Chr II from 256329-256739, Verified ORF, Histone H3, core histone protein required for chromatin assembly, part of heterochromatin-mediated telomeric and HM silencing; one of two identical histone H3 proteins (see HHT2); re	1	RKSTGGKAPRKQL	8.30674e-20	138.08	_K(ac)STGGK(ac)APR_	K(1)STGGK(1)APR	2	493.275	0.22172	1.3444	1.355
106	228	228	YBR011C	YBR011C	>YBR011C IPP1 SGDID:S000000215, Chr II from 257973-257110, reverse complement, Verified ORF, Cytoplasmic inorganic pyrophosphatase (PPase), homodimer that catalyzes the rapid exchange of oxygens from Pi with water, highly expressed and essential for viabi	1	ETHDSWKQLIAGK	3.4213e-14	113.77	_ETHDSWK(ac)QLIAGK_	ETHDSWK(1)QLIAGK	2	777.899	-0.77972	1.0979	0.8322
107	194	194	YBR011C	YBR011C	>YBR011C IPP1 SGDID:S000000215, Chr II from 257973-257110, reverse complement, Verified ORF, Cytoplasmic inorganic pyrophosphatase (PPase), homodimer that catalyzes the rapid exchange of oxygens from Pi with water, highly expressed and essential for viabi	0.999636	EWFRIYKIPDGKP	6.85043e-08	74.776	_IYK(ac)IPDGKPENQFAFSGEAK_	IYK(1)IPDGKPENQFAFSGEAK	3	761.055	-0.89362		0.75303
108	74	74	YBR011C	YBR011C	>YBR011C IPP1 SGDID:S000000215, Chr II from 257973-257110, reverse complement, Verified ORF, Cytoplasmic inorganic pyrophosphatase (PPase), homodimer that catalyzes the rapid exchange of oxygens from Pi with water, highly expressed and essential for viabi	1	PIIQDTKKGKLRF	3.94761e-36	141.6	_LEITKEETLNPIIQDTK(ac)K_	LEITKEETLNPIIQDTK(1)K	3	719.067	0.19771	0.91336	0.87163
109	22	22	YBR011C	YBR011C	>YBR011C IPP1 SGDID:S000000215, Chr II from 257973-257110, reverse complement, Verified ORF, Cytoplasmic inorganic pyrophosphatase (PPase), homodimer that catalyzes the rapid exchange of oxygens from Pi with water, highly expressed and essential for viabi	0.997084	YKVYIEKDGKPVS	4.11417e-18	118.35	_VYIEK(ac)DGKPVSAFHDIPLYADK_	VYIEK(0.997)DGK(0.003)PVSAFHDIPLYADK	4	637.584	-0.19757	0.98246	0.93223
110	25	25	YBR011C	YBR011C	>YBR011C IPP1 SGDID:S000000215, Chr II from 257973-257110, reverse complement, Verified ORF, Cytoplasmic inorganic pyrophosphatase (PPase), homodimer that catalyzes the rapid exchange of oxygens from Pi with water, highly expressed and essential for viabi	0.827062	YIEKDGKPVSAFH	2.96919e-07	78.324	_VYIEKDGK(ac)PVSAFHDIPLYADK_	VYIEK(0.173)DGK(0.827)PVSAFHDIPLYADK	3	849.776	0.099318	1.0415
111	195	195	YBR025C	YBR025C	>YBR025C OLA1 SGDID:S000000229, Chr II from 291865-290681, reverse complement, Verified ORF, P-loop ATPase with similarity to human OLA1 and bacterial YchF; identified as specifically interacting with the proteasome; protein levels are induced by hydrogen	1	LITKIIKLLESGQ	0.000317165	65.5	_IIK(ac)LLESGQR_	IIK(1)LLESGQR	2	599.861	0.1294	1.0061	0.80635
114	288	288	YBR026C	YBR026C	>YBR026C ETR1 SGDID:S000000230, Chr II from 294019-292877, reverse complement, Verified ORF, 2-enoyl thioester reductase, member of the medium chain dehydrogenase/reductase family; localized to in mitochondria, where it has a probable role in fatty acid s	0.999691	TYGGMSKQPVTLP	1.52222e-06	51.783	_KLENNALM(ox)LTYGGM(ox)SK(ac)QPVTLPTSLHIFK_	KLENNALMLTYGGMSK(1)QPVTLPTSLHIFK	4	827.187	0.67295		0.072575
115	301	301	YBR026C	YBR026C	>YBR026C ETR1 SGDID:S000000230, Chr II from 294019-292877, reverse complement, Verified ORF, 2-enoyl thioester reductase, member of the medium chain dehydrogenase/reductase family; localized to in mitochondria, where it has a probable role in fatty acid s	1	TSLHIFKGLTSKG	2.8622e-09	76.155	_QPVTLPTSLHIFK(ac)GLTSK_	QPVTLPTSLHIFK(1)GLTSK	3	670.386	0.4942		0.07211
116	308;308	308	YBR031W;YDR012W	YBR031W	>YBR031W RPL4A SGDID:S000000235, Chr II from 300166-301254, Verified ORF, N-terminally acetylated protein component of the large (60S) ribosomal subunit, nearly identical to Rpl4Bp and has similarity to E. coli L4 and rat L4 ribosomal proteins;>YDR012W R	1	AGQATQKRTHVLK	3.67263e-47	166.91	_IINSSEIQSAIRPAGQATQK(ac)R_	IINSSEIQSAIRPAGQATQK(1)R	4	578.319	-0.19618		0.90017
117	332;332	332	YBR031W;YDR012W	YBR031W	>YBR031W RPL4A SGDID:S000000235, Chr II from 300166-301254, Verified ORF, N-terminally acetylated protein component of the large (60S) ribosomal subunit, nearly identical to Rpl4Bp and has similarity to E. coli L4 and rat L4 ribosomal proteins;>YDR012W R	1	RLNPYAKVFAAEK	3.67379e-09	104.17	_LNPYAK(ac)VFAAEK_	LNPYAK(1)VFAAEK	2	696.88	0.97366	0.90281	0.82689
118	338;338	338	YBR031W;YDR012W	YBR031W	>YBR031W RPL4A SGDID:S000000235, Chr II from 300166-301254, Verified ORF, N-terminally acetylated protein component of the large (60S) ribosomal subunit, nearly identical to Rpl4Bp and has similarity to E. coli L4 and rat L4 ribosomal proteins;>YDR012W R	1	KVFAAEKLGSKKA	3.61564e-07	93.258	_VFAAEK(ac)LGSK_	VFAAEK(1)LGSK	2	546.308	0.58794	0.89054	0.76257
119	104;104	104	YBR031W;YDR012W	YBR031W	>YBR031W RPL4A SGDID:S000000235, Chr II from 300166-301254, Verified ORF, N-terminally acetylated protein component of the large (60S) ribosomal subunit, nearly identical to Rpl4Bp and has similarity to E. coli L4 and rat L4 ribosomal proteins;>YDR012W R	1	RMFAPTKTWRKWN	2.16451e-07	98.249	_MFAPTK(ac)TWR_	MFAPTK(1)TWR	2	590.303	1.0664		0.89011
120	55;55	55	YBR031W;YDR012W	YBR031W	>YBR031W RPL4A SGDID:S000000235, Chr II from 300166-301254, Verified ORF, N-terminally acetylated protein component of the large (60S) ribosomal subunit, nearly identical to Rpl4Bp and has similarity to E. coli L4 and rat L4 ribosomal proteins;>YDR012W R	1	AYAVSEKAGHQTS	1.39441e-25	129.32	_QAYAVSEK(ac)AGHQTSAESWGTGR_	QAYAVSEK(1)AGHQTSAESWGTGR	3	788.372	-0.08651	1.0286	0.87726
121	360	360	YBR031W	YBR031W	>YBR031W RPL4A SGDID:S000000235, Chr II from 300166-301254, Verified ORF, N-terminally acetylated protein component of the large (60S) ribosomal subunit, nearly identical to Rpl4Bp and has similarity to E. coli L4 and rat L4 ribosomal proteins	0.999864	VFTETLKHD____	0.00176595	40.493	_TGTKPAAVFTETLK(ac)HD_	TGTKPAAVFTETLK(1)HD	3	586.64	-0.30508	0.92356	0.82062
122	78	78	YBR035C	YBR035C	>YBR035C PDX3 SGDID:S000000239, Chr II from 306955-306269, reverse complement, Verified ORF, Pyridoxine (pyridoxamine) phosphate oxidase, has homologs in E. coli and Myxococcus xanthus; transcription is under the general control of nitrogen metabolism	1	SRILLFKELDHRG	2.42344e-07	97.456	_ILLFK(ac)ELDHR_	ILLFK(1)ELDHR	3	442.591	0.37346	0.95683	0.89805
123	10	10	YBR035C	YBR035C	>YBR035C PDX3 SGDID:S000000239, Chr II from 306955-306269, reverse complement, Verified ORF, Pyridoxine (pyridoxamine) phosphate oxidase, has homologs in E. coli and Myxococcus xanthus; transcription is under the general control of nitrogen metabolism	1	QAEETQKPIIFAP	8.02908e-05	56.017	_QAEETQK(ac)PIIFAPETYQYDK_	QAEETQK(1)PIIFAPETYQYDK	3	814.401	-0.10216		0.91222
124	15	15	YBR048W;YDR025W	YBR048W	>YBR048W RPS11B SGDID:S000000252, Chr II from 332829-332873,333385-333810, Verified ORF, Protein component of the small (40S) ribosomal subunit; identical to Rps11Ap and has similarity to E. coli S17 and rat S11 ribosomal proteins;>YDR025W RPS11A SGDID:S	1	SERAFQKQPHIFN	0.000823036	53.252	_AFQK(ac)QPHIFNNPK_	AFQK(1)QPHIFNNPK	3	537.619	0.52529		0.81281
125	96	96	YBR048W;YDR025W	YBR048W	>YBR048W RPS11B SGDID:S000000252, Chr II from 332829-332873,333385-333810, Verified ORF, Protein component of the small (40S) ribosomal subunit; identical to Rps11Ap and has similarity to E. coli S17 and rat S11 ribosomal proteins;>YDR025W RPS11A SGDID:S	1	YLHYIPKYNRYEK	0.0055947	40.883	_AYLHYIPK(ac)YNR_	AYLHYIPK(1)YNR	3	493.93	-1.4449		0.33622
126	43	43	YBR048W;YDR025W	YBR048W	>YBR048W RPS11B SGDID:S000000252, Chr II from 332829-332873,333385-333810, Verified ORF, Protein component of the small (40S) ribosomal subunit; identical to Rps11Ap and has similarity to E. coli S17 and rat S11 ribosomal proteins;>YDR025W RPS11A SGDID:S	1	NAGLGFKTPKTAI	1.04023e-16	125.74	_NAGLGFK(ac)TPK_	NAGLGFK(1)TPK	2	537.801	0.04142	1.0368	1.0211
128	477	477	YBR049C	YBR049C	>YBR049C REB1 SGDID:S000000253, Chr II from 336816-334384, reverse complement, Verified ORF, RNA polymerase I enhancer binding protein; DNA binding protein which binds to genes transcribed by both RNA polymerase I and RNA polymerase II; required for termi	1	IFEQRGKWTAEEE	4.92443e-10	102.28	_GK(ac)WTAEEEQELAK_	GK(1)WTAEEEQELAK	3	520.923	-0.59841	0.80107	0.85311
129	21	21	YBR049C	YBR049C	>YBR049C REB1 SGDID:S000000253, Chr II from 336816-334384, reverse complement, Verified ORF, RNA polymerase I enhancer binding protein; DNA binding protein which binds to genes transcribed by both RNA polymerase I and RNA polymerase II; required for termi	1	VEEAVLKYVGVGL	6.92899e-39	144.08	_NANQESVEEAVLK(ac)YVGVGLDHQNHDPQLHTK_	NANQESVEEAVLK(1)YVGVGLDHQNHDPQLHTK	4	878.685	-0.67297	0.69813	0.68425
130	218	218	YBR073W	YBR073W	>YBR073W RDH54 SGDID:S000000277, Chr II from 383107-385983, Verified ORF, DNA-dependent ATPase, stimulates strand exchange by modifying the topology of double-stranded DNA; involved in recombinational repair of DNA double-strand breaks during mitosis and	1	TKNDGGKYQMPLS	0.000219569	46.178	_NDGGK(ac)YQM(ox)PLSQLFSLNTVK_	NDGGK(1)YQMPLSQLFSLNTVK	3	766.719	-1.9413	1.132	0.84967
131	55	55	YBR073W	YBR073W	>YBR073W RDH54 SGDID:S000000277, Chr II from 383107-385983, Verified ORF, DNA-dependent ATPase, stimulates strand exchange by modifying the topology of double-stranded DNA; involved in recombinational repair of DNA double-strand breaks during mitosis and	0.999296	RRVGSNKYTQLKP	1.73809e-07	81.949	_VGSNK(ac)YTQLKPTATAVTTAPISK_	VGSNK(0.999)YTQLK(0.001)PTATAVTTAPISK	3	806.779	0.54185		0.92602
132	128	128	YBR080C	YBR080C	>YBR080C SEC18 SGDID:S000000284, Chr II from 400884-398608, reverse complement, Verified ORF, ATPase required for the release of Sec17p during the 'priming' step in homotypic vacuole fusion and for ER to Golgi transport; homolog of the mammalian NSF	1	SFRARGKAVSTVF	6.67476e-11	95.067	_GK(ac)AVSTVFDQDELAK_	GK(1)AVSTVFDQDELAK	2	825.423	0.58778	0.94702	0.92095
133	629	629	YBR081C	YBR081C	>YBR081C SPT7 SGDID:S000000285, Chr II from 405245-401247, reverse complement, Verified ORF, Subunit of the SAGA transcriptional regulatory complex, involved in proper assembly of the complex; also present as a C-terminally truncated form in the SLIK/SALS	1	VIPEGEKEKDKTA	6.12655e-06	77.593	_LTSVIPEGEK(ac)EK_	LTSVIPEGEK(1)EK	2	686.372	0.13231	0.81849	1.0479
134	647	647	YBR081C	YBR081C	>YBR081C SPT7 SGDID:S000000285, Chr II from 405245-401247, reverse complement, Verified ORF, Subunit of the SAGA transcriptional regulatory complex, involved in proper assembly of the complex; also present as a C-terminally truncated form in the SLIK/SALS	1	VHENVNKNEIKEN	9.79551e-14	91.457	_TASSTVTVHENVNK(ac)NEIK_	TASSTVTVHENVNK(1)NEIK	3	671.68	-0.13123	1.036	1.027
135	667	667	YBR081C	YBR081C	>YBR081C SPT7 SGDID:S000000285, Chr II from 405245-401247, reverse complement, Verified ORF, Subunit of the SAGA transcriptional regulatory complex, involved in proper assembly of the complex; also present as a C-terminally truncated form in the SLIK/SALS	1	MVEESSKTEDSSK	7.75154e-10	86.479	_NEEQDMVEESSK(ac)TEDSSK_	NEEQDMVEESSK(1)TEDSSK	2	1057.44	0.59447	1.0502	1.1081
136	584	584	YBR081C	YBR081C	>YBR081C SPT7 SGDID:S000000285, Chr II from 405245-401247, reverse complement, Verified ORF, Subunit of the SAGA transcriptional regulatory complex, involved in proper assembly of the complex; also present as a C-terminally truncated form in the SLIK/SALS	1	VAGSGRKGLNMGA	6.12089e-25	131.24	_K(ac)GLNM(ox)GAHM(ox)LAK(ac)ENGK_	K(1)GLNMGAHMLAK(1)ENGK	3	605.634	-0.15209	0.99197	0.98634
137	595	595	YBR081C	YBR081C	>YBR081C SPT7 SGDID:S000000285, Chr II from 405245-401247, reverse complement, Verified ORF, Subunit of the SAGA transcriptional regulatory complex, involved in proper assembly of the complex; also present as a C-terminally truncated form in the SLIK/SALS	1	GAHMLAKENGKVS	6.12089e-25	131.24	_K(ac)GLNM(ox)GAHM(ox)LAK(ac)ENGK_	K(1)GLNMGAHMLAK(1)ENGK	3	605.634	-0.15209		1.0057
138	379	379	YBR081C	YBR081C	>YBR081C SPT7 SGDID:S000000285, Chr II from 405245-401247, reverse complement, Verified ORF, Subunit of the SAGA transcriptional regulatory complex, involved in proper assembly of the complex; also present as a C-terminally truncated form in the SLIK/SALS	1	FSDTGNKRPKQSN	8.22052e-100	224.86	_LPTPEGSTFSDTGNK(ac)RPK_	LPTPEGSTFSDTGNK(1)RPK	3	658.669	-0.24233		0.81767
139	760	760	YBR081C	YBR081C	>YBR081C SPT7 SGDID:S000000285, Chr II from 405245-401247, reverse complement, Verified ORF, Subunit of the SAGA transcriptional regulatory complex, involved in proper assembly of the complex; also present as a C-terminally truncated form in the SLIK/SALS	1	EYFKNGKLNSDSE	2.63053e-06	78.763	_NGK(ac)LNSDSEAFLK_	NGK(1)LNSDSEAFLK	2	732.87	0.77462		0.87827
140	469	469	YBR081C	YBR081C	>YBR081C SPT7 SGDID:S000000285, Chr II from 405245-401247, reverse complement, Verified ORF, Subunit of the SAGA transcriptional regulatory complex, involved in proper assembly of the complex; also present as a C-terminally truncated form in the SLIK/SALS	1	STPFLNKVSKREA	0.00639291	33.313	_NYTEHSTPFLNK(ac)VSK_	NYTEHSTPFLNK(1)VSK	3	602.972	0.72118	1.2187	0.95221
141	191	191	YBR084W	YBR084W	>YBR084W MIS1 SGDID:S000000288, Chr II from 411048-413975, Verified ORF, Mitochondrial C1-tetrahydrofolate synthase, involved in interconversion between different oxidation states of tetrahydrofolate (THF); provides activities of formyl-THF synthetase, me	1	LEEAHVKLDGKNA	2.01652e-07	89.959	_LLEEAHVK(ac)LDGK_	LLEEAHVK(1)LDGK	2	697.388	-0.47859	1.1708	0.058532
142	582	582	YBR084W	YBR084W	>YBR084W MIS1 SGDID:S000000288, Chr II from 411048-413975, Verified ORF, Mitochondrial C1-tetrahydrofolate synthase, involved in interconversion between different oxidation states of tetrahydrofolate (THF); provides activities of formyl-THF synthetase, me	1	GEAATEKGFTRTT	0.00177443	60.474	_QITIGEAATEK(ac)GFTR_	QITIGEAATEK(1)GFTR	3	555.293	0.05491
143	91	91	YBR089C-A	YBR089C-A	>YBR089C-A NHP6B SGDID:S000002157, Chr II from 426483-426184, reverse complement, Verified ORF, High-mobility group non-histone chromatin protein, functionally redundant with Nhp6Ap; homologous to mammalian high mobility group proteins 1 and 2; acts to re	1	KRYESEKELYNAT	1.27367e-10	105.19	_YESEK(ac)ELYNATR_	YESEK(1)ELYNATR	2	772.865	-0.10162	1.0541	0.99477
144	485	485	YBR094W	YBR094W	>YBR094W PBY1 SGDID:S000000298, Chr II from 432030-434291, Verified ORF, Putative tubulin tyrosine ligase associated with P-bodies	0.997772	KPSMSDKGQGIRV	0.00287435	37.555	_WWIVKPSM(ox)SDK(ac)GQGIR_	WWIVK(0.002)PSMSDK(0.998)GQGIR	3	649.337	-0.68634		0.83881
145	84	84	YBR095C	YBR095C	>YBR095C RXT2 SGDID:S000000299, Chr II from 435692-434400, reverse complement, Verified ORF, Subunit of the histone deacetylase Rpd3L complex; possibly involved in cell fusion and invasive growth	1	RDLNNSKPMIEQT	2.38666e-12	101.71	_DLNNSK(ac)PM(ox)IEQTVFYNGSEHR_	DLNNSK(1)PMIEQTVFYNGSEHR	3	846.396	-1.2849	0.95741	0.83671
146	51	51	YBR095C	YBR095C	>YBR095C RXT2 SGDID:S000000299, Chr II from 435692-434400, reverse complement, Verified ORF, Subunit of the histone deacetylase Rpd3L complex; possibly involved in cell fusion and invasive growth	1	KRSLDGKLIYPEA	2.8444e-37	150.61	_SLDGK(ac)LIYPEATGISSNR_	SLDGK(1)LIYPEATGISSNR	3	655.009	-2.9543	1.0192	0.87787
147	130	130	YBR096W	YBR096W	>YBR096W YBR096W SGDID:S000000300, Chr II from 436015-436707, Uncharacterized ORF, Putative protein of unknown function; green fluorescent protein (GFP)-fusion protein localizes to the ER	1	NFLKEIKPFQKYS	0.0029016	64.803	_EIK(ac)PFQK_	EIK(1)PFQK	2	466.266	0.29539		0.91596
148	64	64	YBR106W	YBR106W	>YBR106W PHO88 SGDID:S000000310, Chr II from 452652-453218, Verified ORF, Probable membrane protein, involved in phosphate transport; pho88 pho86 double null mutant exhibits enhanced synthesis of repressible acid phosphatase at high inorganic phosphate co	1	NDMTTMKYVEPGN	0.00238952	35.036	_NDM(ox)TTM(ox)K(ac)YVEPGNAMSGEGEK_	NDMTTMK(1)YVEPGNAMSGEGEK	3	788.333	0.69704		1.0018
149	95	95	YBR109C	YBR109C	>YBR109C CMD1 SGDID:S000000313, Chr II from 458356-457913, reverse complement, Verified ORF, Calmodulin; Ca++ binding protein that regulates Ca++ independent processes (mitosis, bud growth, actin organization, endocytosis, etc.) and Ca++ dependent process	1	AFKVFDKNGDGLI	1.60186e-12	90.714	_VFDK(ac)NGDGLISAAELK_	VFDK(1)NGDGLISAAELK	2	859.952	-0.92824	0.97713	1.0869
150	748	748	YBR112C	YBR112C	>YBR112C CYC8 SGDID:S000000316, Chr II from 465764-462864, reverse complement, Verified ORF, General transcriptional co-repressor, acts together with Tup1p; also acts as part of a transcriptional co-activator complex that recruits the SWI/SNF and SAGA com	1	PNSNINKLVNTAT	8.03636e-122	234.98	_LNSPNSNINK(ac)LVNTATSIEENAK_	LNSPNSNINK(1)LVNTATSIEENAK	3	838.433	-1.3475	0.97589	0.81878
151	735	735	YBR112C	YBR112C	>YBR112C CYC8 SGDID:S000000316, Chr II from 465764-462864, reverse complement, Verified ORF, General transcriptional co-repressor, acts together with Tup1p; also acts as part of a transcriptional co-activator complex that recruits the SWI/SNF and SAGA com	1	NAEPQVKKQKLNS	0.00284084	31.473	_QPTHAIPTQAPATGITNAEPQVK(ac)K_	QPTHAIPTQAPATGITNAEPQVK(1)K	3	847.454	0.84096		0.66513
152	927	927	YBR112C	YBR112C	>YBR112C CYC8 SGDID:S000000316, Chr II from 465764-462864, reverse complement, Verified ORF, General transcriptional co-repressor, acts together with Tup1p; also acts as part of a transcriptional co-activator complex that recruits the SWI/SNF and SAGA com	0.997837	ETMETVKEEAKMR	0.00130418	38.843	_QQDETAATTITVIKPTLETMETVK(ac)EEAK_	QQDETAATTITVIK(0.002)PTLETMETVK(0.998)EEAK	3	1049.87	-0.37138		0.7225
153	177	177	YBR118W;YPR080W	YBR118W	>YBR118W TEF2 SGDID:S000000322, Chr II from 477665-479041, Verified ORF, Translational elongation factor EF-1 alpha; also encoded by TEF1; functions in the binding reaction of aminoacyl-tRNA (AA-tRNA) to ribosomes;>YPR080W TEF1 SGDID:S000006284, Chr XVI	1	ETSNFIKKVGYNP	0.000730532	60.478	_ETSNFIK(ac)K_	ETSNFIK(1)K	2	504.772	0.073207	1.0154	0.90692
154	376	376	YBR118W;YPR080W	YBR118W	>YBR118W TEF2 SGDID:S000000322, Chr II from 477665-479041, Verified ORF, Translational elongation factor EF-1 alpha; also encoded by TEF1; functions in the binding reaction of aminoacyl-tRNA (AA-tRNA) to ribosomes;>YPR080W TEF1 SGDID:S000006284, Chr XVI	1	FDELLEKNDRRSG	1.41188e-11	110.86	_FDELLEK(ac)NDRR_	FDELLEK(1)NDRR	3	492.92	0.54444	0.92903	0.78403
156	170	170	YBR118W;YPR080W	YBR118W	>YBR118W TEF2 SGDID:S000000322, Chr II from 477665-479041, Verified ORF, Translational elongation factor EF-1 alpha; also encoded by TEF1; functions in the binding reaction of aminoacyl-tRNA (AA-tRNA) to ribosomes;>YPR080W TEF1 SGDID:S000006284, Chr XVI	1	RFQEIVKETSNFI	1.04559e-59	198.48	_FQEIVK(ac)ETSNFIK_	FQEIVK(1)ETSNFIK	2	812.933	-0.072239	1.0725	0.90462
157	406	406	YBR118W;YPR080W	YBR118W	>YBR118W TEF2 SGDID:S000000322, Chr II from 477665-479041, Verified ORF, Translational elongation factor EF-1 alpha; also encoded by TEF1; functions in the binding reaction of aminoacyl-tRNA (AA-tRNA) to ribosomes;>YPR080W TEF1 SGDID:S000006284, Chr XVI	1	VKFVPSKPMCVEA	1.30173e-18	111.57	_FVPSK(ac)PMCVEAFSEYPPLGR_	FVPSK(1)PMCVEAFSEYPPLGR	3	785.05	0.17466	1.0495	0.94743
158	55	55	YBR118W;YPR080W	YBR118W	>YBR118W TEF2 SGDID:S000000322, Chr II from 477665-479041, Verified ORF, Translational elongation factor EF-1 alpha; also encoded by TEF1; functions in the binding reaction of aminoacyl-tRNA (AA-tRNA) to ribosomes;>YPR080W TEF1 SGDID:S000006284, Chr XVI	1	LGKGSFKYAWVLD	0.00021552	64.121	_GSFK(ac)YAWVLDK_	GSFK(1)YAWVLDK	2	678.353	-0.92319	1.0831	0.82274
159	62	62	YBR118W;YPR080W	YBR118W	>YBR118W TEF2 SGDID:S000000322, Chr II from 477665-479041, Verified ORF, Translational elongation factor EF-1 alpha; also encoded by TEF1; functions in the binding reaction of aminoacyl-tRNA (AA-tRNA) to ribosomes;>YPR080W TEF1 SGDID:S000006284, Chr XVI	1	YAWVLDKLKAERE	0.00208899	61.65	_YAWVLDK(ac)LK_	YAWVLDK(1)LK	2	589.334	3.603	1.0346
160	184	184	YBR118W;YPR080W	YBR118W	>YBR118W TEF2 SGDID:S000000322, Chr II from 477665-479041, Verified ORF, Translational elongation factor EF-1 alpha; also encoded by TEF1; functions in the binding reaction of aminoacyl-tRNA (AA-tRNA) to ribosomes;>YPR080W TEF1 SGDID:S000006284, Chr XVI	0.931646	KVGYNPKTVPFVP	1.62899e-17	95.741	_KVGYNPK(ac)TVPFVPISGWNGDNM(ox)IEATTNAPWYK_	K(0.068)VGYNPK(0.932)TVPFVPISGWNGDNMIEATTNAPWYK	4	938.966	0.0078337	0.95564	0.7958
161	253	253	YBR118W;YPR080W	YBR118W	>YBR118W TEF2 SGDID:S000000322, Chr II from 477665-479041, Verified ORF, Translational elongation factor EF-1 alpha; also encoded by TEF1; functions in the binding reaction of aminoacyl-tRNA (AA-tRNA) to ribosomes;>YPR080W TEF1 SGDID:S000006284, Chr XVI	1	PLQDVYKIGGIGT	2.47916e-58	178.77	_PLRLPLQDVYK(ac)IGGIGTVPVGR_	PLRLPLQDVYK(1)IGGIGTVPVGR	4	598.353	-0.7818	0.98953	0.80537
162	159	159	YBR118W;YPR080W	YBR118W	>YBR118W TEF2 SGDID:S000000322, Chr II from 477665-479041, Verified ORF, Translational elongation factor EF-1 alpha; also encoded by TEF1; functions in the binding reaction of aminoacyl-tRNA (AA-tRNA) to ribosomes;>YPR080W TEF1 SGDID:S000006284, Chr XVI	1	NKMDSVKWDESRF	3.5906e-05	82.171	_MDSVK(ac)WDESR_	MDSVK(1)WDESR	2	647.79	-0.23944		0.83989
164	437	437	YBR118W;YPR080W	YBR118W	>YBR118W TEF2 SGDID:S000000322, Chr II from 477665-479041, Verified ORF, Translational elongation factor EF-1 alpha; also encoded by TEF1; functions in the binding reaction of aminoacyl-tRNA (AA-tRNA) to ribosomes;>YPR080W TEF1 SGDID:S000006284, Chr XVI	1	VAVGVIKSVDKTE	2.83701e-43	125.52	_QTVAVGVIK(ac)SVDK_	QTVAVGVIK(1)SVDK	3	462.605	-0.85432	1.0657	0.90162
165	41	41	YBR118W;YPR080W	YBR118W	>YBR118W TEF2 SGDID:S000000322, Chr II from 477665-479041, Verified ORF, Translational elongation factor EF-1 alpha; also encoded by TEF1; functions in the binding reaction of aminoacyl-tRNA (AA-tRNA) to ribosomes;>YPR080W TEF1 SGDID:S000006284, Chr XVI	1	DKRTIEKFEKEAA	0.00271629	72.485	_TIEK(ac)FEK_	TIEK(1)FEK	2	468.755	0.12735		0.86059
166	242	242	YBR118W;YPR080W	YBR118W	>YBR118W TEF2 SGDID:S000000322, Chr II from 477665-479041, Verified ORF, Translational elongation factor EF-1 alpha; also encoded by TEF1; functions in the binding reaction of aminoacyl-tRNA (AA-tRNA) to ribosomes;>YPR080W TEF1 SGDID:S000006284, Chr XVI	1	PSRPTDKPLRLPL	8.4334e-47	164.59	_TLLEAIDAIEQPSRPTDK(ac)PLR_	TLLEAIDAIEQPSRPTDK(1)PLR	3	802.439	0.15682	1.0285	0.87798
167	271	271	YBR118W;YPR080W	YBR118W	>YBR118W TEF2 SGDID:S000000322, Chr II from 477665-479041, Verified ORF, Translational elongation factor EF-1 alpha; also encoded by TEF1; functions in the binding reaction of aminoacyl-tRNA (AA-tRNA) to ribosomes;>YPR080W TEF1 SGDID:S000006284, Chr XVI	1	VETGVIKPGMVVT	7.01307e-35	148.29	_VETGVIK(ac)PGMVVTFAPAGVTTEVK_	VETGVIK(1)PGMVVTFAPAGVTTEVK	2	1236.67	-0.065524	0.81427	0.82753
168	140	140	YBR121C	YBR121C	>YBR121C GRS1 SGDID:S000000325, Chr II from 483361-481358, reverse complement, Verified ORF, Cytoplasmic and mitochondrial glycyl-tRNA synthase that ligates glycine to the cognate anticodon bearing tRNA; transcription termination factor that may interact	1	DANAAAKDDAEKK	5.65451e-05	51.147	_GLVEDANAAAK(ac)DDAEK_	GLVEDANAAAK(1)DDAEK	2	829.897	-0.79956		0.55988
169	415	415	YBR121C	YBR121C	>YBR121C GRS1 SGDID:S000000325, Chr II from 483361-481358, reverse complement, Verified ORF, Cytoplasmic and mitochondrial glycyl-tRNA synthase that ligates glycine to the cognate anticodon bearing tRNA; transcription termination factor that may interact	1	KLVVRQKLDNPIE	9.11999e-10	72.089	_QK(ac)LDNPIEVTK_	QK(1)LDNPIEVTK	2	663.867	0.50362	0.91593
170	298	298	YBR126C	YBR126C	>YBR126C TPS1 SGDID:S000000330, Chr II from 490386-488899, reverse complement, Verified ORF, Synthase subunit of trehalose-6-phosphate synthase/phosphatase complex, which synthesizes the storage carbohydrate trehalose; also found in a monomeric form; expr	1	DRLDYIKGVPQKL	0.00164529	40.187	_LDYIK(ac)GVPQK_	LDYIK(1)GVPQK	2	601.843	-0.43915	0.99617	0.78575
172	150	150	YBR149W	YBR149W	>YBR149W ARA1 SGDID:S000000353, Chr II from 539981-541015, Verified ORF, NADP+ dependent arabinose dehydrogenase, involved in carbohydrate metabolism; purified as homodimer; naturally occurs with a N-terminus degradation product	1	GISGLVKTPVDDS	1.34356e-11	103.79	_GISGLVK(ac)TPVDDSGK_	GISGLVK(1)TPVDDSGK	2	757.907	0.085039	0.92927	0.74015
173	230	230	YBR151W	YBR151W	>YBR151W APD1 SGDID:S000000355, Chr II from 545022-545972, Verified ORF, Protein of unknown function, required for normal localization of actin patches and for normal tolerance of sodium ions and hydrogen peroxide; localizes to both cytoplasm and nucleus	1	KKVFDSKLQEHGL	2.24241e-06	80.469	_VFDSK(ac)LQEHGLYR_	VFDSK(1)LQEHGLYR	3	545.283	-0.68096	1.0459	0.86786
174	627;627	627	YBR169C;YPL106C	YPL106C	>YBR169C SSE2 SGDID:S000000373, Chr II from 575991-573910, reverse complement, Verified ORF, Member of the heat shock protein 70 (HSP70) family; may be involved in protein folding; localized to the cytoplasm; highly homologous to the heat shock protein Ss	1	KAKYIAKYEELAS	5.21316e-33	149.35	_YIAK(ac)YEELASLGNIIR_	YIAK(1)YEELASLGNIIR	2	948.017	-0.1359	1.0817	0.81123
175	214	214	YBR181C;YPL090C	YBR181C	>YBR181C RPS6B SGDID:S000000385, Chr II from 592769-592764,592411-591707, reverse complement, Verified ORF, Protein component of the small (40S) ribosomal subunit; identical to Rps6Ap and has similarity to rat S6 ribosomal protein;>YPL090C RPS6A SGDID:S0	1	YAQLLAKRLSERK	2.77837e-20	134.75	_EAAAEYAQLLAK(ac)R_	EAAAEYAQLLAK(1)R	2	738.396	-0.34758	1.0913	0.87882
176	149	149	YBR181C;YPL090C	YBR181C	>YBR181C RPS6B SGDID:S000000385, Chr II from 592769-592764,592411-591707, reverse complement, Verified ORF, Protein component of the small (40S) ribosomal subunit; identical to Rps6Ap and has similarity to rat S6 ribosomal protein;>YPL090C RPS6A SGDID:S0	1	KFFGLSKEDDVRD	1.2389e-12	102.4	_FFGLSK(ac)EDDVRDFVIR_	FFGLSK(1)EDDVRDFVIR	3	662.342	0.095495	0.97782	0.92016
177	74	74	YBR181C;YPL090C	YBR181C	>YBR181C RPS6B SGDID:S000000385, Chr II from 592769-592764,592411-591707, reverse complement, Verified ORF, Protein component of the small (40S) ribosomal subunit; identical to Rps6Ap and has similarity to rat S6 ribosomal protein;>YPL090C RPS6A SGDID:S0	1	LLPTRIKLLLTKN	0.00277735	69.954	_IK(ac)LLLTK_	IK(1)LLLTK	2	435.805	0.7096	0.79082	0.66912
178	79	79	YBR181C;YPL090C	YBR181C	>YBR181C RPS6B SGDID:S000000385, Chr II from 592769-592764,592411-591707, reverse complement, Verified ORF, Protein component of the small (40S) ribosomal subunit; identical to Rps6Ap and has similarity to rat S6 ribosomal protein;>YPL090C RPS6A SGDID:S0	1	IKLLLTKNVSCYR	4.62755e-36	164.13	_LLLTK(ac)NVSCYRPR_	LLLTK(1)NVSCYRPR	3	554.643	0.27868		0.79537
179	143	143	YBR181C;YPL090C	YBR181C	>YBR181C RPS6B SGDID:S000000385, Chr II from 592769-592764,592411-591707, reverse complement, Verified ORF, Protein component of the small (40S) ribosomal subunit; identical to Rps6Ap and has similarity to rat S6 ribosomal protein;>YPL090C RPS6A SGDID:S0	1	RANNIRKFFGLSK	8.242e-06	76.073	_K(ac)FFGLSK_	K(1)FFGLSK	2	434.75	-0.20831	0.64655	0.79082
180	14	14	YBR181C;YPL090C	YBR181C	>YBR181C RPS6B SGDID:S000000385, Chr II from 592769-592764,592411-591707, reverse complement, Verified ORF, Protein component of the small (40S) ribosomal subunit; identical to Rps6Ap and has similarity to rat S6 ribosomal protein;>YPL090C RPS6A SGDID:S0	1	PVNGSQKTFEIDD	2.1709e-15	123.53	_LNISYPVNGSQK(ac)TFEIDDEHRIR_	LNISYPVNGSQK(1)TFEIDDEHRIR	4	694.103	0.091586		0.80431
181	46	46	YBR181C;YPL090C	YBR181C	>YBR181C RPS6B SGDID:S000000385, Chr II from 592769-592764,592411-591707, reverse complement, Verified ORF, Protein component of the small (40S) ribosomal subunit; identical to Rps6Ap and has similarity to rat S6 ribosomal protein;>YPL090C RPS6A SGDID:S0	1	AVGDEFKGYVFKI	1.50623e-07	80.156	_RIGQEVDGEAVGDEFK(ac)GYVFK_	RIGQEVDGEAVGDEFK(1)GYVFK	3	795.729	-0.64251		0.75835
182	51	51	YPL081W;YBR189W	YPL081W	>YPL081W RPS9A SGDID:S000006002, Chr XVI from 404947-404953,405455-406041, Verified ORF, Protein component of the small (40S) ribosomal subunit; nearly identical to Rps9Bp and has similarity to E. coli S4 and rat S9 ribosomal proteins;>YBR189W RPS9B SGDI	1	ISFQLSKIRRAAR	0.00243012	51.092	_ISFQLSK(ac)IR_	ISFQLSK(1)IR	2	567.337	0.17402		0.89483
183	92	92	YPL081W;YBR189W	YPL081W	>YPL081W RPS9A SGDID:S000006002, Chr XVI from 404947-404953,405455-406041, Verified ORF, Protein component of the small (40S) ribosomal subunit; nearly identical to Rps9Bp and has similarity to E. coli S4 and rat S9 ribosomal proteins;>YBR189W RPS9B SGDI	1	LSEDKKKLDYVLA	0.000234706	58.743	_K(ac)LDYVLALK_	K(1)LDYVLALK	2	552.837	0.029362	1.0908	0.92881
184	154	154	YPL081W;YBR189W	YPL081W	>YPL081W RPS9A SGDID:S000006002, Chr XVI from 404947-404953,405455-406041, Verified ORF, Protein component of the small (40S) ribosomal subunit; nearly identical to Rps9Bp and has similarity to E. coli S4 and rat S9 ribosomal proteins;>YBR189W RPS9B SGDI	1	VRLDSEKHIDFAP	2.17179e-59	178.03	_LDSEK(ac)HIDFAPTSPFGGARPGR_	LDSEK(1)HIDFAPTSPFGGARPGR	3	799.736	0.053952	1.0257	0.84211
185	60	60	YBR191W;YPL079W	YBR191W	>YBR191W RPL21A SGDID:S000000395, Chr II from 606265-606275,606664-607135, Verified ORF, Protein component of the large (60S) ribosomal subunit, nearly identical to Rpl21Bp and has similarity to rat L21 ribosomal protein;>YPL079W RPL21B SGDID:S000006000,	1	HKFYQGKTGVVYN	0.000148961	56.599	_FYQGK(ac)TGVVYNVTK_	FYQGK(1)TGVVYNVTK	2	823.433	-0.044789	1.0156	0.90886
186	95	95	YBR196C	YBR196C	>YBR196C PGI1 SGDID:S000000400, Chr II from 613895-612231, reverse complement, Verified ORF, Glycolytic enzyme phosphoglucose isomerase, catalyzes the interconversion of glucose-6-phosphate and fructose-6-phosphate; required for cell cycle progression and	1	LRDAMFKGEHINS	5.31666e-05	56.514	_DAMFK(ac)GEHINSTEDR_	DAMFK(1)GEHINSTEDR	3	597.937	-0.017463		0.91179
187	20	20	YBR196C	YBR196C	>YBR196C PGI1 SGDID:S000000400, Chr II from 613895-612231, reverse complement, Verified ORF, Glycolytic enzyme phosphoglucose isomerase, catalyzes the interconversion of glucose-6-phosphate and fructose-6-phosphate; required for cell cycle progression and	1	ELPAWSKLQKIYE	1.05825e-06	85.672	_LATELPAWSK(ac)LQK_	LATELPAWSK(1)LQK	3	509.624	0.012812	1.0596	0.80428
188	240	240	YBR196C	YBR196C	>YBR196C PGI1 SGDID:S000000400, Chr II from 613895-612231, reverse complement, Verified ORF, Glycolytic enzyme phosphoglucose isomerase, catalyzes the interconversion of glucose-6-phosphate and fructose-6-phosphate; required for cell cycle progression and	1	KNWFLSKTGNDPS	4.05368e-05	53.403	_NWFLSK(ac)TGNDPSHIAK_	NWFLSK(1)TGNDPSHIAK	3	619.648	-0.97035	0.84793	0.78097
189	59	59	YBR196C	YBR196C	>YBR196C PGI1 SGDID:S000000400, Chr II from 613895-612231, reverse complement, Verified ORF, Glycolytic enzyme phosphoglucose isomerase, catalyzes the interconversion of glucose-6-phosphate and fructose-6-phosphate; required for cell cycle progression and	1	TNYDGSKILFDYS	2.50333e-05	55.589	_TFTNYDGSK(ac)ILFDYSK_	TFTNYDGSK(1)ILFDYSK	2	970.967	-1.4608	0.93133	0.8605
190	35	35	YBR196C	YBR196C	>YBR196C PGI1 SGDID:S000000400, Chr II from 613895-612231, reverse complement, Verified ORF, Glycolytic enzyme phosphoglucose isomerase, catalyzes the interconversion of glucose-6-phosphate and fructose-6-phosphate; required for cell cycle progression and	1	GKTLSVKQEFQKD	0.000365182	63.624	_TLSVK(ac)QEFQK_	TLSVK(1)QEFQK	2	625.343	-0.55349	0.6331	0.73156
191	103	103	YBR198C	YBR198C	>YBR198C TAF5 SGDID:S000000402, Chr II from 618518-616122, reverse complement, Verified ORF, Subunit (90 kDa) of TFIID and SAGA complexes, involved in RNA polymerase II transcription initiation and in chromatin modification	1	ANTKTGKFPEQSS	9.18006e-13	97.235	_TGK(ac)FPEQSSIPPNPGK_	TGK(1)FPEQSSIPPNPGK	2	863.444	0.12586	0.84386	0.92471
194	280	280	YBR215W	YBR215W	>YBR215W HPC2 SGDID:S000000419, Chr II from 653351-653363,653448-655312, Verified ORF, Subunit of the HIR complex, a nucleosome assembly complex involved in regulation of histone gene transcription; mutants display synthetic defects with subunits of FACT,	1	TAQSLGKFNKSTN	0.00250249	37.4	_TSSPVNLDVESTAQSLGK(ac)FNK_	TSSPVNLDVESTAQSLGK(1)FNK	3	755.385	0.13453		1.0271
195	357	357	YBR221C	YBR221C	>YBR221C PDB1 SGDID:S000000425, Chr II from 666248-665148, reverse complement, Verified ORF, E1 beta subunit of the pyruvate dehydrogenase (PDH) complex, which is an evolutionarily-conserved multi-protein complex found in mitochondria	1	DTPTIVKAVKEVL	1.45327e-07	73.464	_ELEDFAFPDTPTIVK(ac)AVK_	ELEDFAFPDTPTIVK(1)AVK	2	1031.54	0.53263	1.3993
196	264	264	YBR221C	YBR221C	>YBR221C PDB1 SGDID:S000000425, Chr II from 666248-665148, reverse complement, Verified ORF, E1 beta subunit of the pyruvate dehydrogenase (PDH) complex, which is an evolutionarily-conserved multi-protein complex found in mitochondria	1	AEILQKKYGVSAE	1.82879e-09	125.54	_K(ac)YGVSAEVINLR_	K(1)YGVSAEVINLR	2	695.888	0.091183	1.1211
197	287	287	YBR221C	YBR221C	>YBR221C PDB1 SGDID:S000000425, Chr II from 666248-665148, reverse complement, Verified ORF, E1 beta subunit of the pyruvate dehydrogenase (PDH) complex, which is an evolutionarily-conserved multi-protein complex found in mitochondria	1	DTEAIIKTVKKTN	4.96083e-11	99.451	_SIRPLDTEAIIK(ac)TVK_	SIRPLDTEAIIK(1)TVK	3	576.008	-0.19978	1.2584
198	77	77	YBR221C	YBR221C	>YBR221C PDB1 SGDID:S000000425, Chr II from 666248-665148, reverse complement, Verified ORF, E1 beta subunit of the pyruvate dehydrogenase (PDH) complex, which is an evolutionarily-conserved multi-protein complex found in mitochondria	1	GAYKVSKGLLDRF	0.00237498	54.416	_VSK(ac)GLLDR_	VSK(1)GLLDR	2	465.274	0.40405	1.0501
199	125;124	125	YBR244W;YIR037W	YBR244W	>YBR244W GPX2 SGDID:S000000448, Chr II from 707523-708011, Verified ORF, Phospholipid hydroperoxide glutathione peroxidase induced by glucose starvation that protects cells from phospholipid hydroperoxides and nonphospholipid peroxides during oxidative st	1	LGFKGIKWNFEKF;LGLRGIKWNFEKF	0.000518554	67.563	_GIK(ac)WNFEK_	GIK(1)WNFEK	2	532.282	1.2197	1.215	0.85615
200	1105	1105	YBR245C	YBR245C	>YBR245C ISW1 SGDID:S000000449, Chr II from 711534-708145, reverse complement, Verified ORF, Member of the imitation-switch (ISWI) class of ATP-dependent chromatin remodeling complexes; ATPase that forms a complex with Ioc2p and Ioc4p to regulate transcri	0.999954	VESKKAKIEDTSN	5.31328e-05	56.298	_AK(ac)IEDTSNVGTEQLVAEKIPENETTH_	AK(1)IEDTSNVGTEQLVAEKIPENETTH	3	965.812	-0.78696		1.1012
201	1121	1121	YBR245C	YBR245C	>YBR245C ISW1 SGDID:S000000449, Chr II from 711534-708145, reverse complement, Verified ORF, Member of the imitation-switch (ISWI) class of ATP-dependent chromatin remodeling complexes; ATPase that forms a complex with Ioc2p and Ioc4p to regulate transcri	1	EQLVAEKIPENET	4.54686e-87	200.23	_IEDTSNVGTEQLVAEK(ac)IPENETTH_	IEDTSNVGTEQLVAEK(1)IPENETTH	4	674.828	0.28769	0.9669	0.94566
203	972	972	YBR245C	YBR245C	>YBR245C ISW1 SGDID:S000000449, Chr II from 711534-708145, reverse complement, Verified ORF, Member of the imitation-switch (ISWI) class of ATP-dependent chromatin remodeling complexes; ATPase that forms a complex with Ioc2p and Ioc4p to regulate transcri	1	RKLSEYKNPFFDL	2.55599e-08	93.348	_LSEYK(ac)NPFFDLK_	LSEYK(1)NPFFDLK	2	771.896	0.027648	0.93232	0.91531
204	287	287	YBR249C	YBR249C	>YBR249C ARO4 SGDID:S000000453, Chr II from 717989-716877, reverse complement, Verified ORF, 3-deoxy-D-arabino-heptulosonate-7-phosphate (DAHP) synthase, catalyzes the first step in aromatic amino acid biosynthesis and is feedback-inhibited by tyrosine or	1	SHGNSNKDFRNQP	0.000321201	47.564	_AQLPAGSNGLM(ox)IDYSHGNSNK(ac)DFR_	AQLPAGSNGLMIDYSHGNSNK(1)DFR	3	884.082	0.20793		0.7487
205	120	120	YBR249C	YBR249C	>YBR249C ARO4 SGDID:S000000453, Chr II from 717989-716877, reverse complement, Verified ORF, 3-deoxy-D-arabino-heptulosonate-7-phosphate (DAHP) synthase, catalyzes the first step in aromatic amino acid biosynthesis and is feedback-inhibited by tyrosine or	1	RTTVGWKGLINDP	1.16359e-17	110.38	_TTVGWK(ac)GLINDPDVNNTFNINK_	TTVGWK(1)GLINDPDVNNTFNINK	2	1251.63	-1.3252	0.95798	0.89591
206	443	443	YBR263W	YBR263W	>YBR263W SHM1 SGDID:S000000467, Chr II from 736259-737731, Verified ORF, Mitochondrial serine hydroxymethyltransferase, converts serine to glycine plus 5,10 methylenetetrahydrofolate; involved in generating precursors for purine, pyrimidine, amino acid, a	1	KLAENLKTLEPTT	4.64436e-07	88.282	_LAENLK(ac)TLEPTTK_	LAENLK(1)TLEPTTK	2	750.419	-0.36583	1.4809
207	450	450	YBR263W	YBR263W	>YBR263W SHM1 SGDID:S000000467, Chr II from 736259-737731, Verified ORF, Mitochondrial serine hydroxymethyltransferase, converts serine to glycine plus 5,10 methylenetetrahydrofolate; involved in generating precursors for purine, pyrimidine, amino acid, a	1	TLEPTTKLDARSR	4.05842e-05	73.848	_TLEPTTK(ac)LDAR_	TLEPTTK(1)LDAR	2	643.851	-0.021588	1.0872	0.076157
209	400	400	YBR263W	YBR263W	>YBR263W SHM1 SGDID:S000000467, Chr II from 736259-737731, Verified ORF, Mitochondrial serine hydroxymethyltransferase, converts serine to glycine plus 5,10 methylenetetrahydrofolate; involved in generating precursors for purine, pyrimidine, amino acid, a	1	NTIPGDKSALFPS	2.49658e-13	103.61	_NTIPGDK(ac)SALFPSGLR_	NTIPGDK(1)SALFPSGLR	3	572.309	-0.16549	1.2548
210	352	352	YBR279W	YBR279W	>YBR279W PAF1 SGDID:S000000483, Chr II from 761253-762590, Verified ORF, Component of the Paf1p complex that binds to and modulates the activity of RNA polymerases I and II; required for expression of a subset of genes, including cell cycle-regulated gene	1	RDKLRMKFDPINF	1.06897e-25	121.86	_M(ox)K(ac)FDPINFATVDEEDDEDEEQPEDVKK_	MK(1)FDPINFATVDEEDDEDEEQPEDVKK	3	1090.81	-0.40634	0.91992	0.77676
211	114	114	YBR279W	YBR279W	>YBR279W PAF1 SGDID:S000000483, Chr II from 761253-762590, Verified ORF, Component of the Paf1p complex that binds to and modulates the activity of RNA polymerases I and II; required for expression of a subset of genes, including cell cycle-regulated gene	1	TKTDISKVTFLRR	0.000769881	57.019	_TDISK(ac)VTFLR_	TDISK(1)VTFLR	2	611.346	-0.73883	0.93339	0.77427
212	350	350	YBR289W	YBR289W	>YBR289W SNF5 SGDID:S000000493, Chr II from 779663-782380, Verified ORF, Subunit of the SWI/SNF chromatin remodeling complex involved in transcriptional regulation; functions interdependently in transcriptional activation with Snf2p and Snf6p	1	QRDKINKYSLIRE	0.000746351	60.828	_INK(ac)YSLIR_	INK(1)YSLIR	2	524.811	-0.22373		0.79454
213	401	401	YBR289W	YBR289W	>YBR289W SNF5 SGDID:S000000493, Chr II from 779663-782380, Verified ORF, Subunit of the SWI/SNF chromatin remodeling complex involved in transcriptional regulation; functions interdependently in transcriptional activation with Snf2p and Snf6p	1	ITSTSQKIPSASI	2.76273e-17	95.878	_SITSTSQK(ac)IPSASIWGNGYSGYGNGITNTTTR_	SITSTSQK(1)IPSASIWGNGYSGYGNGITNTTTR	3	1121.21	0.87944	0.80534	0.7485
214	193	193	YCL010C	YCL010C	>YCL010C SGF29 SGDID:S000000516, Chr III from 104350-103571, reverse complement, Verified ORF, Probable subunit of SAGA histone acetyltransferase complex	1	PPGFPTKNYPPGT	2.29817e-06	69.148	_ELLLIPPGFPTK(ac)NYPPGTK_	ELLLIPPGFPTK(1)NYPPGTK	3	708.73	0.4763		0.95225
215	174	174	YCL010C	YCL010C	>YCL010C SGF29 SGDID:S000000516, Chr III from 104350-103571, reverse complement, Verified ORF, Probable subunit of SAGA histone acetyltransferase complex	1	ELGNSGKVYKCNR	2.46801e-06	69.737	_FEVRDPEPDELGNSGK(ac)VYK_	FEVRDPEPDELGNSGK(1)VYK	3	741.031	-0.34063	0.94089
216	220	220	YCL010C	YCL010C	>YCL010C SGF29 SGDID:S000000516, Chr III from 104350-103571, reverse complement, Verified ORF, Probable subunit of SAGA histone acetyltransferase complex	1	AIVIGTKRDGTCR	0.00890826	58.461	_YPETTTFYPAIVIGTK(ac)R_	YPETTTFYPAIVIGTK(1)R	3	667.023	0.022359
217	1767;1767;1752;1752;1752;1752;1752;1753	1752	YCL019W;YDR034C-D;YFL002W-A;YGR161W-B;YLR410W-B;YBL100W-B;YDR210W-B;YOR343W-B;YOR192C-B;YER138C;YML039W;YOL103W-B;YAR009C;YJR029W;YGR027W-B;YLR157C-B;YPL257W-B;YMR045C;YBL005W-B;YNL284C-B;YPR137C-B;YGR038C-B;YPR158W-B;YML045W;YHR214C-B;YDR316W-B	YER138C	>YCL019W YCL019W SGDID:S000000524, Chr III from 85102-86391,86393-90415, transposable_element_gene, Retrotransposon TYA Gag and TYB Pol genes; transcribed/translated as one unit; polyprotein is processed to make a nucleocapsid-like protein (Gag), reverse	1	FKLLTNKWIH___	0.00439164	48.561	_LLTNK(ac)WIH_	LLTNK(1)WIH	2	533.806	-0.15251	0.94266	0.88499
218	79	79	YCL037C	YCL037C	>YCL037C SRO9 SGDID:S000000542, Chr III from 58678-57374, reverse complement, Verified ORF, Cytoplasmic RNA-binding protein that associates with translating ribosomes; involved in heme regulation of Hap1p as a component of the HMC complex, also involved i	1	KSSTATKWVPIKA	3.43862e-08	102.4	_SSTATK(ac)WVPIK_	SSTATK(1)WVPIK	3	420.571	0.36132	0.9057	0.96668
219	269	269	YCL039W	YCL039W	>YCL039W GID7 SGDID:S000000544, Chr III from 52645-54882, Verified ORF, Protein of unknown function, involved in proteasome-dependent catabolite inactivation of fructose-1,6-bisphosphatase; contains six WD40 repeats; computational analysis suggests that G	1	RLLHLLKQAIKYQ	0.000321095	65.347	_LLHLLK(ac)QAIK_	LLHLLK(1)QAIK	3	406.936	-1.7102		0.68326
220	354	354	YCL043C	YCL043C	>YCL043C PDI1 SGDID:S000000548, Chr III from 50221-48653, reverse complement, Verified ORF, Protein disulfide isomerase, multifunctional protein resident in the endoplasmic reticulum lumen, essential for the formation of disulfide bonds in secretory and c	1	AIESLVKDFLKGD	0.00242948	43.544	_AIESLVK(ac)DFLK_	AIESLVK(1)DFLK	2	652.877	2.4227	0.83147
221	54	54	YCL050C	YCL050C	>YCL050C APA1 SGDID:S000000555, Chr III from 38801-37836, reverse complement, Verified ORF, Diadenosine 5',5''-P1,P4-tetraphosphate phosphorylase I (AP4A phosphorylase), involved in catabolism of bis(5'-nucleosidyl) tetraphosphates; has similarity to Apa2	1	MPSLIEKPERGQT	0.0030561	31.753	_TSM(ox)PYLISHM(ox)PSLIEK(ac)PER_	TSMPYLISHMPSLIEK(1)PER	3	768.385	-0.059176		0.85185
222	116	116	YCL061C	YCL061C	>YCL061C MRC1 SGDID:S000000566, Chr III from 22106-18816, reverse complement, Verified ORF, S-phase checkpoint protein required for DNA replication; interacts with and stabilizes Pol2p at stalled replication forks during stress, where it forms a pausing c	1	DNSYSEKNVSSSF	6.16898e-09	98.035	_DNSYSEK(ac)NVSSSFTQTQR_	DNSYSEK(1)NVSSSFTQTQR	2	1060.48	-0.30004	0.77375	0.59546
223	190	190	YCR012W	YCR012W	>YCR012W PGK1 SGDID:S000000605, Chr III from 137744-138994, Verified ORF, 3-phosphoglycerate kinase, catalyzes transfer of high-energy phosphoryl groups from the acyl phosphate of 1,3-bisphosphoglycerate to ADP to produce ATP; key enzyme in glycolysis and	1	AGFLLEKELKYFG	1.16364e-07	93.839	_AAGFLLEK(ac)ELK_	AAGFLLEK(1)ELK	3	420.911	-0.39465	0.9491	0.80247
224	193	193	YCR012W	YCR012W	>YCR012W PGK1 SGDID:S000000605, Chr III from 137744-138994, Verified ORF, 3-phosphoglycerate kinase, catalyzes transfer of high-energy phosphoryl groups from the acyl phosphate of 1,3-bisphosphoglycerate to ADP to produce ATP; key enzyme in glycolysis and	1	LLEKELKYFGKAL	0.00958047	43.027	_ELK(ac)YFGK_	ELK(1)YFGK	2	463.753	0.56878		0.87728
225	266	266	YCR012W	YCR012W	>YCR012W PGK1 SGDID:S000000605, Chr III from 137744-138994, Verified ORF, 3-phosphoglycerate kinase, catalyzes transfer of high-energy phosphoryl groups from the acyl phosphate of 1,3-bisphosphoglycerate to ADP to produce ATP; key enzyme in glycolysis and	1	GAEIVPKLMEKAK	0.000246783	62.298	_AGAEIVPK(ac)LMEK_	AGAEIVPK(1)LMEK	2	664.368	-0.065448	0.74323	0.89384
226	359	359	YCR012W	YCR012W	>YCR012W PGK1 SGDID:S000000605, Chr III from 137744-138994, Verified ORF, 3-phosphoglycerate kinase, catalyzes transfer of high-energy phosphoryl groups from the acyl phosphate of 1,3-bisphosphoglycerate to ADP to produce ATP; key enzyme in glycolysis and	1	LLDEVVKSSAAGN	0.00266922	32.33	_ALLDEVVK(ac)SSAAGNTVIIGGGDTATVAK_	ALLDEVVK(1)SSAAGNTVIIGGGDTATVAK	3	900.487	0.64613		0.80126
227	379	379	YCR012W	YCR012W	>YCR012W PGK1 SGDID:S000000605, Chr III from 137744-138994, Verified ORF, 3-phosphoglycerate kinase, catalyzes transfer of high-energy phosphoryl groups from the acyl phosphate of 1,3-bisphosphoglycerate to ADP to produce ATP; key enzyme in glycolysis and	1	DTATVAKKYGVTD	0.000496851	49.089	_SSAAGNTVIIGGGDTATVAK(ac)K_	SSAAGNTVIIGGGDTATVAK(1)K	3	654.016	0.54338		0.80489
228	197	197	YCR012W	YCR012W	>YCR012W PGK1 SGDID:S000000605, Chr III from 137744-138994, Verified ORF, 3-phosphoglycerate kinase, catalyzes transfer of high-energy phosphoryl groups from the acyl phosphate of 1,3-bisphosphoglycerate to ADP to produce ATP; key enzyme in glycolysis and	1	ELKYFGKALENPT	4.14909e-05	67.43	_YFGK(ac)ALENPTRPFLAILGGAK_	YFGK(1)ALENPTRPFLAILGGAK	2	1153.14	-1.3989		0.82832
229	415	415	YCR012W	YCR012W	>YCR012W PGK1 SGDID:S000000605, Chr III from 137744-138994, Verified ORF, 3-phosphoglycerate kinase, catalyzes transfer of high-energy phosphoryl groups from the acyl phosphate of 1,3-bisphosphoglycerate to ADP to produce ATP; key enzyme in glycolysis and	1	VAFLSEKK_____	1.13062e-08	100.19	_ELPGVAFLSEK(ac)K_	ELPGVAFLSEK(1)K	3	453.922	-0.20011	0.89265	0.95923
230	351	351	YCR012W	YCR012W	>YCR012W PGK1 SGDID:S000000605, Chr III from 137744-138994, Verified ORF, 3-phosphoglycerate kinase, catalyzes transfer of high-energy phosphoryl groups from the acyl phosphate of 1,3-bisphosphoglycerate to ADP to produce ATP; key enzyme in glycolysis and	1	KFAAGTKALLDEV	2.64269e-16	121.18	_FAAGTK(ac)ALLDEVVK_	FAAGTK(1)ALLDEVVK	3	501.952	0.34672	1.0024	0.8854
231	404	404	YCR012W	YCR012W	>YCR012W PGK1 SGDID:S000000605, Chr III from 137744-138994, Verified ORF, 3-phosphoglycerate kinase, catalyzes transfer of high-energy phosphoryl groups from the acyl phosphate of 1,3-bisphosphoglycerate to ADP to produce ATP; key enzyme in glycolysis and	1	LELLEGKELPGVA	6.28883e-61	184	_ISHVSTGGGASLELLEGK(ac)ELPGVAFLSEK_	ISHVSTGGGASLELLEGK(1)ELPGVAFLSEK	4	742.647	0.33005	0.84388	0.6821
232	48	48	YCR012W	YCR012W	>YCR012W PGK1 SGDID:S000000605, Chr III from 137744-138994, Verified ORF, 3-phosphoglycerate kinase, catalyzes transfer of high-energy phosphoryl groups from the acyl phosphate of 1,3-bisphosphoglycerate to ADP to produce ATP; key enzyme in glycolysis and	1	AALPTIKYVLEHH	6.45255e-33	140.84	_IVAALPTIK(ac)YVLEHHPR_	IVAALPTIK(1)YVLEHHPR	3	667.054	0.039293		0.88317
233	258	258	YCR012W	YCR012W	>YCR012W PGK1 SGDID:S000000605, Chr III from 137744-138994, Verified ORF, 3-phosphoglycerate kinase, catalyzes transfer of high-energy phosphoryl groups from the acyl phosphate of 1,3-bisphosphoglycerate to ADP to produce ATP; key enzyme in glycolysis and	1	GDSIFDKAGAEIV	1.59669e-88	211.75	_VLENTEIGDSIFDK(ac)AGAEIVPK_	VLENTEIGDSIFDK(1)AGAEIVPK	2	1194.12	0.76071	0.96373	0.84593
234	15	15	YCR012W	YCR012W	>YCR012W PGK1 SGDID:S000000605, Chr III from 137744-138994, Verified ORF, 3-phosphoglycerate kinase, catalyzes transfer of high-energy phosphoryl groups from the acyl phosphate of 1,3-bisphosphoglycerate to ADP to produce ATP; key enzyme in glycolysis and	1	VQDLDLKDKRVFI	4.04148e-34	163.93	_LSVQDLDLK(ac)DK_	LSVQDLDLK(1)DK	3	439.242	0.10985	1.0554	0.84357
235	74	74	YCR012W	YCR012W	>YCR012W PGK1 SGDID:S000000605, Chr III from 137744-138994, Verified ORF, 3-phosphoglycerate kinase, catalyzes transfer of high-energy phosphoryl groups from the acyl phosphate of 1,3-bisphosphoglycerate to ADP to produce ATP; key enzyme in glycolysis and	1	NGERNEKYSLAPV	7.54329e-09	105.2	_NEK(ac)YSLAPVAK_	NEK(1)YSLAPVAK	3	421.231	0.28038	0.92336	0.8678
236	82	82	YCR012W	YCR012W	>YCR012W PGK1 SGDID:S000000605, Chr III from 137744-138994, Verified ORF, 3-phosphoglycerate kinase, catalyzes transfer of high-energy phosphoryl groups from the acyl phosphate of 1,3-bisphosphoglycerate to ADP to produce ATP; key enzyme in glycolysis and	1	SLAPVAKELQSLL	3.45184e-54	179.14	_YSLAPVAK(ac)ELQSLLGK_	YSLAPVAK(1)ELQSLLGK	3	587.005	-0.30925	0.98676	0.90819
237	302	302	YCR012W	YCR012W	>YCR012W PGK1 SGDID:S000000605, Chr III from 137744-138994, Verified ORF, 3-phosphoglycerate kinase, catalyzes transfer of high-energy phosphoryl groups from the acyl phosphate of 1,3-bisphosphoglycerate to ADP to produce ATP; key enzyme in glycolysis and	1	TKTVTDKEGIPAG	8.21475e-18	113.7	_TVTDK(ac)EGIPAGWQGLDNGPESR_	TVTDK(1)EGIPAGWQGLDNGPESR	3	790.384	-2.194	0.96445	1.0211
238	32	32	YCR012W	YCR012W	>YCR012W PGK1 SGDID:S000000605, Chr III from 137744-138994, Verified ORF, 3-phosphoglycerate kinase, catalyzes transfer of high-energy phosphoryl groups from the acyl phosphate of 1,3-bisphosphoglycerate to ADP to produce ATP; key enzyme in glycolysis and	1	NVPLDGKKITSNQ	0.0019651	46.378	_VDFNVPLDGK(ac)K_	VDFNVPLDGK(1)K	3	425.231	0.50084	1.1339	0.89807
239	115	115	YCR016W	YCR016W	>YCR016W YCR016W SGDID:S000000609, Chr III from 143632-144504, Uncharacterized ORF, Putative protein of unknown function; green fluorescent protein (GFP)-fusion protein localizes to the nucleolus and nucleus; predicted to be involved in ribosome biogenesi	1	RTKSESKFPTGIL	0.00630534	30.536	_SESK(ac)FPTGILELESVK_	SESK(1)FPTGILELESVK	2	903.48	0.16742		0.79907
240	111	111	YCR028C-A	YCR028C-A	>YCR028C-A RIM1 SGDID:S000007222, Chr III from 173436-173195,173111-172946, reverse complement, Verified ORF, Single-stranded DNA-binding protein essential for mitochondrial genome maintenance; involved in mitochondrial DNA replication	1	TLSLVQKDINLLK	0.000100928	54.501	_GTTLSLVQK(ac)DINLLK_	GTTLSLVQK(1)DINLLK	2	842.996	-0.18259	1.138	0.11482
241	45	45	YCR028C-A	YCR028C-A	>YCR028C-A RIM1 SGDID:S000007222, Chr III from 173436-173195,173111-172946, reverse complement, Verified ORF, Single-stranded DNA-binding protein essential for mitochondrial genome maintenance; involved in mitochondrial DNA replication	1	NNNRYLKYSIASQ	1.55527e-09	111.63	_YLK(ac)YSIASQPR_	YLK(1)YSIASQPR	2	684.37	0.056063	0.97497
242	1626	1626	YCR032W	YCR032W	>YCR032W BPH1 SGDID:S000000628, Chr III from 179516-186019, Verified ORF, PProtein homologous to human Chediak-Higashi syndrome and murine Beige proteins, which are implicated in disease syndromes due to defective lysosomal trafficking; mutant phenotype a	1	AQSEKRKLQFIER	0.00602509	49.813	_K(ac)LQFIER_	K(1)LQFIER	2	488.285	0.70994		1.2709
243	1022	1022	YCR033W	YCR033W	>YCR033W SNT1 SGDID:S000000629, Chr III from 186485-190165, Verified ORF, Subunit of the Set3C deacetylase complex that interacts directly with the Set3C subunit, Sif2p; putative DNA-binding protein	1	HRDTFSKISAPLT	4.47721e-08	73.208	_DTFSK(ac)ISAPLTTLPPPR_	DTFSK(1)ISAPLTTLPPPR	3	628.347	0.69957	1.4515	1.0004
244	917	917	YCR033W	YCR033W	>YCR033W SNT1 SGDID:S000000629, Chr III from 186485-190165, Verified ORF, Subunit of the Set3C deacetylase complex that interacts directly with the Set3C subunit, Sif2p; putative DNA-binding protein	1	WSLISEKLGTKST	0.00382635	35.64	_EFGSQWSLISEK(ac)LGTK_	EFGSQWSLISEK(1)LGTK	2	926.478	-2.0978	0.92892	0.93328
245	534	534	YCR033W	YCR033W	>YCR033W SNT1 SGDID:S000000629, Chr III from 186485-190165, Verified ORF, Subunit of the Set3C deacetylase complex that interacts directly with the Set3C subunit, Sif2p; putative DNA-binding protein	1	LKKINLKHDYFDL	0.00669465	39.267	_INLK(ac)HDYFDLQK_	INLK(1)HDYFDLQK	3	525.944	0.11445		0.56512
246	837	837	YCR033W	YCR033W	>YCR033W SNT1 SGDID:S000000629, Chr III from 186485-190165, Verified ORF, Subunit of the Set3C deacetylase complex that interacts directly with the Set3C subunit, Sif2p; putative DNA-binding protein	1	VGEESNKSSVIET	1.85047e-06	51.963	_RAHDEVGEESNK(ac)SSVIETNNGVQIM(ox)DPK_	RAHDEVGEESNK(1)SSVIETNNGVQIMDPK	4	786.124	0.45896		0.8669
247	853	853	YCR033W	YCR033W	>YCR033W SNT1 SGDID:S000000629, Chr III from 186485-190165, Verified ORF, Subunit of the Set3C deacetylase complex that interacts directly with the Set3C subunit, Sif2p; putative DNA-binding protein	1	VQIMDPKGAVQNG	0.00633978	45.125	_SSVIETNNGVQIM(ox)DPK(ac)GAVQNGYYPEETK_	SSVIETNNGVQIMDPK(1)GAVQNGYYPEETK	3	1076.18	-0.3437
248	198	198	YCR033W	YCR033W	>YCR033W SNT1 SGDID:S000000629, Chr III from 186485-190165, Verified ORF, Subunit of the Set3C deacetylase complex that interacts directly with the Set3C subunit, Sif2p; putative DNA-binding protein	1	SPDVTNKLETNNV	4.76945e-39	142.38	_SM(ox)DDYSPDVTNK(ac)LETNNVSSVNNNSPHSYYSR_	SMDDYSPDVTNK(1)LETNNVSSVNNNSPHSYYSR	4	923.907	0.57328	1.1364
250	21	21	YCR047C	YCR047C	>YCR047C BUD23 SGDID:S000000643, Chr III from 211541-210714, reverse complement, Verified ORF, Methyltransferase, methylates residue G1575 of 18S rRNA; required for rRNA processing and nuclear export of 40S ribosomal subunits independently of methylation	1	NDSEAHKYTGSTR	2.77214e-58	170.97	_(ac)SRPEELAPPEIFYNDSEAHK(ac)YTGSTR_	SRPEELAPPEIFYNDSEAHK(1)YTGSTR	3	1026.82	0.41438	0.92384	0.95624
251	228	228	YCR053W	YCR053W	>YCR053W THR4 SGDID:S000000649, Chr III from 216693-218237, Verified ORF, Threonine synthase, conserved protein that catalyzes formation of threonine from 0-phosphohomoserine; expression is regulated by the GCN4-mediated general amino acid control pathway	1	KAIFGDKEFNSKH	0.00029738	59.57	_AIFGDK(ac)EFNSK_	AIFGDK(1)EFNSK	2	649.325	-0.38012	0.97019	0.97809
252	380	380	YCR053W	YCR053W	>YCR053W THR4 SGDID:S000000649, Chr III from 216693-218237, Verified ORF, Threonine synthase, conserved protein that catalyzes formation of threonine from 0-phosphohomoserine; expression is regulated by the GCN4-mediated general amino acid control pathway	1	GKFQVDKSIIEGA	0.00759337	37.013	_FQVDK(ac)SIIEGASK_	FQVDK(1)SIIEGASK	2	732.391	-0.45724	1.2295
255	27	27	YCR072C	YCR072C	>YCR072C RSA4 SGDID:S000000668, Chr III from 242348-240801, reverse complement, Verified ORF, WD-repeat protein involved in ribosome biogenesis; may interact with ribosomes; required for maturation and efficient intra-nuclear transport or pre-60S ribosoma	1	EVAIIPKDLPNVS	0.000131356	52.823	_EVAIIPK(ac)DLPNVSIK_	EVAIIPK(1)DLPNVSIK	2	839.493	0.51279	1.0634	0.92963
256	67	67	YCR083W	YCR083W	>YCR083W TRX3 SGDID:S000000679, Chr III from 259575-259958, Verified ORF, Mitochondrial thioredoxin, highly conserved oxidoreductase required to maintain the redox homeostasis of the cell, forms the mitochondrial thioredoxin system with Trr2p, redox state	1	MQPHLTKLIQAYP	0.000448708	66.965	_M(ox)M(ox)QPHLTK(ac)LIQAYPDVR_	MMQPHLTK(1)LIQAYPDVR	3	705.696	-0.65167
257	247	247	YCR084C	YCR084C	>YCR084C TUP1 SGDID:S000000680, Chr III from 262449-260308, reverse complement, Verified ORF, General repressor of transcription, forms complex with Cyc8p, involved in the establishment of repressive chromatin structure through interactions with histones	1	ENNNTSKINDTGS	1.90903e-76	186.23	_ETEPENNNTSK(ac)INDTGSATTATTTTATETEIKPK_	ETEPENNNTSK(1)INDTGSATTATTTTATETEIKPK	4	910.185	0.60017	0.8962	0.81083
258	229	229	YCR084C	YCR084C	>YCR084C TUP1 SGDID:S000000680, Chr III from 262449-260308, reverse complement, Verified ORF, General repressor of transcription, forms complex with Cyc8p, involved in the establishment of repressive chromatin structure through interactions with histones	1	TTLPSVKAPESTL	2.41226e-05	74.89	_ETTTLPSVK(ac)APESTLK_	ETTTLPSVK(1)APESTLK	2	872.472	-2.7957		1.2002
259	611	611	YCR084C	YCR084C	>YCR084C TUP1 SGDID:S000000680, Chr III from 262449-260308, reverse complement, Verified ORF, General repressor of transcription, forms complex with Cyc8p, involved in the establishment of repressive chromatin structure through interactions with histones	1	LQNANNKSDSKTP	5.84869e-37	160.31	_LWNLQNANNK(ac)SDSK_	LWNLQNANNK(1)SDSK	2	837.416	-0.75095	1.0938	0.85175
260	358	358	YCR088W	YCR088W	>YCR088W ABP1 SGDID:S000000684, Chr III from 265065-266843, Verified ORF, Actin-binding protein of the cortical actin cytoskeleton, important for activation of the Arp2/3 complex that plays a key role actin in cytoskeleton organization	0.999999	VKDLKSKFEGLAA	4.44817e-06	65.784	_SK(ac)FEGLAASEKEEEEMENK_	SK(1)FEGLAASEKEEEEMENK	3	743.007	-0.017285		0.59974
262	672	672	YDL031W	YDL031W	>YDL031W DBP10 SGDID:S000002189, Chr IV from 394215-397202, Verified ORF, Putative ATP-dependent RNA helicase of the DEAD-box protein family, constituent of 66S pre-ribosomal particles; essential protein involved in ribosome biogenesis	1	KNEEKEKLDFLAK	0.00549146	45.368	_EK(ac)LDFLAK_	EK(1)LDFLAK	2	503.284	-0.16843	1.0396	0.84664
263	784	784	YDL031W	YDL031W	>YDL031W DBP10 SGDID:S000002189, Chr IV from 394215-397202, Verified ORF, Putative ATP-dependent RNA helicase of the DEAD-box protein family, constituent of 66S pre-ribosomal particles; essential protein involved in ribosome biogenesis	1	KKPKSFKDPTFFL	7.27957e-12	95.206	_SFK(ac)DPTFFLSHYAPAGDIQDK_	SFK(1)DPTFFLSHYAPAGDIQDK	3	809.394	-0.077112	0.94702	1.1012
265	224	224	YDL052C	YDL052C	>YDL052C SLC1 SGDID:S000002210, Chr IV from 363583-362672, reverse complement, Verified ORF, 1-acyl-sn-glycerol-3-phosphate acyltransferase, catalyzes the acylation of lysophosphatidic acid to form phosphatidic acid, a key intermediate in lipid metabolism	0.999982	STENLTKDKIGEF	0.000240722	55.213	_ILKPISTENLTK(ac)DK_	ILKPISTENLTK(1)DK	3	547.986	0.14714	1.1173	0.8271
266	39	39	YDL053C	YDL053C	>YDL053C PBP4 SGDID:S000002211, Chr IV from 362256-361699, reverse complement, Verified ORF, Pbp1p binding protein, interacts strongly with Pab1p-binding protein 1 (Pbp1p) in the yeast two-hybrid system; also interacts with Lsm12p in a copurification assa	1	PAVLPQKPKLTGW	0.00352593	32.081	_ATLSASGPNSNGPTPAVLPQK(ac)PK_	ATLSASGPNSNGPTPAVLPQK(1)PK	3	758.741	0.2037		0.94614
267	51	51	YDL053C	YDL053C	>YDL053C PBP4 SGDID:S000002211, Chr IV from 362256-361699, reverse complement, Verified ORF, Pbp1p binding protein, interacts strongly with Pab1p-binding protein 1 (Pbp1p) in the yeast two-hybrid system; also interacts with Lsm12p in a copurification assa	1	WAQAAAKALPRQQ	2.82004e-15	116.51	_LTGWAQAAAK(ac)ALPR_	LTGWAQAAAK(1)ALPR	3	499.284	0.55779	0.89115	0.9059
268	165	165	YDL055C	YDL055C	>YDL055C PSA1 SGDID:S000002213, Chr IV from 356759-355674, reverse complement, Verified ORF, GDP-mannose pyrophosphorylase (mannose-1-phosphate guanyltransferase), synthesizes GDP-mannose from GTP and mannose-1-phosphate in cell wall biosynthesis; require	0.980294	RFVEKPKEFVGNR	0.00126173	53.252	_FVEKPK(ac)EFVGNR_	FVEK(0.02)PK(0.98)EFVGNR	3	497.937	0.82018	1.0315	0.72864
269	268	268	YDL055C	YDL055C	>YDL055C PSA1 SGDID:S000002213, Chr IV from 356759-355674, reverse complement, Verified ORF, GDP-mannose pyrophosphorylase (mannose-1-phosphate guanyltransferase), synthesizes GDP-mannose from GTP and mannose-1-phosphate in cell wall biosynthesis; require	1	KISSTAKIGPDVV	0.000486625	44.171	_ISSTAK(ac)IGPDVVIGPNVTIGDGVR_	ISSTAK(1)IGPDVVIGPNVTIGDGVR	3	803.111	0.72676	1.2194	0.67814
270	143	143	YDL055C	YDL055C	>YDL055C PSA1 SGDID:S000002213, Chr IV from 356759-355674, reverse complement, Verified ORF, GDP-mannose pyrophosphorylase (mannose-1-phosphate guanyltransferase), synthesizes GDP-mannose from GTP and mannose-1-phosphate in cell wall biosynthesis; require	1	KVDEPSKYGVIVH	2.79716e-07	76.733	_VDEPSK(ac)YGVIVHDIATPNLIDR_	VDEPSK(1)YGVIVHDIATPNLIDR	3	831.771	-1.7479	0.96078	0.74274
271	156	156	YDL056W	YDL056W	>YDL056W MBP1 SGDID:S000002214, Chr IV from 352877-355378, Verified ORF, Transcription factor involved in regulation of cell cycle progression from G1 to S phase, forms a complex with Swi6p that binds to MluI cell cycle box regulatory element in promoters	0.999992	NQFQSSKILGNPT	3.97698e-26	134.07	_KAEENQFQSSK(ac)ILGNPTAAPR_	KAEENQFQSSK(1)ILGNPTAAPR	3	776.736	-0.24541	0.91996	0.6998
272	743	743	YDL056W	YDL056W	>YDL056W MBP1 SGDID:S000002214, Chr IV from 352877-355378, Verified ORF, Transcription factor involved in regulation of cell cycle progression from G1 to S phase, forms a complex with Swi6p that binds to MluI cell cycle box regulatory element in promoters	1	TNNTVEKDNNTLE	9.14553e-26	133.38	_LIEDETQATTNNTVEK(ac)DNNTLERLELAQELTM(ox)LQLQR_	LIEDETQATTNNTVEK(1)DNNTLERLELAQELTMLQLQR	4	1094.05	-0.58137	1.0469	0.9227
273	149	149	YDL063C	YDL063C	>YDL063C YDL063C SGDID:S000002221, Chr IV from 340134-338272, reverse complement, Uncharacterized ORF, Putative protein of unknown function; green fluorescent protein (GFP)-fusion protein localizes to the cytoplasm and nucleus; predicted to be involved in	1	EQQPQLKPAGKSK	0.000257803	57.009	_IVESLSALQAAEQQPQLK(ac)PAGK_	IVESLSALQAAEQQPQLK(1)PAGK	2	1174.64	0.69385	1.2944	1.433
274	173	173	YDL066W	YDL066W	>YDL066W IDP1 SGDID:S000002224, Chr IV from 334835-336121, Verified ORF, Mitochondrial NADP-specific isocitrate dehydrogenase, catalyzes the oxidation of isocitrate to alpha-ketoglutarate; not required for mitochondrial respiration and may function to div	1	SLELVYKPSDPTT	3.87837e-07	62.683	_ATDTLIPGPGSLELVYK(ac)PSDPTTAQPQTLK_	ATDTLIPGPGSLELVYK(1)PSDPTTAQPQTLK	3	1060.89	-0.14433	1.4011
275	186	186	YDL066W	YDL066W	>YDL066W IDP1 SGDID:S000002224, Chr IV from 334835-336121, Verified ORF, Mitochondrial NADP-specific isocitrate dehydrogenase, catalyzes the oxidation of isocitrate to alpha-ketoglutarate; not required for mitochondrial respiration and may function to div	0.993548	AQPQTLKVYDYKG	4.99158e-05	43.15	_ATDTLIPGPGSLELVYKPSDPTTAQPQTLK(ac)VYDYK_	ATDTLIPGPGSLELVYK(0.006)PSDPTTAQPQTLK(0.994)VYDYK	4	963.002	1.3	1.285
276	71	71	YDL066W	YDL066W	>YDL066W IDP1 SGDID:S000002224, Chr IV from 334835-336121, Verified ORF, Mitochondrial NADP-specific isocitrate dehydrogenase, catalyzes the oxidation of isocitrate to alpha-ketoglutarate; not required for mitochondrial respiration and may function to div	1	RDATSDKITQDAA	0.00270734	56.959	_DATSDK(ac)ITQDAAEAIK_	DATSDK(1)ITQDAAEAIK	2	859.926	-0.75241	1.2602
278	241	241	YDL066W	YDL066W	>YDL066W IDP1 SGDID:S000002224, Chr IV from 334835-336121, Verified ORF, Mitochondrial NADP-specific isocitrate dehydrogenase, catalyzes the oxidation of isocitrate to alpha-ketoglutarate; not required for mitochondrial respiration and may function to div	1	KYDGRFKDIFQEV	1.24983e-06	100.45	_FK(ac)DIFQEVYEAQYK_	FK(1)DIFQEVYEAQYK	2	925.454	-4.8621	1.3259
279	156	156	YDL066W	YDL066W	>YDL066W IDP1 SGDID:S000002224, Chr IV from 334835-336121, Verified ORF, Mitochondrial NADP-specific isocitrate dehydrogenase, catalyzes the oxidation of isocitrate to alpha-ketoglutarate; not required for mitochondrial respiration and may function to div	1	AHGDQYKATDTLI	7.0932e-95	207.48	_HAHGDQYK(ac)ATDTLIPGPGSLELVYKPSDPTTAQPQTLK_	HAHGDQYK(1)ATDTLIPGPGSLELVYKPSDPTTAQPQTLK	4	1030.03	0.55602	1.3388	0.1011
281	418	418	YDL066W	YDL066W	>YDL066W IDP1 SGDID:S000002224, Chr IV from 334835-336121, Verified ORF, Mitochondrial NADP-specific isocitrate dehydrogenase, catalyzes the oxidation of isocitrate to alpha-ketoglutarate; not required for mitochondrial respiration and may function to div	1	FLDAVEKRLQKEI	0.000984972	41.412	_SAYVTTEEFLDAVEK(ac)R_	SAYVTTEEFLDAVEK(1)R	3	633.983	-0.46139	1.3128	0.11937
282	142	142	YDL066W	YDL066W	>YDL066W IDP1 SGDID:S000002224, Chr IV from 334835-336121, Verified ORF, Mitochondrial NADP-specific isocitrate dehydrogenase, catalyzes the oxidation of isocitrate to alpha-ketoglutarate; not required for mitochondrial respiration and may function to div	1	LVPRWEKPIIIGR	5.71161e-05	81.95	_WEK(ac)PIIIGR_	WEK(1)PIIIGR	2	577.34	-0.73139	1.2819
283	11	11	YDL074C	YDL074C	>YDL074C BRE1 SGDID:S000002232, Chr IV from 326149-324047, reverse complement, Verified ORF, E3 ubiquitin ligase, forms heterodimer with Rad6p to monoubiquinate histone H2B-K123, which is required for the subsequent methylation of histone H3-K4 and H3-K79	1	PATKKIKLELSDP	1.21166e-35	150.91	_IK(ac)LELSDPSEPLTQSDVIAFQK_	IK(1)LELSDPSEPLTQSDVIAFQK	4	625.835	-0.0058477	1.0678	0.86074
284	9	9	YDL074C	YDL074C	>YDL074C BRE1 SGDID:S000002232, Chr IV from 326149-324047, reverse complement, Verified ORF, E3 ubiquitin ligase, forms heterodimer with Rad6p to monoubiquinate histone H2B-K123, which is required for the subsequent methylation of histone H3-K4 and H3-K79	0.846071	AEPATKKIKLELS	7.04456e-35	147.35	_K(ac)IKLELSDPSEPLTQSDVIAFQK_	K(0.846)IK(0.154)LELSDPSEPLTQSDVIAFQK	3	876.809	0.047778		0.88033
285	61	61	YDL075W;YLR406C	YDL075W	>YDL075W RPL31A SGDID:S000002233, Chr IV from 322226-322282,322704-322988, Verified ORF, Protein component of the large (60S) ribosomal subunit, nearly identical to Rpl31Bp and has similarity to rat L31 ribosomal protein; associates with the karyopherin S	1	LNQAIWKRGVKGV	0.000158161	66.56	_LAPELNQAIWK(ac)R_	LAPELNQAIWK(1)R	2	740.917	0.59743		0.85917
286	21	21	YDL076C	YDL076C	>YDL076C RXT3 SGDID:S000002234, Chr IV from 321552-320668, reverse complement, Verified ORF, Subunit of the RPD3L complex; involved in histone deacetylation	1	TQSQIYKLQETLL	2.59825e-28	135.08	_ETQSQIYK(ac)LQETLLNSAR_	ETQSQIYK(1)LQETLLNSAR	2	1082.57	0.56916	0.96426	0.81624
287	122;122	122	YDL082W;YMR142C	YMR142C	>YDL082W RPL13A SGDID:S000002240, Chr IV from 308424-308427,308793-309388, Verified ORF, Protein component of the large (60S) ribosomal subunit, nearly identical to Rpl13Bp; not essential for viability; has similarity to rat L13 ribosomal protein;>YMR142	1	LKEYQSKIIVFPR	8.1819e-05	71.555	_EYQSK(ac)IIVFPR_	EYQSK(1)IIVFPR	2	711.393	0.99017	1.2123	0.88748
288	11;11	11	YDL082W;YMR142C	YMR142C	>YDL082W RPL13A SGDID:S000002240, Chr IV from 308424-308427,308793-309388, Verified ORF, Protein component of the large (60S) ribosomal subunit, nearly identical to Rpl13Bp; not essential for viability; has similarity to rat L13 ribosomal protein;>YMR142	1	KNLPILKNHFRKH	5.29207e-17	131.44	_NLPILK(ac)NHFR_	NLPILK(1)NHFR	2	647.375	-0.14713		0.79345
290	173	173	YDL084W	YDL084W	>YDL084W SUB2 SGDID:S000002242, Chr IV from 305237-306577, Verified ORF, Component of the TREX complex required for nuclear mRNA export; member of the DEAD-box RNA helicase superfamily and is involved in early and late steps of spliceosome assembly; homol	1	GGTPISKDAELLK	1.88784e-09	80.975	_TAVFYGGTPISK(ac)DAELLK_	TAVFYGGTPISK(1)DAELLK	2	976.522	0.047552	1.1701	0.95043
292	85	85	YDL122W	YDL122W	>YDL122W UBP1 SGDID:S000002280, Chr IV from 242552-244981, Verified ORF, Ubiquitin-specific protease that removes ubiquitin from ubiquitinated proteins; cleaves at the C terminus of ubiquitin fusions irrespective of their size; capable of cleaving polyubi	1	RWLPRSKFTHLDE	9.73172e-18	125.22	_SK(ac)FTHLDEEILKR_	SK(1)FTHLDEEILKR	4	415.228	0.58102	0.95602	0.91971
293	304	304	YDL124W	YDL124W	>YDL124W YDL124W SGDID:S000002282, Chr IV from 240259-241197, Verified ORF, NADPH-dependent alpha-keto amide reductase; reduces aromatic alpha-keto amides, aliphatic alpha-keto esters, and aromatic alpha-keto esters; member of the aldo-keto reductase (AKR	1	WNKLYGKYNYAAQ	2.84783e-12	113.44	_LYGK(ac)YNYAAQKV_	LYGK(1)YNYAAQKV	2	730.383	0.099281	0.9769	0.75346
294	300	300	YDL124W	YDL124W	>YDL124W YDL124W SGDID:S000002282, Chr IV from 240259-241197, Verified ORF, NADPH-dependent alpha-keto amide reductase; reduces aromatic alpha-keto amides, aliphatic alpha-keto esters, and aromatic alpha-keto esters; member of the aldo-keto reductase (AKR	1	LRLYWNKLYGKYN	0.00153094	55.567	_LYWNK(ac)LYGK_	LYWNK(1)LYGK	2	613.832	0.58413	0.83748	0.78725
295	174	174	YDL124W	YDL124W	>YDL124W YDL124W SGDID:S000002282, Chr IV from 240259-241197, Verified ORF, NADPH-dependent alpha-keto amide reductase; reduces aromatic alpha-keto amides, aliphatic alpha-keto esters, and aromatic alpha-keto esters; member of the aldo-keto reductase (AKR	1	LKVAEVKPQVNQI	9.57685e-06	67.832	_VAEVK(ac)PQVNQIEFSPFLQNQTPGIYK_	VAEVK(1)PQVNQIEFSPFLQNQTPGIYK	3	1006.2	0.49547		0.66803
296	345;331	345	YDL131W;YDL182W	YDL131W	>YDL131W LYS21 SGDID:S000002289, Chr IV from 227393-228715, Verified ORF, Homocitrate synthase isozyme, catalyzes the condensation of acetyl-CoA and alpha-ketoglutarate to form homocitrate, which is the first step in the lysine biosynthesis pathway; highl	1	PHDFGMKRYIHFA	0.000378753	49.973	_AILANPSTYEILDPHDFGM(ox)K(ac)R_	AILANPSTYEILDPHDFGMK(1)R	3	816.074	-0.7908	0.93806	1.2054
297	414	414	YDL131W	YDL131W	>YDL131W LYS21 SGDID:S000002289, Chr IV from 227393-228715, Verified ORF, Homocitrate synthase isozyme, catalyzes the condensation of acetyl-CoA and alpha-ketoglutarate to form homocitrate, which is the first step in the lysine biosynthesis pathway; highl	1	LSTPLLKPVNKGT	1.63015e-12	90.444	_DFHAELSTPLLK(ac)PVNK_	DFHAELSTPLLK(1)PVNK	3	617.672	-0.20489	1.4482	1.7287
299	94	94	YDL136W;YDL191W	YDL136W	>YDL136W RPL35B SGDID:S000002295, Chr IV from 217600-217602,218008-218367, Verified ORF, Protein component of the large (60S) ribosomal subunit, identical to Rpl35Ap and has similarity to rat L35 ribosomal protein;>YDL191W RPL35A SGDID:S000002350, Chr IV	1	LRRALTKFEASQV	2.14115e-47	183.06	_RALTK(ac)FEASQVTEK_	RALTK(1)FEASQVTEK	3	550.633	0.32595	1.0245	1.0108
300	25	25	YDL136W;YDL191W	YDL136W	>YDL136W RPL35B SGDID:S000002295, Chr IV from 217600-217602,218008-218367, Verified ORF, Protein component of the large (60S) ribosomal subunit, identical to Rpl35Ap and has similarity to rat L35 ribosomal protein;>YDL191W RPL35A SGDID:S000002350, Chr IV	1	SQLVDLKKELAEL	0.000788408	55.04	_EQLASQLVDLK(ac)K_	EQLASQLVDLK(1)K	3	471.936	0.051462	1.1639	0.69727
301	26	26	YDL136W;YDL191W	YDL136W	>YDL136W RPL35B SGDID:S000002295, Chr IV from 217600-217602,218008-218367, Verified ORF, Protein component of the large (60S) ribosomal subunit, identical to Rpl35Ap and has similarity to rat L35 ribosomal protein;>YDL191W RPL35A SGDID:S000002350, Chr IV	0.77491	QLVDLKKELAELK	0.00231961	38.227	_EQLASQLVDLKK(ac)ELAELK_	EQLASQLVDLK(0.225)K(0.775)ELAELK	3	699.732	-0.084361		0.95504
302	142;142	142	YDL137W;YDL192W	YDL192W	>YDL137W ARF2 SGDID:S000002296, Chr IV from 216529-217074, Verified ORF, ADP-ribosylation factor, GTPase of the Ras superfamily involved in regulation of coated formation vesicles in intracellular trafficking within the Golgi; functionally interchangeable	1	AAEITEKLGLHSI	0.00334821	32.702	_QDLPEAM(ox)SAAEITEK(ac)LGLHSIR_	QDLPEAMSAAEITEK(1)LGLHSIR	3	823.088	-1.4554	0.63961
303	71	71	YDL147W	YDL147W	>YDL147W RPN5 SGDID:S000002306, Chr IV from 190925-192262, Verified ORF, Essential, non-ATPase regulatory subunit of the 26S proteasome lid, similar to mammalian p55 subunit and to another S. cerevisiae regulatory subunit, Rpn7p	1	LLASRNKWDDLNE	1.32792e-08	89.358	_NK(ac)WDDLNEQLTLLSK_	NK(1)WDDLNEQLTLLSK	3	620.323	-1.0288		1.5883
304	84	84	YDL150W	YDL150W	>YDL150W RPC53 SGDID:S000002309, Chr IV from 183344-184612, Verified ORF, RNA polymerase III subunit C53	1	QQRRMAKYLNNTH	3.5377e-25	122.04	_M(ox)AK(ac)YLNNTHVISSGPLAAGNFVSEK_	MAK(1)YLNNTHVISSGPLAAGNFVSEK	3	902.79	0.62891		1.0366
305	137	137	YDL156W	YDL156W	>YDL156W YDL156W SGDID:S000002315, Chr IV from 174919-176487, Uncharacterized ORF, Putative protein of unknown function; protein sequence contains three WD domains (WD-40 repeat); green fluorescent protein (GFP)-fusion protein localizes to the cytoplasm a	0.999361	ESALLEKFKRFNN	5.99259e-05	50.178	_LSDLIKDEDESALLEK(ac)FK_	LSDLIK(0.001)DEDESALLEK(0.999)FK	3	712.375	-0.45855		0.65384
306	49	49	YDL164C	YDL164C	>YDL164C CDC9 SGDID:S000002323, Chr IV from 167255-164988, reverse complement, Verified ORF, DNA ligase found in the nucleus and mitochondria, an essential enzyme that joins Okazaki fragments during DNA replication; also acts in nucleotide excision repair	0.940976	RFFTSMKNKPTEG	0.00243043	37.583	_FFTSM(ox)K(ac)NKPTEGTPSPK_	FFTSMK(0.941)NK(0.059)PTEGTPSPK	3	652.324	-0.0026934		0.70947
307	422	422	YDL182W	YDL182W	>YDL182W LYS20 SGDID:S000002341, Chr IV from 133438-134724, Verified ORF, Homocitrate synthase isozyme, catalyzes the condensation of acetyl-CoA and alpha-ketoglutarate to form homocitrate, which is the first step in the lysine biosynthesis pathway; highl	1	ATIPAAKRTKPSA	2.62268e-09	82.259	_NDSDVPELATIPAAK(ac)R_	NDSDVPELATIPAAK(1)R	2	869.952	-0.58394	0.74343	1.0486
308	1024	1024	YDL185W	YDL185W	>YDL185W TFP1 SGDID:S000002344, Chr IV from 126788-130003, Verified ORF, Subunit A of the eight-subunit V1 peripheral membrane domain of the vacuolar H+-ATPase; protein precursor undergoes self-catalyzed splicing to yield the extein Tfp1p and the intein V	1	NGANWSKLADSTG	2.54009e-06	68.567	_AVANGANWSK(ac)LADSTGDVK_	AVANGANWSK(1)LADSTGDVK	2	973.484	-1.311		0.61113
309	411	411	YDL185W	YDL185W	>YDL185W TFP1 SGDID:S000002344, Chr IV from 126788-130003, Verified ORF, Subunit A of the eight-subunit V1 peripheral membrane domain of the vacuolar H+-ATPase; protein precursor undergoes self-catalyzed splicing to yield the extein Tfp1p and the intein V	1	LVKEVSKSYPISE	0.000505259	46.964	_EVSK(ac)SYPISEGPER_	EVSK(1)SYPISEGPER	2	810.399	-0.23374	0.9815	0.76961
310	1049	1049	YDL185W	YDL185W	>YDL185W TFP1 SGDID:S000002344, Chr IV from 126788-130003, Verified ORF, Subunit A of the eight-subunit V1 peripheral membrane domain of the vacuolar H+-ATPase; protein precursor undergoes self-catalyzed splicing to yield the extein Tfp1p and the intein V	1	EPSRGEKEVHGEF	5.65508e-05	50.077	_FFEPSRGEK(ac)EVHGEFEK_	FFEPSRGEK(1)EVHGEFEK	4	524.254	-0.21035	0.72841	0.58272
311	407	407	YDL185W	YDL185W	>YDL185W TFP1 SGDID:S000002344, Chr IV from 126788-130003, Verified ORF, Subunit A of the eight-subunit V1 peripheral membrane domain of the vacuolar H+-ATPase; protein precursor undergoes self-catalyzed splicing to yield the extein Tfp1p and the intein V	1	RIVELVKEVSKSY	2.63061e-06	89.9	_IVELVK(ac)EVSK_	IVELVK(1)EVSK	3	395.908	0.471	1.0938	0.86013
312	536	536	YDL185W	YDL185W	>YDL185W TFP1 SGDID:S000002344, Chr IV from 126788-130003, Verified ORF, Subunit A of the eight-subunit V1 peripheral membrane domain of the vacuolar H+-ATPase; protein precursor undergoes self-catalyzed splicing to yield the extein Tfp1p and the intein V	1	NLCAEYKDRKEPQ	4.01792e-11	107.06	_LNLCAEYK(ac)DR_	LNLCAEYK(1)DR	2	662.322	0.49446	1.1912	0.91092
313	552	552	YDL185W	YDL185W	>YDL185W TFP1 SGDID:S000002344, Chr IV from 126788-130003, Verified ORF, Subunit A of the eight-subunit V1 peripheral membrane domain of the vacuolar H+-ATPase; protein precursor undergoes self-catalyzed splicing to yield the extein Tfp1p and the intein V	1	TVNLYSKVVRGNG	0.000476753	69.01	_TVNLYSK(ac)VVR_	TVNLYSK(1)VVR	2	610.854	-0.74092		0.75305
314	89	89	YDL198C	YDL198C	>YDL198C GGC1 SGDID:S000002357, Chr IV from 104552-103650, reverse complement, Verified ORF, Mitochondrial GTP/GDP transporter, essential for mitochondrial genome maintenance; has a role in mitochondrial iron transport; member of the mitochondrial carrier	1	VLQRVYKYGGQPF	4.70426e-09	76.391	_VYK(ac)YGGQPFANEFLNK_	VYK(1)YGGQPFANEFLNK	3	639.656	0.28677	1.1687	0.23868
315	143	143	YDL208W	YDL208W	>YDL208W NHP2 SGDID:S000002367, Chr IV from 87513-87983, Verified ORF, Nuclear protein related to mammalian high mobility group (HMG) proteins, essential for function of H/ACA-type snoRNPs, which are involved in 18S rRNA processing	0.943415	NKEEEYKESFNEV	0.00768634	33.313	_NKEEEYK(ac)ESFNEVVK_	NK(0.057)EEEYK(0.943)ESFNEVVK	3	638.642	0.63078		0.8767
316	117	117	YDL208W	YDL208W	>YDL208W NHP2 SGDID:S000002367, Chr IV from 87513-87983, Verified ORF, Nuclear protein related to mammalian high mobility group (HMG) proteins, essential for function of H/ACA-type snoRNPs, which are involved in 18S rRNA processing	1	GAAGATKRPTSVV	0.000468147	47.554	_QDLGAAGATK(ac)RPTSVVFIVPGSNK_	QDLGAAGATK(1)RPTSVVFIVPGSNK	3	819.115	0.12801	1.0626	1.2389
317	314;314	314	YDL229W;YNL209W	YDL229W	>YDL229W SSB1 SGDID:S000002388, Chr IV from 44066-45907, Verified ORF, Cytoplasmic ATPase that is a ribosome-associated molecular chaperone, functions with J-protein partner Zuo1p; may be involved in folding of newly-made polypeptide chains; member of the	1	LNAALFKSTLEPV	2.24269e-25	129.26	_ARFEDLNAALFK(ac)STLEPVEQVLK_	ARFEDLNAALFK(1)STLEPVEQVLK	3	887.481	-0.16502		0.91632
318	325;325	325	YDL229W;YNL209W	YDL229W	>YDL229W SSB1 SGDID:S000002388, Chr IV from 44066-45907, Verified ORF, Cytoplasmic ATPase that is a ribosome-associated molecular chaperone, functions with J-protein partner Zuo1p; may be involved in folding of newly-made polypeptide chains; member of the	1	PVEQVLKDAKISK	9.04148e-28	137.93	_STLEPVEQVLK(ac)DAK_	STLEPVEQVLK(1)DAK	3	533.626	-0.66547	0.80308	0.80375
319	191;191	191	YDL229W;YNL209W	YDL229W	>YDL229W SSB1 SGDID:S000002388, Chr IV from 44066-45907, Verified ORF, Cytoplasmic ATPase that is a ribosome-associated molecular chaperone, functions with J-protein partner Zuo1p; may be involved in folding of newly-made polypeptide chains; member of the	1	YGLGAGKSEKERH	1.60671e-07	77.287	_IINEPTAAAIAYGLGAGK(ac)SEK_	IINEPTAAAIAYGLGAGK(1)SEK	2	1058.57	0.40671		0.94237
320	140;140	140	YDL229W;YNL209W	YDL229W	>YDL229W SSB1 SGDID:S000002388, Chr IV from 44066-45907, Verified ORF, Cytoplasmic ATPase that is a ribosome-associated molecular chaperone, functions with J-protein partner Zuo1p; may be involved in folding of newly-made polypeptide chains; member of the	0.5	EAKIGKKVEKAVI	0.00396188	34.476	_K(ac)VEKAVITVPAYFNDAQR_	K(0.5)VEK(0.5)AVITVPAYFNDAQR	3	697.713	0.76553		0.50505
321	143;143	143	YDL229W;YNL209W	YDL229W	>YDL229W SSB1 SGDID:S000002388, Chr IV from 44066-45907, Verified ORF, Cytoplasmic ATPase that is a ribosome-associated molecular chaperone, functions with J-protein partner Zuo1p; may be involved in folding of newly-made polypeptide chains; member of the	0.5	IGKKVEKAVITVP	0.00396188	34.476	_K(ac)VEKAVITVPAYFNDAQR_	K(0.5)VEK(0.5)AVITVPAYFNDAQR	3	697.713	0.76553		0.50505
322	58;58	58	YDL229W;YNL209W	YDL229W	>YDL229W SSB1 SGDID:S000002388, Chr IV from 44066-45907, Verified ORF, Cytoplasmic ATPase that is a ribosome-associated molecular chaperone, functions with J-protein partner Zuo1p; may be involved in folding of newly-made polypeptide chains; member of the	1	LIGDAAKNQAALN	8.57178e-63	197.19	_LIGDAAK(ac)NQAALNPR_	LIGDAAK(1)NQAALNPR	3	531.962	0.47967	1.1261	0.98089
323	521;521	521	YDL229W;YNL209W	YDL229W	>YDL229W SSB1 SGDID:S000002388, Chr IV from 44066-45907, Verified ORF, Cytoplasmic ATPase that is a ribosome-associated molecular chaperone, functions with J-protein partner Zuo1p; may be involved in folding of newly-made polypeptide chains; member of the	1	SSEEIEKMVNQAE	3.29621e-07	63.691	_LSSEEIEK(ac)MVNQAEEFK_	LSSEEIEK(1)MVNQAEEFK	3	684.998	-0.045384		0.76624
324	161;161	161	YDL229W;YNL209W	YDL229W	>YDL229W SSB1 SGDID:S000002388, Chr IV from 44066-45907, Verified ORF, Cytoplasmic ATPase that is a ribosome-associated molecular chaperone, functions with J-protein partner Zuo1p; may be involved in folding of newly-made polypeptide chains; member of the	1	AQRQATKDAGAIS	1.31167e-17	106.38	_QATK(ac)DAGAISGLNVLR_	QATK(1)DAGAISGLNVLR	3	552.641	0.32734	1.0033	0.86185
325	364;364	364	YDL229W;YNL209W	YDL229W	>YDL229W SSB1 SGDID:S000002388, Chr IV from 44066-45907, Verified ORF, Cytoplasmic ATPase that is a ribosome-associated molecular chaperone, functions with J-protein partner Zuo1p; may be involved in folding of newly-made polypeptide chains; member of the	1	DGKQLEKSINPDE	3.99728e-23	114.35	_QLEK(ac)SINPDEAVAYGAAVQGAILTGQSTSDETK_	QLEK(1)SINPDEAVAYGAAVQGAILTGQSTSDETK	3	1145.24	0.80148	0.8536	0.87903
326	573;573	573	YDL229W;YNL209W	YDL229W	>YDL229W SSB1 SGDID:S000002388, Chr IV from 44066-45907, Verified ORF, Cytoplasmic ATPase that is a ribosome-associated molecular chaperone, functions with J-protein partner Zuo1p; may be involved in folding of newly-made polypeptide chains; member of the	1	KRGSKSKIEAALS	2.35904e-18	118.85	_SK(ac)IEAALSDALAALQIEDPSADELRK_	SK(1)IEAALSDALAALQIEDPSADELRK	4	699.871	2.152	1.5557
327	351;351	351	YDL229W;YNL209W	YDL229W	>YDL229W SSB1 SGDID:S000002388, Chr IV from 44066-45907, Verified ORF, Cytoplasmic ATPase that is a ribosome-associated molecular chaperone, functions with J-protein partner Zuo1p; may be involved in folding of newly-made polypeptide chains; member of the	1	RIPKVQKLLSDFF	2.57061e-34	159.64	_VQK(ac)LLSDFFDGK_	VQK(1)LLSDFFDGK	3	480.257	1.3386	0.98164	0.78268
328	147	147	YDR002W	YDR002W	>YDR002W YRB1 SGDID:S000002409, Chr IV from 453043-453648, Verified ORF, Ran GTPase binding protein; involved in nuclear protein import and RNA export, ubiquitin-mediated protein degradation during the cell cycle; shuttles between the nucleus and cytoplas	1	APEYTLKPNVGSD	1.42076e-07	78.794	_ICANHIIAPEYTLK(ac)PNVGSDR_	ICANHIIAPEYTLK(1)PNVGSDR	3	804.078	-0.65058	1.0028	0.86067
329	292	292	YDR019C	YDR019C	>YDR019C GCV1 SGDID:S000002426, Chr IV from 485363-484161, reverse complement, Verified ORF, T subunit of the mitochondrial glycine decarboxylase complex, required for the catabolism of glycine to 5,10-methylene-THF; expression is regulated by levels of l	1	RDLVDQKYWFNGY	0.00280962	56.569	_DLVDQK(ac)YWFNGYAK_	DLVDQK(1)YWFNGYAK	2	894.933	3.8241
330	80	80	YDR019C	YDR019C	>YDR019C GCV1 SGDID:S000002426, Chr IV from 485363-484161, reverse complement, Verified ORF, T subunit of the mitochondrial glycine decarboxylase complex, required for the catabolism of glycine to 5,10-methylene-THF; expression is regulated by levels of l	1	SGPHSVKFLQRVT	0.000108108	69.451	_LSGPHSVK(ac)FLQR_	LSGPHSVK(1)FLQR	3	470.933	0.56406		0.22885
331	287	287	YDR023W	YDR023W	>YDR023W SES1 SGDID:S000002430, Chr IV from 489506-490894, Verified ORF, Cytosolic seryl-tRNA synthetase, class II aminoacyl-tRNA synthetase that aminoacylates tRNA(Ser), displays tRNA-dependent amino acid recognition which enhances discrimination of the	1	EAGSHGKDAWGVF	0.000148325	78.486	_EAGSHGK(ac)DAWGVFR_	EAGSHGK(1)DAWGVFR	3	520.251	0.42096	0.9052
332	84	84	YDR050C	YDR050C	>YDR050C TPI1 SGDID:S000002457, Chr IV from 556471-555725, reverse complement, Verified ORF, Triose phosphate isomerase, abundant glycolytic enzyme; mRNA half-life is regulated by iron availability; transcription is controlled by activators Reb1p, Gcr1p,	1	NSVDQIKDVGAKW	1.83897e-18	109.89	_ASGAFTGENSVDQIK(ac)DVGAK_	ASGAFTGENSVDQIK(1)DVGAK	2	1018.5	-1.5424	0.96805
333	89	89	YDR050C	YDR050C	>YDR050C TPI1 SGDID:S000002457, Chr IV from 556471-555725, reverse complement, Verified ORF, Triose phosphate isomerase, abundant glycolytic enzyme; mRNA half-life is regulated by iron availability; transcription is controlled by activators Reb1p, Gcr1p,	1	IKDVGAKWVILGH	5.08378e-05	61.732	_DVGAK(ac)WVILGHSER_	DVGAK(1)WVILGHSER	3	536.955	-0.05786	1.0812	1.0376
334	237	237	YDR050C	YDR050C	>YDR050C TPI1 SGDID:S000002457, Chr IV from 556471-555725, reverse complement, Verified ORF, Triose phosphate isomerase, abundant glycolytic enzyme; mRNA half-life is regulated by iron availability; transcription is controlled by activators Reb1p, Gcr1p,	1	VGGASLKPEFVDI	6.82421e-35	147.17	_DKADVDGFLVGGASLK(ac)PEFVDIINSR_	DKADVDGFLVGGASLK(1)PEFVDIINSR	4	701.867	0.5665	0.89513	0.76468
335	221	221	YDR050C	YDR050C	>YDR050C TPI1 SGDID:S000002457, Chr IV from 556471-555725, reverse complement, Verified ORF, Triose phosphate isomerase, abundant glycolytic enzyme; mRNA half-life is regulated by iron availability; transcription is controlled by activators Reb1p, Gcr1p,	1	SNAVTFKDKADVD	4.98015e-10	87.85	_ILYGGSANGSNAVTFK(ac)DK_	ILYGGSANGSNAVTFK(1)DK	2	942.479	-0.083841		0.78648
336	69	69	YDR050C	YDR050C	>YDR050C TPI1 SGDID:S000002457, Chr IV from 556471-555725, reverse complement, Verified ORF, Triose phosphate isomerase, abundant glycolytic enzyme; mRNA half-life is regulated by iron availability; transcription is controlled by activators Reb1p, Gcr1p,	0.999996	AQNAYLKASGAFT	1.02974e-19	116.94	_KPQVTVGAQNAYLK(ac)ASGAFTGENSVDQIK_	KPQVTVGAQNAYLK(1)ASGAFTGENSVDQIK	4	766.649	-0.49819	0.91995	0.82742
337	107	107	YDR050C	YDR050C	>YDR050C TPI1 SGDID:S000002457, Chr IV from 556471-555725, reverse complement, Verified ORF, Triose phosphate isomerase, abundant glycolytic enzyme; mRNA half-life is regulated by iron availability; transcription is controlled by activators Reb1p, Gcr1p,	1	YFHEDDKFIADKT	1.65723e-09	93.494	_SYFHEDDK(ac)FIADK_	SYFHEDDK(1)FIADK	3	552.923	0.12147	1.0199	0.84126
338	83	83	YDR063W	YDR063W	>YDR063W AIM7 SGDID:S000002470, Chr IV from 578662-579111, Verified ORF, Putative protein of unknown function; green fluorescent protein (GFP)-fusion protein localizes to the cytoplasm and nucleus; null mutant is viable and displays elevated frequency of	1	AYPTTTKDGFKQT	2.21604e-08	100.45	_FVLTAYPTTTK(ac)DGFK_	FVLTAYPTTTK(1)DGFK	2	865.954	0.055859
340	9	9	YDR064W	YDR064W	>YDR064W RPS13 SGDID:S000002471, Chr IV from 579457-579477,580017-580451, Verified ORF, Protein component of the small (40S) ribosomal subunit; has similarity to E. coli S15 and rat S13 ribosomal proteins	1	RMHSAGKGISSSA	8.91793e-43	153.48	_MHSAGK(ac)GISSSAIPYSR_	MHSAGK(1)GISSSAIPYSR	2	895.946	0.48401		0.98298
341	168	168	YDR071C	YDR071C	>YDR071C PAA1 SGDID:S000002478, Chr IV from 589401-588826, reverse complement, Verified ORF, Polyamine acetyltransferase; acetylates polyamines (e.g. putrescine, spermidine, spermine) and also aralkylamines (e.g. tryptamine, phenylethylamine); may be invo	1	ENTNVAKDKNFAE	4.52951e-09	103.75	_IIAENTNVAK(ac)DK_	IIAENTNVAK(1)DK	2	679.37	0.072789	1.0947	1.3761
342	176	176	YDR071C	YDR071C	>YDR071C PAA1 SGDID:S000002478, Chr IV from 589401-588826, reverse complement, Verified ORF, Polyamine acetyltransferase; acetylates polyamines (e.g. putrescine, spermidine, spermine) and also aralkylamines (e.g. tryptamine, phenylethylamine); may be invo	1	KNFAEQKWIDMER	2.05219e-117	252.42	_NFAEQK(ac)WIDMER_	NFAEQK(1)WIDMER	3	536.921	-0.34693	1.1627	1.3403
343	427	427	YDR074W	YDR074W	>YDR074W TPS2 SGDID:S000002481, Chr IV from 593891-596581, Verified ORF, Phosphatase subunit of the trehalose-6-phosphate synthase/phosphatase complex, which synthesizes the storage carbohydrate trehalose; expression is induced by stress conditions and re	1	YYMRIPKDVYLSL	0.000283481	60.342	_IPK(ac)DVYLSLLR_	IPK(1)DVYLSLLR	2	679.906	1.6991		0.94531
344	68	68	YDR083W	YDR083W	>YDR083W RRP8 SGDID:S000002490, Chr IV from 612071-613249, Verified ORF, Nucleolar protein involved in rRNA processing, pre-rRNA cleavage at site A2; also involved in telomere maintenance; mutation is synthetically lethal with a gar1 mutation	1	SEGSVAKDIPKKN	0.000931461	40.968	_EQVEDIPSEGSVAK(ac)DIPK_	EQVEDIPSEGSVAK(1)DIPK	3	661.669	0.12421	0.92773	0.79184
345	180	180	YDR088C	YDR088C	>YDR088C SLU7 SGDID:S000002495, Chr IV from 619643-618495, reverse complement, Verified ORF, RNA splicing factor, required for ATP-independent portion of 2nd catalytic step of spliceosomal RNA splicing; interacts with Prp18p; contains zinc knuckle domain	1	WYGYSGKEYNELI	0.0018067	39.863	_DRWYGYSGK(ac)EYNELISK_	DRWYGYSGK(1)EYNELISK	3	717.344	0.2534	0.73777	0.88497
346	335	335	YDR088C	YDR088C	>YDR088C SLU7 SGDID:S000002495, Chr IV from 619643-618495, reverse complement, Verified ORF, RNA splicing factor, required for ATP-independent portion of 2nd catalytic step of spliceosomal RNA splicing; interacts with Prp18p; contains zinc knuckle domain	1	LVANPTKYEYLKK	1.68319e-07	72.315	_VQHVLVANPTK(ac)YEYLK_	VQHVLVANPTK(1)YEYLK	3	648.691	0.25479	0.64182	0.68187
347	221	221	YDR091C	YDR091C	>YDR091C RLI1 SGDID:S000002498, Chr IV from 628532-626706, reverse complement, Verified ORF, Essential iron-sulfur protein required for ribosome biogenesis and translation initiation; facilitates binding of a multifactor complex (MFC) of translation initi	1	LKRDIEKLSGGEL	4.82727e-13	74.46	_DIEK(ac)LSGGELQR_	DIEK(1)LSGGELQR	2	693.865	-0.19526	1.0375	0.96147
348	216	216	YDR091C	YDR091C	>YDR091C RLI1 SGDID:S000002498, Chr IV from 628532-626706, reverse complement, Verified ORF, Essential iron-sulfur protein required for ribosome biogenesis and translation initiation; facilitates binding of a multifactor complex (MFC) of translation initi	1	QLENVLKRDIEKL	0.000111478	64.82	_ILQLENVLK(ac)R_	ILQLENVLK(1)R	2	634.39	-0.082862	0.9147	0.69655
349	192	192	YDR091C	YDR091C	>YDR091C RLI1 SGDID:S000002498, Chr IV from 628532-626706, reverse complement, Verified ORF, Essential iron-sulfur protein required for ribosome biogenesis and translation initiation; facilitates binding of a multifactor complex (MFC) of translation initi	1	KVGELLKLRMEKS	0.000624848	64.42	_VGELLK(ac)LR_	VGELLK(1)LR	2	485.308	0.83	0.97574	0.82719
350	36	36	YDR097C	YDR097C	>YDR097C MSH6 SGDID:S000002504, Chr IV from 643835-640107, reverse complement, Verified ORF, Protein required for mismatch repair in mitosis and meiosis, forms a complex with Msh2p to repair both single-base & insertion-deletion mispairs; potentially phos	1	LLSFFSKQVPSGT	0.00190605	58.691	_QSSLLSFFSK(ac)QVPSGTPSK_	QSSLLSFFSK(1)QVPSGTPSK	3	689.697	-0.15041
351	30	30	YDR104C	YDR104C	>YDR104C SPO71 SGDID:S000002511, Chr IV from 664908-661171, reverse complement, Verified ORF, Meiosis-specific protein of unknown function, required for spore wall formation during sporulation; dispensable for both nuclear divisions during meiosis	1	PQNANVKVFTIPR	1.32467e-19	112.74	_VTSFSSPQNANVK(ac)VFTIPR_	VTSFSSPQNANVK(1)VFTIPR	3	712.048	-0.45622	0.98715	0.76824
352	513	513	YDR145W	YDR145W	>YDR145W TAF12 SGDID:S000002552, Chr IV from 746736-748355, Verified ORF, Subunit (61/68 kDa) of TFIID and SAGA complexes, involved in RNA polymerase II transcription initiation and in chromatin modification, similar to histone H2A	0.994888	SQNYNQKLQSITS	1.78309e-05	58.024	_KWNPSQNYNQK(ac)LQSITSDK_	K(0.005)WNPSQNYNQK(0.995)LQSITSDK	3	774.389	0.52847		0.69954
353	131	131	YDR145W	YDR145W	>YDR145W TAF12 SGDID:S000002552, Chr IV from 746736-748355, Verified ORF, Subunit (61/68 kDa) of TFIID and SAGA complexes, involved in RNA polymerase II transcription initiation and in chromatin modification, similar to histone H2A	1	TRNNSNKFSNMIK	0.00648475	39.148	_NNSNK(ac)FSNM(ox)IK_	NNSNK(1)FSNMIK	2	677.825	-0.1837		0.85522
354	371	371	YDR145W	YDR145W	>YDR145W TAF12 SGDID:S000002552, Chr IV from 746736-748355, Verified ORF, Subunit (61/68 kDa) of TFIID and SAGA complexes, involved in RNA polymerase II transcription initiation and in chromatin modification, similar to histone H2A	1	SENISTKTPAPVA	0.000448345	51.777	_QTEPAIPISENISTK(ac)TPAPVAYR_	QTEPAIPISENISTK(1)TPAPVAYR	3	842.446	0.12512	0.7775
355	351	351	YDR145W	YDR145W	>YDR145W TAF12 SGDID:S000002552, Chr IV from 746736-748355, Verified ORF, Subunit (61/68 kDa) of TFIID and SAGA complexes, involved in RNA polymerase II transcription initiation and in chromatin modification, similar to histone H2A	1	NNISSSKSAIFKQ	0.0017175	38.175	_VTNVNATASM(ox)LNNISSSK(ac)SAIFK_	VTNVNATASMLNNISSSK(1)SAIFK	3	819.088	-2.1902	0.85195	0.66193
356	448	448	YDR148C	YDR148C	>YDR148C KGD2 SGDID:S000002555, Chr IV from 755064-753673, reverse complement, Verified ORF, Dihydrolipoyl transsuccinylase, component of the mitochondrial alpha-ketoglutarate dehydrogenase complex, which catalyzes the oxidative decarboxylation of alpha-k	1	EAVTFLKTVKELI	1.03457e-05	88.441	_EAVTFLK(ac)TVK_	EAVTFLK(1)TVK	2	589.345	-0.33286	1.19
357	42	42	YDR155C	YDR155C	>YDR155C CPR1 SGDID:S000002562, Chr IV from 768998-768510, reverse complement, Verified ORF, Cytoplasmic peptidyl-prolyl cis-trans isomerase (cyclophilin), catalyzes the cis-trans isomerization of peptide bonds N-terminal to proline residues; binds the dr	1	ALCTGEKGFGYAG	2.86817e-21	121.03	_ALCTGEK(ac)GFGYAGSPFHR_	ALCTGEK(1)GFGYAGSPFHR	3	666.316	0.17611		0.90806
358	29	29	YDR155C	YDR155C	>YDR155C CPR1 SGDID:S000002562, Chr IV from 768998-768510, reverse complement, Verified ORF, Cytoplasmic peptidyl-prolyl cis-trans isomerase (cyclophilin), catalyzes the cis-trans isomerization of peptide bonds N-terminal to proline residues; binds the dr	1	YNDIVPKTAENFR	5.77134e-15	111.12	_LYNDIVPK(ac)TAENFR_	LYNDIVPK(1)TAENFR	2	861.446	-1.4678	0.98441	0.84195
359	80	80	YDR155C	YDR155C	>YDR155C CPR1 SGDID:S000002562, Chr IV from 768998-768510, reverse complement, Verified ORF, Cytoplasmic peptidyl-prolyl cis-trans isomerase (cyclophilin), catalyzes the cis-trans isomerization of peptide bonds N-terminal to proline residues; binds the dr	1	KSIYGGKFPDENF	3.77634e-36	164.22	_SIYGGK(ac)FPDENFK_	SIYGGK(1)FPDENFK	2	772.375	-0.14048	1.0035	0.84037
360	74	74	YDR155C	YDR155C	>YDR155C CPR1 SGDID:S000002562, Chr IV from 768998-768510, reverse complement, Verified ORF, Cytoplasmic peptidyl-prolyl cis-trans isomerase (cyclophilin), catalyzes the cis-trans isomerization of peptide bonds N-terminal to proline residues; binds the dr	1	GNGTGGKSIYGGK	1.17886e-23	114.76	_VIPDFMLQGGDFTAGNGTGGK(ac)SIYGGK_	VIPDFMLQGGDFTAGNGTGGK(1)SIYGGK	3	910.446	0.65817	1.0564	0.93395
361	21	21	YDR155C	YDR155C	>YDR155C CPR1 SGDID:S000002562, Chr IV from 768998-768510, reverse complement, Verified ORF, Cytoplasmic peptidyl-prolyl cis-trans isomerase (cyclophilin), catalyzes the cis-trans isomerization of peptide bonds N-terminal to proline residues; binds the dr	1	IGRVVFKLYNDIV	0.000306319	59.227	_VVFK(ac)LYNDIVPK_	VVFK(1)LYNDIVPK	2	738.927	1.3148	0.94591	0.79805
362	45	45	YDR158W	YDR158W	>YDR158W HOM2 SGDID:S000002565, Chr IV from 770355-771452, Verified ORF, Aspartic beta semi-aldehyde dehydrogenase, catalyzes the second step in the common pathway for methionine and threonine biosynthesis; expression regulated by Gcn4p and the general co	1	SRSAGKKYVDAVN	0.00176563	54.066	_K(ac)YVDAVNWK_	K(1)YVDAVNWK	2	582.806	-0.94799	0.94736	0.81323
363	234	234	YDR158W	YDR158W	>YDR158W HOM2 SGDID:S000002565, Chr IV from 770355-771452, Verified ORF, Aspartic beta semi-aldehyde dehydrogenase, catalyzes the second step in the common pathway for methionine and threonine biosynthesis; expression regulated by Gcn4p and the general co	1	EDKTHVKLLTPEE	8.34253e-18	126.95	_THVK(ac)LLTPEEIK_	THVK(1)LLTPEEIK	2	725.419	-0.014959	1.1128	0.95894
364	90	90	YDR165W	YDR165W	>YDR165W TRM82 SGDID:S000002572, Chr IV from 784869-786203, Verified ORF, Subunit of a tRNA methyltransferase complex composed of Trm8p and Trm82p that catalyzes 7-methylguanosine modification of tRNA	1	IKRTAAKVPSPGL	4.95299e-60	171.68	_TAAK(ac)VPSPGLGAPPIYSYIR_	TAAK(1)VPSPGLGAPPIYSYIR	2	1050.58	0.026165	0.99395	0.97862
365	679	679	YDR172W	YDR172W	>YDR172W SUP35 SGDID:S000002579, Chr IV from 808322-810379, Verified ORF, Translation termination factor eRF3; altered protein conformation creates the [PSI(+)] prion, a dominant cytoplasmically inherited protein aggregate that alters translational fideli	1	TTIAIGKIVKIAE	3.19967e-06	76.262	_DQGTTIAIGK(ac)IVK_	DQGTTIAIGK(1)IVK	3	462.605	0.23357	0.93957	0.81816
366	51	51	YDR176W	YDR176W	>YDR176W NGG1 SGDID:S000002583, Chr IV from 814450-816558, Verified ORF, Transcriptional regulator involved in glucose repression of Gal4p-regulated genes; component of transcriptional adaptor and histone acetyltransferase complexes, the ADA complex, the	1	IGMLNGKSVRSIP	0.000377694	76.655	_DIGMLNGK(ac)SVR_	DIGMLNGK(1)SVR	2	616.327	-0.14219
367	183	183	YDR176W	YDR176W	>YDR176W NGG1 SGDID:S000002583, Chr IV from 814450-816558, Verified ORF, Transcriptional regulator involved in glucose repression of Gal4p-regulated genes; component of transcriptional adaptor and histone acetyltransferase complexes, the ADA complex, the	1	RDQPREKRPFDSE	3.15509e-08	93.011	_EK(ac)RPFDSETENR_	EK(1)RPFDSETENR	3	517.246	0.33563	1.0774	1.0221
368	365	365	YDR176W	YDR176W	>YDR176W NGG1 SGDID:S000002583, Chr IV from 814450-816558, Verified ORF, Transcriptional regulator involved in glucose repression of Gal4p-regulated genes; component of transcriptional adaptor and histone acetyltransferase complexes, the ADA complex, the	0.81786	DKNSAYKKPSPYS	2.55269e-05	61.181	_NSAYK(ac)KPSPYSNDASTILPK_	NSAYK(0.818)K(0.182)PSPYSNDASTILPK	3	741.715	0.040435		0.68527
369	413	413	YDR181C	YDR181C	>YDR181C SAS4 SGDID:S000002589, Chr IV from 827353-825908, reverse complement, Verified ORF, Subunit of the SAS complex (Sas2p, Sas4p, Sas5p), which acetylates free histones and nucleosomes and regulates transcriptional silencing; required for the HAT ac	1	SPTLSEKAPLGSI	1.08865e-59	170.18	_NNAASISPTLSEK(ac)APLGSISSCTASQISQR_	NNAASISPTLSEK(1)APLGSISSCTASQISQR	3	1039.85	0.1922	1.1176	1.0413
370	17	17	YDR191W	YDR191W	>YDR191W HST4 SGDID:S000002599, Chr IV from 842335-843447, Verified ORF, Member of the Sir2 family of NAD(+)-dependent protein deacetylases; involved along with Hst3p in silencing at telomeres, cell cycle progression, radiation resistance, genomic stabili	0.897966	PPSTAEKKPQTEN	3.91494e-47	160.67	_FVLPITPPSTAEK(ac)KPQTENR_	FVLPITPPSTAEK(0.898)K(0.102)PQTENR	3	765.75	0.085952	0.97838	0.93875
371	158	158	YDR201W	YDR201W	>YDR201W SPC19 SGDID:S000002609, Chr IV from 856315-856812, Verified ORF, Essential subunit of the Dam1 complex (aka DASH complex), couples kinetochores to the force produced by MT depolymerization thereby aiding in chromosome segregation; also localized	1	KKQLENKLEILKQ	0.00228163	46.73	_QLENK(ac)LEILK_	QLENK(1)LEILK	2	635.374	-0.58376		0.58988
372	618	618	YDR207C	YDR207C	>YDR207C UME6 SGDID:S000002615, Chr IV from 867520-865010, reverse complement, Verified ORF, Key transcriptional regulator of early meiotic genes, binds URS1 upstream regulatory sequence, couples metabolic responses to nutritional cues with initiation and	1	LNLNSKKVLDPTF	6.62761e-05	77.387	_K(ac)VLDPTFESR_	K(1)VLDPTFESR	2	617.327	-0.97496	1.0657	0.9502
373	345	345	YDR207C	YDR207C	>YDR207C UME6 SGDID:S000002615, Chr IV from 867520-865010, reverse complement, Verified ORF, Key transcriptional regulator of early meiotic genes, binds URS1 upstream regulatory sequence, couples metabolic responses to nutritional cues with initiation and	1	RNFYFNKDREITD	0.00118944	57.859	_NFYFNK(ac)DR_	NFYFNK(1)DR	2	573.272	0.062757	0.80017	0.67267
374	490	490	YDR207C	YDR207C	>YDR207C UME6 SGDID:S000002615, Chr IV from 867520-865010, reverse complement, Verified ORF, Key transcriptional regulator of early meiotic genes, binds URS1 upstream regulatory sequence, couples metabolic responses to nutritional cues with initiation and	1	IPPPPPKYINSKL	2.97192e-08	88.872	_NSPFHTNEQYIPPPPPK(ac)YINSK_	NSPFHTNEQYIPPPPPK(1)YINSK	3	870.771	0.67871	0.79159	0.75183
375	495	495	YDR207C	YDR207C	>YDR207C UME6 SGDID:S000002615, Chr IV from 867520-865010, reverse complement, Verified ORF, Key transcriptional regulator of early meiotic genes, binds URS1 upstream regulatory sequence, couples metabolic responses to nutritional cues with initiation and	1	PKYINSKLDGLRS	1.3847e-16	121.9	_YINSK(ac)LDGLR_	YINSK(1)LDGLR	2	610.835	-0.44934	0.99159	0.9101
376	476	476	YDR212W	YDR212W	>YDR212W TCP1 SGDID:S000002620, Chr IV from 887230-888909, Verified ORF, Alpha subunit of chaperonin-containing T-complex, which mediates protein folding in the cytosol; involved in actin cytoskeleton maintenance; overexpression in neurons suppresses form	1	SSELVAKLRSYHA	0.000240646	75.652	_DSSELVAK(ac)LR_	DSSELVAK(1)LR	2	580.319	0.12153		0.56533
378	508	508	YDR212W	YDR212W	>YDR212W TCP1 SGDID:S000002620, Chr IV from 887230-888909, Verified ORF, Alpha subunit of chaperonin-containing T-complex, which mediates protein folding in the cytosol; involved in actin cytoskeleton maintenance; overexpression in neurons suppresses form	1	LDLIRGKIVDEIH	0.00186003	38.417	_GK(ac)IVDEIHAGVLEPTISK_	GK(1)IVDEIHAGVLEPTISK	3	650.03	-1.4239	0.96155	0.83973
381	340	340	YDR279W	YDR279W	>YDR279W RNH202 SGDID:S000002687, Chr IV from 1019365-1020417, Verified ORF, Ribonuclease H2 subunit, required for RNase H2 activity; related to human AGS2 that causes Aicardi-Goutieres syndrome	1	PKVAIGKGAIDGF	9.93343e-05	68.83	_VAIGK(ac)GAIDGFFK_	VAIGK(1)GAIDGFFK	2	682.882	0.19915	0.71632	0.73094
382	149	149	YDR298C	YDR298C	>YDR298C ATP5 SGDID:S000002706, Chr IV from 1058811-1058173, reverse complement, Verified ORF, Subunit 5 of the stator stalk of mitochondrial F1F0 ATP synthase, which is an evolutionarily conserved enzyme complex required for ATP synthesis; homologous to	1	AEPLDPKSFKRIE	4.98272e-11	97.836	_GTVTSAEPLDPK(ac)SFK_	GTVTSAEPLDPK(1)SFK	2	809.92	0.26865	1.2042	0.14274
383	59	59	YDR298C	YDR298C	>YDR298C ATP5 SGDID:S000002706, Chr IV from 1058811-1058173, reverse complement, Verified ORF, Subunit 5 of the stator stalk of mitochondrial F1F0 ATP synthase, which is an evolutionarily conserved enzyme complex required for ATP synthesis; homologous to	1	AFQSLQKVESTVK	9.26743e-09	77.39	_NSSIDAAFQSLQK(ac)VESTVK_	NSSIDAAFQSLQK(1)VESTVK	2	1047.54	-0.66745	1.0464	0.18609
384	71	71	YDR299W	YDR299W	>YDR299W BFR2 SGDID:S000002707, Chr IV from 1059624-1061228, Verified ORF, Essential protein that is a component of 90S preribosomes; may be involved in rRNA processing; multicopy suppressor of sensitivity to Brefeldin A; expression is induced during lag	1	SKLRAEKGLELND	0.000231349	63.185	_LRAEK(ac)GLELNDPK_	LRAEK(1)GLELNDPK	3	508.951	0.2192	0.80329	0.77359
385	394	394	YDR299W	YDR299W	>YDR299W BFR2 SGDID:S000002707, Chr IV from 1059624-1061228, Verified ORF, Essential protein that is a component of 90S preribosomes; may be involved in rRNA processing; multicopy suppressor of sensitivity to Brefeldin A; expression is induced during lag	1	NYDPRRKDNNAID	3.1745e-16	93.966	_RK(ac)DNNAIDITENPYVFDDEDFYR_	RK(1)DNNAIDITENPYVFDDEDFYR	3	964.442	1.3906	0.72555	0.72643
386	296	296	YDR299W	YDR299W	>YDR299W BFR2 SGDID:S000002707, Chr IV from 1059624-1061228, Verified ORF, Essential protein that is a component of 90S preribosomes; may be involved in rRNA processing; multicopy suppressor of sensitivity to Brefeldin A; expression is induced during lag	1	RTAVLNKWSTKVS	0.000649888	57.836	_TAVLNK(ac)WSTK_	TAVLNK(1)WSTK	2	595.332	-0.301	0.68937
387	89	89	YDR303C	YDR303C	>YDR303C RSC3 SGDID:S000002711, Chr IV from 1071383-1068726, reverse complement, Verified ORF, Component of the RSC chromatin remodeling complex; essential gene required for maintenance of proper ploidy and regulation of ribosomal protein genes and the ce	1	TAALLQKNPELAS	3.16295e-09	102.89	_ETAALLQK(ac)NPELASLEQIR_	ETAALLQK(1)NPELASLEQIR	3	722.73	-0.50409
388	335	335	YDR311W	YDR311W	>YDR311W TFB1 SGDID:S000002719, Chr IV from 1085063-1086991, Verified ORF, Subunit of TFIIH and nucleotide excision repair factor 3 complexes, required for nucleotide excision repair, target for transcriptional activators	1	LLHPVKKIIDLDG	9.63316e-12	116.43	_K(ac)IIDLDGNIQDDPVVR_	K(1)IIDLDGNIQDDPVVR	2	926.494	-0.5057
389	350	350	YDR346C	YDR346C	>YDR346C SVF1 SGDID:S000002754, Chr IV from 1168654-1167209, reverse complement, Verified ORF, Protein with a potential role in cell survival pathways, required for the diauxic growth shift; expression in mammalian cells increases survival under condition	1	DIKITFKGINTKV	0.00285084	48.998	_ITFK(ac)GINTK_	ITFK(1)GINTK	2	532.311	-0.71767		1.0079
391	472	472	YDR359C	YDR359C	>YDR359C EAF1 SGDID:S000002767, Chr IV from 1194878-1191930, reverse complement, Verified ORF, Component of the NuA4 histone acetyltransferase complex; acts as a platform for assembly of NuA4 subunits into the native complex; required for initiation of pr	0.54642	DNDENGKNEAGAK	2.22964e-47	137.18	_ESAAANDNDENGK(ac)NEAGAKSDFDFADGLLSQEGAHDQIISSIDTK_	ESAAANDNDENGK(0.546)NEAGAK(0.454)SDFDFADGLLSQEGAHDQIISSIDTK	4	1185.04	0.24136	0.90618	1.0085
392	478	478	YDR359C	YDR359C	>YDR359C EAF1 SGDID:S000002767, Chr IV from 1194878-1191930, reverse complement, Verified ORF, Component of the NuA4 histone acetyltransferase complex; acts as a platform for assembly of NuA4 subunits into the native complex; required for initiation of pr	0.5	KNEAGAKSDFDFA	2.22964e-47	137.18	_ESAAANDNDENGK(ac)NEAGAKSDFDFADGLLSQEGAHDQIISSIDTK_	ESAAANDNDENGK(0.5)NEAGAK(0.5)SDFDFADGLLSQEGAHDQIISSIDTK	5	948.232	0.77271		1.0085
393	105	105	YDR363W	YDR363W	>YDR363W ESC2 SGDID:S000002771, Chr IV from 1199176-1200546, Verified ORF, Protein involved in silencing; may recruit or stabilize Sir proteins; role in Rad51-dependent homologous recombination repair and intra S-phase DNA damage checkpoint; member of the	0.724271	TEPKPDKPSGRTR	0.00361996	38.915	_NVNIEDITEPKPDK(ac)PSGR_	NVNIEDITEPK(0.276)PDK(0.724)PSGR	3	684.352	0.41816		0.86389
394	66	66	YDR378C	YDR378C	>YDR378C LSM6 SGDID:S000002786, Chr IV from 1229602-1229342, reverse complement, Verified ORF, Lsm (Like Sm) protein; part of heteroheptameric complexes (Lsm2p-7p and either Lsm1p or 8p): cytoplasmic Lsm1p complex involved in mRNA decay; nuclear Lsm8p com	1	NNKLLNKFNSDVF	0.00160049	72.089	_LLNK(ac)FNSDVFLR_	LLNK(1)FNSDVFLR	2	754.417	-0.33488		0.8398
395	165	165	YDR381W	YDR381W	>YDR381W YRA1 SGDID:S000002789, Chr IV from 1236551-1236835,1237602-1237997, Verified ORF, RNA binding protein required for export of poly(A)+ mRNA from the nucleus; proposed to couple mRNA export with 3' end processing via its interactions with Mex67p an	1	PNQRPVKSLADRI	1.97522e-06	61.102	_LNLIVDPNQRPVK(ac)SLADR_	LNLIVDPNQRPVK(1)SLADR	3	697.395	0.10952	1.2637	1.0608
396	70	70	YDR381W	YDR381W	>YDR381W YRA1 SGDID:S000002789, Chr IV from 1236551-1236835,1237602-1237997, Verified ORF, RNA binding protein required for export of poly(A)+ mRNA from the nucleus; proposed to couple mRNA export with 3' end processing via its interactions with Mex67p an	1	AVARVAKLLDTTR	1.28323e-05	88.495	_VAK(ac)LLDTTR_	VAK(1)LLDTTR	2	529.814	0.16495		1.0091
397	61	61	YDR382W	YDR382W	>YDR382W RPP2B SGDID:S000002790, Chr IV from 1239485-1239817, Verified ORF, Ribosomal protein P2 beta, a component of the ribosomal stalk, which is involved in the interaction between translational elongation factors and the ribosome; regulates the accumu	1	IIAEGQKKFATVP	0.00135879	77.527	_GSLEEIIAEGQK(ac)K_	GSLEEIIAEGQK(1)K	2	722.388	1.9906		0.83397
398	321	321	YDR385W;YOR133W	YDR385W	>YDR385W EFT2 SGDID:S000002793, Chr IV from 1243223-1245751, Verified ORF, Elongation factor 2 (EF-2), also encoded by EFT1; catalyzes ribosomal translocation during protein synthesis; contains diphthamide, the unique posttranslationally modified histidin	1	EGKALLKVVMRKF	0.000469674	66.073	_ALLK(ac)VVM(ox)R_	ALLK(1)VVMR	2	494.305	-0.021831	1.1115	0.82933
399	429	429	YDR385W;YOR133W	YDR385W	>YDR385W EFT2 SGDID:S000002793, Chr IV from 1243223-1245751, Verified ORF, Elongation factor 2 (EF-2), also encoded by EFT1; catalyzes ribosomal translocation during protein synthesis; contains diphthamide, the unique posttranslationally modified histidin	1	KDDLFIKAIQRVV	0.000299519	66.19	_DDLFIK(ac)AIQR_	DDLFIK(1)AIQR	2	630.851	-2.4447	0.99043	0.92604
400	317	317	YDR385W;YOR133W	YDR385W	>YDR385W EFT2 SGDID:S000002793, Chr IV from 1243223-1245751, Verified ORF, Elongation factor 2 (EF-2), also encoded by EFT1; catalyzes ribosomal translocation during protein synthesis; contains diphthamide, the unique posttranslationally modified histidin	1	EKDLEGKALLKVV	0.000101583	75.378	_DLEGK(ac)ALLK_	DLEGK(1)ALLK	2	514.803	0.55365	1.0175	0.81356
401	829	829	YDR385W;YOR133W	YDR385W	>YDR385W EFT2 SGDID:S000002793, Chr IV from 1243223-1245751, Verified ORF, Elongation factor 2 (EF-2), also encoded by EFT1; catalyzes ribosomal translocation during protein synthesis; contains diphthamide, the unique posttranslationally modified histidin	0.999981	RKRHGMKEEVPGW	5.97389e-05	47.568	_HGM(ox)K(ac)EEVPGWQEYYDKL_	HGMK(1)EEVPGWQEYYDKL	3	722.998	0.94125	0.87067	0.85836
402	152	152	YDR385W;YOR133W	YDR385W	>YDR385W EFT2 SGDID:S000002793, Chr IV from 1243223-1245751, Verified ORF, Elongation factor 2 (EF-2), also encoded by EFT1; catalyzes ribosomal translocation during protein synthesis; contains diphthamide, the unique posttranslationally modified histidin	1	ALGERIKPVVVIN	4.82255e-05	72.958	_IK(ac)PVVVINK_	IK(1)PVVVINK	2	526.347	0.56136		0.907
403	159	159	YDR385W;YOR133W	YDR385W	>YDR385W EFT2 SGDID:S000002793, Chr IV from 1243223-1245751, Verified ORF, Elongation factor 2 (EF-2), also encoded by EFT1; catalyzes ribosomal translocation during protein synthesis; contains diphthamide, the unique posttranslationally modified histidin	0.999909	PVVVINKVDRALL	0.00250051	45.28	_IKPVVVINK(ac)VDR_	IKPVVVINK(1)VDR	3	474.633	0.40068		0.67399
404	423	423	YDR385W;YOR133W	YDR385W	>YDR385W EFT2 SGDID:S000002793, Chr IV from 1243223-1245751, Verified ORF, Elongation factor 2 (EF-2), also encoded by EFT1; catalyzes ribosomal translocation during protein synthesis; contains diphthamide, the unique posttranslationally modified histidin	0.714087	NYVPGKKDDLFIK	8.63892e-05	45.342	_IQGPNYVPGKK(ac)DDLFIK_	IQGPNYVPGK(0.286)K(0.714)DDLFIK	3	658.695	-0.19194	0.97774	0.80938
405	308	308	YDR385W;YOR133W	YDR385W	>YDR385W EFT2 SGDID:S000002793, Chr IV from 1243223-1245751, Verified ORF, Elongation factor 2 (EF-2), also encoded by EFT1; catalyzes ribosomal translocation during protein synthesis; contains diphthamide, the unique posttranslationally modified histidin	1	KLEIVLKGDEKDL	7.43662e-05	76.332	_LEIVLK(ac)GDEK_	LEIVLK(1)GDEK	2	593.34	0.058955	0.95357	0.80511
406	253	253	YDR385W;YOR133W	YDR385W	>YDR385W EFT2 SGDID:S000002793, Chr IV from 1243223-1245751, Verified ORF, Elongation factor 2 (EF-2), also encoded by EFT1; catalyzes ribosomal translocation during protein synthesis; contains diphthamide, the unique posttranslationally modified histidin	1	DSFFNPKTKKWTN	3.07255e-08	90.793	_LWGDSFFNPK(ac)TK_	LWGDSFFNPK(1)TK	2	741.375	0.36469	0.91388	0.84379
407	15	15	YDR385W;YOR133W	YDR385W	>YDR385W EFT2 SGDID:S000002793, Chr IV from 1243223-1245751, Verified ORF, Elongation factor 2 (EF-2), also encoded by EFT1; catalyzes ribosomal translocation during protein synthesis; contains diphthamide, the unique posttranslationally modified histidin	1	MRSLMDKVTNVRN	0.00198613	48.741	_SLMDK(ac)VTNVR_	SLMDK(1)VTNVR	2	602.821	0.095926	0.72739	0.67851
408	114	114	YDR391C	YDR391C	>YDR391C YDR391C SGDID:S000002799, Chr IV from 1258049-1257351, reverse complement, Uncharacterized ORF, Putative protein of unknown function, possibly involved in zinc homeostasis; Bdf1p-dependent transcription induced by salt stress; green fluorescent p	1	NDAKFNKDFIDDL	0.000447604	84.954	_FNK(ac)DFIDDLNAR_	FNK(1)DFIDDLNAR	2	755.37	0.24496
409	245	245	YDR394W	YDR394W	>YDR394W RPT3 SGDID:S000002802, Chr IV from 1261674-1262960, Verified ORF, One of six ATPases of the 19S regulatory particle of the 26S proteasome involved in the degradation of ubiquitinated substrates; substrate of N-acetyltransferase B	1	GSEFVHKYLGEGP	3.17117e-06	58.671	_VNGSEFVHK(ac)YLGEGPR_	VNGSEFVHK(1)YLGEGPR	3	610.976	1.093	1.0591	0.94641
410	182	182	YDR399W	YDR399W	>YDR399W HPT1 SGDID:S000002807, Chr IV from 1270061-1270726, Verified ORF, Dimeric hypoxanthine-guanine phosphoribosyltransferase, catalyzes the formation of both inosine monophosphate and guanosine monophosphate; mutations in the human homolog HPRT1 can	1	NRYFAAKTVPDKW	0.00241396	45.829	_YFAAK(ac)TVPDK_	YFAAK(1)TVPDK	2	591.314	-0.15638		1.0549
411	648	648	YDR409W	YDR409W	>YDR409W SIZ1 SGDID:S000002817, Chr IV from 1289399-1292113, Verified ORF, SUMO/Smt3 ligase that promotes the attachment of sumo (Smt3p; small ubiquitin-related modifier) to proteins; binds Ubc9p and may bind septins; specifically required for sumoylation	1	SSSYIGKQLPNIL	0.00281212	35.091	_VIPEYLGNSSSYIGK(ac)QLPNILGK_	VIPEYLGNSSSYIGK(1)QLPNILGK	3	844.795	-0.19898	0.88339	0.75233
412	196	196	YDR412W	YDR412W	>YDR412W RRP17 SGDID:S000002820, Chr IV from 1294686-1295393, Uncharacterized ORF, Component of the pre-60S pre-ribosomal particle; required for cell viability under standard (aerobic) conditions but not under anaerobic conditions	1	RATKYAKFLGVDE	0.000393379	60.691	_YAK(ac)FLGVDEK_	YAK(1)FLGVDEK	2	606.319	0.10887		0.86894
414	86	86	YDR418W;YEL054C	YDR418W	>YDR418W RPL12B SGDID:S000002826, Chr IV from 1301609-1302106, Verified ORF, Protein component of the large (60S) ribosomal subunit, nearly identical to Rpl12Ap; rpl12a rpl12b double mutant exhibits slow growth and slow translation; has similarity to E. c	1	LVITALKEPPRDR	3.66784e-25	126.45	_QAAASVVPSASSLVITALK(ac)EPPRDR_	QAAASVVPSASSLVITALK(1)EPPRDR	3	869.148	0.64548	1.046	0.8194
415	146	146	YDR418W;YEL054C	YDR418W	>YDR418W RPL12B SGDID:S000002826, Chr IV from 1301609-1302106, Verified ORF, Protein component of the large (60S) ribosomal subunit, nearly identical to Rpl12Ap; rpl12a rpl12b double mutant exhibits slow growth and slow translation; has similarity to E. c	1	GCRVDFKNPHDII	4.46833e-23	134.87	_VDFK(ac)NPHDIIEGINAGEIEIPEN_	VDFK(1)NPHDIIEGINAGEIEIPEN	3	869.098	1.3558
416	194	194	YDR432W	YDR432W	>YDR432W NPL3 SGDID:S000002840, Chr IV from 1328776-1330020, Verified ORF, RNA-binding protein that promotes elongation, regulates termination, and carries poly(A) mRNA from nucleus to cytoplasm; required for pre-mRNA splicing; dissociation from mRNAs pro	1	LEVVYSKLPAKRY	3.85594e-07	61.821	_SFANQPLEVVYSK(ac)LPAK_	SFANQPLEVVYSK(1)LPAK	3	645.019	0.4851	1.0085	0.86525
417	336	336	YDR440W	YDR440W	>YDR440W DOT1 SGDID:S000002848, Chr IV from 1342486-1344234, Verified ORF, Nucleosomal histone H3-Lys79 methylase; methylation is required for telomeric silencing, meiotic checkpoint control, and DNA damage response	1	HLETIDKIPRSFI	6.49621e-06	74.46	_IIDHLETIDK(ac)IPR_	IIDHLETIDK(1)IPR	3	535.638	0.8278	1.1285
418	14	14	YDR447C;YML024W	YDR447C	>YDR447C RPS17B SGDID:S000002855, Chr IV from 1355546-1355544,1355229-1354822, reverse complement, Verified ORF, Ribosomal protein 51 (rp51) of the small (40s) subunit; nearly identical to Rps17Ap and has similarity to rat S17 ribosomal protein;>YML024W	1	TVKRASKALIERY	0.000115917	76.143	_RASK(ac)ALIER_	RASK(1)ALIER	3	362.552	0.14182		1.2615
419	72	72	YDR447C;YML024W	YDR447C	>YDR447C RPS17B SGDID:S000002855, Chr IV from 1355546-1355544,1355229-1354822, reverse complement, Verified ORF, Ribosomal protein 51 (rp51) of the small (40s) subunit; nearly identical to Rps17Ap and has similarity to rat S17 ribosomal protein;>YML024W	1	VRGISFKLQEEER	3.84703e-06	76.262	_GISFK(ac)LQEEERER_	GISFK(1)LQEEERER	3	554.953	-0.12379	0.9921	1.0181
420	32	32	YDR447C;YML024W	YDR447C	>YDR447C RPS17B SGDID:S000002855, Chr IV from 1355546-1355544,1355229-1354822, reverse complement, Verified ORF, Ribosomal protein 51 (rp51) of the small (40s) subunit; nearly identical to Rps17Ap and has similarity to rat S17 ribosomal protein;>YML024W	1	LDFQTNKRLCDEI	0.000116259	73.781	_LTLDFQTNK(ac)R_	LTLDFQTNK(1)R	2	639.346	0.6816	1.057	0.81436
421	49	49	YDR447C;YML024W	YDR447C	>YDR447C RPS17B SGDID:S000002855, Chr IV from 1355546-1355544,1355229-1354822, reverse complement, Verified ORF, Ribosomal protein 51 (rp51) of the small (40s) subunit; nearly identical to Rps17Ap and has similarity to rat S17 ribosomal protein;>YML024W	1	SKRLRNKIAGYTT	0.000121162	67.456	_NK(ac)IAGYTTHLMK_	NK(1)IAGYTTHLMK	2	709.877	-0.11275		0.96821
422	116	116	YDR447C;YML024W	YDR447C	>YDR447C RPS17B SGDID:S000002855, Chr IV from 1355546-1355544,1355229-1354822, reverse complement, Verified ORF, Ribosomal protein 51 (rp51) of the small (40s) subunit; nearly identical to Rps17Ap and has similarity to rat S17 ribosomal protein;>YML024W	1	VKSLGLKLPLSVI	1.78925e-110	235.16	_SLGLK(ac)LPLSVINVSAQR_	SLGLK(1)LPLSVINVSAQR	2	919.049	0.0079578	0.97312	1.0013
423	111	111	YDR447C;YML024W	YDR447C	>YDR447C RPS17B SGDID:S000002855, Chr IV from 1355546-1355544,1355229-1354822, reverse complement, Verified ORF, Ribosomal protein 51 (rp51) of the small (40s) subunit; nearly identical to Rps17Ap and has similarity to rat S17 ribosomal protein;>YML024W	1	QTSDLVKSLGLKL	6.53542e-26	130.89	_SNGVLNVDNQTSDLVK(ac)SLGLK_	SNGVLNVDNQTSDLVK(1)SLGLK	2	1122.1	-0.31547	0.92924	0.82705
424	23	23	YDR447C;YML024W	YDR447C	>YDR447C RPS17B SGDID:S000002855, Chr IV from 1355546-1355544,1355229-1354822, reverse complement, Verified ORF, Ribosomal protein 51 (rp51) of the small (40s) subunit; nearly identical to Rps17Ap and has similarity to rat S17 ribosomal protein;>YML024W	1	IERYYPKLTLDFQ	1.82932e-27	150.49	_YYPK(ac)LTLDFQTNK_	YYPK(1)LTLDFQTNK	3	558.291	-0.070786	0.90797	0.9998
425	112	112	YDR448W	YDR448W	>YDR448W ADA2 SGDID:S000002856, Chr IV from 1356058-1357362, Verified ORF, Transcription coactivator, component of the ADA and SAGA transcriptional adaptor/HAT (histone acetyltransferase) complexes	1	KYYLESKYYPIPD	8.40591e-163	270.18	_YYLESK(ac)YYPIPDITQNIHVPQDEFLEQRR_	YYLESK(1)YYPIPDITQNIHVPQDEFLEQRR	4	924.964	0.56748	0.72318	0.68171
426	108	108	YDR450W;YML026C	YDR450W	>YDR450W RPS18A SGDID:S000002858, Chr IV from 1359916-1359962,1360398-1360791, Verified ORF, Protein component of the small (40S) ribosomal subunit; nearly identical to Rps18Bp and has similarity to E. coli S13 and rat S18 ribosomal proteins;>YML026C RPS	1	ANNVESKLRDDLE	5.33567e-58	174.35	_DYHTLANNVESK(ac)LRDDLER_	DYHTLANNVESK(1)LRDDLER	3	777.384	-0.081104	1.0294	0.89254
427	80	80	YDR450W;YML026C	YDR450W	>YDR450W RPS18A SGDID:S000002858, Chr IV from 1359916-1359962,1360398-1360791, Verified ORF, Protein component of the small (40S) ribosomal subunit; nearly identical to Rps18Bp and has similarity to E. coli S13 and rat S18 ribosomal proteins;>YML026C RPS	1	QNPTHYKIPAWFL	9.25696e-14	105.38	_IVQIMQNPTHYK(ac)IPAWFLNR_	IVQIMQNPTHYK(1)IPAWFLNR	3	837.782	-1.2322		0.8106
428	96	96	YDR450W;YML026C	YDR450W	>YDR450W RPS18A SGDID:S000002858, Chr IV from 1359916-1359962,1360398-1360791, Verified ORF, Protein component of the small (40S) ribosomal subunit; nearly identical to Rps18Bp and has similarity to E. coli S13 and rat S18 ribosomal proteins;>YML026C RPS	1	NDITDGKDYHTLA	1.23084e-26	132.45	_QNDITDGK(ac)DYHTLANNVESK_	QNDITDGK(1)DYHTLANNVESK	3	768.696	0.49807	1.0693
429	180	180	YDR454C	YDR454C	>YDR454C GUK1 SGDID:S000002862, Chr IV from 1366820-1366257, reverse complement, Verified ORF, Guanylate kinase, converts GMP to GDP; required for growth and mannose outer chain elongation of cell wall N-linked glycoproteins	1	KAYKELKDFIFAE	0.000601936	58.132	_ELK(ac)DFIFAEK_	ELK(1)DFIFAEK	2	641.34	1.1889		0.76631
430	130	130	YDR454C	YDR454C	>YDR454C GUK1 SGDID:S000002862, Chr IV from 1366820-1366257, reverse complement, Verified ORF, Guanylate kinase, converts GMP to GDP; required for growth and mannose outer chain elongation of cell wall N-linked glycoproteins	1	PSVEDLKKRLEGR	0.00222512	41.092	_FLFIAPPSVEDLK(ac)K_	FLFIAPPSVEDLK(1)K	3	549.312	-0.18421		0.63588
431	107	107	YDR469W	YDR469W	>YDR469W SDC1 SGDID:S000002877, Chr IV from 1399008-1399535, Verified ORF, Subunit of the COMPASS (Set1C) complex, which methylates lysine 4 of histone H3 and is required in chromatin silencing at telomeres; contains a Dpy-30 domain that mediates interact	1	SEPKISKLENVNL	3.57914e-13	90.968	_ISK(ac)LENVNLAATVGGSQTR_	ISK(1)LENVNLAATVGGSQTR	2	1000.54	-0.14843		0.9817
432	126	126	YDR471W;YHR010W	YDR471W	>YDR471W RPL27B SGDID:S000002879, Chr IV from 1401763-1401793,1402178-1402557, Verified ORF, Protein component of the large (60S) ribosomal subunit, nearly identical to Rpl27Ap and has similarity to rat L27 ribosomal protein;>YHR010W RPL27A SGDID:S000001	1	ERHQAGKNQWFFS	0.000348649	58.674	_HQAGK(ac)NQWFFSK_	HQAGK(1)NQWFFSK	2	760.376	-0.35156		0.98201
433	133	133	YDR471W;YHR010W	YDR471W	>YDR471W RPL27B SGDID:S000002879, Chr IV from 1401763-1401793,1402178-1402557, Verified ORF, Protein component of the large (60S) ribosomal subunit, nearly identical to Rpl27Ap and has similarity to rat L27 ribosomal protein;>YHR010W RPL27A SGDID:S000001	1	NQWFFSKLRF___	5.43667e-29	156.92	_NQWFFSK(ac)LR_	NQWFFSK(1)LR	3	423.224	0.46852	0.97465	0.94091
434	88	88	YDR480W	YDR480W	>YDR480W DIG2 SGDID:S000002888, Chr IV from 1417392-1418363, Verified ORF, Regulatory protein of unknown function, pheromone-inducible, involved in the regulation of mating-specific genes and the invasive growth pathway, required for MAP-kinase imposed re	0.999181	TTSPAEKTVPFKS	0.000883133	45.992	_EEDHSGKPPTITTSPAEK(ac)TVPFK_	EEDHSGK(0.001)PPTITTSPAEK(0.999)TVPFK	4	635.324	1.126		1.0103
436	58	58	YDR510W	YDR510W	>YDR510W SMT3 SGDID:S000002918, Chr IV from 1469393-1469698, Verified ORF, Ubiquitin-like protein of the SUMO family, conjugated to lysine residues of target proteins; regulates chromatid cohesion, chromosome segregation, APC-mediated proteolysis, DNA rep	1	FAKRQGKEMDSLR	4.92277e-05	81.017	_RQGK(ac)EMDSLR_	RQGK(1)EMDSLR	3	421.215	-0.17299	1.0028	1.0285
437	38	38	YDR510W	YDR510W	>YDR510W SMT3 SGDID:S000002918, Chr IV from 1469393-1469698, Verified ORF, Ubiquitin-like protein of the SUMO family, conjugated to lysine residues of target proteins; regulates chromatid cohesion, chromosome segregation, APC-mediated proteolysis, DNA rep	1	SSEIFFKIKKTTP	6.4269e-07	87.498	_VSDGSSEIFFK(ac)IK_	VSDGSSEIFFK(1)IK	2	749.893	-0.55435		0.77698
438	11	11	YEL003W	YEL003W	>YEL003W GIM4 SGDID:S000000729, Chr V from 148175-148193,148282-148598, Verified ORF, Subunit of the heterohexameric cochaperone prefoldin complex which binds specifically to cytosolic chaperonin and transfers target proteins to it	1	NNVFQAKYNEYKQ	3.75485e-06	82.543	_NNVFQAK(ac)YNEYK_	NNVFQAK(1)YNEYK	2	780.378	0.2317		1.0866
440	69	69	YEL034W	YEL034W	>YEL034W HYP2 SGDID:S000000760, Chr V from 85676-86149, Verified ORF, Translation elongation factor eIF-5A, previously thought to function in translation initiation; similar to and functionally redundant with Anb1p; structural homolog of bacterial EF-P; u	1	DIFTGKKLEDLSP	2.94774e-05	52.52	_K(ac)LEDLSPSTHNM(ox)EVPVVK_	K(1)LEDLSPSTHNMEVPVVK	3	694.358	0.33633	0.7829	0.89971
441	334	334	YEL047C	YEL047C	>YEL047C YEL047C SGDID:S000000773, Chr V from 66797-65385, reverse complement, Verified ORF, Soluble fumarate reductase, required with isoenzyme Osm1p for anaerobic growth; may interact with ribosomes, based on co-purification experiments; authentic, non-	1	LDFYMFKKLVQKL	0.000142545	56.359	_NNLDFYMFK(ac)K_	NNLDFYMFK(1)K	2	681.332	0.17883		0.71962
442	420	420	YEL058W	YEL058W	>YEL058W PCM1 SGDID:S000000784, Chr V from 43252-44925, Verified ORF, Essential N-acetylglucosamine-phosphate mutase; converts GlcNAc-6-P to GlcNAc-1-P, which is a precursor for the biosynthesis of chitin and for the formation of N-glycosylated mannoprote	1	SELSKSKLNGDTL	8.55806e-06	85.288	_SK(ac)LNGDTLALR_	SK(1)LNGDTLALR	2	615.346	-1.3129	1.0439	0.93387
443	62	62	YEL071W	YEL071W	>YEL071W DLD3 SGDID:S000000797, Chr V from 16355-17845, Verified ORF, D-lactate dehydrogenase, part of the retrograde regulon which consists of genes whose expression is stimulated by damage to mitochondria and reduced in cells grown with glutamate as the	1	FNQDWMKKYRGQS	1.03186e-12	99.135	_SILSNDEILNSQAPEELASFNQDWM(ox)K(ac)K_	SILSNDEILNSQAPEELASFNQDWMK(1)K	3	1055.84	0.43557		1.4142
444	161	161	YER002W	YER002W	>YER002W NOP16 SGDID:S000000804, Chr V from 156802-157497, Verified ORF, Constituent of 66S pre-ribosomal particles, involved in 60S ribosomal subunit biogenesis	1	ETEVVKKLEELAS	7.36609e-06	77.593	_K(ac)LEELASRPVIR_	K(1)LEELASRPVIR	3	484.956	0.40558	0.87711	0.79168
445	66	66	YER002W	YER002W	>YER002W NOP16 SGDID:S000000804, Chr V from 156802-157497, Verified ORF, Constituent of 66S pre-ribosomal particles, involved in 60S ribosomal subunit biogenesis	1	QTPAGGKEADLSK	0.000148961	56.599	_LQTPAGGK(ac)EADLSK_	LQTPAGGK(1)EADLSK	2	728.886	0.080816	0.80034	0.78289
447	69	69	YER014W	YER014W	>YER014W HEM14 SGDID:S000000816, Chr V from 182599-184218, Verified ORF, Protoporphyrinogen oxidase, a mitochondrial enzyme that catalyzes the seventh step in the heme biosynthetic pathway, converting protoporphyrinogen IX to protoporphyrin IX; inhibited	1	NPIMLEKGPRTLR	0.000362055	47.532	_DM(ox)SGNPIM(ox)LEK(ac)GPR_	DMSGNPIMLEK(1)GPR	2	809.882	-2.515	1.5644
448	210	210	YER014W	YER014W	>YER014W HEM14 SGDID:S000000816, Chr V from 182599-184218, Verified ORF, Protoporphyrinogen oxidase, a mitochondrial enzyme that catalyzes the seventh step in the heme biosynthetic pathway, converting protoporphyrinogen IX to protoporphyrin IX; inhibited	1	IYYNELKHGSNTQ	0.00215041	45.704	_IYYNELK(ac)HGSNTQAMIDNMR_	IYYNELK(1)HGSNTQAMIDNMR	3	814.051	-0.70806	1.4084
450	47	47	YER030W	YER030W	>YER030W CHZ1 SGDID:S000000832, Chr V from 213436-213897, Verified ORF, Histone chaperone for Htz1p/H2A-H2B dimer; required for the stabilization of the Chz1p-Htz1-H2B complex; has overlapping function with Nap1p; null mutant displays weak sensitivity to	1	YDAEVAKEETKAK	1.09192e-50	182.35	_RNYDDYDAEVAK(ac)EETK_	RNYDDYDAEVAK(1)EETK	3	663.301	1.0855	0.72798	0.65943
451	439	439	YER036C	YER036C	>YER036C ARB1 SGDID:S000000838, Chr V from 225198-223366, reverse complement, Verified ORF, ATPase of the ATP-binding cassette (ABC) family involved in 40S and 60S ribosome biogenesis, has similarity to Gcn20p; shuttles from nucleus to cytoplasm, physical	1	GKSTLLKIMTGEL	9.53667e-06	56.407	_STLLK(ac)IM(ox)TGELTPQSGR_	STLLK(1)IMTGELTPQSGR	2	945.504	-0.69551	0.97095	0.80801
452	325	325	YER043C	YER043C	>YER043C SAH1 SGDID:S000000845, Chr V from 237118-235769, reverse complement, Verified ORF, S-adenosyl-L-homocysteine hydrolase, catabolizes S-adenosyl-L-homocysteine which is formed after donation of the activated methyl group of S-adenosyl-L-methionine	1	KECINIKPQVDRY	0.00155031	49.934	_ECINIK(ac)PQVDR_	ECINIK(1)PQVDR	3	471.91	-0.0081546	0.95306	0.75677
453	413	413	YER043C	YER043C	>YER043C SAH1 SGDID:S000000845, Chr V from 237118-235769, reverse complement, Verified ORF, S-adenosyl-L-homocysteine hydrolase, catabolizes S-adenosyl-L-homocysteine which is formed after donation of the activated methyl group of S-adenosyl-L-methionine	1	LDEAVAKFHLGNL	2.85814e-13	98.694	_ILDEAVAK(ac)FHLGNLGVR_	ILDEAVAK(1)FHLGNLGVR	3	632.023	-0.63035	0.95889	0.76855
454	428	428	YER043C	YER043C	>YER043C SAH1 SGDID:S000000845, Chr V from 237118-235769, reverse complement, Verified ORF, S-adenosyl-L-homocysteine hydrolase, catabolizes S-adenosyl-L-homocysteine which is formed after donation of the activated methyl group of S-adenosyl-L-methionine	1	RLTKLSKVQSEYL	3.51604e-14	100.77	_LSK(ac)VQSEYLGIPEEGPFK_	LSK(1)VQSEYLGIPEEGPFK	3	688.361	0.83854		0.88229
456	24	24	YER056C-A;YIL052C	YER056C-A	>YER056C-A RPL34A SGDID:S000002135, Chr V from 270183-270147,269749-269421, reverse complement, Verified ORF, Protein component of the large (60S) ribosomal subunit, nearly identical to Rpl34Bp and has similarity to rat L34 ribosomal protein;>YIL052C RPL	1	NKIKVVKTPGGIL	9.54951e-05	74.162	_VVK(ac)TPGGILR_	VVK(1)TPGGILR	2	541.34	0.148	0.98147	0.98077
457	135	135	YER062C	YER062C	>YER062C HOR2 SGDID:S000000864, Chr V from 280680-279928, reverse complement, Verified ORF, One of two redundant DL-glycerol-3-phosphatases (RHR2/GPP1 encodes the other) involved in glycerol biosynthesis; induced in response to hyperosmotic stress and oxi	1	LGIRRPKYFITAN	0.00160963	51.013	_RPK(ac)YFITANDVK_	RPK(1)YFITANDVK	2	747.409	-1.3817		0.99449
458	272	272	YER069W	YER069W	>YER069W ARG5,6 SGDID:S000000871, Chr V from 295408-297999, Verified ORF, Protein that is processed in the mitochondrion to yield acetylglutamate kinase and N-acetyl-gamma-glutamyl-phosphate reductase, which catalyze the 2nd and 3rd steps in arginine bios	1	IVYLNEKGGIING	1.43699e-20	118.48	_IVYLNEK(ac)GGIINGSTGEK_	IVYLNEK(1)GGIINGSTGEK	3	645.346	-0.060097	1.6261	0.19382
459	717	717	YER069W	YER069W	>YER069W ARG5,6 SGDID:S000000871, Chr V from 295408-297999, Verified ORF, Protein that is processed in the mitochondrion to yield acetylglutamate kinase and N-acetyl-gamma-glutamyl-phosphate reductase, which catalyze the 2nd and 3rd steps in arginine bios	1	SPKNDPKFLNNNL	7.5859e-07	76.733	_NDPK(ac)FLNNNLIPYALSDHIHER_	NDPK(1)FLNNNLIPYALSDHIHER	4	666.34	1.5156	1.3965
460	709	709	YER069W	YER069W	>YER069W ARG5,6 SGDID:S000000871, Chr V from 295408-297999, Verified ORF, Protein that is processed in the mitochondrion to yield acetylglutamate kinase and N-acetyl-gamma-glutamyl-phosphate reductase, which catalyze the 2nd and 3rd steps in arginine bios	1	YSGAGTKPSPKND	0.000139955	63.573	_YINGLPTVFGVSGYSGAGTK(ac)PSPK_	YINGLPTVFGVSGYSGAGTK(1)PSPK	3	813.757	-0.1603	1.327
462	148	148	YER073W	YER073W	>YER073W ALD5 SGDID:S000000875, Chr V from 304027-305589, Verified ORF, Mitochondrial aldehyde dehydrogenase, involved in regulation or biosynthesis of electron transport chain components and acetate formation; activated by K+; utilizes NADP+ as the prefe	1	DVALVSKYLRSCG	0.0002078	64.55	_GDVALVSK(ac)YLR_	GDVALVSK(1)YLR	2	631.859	-0.32037	1.517
463	402	402	YER073W	YER073W	>YER073W ALD5 SGDID:S000000875, Chr V from 304027-305589, Verified ORF, Mitochondrial aldehyde dehydrogenase, involved in regulation or biosynthesis of electron transport chain components and acetate formation; activated by K+; utilizes NADP+ as the prefe	1	SKGYFVKPTVFAD	0.00162241	45.115	_GYFVK(ac)PTVFADVK_	GYFVK(1)PTVFADVK	2	756.908	-1.0049	1.6727	0.31
464	381	381	YER073W	YER073W	>YER073W ALD5 SGDID:S000000875, Chr V from 304027-305589, Verified ORF, Mitochondrial aldehyde dehydrogenase, involved in regulation or biosynthesis of electron transport chain components and acetate formation; activated by K+; utilizes NADP+ as the prefe	1	DYVDVAKSEGARL	0.0017832	63.037	_ILDYVDVAK(ac)SEGAR_	ILDYVDVAK(1)SEGAR	2	789.412	5.0032
465	77	77	YER073W	YER073W	>YER073W ALD5 SGDID:S000000875, Chr V from 304027-305589, Verified ORF, Mitochondrial aldehyde dehydrogenase, involved in regulation or biosynthesis of electron transport chain components and acetate formation; activated by K+; utilizes NADP+ as the prefe	1	KITTVYKAMEDDV	1.34918e-26	130.85	_ITTVYK(ac)AMEDDVDEAVAAAK_	ITTVYK(1)AMEDDVDEAVAAAK	2	1091.53	-0.33149	1.3307	0.084636
466	368	368	YER073W	YER073W	>YER073W ALD5 SGDID:S000000875, Chr V from 304027-305589, Verified ORF, Mitochondrial aldehyde dehydrogenase, involved in regulation or biosynthesis of electron transport chain components and acetate formation; activated by K+; utilizes NADP+ as the prefe	1	GAQTSDKQLHKIL	2.06704e-18	119.66	_VGDPFDEEVFQGAQTSDK(ac)QLHK_	VGDPFDEEVFQGAQTSDK(1)QLHK	3	839.735	-0.19912	1.4646	0.069244
467	21	21	YER074W;YIL069C	YER074W	>YER074W RPS24A SGDID:S000000876, Chr V from 306319-306321,306788-307192, Verified ORF, Protein component of the small (40S) ribosomal subunit; identical to Rps24Bp and has similarity to rat S24 ribosomal protein;>YIL069C RPS24B SGDID:S000001331, Chr IX	1	NPLLARKQFVVDV	2.06282e-08	95.401	_K(ac)QFVVDVLHPNR_	K(1)QFVVDVLHPNR	3	498.612	-0.1897	1.2054	1.0885
468	68	68	YER074W;YIL069C	YER074W	>YER074W RPS24A SGDID:S000000876, Chr V from 306319-306321,306788-307192, Verified ORF, Protein component of the small (40S) ribosomal subunit; identical to Rps24Bp and has similarity to rat S24 ribosomal protein;>YIL069C RPS24B SGDID:S000001331, Chr IX	1	TQFGGGKSVGFGL	0.0010724	45.243	_TQFGGGK(ac)SVGFGLVYNSVAEAK_	TQFGGGK(1)SVGFGLVYNSVAEAK	3	753.387	-1.3135		1.0143
469	138	138	YER080W	YER080W	>YER080W AIM9 SGDID:S000000882, Chr V from 319959-321842, Verified ORF, Putative protein of unknown function; the authentic, non-tagged protein is detected in highly purified mitochondria in high-throughput studies; null mutant displays elevated frequency	1	KINPNEKVQVTTL	1.1199e-05	83.849	_INPNEK(ac)VQVTTLSSIHEGK_	INPNEK(1)VQVTTLSSIHEGK	3	712.715	-0.6775	0.94289
470	454	454	YER082C	YER082C	>YER082C UTP7 SGDID:S000000884, Chr V from 325932-324268, reverse complement, Verified ORF, Nucleolar protein, component of the small subunit (SSU) processome containing the U3 snoRNA that is involved in processing of pre-18S rRNA	1	SIGSVDKRSSTIR	0.00475762	30.489	_LPADTITLDPNSIGSVDK(ac)R_	LPADTITLDPNSIGSVDK(1)R	3	685.364	0.32383		1.2595
471	490	490	YER086W	YER086W	>YER086W ILV1 SGDID:S000000888, Chr V from 328473-330203, Verified ORF, Threonine deaminase, catalyzes the first step in isoleucine biosynthesis; expression is under general amino acid control; ILV1 locus exhibits highly positioned nucleosomes whose organ	1	LVGGASKVPNERI	0.000246625	71.548	_YLVGGASK(ac)VPNER_	YLVGGASK(1)VPNER	2	716.383	0.22106	1.2215
472	480	480	YER091C	YER091C	>YER091C MET6 SGDID:S000000893, Chr V from 342163-339860, reverse complement, Verified ORF, Cobalamin-independent methionine synthase, involved in methionine biosynthesis and regeneration; requires a minimum of two glutamates on the methyltetrahydrofolate	1	INSEIEKVIRFQE	1.77072e-05	79.82	_FINSEIEK(ac)VIR_	FINSEIEK(1)VIR	2	695.39	0.15129		0.78259
473	462	462	YER091C	YER091C	>YER091C MET6 SGDID:S000000893, Chr V from 342163-339860, reverse complement, Verified ORF, Cobalamin-independent methionine synthase, involved in methionine biosynthesis and regeneration; requires a minimum of two glutamates on the methyltetrahydrofolate	1	NRNKFNKGTISAE	1.85686e-07	89.507	_FNK(ac)GTISAEEYEK_	FNK(1)GTISAEEYEK	2	779.375	0.30906		0.70362
474	712	712	YER091C	YER091C	>YER091C MET6 SGDID:S000000893, Chr V from 342163-339860, reverse complement, Verified ORF, Cobalamin-independent methionine synthase, involved in methionine biosynthesis and regeneration; requires a minimum of two glutamates on the methyltetrahydrofolate	1	SPRIPSKDEFIAK	0.000176656	88.155	_IPSK(ac)DEFIAK_	IPSK(1)DEFIAK	2	595.327	1.5907
475	724	724	YER091C	YER091C	>YER091C MET6 SGDID:S000000893, Chr V from 342163-339860, reverse complement, Verified ORF, Cobalamin-independent methionine synthase, involved in methionine biosynthesis and regeneration; requires a minimum of two glutamates on the methyltetrahydrofolate	1	KISTILKSYPAEK	0.00132305	51.135	_ISTILK(ac)SYPAEK_	ISTILK(1)SYPAEK	2	696.393	0.32833	1.215
477	451	451	YER091C	YER091C	>YER091C MET6 SGDID:S000000893, Chr V from 342163-339860, reverse complement, Verified ORF, Cobalamin-independent methionine synthase, involved in methionine biosynthesis and regeneration; requires a minimum of two glutamates on the methyltetrahydrofolate	1	GSFPQTKDIRINR	3.66023e-46	156.29	_VFNLPLFPTTTIGSFPQTK(ac)DIR_	VFNLPLFPTTTIGSFPQTK(1)DIR	3	845.46	0.1274	1.2042	0.82021
478	85	85	YER091C	YER091C	>YER091C MET6 SGDID:S000000893, Chr V from 342163-339860, reverse complement, Verified ORF, Cobalamin-independent methionine synthase, involved in methionine biosynthesis and regeneration; requires a minimum of two glutamates on the methyltetrahydrofolate	1	IPDRYTKYDLSPI	0.000556543	41.86	_YTK(ac)YDLSPIDTLFAM(ox)GR_	YTK(1)YDLSPIDTLFAMGR	3	683.671	-0.4682		0.83239
479	95	95	YER110C	YER110C	>YER110C KAP123 SGDID:S000000912, Chr V from 382099-378758, reverse complement, Verified ORF, Karyopherin beta, mediates nuclear import of ribosomal proteins prior to assembly into ribosomes and import of histones H3 and H4; localizes to the nuclear pore,	1	TAFSEPKENVRHS	0.000222324	43.791	_TSLLQTAFSEPK(ac)ENVR_	TSLLQTAFSEPK(1)ENVR	3	621.327	-0.88151		1.1279
480	117	117	YER126C	YER126C	>YER126C NSA2 SGDID:S000000928, Chr V from 414175-413390, reverse complement, Verified ORF, Protein constituent of 66S pre-ribosomal particles, contributes to processing of the 27S pre-rRNA	1	RLEKADKFSVPLP	0.000866873	56.359	_ADK(ac)FSVPLPK_	ADK(1)FSVPLPK	2	572.324	-1.0732	0.21326	0.55889
483	66	66	YER131W;YGL189C	YER131W	>YER131W RPS26B SGDID:S000000933, Chr V from 423948-424307, Verified ORF, Protein component of the small (40S) ribosomal subunit; nearly identical to Rps26Ap and has similarity to rat S26 ribosomal protein;>YGL189C RPS26A SGDID:S000003157, Chr VII from 1	1	PEYALPKTYNKLH	6.64643e-05	52.185	_DLSEASVYPEYALPK(ac)TYNK_	DLSEASVYPEYALPK(1)TYNK	3	744.035	1.2081		0.90678
484	15	15	YER148W	YER148W	>YER148W SPT15 SGDID:S000000950, Chr V from 465298-466020, Verified ORF, TATA-binding protein, general transcription factor that interacts with other factors to form the preinitiation complex at promoters, essential for viability	1	EFKEANKIVFDPN	3.43844e-06	83.204	_EANK(ac)IVFDPNTR_	EANK(1)IVFDPNTR	3	482.584	0.51646	0.89779	0.83667
485	145	145	YER156C	YER156C	>YER156C YER156C SGDID:S000000958, Chr V from 484336-483320, reverse complement, Uncharacterized ORF, Putative protein of unknown function; interacts with Hsp82p and copurifies with Ipl1p; expression is copper responsive and downregulated in strains delet	1	NDNGISKYTIPKD	2.91408e-08	82.367	_QFVEALDANDNGISK(ac)YTIPK_	QFVEALDANDNGISK(1)YTIPK	2	1133.07	-0.094517	0.97498	0.91022
487	6	6	YER161C	YER161C	>YER161C SPT2 SGDID:S000000963, Chr V from 500343-499342, reverse complement, Verified ORF, Protein involved in negative regulation of transcription; required for RNA polyadenylation; exhibits regulated interactions with both histones and SWI-SNF componen	1	_MSFLSKLSQIRK	1.45642e-05	86.313	_(ac)SFLSK(ac)LSQIRK_	SFLSK(1)LSQIRK	2	695.906	-2.2101		0.96474
488	131	131	YER165W	YER165W	>YER165W PAB1 SGDID:S000000967, Chr V from 510368-512101, Verified ORF, Poly(A) binding protein, part of the 3'-end RNA-processing complex, mediates interactions between the 5' cap structure and the 3' mRNA poly(A) tail, involved in control of poly(A) tai	1	SGNIFIKNLHPDI	2.32861e-08	44.662	_GSGNIFIK(ac)NLHPDIDNK_	GSGNIFIK(1)NLHPDIDNK	3	642.002	0.89377		0.80983
489	390	390	YER165W	YER165W	>YER165W PAB1 SGDID:S000000967, Chr V from 510368-512101, Verified ORF, Poly(A) binding protein, part of the 3'-end RNA-processing complex, mediates interactions between the 5' cap structure and the 3' mRNA poly(A) tail, involved in control of poly(A) tai	1	QQIVAGKPLYVAI	2.70048e-08	73.802	_NQQIVAGK(ac)PLYVAIAQR_	NQQIVAGK(1)PLYVAIAQR	3	637.699	-0.60458		0.96752
491	694	694	YER169W	YER169W	>YER169W RPH1 SGDID:S000000971, Chr V from 523364-525754, Verified ORF, JmjC domain-containing histone demethylase which can specifically demethylate H3K36 tri- and dimethyl modification states; transcriptional repressor of PHR1; Rph1p phosphorylation dur	1	SSPLNSKFAPEEI	0.000465968	50.202	_EQGSSPLNSK(ac)FAPEEIVLSGK_	EQGSSPLNSK(1)FAPEEIVLSGK	3	753.722	-1.7584	0.96598	0.7607
492	665	665	YER169W	YER169W	>YER169W RPH1 SGDID:S000000971, Chr V from 523364-525754, Verified ORF, JmjC domain-containing histone demethylase which can specifically demethylate H3K36 tri- and dimethyl modification states; transcriptional repressor of PHR1; Rph1p phosphorylation dur	1	SNLILSKVASTRQ	7.13747e-06	75.483	_SNLILSK(ac)VASTR_	SNLILSK(1)VASTR	2	665.888	0.68035	0.76762	0.61638
494	51	51	YER177W;YDR099W	YER177W	>YER177W BMH1 SGDID:S000000979, Chr V from 545606-546409, Verified ORF, 14-3-3 protein, major isoform; controls proteome at post-transcriptional level, binds proteins and DNA, involved in regulation of many processes including exocytosis, vesicle transpor	1	LLSVAYKNVIGAR	2.96461e-41	87.18	_NLLSVAYK(ac)NVIGAR_	NLLSVAYK(1)NVIGAR	2	780.449	0.51611		0.81974
495	364	364	YER178W	YER178W	>YER178W PDA1 SGDID:S000000980, Chr V from 546812-548074, Verified ORF, E1 alpha subunit of the pyruvate dehydrogenase (PDH) complex, catalyzes the direct oxidative decarboxylation of pyruvate to acetyl-CoA; phosphorylated; regulated by glucose	1	YDKSARKYVDEQV	4.04301e-51	193.22	_K(ac)YVDEQVELADAAPPPEAK_	K(1)YVDEQVELADAAPPPEAK	2	1056.53	-0.16666	1.242
496	264	264	YER178W	YER178W	>YER178W PDA1 SGDID:S000000980, Chr V from 546812-548074, Verified ORF, E1 alpha subunit of the pyruvate dehydrogenase (PDH) complex, catalyzes the direct oxidative decarboxylation of pyruvate to acetyl-CoA; phosphorylated; regulated by glucose	1	AMTEYFKRGQYIP	9.82509e-05	73.067	_SSAM(ox)TEYFK(ac)R_	SSAMTEYFK(1)R	2	639.295	-0.37131	1.173
499	36	36	YFL014W	YFL014W	>YFL014W HSP12 SGDID:S000001880, Chr VI from 107250-107579, Verified ORF, Plasma membrane localized protein that protects membranes from desiccation; induced by heat shock, oxidative stress, osmostress, stationary phase entry, glucose depletion, oleate an	1	KEYITDKADKVAG	0.00285427	48.981	_EYITDK(ac)ADK_	EYITDK(1)ADK	2	562.777	-0.38154	1.15	0.67253
500	62	62	YFL014W	YFL014W	>YFL014W HSP12 SGDID:S000001880, Chr VI from 107250-107579, Verified ORF, Plasma membrane localized protein that protects membranes from desiccation; induced by heat shock, oxidative stress, osmostress, stationary phase entry, glucose depletion, oleate an	0.810065	VHDSAEKGKDNAE	2.66954e-10	87.091	_GVFQGVHDSAEK(ac)GKDNAEGQGESLADQAR_	GVFQGVHDSAEK(0.81)GK(0.19)DNAEGQGESLADQAR	4	761.359	0.85413	1.0123	0.50812
501	88	88	YFL014W	YFL014W	>YFL014W HSP12 SGDID:S000001880, Chr VI from 107250-107579, Verified ORF, Plasma membrane localized protein that protects membranes from desiccation; induced by heat shock, oxidative stress, osmostress, stationary phase entry, glucose depletion, oleate an	1	MGAAKSKLNDAVE	4.92443e-10	105.19	_SK(ac)LNDAVEYVSGR_	SK(1)LNDAVEYVSGR	3	493.919	-0.097975	0.88303	0.48901
502	138	138	YFL017C	YFL017C	>YFL017C GNA1 SGDID:S000001877, Chr VI from 104456-103977, reverse complement, Verified ORF, Evolutionarily conserved glucosamine-6-phosphate acetyltransferase required for multiple cell cycle events including passage through START, DNA synthesis, and mit	1	ILDCDEKNVKFYE	0.00181587	55.452	_IILDCDEK(ac)NVK_	IILDCDEK(1)NVK	2	694.858	0.32356	1.2781
503	411	411	YFL018C	YFL018C	>YFL018C LPD1 SGDID:S000001876, Chr VI from 103121-101622, reverse complement, Verified ORF, Dihydrolipoamide dehydrogenase, the lipoamide dehydrogenase component (E3) of the pyruvate dehydrogenase and 2-oxoglutarate dehydrogenase multi-enzyme complexes	1	IDYKIGKFPFAAN	0.000249668	86.911	_IGK(ac)FPFAANSR_	IGK(1)FPFAANSR	2	625.338	-0.17169
506	128	128	YFL018C	YFL018C	>YFL018C LPD1 SGDID:S000001876, Chr VI from 103121-101622, reverse complement, Verified ORF, Dihydrolipoamide dehydrogenase, the lipoamide dehydrogenase component (E3) of the pyruvate dehydrogenase and 2-oxoglutarate dehydrogenase multi-enzyme complexes	1	GIELLFKKNKVTY	0.00399244	73.435	_QLTGGIELLFK(ac)K_	QLTGGIELLFK(1)K	3	463.61	-0.34134	1.2651
507	401	401	YFL018C	YFL018C	>YFL018C LPD1 SGDID:S000001876, Chr VI from 103121-101622, reverse complement, Verified ORF, Dihydrolipoamide dehydrogenase, the lipoamide dehydrogenase component (E3) of the pyruvate dehydrogenase and 2-oxoglutarate dehydrogenase multi-enzyme complexes	1	KTEEQLKEAGIDY	4.46073e-06	95.651	_TEEQLK(ac)EAGIDYK_	TEEQLK(1)EAGIDYK	2	783.388	-0.1966	1.2192
508	160	160	YFL018C	YFL018C	>YFL018C LPD1 SGDID:S000001876, Chr VI from 103121-101622, reverse complement, Verified ORF, Dihydrolipoamide dehydrogenase, the lipoamide dehydrogenase component (E3) of the pyruvate dehydrogenase and 2-oxoglutarate dehydrogenase multi-enzyme complexes	1	GLEGTVKEDHILD	3.20493e-08	81.574	_VTPVDGLEGTVK(ac)EDHILDVK_	VTPVDGLEGTVK(1)EDHILDVK	3	736.058	0.77993	1.5837	0.063527
509	353	353	YFL024C	YFL024C	>YFL024C EPL1 SGDID:S000001870, Chr VI from 90343-87845, reverse complement, Verified ORF, Component of NuA4, which is an essential histone H4/H2A acetyltransferase complex; homologous to Drosophila Enhancer of Polycomb	1	LALLVAKRENVSL	3.6036e-16	119.39	_NAK(ac)DLALLVAK(ac)R_	NAK(1)DLALLVAK(1)R	3	465.949	0.038122	1.1198	1.1257
510	512	512	YFL024C	YFL024C	>YFL024C EPL1 SGDID:S000001870, Chr VI from 90343-87845, reverse complement, Verified ORF, Component of NuA4, which is an essential histone H4/H2A acetyltransferase complex; homologous to Drosophila Enhancer of Polycomb	1	DALLNSKEKNARK	1.56517e-57	170.09	_IPDIVLEDVDALLNSK(ac)EK_	IPDIVLEDVDALLNSK(1)EK	3	685.04	0.2913		1.1703
511	821	821	YFL024C	YFL024C	>YFL024C EPL1 SGDID:S000001870, Chr VI from 90343-87845, reverse complement, Verified ORF, Component of NuA4, which is an essential histone H4/H2A acetyltransferase complex; homologous to Drosophila Enhancer of Polycomb	0.999965	LINSEAKQNSSIT	5.86657e-07	74.364	_KLNDSLINSEAK(ac)QNSSITQK_	KLNDSLINSEAK(1)QNSSITQK	3	754.064	0.35862		0.9122
512	345	345	YFL024C	YFL024C	>YFL024C EPL1 SGDID:S000001870, Chr VI from 90343-87845, reverse complement, Verified ORF, Component of NuA4, which is an essential histone H4/H2A acetyltransferase complex; homologous to Drosophila Enhancer of Polycomb	1	QELKNAKDLALLV	1.41275e-43	171.49	_NAK(ac)DLALLVAK(ac)R_	NAK(1)DLALLVAK(1)R	3	465.949	0.038122	1.1583	1.1055
513	569	569	YFL024C	YFL024C	>YFL024C EPL1 SGDID:S000001870, Chr VI from 90343-87845, reverse complement, Verified ORF, Component of NuA4, which is an essential histone H4/H2A acetyltransferase complex; homologous to Drosophila Enhancer of Polycomb	1	ASIASSKFQIDRS	9.97413e-60	178.32	_NFSTSNVPFASIASSK(ac)FQIDR_	NFSTSNVPFASIASSK(1)FQIDR	2	1179.59	-0.62398	0.7875	0.90211
514	39	39	YFL024C	YFL024C	>YFL024C EPL1 SGDID:S000001870, Chr VI from 90343-87845, reverse complement, Verified ORF, Component of NuA4, which is an essential histone H4/H2A acetyltransferase complex; homologous to Drosophila Enhancer of Polycomb	1	GLDSFSKGDSGAG	1.29064e-160	301.77	_SAHDDGLDSFSK(ac)GDSGAGASAGSSNSR_	SAHDDGLDSFSK(1)GDSGAGASAGSSNSR	3	861.371	0.63101	1.0005	1.0081
515	50	50	YFL039C	YFL039C	>YFL039C ACT1 SGDID:S000001855, Chr VI from 54695-54686,54377-53260, reverse complement, Verified ORF, Actin, structural protein involved in cell polarization, endocytosis, and other cytoskeletal functions	1	MVGMGQKDSYVGD	1.79375e-25	123.53	_HQGIM(ox)VGMGQK(ac)DSYVGDEAQSK_	HQGIMVGMGQK(1)DSYVGDEAQSK	3	808.37	0.14281	0.9863	0.8279
517	73	73	YFR001W	YFR001W	>YFR001W LOC1 SGDID:S000001897, Chr VI from 149105-149719, Verified ORF, Nuclear protein involved in asymmetric localization of ASH1 mRNA; binds double-stranded RNA in vitro; constituent of 66S pre-ribosomal particles	1	KGKYSEKDLNIPT	2.1405e-47	183.06	_YSEK(ac)DLNIPTLNR_	YSEK(1)DLNIPTLNR	3	535.614	-0.19256	0.99255	1.1458
518	98	98	YFR001W	YFR001W	>YFR001W LOC1 SGDID:S000001897, Chr VI from 149105-149719, Verified ORF, Nuclear protein involved in asymmetric localization of ASH1 mRNA; binds double-stranded RNA in vitro; constituent of 66S pre-ribosomal particles	1	RGKKGKKFIADND	1.62576e-06	82.908	_K(ac)FIADNDTLTLNR_	K(1)FIADNDTLTLNR	2	781.912	0.38434	1.0196	1.1524
519	145	145	YFR031C-A;YIL018W	YFR031C-A	>YFR031C-A RPL2A SGDID:S000002104, Chr VI from 221406-221403,221255-220495, reverse complement, Verified ORF, Protein component of the large (60S) ribosomal subunit, identical to Rpl2Bp and has similarity to E. coli L2 and rat L8 ribosomal proteins;>YIL0	1	HNPDENKTRVRLP	3.20159e-05	56.081	_ASGNYVIIIGHNPDENK(ac)TR_	ASGNYVIIIGHNPDENK(1)TR	3	714.031	-0.2814		0.97905
520	60	60	YFR031C-A;YIL018W	YFR031C-A	>YFR031C-A RPL2A SGDID:S000002104, Chr VI from 221406-221403,221255-220495, reverse complement, Verified ORF, Protein component of the large (60S) ribosomal subunit, identical to Rpl2Bp and has similarity to E. coli L2 and rat L8 ribosomal proteins;>YIL0	1	RGAPLAKVVFRDP	1.56074e-10	100.45	_GAPLAK(ac)VVFRDPYK_	GAPLAK(1)VVFRDPYK	3	534.972	0.1684	0.92255	0.84776
522	234	234	YFR031C-A;YIL018W	YFR031C-A	>YFR031C-A RPL2A SGDID:S000002104, Chr VI from 221406-221403,221255-220495, reverse complement, Verified ORF, Protein component of the large (60S) ribosomal subunit, identical to Rpl2Bp and has similarity to E. coli L2 and rat L8 ribosomal proteins;>YIL0	1	GAVSGQKAGLIAA	1.27508e-10	100.55	_GAVSGQK(ac)AGLIAAR_	GAVSGQK(1)AGLIAAR	3	447.593	0.59461	0.87878	0.92529
523	46	46	YFR031C-A;YIL018W	YFR031C-A	>YFR031C-A RPL2A SGDID:S000002104, Chr VI from 221406-221403,221255-220495, reverse complement, Verified ORF, Protein component of the large (60S) ribosomal subunit, identical to Rpl2Bp and has similarity to E. coli L2 and rat L8 ribosomal proteins;>YIL0	1	YIRGIVKQIVHDS	0.000306319	59.227	_GIVK(ac)QIVHDSGR_	GIVK(1)QIVHDSGR	2	675.878	-0.94236		0.81685
524	28	28	YFR032C-A	YFR032C-A	>YFR032C-A RPL29 SGDID:S000006437, Chr VI from 223425-223246, reverse complement, Verified ORF, Protein component of the large (60S) ribosomal subunit, has similarity to rat L29 ribosomal protein; not essential for translation, but required for proper joi	1	KKPKTYKYPSLKG	1.36599e-08	112.11	_TYK(ac)YPSLK_	TYK(1)YPSLK	2	521.284	0.51499	0.97741	1.1375
525	33	33	YFR032C-A	YFR032C-A	>YFR032C-A RPL29 SGDID:S000006437, Chr VI from 223425-223246, reverse complement, Verified ORF, Protein component of the large (60S) ribosomal subunit, has similarity to rat L29 ribosomal protein; not essential for translation, but required for proper joi	0.999987	YKYPSLKGVDPKF	0.00782411	67.964	_TYKYPSLK(ac)GVDPK_	TYKYPSLK(1)GVDPK	3	513.28	0.50688	0.84428	0.99652
526	147	147	YFR052W	YFR052W	>YFR052W RPN12 SGDID:S000001948, Chr VI from 252492-253316, Verified ORF, Subunit of the 19S regulatory particle of the 26S proteasome lid; synthetically lethal with RPT1, which is an ATPase component of the 19S regulatory particle; physically interacts w	1	LLSYPIKLDRWLM	0.00493355	33.36	_NLEDDSLLSYPIK(ac)LDR_	NLEDDSLLSYPIK(1)LDR	3	645.002	-0.54158		1.0199
527	482	482	YGL008C;YPL036W	YGL008C	>YGL008C PMA1 SGDID:S000002976, Chr VII from 482671-479915, reverse complement, Verified ORF, Plasma membrane H+-ATPase, pumps protons out of the cell; major regulator of cytoplasmic pH and plasma membrane potential; part of the P2 subgroup of cation-tran	1	APLFVLKTVEEDH	6.37757e-26	128.17	_GAPLFVLK(ac)TVEEDHPIPEDVHENYENK_	GAPLFVLK(1)TVEEDHPIPEDVHENYENK	4	791.141	0.12281	0.98191	0.89982
528	501	501	YGL008C;YPL036W	YGL008C	>YGL008C PMA1 SGDID:S000002976, Chr VII from 482671-479915, reverse complement, Verified ORF, Plasma membrane H+-ATPase, pumps protons out of the cell; major regulator of cytoplasmic pH and plasma membrane potential; part of the P2 subgroup of cation-tran	1	HENYENKVAELAS	7.91228e-18	110.31	_TVEEDHPIPEDVHENYENK(ac)VAELASR_	TVEEDHPIPEDVHENYENK(1)VAELASR	4	766.364	-0.043854	1.0186	0.89465
529	424	424	YGL008C;YPL036W	YGL008C	>YGL008C PMA1 SGDID:S000002976, Chr VII from 482671-479915, reverse complement, Verified ORF, Plasma membrane H+-ATPase, pumps protons out of the cell; major regulator of cytoplasmic pH and plasma membrane potential; part of the P2 subgroup of cation-tran	1	GLDAIDKAFLKSL	1.90676e-08	100.55	_GLDAIDK(ac)AFLK_	GLDAIDK(1)AFLK	2	616.848	0.52641	0.89673	0.87975
530	571	571	YGL009C	YGL009C	>YGL009C LEU1 SGDID:S000002977, Chr VII from 478657-476318, reverse complement, Verified ORF, Isopropylmalate isomerase, catalyzes the second step in the leucine biosynthesis pathway	1	TDAIIPKQFLKTI	1.22413e-07	81.448	_ANVDTDAIIPK(ac)QFLK_	ANVDTDAIIPK(1)QFLK	2	857.972	0.39747	1.0694	0.92412
531	774	774	YGL009C	YGL009C	>YGL009C LEU1 SGDID:S000002977, Chr VII from 478657-476318, reverse complement, Verified ORF, Isopropylmalate isomerase, catalyzes the second step in the leucine biosynthesis pathway	1	VTTTFDKVHQDW_	0.000211276	62.042	_AVTTTFDK(ac)VHQDW_	AVTTTFDK(1)VHQDW	2	795.383	1.1888		0.62481
533	758	758	YGL009C	YGL009C	>YGL009C LEU1 SGDID:S000002977, Chr VII from 478657-476318, reverse complement, Verified ORF, Isopropylmalate isomerase, catalyzes the second step in the leucine biosynthesis pathway	1	GGSKLLKFDNVPK	0.00240644	75.509	_LLK(ac)FDNVPK_	LLK(1)FDNVPK	2	558.327	0.63117
534	107	107	YGL011C	YGL011C	>YGL011C SCL1 SGDID:S000002979, Chr VII from 475252-474494, reverse complement, Verified ORF, Alpha 1 subunit of the 20S proteasome involved in the degradation of ubiquitinated substrates; 20S proteasome is the core complex of the 26S proteasome; essentia	1	AAEFRYKYGYDMP	0.00435623	38.399	_YK(ac)YGYDMPCDVLAK_	YK(1)YGYDMPCDVLAK	2	882.902	-0.7353		1.1489
536	690	690	YGL026C	YGL026C	>YGL026C TRP5 SGDID:S000002994, Chr VII from 448540-446417, reverse complement, Verified ORF, Tryptophan synthase, catalyzes the last step of tryptophan biosynthesis; regulated by the general control system of amino acid biosynthesis	1	VAEVLPKLGPKIG	0.00330219	38.376	_DVQSVAEVLPK(ac)LGPK_	DVQSVAEVLPK(1)LGPK	3	541.31	0.23543		0.827
537	301	301	YGL026C	YGL026C	>YGL026C TRP5 SGDID:S000002994, Chr VII from 448540-446417, reverse complement, Verified ORF, Tryptophan synthase, catalyzes the last step of tryptophan biosynthesis; regulated by the general control system of amino acid biosynthesis	1	EFDENHKHPIRFG	0.00024773	46.408	_EILDEFDENHK(ac)HPIR_	EILDEFDENHK(1)HPIR	4	484.241	-0.53096		0.86895
539	66	66	YGL030W	YGL030W	>YGL030W RPL30 SGDID:S000002998, Chr VII from 439096-439098,439329-439643, Verified ORF, Protein component of the large (60S) ribosomal subunit, has similarity to rat L30 ribosomal protein; involved in pre-rRNA processing in the nucleolus; autoregulates s	1	AMLSKTKVYYFQG	1.66915e-19	110.41	_TK(ac)VYYFQGGNNELGTAVGK_	TK(1)VYYFQGGNNELGTAVGK	2	1044.52	0.81616	1.0473	0.93573
540	122	122	YGL037C	YGL037C	>YGL037C PNC1 SGDID:S000003005, Chr VII from 427953-427303, reverse complement, Verified ORF, Nicotinamidase that converts nicotinamide to nicotinic acid as part of the NAD(+) salvage pathway, required for life span extension by calorie restriction; PNC1	1	HIKIVDKGFLTDR	2.24635e-51	185.99	_IVDK(ac)GFLTDREYYSAFHDIWNFHK_	IVDK(1)GFLTDREYYSAFHDIWNFHK	4	761.624	1.1025	0.71531	0.13288
541	250	250	YGL043W	YGL043W	>YGL043W DST1 SGDID:S000003011, Chr VII from 417487-418416, Verified ORF, General transcription elongation factor TFIIS, enables RNA polymerase II to read through blocks to elongation by stimulating cleavage of nascent transcripts stalled at transcription	0.877988	KIEEIAKQNLYNA	7.92613e-06	73.294	_QKIEEIAK(ac)QNLYNAQGATIER_	QK(0.122)IEEIAK(0.878)QNLYNAQGATIER	3	820.434	-0.48858		0.71897
542	288	288	YGL066W	YGL066W	>YGL066W SGF73 SGDID:S000003034, Chr VII from 377612-379585, Verified ORF, Subunit of SAGA histone acetyltransferase complex; involved in formation of the preinitiation complex assembly at promoters; null mutant displays defects in premeiotic DNA synthesi	1	IGAAAEKRAKQQE	4.31527e-13	127.56	_IGAAAEK(ac)R_	IGAAAEK(1)R	2	429.246	-0.11909	1.0341	1.0342
543	180	180	YGL066W	YGL066W	>YGL066W SGF73 SGDID:S000003034, Chr VII from 377612-379585, Verified ORF, Subunit of SAGA histone acetyltransferase complex; involved in formation of the preinitiation complex assembly at promoters; null mutant displays defects in premeiotic DNA synthesi	1	SSFNPLKRSTSME	0.00421132	66.92	_NDSSFNPLK(ac)R_	NDSSFNPLK(1)R	2	610.307	-0.023157		1.099
544	224	224	YGL066W	YGL066W	>YGL066W SGF73 SGDID:S000003034, Chr VII from 377612-379585, Verified ORF, Subunit of SAGA histone acetyltransferase complex; involved in formation of the preinitiation complex assembly at promoters; null mutant displays defects in premeiotic DNA synthesi	1	QRNPTEKHLIDFN	1.68801e-20	122.97	_QRNPTEK(ac)HLIDFNK_	QRNPTEK(1)HLIDFNK	2	891.468	0.2594	1.019	1.0948
545	555	555	YGL066W	YGL066W	>YGL066W SGF73 SGDID:S000003034, Chr VII from 377612-379585, Verified ORF, Subunit of SAGA histone acetyltransferase complex; involved in formation of the preinitiation complex assembly at promoters; null mutant displays defects in premeiotic DNA synthesi	1	QQLQQQKFEAAAS	9.6868e-12	91.64	_QQQLQQQK(ac)FEAAASYLANATK_	QQQLQQQK(1)FEAAASYLANATK	3	803.412	-1.3395	0.71194	0.73671
546	199	199	YGL066W	YGL066W	>YGL066W SGF73 SGDID:S000003034, Chr VII from 377612-379585, Verified ORF, Subunit of SAGA histone acetyltransferase complex; involved in formation of the preinitiation complex assembly at promoters; null mutant displays defects in premeiotic DNA synthesi	1	MDTKRSKTGTPQT	1.34998e-48	184	_SK(ac)TGTPQTFSSSIK(ac)K_	SK(1)TGTPQTFSSSIK(1)K	3	560.965	-0.54539		0.81862
547	211	211	YGL066W	YGL066W	>YGL066W SGF73 SGDID:S000003034, Chr VII from 377612-379585, Verified ORF, Subunit of SAGA histone acetyltransferase complex; involved in formation of the preinitiation complex assembly at promoters; null mutant displays defects in premeiotic DNA synthesi	1	TFSSSIKKQKKVK	1.34998e-48	184	_TGTPQTFSSSIK(ac)K_	TGTPQTFSSSIK(1)K	3	475.252	0.24907	0.96573	0.92337
548	33	33	YGL066W	YGL066W	>YGL066W SGF73 SGDID:S000003034, Chr VII from 377612-379585, Verified ORF, Subunit of SAGA histone acetyltransferase complex; involved in formation of the preinitiation complex assembly at promoters; null mutant displays defects in premeiotic DNA synthesi	1	PSNDSWKSLMSSA	7.02031e-122	241.71	_VIEEYSLSQGSGPSNDSWK(ac)SLMSSAK_	VIEEYSLSQGSGPSNDSWK(1)SLMSSAK	2	1415.17	-0.12094	0.61993	0.94878
549	238;238	238	YGL076C;YPL198W	YGL076C	>YGL076C RPL7A SGDID:S000003044, Chr VII from 365999-365989,365529-365436,364967-364338, reverse complement, Verified ORF, Protein component of the large (60S) ribosomal subunit, nearly identical to Rpl7Bp and has similarity to E. coli L30 and rat L7 ribo	1	REEFINKLVKAMN;REEFINKLVKSMN	2.82659e-05	59.733	_HFIQGGSFGNREEFINK(ac)LVK_	HFIQGGSFGNREEFINK(1)LVK	4	591.313	0.63438		0.88269
550	47	47	YGL103W	YGL103W	>YGL103W RPL28 SGDID:S000003071, Chr VII from 310970-311018,311530-311930, Verified ORF, Ribosomal protein of the large (60S) ribosomal subunit, has similarity to E. coli L15 and rat L27a ribosomal proteins; may have peptidyl transferase activity; can mut	1	HRINMDKYHPGYF	2.43258e-06	79.633	_INMDK(ac)YHPGYFGK_	INMDK(1)YHPGYFGK	3	537.926	-0.12785	0.96956	0.88193
551	55	55	YGL103W	YGL103W	>YGL103W RPL28 SGDID:S000003071, Chr VII from 310970-311018,311530-311930, Verified ORF, Ribosomal protein of the large (60S) ribosomal subunit, has similarity to E. coli L15 and rat L27a ribosomal proteins; may have peptidyl transferase activity; can mut	1	HPGYFGKVGMRYF	1.99694e-08	96.113	_YHPGYFGK(ac)VGM(ox)R_	YHPGYFGK(1)VGMR	3	490.571	0.38038		0.97023
552	86	86	YGL103W	YGL103W	>YGL103W RPL28 SGDID:S000003071, Chr VII from 310970-311018,311530-311930, Verified ORF, Ribosomal protein of the large (60S) ribosomal subunit, has similarity to E. coli L15 and rat L27a ribosomal proteins; may have peptidyl transferase activity; can mut	1	TLIPEDKRDQYLK	3.19935e-07	94.297	_LWTLIPEDK(ac)R_	LWTLIPEDK(1)R	2	656.867	-0.07645	0.96325	0.91472
553	70	70	YGL103W	YGL103W	>YGL103W RPL28 SGDID:S000003071, Chr VII from 310970-311018,311530-311930, Verified ORF, Ribosomal protein of the large (60S) ribosomal subunit, has similarity to E. coli L15 and rat L27a ribosomal proteins; may have peptidyl transferase activity; can mut	1	QQAHFWKPVLNLD	0.000505259	46.964	_QQAHFWK(ac)PVLNLDK_	QQAHFWK(1)PVLNLDK	3	589.318	0.64984		0.86208
554	96	96	YGL103W	YGL103W	>YGL103W RPL28 SGDID:S000003071, Chr VII from 310970-311018,311530-311930, Verified ORF, Ribosomal protein of the large (60S) ribosomal subunit, has similarity to E. coli L15 and rat L27a ribosomal proteins; may have peptidyl transferase activity; can mut	1	YLKSASKETAPVI	0.00208073	37.624	_SASK(ac)ETAPVIDTLAAGYGK_	SASK(1)ETAPVIDTLAAGYGK	2	960.999	0.13232		1.1766
555	221	221	YGL105W	YGL105W	>YGL105W ARC1 SGDID:S000003073, Chr VII from 307440-308570, Verified ORF, Protein that binds tRNA and methionyl- and glutamyl-tRNA synthetases (Mes1p and Gus1p), delivering tRNA to them, stimulating catalysis, and ensuring their localization to the cytopl	1	FIQKAIKHPDADS	3.97594e-51	56.468	_AIK(ac)HPDADSLYVSTIDVGDEEGPR_	AIK(1)HPDADSLYVSTIDVGDEEGPR	3	876.093	-0.30688	1.1574	0.92726
556	8	8	YGL106W	YGL106W	>YGL106W MLC1 SGDID:S000003074, Chr VII from 306563-307012, Verified ORF, Essential light chain for Myo1p, light chain for Myo2p; stabilizes Myo2p by binding to the neck region; interacts with Myo1p, Iqg1p, and Myo2p to coordinate formation and contractio	1	SATRANKDIFTLF	3.04737e-08	71.888	_ANK(ac)DIFTLFDK_	ANK(1)DIFTLFDK	2	677.356	-0.27572	0.42197	0.46038
557	16	16	YGL106W	YGL106W	>YGL106W MLC1 SGDID:S000003074, Chr VII from 306563-307012, Verified ORF, Essential light chain for Myo1p, light chain for Myo2p; stabilizes Myo2p by binding to the neck region; interacts with Myo1p, Iqg1p, and Myo2p to coordinate formation and contractio	1	IFTLFDKKGQGAI	8.76728e-05	76.943	_DIFTLFDK(ac)K_	DIFTLFDK(1)K	2	584.816	0.43627	0.91962	0.89841
560	133	133	YGL135W;YPL220W	YGL135W	>YGL135W RPL1B SGDID:S000003103, Chr VII from 254646-255299, Verified ORF, N-terminally acetylated protein component of the large (60S) ribosomal subunit, nearly identical to Rpl1Ap and has similarity to E. coli L1 and rat L10a ribosomal proteins; rpl1a r	1	QLSKAGKFPTPVS	2.08022e-25	134.85	_AGK(ac)FPTPVSHNDDLYGK_	AGK(1)FPTPVSHNDDLYGK	3	629.979	0.2465	1.5186	1.4591
561	18	18	YGL135W;YPL220W	YGL135W	>YGL135W RPL1B SGDID:S000003103, Chr VII from 254646-255299, Verified ORF, N-terminally acetylated protein component of the large (60S) ribosomal subunit, nearly identical to Rpl1Ap and has similarity to E. coli L1 and rat L10a ribosomal proteins; rpl1a r	1	HVKELLKYSNETK	0.000649888	57.836	_ELLK(ac)YSNETK_	ELLK(1)YSNETK	2	633.832	-0.0031886		0.66396
563	91	91	YGL135W;YPL220W	YGL135W	>YGL135W RPL1B SGDID:S000003103, Chr VII from 254646-255299, Verified ORF, N-terminally acetylated protein component of the large (60S) ribosomal subunit, nearly identical to Rpl1Ap and has similarity to E. coli L1 and rat L10a ribosomal proteins; rpl1a r	1	MSVDDLKKLNKNK	3.14628e-10	92.063	_SCGVDAMSVDDLK(ac)K_	SCGVDAMSVDDLK(1)K	2	783.861	0.49763	1.2035	1.0853
564	3	3	YGL135W;YPL220W	YGL135W	>YGL135W RPL1B SGDID:S000003103, Chr VII from 254646-255299, Verified ORF, N-terminally acetylated protein component of the large (60S) ribosomal subunit, nearly identical to Rpl1Ap and has similarity to E. coli L1 and rat L10a ribosomal proteins; rpl1a r	1	____MSKITSSQV	0.00192077	57.785	_(ac)SK(ac)ITSSQVR_	SK(1)ITSSQVR	2	545.299	0.12923		1.1147
565	175	175	YGL145W	YGL145W	>YGL145W TIP20 SGDID:S000003113, Chr VII from 230248-232353, Verified ORF, Peripheral membrane protein required for fusion of COPI vesicles with the ER; prohibits back-fusion of COPII vesicles with the ER; forms a tethering complex with Sec39p and Dsl1p t	1	SNTFDQKLLEAQW	0.00011064	68.369	_LATNWSNTFDQK(ac)LLEAQWDTQK_	LATNWSNTFDQK(1)LLEAQWDTQK	3	893.773	-3.8251
566	110;110	110	YGL147C;YNL067W	YGL147C	>YGL147C RPL9A SGDID:S000003115, Chr VII from 228334-227759, reverse complement, Verified ORF, Protein component of the large (60S) ribosomal subunit, nearly identical to Rpl9Bp and has similarity to E. coli L6 and rat L9 ribosomal proteins;>YNL067W RPL9	1	VEKDGAKFIEVRN	0.0062142	42.001	_DGAK(ac)FIEVR_	DGAK(1)FIEVR	2	538.79	1.046	1.0249	0.87774
567	174;174	174	YGL147C;YNL067W	YGL147C	>YGL147C RPL9A SGDID:S000003115, Chr VII from 228334-227759, reverse complement, Verified ORF, Protein component of the large (60S) ribosomal subunit, nearly identical to Rpl9Bp and has similarity to E. coli L6 and rat L9 ribosomal proteins;>YNL067W RPL9	1	RNKDIRKFLDGIY	3.57361e-06	88.187	_K(ac)FLDGIYVSHK_	K(1)FLDGIYVSHK	2	674.867	0.46293	1.0084	0.83021
568	54	54	YGL147C	YGL147C	>YGL147C RPL9A SGDID:S000003115, Chr VII from 228334-227759, reverse complement, Verified ORF, Protein component of the large (60S) ribosomal subunit, nearly identical to Rpl9Bp and has similarity to E. coli L6 and rat L9 ribosomal proteins	1	VNNQLIKVAVHNG	0.00413428	37.013	_VNNQLIK(ac)VAVHNGGR_	VNNQLIK(1)VAVHNGGR	3	554.313	0.11903		0.8222
569	106;106	106	YGL147C;YNL067W	YGL147C	>YGL147C RPL9A SGDID:S000003115, Chr VII from 228334-227759, reverse complement, Verified ORF, Protein component of the large (60S) ribosomal subunit, nearly identical to Rpl9Bp and has similarity to E. coli L6 and rat L9 ribosomal proteins;>YNL067W RPL9	1	NVNIVEKDGAKFI	1.34299e-13	100.35	_YVYAHFPINVNIVEK(ac)DGAK_	YVYAHFPINVNIVEK(1)DGAK	3	740.388	-5.0164	0.96672
570	60	60	YGL148W	YGL148W	>YGL148W ARO2 SGDID:S000003116, Chr VII from 226404-227534, Verified ORF, Bifunctional chorismate synthase and flavin reductase, catalyzes the conversion of 5-enolpyruvylshikimate 3-phosphate (EPSP) to form chorismate, which is a precursor to aromatic ami	1	STPRDEKDRVEIQ	2.40727e-05	56.295	_DEK(ac)DRVEIQSGTEFGK_	DEK(1)DRVEIQSGTEFGK	3	627.306	0.54767		0.75211
571	279	279	YGL148W	YGL148W	>YGL148W ARO2 SGDID:S000003116, Chr VII from 226404-227534, Verified ORF, Bifunctional chorismate synthase and flavin reductase, catalyzes the conversion of 5-enolpyruvylshikimate 3-phosphate (EPSP) to form chorismate, which is a precursor to aromatic ami	1	DPFYFEKETNRLR	1.94728e-09	91.307	_HNDPFYFEK(ac)ETNR_	HNDPFYFEK(1)ETNR	2	869.895	0.62707	0.84766	0.65285
572	89	89	YGL202W	YGL202W	>YGL202W ARO8 SGDID:S000003170, Chr VII from 116063-117565, Verified ORF, Aromatic aminotransferase I, expression is regulated by general control of amino acid biosynthesis	1	NKDYADKSANPSN	2.8724e-07	65.107	_DYADK(ac)SANPSNDIPLSR_	DYADK(1)SANPSNDIPLSR	2	952.953	0.38766		0.89575
573	415	415	YGL202W	YGL202W	>YGL202W ARO8 SGDID:S000003170, Chr VII from 116063-117565, Verified ORF, Aromatic aminotransferase I, expression is regulated by general control of amino acid biosynthesis	1	HPEFKTKYNSDPY	0.00123037	40.52	_TK(ac)YNSDPYQLEQSLYHK_	TK(1)YNSDPYQLEQSLYHK	3	719.348	0.44821		0.76971
575	136	136	YGL207W	YGL207W	>YGL207W SPT16 SGDID:S000003175, Chr VII from 98973-102080, Verified ORF, Subunit of the heterodimeric FACT complex (Spt16p-Pob3p), facilitates RNA Polymerase II transcription elongation through nucleosomes by destabilizing and then reassembling nucleosom	1	TVGIPEKDSYQGK	0.000242355	60.157	_TVGIPEK(ac)DSYQGK_	TVGIPEK(1)DSYQGK	2	732.372	0.21578		0.78297
577	94	94	YGL232W	YGL232W	>YGL232W TAN1 SGDID:S000003201, Chr VII from 62075-62131,62190-63002, Verified ORF, Putative tRNA acetyltransferase, RNA-binding protein required for the formation of the modified nucleoside N(4)-acetylcytidine in serine and leucine tRNAs but not required	0.5	KELQELKGEETGK	0.00285253	36.856	_ELQELK(ac)GEETGKDLSSGETK_	ELQELK(0.5)GEETGK(0.5)DLSSGETK	3	740.701	0.045876		0.94166
578	100	100	YGL232W	YGL232W	>YGL232W TAN1 SGDID:S000003201, Chr VII from 62075-62131,62190-63002, Verified ORF, Putative tRNA acetyltransferase, RNA-binding protein required for the formation of the modified nucleoside N(4)-acetylcytidine in serine and leucine tRNAs but not required	0.82123	KGEETGKDLSSGE	0.00285253	36.856	_ELQELKGEETGK(ac)DLSSGETK_	ELQELK(0.179)GEETGK(0.821)DLSSGETK	3	740.701	-0.1271	1.022	0.94166
579	165	165	YGL244W	YGL244W	>YGL244W RTF1 SGDID:S000003213, Chr VII from 41498-43174, Verified ORF, Subunit of the RNA polymerase II-associated Paf1 complex; directly or indirectly regulates DNA-binding properties of Spt15p and relative activities of different TATA elements; involve	1	SDIKASKLSQLKK	0.00127905	57.598	_ASK(ac)LSQLK_	ASK(1)LSQLK	2	458.777	0.81607		0.6252
581	503	503	YGL245W	YGL245W	>YGL245W GUS1 SGDID:S000003214, Chr VII from 39023-41149, Verified ORF, Glutamyl-tRNA synthetase (GluRS), forms a complex with methionyl-tRNA synthetase (Mes1p) and Arc1p; complex formation increases the catalytic efficiency of both tRNA synthetases and e	1	IWAFNKKVIDPIA	9.079e-05	76.465	_K(ac)VIDPIAPR_	K(1)VIDPIAPR	2	525.819	0.33014	1.0347	0.78426
583	54	54	YGL253W	YGL253W	>YGL253W HXK2 SGDID:S000003222, Chr VII from 23935-25395, Verified ORF, Hexokinase isoenzyme 2 that catalyzes phosphorylation of glucose in the cytosol; predominant hexokinase during growth on glucose; functions in the nucleus to repress expression of HXK	1	FISELEKGLSKKG	0.000589302	42.629	_HFISELEK(ac)GLSK_	HFISELEK(1)GLSK	3	477.261	-0.9197		0.76439
585	111	111	YGL253W	YGL253W	>YGL253W HXK2 SGDID:S000003222, Chr VII from 23935-25395, Verified ORF, Hexokinase isoenzyme 2 that catalyzes phosphorylation of glucose in the cytosol; predominant hexokinase during growth on glucose; functions in the nucleus to repress expression of HXK	1	FDTTQSKYRLPDA	0.00948837	39.266	_TFDTTQSK(ac)YR_	TFDTTQSK(1)YR	2	644.812	-0.5562		0.76658
586	284	284	YGL253W	YGL253W	>YGL253W HXK2 SGDID:S000003222, Chr VII from 23935-25395, Verified ORF, Hexokinase isoenzyme 2 that catalyzes phosphorylation of glucose in the cytosol; predominant hexokinase during growth on glucose; functions in the nucleus to repress expression of HXK	1	VVLPRTKYDITID	7.15545e-14	124.31	_TK(ac)YDITIDEESPRPGQQTFEK_	TK(1)YDITIDEESPRPGQQTFEK	3	842.078	-0.90043	0.85597
587	233	233	YGL256W	YGL256W	>YGL256W ADH4 SGDID:S000003225, Chr VII from 15159-16307, Verified ORF, Alcohol dehydrogenase isoenzyme type IV, dimeric enzyme demonstrated to be zinc-dependent despite sequence similarity to iron-activated alcohol dehydrogenases; transcription is induce	1	SLVAAYKDGKDKK	1.67049e-05	55.864	_GIDLINESLVAAYK(ac)DGK_	GIDLINESLVAAYK(1)DGK	3	616.663	-0.59778		2.1803
588	236	236	YGL256W	YGL256W	>YGL256W ADH4 SGDID:S000003225, Chr VII from 15159-16307, Verified ORF, Alcohol dehydrogenase isoenzyme type IV, dimeric enzyme demonstrated to be zinc-dependent despite sequence similarity to iron-activated alcohol dehydrogenases; transcription is induce	0.908079	AAYKDGKDKKART	8.31435e-06	35.133	_GIDLINESLVAAYKDGK(ac)DK_	GIDLINESLVAAYK(0.092)DGK(0.908)DK	3	697.704	1.7133		0.88058
589	46	46	YGR027C;YLR333C	YGR027C	>YGR027C RPS25A SGDID:S000003259, Chr VII from 534462-534136, reverse complement, Verified ORF, Protein component of the small (40S) ribosomal subunit; nearly identical to Rps25Bp and has similarity to rat S25 ribosomal protein;>YLR333C RPS25B SGDID:S000	1	VILDQEKYDRILK	6.87084e-07	75.669	_AQHAVILDQEK(ac)YDR_	AQHAVILDQEK(1)YDR	3	576.629	-0.0033278	1.0341	0.93222
590	85	85	YGR027C;YLR333C	YGR027C	>YGR027C RPS25A SGDID:S000003259, Chr VII from 534462-534136, reverse complement, Verified ORF, Protein component of the small (40S) ribosomal subunit; nearly identical to Rps25Bp and has similarity to rat S25 ribosomal protein;>YLR333C RPS25B SGDID:S000	0.999958	ALRHLEKEGIIKP	0.000530781	57.136	_HLEK(ac)EGIIKPISK_	HLEK(1)EGIIKPISK	3	511.971	0.12507	1.032	0.91212
591	52	52	YGR027C;YLR333C	YGR027C	>YGR027C RPS25A SGDID:S000003259, Chr VII from 534462-534136, reverse complement, Verified ORF, Protein component of the small (40S) ribosomal subunit; nearly identical to Rps25Bp and has similarity to rat S25 ribosomal protein;>YLR333C RPS25B SGDID:S000	1	KYDRILKEVPTYR	8.93135e-05	77.192	_ILK(ac)EVPTYR_	ILK(1)EVPTYR	2	580.837	0.34603	1.0965
592	46	46	YGR034W;YLR344W	YGR034W	>YGR034W RPL26B SGDID:S000003266, Chr VII from 555816-555834,556312-556676, Verified ORF, Protein component of the large (60S) ribosomal subunit, nearly identical to Rpl26Ap and has similarity to E. coli L24 and rat L26 ribosomal proteins; binds to 5.8S r	1	RAQYGIKALPIRR	2.70161e-71	208.46	_AQYGIK(ac)ALPIRR_	AQYGIK(1)ALPIRR	3	476.621	0.58476	0.955	0.88808
593	84	84	YGR034W;YLR344W	YGR034W	>YGR034W RPL26B SGDID:S000003266, Chr VII from 555816-555834,556312-556676, Verified ORF, Protein component of the large (60S) ribosomal subunit, nearly identical to Rpl26Ap and has similarity to E. coli L24 and rat L26 ribosomal proteins; binds to 5.8S r	1	FAVQVDKVTKEKV	3.10163e-11	110.39	_FAVQVDK(ac)VTK_	FAVQVDK(1)VTK	2	588.835	-0.50143	1.1916	0.92335
594	17	17	YGR034W	YGR034W	>YGR034W RPL26B SGDID:S000003266, Chr VII from 555816-555834,556312-556676, Verified ORF, Protein component of the large (60S) ribosomal subunit, nearly identical to Rpl26Ap and has similarity to E. coli L24 and rat L26 ribosomal proteins; binds to 5.8S r	1	DRRKARKAYFTAP	2.371e-05	75.695	_K(ac)AYFTAPSSER_	K(1)AYFTAPSSER	2	649.822	1.1674		0.93093
595	77	77	YGR034W;YLR344W	YGR034W	>YGR034W RPL26B SGDID:S000003266, Chr VII from 555816-555834,556312-556676, Verified ORF, Protein component of the large (60S) ribosomal subunit, nearly identical to Rpl26Ap and has similarity to E. coli L24 and rat L26 ribosomal proteins; binds to 5.8S r	1	SSVYRLKFAVQVD	6.41135e-05	80.916	_LK(ac)FAVQVDK_	LK(1)FAVQVDK	2	545.319	0.83497	1.243	0.93032
596	108	108	YGR034W;YLR344W	YGR034W	>YGR034W RPL26B SGDID:S000003266, Chr VII from 555816-555834,556312-556676, Verified ORF, Protein component of the large (60S) ribosomal subunit, nearly identical to Rpl26Ap and has similarity to E. coli L24 and rat L26 ribosomal proteins; binds to 5.8S r	1	SKLVITKLHLDKD	0.000210414	69.672	_LVITK(ac)LHLDK_	LVITK(1)LHLDK	2	611.382	0.63336	1.1236	0.83634
597	37	37	YGR034W;YLR344W	YGR034W	>YGR034W RPL26B SGDID:S000003266, Chr VII from 555816-555834,556312-556676, Verified ORF, Protein component of the large (60S) ribosomal subunit, nearly identical to Rpl26Ap and has similarity to E. coli L24 and rat L26 ribosomal proteins; binds to 5.8S r	1	LSAPLSKELRAQY	1.0984e-05	77.597	_VLLSAPLSK(ac)ELR_	VLLSAPLSK(1)ELR	3	456.613	0.53581	0.95365	0.84476
598	103	103	YGR034W;YLR344W	YGR034W	>YGR034W RPL26B SGDID:S000003266, Chr VII from 555816-555834,556312-556676, Verified ORF, Protein component of the large (60S) ribosomal subunit, nearly identical to Rpl26Ap and has similarity to E. coli L24 and rat L26 ribosomal proteins; binds to 5.8S r	1	INLHPSKLVITKL	5.06352e-09	83.253	_VNGASVPINLHPSK(ac)LVITK_	VNGASVPINLHPSK(1)LVITK	3	677.065	-0.90799	1.1051	0.77574
599	19	19	YGR037C	YGR037C	>YGR037C ACB1 SGDID:S000003269, Chr VII from 559998-559735, reverse complement, Verified ORF, Acyl-CoA-binding protein, transports newly synthesized acyl-CoA esters from fatty acid synthetase (Fas1p-Fas2p) to acyl-CoA-consuming processes	1	VNELPTKPSTDEL	4.16792e-88	205.36	_AVNELPTK(ac)PSTDELLELYALYK_	AVNELPTK(1)PSTDELLELYALYK	3	850.451	-0.84496	1.0546	0.83247
600	55	55	YGR037C	YGR037C	>YGR037C ACB1 SGDID:S000003269, Chr VII from 559998-559735, reverse complement, Verified ORF, Acyl-CoA-binding protein, transports newly synthesized acyl-CoA esters from fatty acid synthetase (Fas1p-Fas2p) to acyl-CoA-consuming processes	1	NMKDRYKWEAWEN	6.84707e-13	119.69	_YK(ac)WEAWENLK_	YK(1)WEAWENLK	2	704.848	1.8188	1.042	0.9007
601	51	51	YGR037C	YGR037C	>YGR037C ACB1 SGDID:S000003269, Chr VII from 559998-559735, reverse complement, Verified ORF, Acyl-CoA-binding protein, transports newly synthesized acyl-CoA esters from fatty acid synthetase (Fas1p-Fas2p) to acyl-CoA-consuming processes	1	PGIFNMKDRYKWE	2.43522e-05	75.739	_PGIFNM(ox)K(ac)DR_	PGIFNMK(1)DR	2	568.282	-0.24781	1.1079	0.69633
602	42	42	YGR037C	YGR037C	>YGR037C ACB1 SGDID:S000003269, Chr VII from 559998-559735, reverse complement, Verified ORF, Acyl-CoA-binding protein, transports newly synthesized acyl-CoA esters from fatty acid synthetase (Fas1p-Fas2p) to acyl-CoA-consuming processes	0.972369	TVGDNDKEKPGIF	3.29561e-05	54.288	_QATVGDNDK(ac)EKPGIFNMK_	QATVGDNDK(0.972)EK(0.028)PGIFNMK	3	678.67	-0.11462		0.82821
603	195	195	YGR081C	YGR081C	>YGR081C SLX9 SGDID:S000003313, Chr VII from 643784-643152, reverse complement, Verified ORF, Protein required for pre-rRNA processing; associated with the 90S pre-ribosome and 43S small ribosomal subunit precursor; interacts with U3 snoRNA; deletion muta	1	TNQDFQKNPFGAL	1.27631e-06	71.601	_FNQVLTNQDFQK(ac)NPFGALR_	FNQVLTNQDFQK(1)NPFGALR	3	760.39	0.83179	0.83647	0.79223
604	35	35	YGR085C;YPR102C	YGR085C	>YGR085C RPL11B SGDID:S000003317, Chr VII from 648911-648387, reverse complement, Verified ORF, Protein component of the large (60S) ribosomal subunit, nearly identical to Rpl11Ap; involved in ribosomal assembly; depletion causes degradation of proteins a	1	RLTRASKVLEQLS	1.05471e-09	82.007	_ASK(ac)VLEQLSGQTPVQSK_	ASK(1)VLEQLSGQTPVQSK	3	614.67	2.0705	1.2476	0.92926
605	49	49	YGR085C;YPR102C	YGR085C	>YGR085C RPL11B SGDID:S000003317, Chr VII from 648911-648387, reverse complement, Verified ORF, Protein component of the large (60S) ribosomal subunit, nearly identical to Rpl11Ap; involved in ribosomal assembly; depletion causes degradation of proteins a	1	QTPVQSKARYTVR	7.718e-06	86.378	_VLEQLSGQTPVQSK(ac)AR_	VLEQLSGQTPVQSK(1)AR	3	594.995	0.58979	1.0297
606	164	164	YGR085C;YPR102C	YGR085C	>YGR085C RPL11B SGDID:S000003317, Chr VII from 648911-648387, reverse complement, Verified ORF, Protein component of the large (60S) ribosomal subunit, nearly identical to Rpl11Ap; involved in ribosomal assembly; depletion causes degradation of proteins a	1	DTVSWFKQKYDAD	0.000866873	56.359	_EDTVSWFK(ac)QK_	EDTVSWFK(1)QK	2	655.325	-0.71171		1.0596
607	166	166	YGR085C;YPR102C	YGR085C	>YGR085C RPL11B SGDID:S000003317, Chr VII from 648911-648387, reverse complement, Verified ORF, Protein component of the large (60S) ribosomal subunit, nearly identical to Rpl11Ap; involved in ribosomal assembly; depletion causes degradation of proteins a	1	VSWFKQKYDADVL	0.000649888	57.836	_QK(ac)YDADVLDK_	QK(1)YDADVLDK	2	618.809	0.17154		0.86825
608	156	156	YGR085C;YPR102C	YGR085C	>YGR085C RPL11B SGDID:S000003317, Chr VII from 648911-648387, reverse complement, Verified ORF, Protein component of the large (60S) ribosomal subunit, nearly identical to Rpl11Ap; involved in ribosomal assembly; depletion causes degradation of proteins a	1	NSHKTTKEDTVSW	2.44534e-05	75.788	_TTK(ac)EDTVSWFK_	TTK(1)EDTVSWFK	2	692.343	0.76535	0.96524	0.82572
610	152	152	YGR086C	YGR086C	>YGR086C PIL1 SGDID:S000003318, Chr VII from 650621-649602, reverse complement, Verified ORF, Primary component of eisosomes, which are large immobile cell cortex structures associated with endocytosis; null mutants show activation of Pkc1p/Ypk1p stress r	1	KDKITDKIAYLKY	7.72667e-05	74.162	_ITDK(ac)IAYLK_	ITDK(1)IAYLK	2	553.826	-0.15771	0.95455	0.76148
611	393	393	YGR088W	YGR088W	>YGR088W CTT1 SGDID:S000003320, Chr VII from 654638-656326, Verified ORF, Cytosolic catalase T, has a role in protection from oxidative damage by hydrogen peroxide	1	AEQCPFKAVNFQR	0.00141017	39.585	_GDSQYTAEQCPFK(ac)AVNFQR_	GDSQYTAEQCPFK(1)AVNFQR	3	763.352	-0.54694		1.7381
612	470	470	YGR090W	YGR090W	>YGR090W UTP22 SGDID:S000003322, Chr VII from 662362-666075, Verified ORF, Possible U3 snoRNP protein involved in maturation of pre-18S rRNA, based on computational analysis of large-scale protein-protein interaction data	1	TPTLFDKSTKVNI	3.71121e-08	73.464	_YIDEGFQTPTLFDK(ac)STK_	YIDEGFQTPTLFDK(1)STK	2	1016.5	-0.73907		1.3578
613	24	24	YGR103W	YGR103W	>YGR103W NOP7 SGDID:S000003335, Chr VII from 695421-697238, Verified ORF, Component of several different pre-ribosomal particles; forms a complex with Ytm1p and Erb1p that is required for maturation of the large ribosomal subunit; required for exit from G	1	RSQAVRKLQVSLA	7.24821e-08	103.34	_K(ac)LQVSLADFR_	K(1)LQVSLADFR	2	609.846	-0.69311	0.70717	0.74648
614	1007	1007	YGR116W	YGR116W	>YGR116W SPT6 SGDID:S000003348, Chr VII from 720413-724768, Verified ORF, Transcription elongation factor required for the maintenance of chromatin structure during transcription in order to inhibit transcription from promoters within the coding region	1	WNEKRQKYEDLEH	1.02743e-53	171.44	_RQK(ac)YEDLEHDQLDSTR_	RQK(1)YEDLEHDQLDSTR	4	519.5	-0.086389	1.0743	0.72018
615	491	491	YGR116W	YGR116W	>YGR116W SPT6 SGDID:S000003348, Chr VII from 720413-724768, Verified ORF, Transcription elongation factor required for the maintenance of chromatin structure during transcription in order to inhibit transcription from promoters within the coding region	1	FINHTGKTGKKHL	1.55255e-05	55.864	_YANEINEMFINHTGK(ac)TGK_	YANEINEMFINHTGK(1)TGK	3	703.674	2.9143	0.82826	0.67959
616	56	56	YGR118W;YPR132W	YGR118W	>YGR118W RPS23A SGDID:S000003350, Chr VII from 726978-727042,727363-727735, Verified ORF, Ribosomal protein 28 (rp28) of the small (40S) ribosomal subunit, required for translational accuracy; nearly identical to Rps23Bp and similar to E. coli S12 and rat	1	KGIVLEKLGIESK	6.00306e-25	137.59	_GIVLEK(ac)LGIESK_	GIVLEK(1)LGIESK	2	664.395	1.1899	0.80441	0.67283
617	39	39	YGR118W;YPR132W	YGR118W	>YGR118W RPS23A SGDID:S000003350, Chr VII from 726978-727042,727363-727735, Verified ORF, Ribosomal protein 28 (rp28) of the small (40S) ribosomal subunit, required for translational accuracy; nearly identical to Rps23Bp and similar to E. coli S12 and rat	1	LLGTAFKSSPFGG	4.58433e-46	155.11	_LLGTAFK(ac)SSPFGGSSHAK_	LLGTAFK(1)SSPFGGSSHAK	2	917.478	0.13329		1.0291
618	100	100	YGR135W	YGR135W	>YGR135W PRE9 SGDID:S000003367, Chr VII from 761397-762173, Verified ORF, Alpha 3 subunit of the 20S proteasome, the only nonessential 20S subunit; may be replaced by the alpha 4 subunit (Pre6p) under stress conditions to create a more active proteasomal	1	HAQNYLKTYNEDI	5.75086e-25	68.49	_IHAQNYLK(ac)TYNEDIPVEILVR_	IHAQNYLK(1)TYNEDIPVEILVR	3	857.459	0.43661	0.97918	0.88236
619	463	463	YGR145W	YGR145W	>YGR145W ENP2 SGDID:S000003377, Chr VII from 781772-783895, Verified ORF, Essential nucleolar protein of unknown function; contains WD repeats, interacts with Mpp10p and Bfr2p, and has homology to Spb1p	1	NKTLVDKLSQKRG	3.93997e-11	118.71	_TLVDK(ac)LSQK_	TLVDK(1)LSQK	2	537.314	0.077906	1.066	0.85644
620	375	375	YGR155W	YGR155W	>YGR155W CYS4 SGDID:S000003387, Chr VII from 798548-800071, Verified ORF, Cystathionine beta-synthase, catalyzes synthesis of cystathionine from serine and homocysteine, the first committed step in cysteine biosynthesis; responsible for hydrogen sulfide g	1	VKDLHLKPVVSVK	0.00045638	57.885	_DLHLK(ac)PVVSVK_	DLHLK(1)PVVSVK	3	426.259	0.088584	0.98435	0.85929
621	27	27	YGR155W	YGR155W	>YGR155W CYS4 SGDID:S000003387, Chr VII from 798548-800071, Verified ORF, Cystathionine beta-synthase, catalyzes synthesis of cystathionine from serine and homocysteine, the first committed step in cysteine biosynthesis; responsible for hydrogen sulfide g	1	TPLIALKKLPKAL	3.47386e-05	52.172	_HNVIDLVGNTPLIALK(ac)K_	HNVIDLVGNTPLIALK(1)K	3	629.707	-1.2585		0.80482
624	308	308	YGR159C	YGR159C	>YGR159C NSR1 SGDID:S000003391, Chr VII from 807661-806417, reverse complement, Verified ORF, Nucleolar protein that binds nuclear localization sequences, required for pre-rRNA processing and ribosome biogenesis	0.999867	PETEQPKGFGYVQ	0.000117822	47.38	_IPTHPETEQPK(ac)GFGYVQFSNM(ox)EDAKK_	IPTHPETEQPK(1)GFGYVQFSNMEDAKK	4	759.866	0.33898		0.83907
625	323	323	YGR159C	YGR159C	>YGR159C NSR1 SGDID:S000003391, Chr VII from 807661-806417, reverse complement, Verified ORF, Nucleolar protein that binds nuclear localization sequences, required for pre-rRNA processing and ribosome biogenesis	1	NMEDAKKALDALQ	2.00847e-05	55.864	_K(ac)ALDALQGEYIDNRPVR_	K(1)ALDALQGEYIDNRPVR	3	667.357	-1.9385		0.79543
626	224	224	YGR159C	YGR159C	>YGR159C NSR1 SGDID:S000003391, Chr VII from 807661-806417, reverse complement, Verified ORF, Nucleolar protein that binds nuclear localization sequences, required for pre-rRNA processing and ribosome biogenesis	1	NKSYAEKAIQEMQ	9.13495e-05	69.314	_SYAEK(ac)AIQEMQGK_	SYAEK(1)AIQEMQGK	2	762.872	2.4808		0.81601
627	844	844	YGR162W	YGR162W	>YGR162W TIF4631 SGDID:S000003394, Chr VII from 824064-826922, Verified ORF, Translation initiation factor eIF4G, subunit of the mRNA cap-binding protein complex (eIF4F) that also contains eIF4E (Cdc33p); associates with the poly(A)-binding protein Pab1p,	1	FKLIDIKELRHDK	0.00055672	66.435	_LIDIK(ac)ELR_	LIDIK(1)ELR	2	521.319	0.048261		0.85871
628	188	188	YGR178C	YGR178C	>YGR178C PBP1 SGDID:S000003410, Chr VII from 853220-851052, reverse complement, Verified ORF, Component of glucose deprivation induced stress granules, involved in P-body-dependent granule assembly; similar to human ataxin-2; interacts with Pab1p to regul	0.5	REIKERKLEKWTP	2.98766e-09	78.021	_K(ac)LEKWTPEEGAEHFDINK_	K(0.5)LEK(0.5)WTPEEGAEHFDINK	3	738.367	-2.0556	1.0168
629	191	191	YGR178C	YGR178C	>YGR178C PBP1 SGDID:S000003410, Chr VII from 853220-851052, reverse complement, Verified ORF, Component of glucose deprivation induced stress granules, involved in P-body-dependent granule assembly; similar to human ataxin-2; interacts with Pab1p to regul	0.879849	KERKLEKWTPEEG	1.8907e-27	123.63	_KLEK(ac)WTPEEGAEHFDINK_	K(0.12)LEK(0.88)WTPEEGAEHFDINK	3	738.367	-1.5922	1.0168	0.81018
630	149	149	YGR180C	YGR180C	>YGR180C RNR4 SGDID:S000003412, Chr VII from 856306-855269, reverse complement, Verified ORF, Ribonucleotide-diphosphate reductase (RNR), small subunit; the RNR complex catalyzes the rate-limiting step in dNTP synthesis and is regulated by DNA replication	1	KNIPLFKEIANLP	0.0057325	34.395	_NIPLFK(ac)EIANLPEVK_	NIPLFK(1)EIANLPEVK	3	589.673	0.73685		0.91214
631	295	295	YGR185C	YGR185C	>YGR185C TYS1 SGDID:S000003417, Chr VII from 867525-866341, reverse complement, Verified ORF, Cytoplasmic tyrosyl-tRNA synthetase, required for cytoplasmic protein synthesis; interacts with positions 34 and 35 of the tRNATyr anticodon; mutations in human	1	FIDRPEKFGGPIT	8.35617e-47	167.72	_FGTNHFEFFIDRPEK(ac)FGGPITYK_	FGTNHFEFFIDRPEK(1)FGGPITYK	4	698.099	0.15674		1.1031
632	217;217;217	217	YGR192C;YJL052W;YJR009C	YGR192C	>YGR192C TDH3 SGDID:S000003424, Chr VII from 883815-882817, reverse complement, Verified ORF, Glyceraldehyde-3-phosphate dehydrogenase, isozyme 3, involved in glycolysis and gluconeogenesis; tetramer that catalyzes the reaction of glyceraldehyde-3-phospha	1	AAKAVGKVLPELQ	9.47141e-18	125.54	_AVGK(ac)VLPELQGK_	AVGK(1)VLPELQGK	3	427.591	0.50706	0.96828	0.92706
633	225;225;225	225	YGR192C;YJL052W;YJR009C	YGR192C	>YGR192C TDH3 SGDID:S000003424, Chr VII from 883815-882817, reverse complement, Verified ORF, Glyceraldehyde-3-phosphate dehydrogenase, isozyme 3, involved in glycolysis and gluconeogenesis; tetramer that catalyzes the reaction of glyceraldehyde-3-phospha	1	LPELQGKLTGMAF	9.61566e-16	109.07	_VLPELQGK(ac)LTGM(ox)AFR_	VLPELQGK(1)LTGMAFR	2	859.469	0.63734	0.90466	0.85222
634	108	108	YGR192C	YGR192C	>YGR192C TDH3 SGDID:S000003424, Chr VII from 883815-882817, reverse complement, Verified ORF, Glyceraldehyde-3-phosphate dehydrogenase, isozyme 3, involved in glycolysis and gluconeogenesis; tetramer that catalyzes the reaction of glyceraldehyde-3-phospha	1	ELDTAQKHIDAGA	3.09133e-07	83.729	_ELDTAQK(ac)HIDAGAK_	ELDTAQK(1)HIDAGAK	2	769.894	-0.22865	1.025	0.90073
635	46	46	YGR192C	YGR192C	>YGR192C TDH3 SGDID:S000003424, Chr VII from 883815-882817, reverse complement, Verified ORF, Glyceraldehyde-3-phosphate dehydrogenase, isozyme 3, involved in glycolysis and gluconeogenesis; tetramer that catalyzes the reaction of glyceraldehyde-3-phospha	1	YAAYMFKYDSTHG	1.9509e-27	107.36	_IALSRPNVEVVALNDPFITNDYAAYM(ox)FK(ac)YDSTHGR_	IALSRPNVEVVALNDPFITNDYAAYMFK(1)YDSTHGR	5	810.001	-1.1267		0.80756
636	101	101	YGR192C	YGR192C	>YGR192C TDH3 SGDID:S000003424, Chr VII from 883815-882817, reverse complement, Verified ORF, Glyceraldehyde-3-phosphate dehydrogenase, isozyme 3, involved in glycolysis and gluconeogenesis; tetramer that catalyzes the reaction of glyceraldehyde-3-phospha	1	DSTGVFKELDTAQ	0.00181061	63.282	_IATYQERDPANLPWGSSNVDIAIDSTGVFK(ac)ELDTAQK_	IATYQERDPANLPWGSSNVDIAIDSTGVFK(1)ELDTAQK	4	1023.76	-0.7461
637	137;137	137	YGR192C;YJR009C	YGR192C	>YGR192C TDH3 SGDID:S000003424, Chr VII from 883815-882817, reverse complement, Verified ORF, Glyceraldehyde-3-phosphate dehydrogenase, isozyme 3, involved in glycolysis and gluconeogenesis; tetramer that catalyzes the reaction of glyceraldehyde-3-phospha	1	MGVNEEKYTSDLK	6.68094e-60	181.62	_VVITAPSSTAPM(ox)FVM(ox)GVNEEK(ac)YTSDLK_	VVITAPSSTAPMFVMGVNEEK(1)YTSDLK	3	996.824	-0.11395	0.8985	0.76617
638	249;249	249	YGR192C;YJR009C	YGR192C	>YGR192C TDH3 SGDID:S000003424, Chr VII from 883815-882817, reverse complement, Verified ORF, Glyceraldehyde-3-phosphate dehydrogenase, isozyme 3, involved in glycolysis and gluconeogenesis; tetramer that catalyzes the reaction of glyceraldehyde-3-phospha	1	LTVKLNKETTYDE	1.33405e-24	140.24	_LNK(ac)ETTYDEIK_	LNK(1)ETTYDEIK	2	698.354	-0.037805	0.96528	0.84008
639	213;213;213	213	YGR192C;YJL052W;YJR009C	YGR192C	>YGR192C TDH3 SGDID:S000003424, Chr VII from 883815-882817, reverse complement, Verified ORF, Glyceraldehyde-3-phosphate dehydrogenase, isozyme 3, involved in glycolysis and gluconeogenesis; tetramer that catalyzes the reaction of glyceraldehyde-3-phospha	1	SSTGAAKAVGKVL	8.76032e-28	132.64	_TASGNIIPSSTGAAK(ac)AVGK_	TASGNIIPSSTGAAK(1)AVGK	3	591.323	0.1179	0.98701	0.90038
640	192	192	YGR192C	YGR192C	>YGR192C TDH3 SGDID:S000003424, Chr VII from 883815-882817, reverse complement, Verified ORF, Glyceraldehyde-3-phosphate dehydrogenase, isozyme 3, involved in glycolysis and gluconeogenesis; tetramer that catalyzes the reaction of glyceraldehyde-3-phospha	1	VDGPSHKDWRGGR	9.6384e-25	143.79	_TVDGPSHK(ac)DWR_	TVDGPSHK(1)DWR	2	670.323	-0.025936	1.0254	0.87565
641	184	184	YGR192C	YGR192C	>YGR192C TDH3 SGDID:S000003424, Chr VII from 883815-882817, reverse complement, Verified ORF, Glyceraldehyde-3-phosphate dehydrogenase, isozyme 3, involved in glycolysis and gluconeogenesis; tetramer that catalyzes the reaction of glyceraldehyde-3-phospha	1	SLTATQKTVDGPS	3.85394e-267	332.07	_VINDAFGIEEGLMTTVHSLTATQK(ac)TVDGPSHK_	VINDAFGIEEGLMTTVHSLTATQK(1)TVDGPSHK	4	860.436	-0.71915	0.96765	0.82014
642	331;331	331	YGR192C;YJR009C	YGR192C	>YGR192C TDH3 SGDID:S000003424, Chr VII from 883815-882817, reverse complement, Verified ORF, Glyceraldehyde-3-phosphate dehydrogenase, isozyme 3, involved in glycolysis and gluconeogenesis; tetramer that catalyzes the reaction of glyceraldehyde-3-phospha	1	LVEHVAKA_____	3.31306e-08	102.4	_VVDLVEHVAK(ac)A_	VVDLVEHVAK(1)A	3	407.899	0.22323	1.0752	0.90496
643	63	63	YGR192C	YGR192C	>YGR192C TDH3 SGDID:S000003424, Chr VII from 883815-882817, reverse complement, Verified ORF, Glyceraldehyde-3-phosphate dehydrogenase, isozyme 3, involved in glycolysis and gluconeogenesis; tetramer that catalyzes the reaction of glyceraldehyde-3-phospha	1	EVSHDDKHIIVDG	4.0442e-13	95.666	_YAGEVSHDDK(ac)HIIVDGK_	YAGEVSHDDK(1)HIIVDGK	2	962.974	-0.05221	0.95366	0.85986
644	242	242	YGR193C	YGR193C	>YGR193C PDX1 SGDID:S000003425, Chr VII from 885746-884514, reverse complement, Verified ORF, Dihydrolipoamide dehydrogenase (E3)-binding protein (E3BP) of the mitochondrial pyruvate dehydrogenase (PDH) complex, plays a structural role in the complex by b	0.997117	IKPIQLKPKIAEQ	4.86987e-05	64.394	_LDLSNIKPIQLK(ac)PK_	LDLSNIK(0.003)PIQLK(0.997)PK	3	550.338	0.5299	1.3424	0.041521
645	254	254	YGR207C	YGR207C	>YGR207C YGR207C SGDID:S000003439, Chr VII from 911633-910848, reverse complement, Verified ORF, Protein that interacts with frataxin (Yfh1p); putative homolog of mammalian electron transfer flavoprotein complex subunit ETF-beta; authentic, non-tagged pro	1	VDELIEKLKEVKA	0.00270341	69.602	_LNSVDELIEK(ac)LK_	LNSVDELIEK(1)LK	2	721.909	3.9823
646	75	75	YGR207C	YGR207C	>YGR207C YGR207C SGDID:S000003439, Chr VII from 911633-910848, reverse complement, Verified ORF, Protein that interacts with frataxin (Yfh1p); putative homolog of mammalian electron transfer flavoprotein complex subunit ETF-beta; authentic, non-tagged pro	1	VSIGSAKAQDILR	6.38088e-05	61.276	_SLVESTHAVSIGSAK(ac)AQDILR_	SLVESTHAVSIGSAK(1)AQDILR	3	742.069	-0.09316	1.3053
647	97	97	YGR209C	YGR209C	>YGR209C TRX2 SGDID:S000003441, Chr VII from 913232-912918, reverse complement, Verified ORF, Cytoplasmic thioredoxin isoenzyme of the thioredoxin system which protects cells against oxidative and reductive stress, forms LMA1 complex with Pbi2p, acts as a	1	ANPAAIKQAIASN	0.00338397	35.329	_VVGANPAAIK(ac)QAIASNV_	VVGANPAAIK(1)QAIASNV	2	832.97	-0.72076	0.92294	0.70996
648	88	88	YGR214W;YLR048W	YGR214W	>YGR214W RPS0A SGDID:S000003446, Chr VII from 920580-920669,921125-921793, Verified ORF, Protein component of the small (40S) ribosomal subunit, nearly identical to Rps0Bp; required for maturation of 18S rRNA along with Rps0Bp; deletion of either RPS0 gen	1	GQRAVLKFAAHTG	1.11049e-25	136.01	_AVLK(ac)FAAHTGATPIAGR_	AVLK(1)FAAHTGATPIAGR	3	574.993	0.87066		0.80823
650	807	807	YGR240C	YGR240C	>YGR240C PFK1 SGDID:S000003472, Chr VII from 973739-970776, reverse complement, Verified ORF, Alpha subunit of heterooctameric phosphofructokinase involved in glycolysis, indispensable for anaerobic growth, activated by fructose-2,6-bisphosphate and AMP,	1	EDITLLKENFRHD	0.00179053	48.188	_EDITLLK(ac)ENFR_	EDITLLK(1)ENFR	3	473.921	1.1582	1.2724	1.1344
651	24	24	YGR240C	YGR240C	>YGR240C PFK1 SGDID:S000003472, Chr VII from 973739-970776, reverse complement, Verified ORF, Alpha subunit of heterooctameric phosphofructokinase involved in glycolysis, indispensable for anaerobic growth, activated by fructose-2,6-bisphosphate and AMP,	1	NDEALFKKTIHFY	1.02443e-12	117.98	_SIITNDEALFK(ac)K_	SIITNDEALFK(1)K	3	474.261	0.22774	0.98812	0.82249
652	555	555	YGR240C	YGR240C	>YGR240C PFK1 SGDID:S000003472, Chr VII from 973739-970776, reverse complement, Verified ORF, Alpha subunit of heterooctameric phosphofructokinase involved in glycolysis, indispensable for anaerobic growth, activated by fructose-2,6-bisphosphate and AMP,	1	ATAIENKDFDKAI	0.00528882	39.509	_SVATAIENK(ac)DFDK_	SVATAIENK(1)DFDK	2	740.37	-0.50085	1.7279	1.2166
653	521	521	YGR245C	YGR245C	>YGR245C SDA1 SGDID:S000003477, Chr VII from 982073-979770, reverse complement, Verified ORF, Highly conserved nuclear protein required for actin cytoskeleton organization and passage through Start, plays a critical role in G1 events, binds Nap1p, also in	1	KGGKDSKRPQFGA	2.07927e-17	107.75	_DSK(ac)RPQFGADNSVQGIAGIELLAK_	DSK(1)RPQFGADNSVQGIAGIELLAK	3	852.785	-1.1292	0.88424	0.93666
654	130	130	YGR252W	YGR252W	>YGR252W GCN5 SGDID:S000003484, Chr VII from 996874-998193, Verified ORF, Histone acetyltransferase, acetylates N-terminal lysines on histones H2B and H3; catalytic subunit of the ADA and SAGA histone acetyltransferase complexes; founding member of the Gc	1	FQKQLPKMPKEYI	0.00769079	45.718	_QLPK(ac)MPK_	QLPK(1)MPK	2	442.257	-0.16311		1.017
655	346;346	346	YGR254W;YHR174W	YHR174W	>YGR254W ENO1 SGDID:S000003486, Chr VII from 1000932-1002245, Verified ORF, Enolase I, a phosphopyruvate hydratase that catalyzes the conversion of 2-phosphoglycerate to phosphoenolpyruvate during glycolysis and the reverse reaction during gluconeogenesis	1	ADALLLKVNQIGT	4.02711e-89	209.43	_AADALLLK(ac)VNQIGTLSESIK_	AADALLLK(1)VNQIGTLSESIK	2	1063.61	0.20004	0.92478	1.075
656	258	258	YGR254W	YGR254W	>YGR254W ENO1 SGDID:S000003486, Chr VII from 1000932-1002245, Verified ORF, Enolase I, a phosphopyruvate hydratase that catalyzes the conversion of 2-phosphoglycerate to phosphoenolpyruvate during glycolysis and the reverse reaction during gluconeogenesis	0.999985	EFFKDGKYDLDFK	6.36087e-05	57.148	_DGK(ac)YDLDFKNPNSDK_	DGK(1)YDLDFKNPNSDK	3	599.948	-0.21054		1.0573
657	67	67	YGR254W	YGR254W	>YGR254W ENO1 SGDID:S000003486, Chr VII from 1000932-1002245, Verified ORF, Enolase I, a phosphopyruvate hydratase that catalyzes the conversion of 2-phosphoglycerate to phosphoenolpyruvate during glycolysis and the reverse reaction during gluconeogenesis	1	GVLHAVKNVNDVI	1.18669e-36	144.73	_GVLHAVK(ac)NVNDVIAPAFVK_	GVLHAVK(1)NVNDVIAPAFVK	4	509.044	-0.38175	0.32564	1.0854
658	79	79	YGR254W	YGR254W	>YGR254W ENO1 SGDID:S000003486, Chr VII from 1000932-1002245, Verified ORF, Enolase I, a phosphopyruvate hydratase that catalyzes the conversion of 2-phosphoglycerate to phosphoenolpyruvate during glycolysis and the reverse reaction during gluconeogenesis	1	IAPAFVKANIDVK	1.07282e-06	65.808	_NVNDVIAPAFVK(ac)ANIDVK_	NVNDVIAPAFVK(1)ANIDVK	2	985.041	0.96731	0.65075	1.151
659	337;337	337	YGR254W;YHR174W	YHR174W	>YGR254W ENO1 SGDID:S000003486, Chr VII from 1000932-1002245, Verified ORF, Enolase I, a phosphopyruvate hydratase that catalyzes the conversion of 2-phosphoglycerate to phosphoenolpyruvate during glycolysis and the reverse reaction during gluconeogenesis	1	IATAIEKKAADAL	1.10178e-05	95.099	_IATAIEK(ac)K_	IATAIEK(1)K	2	458.279	0.060569		0.88536
660	338;338	338	YGR254W;YHR174W	YHR174W	>YGR254W ENO1 SGDID:S000003486, Chr VII from 1000932-1002245, Verified ORF, Enolase I, a phosphopyruvate hydratase that catalyzes the conversion of 2-phosphoglycerate to phosphoenolpyruvate during glycolysis and the reverse reaction during gluconeogenesis	1	ATAIEKKAADALL	6.29621e-11	116.77	_K(ac)AADALLLK_	K(1)AADALLLK	2	492.808	-0.12537	0.9979	0.91139
661	436	436	YGR254W	YGR254W	>YGR254W ENO1 SGDID:S000003486, Chr VII from 1000932-1002245, Verified ORF, Enolase I, a phosphopyruvate hydratase that catalyzes the conversion of 2-phosphoglycerate to phosphoenolpyruvate during glycolysis and the reverse reaction during gluconeogenesis	1	NFHHGDKL_____	2.36161e-07	78.413	_IEEELGDNAVFAGENFHHGDK(ac)L_	IEEELGDNAVFAGENFHHGDK(1)L	3	828.387	0.46533	0.78904	1.0165
662	195;195	195	YGR254W;YHR174W	YHR174W	>YGR254W ENO1 SGDID:S000003486, Chr VII from 1000932-1002245, Verified ORF, Enolase I, a phosphopyruvate hydratase that catalyzes the conversion of 2-phosphoglycerate to phosphoenolpyruvate during glycolysis and the reverse reaction during gluconeogenesis	1	EVYHNLKSLTKKR	5.15355e-22	136.81	_IGSEVYHNLK(ac)SLTK_	IGSEVYHNLK(1)SLTK	2	815.944	0.3384	0.94168	0.866
663	409;409	409	YGR254W;YHR174W	YHR174W	>YGR254W ENO1 SGDID:S000003486, Chr VII from 1000932-1002245, Verified ORF, Enolase I, a phosphopyruvate hydratase that catalyzes the conversion of 2-phosphoglycerate to phosphoenolpyruvate during glycolysis and the reverse reaction during gluconeogenesis	1	RSERLAKLNQLLR	0.000287545	70.816	_LAK(ac)LNQLLR_	LAK(1)LNQLLR	2	555.853	-0.06974	0.81887	0.64223
664	272	272	YGR254W	YGR254W	>YGR254W ENO1 SGDID:S000003486, Chr VII from 1000932-1002245, Verified ORF, Enolase I, a phosphopyruvate hydratase that catalyzes the conversion of 2-phosphoglycerate to phosphoenolpyruvate during glycolysis and the reverse reaction during gluconeogenesis	1	PNSDKSKWLTGPQ	0.00329899	32.55	_SK(ac)WLTGPQLADLYHSLM(ox)K_	SK(1)WLTGPQLADLYHSLMK	3	716.038	-0.52639		1.0301
665	288	288	YGR254W	YGR254W	>YGR254W ENO1 SGDID:S000003486, Chr VII from 1000932-1002245, Verified ORF, Enolase I, a phosphopyruvate hydratase that catalyzes the conversion of 2-phosphoglycerate to phosphoenolpyruvate during glycolysis and the reverse reaction during gluconeogenesis	1	LYHSLMKRYPIVS	1.39143e-08	74.12	_WLTGPQLADLYHSLM(ox)K(ac)R_	WLTGPQLADLYHSLMK(1)R	3	696.363	-0.65229		1.1362
666	329	329	YGR254W	YGR254W	>YGR254W ENO1 SGDID:S000003486, Chr VII from 1000932-1002245, Verified ORF, Enolase I, a phosphopyruvate hydratase that catalyzes the conversion of 2-phosphoglycerate to phosphoenolpyruvate during glycolysis and the reverse reaction during gluconeogenesis	1	LTVTNPKRIATAI	0.00467836	64.327	_TAGIQIVADDLTVTNPK(ac)R_	TAGIQIVADDLTVTNPK(1)R	3	652.025	1.5104
667	596	596	YGR264C	YGR264C	>YGR264C MES1 SGDID:S000003496, Chr VII from 1021859-1019604, reverse complement, Verified ORF, Methionyl-tRNA synthetase, forms a complex with glutamyl-tRNA synthetase (Gus1p) and Arc1p, which increases the catalytic efficiency of both tRNA synthetases;	1	IKFVNAKYNGVVP	0.000306879	59.198	_FVNAK(ac)YNGVVPK_	FVNAK(1)YNGVVPK	2	689.38	-0.40857		0.83352
668	591	591	YGR264C	YGR264C	>YGR264C MES1 SGDID:S000003496, Chr VII from 1021859-1019604, reverse complement, Verified ORF, Methionyl-tRNA synthetase, forms a complex with glutamyl-tRNA synthetase (Gus1p) and Arc1p, which increases the catalytic efficiency of both tRNA synthetases;	1	FVNRLIKFVNAKY	0.0032983	51.736	_LIK(ac)FVNAK_	LIK(1)FVNAK	2	487.805	0.36589		0.63953
669	304	304	YGR264C	YGR264C	>YGR264C MES1 SGDID:S000003496, Chr VII from 1021859-1019604, reverse complement, Verified ORF, Methionyl-tRNA synthetase, forms a complex with glutamyl-tRNA synthetase (Gus1p) and Arc1p, which increases the catalytic efficiency of both tRNA synthetases;	1	AQHIFTKLNSNGY	0.00161968	36.256	_QTEIAQHIFTK(ac)LNSNGYLEEQSM(ox)K_	QTEIAQHIFTK(1)LNSNGYLEEQSMK	3	956.468	-0.37721		0.64535
670	194	194	YGR270W	YGR270W	>YGR270W YTA7 SGDID:S000003502, Chr VII from 1027376-1031515, Verified ORF, Protein that localizes to chromatin and has a role in regulation of histone gene expression; has a bromodomain-like region that interacts with the N-terminal tail of histone H3, a	1	SHSASSKRLKRAN	4.33182e-41	114.61	_FVVPDPDDDEEYDEDDEEGDRISHSASSK(ac)R_	FVVPDPDDDEEYDEDDEEGDRISHSASSK(1)R	4	874.62	0.1928	1.4689	1.2818
671	8	8	YHL001W;YKL006W	YHL001W	>YHL001W RPL14B SGDID:S000000993, Chr VIII from 104272-104400,104799-105086, Verified ORF, Protein component of the large (60S) ribosomal subunit, nearly identical to Rpl14Ap and has similarity to rat L14 ribosomal protein;>YKL006W RPL14A SGDID:S00000148	1	STDSIVKASNWRL	4.82441e-06	91.202	_(ac)STDSIVK(ac)ASNWR_	STDSIVK(1)ASNWR	2	724.362	2.5784
672	50	50	YHL001W;YKL006W	YHL001W	>YHL001W RPL14B SGDID:S000000993, Chr VIII from 104272-104400,104799-105086, Verified ORF, Protein component of the large (60S) ribosomal subunit, nearly identical to Rpl14Ap and has similarity to rat L14 ribosomal protein;>YKL006W RPL14A SGDID:S00000148	1	VLIDGPKAGVPRQ	5.5387e-13	119.74	_VLIDGPK(ac)AGVPR_	VLIDGPK(1)AGVPR	2	632.375	0.59136	1.0088	0.84544
673	77	77	YHL015W	YHL015W	>YHL015W RPS20 SGDID:S000001007, Chr VIII from 75409-75774, Verified ORF, Protein component of the small (40S) ribosomal subunit; overproduction suppresses mutations affecting RNA polymerase III-dependent transcription; has similarity to E. coli S10 and r	0.838682	PNGEGSKTWETYE	0.00140026	40.085	_KTPNGEGSK(ac)TWETYEM(ox)R_	K(0.161)TPNGEGSK(0.839)TWETYEMR	3	691.318	0.33199	1.0419	0.94342
674	43	43	YHL015W	YHL015W	>YHL015W RPS20 SGDID:S000001007, Chr VIII from 75409-75774, Verified ORF, Protein component of the small (40S) ribosomal subunit; overproduction suppresses mutations affecting RNA polymerase III-dependent transcription; has similarity to E. coli S10 and r	1	VSSNIVKNAEQHN	9.85504e-06	68.411	_QLENVSSNIVK(ac)NAEQHNLVK_	QLENVSSNIVK(1)NAEQHNLVK	3	769.408	0.49952		0.84672
675	101	101	YHL015W	YHL015W	>YHL015W RPS20 SGDID:S000001007, Chr VIII from 75409-75774, Verified ORF, Protein component of the small (40S) ribosomal subunit; overproduction suppresses mutations affecting RNA polymerase III-dependent transcription; has similarity to E. coli S10 and r	1	APVQIVKRITQIT	0.000124965	66.989	_YIDLEAPVQIVK(ac)R_	YIDLEAPVQIVK(1)R	2	793.451	-0.031307	0.87675	0.75411
676	109	109	YHL020C	YHL020C	>YHL020C OPI1 SGDID:S000001012, Chr VIII from 67453-66239, reverse complement, Verified ORF, Transcriptional regulator of a variety of genes; phosphorylation by protein kinase A stimulates Opi1p function in negative regulation of phospholipid biosynthetic	1	DEFFTNKRQKLSR	1.74407e-07	77.045	_LLDDDDDEHDDYDYNDDEFFTNK(ac)R_	LLDDDDDEHDDYDYNDDEFFTNK(1)R	3	1022.74	-0.24182		0.76063
677	42	42	YHL020C	YHL020C	>YHL020C OPI1 SGDID:S000001012, Chr VIII from 67453-66239, reverse complement, Verified ORF, Transcriptional regulator of a variety of genes; phosphorylation by protein kinase A stimulates Opi1p function in negative regulation of phospholipid biosynthetic	1	DVSQADKMPASES	1.16838e-13	95.255	_SQPSEDVSQADK(ac)MPASESSTTPLNILDR_	SQPSEDVSQADK(1)MPASESSTTPLNILDR	3	1015.82	-0.26929	0.81944	0.60231
678	389	389	YHL021C	YHL021C	>YHL021C AIM17 SGDID:S000001013, Chr VIII from 65856-64459, reverse complement, Verified ORF, Putative protein of unknown function; the authentic, non-tagged protein is detected in highly purified mitochondria in high-throughput studies; null mutant displ	1	TERFLFKSFIRGL	0.00918639	81.594	_FLFK(ac)SFIR_	FLFK(1)SFIR	2	550.319	1.1826
679	140	140	YHL025W	YHL025W	>YHL025W SNF6 SGDID:S000001017, Chr VIII from 54849-55847, Verified ORF, Subunit of the SWI/SNF chromatin remodeling complex involved in transcriptional regulation; functions interdependently in transcriptional activation with Snf2p and Snf5p	1	SRLFSEKTIRYLM	0.00511467	46.462	_LFSEK(ac)TIR_	LFSEK(1)TIR	2	518.295	0.55179		0.92953
681	225;225	225	YHL033C;YLL045C	YLL045C	>YHL033C RPL8A SGDID:S000001025, Chr VIII from 36023-35253, reverse complement, Verified ORF, Ribosomal protein L4 of the large (60S) ribosomal subunit, nearly identical to Rpl8Bp and has similarity to rat L7a ribosomal protein; mutation results in decrea	1	DANFADKYDEVKK	4.94239e-14	99.891	_LVSTIDANFADK(ac)YDEVK_	LVSTIDANFADK(1)YDEVK	2	985.491	0.72383	0.97597	0.77002
682	230;230	230	YHL033C;YLL045C	YLL045C	>YHL033C RPL8A SGDID:S000001025, Chr VIII from 36023-35253, reverse complement, Verified ORF, Ribosomal protein L4 of the large (60S) ribosomal subunit, nearly identical to Rpl8Bp and has similarity to rat L7a ribosomal protein; mutation results in decrea	0.999999	DKYDEVKKHWGGG	3.03513e-58	182.07	_LVSTIDANFADKYDEVK(ac)K_	LVSTIDANFADKYDEVK(1)K	3	700.028	0.12333	0.86019	0.7884
683	32	32	YHL033C	YHL033C	>YHL033C RPL8A SGDID:S000001025, Chr VIII from 36023-35253, reverse complement, Verified ORF, Ribosomal protein L4 of the large (60S) ribosomal subunit, nearly identical to Rpl8Bp and has similarity to rat L7a ribosomal protein; mutation results in decrea	1	LTHSTPKNFGIGQ	7.60427e-36	143.57	_TRNPLTHSTPK(ac)NFGIGQAVQPK_	TRNPLTHSTPK(1)NFGIGQAVQPK	3	811.771	0.04		0.84619
684	92;92	92	YHL033C;YLL045C	YLL045C	>YHL033C RPL8A SGDID:S000001025, Chr VIII from 36023-35253, reverse complement, Verified ORF, Ribosomal protein L4 of the large (60S) ribosomal subunit, nearly identical to Rpl8Bp and has similarity to rat L7a ribosomal protein; mutation results in decrea	1	TAAETFKLFNKYR	2.77866e-08	92.247	_NTAAETFK(ac)LFNK_	NTAAETFK(1)LFNK	3	475.917	0.11174	0.97157	0.80109
685	51;51	51	YHL033C;YLL045C	YLL045C	>YHL033C RPL8A SGDID:S000001025, Chr VIII from 36023-35253, reverse complement, Verified ORF, Ribosomal protein L4 of the large (60S) ribosomal subunit, nearly identical to Rpl8Bp and has similarity to rat L7a ribosomal protein; mutation results in decrea	1	NLSRYVKWPEYVR	2.36338e-07	99.013	_YVK(ac)WPEYVR_	YVK(1)WPEYVR	3	427.892	0.24388	0.77342	0.71802
686	145	145	YHR008C	YHR008C	>YHR008C SOD2 SGDID:S000001050, Chr VIII from 123585-122884, reverse complement, Verified ORF, Mitochondrial superoxide dismutase, protects cells against oxygen toxicity; phosphorylated	1	SLDELIKLTNTKL	3.51175e-21	139.63	_AIDEQFGSLDELIK(ac)LTNTK_	AIDEQFGSLDELIK(1)LTNTK	3	726.383	-1.4226
687	548	548	YHR020W	YHR020W	>YHR020W YHR020W SGDID:S000001062, Chr VIII from 143989-146055, Verified ORF, Protein of unknown function that may interact with ribosomes, based on co-purification experiments; has similarity to proline-tRNA ligase; YHR020W is an essential gene	1	GPKDIEKNQVVVV	0.000144523	68.069	_DIEK(ac)NQVVVVR_	DIEK(1)NQVVVVR	2	670.88	0.54872		0.46518
689	218	218	YHR024C	YHR024C	>YHR024C MAS2 SGDID:S000001066, Chr VIII from 159185-157737, reverse complement, Verified ORF, Larger subunit of the mitochondrial processing protease (MPP), essential processing enzyme that cleaves the N-terminal targeting sequences from mitochondrially	1	ALELTEKYLGDWQ	6.32917e-14	61.276	_ALELTEK(ac)YLGDWQSTHPPITK_	ALELTEK(1)YLGDWQSTHPPITK	3	823.76	-0.25999	0.95756
690	193	193	YHR024C	YHR024C	>YHR024C MAS2 SGDID:S000001066, Chr VIII from 159185-157737, reverse complement, Verified ORF, Larger subunit of the mitochondrial processing protease (MPP), essential processing enzyme that cleaves the N-terminal targeting sequences from mitochondrially	1	LLDYRNKFYTPEN	4.73854e-08	77.391	_NK(ac)FYTPENTVAAFVGVPHEK_	NK(1)FYTPENTVAAFVGVPHEK	3	764.055	-1.8564	1.156
691	58	58	YHR025W	YHR025W	>YHR025W THR1 SGDID:S000001067, Chr VIII from 159431-160504, Verified ORF, Homoserine kinase, conserved protein required for threonine biosynthesis; expression is regulated by the GCN4-mediated general amino acid control pathway	1	CKLSYTKESEGYS	0.00145598	40.52	_LSYTK(ac)ESEGYSTVPLR_	LSYTK(1)ESEGYSTVPLR	2	936.473	-0.64265		1.0311
693	22	22	YHR065C	YHR065C	>YHR065C RRP3 SGDID:S000001107, Chr VIII from 229039-227534, reverse complement, Verified ORF, Protein involved in rRNA processing; required for maturation of the 35S primary transcript of pre-rRNA and for cleavage leading to mature 18S rRNA; homologous t	1	LTSLAEKIRAKAL	1.03096e-14	105.99	_KANDELTSLAEK(ac)IR_	KANDELTSLAEK(1)IR	3	543.965	0.92433	0.81047	0.86634
694	115	115	YHR089C	YHR089C	>YHR089C GAR1 SGDID:S000001131, Chr VIII from 283300-282683, reverse complement, Verified ORF, Protein component of the H/ACA snoRNP pseudouridylase complex, involved in the modification and cleavage of the 18S pre-rRNA	1	FYIAADKLLPIER	2.23023e-06	80.522	_FYIAADK(ac)LLPIER_	FYIAADK(1)LLPIER	3	530.968	-1.4821		1.2753
695	170	170	YHR090C	YHR090C	>YHR090C YNG2 SGDID:S000001132, Chr VIII from 284627-283779, reverse complement, Verified ORF, Subunit of the NuA4 histone acetyltransferase complex that acetylates histone H4 and H2A; has similarity to the human tumor suppressor ING1 and its isoforms ING	1	KTSRTSKLQNEID	1.01186e-160	279.68	_TSK(ac)LQNEIDVSSR_	TSK(1)LQNEIDVSSR	2	759.892	0.092148	1.0777	1.0972
696	88	88	YHR107C	YHR107C	>YHR107C CDC12 SGDID:S000001149, Chr VIII from 328039-326816, reverse complement, Verified ORF, Component of the septin ring of the mother-bud neck that is required for cytokinesis; septins recruit proteins to the neck and can act as a barrier to diffusio	1	RALLEEKHFELRV	6.84447e-06	86.313	_ALLEEK(ac)HFELR_	ALLEEK(1)HFELR	3	476.261	0.67926	0.95187	0.84495
698	126	126	YHR174W	YHR174W	>YHR174W ENO2 SGDID:S000001217, Chr VIII from 451327-452640, Verified ORF, Enolase II, a phosphopyruvate hydratase that catalyzes the conversion of 2-phosphoglycerate to phosphoenolpyruvate during glycolysis and the reverse reaction during gluconeogenesis	1	RAAAAEKNVPLYQ	4.1691e-09	100.45	_AAAAEK(ac)NVPLYQHLADLSK_	AAAAEK(1)NVPLYQHLADLSK	3	694.372	4.1047		0.82341
699	139	139	YHR174W	YHR174W	>YHR174W ENO2 SGDID:S000001217, Chr VIII from 451327-452640, Verified ORF, Enolase II, a phosphopyruvate hydratase that catalyzes the conversion of 2-phosphoglycerate to phosphoenolpyruvate during glycolysis and the reverse reaction during gluconeogenesis	1	HLADLSKSKTSPY	5.49805e-11	103.39	_NVPLYQHLADLSK(ac)SK_	NVPLYQHLADLSK(1)SK	3	585.653	-0.14539	1.0173	0.88519
700	88	88	YHR174W	YHR174W	>YHR174W ENO2 SGDID:S000001217, Chr VIII from 451327-452640, Verified ORF, Enolase II, a phosphopyruvate hydratase that catalyzes the conversion of 2-phosphoglycerate to phosphoenolpyruvate during glycolysis and the reverse reaction during gluconeogenesis	1	LDVKDQKAVDDFL	3.87045e-46	165.85	_DQK(ac)AVDDFLLSLDGTANK_	DQK(1)AVDDFLLSLDGTANK	3	664.669	-0.09871	0.71582	0.71652
701	436	436	YHR174W	YHR174W	>YHR174W ENO2 SGDID:S000001217, Chr VIII from 451327-452640, Verified ORF, Enolase II, a phosphopyruvate hydratase that catalyzes the conversion of 2-phosphoglycerate to phosphoenolpyruvate during glycolysis and the reverse reaction during gluconeogenesis	1	NFHHGDKL_____	3.37459e-05	65.805	_AVYAGENFHHGDK(ac)L_	AVYAGENFHHGDK(1)L	3	533.923	0.27903	1.0234	1.0025
702	258	258	YHR174W	YHR174W	>YHR174W ENO2 SGDID:S000001217, Chr VIII from 451327-452640, Verified ORF, Enolase II, a phosphopyruvate hydratase that catalyzes the conversion of 2-phosphoglycerate to phosphoenolpyruvate during glycolysis and the reverse reaction during gluconeogenesis	1	EFFKDGKYDLDFK	1.07141e-15	112.03	_DGK(ac)YDLDFKNPESDK_	DGK(1)YDLDFKNPESDK	3	604.948	0.51922	0.98853	0.89296
703	264	264	YHR174W	YHR174W	>YHR174W ENO2 SGDID:S000001217, Chr VIII from 451327-452640, Verified ORF, Enolase II, a phosphopyruvate hydratase that catalyzes the conversion of 2-phosphoglycerate to phosphoenolpyruvate during glycolysis and the reverse reaction during gluconeogenesis	0.999763	KYDLDFKNPESDK	0.00226507	56.959	_DGKYDLDFK(ac)NPESDK_	DGKYDLDFK(1)NPESDK	3	604.948	-1.2062	0.96195	1.2022
704	270	270	YHR174W	YHR174W	>YHR174W ENO2 SGDID:S000001217, Chr VIII from 451327-452640, Verified ORF, Enolase II, a phosphopyruvate hydratase that catalyzes the conversion of 2-phosphoglycerate to phosphoenolpyruvate during glycolysis and the reverse reaction during gluconeogenesis	1	KNPESDKSKWLTG	6.21349e-21	132.05	_YDLDFKNPESDK(ac)SK_	YDLDFKNPESDK(1)SK	3	576.609	-0.14883	1.0509	0.8963
705	423	423	YHR174W	YHR174W	>YHR174W ENO2 SGDID:S000001217, Chr VIII from 451327-452640, Verified ORF, Enolase II, a phosphopyruvate hydratase that catalyzes the conversion of 2-phosphoglycerate to phosphoenolpyruvate during glycolysis and the reverse reaction during gluconeogenesis	1	EEELGDKAVYAGE	5.16098e-47	167.24	_IEEELGDK(ac)AVYAGENFHHGDKL_	IEEELGDK(1)AVYAGENFHHGDKL	4	629.054	0.29679	1.0624	0.90833
706	54	54	YHR174W	YHR174W	>YHR174W ENO2 SGDID:S000001217, Chr VIII from 451327-452640, Verified ORF, Enolase II, a phosphopyruvate hydratase that catalyzes the conversion of 2-phosphoglycerate to phosphoenolpyruvate during glycolysis and the reverse reaction during gluconeogenesis	1	EMRDEDKSKWMGK	7.47831e-59	179.47	_SIVPSGASTGVHEALEMRDEDK(ac)SK_	SIVPSGASTGVHEALEMRDEDK(1)SK	4	647.068	0.31975	1.028	0.88414
707	105	105	YHR174W	YHR174W	>YHR174W ENO2 SGDID:S000001217, Chr VIII from 451327-452640, Verified ORF, Enolase II, a phosphopyruvate hydratase that catalyzes the conversion of 2-phosphoglycerate to phosphoenolpyruvate during glycolysis and the reverse reaction during gluconeogenesis	1	GTANKSKLGANAI	4.96863e-05	47.568	_SK(ac)LGANAILGVSM(ox)AAAR_	SK(1)LGANAILGVSMAAAR	2	844.462	0.19933		0.64553
708	272	272	YHR174W	YHR174W	>YHR174W ENO2 SGDID:S000001217, Chr VIII from 451327-452640, Verified ORF, Enolase II, a phosphopyruvate hydratase that catalyzes the conversion of 2-phosphoglycerate to phosphoenolpyruvate during glycolysis and the reverse reaction during gluconeogenesis	1	PESDKSKWLTGVE	1.16794e-09	82.586	_SK(ac)WLTGVELADM(ox)YHSLM(ox)K_	SK(1)WLTGVELADMYHSLMK	3	728.355	-0.56152	1.0025	0.86243
709	288	288	YHR174W	YHR174W	>YHR174W ENO2 SGDID:S000001217, Chr VIII from 451327-452640, Verified ORF, Enolase II, a phosphopyruvate hydratase that catalyzes the conversion of 2-phosphoglycerate to phosphoenolpyruvate during glycolysis and the reverse reaction during gluconeogenesis	1	MYHSLMKRYPIVS	7.02435e-14	103.5	_WLTGVELADM(ox)YHSLM(ox)K(ac)R_	WLTGVELADMYHSLMK(1)R	3	708.68	5.0935	1.1744	0.83494
710	60	60	YHR174W	YHR174W	>YHR174W ENO2 SGDID:S000001217, Chr VIII from 451327-452640, Verified ORF, Enolase II, a phosphopyruvate hydratase that catalyzes the conversion of 2-phosphoglycerate to phosphoenolpyruvate during glycolysis and the reverse reaction during gluconeogenesis	1	KSKWMGKGVMNAV	1.44169e-101	117.55	_WM(ox)GK(ac)GVM(ox)NAVNNVNNVIAAAFVK_	WMGK(1)GVMNAVNNVNNVIAAAFVK	3	841.095	0.25852		1.0071
711	8	8	YHR179W	YHR179W	>YHR179W OYE2 SGDID:S000001222, Chr VIII from 462502-463704, Verified ORF, Widely conserved NADPH oxidoreductase containing flavin mononucleotide (FMN), homologous to Oye3p with slight differences in ligand binding and catalytic properties; may be involve	0.998058	PFVKDFKPQALGD	0.00367833	31.818	_DFK(ac)PQALGDTNLFKPIK_	DFK(0.998)PQALGDTNLFK(0.002)PIK	3	658.695	0.78217	1.4066	0.97507
712	19	19	YHR179W	YHR179W	>YHR179W OYE2 SGDID:S000001222, Chr VIII from 462502-463704, Verified ORF, Widely conserved NADPH oxidoreductase containing flavin mononucleotide (FMN), homologous to Oye3p with slight differences in ligand binding and catalytic properties; may be involve	0.99996	GDTNLFKPIKIGN	0.000153314	45.618	_DFKPQALGDTNLFK(ac)PIK_	DFKPQALGDTNLFK(1)PIK	3	658.695	0.28681	1.1658	0.83216
713	369	369	YHR179W	YHR179W	>YHR179W OYE2 SGDID:S000001222, Chr VIII from 462502-463704, Verified ORF, Widely conserved NADPH oxidoreductase containing flavin mononucleotide (FMN), homologous to Oye3p with slight differences in ligand binding and catalytic properties; may be involve	1	KGLPLNKYDRDTF	0.00042785	51.004	_GLPLNK(ac)YDRDTFYK_	GLPLNK(1)YDRDTFYK	3	591.305	0.57546	1.6173	0.88993
714	239	239	YHR183W;YGR256W	YHR183W	>YHR183W GND1 SGDID:S000001226, Chr VIII from 470960-472429, Verified ORF, 6-phosphogluconate dehydrogenase (decarboxylating), catalyzes an NADPH regenerating reaction in the pentose phosphate pathway; required for growth on D-glucono-delta-lactone and ad	0.99998	ITRDILKFDDVDG	6.30792e-09	74.786	_DILK(ac)FDDVDGKPLVEK_	DILK(1)FDDVDGKPLVEK	3	625.003	-0.49852	0.81598	0.75858
715	37	37	YHR183W	YHR183W	>YHR183W GND1 SGDID:S000001226, Chr VIII from 470960-472429, Verified ORF, 6-phosphogluconate dehydrogenase (decarboxylating), catalyzes an NADPH regenerating reaction in the pentose phosphate pathway; required for growth on D-glucono-delta-lactone and ad	1	YNRTQSKVDHFLA	0.00028859	52.823	_TQSK(ac)VDHFLANEAK_	TQSK(1)VDHFLANEAK	3	543.946	-1.0068		0.73932
716	309	309	YHR183W	YHR183W	>YHR183W GND1 SGDID:S000001226, Chr VIII from 470960-472429, Verified ORF, 6-phosphogluconate dehydrogenase (decarboxylating), catalyzes an NADPH regenerating reaction in the pentose phosphate pathway; required for growth on D-glucono-delta-lactone and ad	1	PGPEVPKDAVKDR	0.00621006	38.511	_VLPGPEVPK(ac)DAVK_	VLPGPEVPK(1)DAVK	2	695.901	0.99192	1.2306	0.95593
718	676	676	YHR197W	YHR197W	>YHR197W RIX1 SGDID:S000001240, Chr VIII from 493896-496187, Verified ORF, Essential component of the Rix1 complex (Rix1p, Ipi1p, Ipi3p) that is required for processing of ITS2 sequences from 35S pre-rRNA; Rix1 complex associates with Mdn1p in pre-60S rib	1	PKHEVPKVVDDTA	9.35576e-06	72.417	_HEVPK(ac)VVDDTAIFK_	HEVPK(1)VVDDTAIFK	3	547.295	-0.26985	1.0299	1.0038
719	211	211	YHR203C;YJR145C	YHR203C	>YHR203C RPS4B SGDID:S000001246, Chr VIII from 505530-505517,505247-504476, reverse complement, Verified ORF, Protein component of the small (40S) ribosomal subunit; identical to Rps4Ap and has similarity to rat S4 ribosomal protein;>YJR145C RPS4A SGDID:	1	FDLVHIKDSLDNT	2.8556e-25	127.05	_ERHDGGFDLVHIK(ac)DSLDNTFVTR_	ERHDGGFDLVHIK(1)DSLDNTFVTR	4	679.089	-0.51565	0.82885	0.83498
721	168	168	YHR203C;YJR145C	YHR203C	>YHR203C RPS4B SGDID:S000001246, Chr VIII from 505530-505517,505247-504476, reverse complement, Verified ORF, Protein component of the small (40S) ribosomal subunit; identical to Rps4Ap and has similarity to rat S4 ribosomal protein;>YJR145C RPS4A SGDID:	1	IDLASGKITDFIK	0.000236582	83.499	_IDLASGK(ac)ITDFIK_	IDLASGK(1)ITDFIK	2	731.911	-0.59562
722	174	174	YHR203C;YJR145C	YHR203C	>YHR203C RPS4B SGDID:S000001246, Chr VIII from 505530-505517,505247-504476, reverse complement, Verified ORF, Protein component of the small (40S) ribosomal subunit; identical to Rps4Ap and has similarity to rat S4 ribosomal protein;>YJR145C RPS4A SGDID:	1	KITDFIKFDAGKL	0.000154407	67.519	_ITDFIK(ac)FDAGK_	ITDFIK(1)FDAGK	2	648.845	-0.74878	0.39111	0.39386
723	233	233	YHR203C;YJR145C	YHR203C	>YHR203C RPS4B SGDID:S000001246, Chr VIII from 505530-505517,505247-504476, reverse complement, Verified ORF, Protein component of the small (40S) ribosomal subunit; identical to Rps4Ap and has similarity to rat S4 ribosomal protein;>YJR145C RPS4A SGDID:	1	VIGEQGKPYISLP	2.47347e-27	124.08	_LNNVFVIGEQGK(ac)PYISLPK_	LNNVFVIGEQGK(1)PYISLPK	2	1079.6	0.1571	1.0116	0.86995
724	161	161	YHR203C;YJR145C	YHR203C	>YHR203C RPS4B SGDID:S000001246, Chr VIII from 505530-505517,505247-504476, reverse complement, Verified ORF, Protein component of the small (40S) ribosomal subunit; identical to Rps4Ap and has similarity to rat S4 ribosomal protein;>YJR145C RPS4A SGDID:	1	KVNDTVKIDLASG	0.000221706	64.394	_VNDTVK(ac)IDLASGK_	VNDTVK(1)IDLASGK	3	467.924	-0.18166	1.0237	0.80843
725	299	299	YHR208W	YHR208W	>YHR208W BAT1 SGDID:S000001251, Chr VIII from 517532-518713, Verified ORF, Mitochondrial branched-chain amino acid aminotransferase, homolog of murine ECA39; highly expressed during logarithmic phase and repressed during stationary phase	1	LTLARDKLDPQEW	2.58189e-20	135.02	_DK(ac)LDPQEWDINER_	DK(1)LDPQEWDINER	3	567.269	-0.16813	1.3603	0.14356
726	519;519;520	519	YHR216W;YLR432W;YML056C	YLR432W	>YHR216W IMD2 SGDID:S000001259, Chr VIII from 554396-555967, Verified ORF, Inosine monophosphate dehydrogenase, catalyzes the first step of GMP biosynthesis, expression is induced by mycophenolic acid resulting in resistance to the drug, expression is rep	1	NLHSYEKRLHN__;NLHSYEKRLYN__	2.19509e-27	125.12	_TASAQLEGGVHNLHSYEK(ac)R_	TASAQLEGGVHNLHSYEK(1)R	2	1070.03	0.60224	1.1647	0.83072
727	24	24	YIL010W	YIL010W	>YIL010W DOT5 SGDID:S000001272, Chr IX from 334879-335526, Verified ORF, Nuclear thiol peroxidase which functions as an alkyl-hydroperoxide reductase during post-diauxic growth	1	LEEEESKLAPIST	8.67095e-06	69.122	_RM(ox)LEEEESK(ac)LAPISTPEVPK_	RMLEEEESK(1)LAPISTPEVPK	3	781.07	0.62913		1.1798
728	216	216	YIL020C	YIL020C	>YIL020C HIS6 SGDID:S000001282, Chr IX from 314818-314033, reverse complement, Verified ORF, Phosphoribosyl-5-amino-1-phosphoribosyl-4-imidazolecarboxiamide isomerase, catalyzes the fourth step in histidine biosynthesis; mutations cause histidine auxotrop	1	VYAGGAKSVDDLK	6.96776e-07	75.462	_IVYAGGAK(ac)SVDDLK_	IVYAGGAK(1)SVDDLK	2	739.398	0.41304	1.0232	0.94324
729	333	333	YIL022W	YIL022W	>YIL022W TIM44 SGDID:S000001284, Chr IX from 311163-312458, Verified ORF, Essential component of the Translocase of the Inner Mitochondrial membrane (TIM23 complex); tethers the import motor and regulatory factors (PAM complex) to the translocation channe	1	AQQKIFKEQDVYA	8.16586e-16	71.548	_IFK(ac)EQDVYADGR_	IFK(1)EQDVYADGR	2	741.865	0.49175	1.3546	0.16539
730	203	203	YIL041W	YIL041W	>YIL041W GVP36 SGDID:S000001303, Chr IX from 276524-277504, Verified ORF, BAR domain-containing protein that localizes to both early and late Golgi vesicles; required for adaptation to varying nutrient concentrations, fluid-phase endocytosis, polarization	1	LSFEIGKADKCRK	0.000886572	56.225	_LSFEIGK(ac)ADK_	LSFEIGK(1)ADK	2	575.311	0.596		0.77661
731	59	59	YIL051C	YIL051C	>YIL051C MMF1 SGDID:S000001313, Chr IX from 258279-257842, reverse complement, Verified ORF, Mitochondrial protein involved in maintenance of the mitochondrial genome	1	PYTPDNKPVQGSI	1.523e-29	146.5	_ANNFVYVSGQIPYTPDNK(ac)PVQGSISEK_	ANNFVYVSGQIPYTPDNK(1)PVQGSISEK	3	998.833	0.34299	1.2286
732	68	68	YIL051C	YIL051C	>YIL051C MMF1 SGDID:S000001313, Chr IX from 258279-257842, reverse complement, Verified ORF, Mitochondrial protein involved in maintenance of the mitochondrial genome	0.968021	QGSISEKAEQVFQ	1.45573e-22	98.883	_ANNFVYVSGQIPYTPDNKPVQGSISEK(ac)AEQVFQNVK_	ANNFVYVSGQIPYTPDNK(0.032)PVQGSISEK(0.968)AEQVFQNVK	4	1010.26	0.37712	1.2368
733	39	39	YIL053W	YIL053W	>YIL053W RHR2 SGDID:S000001315, Chr IX from 255113-255865, Verified ORF, Constitutively expressed isoform of DL-glycerol-3-phosphatase; involved in glycerol biosynthesis, induced in response to both anaerobic and, along with the Hor2p/Gpp2p isoform, osmot	0.771525	FWRDFGKDKPYFD	2.21847e-07	81.356	_DFGK(ac)DKPYFDAEHVIHISHGWR_	DFGK(0.772)DK(0.228)PYFDAEHVIHISHGWR	4	674.831	0.96626		0.87348
734	41	41	YIL053W	YIL053W	>YIL053W RHR2 SGDID:S000001315, Chr IX from 255113-255865, Verified ORF, Constitutively expressed isoform of DL-glycerol-3-phosphatase; involved in glycerol biosynthesis, induced in response to both anaerobic and, along with the Hor2p/Gpp2p isoform, osmot	0.5	RDFGKDKPYFDAE	2.21847e-07	81.356	_DFGK(ac)DKPYFDAEHVIHISHGWR_	DFGK(0.5)DK(0.5)PYFDAEHVIHISHGWR	5	540.066	0.91484		0.87348
735	77	77	YIL053W	YIL053W	>YIL053W RHR2 SGDID:S000001315, Chr IX from 255113-255865, Verified ORF, Constitutively expressed isoform of DL-glycerol-3-phosphatase; involved in glycerol biosynthesis, induced in response to both anaerobic and, along with the Hor2p/Gpp2p isoform, osmot	1	DEEYVNKLEGEIP	5.80182e-08	85.61	_FAPDFADEEYVNK(ac)LEGEIPEK_	FAPDFADEEYVNK(1)LEGEIPEK	3	828.06	0.70133	1.2938	0.92314
736	85	85	YIL053W	YIL053W	>YIL053W RHR2 SGDID:S000001315, Chr IX from 255113-255865, Verified ORF, Constitutively expressed isoform of DL-glycerol-3-phosphatase; involved in glycerol biosynthesis, induced in response to both anaerobic and, along with the Hor2p/Gpp2p isoform, osmot	0.999742	EGEIPEKYGEHSI	6.5206e-11	61.941	_FAPDFADEEYVNKLEGEIPEK(ac)YGEHSIEVPGAVK_	FAPDFADEEYVNKLEGEIPEK(1)YGEHSIEVPGAVK	4	962.969	1.1095	1.0037	0.67935
738	64	64	YIL053W	YIL053W	>YIL053W RHR2 SGDID:S000001315, Chr IX from 255113-255865, Verified ORF, Constitutively expressed isoform of DL-glycerol-3-phosphatase; involved in glycerol biosynthesis, induced in response to both anaerobic and, along with the Hor2p/Gpp2p isoform, osmot	1	TYDAIAKFAPDFA	1.27479e-121	234.52	_TYDAIAK(ac)FAPDFADEEYVNKLEGEIPEK_	TYDAIAK(1)FAPDFADEEYVNKLEGEIPEK	4	811.895	-1.5825	0.92599	0.84286
739	27	27	YIL063C	YIL063C	>YIL063C YRB2 SGDID:S000001325, Chr IX from 243741-242758, reverse complement, Verified ORF, Protein of unknown function involved in nuclear processes of the Ran-GTPase cycle; involved in nuclear protein export; contains Ran Binding Domain and FxFG repeat	1	VENPIDKLDGTPK	7.27972e-81	213	_QTAVENPIDK(ac)LDGTPK_	QTAVENPIDK(1)LDGTPK	3	589.976	0.31299	0.9802	0.85256
741	525	525	YIL078W	YIL078W	>YIL078W THS1 SGDID:S000001340, Chr IX from 212496-214700, Verified ORF, Threonyl-tRNA synthetase, essential cytoplasmic protein	1	WDAAESKLESALK	1.14196e-17	108.34	_IETWDAAESK(ac)LESALK_	IETWDAAESK(1)LESALK	2	916.967	-0.45831	1.1372	0.90366
742	249	249	YIL078W	YIL078W	>YIL078W THS1 SGDID:S000001340, Chr IX from 212496-214700, Verified ORF, Threonyl-tRNA synthetase, essential cytoplasmic protein	1	TYLVQTKVPDGGA	6.17469e-20	107.98	_TYLVQTK(ac)VPDGGATTVYR_	TYLVQTK(1)VPDGGATTVYR	3	671.021	-0.072956	1.0059	0.80936
744	262	262	YIL083C	YIL083C	>YIL083C CAB2 SGDID:S000001345, Chr IX from 204650-203553, reverse complement, Verified ORF, Probable phosphopantothenoylcysteine synthetase (PPCS), which catalyzes the second step of coenzyme A biosynthesis from pantothenate; null mutant lethality is com	1	NLDPVPKFLRRLV	0.000459165	56.956	_LIVNLDPVPK(ac)FLR_	LIVNLDPVPK(1)FLR	2	783.474	0.24529	1.2037	1.1558
745	27	27	YIL084C	YIL084C	>YIL084C SDS3 SGDID:S000001346, Chr IX from 203256-202273, reverse complement, Verified ORF, Component of the Rpd3p/Sin3p deacetylase complex required for its structural integrity and catalytic activity, involved in transcriptional silencing and required	1	IESKVNKIYQNFY	2.88196e-06	84.365	_VNK(ac)IYQNFYSER_	VNK(1)IYQNFYSER	2	801.899	0.82779	0.72308	0.63055
747	170	170	YIL125W	YIL125W	>YIL125W KGD1 SGDID:S000001387, Chr IX from 122689-125733, Verified ORF, Component of the mitochondrial alpha-ketoglutarate dehydrogenase complex, which catalyzes a key step in the tricarboxylic acid (TCA) cycle, the oxidative decarboxylation of alpha-ket	1	DYYGFSKHDLDKE	2.18826e-07	79.69	_NNPVPPELTLDYYGFSK(ac)HDLDK_	NNPVPPELTLDYYGFSK(1)HDLDK	3	868.759	0.034948	0.83423
748	627	627	YIL125W	YIL125W	>YIL125W KGD1 SGDID:S000001387, Chr IX from 122689-125733, Verified ORF, Component of the mitochondrial alpha-ketoglutarate dehydrogenase complex, which catalyzes a key step in the tricarboxylic acid (TCA) cycle, the oxidative decarboxylation of alpha-ket	1	EGFEVHKNLKRIL	3.49901e-07	69.729	_VLSSWPEGFEVHK(ac)NLK_	VLSSWPEGFEVHK(1)NLK	3	638.004	-0.26111	0.88841
749	156	156	YIL126W	YIL126W	>YIL126W STH1 SGDID:S000001388, Chr IX from 117992-122071, Verified ORF, ATPase component of the RSC chromatin remodeling complex; required for expression of early meiotic genes; essential helicase-related protein homologous to Snf2p	0.820516	EVDYSEKKPIKIS	3.55614e-09	75.682	_NDNTTAIEVDYSEK(ac)KPIK_	NDNTTAIEVDYSEK(0.821)K(0.179)PIK	3	703.023	0.28721		0.92227
750	13	13	YIL131C	YIL131C	>YIL131C FKH1 SGDID:S000001393, Chr IX from 102235-100781, reverse complement, Verified ORF, Forkhead family transcription factor with a minor role in the expression of G2/M phase genes; negatively regulates transcriptional elongation; positive role in ch	1	EQKFSGKYSSYTA	8.7739e-07	86.467	_FSGK(ac)YSSYTAQDR_	FSGK(1)YSSYTAQDR	2	776.357	0.66367	1.0564	0.94664
751	53;52	52	YIL133C;YNL069C	YNL069C	>YIL133C RPL16A SGDID:S000001395, Chr IX from 99416-99386,99095-98527, reverse complement, Verified ORF, N-terminally acetylated protein component of the large (60S) ribosomal subunit, binds to 5.8 S rRNA; has similarity to Rpl16Bp, E. coli L13 and rat L1	1	FFRNKLKYHDFLR	0.00157838	56.729	_LK(ac)YHDFLR_	LK(1)YHDFLR	3	378.542	-0.66395		0.89642
753	140;139	139	YIL133C;YNL069C	YNL069C	>YIL133C RPL16A SGDID:S000001395, Chr IX from 99416-99386,99095-98527, reverse complement, Verified ORF, N-terminally acetylated protein component of the large (60S) ribosomal subunit, binds to 5.8 S rRNA; has similarity to Rpl16Bp, E. coli L13 and rat L1	1	KYTTLGKLSTSVG	0.00896243	32.341	_YTTLGK(ac)LSTSVGWK_	YTTLGK(1)LSTSVGWK	2	791.927	1.1256		1.1688
754	278	278	YIL142W	YIL142W	>YIL142W CCT2 SGDID:S000001404, Chr IX from 83302-84885, Verified ORF, Subunit beta of the cytosolic chaperonin Cct ring complex, related to Tcp1p, required for the assembly of actin and tubulins in vivo	1	KIAKISKFGINTF	3.02527e-05	73.466	_ISK(ac)FGINTFINR_	ISK(1)FGINTFINR	2	726.404	-0.22829		0.80178
755	52	52	YIR002C	YIR002C	>YIR002C MPH1 SGDID:S000001441, Chr IX from 360393-357412, reverse complement, Verified ORF, Member of the DEAH family of helicases, functions in an error-free DNA damage bypass pathway that involves homologous recombination, binds to flap DNA and stimula	1	NVLPGQKTVYEEI	1.59726e-36	141.86	_DLHDNVLPGQK(ac)TVYEEIQR_	DLHDNVLPGQK(1)TVYEEIQR	3	766.057	1.1657	0.99794	0.98361
757	238	238	YJL010C	YJL010C	>YJL010C NOP9 SGDID:S000003547, Chr X from 419555-417555, reverse complement, Verified ORF, Essential subunit of U3-containing 90S preribosome involved in production of 18S rRNA and assembly of small ribosomal subunit; also part of pre-40S ribosome and re	1	KSKIARKMIDIKD	4.34351e-21	160.48	_K(ac)M(ox)IDIKDNDDFNK_	K(1)MIDIKDNDDFNK	3	551.931	-0.27722	0.93197	0.90946
758	28	28	YJL026W	YJL026W	>YJL026W RNR2 SGDID:S000003563, Chr X from 392398-393597, Verified ORF, Ribonucleotide-diphosphate reductase (RNR), small subunit; the RNR complex catalyzes the rate-limiting step in dNTP synthesis and is regulated by DNA replication and DNA damage checkp	1	SKSNLNKELETLR	1.06862e-16	120.7	_SNLNK(ac)ELETLREENR_	SNLNK(1)ELETLREENR	3	629.657	1.4066		0.64885
759	134	134	YJL034W	YJL034W	>YJL034W KAR2 SGDID:S000003571, Chr X from 381321-383369, Verified ORF, ATPase involved in protein import into the ER, also acts as a chaperone to mediate protein folding in the ER and may play a role in ER export of soluble proteins; regulates the unfold	1	SVQKDIKHLPFNV	0.00287645	42.789	_DIK(ac)HLPFNVVNK_	DIK(1)HLPFNVVNK	3	489.277	0.023243	1.1403	1.0249
760	692	692	YJL041W	YJL041W	>YJL041W NSP1 SGDID:S000003577, Chr X from 365778-365778,365897-368367, Verified ORF, Essential component of the nuclear pore complex, which mediates nuclear import and export, found in both the Nup82 and Nic96 complexes	1	AEHSQNKIDQSLQ	1.3829e-13	82.492	_GGEQISQLYSDAVM(ox)AEHSQNK(ac)IDQSLQYIER_	GGEQISQLYSDAVMAEHSQNK(1)IDQSLQYIER	4	899.68	3.1804		0.95828
761	108	108	YJL052W	YJL052W	>YJL052W TDH1 SGDID:S000003588, Chr X from 338265-339263, Verified ORF, Glyceraldehyde-3-phosphate dehydrogenase, isozyme 1, involved in glycolysis and gluconeogenesis; tetramer that catalyzes the reaction of glyceraldehyde-3-phosphate to 1,3 bis-phosphog	1	ELDTAQKHIDAGA	3.09133e-07	83.729	_ELDTAQK(ac)HIDAGAK_	ELDTAQK(1)HIDAGAK	2	769.894	-0.22865	1.025	0.90073
762	63	63	YJL052W	YJL052W	>YJL052W TDH1 SGDID:S000003588, Chr X from 338265-339263, Verified ORF, Glyceraldehyde-3-phosphate dehydrogenase, isozyme 1, involved in glycolysis and gluconeogenesis; tetramer that catalyzes the reaction of glyceraldehyde-3-phosphate to 1,3 bis-phosphog	1	TVSHDDKHIIIDG	1.52397e-12	91.457	_GTVSHDDK(ac)HIIIDGVK_	GTVSHDDK(1)HIIIDGVK	3	592.648	0.32859	0.49629	1.5759
763	101	101	YJL052W	YJL052W	>YJL052W TDH1 SGDID:S000003588, Chr X from 338265-339263, Verified ORF, Glyceraldehyde-3-phosphate dehydrogenase, isozyme 1, involved in glycolysis and gluconeogenesis; tetramer that catalyzes the reaction of glyceraldehyde-3-phosphate to 1,3 bis-phosphog	1	DSTGVFKELDTAQ	2.30555e-20	120.11	_IDVAVDSTGVFK(ac)ELDTAQK_	IDVAVDSTGVFK(1)ELDTAQK	3	693.36	0.87034		1.6494
764	24	24	YJL052W	YJL052W	>YJL052W TDH1 SGDID:S000003588, Chr X from 338265-339263, Verified ORF, Glyceraldehyde-3-phosphate dehydrogenase, isozyme 1, involved in glycolysis and gluconeogenesis; tetramer that catalyzes the reaction of glyceraldehyde-3-phosphate to 1,3 bis-phosphog	1	RLALQRKDIEVVA	5.30502e-07	80.683	_K(ac)DIEVVAVNDPFISNDYAAYM(ox)VK_	K(1)DIEVVAVNDPFISNDYAAYMVK	3	887.104	2.1594
765	192;192	192	YJL052W;YJR009C	YJR009C	>YJL052W TDH1 SGDID:S000003588, Chr X from 338265-339263, Verified ORF, Glyceraldehyde-3-phosphate dehydrogenase, isozyme 1, involved in glycolysis and gluconeogenesis; tetramer that catalyzes the reaction of glyceraldehyde-3-phosphate to 1,3 bis-phosphog	1	VDGPSHKDWRGGR	9.6384e-25	143.79	_TVDGPSHK(ac)DWR_	TVDGPSHK(1)DWR	2	670.323	-0.025936	1.0254	0.87565
766	184;184	184	YJL052W;YJR009C	YJR009C	>YJL052W TDH1 SGDID:S000003588, Chr X from 338265-339263, Verified ORF, Glyceraldehyde-3-phosphate dehydrogenase, isozyme 1, involved in glycolysis and gluconeogenesis; tetramer that catalyzes the reaction of glyceraldehyde-3-phosphate to 1,3 bis-phosphog	1	SMTATQKTVDGPS	1.472e-107	230.69	_VINDAFGIEEGLM(ox)TTVHSMTATQK(ac)TVDGPSHK_	VINDAFGIEEGLMTTVHSMTATQK(1)TVDGPSHK	3	1158.23	-0.23106	0.82595	0.96396
767	864	864	YJL056C	YJL056C	>YJL056C ZAP1 SGDID:S000003592, Chr X from 333067-330425, reverse complement, Verified ORF, Zinc-regulated transcription factor; binds to zinc-responsive promoters to induce transcription of certain genes in presence of zinc, represses other genes in low	1	SFDDLGKLNSQKV	2.65537e-08	92.856	_SFDDLGK(ac)LNSQK_	SFDDLGK(1)LNSQK	2	697.352	-0.25822		1.6303
768	154	154	YJL069C	YJL069C	>YJL069C UTP18 SGDID:S000003605, Chr X from 312700-310916, reverse complement, Verified ORF, Possible U3 snoRNP protein involved in maturation of pre-18S rRNA, based on computational analysis of large-scale protein-protein interaction data	1	TSYNESKINGVHY	1.75768e-07	72.209	_TSYNESK(ac)INGVHYINR_	TSYNESK(1)INGVHYINR	3	646.322	-0.95603		1.4306
769	113	113	YJL074C	YJL074C	>YJL074C SMC3 SGDID:S000003610, Chr X from 302843-299151, reverse complement, Verified ORF, Subunit of the multiprotein cohesin complex required for sister chromatid cohesion in mitotic cells; also required, with Rec8p, for cohesion and recombination duri	1	RTVGLKKDDYQLN	5.60389e-231	332.7	_TVGLK(ac)K(ac)DDYQLNDR_	TVGLK(1)K(1)DDYQLNDR	2	874.944	0.48425	1.238	1.0298
770	112	112	YJL074C	YJL074C	>YJL074C SMC3 SGDID:S000003610, Chr X from 302843-299151, reverse complement, Verified ORF, Subunit of the multiprotein cohesin complex required for sister chromatid cohesion in mitotic cells; also required, with Rec8p, for cohesion and recombination duri	1	RRTVGLKKDDYQL	5.60389e-231	332.7	_TVGLK(ac)K(ac)DDYQLNDR_	TVGLK(1)K(1)DDYQLNDR	2	874.944	0.48425	1.1397	1.1108
773	80;80	80	YJL136C;YKR057W	YJL136C	>YJL136C RPS21B SGDID:S000003672, Chr X from 157269-157246,156785-156546, reverse complement, Verified ORF, Protein component of the small (40S) ribosomal subunit; nearly identical to Rps21Ap and has similarity to rat S21 ribosomal protein;>YKR057W RPS21	1	QNDGLLKNVWSYS	4.93402e-07	67.685	_LAQNDGLLK(ac)NVWSYSR_	LAQNDGLLK(1)NVWSYSR	2	953.495	0.76989	1.0208	0.94231
774	5;5	5	YJL136C;YKR057W	YJL136C	>YJL136C RPS21B SGDID:S000003672, Chr X from 157269-157246,156785-156546, reverse complement, Verified ORF, Protein component of the small (40S) ribosomal subunit; nearly identical to Rps21Ap and has similarity to rat S21 ribosomal protein;>YKR057W RPS21	1	__MENDKGQLVEL	3.61913e-05	52.254	_(ac)M(ox)ENDK(ac)GQLVELYVPRK_	MENDK(1)GQLVELYVPRK	3	673.679	4.6228		0.72894
775	304	304	YJL138C;YKR059W	YJL138C	>YJL138C TIF2 SGDID:S000003674, Chr X from 154687-153500, reverse complement, Verified ORF, Translation initiation factor eIF4A, identical to Tif1p; DEA(D/H)-box RNA helicase that couples ATPase activity to RNA binding and unwinding; forms a dumbbell stru	1	ERDTIMKEFRSGS	8.64902e-05	86.136	_DTIMK(ac)EFR_	DTIMK(1)EFR	2	541.271	-0.6471	0.97228	0.84382
776	226	226	YJL138C;YKR059W	YJL138C	>YJL138C TIF2 SGDID:S000003674, Chr X from 154687-153500, reverse complement, Verified ORF, Translation initiation factor eIF4A, identical to Tif1p; DEA(D/H)-box RNA helicase that couples ATPase activity to RNA binding and unwinding; forms a dumbbell stru	1	VRILVKKDELTLE	6.201e-17	130.16	_K(ac)DELTLEGIK_	K(1)DELTLEGIK	2	594.33	-0.37402	0.86275	0.81558
777	284	284	YJL138C;YKR059W	YJL138C	>YJL138C TIF2 SGDID:S000003674, Chr X from 154687-153500, reverse complement, Verified ORF, Translation initiation factor eIF4A, identical to Tif1p; DEA(D/H)-box RNA helicase that couples ATPase activity to RNA binding and unwinding; forms a dumbbell stru	1	TKLRNDKFTVSAI	2.19494e-12	96.016	_LRNDK(ac)FTVSAIYSDLPQQER_	LRNDK(1)FTVSAIYSDLPQQER	3	808.084	-1.2154		0.76012
778	23	23	YJL138C;YKR059W	YJL138C	>YJL138C TIF2 SGDID:S000003674, Chr X from 154687-153500, reverse complement, Verified ORF, Translation initiation factor eIF4A, identical to Tif1p; DEA(D/H)-box RNA helicase that couples ATPase activity to RNA binding and unwinding; forms a dumbbell stru	1	YDKVVYKFDDMEL	8.97563e-05	43.791	_VVYK(ac)FDDM(ox)ELDENLLR_	VVYK(1)FDDMELDENLLR	3	686.335	0.53442	0.82061
779	126	126	YJL148W	YJL148W	>YJL148W RPA34 SGDID:S000003684, Chr X from 140433-141134, Verified ORF, RNA polymerase I subunit A34.5	1	KIASTAKDNAPLQ	1.73749e-39	159.18	_IASTAK(ac)DNAPLQFDK_	IASTAK(1)DNAPLQFDK	3	554.29	0.02027	0.9506	0.84397
780	85	85	YJL176C	YJL176C	>YJL176C SWI3 SGDID:S000003712, Chr X from 94528-92051, reverse complement, Verified ORF, Subunit of the SWI/SNF chromatin remodeling complex, which regulates transcription by remodeling chromosomes; required for transcription of many genes, including ADH	1	PTMQANKLDSQET	0.00208894	40.012	_QQPTMQANK(ac)LDSQETPSTEESR_	QQPTMQANK(1)LDSQETPSTEESR	3	849.726	0.46774	0.95237	0.87911
781	46	46	YJL177W	YJL177W	>YJL177W RPL17B SGDID:S000003713, Chr X from 90784-91092,91410-91655, Verified ORF, Protein component of the large (60S) ribosomal subunit, nearly identical to Rpl17Ap and has similarity to E. coli L22 and rat L17 ribosomal proteins	1	ELTKAQKYLDQVL	6.65904e-14	106.29	_AQK(ac)YLDQVLDHQR_	AQK(1)YLDQVLDHQR	3	552.622	0.934	0.95634	1.0157
782	43;43	43	YJL177W;YKL180W	YKL180W	>YJL177W RPL17B SGDID:S000003713, Chr X from 90784-91092,91410-91655, Verified ORF, Protein component of the large (60S) ribosomal subunit, nearly identical to Rpl17Ap and has similarity to E. coli L22 and rat L17 ribosomal proteins;>YKL180W RPL17A SGDID	1	NGWELTKAQKYLD;NGWELTKAQKYLE	1.36459e-12	92.977	_ETAQAINGWELTK(ac)AQK_	ETAQAINGWELTK(1)AQK	3	610.651	-0.15441	1.2868	1.5181
783	111;111	111	YJL177W;YKL180W	YKL180W	>YJL177W RPL17B SGDID:S000003713, Chr X from 90784-91092,91410-91655, Verified ORF, Protein component of the large (60S) ribosomal subunit, nearly identical to Rpl17Ap and has similarity to E. coli L22 and rat L17 ribosomal proteins;>YKL180W RPL17A SGDID	1	KGLDATKLYVSHI	6.98882e-05	51.798	_GLDATK(ac)LYVSHIQVNQAPK_	GLDATK(1)LYVSHIQVNQAPK	3	708.72	0.24461	1.0237	1.0046
784	138;138	138	YJL177W;YKL180W	YKL180W	>YJL177W RPL17B SGDID:S000003713, Chr X from 90784-91092,91410-91655, Verified ORF, Protein component of the large (60S) ribosomal subunit, nearly identical to Rpl17Ap and has similarity to E. coli L22 and rat L17 ribosomal proteins;>YKL180W RPL17A SGDID	1	AHGRINKYESSPS	3.09386e-36	142.26	_INK(ac)YESSPSHIELVVTEKEEAVAK_	INK(1)YESSPSHIELVVTEKEEAVAK	4	686.36	-0.36299	0.94371	1.1651
785	89;89	89	YJL177W;YKL180W	YKL180W	>YJL177W RPL17B SGDID:S000003713, Chr X from 90784-91092,91410-91655, Verified ORF, Protein component of the large (60S) ribosomal subunit, nearly identical to Rpl17Ap and has similarity to E. coli L22 and rat L17 ribosomal proteins;>YKL180W RPL17A SGDID	1	WPAKSVKFVQGLL	2.53405e-116	235.24	_SVK(ac)FVQGLLQNAAANAEAK_	SVK(1)FVQGLLQNAAANAEAK	2	1001.04	0.3739	1.0255	1.4043
787	27;27	27	YJL177W;YKL180W	YKL180W	>YJL177W RPL17B SGDID:S000003713, Chr X from 90784-91092,91410-91655, Verified ORF, Protein component of the large (60S) ribosomal subunit, nearly identical to Rpl17Ap and has similarity to E. coli L22 and rat L17 ribosomal proteins;>YKL180W RPL17A SGDID	1	YLRVSFKNTRETA	0.00295604	62.546	_VSFK(ac)NTR_	VSFK(1)NTR	2	447.246	0.27755		1.295
788	230;229	229	YJL200C;YLR304C	YLR304C	>YJL200C ACO2 SGDID:S000003736, Chr X from 58813-56444, reverse complement, Verified ORF, Putative mitochondrial aconitase isozyme; similarity to Aco1p, an aconitase required for the TCA cycle; expression induced during growth on glucose, by amino acid st	1	PKILGVKLTGKLN;PKILGVKLTGKMN	0.00208899	52.79	_ILGVK(ac)LTGK_	ILGVK(1)LTGK	2	485.818	0.24401	1.1393	0.18772
791	108	108	YJR009C	YJR009C	>YJR009C TDH2 SGDID:S000003769, Chr X from 454673-453675, reverse complement, Verified ORF, Glyceraldehyde-3-phosphate dehydrogenase, isozyme 2, involved in glycolysis and gluconeogenesis; tetramer that catalyzes the reaction of glyceraldehyde-3-phosphate	1	ELDTAQKHIDAGA	3.09133e-07	83.729	_ELDTAQK(ac)HIDAGAK_	ELDTAQK(1)HIDAGAK	2	769.894	-0.22865	1.025	0.90073
792	24	24	YJR009C	YJR009C	>YJR009C TDH2 SGDID:S000003769, Chr X from 454673-453675, reverse complement, Verified ORF, Glyceraldehyde-3-phosphate dehydrogenase, isozyme 2, involved in glycolysis and gluconeogenesis; tetramer that catalyzes the reaction of glyceraldehyde-3-phosphate	1	RIALQRKNVEVVA	3.56478e-46	162.43	_K(ac)NVEVVALNDPFISNDYSAYM(ox)FK_	K(1)NVEVVALNDPFISNDYSAYMFK	3	908.107	-0.46696	0.95345	0.7837
793	63	63	YJR009C	YJR009C	>YJR009C TDH2 SGDID:S000003769, Chr X from 454673-453675, reverse complement, Verified ORF, Glyceraldehyde-3-phosphate dehydrogenase, isozyme 2, involved in glycolysis and gluconeogenesis; tetramer that catalyzes the reaction of glyceraldehyde-3-phosphate	1	EVSHDDKHIIVDG	4.45544e-05	51.147	_YAGEVSHDDK(ac)HIIVDGHK_	YAGEVSHDDK(1)HIIVDGHK	3	688.004	0.30782	0.87986	0.75538
794	489	489	YJR016C	YJR016C	>YJR016C ILV3 SGDID:S000003777, Chr X from 466200-464443, reverse complement, Verified ORF, Dihydroxyacid dehydratase, catalyzes third step in the common pathway leading to biosynthesis of branched-chain amino acids	0.99987	MGYGLGKDVALLT	9.37367e-09	73.975	_GAPGM(ox)PEM(ox)LKPSSALM(ox)GYGLGK(ac)DVALLTDGR_	GAPGMPEMLKPSSALMGYGLGK(1)DVALLTDGR	3	1074.87	-2.687	1.2506	0.3465
795	334	334	YJR016C	YJR016C	>YJR016C ILV3 SGDID:S000003777, Chr X from 466200-464443, reverse complement, Verified ORF, Dihydroxyacid dehydratase, catalyzes third step in the common pathway leading to biosynthesis of branched-chain amino acids	1	PLIGDFKPSGKYV	5.0634e-14	119.92	_ISDTTPLIGDFK(ac)PSGK_	ISDTTPLIGDFK(1)PSGK	3	573.305	-2.0013	1.1986
796	338	338	YJR016C	YJR016C	>YJR016C ILV3 SGDID:S000003777, Chr X from 466200-464443, reverse complement, Verified ORF, Dihydroxyacid dehydratase, catalyzes third step in the common pathway leading to biosynthesis of branched-chain amino acids	0.5	DFKPSGKYVMADL	5.0634e-14	84.516	_ISDTTPLIGDFK(ac)PSGKYVM(ox)ADLINVGGTQSVIK_	ISDTTPLIGDFK(0.5)PSGK(0.5)YVMADLINVGGTQSVIK	4	881.465	0.80142	1.1986
797	25	25	YJR016C	YJR016C	>YJR016C ILV3 SGDID:S000003777, Chr X from 466200-464443, reverse complement, Verified ORF, Dihydroxyacid dehydratase, catalyzes third step in the common pathway leading to biosynthesis of branched-chain amino acids	1	VAKKLNKYSYIIT	2.96861e-08	91.307	_LNK(ac)YSYIITEPK_	LNK(1)YSYIITEPK	2	755.911	-0.66255	1.2077	0.070888
798	34	34	YJR016C	YJR016C	>YJR016C ILV3 SGDID:S000003777, Chr X from 466200-464443, reverse complement, Verified ORF, Dihydroxyacid dehydratase, catalyzes third step in the common pathway leading to biosynthesis of branched-chain amino acids	1	YIITEPKGQGASQ	9.03414e-12	95.123	_YSYIITEPK(ac)GQGASQAM(ox)LYATGFK_	YSYIITEPK(1)GQGASQAMLYATGFK	3	894.776	-1.0154	0.966
799	574	574	YJR045C	YJR045C	>YJR045C SSC1 SGDID:S000003806, Chr X from 521594-519630, reverse complement, Verified ORF, Hsp70 family ATPase, constituent of the import motor component of the Translocase of the Inner Mitochondrial membrane (TIM23 complex); involved in protein transloc	1	DTENSLKEFEGKV	4.03918e-09	102.37	_ADQLANDTENSLK(ac)EFEGK_	ADQLANDTENSLK(1)EFEGK	2	1025.98	0.3452
800	348	348	YJR045C	YJR045C	>YJR045C SSC1 SGDID:S000003806, Chr X from 521594-519630, reverse complement, Verified ORF, Hsp70 family ATPase, constituent of the import motor component of the Translocase of the Inner Mitochondrial membrane (TIM23 complex); involved in protein transloc	1	PVKKALKDAGLST	1.53425e-25	129.29	_ALK(ac)DAGLSTSDISEVLLVGGM(ox)SR_	ALK(1)DAGLSTSDISEVLLVGGMSR	2	1189.12	-1.0732	1.2852	0.10846
801	337	337	YJR045C	YJR045C	>YJR045C SSC1 SGDID:S000003806, Chr X from 521594-519630, reverse complement, Verified ORF, Hsp70 family ATPase, constituent of the import motor component of the Translocase of the Inner Mitochondrial membrane (TIM23 complex); involved in protein transloc	1	LTAPLVKRTVDPV	4.33689e-27	146.79	_AQFETLTAPLVK(ac)R_	AQFETLTAPLVK(1)R	2	758.43	-0.61139	1.3302	0.11342
802	268	268	YJR045C	YJR045C	>YJR045C SSC1 SGDID:S000003806, Chr X from 521594-519630, reverse complement, Verified ORF, Hsp70 family ATPase, constituent of the import motor component of the Translocase of the Inner Mitochondrial membrane (TIM23 complex); involved in protein transloc	1	EIVSRFKTETGID	1.30995e-06	84.566	_FK(ac)TETGIDLENDR_	FK(1)TETGIDLENDR	2	790.384	0.60702	1.1291
803	633	633	YJR045C	YJR045C	>YJR045C SSC1 SGDID:S000003806, Chr X from 521594-519630, reverse complement, Verified ORF, Hsp70 family ATPase, constituent of the import motor component of the Translocase of the Inner Mitochondrial membrane (TIM23 complex); involved in protein transloc	0.997824	LFEQLYKNDSNNN	0.00139381	38.537	_LFEQLYK(ac)NDSNNNNNNNGNNAESGETKQ_	LFEQLYK(0.998)NDSNNNNNNNGNNAESGETK(0.002)Q	3	1071.48	0.8501	1.245
804	183	183	YJR045C	YJR045C	>YJR045C SSC1 SGDID:S000003806, Chr X from 521594-519630, reverse complement, Verified ORF, Hsp70 family ATPase, constituent of the import motor component of the Translocase of the Inner Mitochondrial membrane (TIM23 complex); involved in protein transloc	1	SQRQATKDAGQIV	8.38851e-54	171.67	_QATK(ac)DAGQIVGLNVLR_	QATK(1)DAGQIVGLNVLR	3	575.66	0.50124	1.3418	0.15921
805	98	98	YJR045C	YJR045C	>YJR045C SSC1 SGDID:S000003806, Chr X from 521594-519630, reverse complement, Verified ORF, Hsp70 family ATPase, constituent of the import motor component of the Translocase of the Inner Mitochondrial membrane (TIM23 complex); involved in protein transloc	1	NTLFATKRLIGRR	0.00276804	38.777	_RQAVVNPENTLFATK(ac)R_	RQAVVNPENTLFATK(1)R	3	629.346	-0.46566	1.1866	0.18949
806	72	72	YJR045C	YJR045C	>YJR045C SSC1 SGDID:S000003806, Chr X from 521594-519630, reverse complement, Verified ORF, Hsp70 family ATPase, constituent of the import motor component of the Translocase of the Inner Mitochondrial membrane (TIM23 complex); involved in protein transloc	1	SVVAFTKEGERLV	3.46848e-07	82.925	_TTPSVVAFTK(ac)EGER_	TTPSVVAFTK(1)EGER	2	782.404	0.016727	1.3065	0.098734
808	377	377	YJR045C	YJR045C	>YJR045C SSC1 SGDID:S000003806, Chr X from 521594-519630, reverse complement, Verified ORF, Hsp70 family ATPase, constituent of the import motor component of the Translocase of the Inner Mitochondrial membrane (TIM23 complex); involved in protein transloc	1	KVVETVKSLFGKD	1.7697e-07	79.652	_VVETVK(ac)SLFGK_	VVETVK(1)SLFGK	2	624.864	0.013914	1.2962	0.1034
809	211	211	YJR045C	YJR045C	>YJR045C SSC1 SGDID:S000003806, Chr X from 521594-519630, reverse complement, Verified ORF, Hsp70 family ATPase, constituent of the import motor component of the Translocase of the Inner Mitochondrial membrane (TIM23 complex); involved in protein transloc	1	LAYGLEKSDSKVV	1.08023e-18	122.01	_VVNEPTAAALAYGLEK(ac)SDSK_	VVNEPTAAALAYGLEK(1)SDSK	2	1053.04	-0.10151	1.5042	0.10372
810	7	7	YJR050W	YJR050W	>YJR050W ISY1 SGDID:S000003811, Chr X from 528689-529396, Verified ORF, Member of NineTeen Complex (NTC) that contains Prp19p and stabilizes U6 snRNA in catalytic forms of spliceosome containing U2, U5, and U6 snRNAs, interacts with Prp16p to modulate spl	1	MSRNVDKANSVLV	0.000119668	69.451	_NVDK(ac)ANSVLVR_	NVDK(1)ANSVLVR	2	628.851	-0.65502		0.88134
812	15	15	YJR068W	YJR068W	>YJR068W RFC2 SGDID:S000003829, Chr X from 567635-568696, Verified ORF, Subunit of heteropentameric Replication factor C (RF-C), which is a DNA binding protein and ATPase that acts as a clamp loader of the proliferating cell nuclear antigen (PCNA) process	1	KKRKISKLAAEQS	4.30357e-36	138.05	_ISK(ac)LAAEQSLAQQPWVEK_	ISK(1)LAAEQSLAQQPWVEK	2	1034.56	0.33758	0.96001	0.86798
813	47	47	YJR093C	YJR093C	>YJR093C FIP1 SGDID:S000003853, Chr X from 604195-603212, reverse complement, Verified ORF, Subunit of cleavage polyadenylation factor (CPF), interacts directly with poly(A) polymerase (Pap1p) to regulate its activity	1	DIVKRQKFDSPVE	1.39944e-09	109.83	_RQK(ac)FDSPVEETPATAR_	RQK(1)FDSPVEETPATAR	3	625.318	-1.6807		0.93439
814	13	13	YJR094W-A;YPR043W	YJR094W-A	>YJR094W-A RPL43B SGDID:S000003855, Chr X from 608297-608298,608574-608850, Verified ORF, Protein component of the large (60S) ribosomal subunit, identical to Rpl43Ap and has similarity to rat L37a ribosomal protein;>YPR043W RPL43A SGDID:S000006247, Chr	1	KVGITGKYGVRYG	3.28867e-07	94.409	_VGITGK(ac)YGVR_	VGITGK(1)YGVR	2	546.314	0.49614	0.84486	0.85226
815	101	101	YJR104C	YJR104C	>YJR104C SOD1 SGDID:S000003865, Chr X from 623002-622538, reverse complement, Verified ORF, Cytosolic copper-zinc superoxide dismutase; some mutations are analogous to those that cause ALS (amyotrophic lateral sclerosis) in humans	1	VAKGSFKDSLIKL	0.00353398	45.598	_GSFK(ac)DSLIK_	GSFK(1)DSLIK	2	518.787	-0.57729	0.8594	0.70566
816	129	129	YJR104C	YJR104C	>YJR104C SOD1 SGDID:S000003865, Chr X from 623002-622538, reverse complement, Verified ORF, Cytosolic copper-zinc superoxide dismutase; some mutations are analogous to those that cause ALS (amyotrophic lateral sclerosis) in humans	1	GQDDLGKGDTEES	1.79332e-07	75.773	_SVVIHAGQDDLGK(ac)GDTEESLK_	SVVIHAGQDDLGK(1)GDTEESLK	3	747.373	0.46577		0.75145
817	137	137	YJR104C	YJR104C	>YJR104C SOD1 SGDID:S000003865, Chr X from 623002-622538, reverse complement, Verified ORF, Cytosolic copper-zinc superoxide dismutase; some mutations are analogous to those that cause ALS (amyotrophic lateral sclerosis) in humans	0.725983	DTEESLKTGNAGP	5.66033e-07	40.28	_SVVIHAGQDDLGKGDTEESLK(ac)TGNAGPR_	SVVIHAGQDDLGK(0.274)GDTEESLK(0.726)TGNAGPR	4	724.113	0.29293		0.60643
818	500	500	YJR109C	YJR109C	>YJR109C CPA2 SGDID:S000003870, Chr X from 632931-629575, reverse complement, Verified ORF, Large subunit of carbamoyl phosphate synthetase, which catalyzes a step in the synthesis of citrulline, an arginine precursor	1	SLSDLSKDLLQRA	0.000782938	55.314	_SLSDLSK(ac)DLLQR_	SLSDLSK(1)DLLQR	2	708.888	0.593		1.2783
819	1020	1020	YJR109C	YJR109C	>YJR109C CPA2 SGDID:S000003870, Chr X from 632931-629575, reverse complement, Verified ORF, Large subunit of carbamoyl phosphate synthetase, which catalyzes a step in the synthesis of citrulline, an arginine precursor	1	AKVSLIKFPKNDK	0.00304127	52.482	_VSLIK(ac)FPK_	VSLIK(1)FPK	2	487.308	-0.46402	1.4966	1.6365
822	108	108	YJR121W	YJR121W	>YJR121W ATP2 SGDID:S000003882, Chr X from 647597-649132, Verified ORF, Beta subunit of the F1 sector of mitochondrial F1F0 ATP synthase, which is a large, evolutionarily conserved enzyme complex required for ATP synthesis; phosphorylated	1	GLVRGEKVLDTGG	6.36617e-33	141	_TIAM(ox)DGTEGLVRGEK(ac)VLDTGGPISVPVGR_	TIAMDGTEGLVRGEK(1)VLDTGGPISVPVGR	3	994.857	0.12727	1.0954	0.14338
823	78	78	YJR121W	YJR121W	>YJR121W ATP2 SGDID:S000003882, Chr X from 647597-649132, Verified ORF, Beta subunit of the F1 sector of mitochondrial F1F0 ATP synthase, which is a large, evolutionarily conserved enzyme complex required for ATP synthesis; phosphorylated	1	IKTPQGKLVLEVA	0.000829772	63.225	_TPQGK(ac)LVLEVAQHLGENTVR_	TPQGK(1)LVLEVAQHLGENTVR	3	744.41	-0.15402
824	203	203	YJR123W	YJR123W	>YJR123W RPS5 SGDID:S000003884, Chr X from 651891-652568, Verified ORF, Protein component of the small (40S) ribosomal subunit, the least basic of the non-acidic ribosomal proteins; phosphorylated in vivo; essential for viability; has similarity to E. col	1	ELINAAKGSSTSY	0.000205122	53.964	_TIAETLAEELINAAK(ac)GSSTSYAIK_	TIAETLAEELINAAK(1)GSSTSYAIK	4	631.585	0.96999		2.094
825	269	269	YJR139C	YJR139C	>YJR139C HOM6 SGDID:S000003900, Chr X from 690514-689435, reverse complement, Verified ORF, Homoserine dehydrogenase (L-homoserine:NADP oxidoreductase), dimeric enzyme that catalyzes the third step in the common pathway for methionine and threonine biosyn	0.999752	KLSDYDKDLTQLK	0.000251641	62.162	_LSDYDK(ac)DLTQLKK_	LSDYDK(1)DLTQLKK	3	536.954	-0.20643	1.1324	0.91169
827	15	15	YKL005C	YKL005C	>YKL005C BYE1 SGDID:S000001488, Chr XI from 434520-432736, reverse complement, Verified ORF, Negative regulator of transcription elongation, contains a TFIIS-like domain and a PHD finger, multicopy suppressor of temperature-sensitive ess1 mutations, proba	1	SNKGQNKYIEYLL	6.15565e-09	98.062	_GQNK(ac)YIEYLLQEETEAPK_	GQNK(1)YIEYLLQEETEAPK	3	732.367	-0.58968	0.77551
828	90	90	YKL013C	YKL013C	>YKL013C ARC19 SGDID:S000001496, Chr XI from 417666-417151, reverse complement, Verified ORF, Subunit of the ARP2/3 complex, which is required for the motility and integrity of cortical actin patches	1	EQILVHKFTRFLE	3.93417e-06	71.692	_QADEIEQILVHK(ac)FTR_	QADEIEQILVHK(1)FTR	3	623.667	-0.73797	1.1662	0.90021
830	71	71	YKL016C	YKL016C	>YKL016C ATP7 SGDID:S000001499, Chr XI from 407632-407108, reverse complement, Verified ORF, Subunit d of the stator stalk of mitochondrial F1F0 ATP synthase, which is a large, evolutionarily conserved enzyme complex required for ATP synthesis	1	NTSVIDKIESYVK	1.87078e-06	82.102	_NTSVIDK(ac)IESYVK_	NTSVIDK(1)IESYVK	2	769.409	-0.57316	1.3863	0.28957
832	58	58	YKL029C	YKL029C	>YKL029C MAE1 SGDID:S000001512, Chr XI from 384368-382359, reverse complement, Verified ORF, Mitochondrial malic enzyme, catalyzes the oxidative decarboxylation of malate to pyruvate, which is a key intermediate in sugar metabolism and a precursor for syn	1	RENTFQKPYSDEE	0.00182113	51.695	_ENTFQK(ac)PYSDEEVTK_	ENTFQK(1)PYSDEEVTK	2	928.931	-0.79132	1.3224
834	180	180	YKL029C	YKL029C	>YKL029C MAE1 SGDID:S000001512, Chr XI from 384368-382359, reverse complement, Verified ORF, Mitochondrial malic enzyme, catalyzes the oxidative decarboxylation of malate to pyruvate, which is a key intermediate in sugar metabolism and a precursor for syn	1	LIRRHIKELVPII	6.73051e-06	47.507	_HIK(ac)ELVPIIYTPTEGDAIAAYSHR_	HIK(1)ELVPIIYTPTEGDAIAAYSHR	4	684.864	0.3194	1.2074
835	335	335	YKL029C	YKL029C	>YKL029C MAE1 SGDID:S000001512, Chr XI from 384368-382359, reverse complement, Verified ORF, Mitochondrial malic enzyme, catalyzes the oxidative decarboxylation of malate to pyruvate, which is a key intermediate in sugar metabolism and a precursor for syn	1	FEDFGVKNARRLL	2.16504e-05	78.661	_VYPSAVLHFEDFGVK(ac)NAR_	VYPSAVLHFEDFGVK(1)NAR	3	697.693	-0.064561
836	393	393	YKL032C	YKL032C	>YKL032C IXR1 SGDID:S000001515, Chr XI from 381501-379708, reverse complement, Verified ORF, Protein that binds DNA containing intrastrand cross-links formed by cisplatin, contains two HMG (high mobility group box) domains, which confer the ability to ben	1	KVPELSKLASARW	5.65895e-05	72.958	_VPELSK(ac)LASAR_	VPELSK(1)LASAR	2	606.851	-0.62257		0.83318
838	97	97	YKL056C	YKL056C	>YKL056C TMA19 SGDID:S000001539, Chr XI from 334559-334056, reverse complement, Verified ORF, Protein that associates with ribosomes; homolog of translationally controlled tumor protein; green fluorescent protein (GFP)-fusion protein localizes to the cyto	0.999999	MKAVKAKLQETNP	8.29156e-07	64.89	_AK(ac)LQETNPEEVPKFEK_	AK(1)LQETNPEEVPKFEK	3	643.67	0.31085	0.97588	1.0269
839	108	108	YKL056C	YKL056C	>YKL056C TMA19 SGDID:S000001539, Chr XI from 334559-334056, reverse complement, Verified ORF, Protein that associates with ribosomes; homolog of translationally controlled tumor protein; green fluorescent protein (GFP)-fusion protein localizes to the cyto	1	NPEEVPKFEKGAQ	4.22534e-07	81.311	_LQETNPEEVPK(ac)FEK_	LQETNPEEVPK(1)FEK	3	577.293	0.89429	0.94329	1.0072
840	111	111	YKL056C	YKL056C	>YKL056C TMA19 SGDID:S000001539, Chr XI from 334559-334056, reverse complement, Verified ORF, Protein that associates with ribosomes; homolog of translationally controlled tumor protein; green fluorescent protein (GFP)-fusion protein localizes to the cyto	0.997305	EVPKFEKGAQTYV	8.32152e-19	120.52	_LQETNPEEVPKFEK(ac)GAQTYVK_	LQETNPEEVPK(0.003)FEK(0.997)GAQTYVK	3	826.423	-0.13591	0.90137	0.97661
841	88	88	YKL056C	YKL056C	>YKL056C TMA19 SGDID:S000001539, Chr XI from 334559-334056, reverse complement, Verified ORF, Protein that associates with ribosomes; homolog of translationally controlled tumor protein; green fluorescent protein (GFP)-fusion protein localizes to the cyto	1	SFLTYIKGYMKAV	0.00191818	67.385	_SFLTYIK(ac)GYM(ox)K_	SFLTYIK(1)GYMK	2	704.863	0.20106
842	80	80	YKL056C	YKL056C	>YKL056C TMA19 SGDID:S000001539, Chr XI from 334559-334056, reverse complement, Verified ORF, Protein that associates with ribosomes; homolog of translationally controlled tumor protein; green fluorescent protein (GFP)-fusion protein localizes to the cyto	1	QQTAFDKKSFLTY	0.00227478	51.436	_LQQTAFDK(ac)K_	LQQTAFDK(1)K	2	560.803	-0.53671		0.9868
843	55	55	YKL060C	YKL060C	>YKL060C FBA1 SGDID:S000001543, Chr XI from 327131-326052, reverse complement, Verified ORF, Fructose 1,6-bisphosphate aldolase, required for glycolysis and gluconeogenesis; catalyzes conversion of fructose 1,6 bisphosphate to glyceraldehyde-3-P and dihyd	1	EAARDSKSPIILQ	2.37954e-35	145.88	_DSK(ac)SPIILQTSNGGAAYFAGK_	DSK(1)SPIILQTSNGGAAYFAGK	2	1084.06	0.27327		0.86464
844	73	73	YKL060C	YKL060C	>YKL060C FBA1 SGDID:S000001543, Chr XI from 327131-326052, reverse complement, Verified ORF, Fructose 1,6-bisphosphate aldolase, required for glycolysis and gluconeogenesis; catalyzes conversion of fructose 1,6 bisphosphate to glyceraldehyde-3-P and dihyd	1	AAYFAGKGISNEG	2.74409e-211	298.5	_SPIILQTSNGGAAYFAGK(ac)GISNEGQNASIK_	SPIILQTSNGGAAYFAGK(1)GISNEGQNASIK	3	1012.52	-2.141	1.0291	0.8915
845	323	323	YKL060C	YKL060C	>YKL060C FBA1 SGDID:S000001543, Chr XI from 327131-326052, reverse complement, Verified ORF, Fructose 1,6-bisphosphate aldolase, required for glycolysis and gluconeogenesis; catalyzes conversion of fructose 1,6 bisphosphate to glyceraldehyde-3-P and dihyd	1	NPEGPEKPNKKFF	3.31138e-32	110.22	_DYIMSPVGNPEGPEK(ac)PNK_	DYIMSPVGNPEGPEK(1)PNK	2	1007.48	0.30075	1.1021	1.0271
846	326	326	YKL060C	YKL060C	>YKL060C FBA1 SGDID:S000001543, Chr XI from 327131-326052, reverse complement, Verified ORF, Fructose 1,6-bisphosphate aldolase, required for glycolysis and gluconeogenesis; catalyzes conversion of fructose 1,6 bisphosphate to glyceraldehyde-3-P and dihyd	0.999354	GPEKPNKKFFDPR	7.66014e-58	169.98	_DYIMSPVGNPEGPEKPNK(ac)K_	DYIMSPVGNPEGPEK(0.001)PNK(0.999)K	3	714.689	-0.41261	1.4517	1.1255
847	307	307	YKL060C	YKL060C	>YKL060C FBA1 SGDID:S000001543, Chr XI from 327131-326052, reverse complement, Verified ORF, Fructose 1,6-bisphosphate aldolase, required for glycolysis and gluconeogenesis; catalyzes conversion of fructose 1,6 bisphosphate to glyceraldehyde-3-P and dihyd	1	RDYVLNKKDYIMS	0.00113885	83.843	_DYVLNK(ac)K_	DYVLNK(1)K	2	461.256	0.093408		0.89809
848	258	258	YKL060C	YKL060C	>YKL060C FBA1 SGDID:S000001543, Chr XI from 327131-326052, reverse complement, Verified ORF, Fructose 1,6-bisphosphate aldolase, required for glycolysis and gluconeogenesis; catalyzes conversion of fructose 1,6 bisphosphate to glyceraldehyde-3-P and dihyd	1	VGCKEEKPLFLVF	2.36732e-122	237.28	_EEK(ac)PLFLVFHGGSGSTVQEFHTGIDNGVVK_	EEK(1)PLFLVFHGGSGSTVQEFHTGIDNGVVK	4	818.416	0.75662	0.89028	0.84026
849	30	30	YKL060C	YKL060C	>YKL060C FBA1 SGDID:S000001543, Chr XI from 327131-326052, reverse complement, Verified ORF, Fructose 1,6-bisphosphate aldolase, required for glycolysis and gluconeogenesis; catalyzes conversion of fructose 1,6 bisphosphate to glyceraldehyde-3-P and dihyd	1	TYAKEHKFAIPAI	3.83466e-25	123.65	_EHK(ac)FAIPAINVTSSSTAVAALEAAR_	EHK(1)FAIPAINVTSSSTAVAALEAAR	3	866.129	0.40525	0.97273	0.91738
850	255	255	YKL060C	YKL060C	>YKL060C FBA1 SGDID:S000001543, Chr XI from 327131-326052, reverse complement, Verified ORF, Fructose 1,6-bisphosphate aldolase, required for glycolysis and gluconeogenesis; catalyzes conversion of fructose 1,6 bisphosphate to glyceraldehyde-3-P and dihyd	0.613558	REQVGCKEEKPLF	1.23547e-27	111.1	_EQVGCK(ac)EEKPLFLVFHGGSGSTVQEFHTGIDNGVVK_	EQVGCK(0.614)EEK(0.386)PLFLVFHGGSGSTVQEFHTGIDNGVVK	4	993.745	-0.64764	1.1436	1.0436
851	85	85	YKL060C	YKL060C	>YKL060C FBA1 SGDID:S000001543, Chr XI from 327131-326052, reverse complement, Verified ORF, Fructose 1,6-bisphosphate aldolase, required for glycolysis and gluconeogenesis; catalyzes conversion of fructose 1,6 bisphosphate to glyceraldehyde-3-P and dihyd	1	GQNASIKGAIAAA	0.000450545	54.225	_GISNEGQNASIK(ac)GAIAAAHYIR_	GISNEGQNASIK(1)GAIAAAHYIR	3	761.733	-0.71053		0.92636
852	348	348	YKL060C	YKL060C	>YKL060C FBA1 SGDID:S000001543, Chr XI from 327131-326052, reverse complement, Verified ORF, Fructose 1,6-bisphosphate aldolase, required for glycolysis and gluconeogenesis; catalyzes conversion of fructose 1,6 bisphosphate to glyceraldehyde-3-P and dihyd	1	MGAKITKSLETFR	1.55102e-38	177.06	_ITK(ac)SLETFR_	ITK(1)SLETFR	2	568.819	-0.49554	1.0328	0.93454
853	260	260	YKL081W	YKL081W	>YKL081W TEF4 SGDID:S000001564, Chr XI from 282535-282739,283066-284099, Verified ORF, Translation elongation factor EF-1 gamma	0.999999	PLEALGKSTFVLD	4.95382e-07	71.263	_HPLEALGK(ac)STFVLDDWKR_	HPLEALGK(1)STFVLDDWKR	3	718.716	-0.81195		0.72223
854	90	90	YKL081W	YKL081W	>YKL081W TEF4 SGDID:S000001564, Chr XI from 282535-282739,283066-284099, Verified ORF, Translation elongation factor EF-1 gamma	1	GSDVIEKSQILRW	5.6769e-28	143.55	_LLGSDVIEK(ac)SQILR_	LLGSDVIEK(1)SQILR	3	538.314	0.35784	1.0402	1.0102
855	116	116	YKL081W	YKL081W	>YKL081W TEF4 SGDID:S000001564, Chr XI from 282535-282739,283066-284099, Verified ORF, Translation elongation factor EF-1 gamma	1	RPFLSFKGLIPYN	0.00220598	65.395	_PFLSFK(ac)GLIPYNK_	PFLSFK(1)GLIPYNK	2	783.44	-5.3321
856	206	206	YKL081W	YKL081W	>YKL081W TEF4 SGDID:S000001564, Chr XI from 282535-282739,283066-284099, Verified ORF, Translation elongation factor EF-1 gamma	1	TPFAEVKLAEKAL	0.000523087	81.431	_TPFAEVK(ac)LAEK_	TPFAEVK(1)LAEK	2	637.853	1.4254
857	261	261	YKL085W	YKL085W	>YKL085W MDH1 SGDID:S000001568, Chr XI from 278767-279771, Verified ORF, Mitochondrial malate dehydrogenase, catalyzes interconversion of malate and oxaloacetate; involved in the tricarboxylic acid (TCA) cycle; phosphorylated	1	AVLSGFKGERDVI	0.00388755	57.804	_FANAVLSGFK(ac)GER_	FANAVLSGFK(1)GER	3	479.921	-0.70007
858	326	326	YKL085W	YKL085W	>YKL085W MDH1 SGDID:S000001568, Chr XI from 278767-279771, Verified ORF, Mitochondrial malate dehydrogenase, catalyzes interconversion of malate and oxaloacetate; involved in the tricarboxylic acid (TCA) cycle; phosphorylated	1	LKKNIEKGVNFVA	4.11854e-12	107.37	_NIEK(ac)GVNFVASK_	NIEK(1)GVNFVASK	2	674.367	-0.078547		0.12765
859	9	9	YKL095W	YKL095W	>YKL095W YJU2 SGDID:S000001578, Chr XI from 261921-262757, Verified ORF, Essential protein required for pre-mRNA splicing; associates transiently with the spliceosomal NTC (nineteen complex) and acts after Prp2p to promote the first catalytic reaction o	1	ERKAINKYYPPDY	1.22833e-09	80.638	_AINK(ac)YYPPDYNPLEAEK_	AINK(1)YYPPDYNPLEAEK	2	1034.01	0.2957	0.91493	0.75441
860	168	168	YKL099C	YKL099C	>YKL099C UTP11 SGDID:S000001582, Chr XI from 256116-255364, reverse complement, Verified ORF, Subunit of U3-containing Small Subunit (SSU) processome complex involved in production of 18S rRNA and assembly of small ribosomal subunit	1	SENRLTKDQLAQD	0.000460394	48.177	_LTK(ac)DQLAQDISNNR_	LTK(1)DQLAQDISNNR	3	553.288	0.22293	1.0275	0.88263
862	584	584	YKL112W	YKL112W	>YKL112W ABF1 SGDID:S000001595, Chr XI from 226214-228409, Verified ORF, DNA binding protein with possible chromatin-reorganizing activity involved in transcriptional activation, gene silencing, and DNA replication and repair	1	AQLAIDKINSYKR	1.26675e-28	150.9	_ETAQLAIDK(ac)INSYK_	ETAQLAIDK(1)INSYK	3	545.958	-0.18275	0.75485	0.87899
863	383	383	YKL112W	YKL112W	>YKL112W ABF1 SGDID:S000001595, Chr XI from 226214-228409, Verified ORF, DNA binding protein with possible chromatin-reorganizing activity involved in transcriptional activation, gene silencing, and DNA replication and repair	1	SNHTVSKFKVSHY	5.48408e-08	75.358	_FDQILESSYNNSNHTVSK(ac)FK_	FDQILESSYNNSNHTVSK(1)FK	3	800.72	0.93851		0.60146
864	534	534	YKL121W	YKL121W	>YKL121W DGR2 SGDID:S000001604, Chr XI from 213786-216344, Uncharacterized ORF, Protein of unknown function; null mutant is resistant to 2-deoxy-D-glucose and displays abnormally elongated buds	1	SGSMSLKGLLRIV	0.000797791	53.448	_RLSGSM(ox)SLK(ac)GLLR_	RLSGSMSLK(1)GLLR	2	738.422	-1.8617	1.4289	1.3264
865	85	85	YKL122C	YKL122C	>YKL122C SRP21 SGDID:S000001605, Chr XI from 212642-212139, reverse complement, Verified ORF, Subunit of the signal recognition particle (SRP), which functions in protein targeting to the endoplasmic reticulum membrane; not found in mammalian SRP; forms a	0.980615	TPGKIEKIAQSKK	0.00432477	36.112	_GVSITPGKIEK(ac)IAQSK_	GVSITPGK(0.019)IEK(0.981)IAQSK	3	566.665	0.63913		1.0143
867	277	277	YKL150W	YKL150W	>YKL150W MCR1 SGDID:S000001633, Chr XI from 166549-167457, Verified ORF, Mitochondrial NADH-cytochrome b5 reductase, involved in ergosterol biosynthesis	0.5	AYSGEKKSPKDQG	2.33299e-10	38.933	_K(ac)SPKDQGELIGILNNLGYSK_	K(0.5)SPK(0.5)DQGELIGILNNLGYSK	3	739.402	0.25529		0.82235
868	280	280	YKL150W	YKL150W	>YKL150W MCR1 SGDID:S000001633, Chr XI from 166549-167457, Verified ORF, Mitochondrial NADH-cytochrome b5 reductase, involved in ergosterol biosynthesis	0.5	GEKKSPKDQGELI	2.33299e-10	38.933	_K(ac)SPKDQGELIGILNNLGYSK_	K(0.5)SPK(0.5)DQGELIGILNNLGYSK	3	739.402	0.25529		0.82235
869	71	71	YKL152C	YKL152C	>YKL152C GPM1 SGDID:S000001635, Chr XI from 164390-163647, reverse complement, Verified ORF, Tetrameric phosphoglycerate mutase, mediates the conversion of 3-phosphoglycerate to 2-phosphoglycerate during glycolysis and the reverse reaction during gluconeo	1	ANIALEKADRLWI	3.04246e-104	240.59	_AIQTANIALEK(ac)ADRLWIPVNR_	AIQTANIALEK(1)ADRLWIPVNR	3	812.124	-0.041601	0.98276	0.88174
870	175	175	YKL152C	YKL152C	>YKL152C GPM1 SGDID:S000001635, Chr XI from 164390-163647, reverse complement, Verified ORF, Tetrameric phosphoglycerate mutase, mediates the conversion of 3-phosphoglycerate to 2-phosphoglycerate during glycolysis and the reverse reaction during gluconeo	1	KDLLSGKTVMIAA	4.44933e-20	109.72	_DLLSGK(ac)TVMIAAHGNSLR_	DLLSGK(1)TVMIAAHGNSLR	3	642.347	-0.43541	1.1182	1.1906
871	109	109	YKL152C	YKL152C	>YKL152C GPM1 SGDID:S000001635, Chr XI from 164390-163647, reverse complement, Verified ORF, Tetrameric phosphoglycerate mutase, mediates the conversion of 3-phosphoglycerate to 2-phosphoglycerate during glycolysis and the reverse reaction during gluconeo	1	KKFGEEKFNTYRR	1.37487e-24	142.07	_FGEEK(ac)FNTYRR_	FGEEK(1)FNTYRR	3	496.913	0.10929	1.0109	0.963
872	191	191	YKL152C	YKL152C	>YKL152C GPM1 SGDID:S000001635, Chr XI from 164390-163647, reverse complement, Verified ORF, Tetrameric phosphoglycerate mutase, mediates the conversion of 3-phosphoglycerate to 2-phosphoglycerate during glycolysis and the reverse reaction during gluconeo	1	SLRGLVKHLEGIS	1.49507e-07	72.583	_GLVK(ac)HLEGISDADIAK_	GLVK(1)HLEGISDADIAK	2	854.467	-0.2218	0.92967	0.75779
873	57	57	YKL152C	YKL152C	>YKL152C GPM1 SGDID:S000001635, Chr XI from 164390-163647, reverse complement, Verified ORF, Tetrameric phosphoglycerate mutase, mediates the conversion of 3-phosphoglycerate to 2-phosphoglycerate during glycolysis and the reverse reaction during gluconeo	1	DVLYTSKLSRAIQ	6.42045e-37	161.04	_VYPDVLYTSK(ac)LSR_	VYPDVLYTSK(1)LSR	2	791.927	1.3076	1.1567	1.1082
874	169	169	YKL152C	YKL152C	>YKL152C GPM1 SGDID:S000001635, Chr XI from 164390-163647, reverse complement, Verified ORF, Tetrameric phosphoglycerate mutase, mediates the conversion of 3-phosphoglycerate to 2-phosphoglycerate during glycolysis and the reverse reaction during gluconeo	1	WQDVIAKDLLSGK	3.50323e-54	170.16	_LLPYWQDVIAK(ac)DLLSGK_	LLPYWQDVIAK(1)DLLSGK	3	667.707	-0.40993	0.96213	1.0215
875	133	133	YKL152C	YKL152C	>YKL152C GPM1 SGDID:S000001635, Chr XI from 164390-163647, reverse complement, Verified ORF, Tetrameric phosphoglycerate mutase, mediates the conversion of 3-phosphoglycerate to 2-phosphoglycerate during glycolysis and the reverse reaction during gluconeo	1	SSPFSQKGDERYK	1.70038e-11	91.128	_SFDVPPPPIDASSPFSQK(ac)GDER_	SFDVPPPPIDASSPFSQK(1)GDER	3	805.72	-1.4199		0.85267
876	139	139	YKL152C	YKL152C	>YKL152C GPM1 SGDID:S000001635, Chr XI from 164390-163647, reverse complement, Verified ORF, Tetrameric phosphoglycerate mutase, mediates the conversion of 3-phosphoglycerate to 2-phosphoglycerate during glycolysis and the reverse reaction during gluconeo	1	KGDERYKYVDPNV	3.00397e-05	68.369	_YK(ac)YVDPNVLPETESLALVIDR_	YK(1)YVDPNVLPETESLALVIDR	3	826.104	-0.8102		0.87798
877	579	579	YKL157W	YKL157W	>YKL157W APE2 SGDID:S000001640, Chr XI from 154996-155276,155660-158186, Verified ORF, Aminopeptidase yscII; may have a role in obtaining leucine from dipeptide substrates; sequence coordinates have changed since RT-PCR analysis showed that the adjacent O	0.830146	VKPDEDKTIYPVF	0.00087203	46.178	_YLSTADVKPDEDK(ac)TIYPVFLALK_	YLSTADVK(0.17)PDEDK(0.83)TIYPVFLALK	3	890.142	1.6198	1.1163	0.35454
878	36	36	YKL172W	YKL172W	>YKL172W EBP2 SGDID:S000001655, Chr XI from 125764-127047, Verified ORF, Essential protein required for the maturation of 25S rRNA and 60S ribosomal subunit assembly, localizes to the nucleolus; constituent of 66S pre-ribosomal particles	0.5	KKSQELKKEEPTI	0.00485808	32.428	_SQELK(ac)KEEPTIVTASNLK_	SQELK(0.5)K(0.5)EEPTIVTASNLK	3	686.376	0.48586		0.96498
879	37	37	YKL172W	YKL172W	>YKL172W EBP2 SGDID:S000001655, Chr XI from 125764-127047, Verified ORF, Essential protein required for the maturation of 25S rRNA and 60S ribosomal subunit assembly, localizes to the nucleolus; constituent of 66S pre-ribosomal particles	0.5	KSQELKKEEPTIV	0.00485808	32.428	_SQELK(ac)KEEPTIVTASNLK_	SQELK(0.5)K(0.5)EEPTIVTASNLK	3	686.376	0.48586		0.96498
880	46	46	YKL180W	YKL180W	>YKL180W RPL17A SGDID:S000001663, Chr XI from 109274-109582,109889-110134, Verified ORF, Protein component of the large (60S) ribosomal subunit, nearly identical to Rpl17Bp and has similarity to E. coli L22 and rat L17 ribosomal proteins; copurifies with	1	ELTKAQKYLEQVL	3.51547e-36	164.53	_AQK(ac)YLEQVLDHQR_	AQK(1)YLEQVLDHQR	3	557.293	-0.16281	1.0624	1.4709
881	877	877	YKL182W	YKL182W	>YKL182W FAS1 SGDID:S000001665, Chr XI from 100676-106831, Verified ORF, Beta subunit of fatty acid synthetase, which catalyzes the synthesis of long-chain saturated fatty acids; contains acetyltransacylase, dehydratase, enoyl reductase, malonyl transacyl	1	TIFNLPKNKLVPT	0.00388805	57.802	_EFDETIFNLPK(ac)NK_	EFDETIFNLPK(1)NK	2	818.914	3.0277
882	879	879	YKL182W	YKL182W	>YKL182W FAS1 SGDID:S000001665, Chr XI from 100676-106831, Verified ORF, Beta subunit of fatty acid synthetase, which catalyzes the synthesis of long-chain saturated fatty acids; contains acetyltransacylase, dehydratase, enoyl reductase, malonyl transacyl	1	FNLPKNKLVPTLE	1.88771e-07	99.343	_NK(ac)LVPTLEAK_	NK(1)LVPTLEAK	2	577.843	0.30343	1.0999	1.1347
883	124	124	YKL182W	YKL182W	>YKL182W FAS1 SGDID:S000001665, Chr XI from 100676-106831, Verified ORF, Beta subunit of fatty acid synthetase, which catalyzes the synthesis of long-chain saturated fatty acids; contains acetyltransacylase, dehydratase, enoyl reductase, malonyl transacyl	1	KTKELIKNYITAR	0.00034434	64.439	_ELIK(ac)NYITAR_	ELIK(1)NYITAR	2	631.859	1.3113	1.5757	1.1838
884	441	441	YKL182W	YKL182W	>YKL182W FAS1 SGDID:S000001665, Chr XI from 100676-106831, Verified ORF, Beta subunit of fatty acid synthetase, which catalyzes the synthesis of long-chain saturated fatty acids; contains acetyltransacylase, dehydratase, enoyl reductase, malonyl transacyl	1	ASDLINKDLVKNN	0.00103456	39.124	_FLPVASPFHSHLLVPASDLINK(ac)DLVK_	FLPVASPFHSHLLVPASDLINK(1)DLVK	4	725.657	0.48265		0.96268
886	1921	1921	YKL182W	YKL182W	>YKL182W FAS1 SGDID:S000001665, Chr XI from 100676-106831, Verified ORF, Beta subunit of fatty acid synthetase, which catalyzes the synthesis of long-chain saturated fatty acids; contains acetyltransacylase, dehydratase, enoyl reductase, malonyl transacyl	1	NFIKLQKIDIIEL	6.0591e-09	105.36	_LQK(ac)IDIIELQK_	LQK(1)IDIIELQK	2	691.916	-0.17409	1.0658	0.98433
887	1530	1530	YKL182W	YKL182W	>YKL182W FAS1 SGDID:S000001665, Chr XI from 100676-106831, Verified ORF, Beta subunit of fatty acid synthetase, which catalyzes the synthesis of long-chain saturated fatty acids; contains acetyltransacylase, dehydratase, enoyl reductase, malonyl transacyl	1	GSTLEQKVNLENP	0.00423541	30.683	_RNGSTLEQK(ac)VNLENPIPIAVLDSYTPSTNEPYAR_	RNGSTLEQK(1)VNLENPIPIAVLDSYTPSTNEPYAR	4	957.991	-0.62245	1.1488
888	1768	1768	YKL182W	YKL182W	>YKL182W FAS1 SGDID:S000001665, Chr XI from 100676-106831, Verified ORF, Beta subunit of fatty acid synthetase, which catalyzes the synthesis of long-chain saturated fatty acids; contains acetyltransacylase, dehydratase, enoyl reductase, malonyl transacyl	1	YTFRSEKGLLSAT	9.735e-08	80.752	_SEK(ac)GLLSATQFTQPALTLMEK_	SEK(1)GLLSATQFTQPALTLMEK	3	779.079	-0.69481	0.87216	1.0535
889	975	975	YKL182W	YKL182W	>YKL182W FAS1 SGDID:S000001665, Chr XI from 100676-106831, Verified ORF, Beta subunit of fatty acid synthetase, which catalyzes the synthesis of long-chain saturated fatty acids; contains acetyltransacylase, dehydratase, enoyl reductase, malonyl transacyl	1	SYSLLDKPDEAIE	1.56581e-05	64.723	_TLSLIQSYSLLDK(ac)PDEAIEK_	TLSLIQSYSLLDK(1)PDEAIEK	3	769.077	-0.6622	0.99943	1.0587
890	1439	1439	YKL182W	YKL182W	>YKL182W FAS1 SGDID:S000001665, Chr XI from 100676-106831, Verified ORF, Beta subunit of fatty acid synthetase, which catalyzes the synthesis of long-chain saturated fatty acids; contains acetyltransacylase, dehydratase, enoyl reductase, malonyl transacyl	1	MHIKTSKDIAVLR	0.00226239	51.927	_TSK(ac)DIAVLR_	TSK(1)DIAVLR	2	522.806	0.39287		1.3279
891	1436	1436	YKL182W	YKL182W	>YKL182W FAS1 SGDID:S000001665, Chr XI from 100676-106831, Verified ORF, Beta subunit of fatty acid synthetase, which catalyzes the synthesis of long-chain saturated fatty acids; contains acetyltransacylase, dehydratase, enoyl reductase, malonyl transacyl	1	VYQMHIKTSKDIA	0.00313787	54.501	_TVEPVYQMHIK(ac)TSK_	TVEPVYQMHIK(1)TSK	3	568.299	3.4692	0.99272	0.99161
892	263	263	YKL185W	YKL185W	>YKL185W ASH1 SGDID:S000001668, Chr XI from 94504-96270, Verified ORF, Zinc-finger inhibitor of HO transcription; mRNA is localized and translated in the distal tip of anaphase cells, resulting in accumulation of Ash1p in daughter cell nuclei and inhibiti	1	ESFDRTKLIPSIL	3.99846e-05	73.881	_TK(ac)LIPSILEAK_	TK(1)LIPSILEAK	2	627.887	-0.56409		0.70214
893	66	66	YKL192C	YKL192C	>YKL192C ACP1 SGDID:S000001675, Chr XI from 80542-80165, reverse complement, Verified ORF, Mitochondrial matrix acyl carrier protein, involved in biosynthesis of octanoate, which is a precursor to lipoic acid; activated by phosphopantetheinylation catalyz	1	SPNIANKQISSDT	2.3669e-05	54.974	_NSPNIANK(ac)QISSDTQFHK_	NSPNIANK(1)QISSDTQFHK	3	691.012	0.0078329	1.1504	0.83431
894	54	54	YKL192C	YKL192C	>YKL192C ACP1 SGDID:S000001675, Chr XI from 80542-80165, reverse complement, Verified ORF, Mitochondrial matrix acyl carrier protein, involved in biosynthesis of octanoate, which is a precursor to lipoic acid; activated by phosphopantetheinylation catalyz	1	RVIDVIKAFDKNS	0.000297664	66.262	_VIDVIK(ac)AFDK_	VIDVIK(1)AFDK	2	595.345	0.04883		2.179
895	308	308	YKL212W	YKL212W	>YKL212W SAC1 SGDID:S000001695, Chr XI from 34544-36415, Verified ORF, Phosphatidylinositol phosphate (PtdInsP) phosphatase involved in hydrolysis of PtdIns[4]P; transmembrane protein localizes to ER and Golgi; involved in protein trafficking and processi	1	VNLVNQKGHELPV	1.7814e-07	81.665	_ELYGDNYLVNLVNQK(ac)GHELPVK_	ELYGDNYLVNLVNQK(1)GHELPVK	3	862.118	0.30147	0.62154	0.19965
896	247	247	YKL216W	YKL216W	>YKL216W URA1 SGDID:S000001699, Chr XI from 25216-26160, Verified ORF, Dihydroorotate dehydrogenase, catalyzes the fourth enzymatic step in the de novo biosynthesis of pyrimidines, converting dihydroorotic acid into orotic acid	1	RLRPEIKVIGTGG	0.00406276	39.685	_LRPEIK(ac)VIGTGGIK_	LRPEIK(1)VIGTGGIK	3	508.315	-0.37086		1.1402
897	161	161	YKL216W	YKL216W	>YKL216W URA1 SGDID:S000001699, Chr XI from 25216-26160, Verified ORF, Dihydroorotate dehydrogenase, catalyzes the fourth enzymatic step in the de novo biosynthesis of pyrimidines, converting dihydroorotic acid into orotic acid	1	KVFAFFKKPLGVK	0.00402879	55.717	_VFAFFK(ac)K_	VFAFFK(1)K	2	464.768	0.62459		1.1737
898	479	479	YKR001C	YKR001C	>YKR001C VPS1 SGDID:S000001709, Chr XI from 442365-440251, reverse complement, Verified ORF, Dynamin-like GTPase required for vacuolar sorting; also involved in actin cytoskeleton organization, late Golgi-retention of some proteins, regulating peroxisome	1	ELVRMLKQIISQP	0.0060117	40.589	_M(ox)LK(ac)QIISQPK_	MLK(1)QIISQPK	2	622.358	0.05404		0.8557
899	468	468	YKR008W	YKR008W	>YKR008W RSC4 SGDID:S000001716, Chr XI from 451844-453721, Verified ORF, Component of the RSC chromatin remodeling complex; found in close proximity to nucleosomal DNA; displaced from the surface of nucleosomal DNA after chromatin remodeling	1	LYSQATKPLLGSR	0.00427127	38.511	_NLYSQATK(ac)PLLGSR_	NLYSQATK(1)PLLGSR	2	795.436	-1.1617	0.97638
900	410	410	YKR008W	YKR008W	>YKR008W RSC4 SGDID:S000001716, Chr XI from 451844-453721, Verified ORF, Component of the RSC chromatin remodeling complex; found in close proximity to nucleosomal DNA; displaced from the surface of nucleosomal DNA after chromatin remodeling	1	TTSDIEKTNSLES	0.00156158	39.237	_STTSDIEK(ac)TNSLESEHLK_	STTSDIEK(1)TNSLESEHLK	3	687.671	0.72294		0.93161
902	3	3	YKR062W	YKR062W	>YKR062W TFA2 SGDID:S000001770, Chr XI from 559308-560294, Verified ORF, TFIIE small subunit, involved in RNA polymerase II transcription initiation	1	____MSKNRDPLL	7.86862e-30	138.39	_(ac)SK(ac)NRDPLLANLNAFK_	SK(1)NRDPLLANLNAFK	3	595.66	-0.87389	0.8064	0.95715
904	1056	1056	YKR082W	YKR082W	>YKR082W NUP133 SGDID:S000001790, Chr XI from 592467-595940, Verified ORF, Subunit of the Nup84p subcomplex of the nuclear pore complex (NPC), localizes to both sides of the NPC, required to establish a normal nucleocytoplasmic concentration gradient of t	1	ASNEGDKLLQHIV	2.38038e-10	89.982	_IVLLNASNEGDK(ac)LLQHIVK_	IVLLNASNEGDK(1)LLQHIVK	3	716.079	1.6195		1.1592
905	1751	1751	YKR095W	YKR095W	>YKR095W MLP1 SGDID:S000001803, Chr XI from 619447-625074, Verified ORF, Myosin-like protein associated with the nuclear envelope, connects the nuclear pore complex with the nuclear interior; involved with Tel1p in telomere length control; involved with P	1	RESLANKTDPPTH	3.01838e-06	40.986	_ESLANK(ac)TDPPTHLEPSFNIPASR_	ESLANK(1)TDPPTHLEPSFNIPASR	3	855.098	-0.31285		0.98559
906	573	573	YKR095W	YKR095W	>YKR095W MLP1 SGDID:S000001803, Chr XI from 619447-625074, Verified ORF, Myosin-like protein associated with the nuclear envelope, connects the nuclear pore complex with the nuclear interior; involved with Tel1p in telomere length control; involved with P	1	SKQSLQKIESETV	2.20373e-12	105.63	_QSLQK(ac)IESETVNEAK_	QSLQK(1)IESETVNEAK	2	873.449	-0.99906	1.3951	1.037
907	741	741	YKR095W	YKR095W	>YKR095W MLP1 SGDID:S000001803, Chr XI from 619447-625074, Verified ORF, Myosin-like protein associated with the nuclear envelope, connects the nuclear pore complex with the nuclear interior; involved with Tel1p in telomere length control; involved with P	0.999924	YVSCKSKLSIVET	8.299e-05	46.663	_SK(ac)LSIVETELLNLKEEQK_	SK(1)LSIVETELLNLKEEQK	3	715.067	-0.1826	0.85551	1.1131
908	290	290	YLL002W	YLL002W	>YLL002W RTT109 SGDID:S000003925, Chr XII from 146290-147600, Verified ORF, Histone acetyltransferase critical for cell survival in the presence of DNA damage during S phase; acetylates H3-K56 and H3-K9; involved in non-homologous end joining and in regul	1	LFPDDPKARFIHQ	3.96996e-124	288.21	_ENSLAVYNIPLFPDDPK(ac)AR_	ENSLAVYNIPLFPDDPK(1)AR	2	1101.07	0.20721	1.0322	1.0642
909	260	260	YLL002W	YLL002W	>YLL002W RTT109 SGDID:S000003925, Chr XII from 146290-147600, Verified ORF, Histone acetyltransferase critical for cell survival in the presence of DNA damage during S phase; acetylates H3-K56 and H3-K9; involved in non-homologous end joining and in regul	1	SYLRGMKYPLWQV	0.000472905	42.338	_GM(ox)K(ac)YPLWQVGDIFTSK_	GMK(1)YPLWQVGDIFTSK	3	643.326	-0.23587	0.62555	0.77964
910	112	112	YLL008W	YLL008W	>YLL008W DRS1 SGDID:S000003931, Chr XII from 131728-133986, Verified ORF, Nucleolar DEAD-box protein required for ribosome assembly and function, including synthesis of 60S ribosomal subunits; constituent of 66S pre-ribosomal particles	1	KDVDLDKIIRRKG	0.00171693	80.688	_DVDLDK(ac)IIR_	DVDLDK(1)IIR	2	564.817	-0.21565
911	941	941	YLL021W	YLL021W	>YLL021W SPA2 SGDID:S000003944, Chr XII from 100946-105346, Verified ORF, Component of the polarisome, which functions in actin cytoskeletal organization during polarized growth; acts as a scaffold for Mkk1p and Mpk1p cell wall integrity signaling compone	1	VESPGMKEQIKSL	0.0050735	41.283	_VESPGMK(ac)EQIK_	VESPGMK(1)EQIK	2	644.334	-0.81409		0.65027
912	54	54	YLL024C	YLL024C	>YLL024C SSA2 SGDID:S000003947, Chr XII from 97484-95565, reverse complement, Verified ORF, ATP binding protein involved in protein folding and vacuolar import of proteins; member of heat shock protein 70 (HSP70) family; associated with the chaperonin-con	1	LIGDAAKNQAAMN	1.20817e-17	107.47	_LIGDAAK(ac)NQAAMNPANTVFDAK_	LIGDAAK(1)NQAAMNPANTVFDAK	3	768.055	1.3122	1.1855	0.92698
913	86	86	YLL024C	YLL024C	>YLL024C SSA2 SGDID:S000003947, Chr XII from 97484-95565, reverse complement, Verified ORF, ATP binding protein involved in protein folding and vacuolar import of proteins; member of heat shock protein 70 (HSP70) family; associated with the chaperonin-con	1	EVQGDMKHFPFKL	1.98136e-10	94.882	_NFNDPEVQGDMK(ac)HFPFK_	NFNDPEVQGDMK(1)HFPFK	3	697.991	1.0399	1.0204	0.86578
914	556	556	YLL024C	YLL024C	>YLL024C SSA2 SGDID:S000003947, Chr XII from 97484-95565, reverse complement, Verified ORF, ATP binding protein involved in protein folding and vacuolar import of proteins; member of heat shock protein 70 (HSP70) family; associated with the chaperonin-con	1	ISEAGDKLEQADK	6.67723e-47	155.01	_NTISEAGDK(ac)LEQADK_	NTISEAGDK(1)LEQADK	2	830.905	-2.2364	1.0362	0.96565
915	562	562	YLL024C	YLL024C	>YLL024C SSA2 SGDID:S000003947, Chr XII from 97484-95565, reverse complement, Verified ORF, ATP binding protein involved in protein folding and vacuolar import of proteins; member of heat shock protein 70 (HSP70) family; associated with the chaperonin-con	0.894123	KLEQADKDAVTKK	0.000100479	55.844	_NTISEAGDKLEQADK(ac)DAVTK_	NTISEAGDK(0.106)LEQADK(0.894)DAVTK	3	725.697	-0.32201	0.91525	0.75677
916	32	32	YLL045C	YLL045C	>YLL045C RPL8B SGDID:S000003968, Chr XII from 48628-47858, reverse complement, Verified ORF, Ribosomal protein L4 of the large (60S) ribosomal subunit, nearly identical to Rpl8Ap and has similarity to rat L7a ribosomal protein; mutation results in decreas	1	LTHSTPKNFGIGQ	7.60427e-36	143.57	_NPLTHSTPK(ac)NFGIGQAVQPK_	NPLTHSTPK(1)NFGIGQAVQPK	3	726.055	-0.31052		0.88785
917	111	111	YLL045C	YLL045C	>YLL045C RPL8B SGDID:S000003968, Chr XII from 48628-47858, reverse complement, Verified ORF, Ribosomal protein L4 of the large (60S) ribosomal subunit, nearly identical to Rpl8Ap and has similarity to rat L7a ribosomal protein; mutation results in decreas	1	KKERLTKEAAAIA	2.91481e-10	95.651	_ERLTK(ac)EAAAIAEGK_	ERLTK(1)EAAAIAEGK	2	764.92	-0.88666	1.0667	0.96064
918	146	146	YLL045C	YLL045C	>YLL045C RPL8B SGDID:S000003968, Chr XII from 48628-47858, reverse complement, Verified ORF, Ribosomal protein L4 of the large (60S) ribosomal subunit, nearly identical to Rpl8Ap and has similarity to rat L7a ribosomal protein; mutation results in decreas	1	VSLIENKKAKLVL	0.000445927	48.112	_YGLNHVVSLIENK(ac)K_	YGLNHVVSLIENK(1)K	3	552.642	0.83836		0.79143
919	20	20	YLL050C	YLL050C	>YLL050C COF1 SGDID:S000003973, Chr XII from 40413-40400,40220-39803, reverse complement, Verified ORF, Cofilin, promotes actin filament depolarization in a pH-dependent manner; binds both actin monomers and filaments and severs filaments; thought to be r	1	TAFNDLKLGKKYK	0.00295311	49.973	_SGVAVADESLTAFNDLK(ac)LGK_	SGVAVADESLTAFNDLK(1)LGK	2	1039.04	-0.28161	0.99595
920	61	61	YLR009W	YLR009W	>YLR009W RLP24 SGDID:S000003999, Chr XII from 166536-167135, Verified ORF, Essential protein with similarity to Rpl24Ap and Rpl24Bp, associated with pre-60S ribosomal subunits and required for ribosomal large subunit biogenesis	1	FRKAAGKELAVDS	1.69277e-13	101.67	_AAGK(ac)ELAVDSTLTFAQR_	AAGK(1)ELAVDSTLTFAQR	2	910.481	-0.80293	0.90693	1.0715
921	309	309	YLR027C	YLR027C	>YLR027C AAT2 SGDID:S000004017, Chr XII from 198086-196830, reverse complement, Verified ORF, Cytosolic aspartate aminotransferase, involved in nitrogen metabolism; localizes to peroxisomes in oleate-grown cells	1	GAKIVAKLLETPE	0.0048897	51.265	_IVAK(ac)LLETPELTEQWHK_	IVAK(1)LLETPELTEQWHK	3	693.049	-0.56435	0.8816	0.8968
922	132	132	YLR027C	YLR027C	>YLR027C AAT2 SGDID:S000004017, Chr XII from 198086-196830, reverse complement, Verified ORF, Cytosolic aspartate aminotransferase, involved in nitrogen metabolism; localizes to peroxisomes in oleate-grown cells	1	KLVYLSKPTWANH	0.000284037	55.763	_LVYLSK(ac)PTWANHM(ox)AIFENQGLK_	LVYLSK(1)PTWANHMAIFENQGLK	3	873.453	0.37505		1.0655
923	15	15	YLR028C	YLR028C	>YLR028C ADE16 SGDID:S000004018, Chr XII from 201316-199541, reverse complement, Verified ORF, Enzyme of 'de novo' purine biosynthesis containing both 5-aminoimidazole-4-carboxamide ribonucleotide transformylase and inosine monophosphate cyclohydrolase ac	1	ILSVYDKTGLLDL	2.93111e-13	98.507	_TAILSVYDK(ac)TGLLDLAK_	TAILSVYDK(1)TGLLDLAK	3	621.687	0.77561	0.98786	1.1274
924	83	83	YLR029C;YMR121C	YLR029C	>YLR029C RPL15A SGDID:S000004019, Chr XII from 202591-201977, reverse complement, Verified ORF, Protein component of the large (60S) ribosomal subunit, nearly identical to Rpl15Bp and has similarity to rat L15 ribosomal protein; binds to 5.8 S rRNA;>YMR1	1	KGATYGKPTNQGV	0.00212448	39.143	_GATYGK(ac)PTNQGVNELK_	GATYGK(1)PTNQGVNELK	2	859.939	0.3642		1.0573
925	154	154	YLR033W	YLR033W	>YLR033W RSC58 SGDID:S000004023, Chr XII from 208762-210270, Verified ORF, Component of the RSC chromatin remodeling complex; RSC functions in transcriptional regulation and elongation, chromosome stability, and establishing sister chromatid cohesion; inv	1	IKSRSGKLLSGNE	0.000323885	52.909	_SGK(ac)LLSGNEMDEYDDDDATELDK_	SGK(1)LLSGNEMDEYDDDDATELDK	3	868.038	0.26467		1.1135
926	54	54	YLR043C	YLR043C	>YLR043C TRX1 SGDID:S000004033, Chr XII from 232014-231703, reverse complement, Verified ORF, Cytoplasmic thioredoxin isoenzyme of the thioredoxin system which protects cells against oxidative and reductive stress, forms LMA1 complex with Pbi2p, acts as a	1	PQADFYKLDVDEL	4.47743e-06	73.546	_FSEQYPQADFYK(ac)LDVDELGDVAQK_	FSEQYPQADFYK(1)LDVDELGDVAQK	3	949.784	0.38253	0.95191	0.81572
927	42	42	YLR043C	YLR043C	>YLR043C TRX1 SGDID:S000004033, Chr XII from 232014-231703, reverse complement, Verified ORF, Cytoplasmic thioredoxin isoenzyme of the thioredoxin system which protects cells against oxidative and reductive stress, forms LMA1 complex with Pbi2p, acts as a	0.999775	IAPMIEKFSEQYP	1.61923e-13	78.311	_M(ox)IAPM(ox)IEK(ac)FSEQYPQADFYKLDVDELGDVAQK_	MIAPMIEK(1)FSEQYPQADFYKLDVDELGDVAQK	4	948.956	-0.019604	0.87424
928	505	505	YLR044C	YLR044C	>YLR044C PDC1 SGDID:S000004034, Chr XII from 234082-232391, reverse complement, Verified ORF, Major of three pyruvate decarboxylase isozymes, key enzyme in alcoholic fermentation, decarboxylates pyruvate to acetaldehyde; subject to glucose-, ethanol-, and	1	LPTFGAKDYETHR	2.16678e-12	94.542	_AQYNEIQGWDHLSLLPTFGAK(ac)DYETHR_	AQYNEIQGWDHLSLLPTFGAK(1)DYETHR	3	1077.85	-0.18147	1.1365	0.90598
929	209	209	YLR044C	YLR044C	>YLR044C PDC1 SGDID:S000004034, Chr XII from 234082-232391, reverse complement, Verified ORF, Major of three pyruvate decarboxylase isozymes, key enzyme in alcoholic fermentation, decarboxylates pyruvate to acetaldehyde; subject to glucose-, ethanol-, and	1	TILALVKDAKNPV	2.4807e-41	136.6	_EVIDTILALVK(ac)DAK_	EVIDTILALVK(1)DAK	2	785.459	2.7251		1.3066
930	332	332	YLR044C	YLR044C	>YLR044C PDC1 SGDID:S000004034, Chr XII from 234082-232391, reverse complement, Verified ORF, Major of three pyruvate decarboxylase isozymes, key enzyme in alcoholic fermentation, decarboxylates pyruvate to acetaldehyde; subject to glucose-, ethanol-, and	1	MKFVLQKLLTTIA	3.69317e-31	151.56	_FVLQK(ac)LLTTIADAAK_	FVLQK(1)LLTTIADAAK	3	558.666	-0.56946		1.0992
931	342	342	YLR044C	YLR044C	>YLR044C PDC1 SGDID:S000004034, Chr XII from 234082-232391, reverse complement, Verified ORF, Major of three pyruvate decarboxylase isozymes, key enzyme in alcoholic fermentation, decarboxylates pyruvate to acetaldehyde; subject to glucose-, ethanol-, and	0.99879	TIADAAKGYKPVA	3.95915e-26	124.26	_LLTTIADAAK(ac)GYKPVAVPAR_	LLTTIADAAK(0.999)GYK(0.001)PVAVPAR	3	699.74	-0.24902	1.1724	0.9522
932	345	345	YLR044C	YLR044C	>YLR044C PDC1 SGDID:S000004034, Chr XII from 234082-232391, reverse complement, Verified ORF, Major of three pyruvate decarboxylase isozymes, key enzyme in alcoholic fermentation, decarboxylates pyruvate to acetaldehyde; subject to glucose-, ethanol-, and	1	DAAKGYKPVAVPA	0.00126009	53.683	_GYK(ac)PVAVPAR_	GYK(1)PVAVPAR	2	550.317	0.097493	1.0292	0.9199
933	233	233	YLR044C	YLR044C	>YLR044C PDC1 SGDID:S000004034, Chr XII from 234082-232391, reverse complement, Verified ORF, Major of three pyruvate decarboxylase isozymes, key enzyme in alcoholic fermentation, decarboxylates pyruvate to acetaldehyde; subject to glucose-, ethanol-, and	1	VKAETKKLIDLTQ	9.62117e-81	203.59	_K(ac)LIDLTQFPAFVTPM(ox)GK_	K(1)LIDLTQFPAFVTPMGK	2	982.532	-1.1808	1.0804	0.93979
934	484	484	YLR044C	YLR044C	>YLR044C PDC1 SGDID:S000004034, Chr XII from 234082-232391, reverse complement, Verified ORF, Major of three pyruvate decarboxylase isozymes, key enzyme in alcoholic fermentation, decarboxylates pyruvate to acetaldehyde; subject to glucose-, ethanol-, and	1	KLIHGPKAQYNEI	3.13225e-18	109.97	_LIHGPK(ac)AQYNEIQGWDHLSLLPTFGAK_	LIHGPK(1)AQYNEIQGWDHLSLLPTFGAK	4	769.657	-1.9523		0.82862
935	190	190	YLR044C	YLR044C	>YLR044C PDC1 SGDID:S000004034, Chr XII from 234082-232391, reverse complement, Verified ORF, Major of three pyruvate decarboxylase isozymes, key enzyme in alcoholic fermentation, decarboxylates pyruvate to acetaldehyde; subject to glucose-, ethanol-, and	1	PIDMSLKPNDAES	1.25161e-19	111.45	_LLQTPIDMSLK(ac)PNDAESEK_	LLQTPIDMSLK(1)PNDAESEK	2	1086.05	0.25788	1.0804	0.95991
936	315	315	YLR044C	YLR044C	>YLR044C PDC1 SGDID:S000004034, Chr XII from 234082-232391, reverse complement, Verified ORF, Major of three pyruvate decarboxylase isozymes, key enzyme in alcoholic fermentation, decarboxylates pyruvate to acetaldehyde; subject to glucose-, ethanol-, and	1	FHSDHMKIRNATF	9.25586e-10	99.011	_NIVEFHSDHMK(ac)IR_	NIVEFHSDHMK(1)IR	3	556.616	-0.38201		0.71252
937	520	520	YLR044C	YLR044C	>YLR044C PDC1 SGDID:S000004034, Chr XII from 234082-232391, reverse complement, Verified ORF, Major of three pyruvate decarboxylase isozymes, key enzyme in alcoholic fermentation, decarboxylates pyruvate to acetaldehyde; subject to glucose-, ethanol-, and	1	TTGEWDKLTQDKS	9.80817e-21	127.3	_VATTGEWDK(ac)LTQDK_	VATTGEWDK(1)LTQDK	3	545.274	0.40963	0.98939	0.8949
938	525	525	YLR044C	YLR044C	>YLR044C PDC1 SGDID:S000004034, Chr XII from 234082-232391, reverse complement, Verified ORF, Major of three pyruvate decarboxylase isozymes, key enzyme in alcoholic fermentation, decarboxylates pyruvate to acetaldehyde; subject to glucose-, ethanol-, and	0.999996	DKLTQDKSFNDNS	3.18179e-46	153.21	_VATTGEWDKLTQDK(ac)SFNDNSK_	VATTGEWDKLTQDK(1)SFNDNSK	3	809.387	0.01437	0.88126	0.93585
939	463	463	YLR044C;YGR087C	YLR044C	>YLR044C PDC1 SGDID:S000004034, Chr XII from 234082-232391, reverse complement, Verified ORF, Major of three pyruvate decarboxylase isozymes, key enzyme in alcoholic fermentation, decarboxylates pyruvate to acetaldehyde; subject to glucose-, ethanol-, and	1	MIRWGLKPYLFVL	2.59456e-07	91.589	_WGLK(ac)PYLFVLNNDGYTIEK_	WGLK(1)PYLFVLNNDGYTIEK	3	771.404	3.8814
940	269	269	YLR044C	YLR044C	>YLR044C PDC1 SGDID:S000004034, Chr XII from 234082-232391, reverse complement, Verified ORF, Major of three pyruvate decarboxylase isozymes, key enzyme in alcoholic fermentation, decarboxylates pyruvate to acetaldehyde; subject to glucose-, ethanol-, and	1	YVGTLSKPEVKEA	1.51529e-07	79.337	_YGGVYVGTLSK(ac)PEVK_	YGGVYVGTLSK(1)PEVK	3	546.963	-0.065974	1.1354	1.0507
941	377	377	YLR058C	YLR058C	>YLR058C SHM2 SGDID:S000004048, Chr XII from 259402-257993, reverse complement, Verified ORF, Cytosolic serine hydroxymethyltransferase, converts serine to glycine plus 5,10 methylenetetrahydrofolate; major isoform involved in generating precursors for pu	1	INIALNKNSIPGD	4.9582e-05	62.055	_INIALNK(ac)NSIPGDK_	INIALNK(1)NSIPGDK	2	769.93	0.50031	1.0088	0.89325
942	29	29	YLR058C	YLR058C	>YLR058C SHM2 SGDID:S000004048, Chr XII from 259402-257993, reverse complement, Verified ORF, Cytosolic serine hydroxymethyltransferase, converts serine to glycine plus 5,10 methylenetetrahydrofolate; major isoform involved in generating precursors for pu	1	EVDSIIKDEIERQ	2.62707e-07	75.112	_LITSHLVDTDPEVDSIIK(ac)DEIER_	LITSHLVDTDPEVDSIIK(1)DEIER	3	893.796	0.73512	1.1499	0.97939
943	316	316	YLR058C	YLR058C	>YLR058C SHM2 SGDID:S000004048, Chr XII from 259402-257993, reverse complement, Verified ORF, Cytosolic serine hydroxymethyltransferase, converts serine to glycine plus 5,10 methylenetetrahydrofolate; major isoform involved in generating precursors for pu	1	AATPEFKEYQTQV	1.27364e-09	86.548	_QAATPEFK(ac)EYQTQVLK_	QAATPEFK(1)EYQTQVLK	2	961.997	-1.798	1.247	0.97202
944	179	179	YLR058C	YLR058C	>YLR058C SHM2 SGDID:S000004048, Chr XII from 259402-257993, reverse complement, Verified ORF, Cytosolic serine hydroxymethyltransferase, converts serine to glycine plus 5,10 methylenetetrahydrofolate; major isoform involved in generating precursors for pu	1	DYDTLEKNAILYR	1.03154e-07	85.35	_VNPETGIIDYDTLEK(ac)NAILYRPK_	VNPETGIIDYDTLEK(1)NAILYRPK	3	902.145	0.71791		0.98818
945	188	188	YLR060W	YLR060W	>YLR060W FRS1 SGDID:S000004050, Chr XII from 260980-262767, Verified ORF, Beta subunit of cytoplasmic phenylalanyl-tRNA synthetase, forms a tetramer with Frs2p to generate active enzyme; able to hydrolyze mis-aminoacylated tRNA-Phe, which could contribute	1	KLIEFYKSPEQKN	3.35784e-06	101.93	_LIEFYK(ac)SPEQK_	LIEFYK(1)SPEQK	2	712.377	-4.4173
947	74	74	YLR075W	YLR075W	>YLR075W RPL10 SGDID:S000004065, Chr XII from 282928-283593, Verified ORF, Protein component of the large (60S) ribosomal subunit, responsible for joining the 40S and 60S subunits; regulates translation initiation; has similarity to rat L10 ribosomal prot	1	ARICANKYMTTVS	0.00066133	54.898	_ICANK(ac)YMTTVSGR_	ICANK(1)YMTTVSGR	2	771.874	0.56183		0.71552
948	170	170	YLR075W	YLR075W	>YLR075W RPL10 SGDID:S000004065, Chr XII from 282928-283593, Verified ORF, Protein component of the large (60S) ribosomal subunit, responsible for joining the 40S and 60S subunits; regulates translation initiation; has similarity to rat L10 ribosomal prot	1	KIILSKKWGFTNL	4.17023e-07	82.925	_K(ac)WGFTNLDRPEYLK_	K(1)WGFTNLDRPEYLK	3	603.649	1.5306		0.82295
949	164	164	YLR075W	YLR075W	>YLR075W RPL10 SGDID:S000004065, Chr XII from 282928-283593, Verified ORF, Protein component of the large (60S) ribosomal subunit, responsible for joining the 40S and 60S subunits; regulates translation initiation; has similarity to rat L10 ribosomal prot	0.998109	KFPGQQKIILSKK	0.00635887	39.509	_YKFPGQQK(ac)IILSK_	YK(0.002)FPGQQK(0.998)IILSK	3	531.312	0.75272		0.81392
951	41	41	YLR109W	YLR109W	>YLR109W AHP1 SGDID:S000004099, Chr XII from 368782-369312, Verified ORF, Thiol-specific peroxiredoxin, reduces hydroperoxides to protect against oxidative damage; function in vivo requires covalent conjugation to Urm1p	1	QTVEWSKLISENK	1.07634e-07	73.168	_MPQTVEWSK(ac)LISENK_	MPQTVEWSK(1)LISENK	3	611.313	0.31478	1.1916	1.033
952	143	143	YLR150W	YLR150W	>YLR150W STM1 SGDID:S000004140, Chr XII from 440468-441289, Verified ORF, Protein required for optimal translation under nutrient stress; perturbs association of Yef3p with ribosomes; involved in TOR signaling; binds G4 quadruplex and purine motif triplex	1	EAEDAGKPKTAQL	1.17601e-11	94.301	_EAQADAAAEIAEDAAEAEDAGK(ac)PK_	EAQADAAAEIAEDAAEAEDAGK(1)PK	3	805.038	-0.049687	1.4339	0.99242
953	19	19	YLR153C	YLR153C	>YLR153C ACS2 SGDID:S000004143, Chr XII from 447576-445525, reverse complement, Verified ORF, Acetyl-coA synthetase isoform which, along with Acs1p, is the nuclear source of acetyl-coA for histone acetylation; mutants affect global transcription; required	1	HNVKALKAPQHFY	0.000206083	48.704	_ALK(ac)APQHFYNSQPGK_	ALK(1)APQHFYNSQPGK	2	864.447	0.7303		0.789
954	622	622	YLR153C	YLR153C	>YLR153C ACS2 SGDID:S000004143, Chr XII from 447576-445525, reverse complement, Verified ORF, Acetyl-coA synthetase isoform which, along with Acs1p, is the nuclear source of acetyl-coA for histone acetylation; mutants affect global transcription; required	1	GPFASPKTIILVR	1.04004e-32	145.69	_GEIGPFASPK(ac)TIILVR_	GEIGPFASPK(1)TIILVR	3	580.673	0.39975	0.97184	0.87464
955	215	215	YLR153C	YLR153C	>YLR153C ACS2 SGDID:S000004143, Chr XII from 447576-445525, reverse complement, Verified ORF, Acetyl-coA synthetase isoform which, along with Acs1p, is the nuclear source of acetyl-coA for histone acetylation; mutants affect global transcription; required	1	KTINTKKIVDEGL	6.266e-11	95.347	_K(ac)IVDEGLNGVDLVSR_	K(1)IVDEGLNGVDLVSR	3	552.637	0.64248	0.92984	0.83124
956	506	506	YLR153C	YLR153C	>YLR153C ACS2 SGDID:S000004143, Chr XII from 447576-445525, reverse complement, Verified ORF, Acetyl-coA synthetase isoform which, along with Acs1p, is the nuclear source of acetyl-coA for histone acetylation; mutants affect global transcription; required	1	YMDTYLKPYPGHY	7.44328e-47	163.42	_YM(ox)DTYLK(ac)PYPGHYFTGDGAGR_	YMDTYLK(1)PYPGHYFTGDGAGR	4	617.531	-0.093353	0.98864	1.0016
957	107	107	YLR167W	YLR167W	>YLR167W RPS31 SGDID:S000004157, Chr XII from 498949-499407, Verified ORF, Fusion protein that is cleaved to yield a ribosomal protein of the small (40S) subunit and ubiquitin; ubiquitin may facilitate assembly of the ribosomal protein into ribosomes; int	1	AVLSYYKVDAEGK	1.52167e-20	121.76	_LAVLSYYK(ac)VDAEGK_	LAVLSYYK(1)VDAEGK	2	799.427	-0.62553	0.81388	0.76092
958	48	48	YLR167W;YLL039C;YIL148W;YKR094C	YLR167W	>YLR167W RPS31 SGDID:S000004157, Chr XII from 498949-499407, Verified ORF, Fusion protein that is cleaved to yield a ribosomal protein of the small (40S) subunit and ubiquitin; ubiquitin may facilitate assembly of the ribosomal protein into ribosomes; int	1	RLIFAGKQLEDGR	4.20014e-12	107.09	_LIFAGK(ac)QLEDGR_	LIFAGK(1)QLEDGR	2	694.88	0.77257	0.83355	0.73377
959	161	161	YLR175W	YLR175W	>YLR175W CBF5 SGDID:S000004165, Chr XII from 506136-507587, Verified ORF, Pseudouridine synthase catalytic subunit of box H/ACA small nucleolar ribonucleoprotein particles (snoRNPs), acts on both large and small rRNAs and on snRNA U2; mutations in human o	1	PLISAVKRQLRVR	1.4179e-07	80.752	_SLENLTGALFQRPPLISAVK(ac)R_	SLENLTGALFQRPPLISAVK(1)R	3	784.785	-0.92987		1.0878
960	11	11	YLR179C	YLR179C	>YLR179C YLR179C SGDID:S000004169, Chr XII from 514715-514110, reverse complement, Verified ORF, Protein of unknown function with similarity to Tfs1p; transcription is activated by paralogous proteins Yrm1p and Yrr1p along with proteins involved in multid	0.999852	IVAKLNKEDIIKD	0.000673985	57.034	_LNK(ac)EDIIKDTVK_	LNK(1)EDIIKDTVK	3	486.612	0.30348		0.84942
961	68	68	YLR180W	YLR180W	>YLR180W SAM1 SGDID:S000004170, Chr XII from 515264-516412, Verified ORF, S-adenosylmethionine synthetase, catalyzes transfer of the adenosyl group of ATP to the sulfur atom of methionine; one of two differentially regulated isozymes (Sam1p and Sam2p)	1	AQLDYQKIVRDTI	0.00359335	42.802	_AQLDYQK(ac)IVR_	AQLDYQK(1)IVR	2	638.356	2.7335	0.84244	0.70213
962	52	52	YLR185W	YLR185W	>YLR185W RPL37A SGDID:S000004175, Chr XII from 522665-522671,523031-523290, Verified ORF, Protein component of the large (60S) ribosomal subunit, has similarity to Rpl37Bp and to rat L37 ribosomal protein	1	SYNWGAKAKRRHT	0.00153094	55.567	_SYNWGAK(ac)AK_	SYNWGAK(1)AK	2	533.769	0.26181		0.66172
963	354	354	YLR197W	YLR197W	>YLR197W NOP56 SGDID:S000004187, Chr XII from 546099-547613, Verified ORF, Essential evolutionarily-conserved nucleolar protein component of the box C/D snoRNP complexes that direct 2'-O-methylation of pre-rRNA during its maturation; overexpression causes	1	TKGNTPKYGLIYH	0.00161792	39.585	_GNTPK(ac)YGLIYHSGFISK_	GNTPK(1)YGLIYHSGFISK	3	642.004	-0.56596		0.8549
964	133	133	YLR201C	YLR201C	>YLR201C COQ9 SGDID:S000004191, Chr XII from 550295-549513, reverse complement, Verified ORF, Protein required for ubiquinone (coenzyme Q) biosynthesis and respiratory growth; localizes to the matrix face of the mitochondrial inner membrane in a large com	1	LEHLLLKRLEMDK	6.2515e-08	99.215	_LPSLEHLLLK(ac)R_	LPSLEHLLLK(1)R	3	454.282	0.17056		0.056169
965	113	113	YLR221C	YLR221C	>YLR221C RSA3 SGDID:S000004211, Chr XII from 579026-578364, reverse complement, Verified ORF, Protein with a likely role in ribosomal maturation, required for accumulation of wild-type levels of large (60S) ribosomal subunits; binds to the helicase Dbp6p	1	TKISLSKIPEPTK	0.000347893	58.674	_ISLSK(ac)IPEPTK_	ISLSK(1)IPEPTK	2	627.869	-0.61067	0.88008	0.83706
966	180	180	YLR223C	YLR223C	>YLR223C IFH1 SGDID:S000004213, Chr XII from 585492-582235, reverse complement, Verified ORF, Essential protein with a highly acidic N-terminal domain; IFH1 exhibits genetic interactions with FHL1, overexpression interferes with silencing at telomeres and	1	RKKRAMKALSAMN	5.49802e-49	168.64	_AMK(ac)ALSAMNTNSNTLYSSR_	AMK(1)ALSAMNTNSNTLYSSR	2	1051.5	0.45387	1.0182	0.80298
967	254	254	YLR223C	YLR223C	>YLR223C IFH1 SGDID:S000004213, Chr XII from 585492-582235, reverse complement, Verified ORF, Essential protein with a highly acidic N-terminal domain; IFH1 exhibits genetic interactions with FHL1, overexpression interferes with silencing at telomeres and	1	QQALSFKFKKEDD	4.73508e-85	203.56	_EVNGSGTTTTQQALSFK(ac)FK_	EVNGSGTTTTQQALSFK(1)FK	2	1043.53	-0.57591	0.76283	0.63132
969	20	20	YLR223C	YLR223C	>YLR223C IFH1 SGDID:S000004213, Chr XII from 585492-582235, reverse complement, Verified ORF, Essential protein with a highly acidic N-terminal domain; IFH1 exhibits genetic interactions with FHL1, overexpression interferes with silencing at telomeres and	1	HSTHSGKLPANIK	7.88589e-05	44.005	_STINHSTHSGK(ac)LPANIK_	STINHSTHSGK(1)LPANIK	4	462.5	-0.27873		0.72329
970	24	24	YLR228C	YLR228C	>YLR228C ECM22 SGDID:S000004218, Chr XII from 602465-600021, reverse complement, Verified ORF, Sterol regulatory element binding protein, regulates transcription of sterol biosynthetic genes; contains Zn[2]-Cys[6] binuclear cluster; homologous to Upc2p; r	1	LIEVGGKKVSKTS	2.05745e-05	77.64	_DAELIEVGGK(ac)K_	DAELIEVGGK(1)K	2	600.827	0.20179		1.0118
973	142	142	YLR249W	YLR249W	>YLR249W YEF3 SGDID:S000004239, Chr XII from 636782-639916, Verified ORF, Translational elongation factor 3, stimulates the binding of aminoacyl-tRNA (AA-tRNA) to ribosomes by releasing EF-1 alpha from the ribosomal complex; contains two ABC cassettes; bi	1	AIVETNKWQEKIA	2.16289e-71	194.05	_ALLPHLTNAIVETNK(ac)WQEK_	ALLPHLTNAIVETNK(1)WQEK	3	749.743	0.21458	0.77374	0.80986
974	660	660	YLR249W	YLR249W	>YLR249W YEF3 SGDID:S000004239, Chr XII from 636782-639916, Verified ORF, Translational elongation factor 3, stimulates the binding of aminoacyl-tRNA (AA-tRNA) to ribosomes by releasing EF-1 alpha from the ribosomal complex; contains two ABC cassettes; bi	1	GYLEGVKTKQKAI	1.01295e-45	158.18	_AYEELSNTDLEFKFPEPGYLEGVK(ac)TK_	AYEELSNTDLEFKFPEPGYLEGVK(1)TK	3	1016.17	-0.12633	0.90158	0.752
975	630	630	YLR249W	YLR249W	>YLR249W YEF3 SGDID:S000004239, Chr XII from 636782-639916, Verified ORF, Translational elongation factor 3, stimulates the binding of aminoacyl-tRNA (AA-tRNA) to ribosomes by releasing EF-1 alpha from the ribosomal complex; contains two ABC cassettes; bi	1	NFTEFVKKCPAAK	0.00201271	52.79	_GNFTEFVK(ac)K_	GNFTEFVK(1)K	2	556.293	0.35476	0.87804
976	789;789	789	YLR249W;YNL014W	YLR249W	>YLR249W YEF3 SGDID:S000004239, Chr XII from 636782-639916, Verified ORF, Translational elongation factor 3, stimulates the binding of aminoacyl-tRNA (AA-tRNA) to ribosomes by releasing EF-1 alpha from the ribosomal complex; contains two ABC cassettes; bi	1	AMNKIFKIEGTPR	3.60151e-15	128.86	_IFK(ac)IEGTPR_	IFK(1)IEGTPR	2	551.816	0.038086	1.006	0.82234
977	448;448	448	YLR249W;YNL014W	YLR249W	>YLR249W YEF3 SGDID:S000004239, Chr XII from 636782-639916, Verified ORF, Translational elongation factor 3, stimulates the binding of aminoacyl-tRNA (AA-tRNA) to ribosomes by releasing EF-1 alpha from the ribosomal complex; contains two ABC cassettes; bi	1	AKILLNKTQLRLK	0.000300076	70.552	_ILLNK(ac)TQLR_	ILLNK(1)TQLR	2	570.859	0.63143	0.81807	0.7143
978	295	295	YLR249W	YLR249W	>YLR249W YEF3 SGDID:S000004239, Chr XII from 636782-639916, Verified ORF, Translational elongation factor 3, stimulates the binding of aminoacyl-tRNA (AA-tRNA) to ribosomes by releasing EF-1 alpha from the ribosomal complex; contains two ABC cassettes; bi	1	KLLPGLKSNFATI	1.19956e-27	126.88	_LLPGLK(ac)SNFATIADPEAR_	LLPGLK(1)SNFATIADPEAR	2	978.033	-0.75973	0.92189	0.77942
979	289	289	YLR249W	YLR249W	>YLR249W YEF3 SGDID:S000004239, Chr XII from 636782-639916, Verified ORF, Translational elongation factor 3, stimulates the binding of aminoacyl-tRNA (AA-tRNA) to ribosomes by releasing EF-1 alpha from the ribosomal complex; contains two ABC cassettes; bi	1	IAPFLGKLLPGLK	6.85349e-55	118.52	_LVEDPQVIAPFLGK(ac)LLPGLK_	LVEDPQVIAPFLGK(1)LLPGLK	3	730.436	2.3202	0.97401
980	183	183	YLR249W	YLR249W	>YLR249W YEF3 SGDID:S000004239, Chr XII from 636782-639916, Verified ORF, Translational elongation factor 3, stimulates the binding of aminoacyl-tRNA (AA-tRNA) to ribosomes by releasing EF-1 alpha from the ribosomal complex; contains two ABC cassettes; bi	1	ETMWDTKKEVKAA	7.62323e-11	89.484	_M(ox)PELIPVLSETM(ox)WDTK(ac)K_	MPELIPVLSETMWDTK(1)K	2	1046.52	-0.87749	0.95967	0.55018
981	967	967	YLR249W	YLR249W	>YLR249W YEF3 SGDID:S000004239, Chr XII from 636782-639916, Verified ORF, Translational elongation factor 3, stimulates the binding of aminoacyl-tRNA (AA-tRNA) to ribosomes by releasing EF-1 alpha from the ribosomal complex; contains two ABC cassettes; bi	1	EEVWAVKDGRMTP	1.32733e-09	109.84	_NLTEEVWAVK(ac)DGR_	NLTEEVWAVK(1)DGR	2	779.897	-3.2085	1.9188	1.7316
982	93	93	YLR259C	YLR259C	>YLR259C HSP60 SGDID:S000004249, Chr XII from 665004-663286, reverse complement, Verified ORF, Tetradecameric mitochondrial chaperonin required for ATP-dependent folding of precursor polypeptides and complex assembly; prevents aggregation and mediates pro	0.931483	FENMGAKLLQEVA	6.99327e-05	45.608	_DKFENM(ox)GAK(ac)LLQEVASK_	DK(0.069)FENMGAK(0.931)LLQEVASK	3	656.003	-3.8135		0.25554
983	230	230	YLR259C	YLR259C	>YLR259C HSP60 SGDID:S000004249, Chr XII from 665004-663286, reverse complement, Verified ORF, Tetradecameric mitochondrial chaperonin required for ATP-dependent folding of precursor polypeptides and complex assembly; prevents aggregation and mediates pro	1	YFITDPKSSKVEF	1.84265e-06	89.466	_GFISPYFITDPK(ac)SSK_	GFISPYFITDPK(1)SSK	2	864.946	1.0355
984	384	384	YLR259C	YLR259C	>YLR259C HSP60 SGDID:S000004249, Chr XII from 665004-663286, reverse complement, Verified ORF, Tetradecameric mitochondrial chaperonin required for ATP-dependent folding of precursor polypeptides and complex assembly; prevents aggregation and mediates pro	1	TTNSYEKEKLQER	0.000193093	71.692	_GSIDITTTNSYEK(ac)EK_	GSIDITTTNSYEK(1)EK	2	864.42	1.8104
985	507	507	YLR259C	YLR259C	>YLR259C HSP60 SGDID:S000004249, Chr XII from 665004-663286, reverse complement, Verified ORF, Tetradecameric mitochondrial chaperonin required for ATP-dependent folding of precursor polypeptides and complex assembly; prevents aggregation and mediates pro	1	KGYDASKSEYTDM	0.00283866	52.03	_GYDASK(ac)SEYTDM(ox)LATGIIDPFK_	GYDASK(1)SEYTDMLATGIIDPFK	3	827.389	1.3179
987	501	501	YLR259C	YLR259C	>YLR259C HSP60 SGDID:S000004249, Chr XII from 665004-663286, reverse complement, Verified ORF, Tetradecameric mitochondrial chaperonin required for ATP-dependent folding of precursor polypeptides and complex assembly; prevents aggregation and mediates pro	1	YGDDFAKGYDASK	4.19422e-18	108.56	_LIDEYGDDFAK(ac)GYDASK_	LIDEYGDDFAK(1)GYDASK	3	650.299	0.16844	1.3105	0.20049
988	189	189	YLR259C	YLR259C	>YLR259C HSP60 SGDID:S000004249, Chr XII from 665004-663286, reverse complement, Verified ORF, Tetradecameric mitochondrial chaperonin required for ATP-dependent folding of precursor polypeptides and complex assembly; prevents aggregation and mediates pro	1	LASAMEKVGKEGV	0.000117068	87.184	_LLASAM(ox)EK(ac)VGK_	LLASAMEK(1)VGK	2	602.834	-0.20498	1.2806	0.09916
989	69	69	YLR259C	YLR259C	>YLR259C HSP60 SGDID:S000004249, Chr XII from 665004-663286, reverse complement, Verified ORF, Tetradecameric mitochondrial chaperonin required for ATP-dependent folding of precursor polypeptides and complex assembly; prevents aggregation and mediates pro	1	QPFGPPKITKDGV	0.00321987	38.376	_NVLIEQPFGPPK(ac)ITK_	NVLIEQPFGPPK(1)ITK	2	861.993	0.6044	0.88147
990	238	238	YLR259C	YLR259C	>YLR259C HSP60 SGDID:S000004249, Chr XII from 665004-663286, reverse complement, Verified ORF, Tetradecameric mitochondrial chaperonin required for ATP-dependent folding of precursor polypeptides and complex assembly; prevents aggregation and mediates pro	1	SKVEFEKPLLLLS	3.53947e-06	93.823	_VEFEK(ac)PLLLLSEK_	VEFEK(1)PLLLLSEK	3	529.64	-0.71058	1.2341	0.13502
991	246	246	YLR259C	YLR259C	>YLR259C HSP60 SGDID:S000004249, Chr XII from 665004-663286, reverse complement, Verified ORF, Tetradecameric mitochondrial chaperonin required for ATP-dependent folding of precursor polypeptides and complex assembly; prevents aggregation and mediates pro	0.999651	LLLLSEKKISSIQ	0.000680137	45.33	_VEFEKPLLLLSEK(ac)K_	VEFEKPLLLLSEK(1)K	3	572.338	0.08824	1.3149	0.11735
992	11	11	YLR264W;YOR167C	YLR264W	>YLR264W RPS28B SGDID:S000004254, Chr XII from 673133-673336, Verified ORF, Protein component of the small (40S) ribosomal subunit; nearly identical to Rps28Ap and has similarity to rat S28 ribosomal protein;>YOR167C RPS28A SGDID:S000005693, Chr XV from	1	TPVTLAKVIKVLG	3.27799e-05	84.198	_TPVTLAK(ac)VIK_	TPVTLAK(1)VIK	2	556.358	0.83166	0.84214	0.77437
993	53	53	YLR287C-A;YOR182C	YLR287C-A	>YLR287C-A RPS30A SGDID:S000004278, Chr XII from 713160-713158,712727-712539, reverse complement, Verified ORF, Protein component of the small (40S) ribosomal subunit; nearly identical to Rps30Bp and has similarity to rat S30 ribosomal protein;>YOR182C R	1	VTLVNGKRRMNPG	8.44114e-08	66.663	_FVNVTLVNGK(ac)R_	FVNVTLVNGK(1)R	2	644.872	0.0095861		1.0743
994	74	74	YOR185C;YLR293C	YOR185C	>YOR185C GSP2 SGDID:S000005711, Chr XV from 682107-681445, reverse complement, Verified ORF, GTP binding protein (mammalian Ranp homolog) involved in the maintenance of nuclear organization, RNA processing and transport; interacts with Kap121p, Kap123p an	1	DTAGQEKFGGLRD	3.27531e-05	54.501	_FDVWDTAGQEK(ac)FGGLR_	FDVWDTAGQEK(1)FGGLR	3	623.304	-0.52865		0.90324
998	630	630	YLR304C	YLR304C	>YLR304C ACO1 SGDID:S000004295, Chr XII from 737550-735214, reverse complement, Verified ORF, Aconitase, required for the tricarboxylic acid (TCA) cycle and also independently required for mitochondrial genome maintenance; phosphorylated; component of the	1	KKANCVKNVYTGE	0.000415951	77.078	_ANCVK(ac)NVYTGEYK_	ANCVK(1)NVYTGEYK	2	794.377	1.1493
999	510	510	YLR304C	YLR304C	>YLR304C ACO1 SGDID:S000004295, Chr XII from 737550-735214, reverse complement, Verified ORF, Aconitase, required for the tricarboxylic acid (TCA) cycle and also independently required for mitochondrial genome maintenance; phosphorylated; component of the	1	FNPLTDKLKDKDG	0.00977323	39.937	_FNPLTDK(ac)LK_	FNPLTDK(1)LK	2	559.316	-1.2607		0.22345
1000	316	316	YLR304C	YLR304C	>YLR304C ACO1 SGDID:S000004295, Chr XII from 737550-735214, reverse complement, Verified ORF, Aconitase, required for the tricarboxylic acid (TCA) cycle and also independently required for mitochondrial genome maintenance; phosphorylated; component of the	1	KIADFAKLYHKDL	0.000167484	71.349	_IADFAK(ac)LYHK_	IADFAK(1)LYHK	3	416.564	0.66092	1.2487	0.18627
1001	566	566	YLR304C	YLR304C	>YLR304C ACO1 SGDID:S000004295, Chr XII from 737550-735214, reverse complement, Verified ORF, Aconitase, required for the tricarboxylic acid (TCA) cycle and also independently required for mitochondrial genome maintenance; phosphorylated; component of the	0.999863	DRLQLLKPFKPWD	1.18936e-09	98.531	_LQLLK(ac)PFKPWDGK_	LQLLK(1)PFKPWDGK	3	537.98	-0.0073456		0.21824
1003	398	398	YLR304C	YLR304C	>YLR304C ACO1 SGDID:S000004295, Chr XII from 737550-735214, reverse complement, Verified ORF, Aconitase, required for the tricarboxylic acid (TCA) cycle and also independently required for mitochondrial genome maintenance; phosphorylated; component of the	1	RSASIVKDAAAHG	0.000462828	48.112	_SASIVK(ac)DAAAHGLK_	SASIVK(1)DAAAHGLK	2	705.391	0.090951	0.97884	0.4408
1004	602	602	YLR304C	YLR304C	>YLR304C ACO1 SGDID:S000004295, Chr XII from 737550-735214, reverse complement, Verified ORF, Aconitase, required for the tricarboxylic acid (TCA) cycle and also independently required for mitochondrial genome maintenance; phosphorylated; component of the	1	MAGPWLKYRGHLE	5.01957e-13	101.2	_TTTDHISMAGPWLK(ac)YR_	TTTDHISMAGPWLK(1)YR	3	640.321	0.073062	0.93496	0.1561
1005	9	9	YLR325C	YLR325C	>YLR325C RPL38 SGDID:S000004317, Chr XII from 781379-781143, reverse complement, Verified ORF, Protein component of the large (60S) ribosomal subunit, has similarity to rat L38 ribosomal protein	1	REITDIKQFLELT	0.000455319	75.669	_EITDIK(ac)QFLELTR_	EITDIK(1)QFLELTR	2	824.451	0.0058652
1006	61	61	YLR325C	YLR325C	>YLR325C RPL38 SGDID:S000004317, Chr XII from 781379-781143, reverse complement, Verified ORF, Protein component of the large (60S) ribosomal subunit, has similarity to rat L38 ribosomal protein	1	VINDAGKAKKLIQ	1.38608e-05	56.407	_GSSSLYTLVINDAGK(ac)AK_	GSSSLYTLVINDAGK(1)AK	2	883.47	-1.1864	0.94703	0.90916
1008	228	228	YLR335W	YLR335W	>YLR335W NUP2 SGDID:S000004327, Chr XII from 797430-799592, Verified ORF, Nucleoporin involved in nucleocytoplasmic transport, binds to either the nucleoplasmic or cytoplasmic faces of the nuclear pore complex depending on Ran-GTP levels; also has a role	0.999818	VSSDVFKLNPSTD	1.48303e-05	72.088	_FSGTVSSDVFK(ac)LNPSTDKNEK_	FSGTVSSDVFK(1)LNPSTDKNEK	3	781.389	0.52807	1.0118	0.78783
1009	181	181	YLR335W	YLR335W	>YLR335W NUP2 SGDID:S000004327, Chr XII from 797430-799592, Verified ORF, Nucleoporin involved in nucleocytoplasmic transport, binds to either the nucleoplasmic or cytoplasmic faces of the nuclear pore complex depending on Ran-GTP levels; also has a role	1	KFTIDAKPPISDS	6.6422e-05	52.19	_FTIDAK(ac)PPISDSVFSFGPK_	FTIDAK(1)PPISDSVFSFGPK	3	699.03	-2.0953		0.57434
1010	310	310	YLR335W	YLR335W	>YLR335W NUP2 SGDID:S000004327, Chr XII from 797430-799592, Verified ORF, Nucleoporin involved in nucleocytoplasmic transport, binds to either the nucleoplasmic or cytoplasmic faces of the nuclear pore complex depending on Ran-GTP levels; also has a role	0.999997	FGQAAAKPSLEKS	1.3858e-07	78.717	_HAADSQNNKPSFVFGQAAAK(ac)PSLEK_	HAADSQNNKPSFVFGQAAAK(1)PSLEK	4	671.841	1.0554		0.81927
1011	528	528	YLR335W	YLR335W	>YLR335W NUP2 SGDID:S000004327, Chr XII from 797430-799592, Verified ORF, Nucleoporin involved in nucleocytoplasmic transport, binds to either the nucleoplasmic or cytoplasmic faces of the nuclear pore complex depending on Ran-GTP levels; also has a role	0.998529	PSFSFGKTTANLP	1.59912e-11	66.143	_KPFSFGTSQPNNTPSFSFGK(ac)TTANLPANSSTSPAPSIPSTGFK_	K(0.001)PFSFGTSQPNNTPSFSFGK(0.999)TTANLPANSSTSPAPSIPSTGFK	4	1111.8	0.50994		0.69516
1012	551	551	YLR335W	YLR335W	>YLR335W NUP2 SGDID:S000004327, Chr XII from 797430-799592, Verified ORF, Nucleoporin involved in nucleocytoplasmic transport, binds to either the nucleoplasmic or cytoplasmic faces of the nuclear pore complex depending on Ran-GTP levels; also has a role	1	IPSTGFKFSLPFE	8.96014e-30	126.05	_TTANLPANSSTSPAPSIPSTGFK(ac)FSLPFEQK_	TTANLPANSSTSPAPSIPSTGFK(1)FSLPFEQK	4	816.916	-0.15976	0.75539	0.73087
1013	245	245	YLR335W	YLR335W	>YLR335W NUP2 SGDID:S000004327, Chr XII from 797430-799592, Verified ORF, Nucleoporin involved in nucleocytoplasmic transport, binds to either the nucleoplasmic or cytoplasmic faces of the nuclear pore complex depending on Ran-GTP levels; also has a role	0.807323	KTETNAKPFSFSS	0.000790692	51.234	_KTETNAK(ac)PFSFSSATSTTEQTK_	K(0.193)TETNAK(0.807)PFSFSSATSTTEQTK	3	811.731	0.040422		0.88231
1015	262	262	YLR335W	YLR335W	>YLR335W NUP2 SGDID:S000004327, Chr XII from 797430-799592, Verified ORF, Nucleoporin involved in nucleocytoplasmic transport, binds to either the nucleoplasmic or cytoplasmic faces of the nuclear pore complex depending on Ran-GTP levels; also has a role	1	TEQTKSKNPLSLT	1.3809e-08	99.161	_SK(ac)NPLSLTEATK_	SK(1)NPLSLTEATK	2	665.864	-0.92461	0.95607	0.84603
1016	489	489	YLR335W	YLR335W	>YLR335W NUP2 SGDID:S000004327, Chr XII from 797430-799592, Verified ORF, Nucleoporin involved in nucleocytoplasmic transport, binds to either the nucleoplasmic or cytoplasmic faces of the nuclear pore complex depending on Ran-GTP levels; also has a role	1	TKTADTKAPTFTF	9.12866e-18	115.55	_TADTK(ac)APTFTFGSSALADNKEDVK_	TADTK(1)APTFTFGSSALADNKEDVK	3	852.754	1.2068		0.68324
1017	144	144	YLR340W	YLR340W	>YLR340W RPP0 SGDID:S000004332, Chr XII from 805887-806825, Verified ORF, Conserved ribosomal protein P0 similar to rat P0, human P0, and E. coli L10e; shown to be phosphorylated on serine 302	1	ALGVPTKIARGTI	1.45541e-07	79.771	_TSFFQALGVPTK(ac)IAR_	TSFFQALGVPTK(1)IAR	2	839.47	1.4904	0.87781	0.70761
1019	129	129	YLR354C	YLR354C	>YLR354C TAL1 SGDID:S000004346, Chr XII from 837356-836349, reverse complement, Verified ORF, Transaldolase, enzyme in the non-oxidative pentose phosphate pathway; converts sedoheptulose 7-phosphate and glyceraldehyde 3-phosphate to erythrose 4-phosphate	1	KARHIIKLFEQEG	2.28848e-05	73.466	_HIIK(ac)LFEQEGVSK_	HIIK(1)LFEQEGVSK	3	523.959	0.13694	1.0302	0.94887
1021	205	205	YLR354C	YLR354C	>YLR354C TAL1 SGDID:S000004346, Chr XII from 837356-836349, reverse complement, Verified ORF, Transaldolase, enzyme in the non-oxidative pentose phosphate pathway; converts sedoheptulose 7-phosphate and glyceraldehyde 3-phosphate to erythrose 4-phosphate	0.875603	YKSSTGKDYKGEA	0.000224689	43.164	_SSTGK(ac)DYKGEADPGVISVK_	SSTGK(0.876)DYK(0.124)GEADPGVISVK	3	660.669	-0.15048	0.97768	1.0424
1022	126	126	YLR355C	YLR355C	>YLR355C ILV5 SGDID:S000004347, Chr XII from 839252-838065, reverse complement, Verified ORF, Acetohydroxyacid reductoisomerase, mitochondrial protein involved in branched-chain amino acid biosynthesis, also required for maintenance of wild-type mitochond	1	DGWVPGKNLFTVE	1.4579e-25	122.94	_AAIEDGWVPGK(ac)NLFTVEDAIK_	AAIEDGWVPGK(1)NLFTVEDAIK	2	1158.1	0.61116	1.2705	0.18441
1023	136	136	YLR355C	YLR355C	>YLR355C ILV5 SGDID:S000004347, Chr XII from 839252-838065, reverse complement, Verified ORF, Acetohydroxyacid reductoisomerase, mitochondrial protein involved in branched-chain amino acid biosynthesis, also required for maintenance of wild-type mitochond	1	TVEDAIKRGSYVM	1.32416e-24	139.86	_NLFTVEDAIK(ac)R_	NLFTVEDAIK(1)R	2	674.367	-0.60961	1.2315	0.15208
1024	115	115	YLR355C	YLR355C	>YLR355C ILV5 SGDID:S000004347, Chr XII from 839252-838065, reverse complement, Verified ORF, Acetohydroxyacid reductoisomerase, mitochondrial protein involved in branched-chain amino acid biosynthesis, also required for maintenance of wild-type mitochond	1	KDGASWKAAIEDG	3.83196e-13	96.208	_DGASWK(ac)AAIEDGWVPGK_	DGASWK(1)AAIEDGWVPGK	2	914.947	0.27301	1.2975	0.14764
1025	187	187	YLR355C	YLR355C	>YLR355C ILV5 SGDID:S000004347, Chr XII from 839252-838065, reverse complement, Verified ORF, Acetohydroxyacid reductoisomerase, mitochondrial protein involved in branched-chain amino acid biosynthesis, also required for maintenance of wild-type mitochond	1	THVEPPKDLDVIL	3.18626e-71	191.21	_DLTHVEPPK(ac)DLDVILVAPK_	DLTHVEPPK(1)DLDVILVAPK	4	536.052	0.0025681	1.2067	0.16079
1026	367	367	YLR355C	YLR355C	>YLR355C ILV5 SGDID:S000004347, Chr XII from 839252-838065, reverse complement, Verified ORF, Acetohydroxyacid reductoisomerase, mitochondrial protein involved in branched-chain amino acid biosynthesis, also required for maintenance of wild-type mitochond	0.991245	QPDYREKLEKELD	8.417e-13	121.02	_EK(ac)LEKELDTIR_	EK(0.991)LEK(0.009)ELDTIR	3	472.596	0.15541	1.2764	0.17265
1027	370	370	YLR355C	YLR355C	>YLR355C ILV5 SGDID:S000004347, Chr XII from 839252-838065, reverse complement, Verified ORF, Acetohydroxyacid reductoisomerase, mitochondrial protein involved in branched-chain amino acid biosynthesis, also required for maintenance of wild-type mitochond	1	YREKLEKELDTIR	2.04532e-11	119.34	_LEK(ac)ELDTIR_	LEK(1)ELDTIR	2	579.822	0.43818	1.2134	0.14907
1028	70	70	YLR355C	YLR355C	>YLR355C ILV5 SGDID:S000004347, Chr XII from 839252-838065, reverse complement, Verified ORF, Acetohydroxyacid reductoisomerase, mitochondrial protein involved in branched-chain amino acid biosynthesis, also required for maintenance of wild-type mitochond	1	ADWPREKLLDYFK	6.28128e-06	100.02	_EK(ac)LLDYFK_	EK(1)LLDYFK	2	549.298	-0.086659	1.2855	0.1753
1029	336	336	YLR355C	YLR355C	>YLR355C ILV5 SGDID:S000004347, Chr XII from 839252-838065, reverse complement, Verified ORF, Acetohydroxyacid reductoisomerase, mitochondrial protein involved in branched-chain amino acid biosynthesis, also required for maintenance of wild-type mitochond	1	IFKNALKPVFQDL	6.45394e-11	95.428	_NALK(ac)PVFQDLYESTK_	NALK(1)PVFQDLYESTK	3	598.981	0.1718	0.84039
1030	382	382	YLR355C	YLR355C	>YLR355C ILV5 SGDID:S000004347, Chr XII from 839252-838065, reverse complement, Verified ORF, Acetohydroxyacid reductoisomerase, mitochondrial protein involved in branched-chain amino acid biosynthesis, also required for maintenance of wild-type mitochond	1	RNMEIWKVGKEVR	2.10449e-05	86.882	_NMEIWK(ac)VGK_	NMEIWK(1)VGK	2	573.802	-0.12489	1.2697
1031	208	208	YLR355C	YLR355C	>YLR355C ILV5 SGDID:S000004347, Chr XII from 839252-838065, reverse complement, Verified ORF, Acetohydroxyacid reductoisomerase, mitochondrial protein involved in branched-chain amino acid biosynthesis, also required for maintenance of wild-type mitochond	1	TVRSLFKEGRGIN	0.0047288	57.177	_SLFK(ac)EGR_	SLFK(1)EGR	2	439.74	0.40281	1.2646
1032	178	178	YLR355C	YLR355C	>YLR355C ILV5 SGDID:S000004347, Chr XII from 839252-838065, reverse complement, Verified ORF, Acetohydroxyacid reductoisomerase, mitochondrial protein involved in branched-chain amino acid biosynthesis, also required for maintenance of wild-type mitochond	1	GFSPVFKDLTHVE	6.50581e-08	87.156	_TLYFSHGFSPVFK(ac)DLTHVEPPK_	TLYFSHGFSPVFK(1)DLTHVEPPK	4	647.835	-1.295		0.45266
1033	651	651	YLR357W	YLR357W	>YLR357W RSC2 SGDID:S000004349, Chr XII from 841330-843999, Verified ORF, Component of the RSC chromatin remodeling complex; required for expression of mid-late sporulation-specific genes; involved in telomere maintenance	1	TGYSSSKLSSLRY	0.000251752	62.042	_TGYSSSK(ac)LSSLR_	TGYSSSK(1)LSSLR	2	664.346	0.80647	1.7244	1.2905
1034	54	54	YLR388W	YLR388W	>YLR388W RPS29A SGDID:S000004380, Chr XII from 898651-898821, Verified ORF, Protein component of the small (40S) ribosomal subunit; nearly identical to Rps29Bp and has similarity to rat S29 and E. coli S14 ribosomal proteins	1	NDIGFNKFR____	7.79586e-05	75.652	_ANDIGFNK(ac)FR_	ANDIGFNK(1)FR	2	612.312	-0.11683	0.88239	0.79261
1035	299	299	YLR399C	YLR399C	>YLR399C BDF1 SGDID:S000004391, Chr XII from 921596-919536, reverse complement, Verified ORF, Protein involved in transcription initiation at TATA-containing promoters; associates with the basal transcription factor TFIID; contains two bromodomains; corre	1	IHPPKSKDIYPYE	0.00259218	44.616	_SK(ac)DIYPYESK_	SK(1)DIYPYESK	2	636.311	0.13275		1.0759
1036	173	173	YLR401C	YLR401C	>YLR401C DUS3 SGDID:S000004393, Chr XII from 924448-922442, reverse complement, Verified ORF, Dihydrouridine synthase, member of a widespread family of conserved proteins including Smm1p, Dus1p, and Dus4p; contains a consensus oleate response element (ORE	1	NILISKKEIDPDA	0.00284763	40.242	_K(ac)EIDPDAQTIWSVK_	K(1)EIDPDAQTIWSVK	3	557.958	-1.9527		1.3807
1037	655	655	YLR403W	YLR403W	>YLR403W SFP1 SGDID:S000004395, Chr XII from 925567-927618, Verified ORF, Transcription factor that controls expression of ribosome biogenesis genes in response to nutrients and stress, regulates G2/M transitions during mitotic cell cycle and DNA-damage r	1	DGMGSAKDKPYRC	1.71974e-124	238.26	_LHENPDGTFSVIDPDSTDSFGDGMGSAK(ac)DK_	LHENPDGTFSVIDPDSTDSFGDGMGSAK(1)DK	3	1061.13	0.47719	0.94354	0.89598
1038	752	752	YLR409C	YLR409C	>YLR409C UTP21 SGDID:S000004401, Chr XII from 937231-934412, reverse complement, Verified ORF, Subunit of U3-containing 90S preribosome and Small Subunit (SSU) processome complexes involved in production of 18S rRNA and assembly of small ribosomal subunit	0.809878	PKEAPKKSEKLPF	2.24757e-15	66.022	_K(ac)SEKLPFFLQLSGEK_	K(0.81)SEK(0.19)LPFFLQLSGEK	3	598.333	-2.8833		0.95578
1039	78	78	YLR424W	YLR424W	>YLR424W SPP382 SGDID:S000004416, Chr XII from 973392-975518, Verified ORF, Essential protein that forms a dimer with Ntr2p; also forms a trimer, with Ntr2p and Prp43p, that is involved in spliceosome disassembly; found also in a multisubunit complex with	1	MGYVAGKGLGKDG	4.58932e-08	86.291	_LLSSMGYVAGK(ac)GLGK_	LLSSMGYVAGK(1)GLGK	2	761.919	-1.2578	1.1036	0.78414
1041	202;202	202	YLR441C;YML063W	YML063W	>YLR441C RPS1A SGDID:S000004433, Chr XII from 1018905-1018138, reverse complement, Verified ORF, Ribosomal protein 10 (rp10) of the small (40S) subunit; nearly identical to Rps1Bp and has similarity to rat S3a ribosomal protein;>YML063W RPS1B SGDID:S0000	1	EIENATKDIFPLQ	4.05102e-05	51.888	_EIENATK(ac)DIFPLQNIHVR_	EIENATK(1)DIFPLQNIHVR	3	727.055	-0.70822	0.90607	0.82812
1042	33;33	33	YLR441C;YML063W	YML063W	>YLR441C RPS1A SGDID:S000004433, Chr XII from 1018905-1018138, reverse complement, Verified ORF, Ribosomal protein 10 (rp10) of the small (40S) subunit; nearly identical to Rps1Bp and has similarity to rat S3a ribosomal protein;>YML063W RPS1B SGDID:S0000	1	KEWFDIKAPSTFE	1.39879e-20	123.02	_EWFDIK(ac)APSTFENR_	EWFDIK(1)APSTFENR	3	594.621	-0.86703	1.0723	0.97545
1044	94;94	94	YLR441C;YML063W	YML063W	>YLR441C RPS1A SGDID:S000004433, Chr XII from 1018905-1018138, reverse complement, Verified ORF, Ribosomal protein 10 (rp10) of the small (40S) subunit; nearly identical to Rps1Bp and has similarity to rat S3a ribosomal protein;>YML063W RPS1B SGDID:S0000	1	VDEVQGKNLLTNF	0.00028971	50.945	_LRVDEVQGK(ac)NLLTNFHGM(ox)DFTTDK_	LRVDEVQGK(1)NLLTNFHGMDFTTDK	3	946.136	0.29014	1.208	1.1439
1045	109;109	109	YLR441C;YML063W	YML063W	>YLR441C RPS1A SGDID:S000004433, Chr XII from 1018905-1018138, reverse complement, Verified ORF, Ribosomal protein 10 (rp10) of the small (40S) subunit; nearly identical to Rps1Bp and has similarity to rat S3a ribosomal protein;>YML063W RPS1B SGDID:S0000	1	MDFTTDKLRSMVR	1.48687e-05	56.215	_NLLTNFHGM(ox)DFTTDK(ac)LR_	NLLTNFHGMDFTTDK(1)LR	3	694.342	-0.4264	0.96305	0.82432
1046	222;222	222	YLR441C;YML063W	YML063W	>YLR441C RPS1A SGDID:S000004433, Chr XII from 1018905-1018138, reverse complement, Verified ORF, Ribosomal protein 10 (rp10) of the small (40S) subunit; nearly identical to Rps1Bp and has similarity to rat S3a ribosomal protein;>YML063W RPS1B SGDID:S0000	1	KLLKQPKFDVGAL	0.000628079	43.598	_QPK(ac)FDVGALM(ox)ALHGEGSGEEK_	QPK(1)FDVGALMALHGEGSGEEK	3	753.363	-0.88509		0.90379
1048	143	143	YLR448W	YLR448W	>YLR448W RPL6B SGDID:S000004440, Chr XII from 1028850-1028864,1029249-1029764, Verified ORF, Protein component of the large (60S) ribosomal subunit, has similarity to Rpl6Ap and to rat L6 ribosomal protein; binds to 5.8S rRNA	1	DQKVVDKALLAEI	1.00996e-07	68.121	_VVDK(ac)ALLAEIK_	VVDK(1)ALLAEIK	2	620.879	0.040342	1.0358	0.87381
1049	770	770	YML010W	YML010W	>YML010W SPT5 SGDID:S000004470, Chr XIII from 247677-250868, Verified ORF, Protein involved in regulating Pol I and Pol II transcription and pre-mRNA processing; forms a complex with Spt4p; contains a C-terminal repeat domain that is a target for phosphor	1	NKMDLSKMNPEII	0.00108584	65.472	_MDLSK(ac)M(ox)NPEIISK_	MDLSK(1)MNPEIISK	2	782.391	-0.36628
1050	778	778	YML010W	YML010W	>YML010W SPT5 SGDID:S000004470, Chr XIII from 247677-250868, Verified ORF, Protein involved in regulating Pol I and Pol II transcription and pre-mRNA processing; forms a complex with Spt4p; contains a C-terminal repeat domain that is a target for phosphor	1	NPEIISKMGPPSS	1.67944e-07	75.574	_MNPEIISK(ac)MGPPSSK_	MNPEIISK(1)MGPPSSK	2	829.418	0.47354	0.87517	0.70596
1051	336	336	YML027W	YML027W	>YML027W YOX1 SGDID:S000004489, Chr XIII from 221406-222563, Verified ORF, Homeodomain-containing transcriptional repressor, binds to Mcm1p and to early cell cycle boxes (ECBs) in the promoters of cell cycle-regulated genes expressed in M/G1 phase; expres	1	PNSRVNKLINSID	0.000354897	51.03	_VNK(ac)LINSIDHSPSK_	VNK(1)LINSIDHSPSK	3	531.958	0.081792	0.77028	0.69749
1052	132	132	YML028W	YML028W	>YML028W TSA1 SGDID:S000004490, Chr XIII from 220138-220728, Verified ORF, Thioredoxin peroxidase, acts as both a ribosome-associated and free cytoplasmic antioxidant; self-associates to form a high-molecular weight chaperone complex under oxidative stres	1	LFIIDPKGVIRHI	4.85611e-06	80.245	_GLFIIDPK(ac)GVIR_	GLFIIDPK(1)GVIR	2	685.414	-1.5488	0.96451	0.78215
1053	29	29	YML028W	YML028W	>YML028W TSA1 SGDID:S000004490, Chr XIII from 220138-220728, Verified ORF, Thioredoxin peroxidase, acts as both a ribosome-associated and free cytoplasmic antioxidant; self-associates to form a high-molecular weight chaperone complex under oxidative stres	1	DEVSLDKYKGKYV	1.00395e-18	118.53	_TAVVDGVFDEVSLDK(ac)YK_	TAVVDGVFDEVSLDK(1)YK	2	963.988	-0.017011	0.94837	0.93171
1054	295	295	YML034W	YML034W	>YML034W SRC1 SGDID:S000004497, Chr XIII from 209525-211444,211571-212155, Verified ORF, Inner nuclear membrane protein that functions in regulation of subtelomeric genes and is linked to TREX (transcription export) factors; SRC1 produces 2 splice variant	1	HSTPLSKLKVSAS	3.01885e-05	53.779	_ELGTANGTGHSTPLSK(ac)LK_	ELGTANGTGHSTPLSK(1)LK	3	618.33	-1.6722	1.1703	1.093
1055	305	305	YML034W	YML034W	>YML034W SRC1 SGDID:S000004497, Chr XIII from 209525-211444,211571-212155, Verified ORF, Inner nuclear membrane protein that functions in regulation of subtelomeric genes and is linked to TREX (transcription export) factors; SRC1 produces 2 splice variant	1	SASFADKLPQKEV	9.66331e-13	118.31	_VSASFADK(ac)LPQK_	VSASFADK(1)LPQK	2	666.862	-0.1543	1.0583	0.94677
1056	1165	1165	YML049C	YML049C	>YML049C RSE1 SGDID:S000004513, Chr XIII from 178305-174220, reverse complement, Verified ORF, Protein involved in pre-mRNA splicing; component of the pre-spliceosome; associates with U2 snRNA; involved in ER to Golgi transport	1	LSNGAIKYPLDVI	2.05786e-12	92.819	_IM(ox)SNHDPSELSNGAIK(ac)YPLDVITLQQK_	IMSNHDPSELSNGAIK(1)YPLDVITLQQK	3	1023.86	1.0099	1.0156	0.81488
1057	8	8	YML073C	YML073C	>YML073C RPL6A SGDID:S000004538, Chr XIII from 124172-124158,123742-123227, reverse complement, Verified ORF, N-terminally acetylated protein component of the large (60S) ribosomal subunit, has similarity to Rpl6Bp and to rat L6 ribosomal protein; binds t	1	SAQKAPKWYPSED	3.31848e-30	142.1	_APK(ac)WYPSEDVAALKK_	APK(1)WYPSEDVAALKK	3	582.314	0.22586	0.9309	0.78266
1058	19	19	YML073C	YML073C	>YML073C RPL6A SGDID:S000004538, Chr XIII from 124172-124158,123742-123227, reverse complement, Verified ORF, N-terminally acetylated protein component of the large (60S) ribosomal subunit, has similarity to Rpl6Bp and to rat L6 ribosomal protein; binds t	1	EDVAALKKTRKAA	0.00021108	63.727	_WYPSEDVAALK(ac)K_	WYPSEDVAALK(1)K	2	724.875	2.4791		0.79389
1059	353	353	YML074C	YML074C	>YML074C FPR3 SGDID:S000004539, Chr XIII from 121324-120089, reverse complement, Verified ORF, Nucleolar peptidyl-prolyl cis-trans isomerase (PPIase); FK506 binding protein; phosphorylated by casein kinase II (Cka1p-Cka2p-Ckb1p-Ckb2p) and dephosphorylated	0.998847	GKPFAFKLGRGEV	0.00611316	39.73	_NTSGKPFAFK(ac)LGR_	NTSGK(0.001)PFAFK(0.999)LGR	3	488.937	-0.42234		0.76736
1060	637	637	YML075C	YML075C	>YML075C HMG1 SGDID:S000004540, Chr XIII from 118898-115734, reverse complement, Verified ORF, One of two isozymes of HMG-CoA reductase that catalyzes the conversion of HMG-CoA to mevalonate, which is a rate-limiting step in sterol biosynthesis; localizes	1	PLYALEKKLGDTT	0.00253194	50.108	_LPLYALEK(ac)K_	LPLYALEK(1)K	2	558.837	0.89232		0.40067
1062	391	391	YML080W	YML080W	>YML080W DUS1 SGDID:S000004545, Chr XIII from 108806-110077, Verified ORF, Dihydrouridine synthase, member of a widespread family of conserved proteins including Smm1p, Dus3p, and Dus4p; modifies pre-tRNA(Phe) at U17	1	NGITGDKRVMQGL	0.00453213	35.757	_CQPYFRPVNGITGDK(ac)R_	CQPYFRPVNGITGDK(1)R	3	650.66	-0.51076		1.1691
1063	545	545	YML081W	YML081W	>YML081W YML081W SGDID:S000004546, Chr XIII from 104777-108532, Uncharacterized ORF, Putative protein of unknown function; green fluorescent protein (GFP)-fusion protein localizes to the nucleus; YML081w is not an essential gene	1	QNKAISKFLSDEK	0.00161218	51.286	_AISK(ac)FLSDEK_	AISK(1)FLSDEK	2	590.316	0.06708	0.67451
1064	124	124	YML081W	YML081W	>YML081W YML081W SGDID:S000004546, Chr XIII from 104777-108532, Uncharacterized ORF, Putative protein of unknown function; green fluorescent protein (GFP)-fusion protein localizes to the nucleus; YML081w is not an essential gene	0.636009	KESINSKDKTEID	5.59169e-05	50.178	_ESINSK(ac)DKTEIDAINDK_	ESINSK(0.636)DK(0.364)TEIDAINDK	3	654.66	1.0571	1.0458	0.93889
1066	841	841	YML093W	YML093W	>YML093W UTP14 SGDID:S000004558, Chr XIII from 83090-85789, Verified ORF, Subunit of U3-containing Small Subunit (SSU) processome complex involved in production of 18S rRNA and assembly of small ribosomal subunit	1	VNKKNLKYQSSAV	7.08676e-14	105.31	_NLK(ac)YQSSAVPFPFENR_	NLK(1)YQSSAVPFPFENR	2	969.989	-1.1027	0.78887	0.61294
1067	297	297	YML093W	YML093W	>YML093W UTP14 SGDID:S000004558, Chr XIII from 83090-85789, Verified ORF, Subunit of U3-containing Small Subunit (SSU) processome complex involved in production of 18S rRNA and assembly of small ribosomal subunit	1	SRQEVSKWNDIVQ	1.60456e-47	172.57	_QEVSK(ac)WNDIVQQNR_	QEVSK(1)WNDIVQQNR	2	893.448	0.76966	0.90987	0.76265
1069	292	292	YML114C	YML114C	>YML114C TAF8 SGDID:S000004582, Chr XIII from 43575-42043, reverse complement, Verified ORF, TFIID subunit (65 kDa), involved in RNA polymerase II transcription initiation	1	ARERVTKFEVNQL	0.000105239	73.781	_VTK(ac)FEVNQLK_	VTK(1)FEVNQLK	2	624.353	-0.6695		0.77428
1071	341	341	YML126C	YML126C	>YML126C ERG13 SGDID:S000004595, Chr XIII from 20536-19061, reverse complement, Verified ORF, 3-hydroxy-3-methylglutaryl-CoA (HMG-CoA) synthase, catalyzes the formation of HMG-CoA from acetyl-CoA and acetoacetyl-CoA; involved in the second step in mevalon	1	DESLTDKNIEKTF	4.00714e-59	194.06	_DYDESLTDK(ac)NIEK_	DYDESLTDK(1)NIEK	3	537.918	0.039111	1.1456	1.0679
1072	345	345	YML126C	YML126C	>YML126C ERG13 SGDID:S000004595, Chr XIII from 20536-19061, reverse complement, Verified ORF, 3-hydroxy-3-methylglutaryl-CoA (HMG-CoA) synthase, catalyzes the formation of HMG-CoA from acetyl-CoA and acetoacetyl-CoA; involved in the second step in mevalon	1	TDKNIEKTFVNVA	1.77241e-05	77.062	_NIEK(ac)TFVNVAK_	NIEK(1)TFVNVAK	2	652.864	0.36906	1.0616	1.0867
1074	110	110	YML126C	YML126C	>YML126C ERG13 SGDID:S000004595, Chr XIII from 20536-19061, reverse complement, Verified ORF, 3-hydroxy-3-methylglutaryl-CoA (HMG-CoA) synthase, catalyzes the formation of HMG-CoA from acetyl-CoA and acetoacetyl-CoA; involved in the second step in mevalon	1	VLSKLIKSYNIDT	0.000263828	61.435	_LIK(ac)SYNIDTNK_	LIK(1)SYNIDTNK	2	675.867	0.054331	1.5064	1.1967
1075	482	482	YML126C	YML126C	>YML126C ERG13 SGDID:S000004595, Chr XIII from 20536-19061, reverse complement, Verified ORF, 3-hydroxy-3-methylglutaryl-CoA (HMG-CoA) synthase, catalyzes the formation of HMG-CoA from acetyl-CoA and acetoacetyl-CoA; involved in the second step in mevalon	0.999999	LTNIDDKFRRSYD	2.01519e-05	62.677	_NFKPQGSIEHLQSGVYYLTNIDDK(ac)FR_	NFKPQGSIEHLQSGVYYLTNIDDK(1)FR	4	778.644	-0.048611		1.083
1076	352	352	YML126C	YML126C	>YML126C ERG13 SGDID:S000004595, Chr XIII from 20536-19061, reverse complement, Verified ORF, 3-hydroxy-3-methylglutaryl-CoA (HMG-CoA) synthase, catalyzes the formation of HMG-CoA from acetyl-CoA and acetoacetyl-CoA; involved in the second step in mevalon	1	TFVNVAKPFHKER	9.22147e-05	70.977	_TFVNVAK(ac)PFHK_	TFVNVAK(1)PFHK	2	665.369	-0.006779		1.0637
1077	356	356	YML126C	YML126C	>YML126C ERG13 SGDID:S000004595, Chr XIII from 20536-19061, reverse complement, Verified ORF, 3-hydroxy-3-methylglutaryl-CoA (HMG-CoA) synthase, catalyzes the formation of HMG-CoA from acetyl-CoA and acetoacetyl-CoA; involved in the second step in mevalon	0.999638	VAKPFHKERVAQS	0.000267236	61.375	_TFVNVAKPFHK(ac)ER_	TFVNVAKPFHK(1)ER	4	404.474	0.39826		0.77132
1078	301	301	YML126C	YML126C	>YML126C ERG13 SGDID:S000004595, Chr XIII from 20536-19061, reverse complement, Verified ORF, 3-hydroxy-3-methylglutaryl-CoA (HMG-CoA) synthase, catalyzes the formation of HMG-CoA from acetyl-CoA and acetoacetyl-CoA; involved in the second step in mevalon	1	FHVPTCKLVTKSY	3.74155e-07	62.203	_YFDYNVFHVPTCK(ac)LVTK_	YFDYNVFHVPTCK(1)LVTK	3	725.031	-0.40277	1.7432	1.5623
1079	77	77	YMR005W	YMR005W	>YMR005W TAF4 SGDID:S000004607, Chr XIII from 276045-277211, Verified ORF, TFIID subunit (48 kDa), involved in RNA polymerase II transcription initiation; potential Cdc28p substrate	1	DDSVLPKNVSPTT	3.98289e-31	136.63	_STAHVSSTHNDAAGNTDDSVLPK(ac)NVSPTTNLR_	STAHVSSTHNDAAGNTDDSVLPK(1)NVSPTTNLR	4	837.907	0.38032	0.993	0.87735
1083	733	733	YMR016C	YMR016C	>YMR016C SOK2 SGDID:S000004618, Chr XIII from 305592-303235, reverse complement, Verified ORF, Nuclear protein that plays a regulatory role in the cyclic AMP (cAMP)-dependent protein kinase (PKA) signal transduction pathway; negatively regulates pseudohyp	1	TSTDTDKIKTSTS	1.30123e-27	126	_SSQLPISALTSTDTDK(ac)IK_	SSQLPISALTSTDTDK(1)IK	2	974.018	0.23119	0.88579	0.89497
1085	386	386	YMR033W	YMR033W	>YMR033W ARP9 SGDID:S000004636, Chr XIII from 337787-337816,337903-339276, Verified ORF, Component of both the SWI/SNF and RSC chromatin remodeling complexes; actin-related protein involved in transcriptional regulation	1	ATKKKSKFMTNST	3.22948e-05	64.68	_SK(ac)FM(ox)TNSTAFVPTIEYVQCPTVIK_	SK(1)FMTNSTAFVPTIEYVQCPTVIK	3	940.471	-1.0414		1.2336
1086	100	100	YMR044W	YMR044W	>YMR044W IOC4 SGDID:S000004647, Chr XIII from 355383-356810, Verified ORF, Member of a complex (Isw1b) with Isw1p and Ioc2p that exhibits nucleosome-stimulated ATPase activity and acts within coding regions to coordinate transcription elongation with term	1	IYTPVLKFRKNDT	0.00181587	48.004	_FIIYTPVLK(ac)FR_	FIIYTPVLK(1)FR	2	719.926	-0.16334	1.1161	0.96889
1087	370	370	YMR049C	YMR049C	>YMR049C ERB1 SGDID:S000004652, Chr XIII from 370516-368093, reverse complement, Verified ORF, Constituent of 66S pre-ribosomal particles, forms a complex with Nop7p and Ytm1p that is required for maturation of the large ribosomal subunit; required for ma	1	RNFIPQKYSALRK	0.00029738	59.57	_NFIPQK(ac)YSALR_	NFIPQK(1)YSALR	2	689.878	-0.19237		0.87976
1088	169	169	YMR056C	YMR056C	>YMR056C AAC1 SGDID:S000004660, Chr XIII from 388243-387314, reverse complement, Verified ORF, Mitochondrial inner membrane ADP/ATP translocator, exchanges cytosolic ADP for mitochondrially synthesized ATP; phosphorylated; Aac1p is a minor isoform while P	1	GLLDVYKKTLKTD	0.00272595	75.695	_QFNGLLDVYK(ac)K_	QFNGLLDVYK(1)K	2	683.872	-0.085548	1.0868
1089	276	276	YMR062C	YMR062C	>YMR062C ARG7 SGDID:S000004666, Chr XIII from 396378-395053, reverse complement, Verified ORF, Mitochondrial ornithine acetyltransferase, catalyzes the fifth step in arginine biosynthesis; also possesses acetylglutamate synthase activity, regenerates acet	1	EINEDSKDFEQVK	0.00737576	37.248	_EINEDSK(ac)DFEQVK_	EINEDSK(1)DFEQVK	2	811.881	-0.54317	1.1259
1090	153	153	YMR072W	YMR072W	>YMR072W ABF2 SGDID:S000004676, Chr XIII from 411568-412119, Verified ORF, Mitochondrial DNA-binding protein involved in mitochondrial DNA replication and recombination, member of HMG1 DNA-binding protein family; activity may be regulated by protein kinas	1	MKIIGDKWQSLDQ	6.99937e-28	141.34	_IIGDK(ac)WQSLDQSIK_	IIGDK(1)WQSLDQSIK	2	836.949	-0.092343	1.0094	0.11355
1091	141	141	YMR072W	YMR072W	>YMR072W ABF2 SGDID:S000004676, Chr XIII from 411568-412119, Verified ORF, Mitochondrial DNA-binding protein involved in mitochondrial DNA replication and recombination, member of HMG1 DNA-binding protein family; activity may be regulated by protein kinas	1	FAQHPDKSQLDLM	6.7166e-06	57.499	_SQVFAQHPDK(ac)SQLDLM(ox)K_	SQVFAQHPDK(1)SQLDLMK	3	677.339	-0.69883	1.2677	0.10088
1092	378	378	YMR075W	YMR075W	>YMR075W RCO1 SGDID:S000004680, Chr XIII from 413981-416035, Verified ORF, Essential subunit of the histone deacetylase Rpd3S complex; interacts with Eaf3p	1	YSDENDKIPLTDR	2.1432e-07	74.786	_GQYSDENDK(ac)IPLTDR_	GQYSDENDK(1)IPLTDR	3	598.283	1.1937	1.0609	0.78458
1093	511	511	YMR075W	YMR075W	>YMR075W RCO1 SGDID:S000004680, Chr XIII from 413981-416035, Verified ORF, Essential subunit of the histone deacetylase Rpd3S complex; interacts with Eaf3p	0.971114	YYEPLQKIGYQNN	0.00340013	34.512	_KNQLYYEPLQK(ac)IGYQNNGNIQIIPTTSHTDYDFNQDFK_	K(0.029)NQLYYEPLQK(0.971)IGYQNNGNIQIIPTTSHTDYDFNQDFK	4	1148.31	0.81408	0.73757
1094	397	397	YMR075W	YMR075W	>YMR075W RCO1 SGDID:S000004680, Chr XIII from 413981-416035, Verified ORF, Essential subunit of the histone deacetylase Rpd3S complex; interacts with Eaf3p	1	YGQSITKLDSYNP	7.65458e-36	139.73	_QLFNTSYGQSITK(ac)LDSYNPDTHIDSNSGK_	QLFNTSYGQSITK(1)LDSYNPDTHIDSNSGK	3	1091.52	-0.0079876	0.88782	0.7718
1095	157	157	YMR075W	YMR075W	>YMR075W RCO1 SGDID:S000004680, Chr XIII from 413981-416035, Verified ORF, Essential subunit of the histone deacetylase Rpd3S complex; interacts with Eaf3p	1	RFTQVPKNFQDLN	6.66054e-07	78.508	_RFTQVPK(ac)NFQDLNR_	RFTQVPK(1)NFQDLNR	3	602.32	0.49403		0.76313
1096	64	64	YMR075W	YMR075W	>YMR075W RCO1 SGDID:S000004680, Chr XIII from 413981-416035, Verified ORF, Essential subunit of the histone deacetylase Rpd3S complex; interacts with Eaf3p	1	GIERSFKNEHSNL	7.01925e-12	95.591	_SFK(ac)NEHSNLAVEDNIPEEEPK_	SFK(1)NEHSNLAVEDNIPEEEPK	3	823.391	-0.090609	0.86648	0.80737
1097	253	253	YMR079W	YMR079W	>YMR079W SEC14 SGDID:S000004684, Chr XIII from 424988-424996,425153-426058, Verified ORF, Phosphatidylinositol/phosphatidylcholine transfer protein; involved in regulating PtdIns, PtdCho, and ceramide metabolism, products of which regulate intracellular t	1	YQKELLKQIPAEN	9.42497e-05	58.079	_ELLK(ac)QIPAENLPVK_	ELLK(1)QIPAENLPVK	2	817.48	-0.36335	1.4706	0.90608
1099	229	229	YMR079W	YMR079W	>YMR079W SEC14 SGDID:S000004684, Chr XIII from 424988-424996,425153-426058, Verified ORF, Phosphatidylinositol/phosphatidylcholine transfer protein; involved in regulating PtdIns, PtdCho, and ceramide metabolism, products of which regulate intracellular t	1	TAFRLFKPFLDPV	0.000160974	65.092	_LFK(ac)PFLDPVTVSK_	LFK(1)PFLDPVTVSK	2	766.94	0.15722	1.0295	0.81585
1100	355	355	YMR083W	YMR083W	>YMR083W ADH3 SGDID:S000004688, Chr XIII from 434787-435914, Verified ORF, Mitochondrial alcohol dehydrogenase isozyme III; involved in the shuttling of mitochondrial NADH to the cytosol under anaerobic conditions and ethanol production	1	GLSELPKVYDLME	3.34341e-07	68.944	_IVGLSELPK(ac)VYDLM(ox)EK_	IVGLSELPK(1)VYDLMEK	2	946.508	-0.4995	1.4527
1101	346	346	YMR083W	YMR083W	>YMR083W ADH3 SGDID:S000004688, Chr XIII from 434787-435914, Verified ORF, Mitochondrial alcohol dehydrogenase isozyme III; involved in the shuttling of mitochondrial NADH to the cytosol under anaerobic conditions and ethanol production	1	LIKSPIKIVGLSE	2.97786e-15	140.84	_SPIK(ac)IVGLSELPK_	SPIK(1)IVGLSELPK	3	474.957	0.25925	1.481
1102	259	259	YMR091C	YMR091C	>YMR091C NPL6 SGDID:S000004697, Chr XIII from 451364-450057, reverse complement, Verified ORF, Component of the RSC chromatin remodeling complex; interacts with Rsc3p, Rsc30p, Ldb7p, and Htl1p to form a module important for a broad range of RSC functions;	1	GNVIEGKLAGDPI	4.37645e-08	87.148	_GNVIEGK(ac)LAGDPIDK_	GNVIEGK(1)LAGDPIDK	2	784.42	-1.1067	1.0333	0.94856
1103	192	192	YMR099C	YMR099C	>YMR099C YMR099C SGDID:S000004705, Chr XIII from 464826-463933, reverse complement, Verified ORF, Glucose-6-phosphate 1-epimerase (hexose-6-phosphate mutarotase), likely involved in carbohydrate metabolism; GFP-fusion protein localizes to both the nucleus	1	KESYVDKHPVVTF	0.00752623	38.234	_ESYVDK(ac)HPVVTFNQETDVIYQNVSAER_	ESYVDK(1)HPVVTFNQETDVIYQNVSAER	3	1070.52	0.039516		0.84149
1104	557	557	YMR105C	YMR105C	>YMR105C PGM2 SGDID:S000004711, Chr XIII from 477605-475896, reverse complement, Verified ORF, Phosphoglucomutase, catalyzes the conversion from glucose-1-phosphate to glucose-6-phosphate, which is a key step in hexose metabolism; functions as the accepto	1	IKFLNFKQVLGTE	0.000256983	42.947	_FLNFK(ac)QVLGTEEPTVR_	FLNFK(1)QVLGTEEPTVR	3	640.679	0.46478		0.69767
1105	40	40	YMR116C	YMR116C	>YMR116C ASC1 SGDID:S000004722, Chr XIII from 500687-500151,499877-499455, reverse complement, Verified ORF, G-protein beta subunit and guanine nucleotide dissociation inhibitor for Gpa2p; ortholog of RACK1 that inhibits translation; core component of the	1	LSASRDKTLISWK	0.00754704	62.823	_DK(ac)TLISWK_	DK(1)TLISWK	2	516.79	-0.097354		0.84006
1106	46	46	YMR116C	YMR116C	>YMR116C ASC1 SGDID:S000004722, Chr XIII from 500687-500151,499877-499455, reverse complement, Verified ORF, G-protein beta subunit and guanine nucleotide dissociation inhibitor for Gpa2p; ortholog of RACK1 that inhibits translation; core component of the	1	KTLISWKLTGDDQ	1.09722e-09	97.716	_TLISWK(ac)LTGDDQK_	TLISWK(1)LTGDDQK	3	516.275	-0.067714		0.75281
1107	107	107	YMR116C	YMR116C	>YMR116C ASC1 SGDID:S000004722, Chr XIII from 500687-500151,499877-499455, reverse complement, Verified ORF, G-protein beta subunit and guanine nucleotide dissociation inhibitor for Gpa2p; ortholog of RACK1 that inhibits translation; core component of the	0.999554	QRFVGHKSDVMSV	0.00394754	35.329	_FVGHK(ac)SDVM(ox)SVDIDKK_	FVGHK(1)SDVMSVDIDKK	4	466.488	-0.22609	0.87502	0.81194
1108	53	53	YMR116C	YMR116C	>YMR116C ASC1 SGDID:S000004722, Chr XIII from 500687-500151,499877-499455, reverse complement, Verified ORF, G-protein beta subunit and guanine nucleotide dissociation inhibitor for Gpa2p; ortholog of RACK1 that inhibits translation; core component of the	1	LTGDDQKFGVPVR	3.178e-06	76.357	_LTGDDQK(ac)FGVPVR_	LTGDDQK(1)FGVPVR	2	737.388	-0.56481	0.77337	0.66254
1109	132	132	YMR116C	YMR116C	>YMR116C ASC1 SGDID:S000004722, Chr XIII from 500687-500151,499877-499455, reverse complement, Verified ORF, G-protein beta subunit and guanine nucleotide dissociation inhibitor for Gpa2p; ortholog of RACK1 that inhibits translation; core component of the	1	SRDKTIKVWTIKG	3.06281e-13	130.66	_TIK(ac)VWTIK_	TIK(1)VWTIK	2	515.818	-0.87806	1.1074	0.9197
1110	161	161	YMR116C	YMR116C	>YMR116C ASC1 SGDID:S000004722, Chr XIII from 500687-500151,499877-499455, reverse complement, Verified ORF, G-protein beta subunit and guanine nucleotide dissociation inhibitor for Gpa2p; ortholog of RACK1 that inhibits translation; core component of the	1	RVVPNEKADDDSV	0.000885758	42.908	_VVPNEK(ac)ADDDSVTIISAGNDK_	VVPNEK(1)ADDDSVTIISAGNDK	3	743.701	-0.11769		0.85652
1111	15	15	YMR120C	YMR120C	>YMR120C ADE17 SGDID:S000004727, Chr XIII from 509279-507501, reverse complement, Verified ORF, Enzyme of 'de novo' purine biosynthesis containing both 5-aminoimidazole-4-carboxamide ribonucleotide transformylase and inosine monophosphate cyclohydrolase a	1	ILSVYDKTGLLDL	2.04353e-13	100.77	_TAILSVYDK(ac)TGLLDLAR_	TAILSVYDK(1)TGLLDLAR	2	946.03	0.86278	1.6219	1.8501
1112	35	35	YMR127C	YMR127C	>YMR127C SAS2 SGDID:S000004734, Chr XIII from 523344-522328, reverse complement, Verified ORF, Histone acetyltransferase (HAT) catalytic subunit of the SAS complex (Sas2p-Sas4p-Sas5p), which acetylates free histones and nucleosomes and regulates transcrip	0.577148	PSAKIKKTQKEML	1.02193e-05	72.175	_K(ac)TQKEM(ox)LYGILNER_	K(0.577)TQK(0.423)EMLYGILNER	3	594.314	0.61896	1.1726	1.1468
1113	38	38	YMR127C	YMR127C	>YMR127C SAS2 SGDID:S000004734, Chr XIII from 523344-522328, reverse complement, Verified ORF, Histone acetyltransferase (HAT) catalytic subunit of the SAS complex (Sas2p-Sas4p-Sas5p), which acetylates free histones and nucleosomes and regulates transcrip	1	KIKKTQKEMLYGI	6.39202e-36	159.52	_TQK(ac)EMLYGILNER_	TQK(1)EMLYGILNER	3	546.284	-2.6939	1.2213	1.1762
1114	168	168	YMR127C	YMR127C	>YMR127C SAS2 SGDID:S000004734, Chr XIII from 523344-522328, reverse complement, Verified ORF, Histone acetyltransferase (HAT) catalytic subunit of the SAS complex (Sas2p-Sas4p-Sas5p), which acetylates free histones and nucleosomes and regulates transcrip	1	KLYLDNKSMYFKV	3.33681e-12	117.94	_LYLDNK(ac)SMYFK_	LYLDNK(1)SMYFK	2	732.366	-1.7073	1.8635	1.6832
1115	15	15	YMR127C	YMR127C	>YMR127C SAS2 SGDID:S000004734, Chr XIII from 523344-522328, reverse complement, Verified ORF, Histone acetyltransferase (HAT) catalytic subunit of the SAS complex (Sas2p-Sas4p-Sas5p), which acetylates free histones and nucleosomes and regulates transcrip	1	LTATTQKLKGKKN	9.51962e-61	198.33	_SLSQSLTATTQK(ac)LK_	SLSQSLTATTQK(1)LK	2	774.436	-0.22393	0.8412	0.78094
1116	219	219	YMR128W	YMR128W	>YMR128W ECM16 SGDID:S000004735, Chr XIII from 523695-527498, Verified ORF, Essential DEAH-box ATP-dependent RNA helicase specific to the U3 snoRNP, predominantly nucleolar in distribution, required for 18S rRNA synthesis	1	IDHRPAKFGGSGL	3.5121e-05	62.1	_SSGFIDHRPAK(ac)FGGSGLSFGFSNIK_	SSGFIDHRPAK(1)FGGSGLSFGFSNIK	3	885.782	-0.37507		0.76967
1117	116	116	YMR128W	YMR128W	>YMR128W ECM16 SGDID:S000004735, Chr XIII from 523695-527498, Verified ORF, Essential DEAH-box ATP-dependent RNA helicase specific to the U3 snoRNP, predominantly nucleolar in distribution, required for 18S rRNA synthesis	1	RKTIIGKLQDYKI	0.000105239	73.781	_TIIGK(ac)LQDYK_	TIIGK(1)LQDYK	2	610.848	-0.82821	0.79744	0.66277
1118	263	263	YMR130W	YMR130W	>YMR130W YMR130W SGDID:S000004737, Chr XIII from 532118-533026, Uncharacterized ORF, Putative protein of unknown function; YMR130W is not an essential gene	1	YKLSIDKIDNNSI	5.26938e-37	149.34	_LSIDK(ac)IDNNSINTWEANTK_	LSIDK(1)IDNNSINTWEANTK	2	1109.55	-0.52854	0.92315	0.72105
1119	148	148	YMR156C	YMR156C	>YMR156C TPP1 SGDID:S000004765, Chr XIII from 571015-570299, reverse complement, Verified ORF, DNA 3'-phosphatase that functions in repair of endogenous damage of double-stranded DNA, activity is specific for removal of 3' phosphates at strand breaks; has	1	FAANHSKITFASL	2.17859e-07	74.274	_TFAANHSK(ac)ITFASLGESYNNDPNIFEK_	TFAANHSK(1)ITFASLGESYNNDPNIFEK	3	1019.82	-0.1729		0.64706
1120	446	446	YMR167W	YMR167W	>YMR167W MLH1 SGDID:S000004777, Chr XIII from 594885-597194, Verified ORF, Protein required for mismatch repair in mitosis and meiosis as well as crossing over during meiosis; forms a complex with Pms1p and Msh2p-Msh3p during mismatch repair; human homolo	1	HSQEAEKLTLNES	0.000419605	54.672	_VTNVSHSQEAEK(ac)LTLNESEQPR_	VTNVSHSQEAEK(1)LTLNESEQPR	3	846.753	-0.70109		0.90772
1121	321;325	321	YMR186W;YPL240C	YMR186W	>YMR186W HSC82 SGDID:S000004798, Chr XIII from 632354-634471, Verified ORF, Cytoplasmic chaperone of the Hsp90 family, redundant in function and nearly identical with Hsp82p, and together they are essential; expressed constitutively at 10-fold higher basa	1	AILFIPKRAPFDL	5.61371e-06	100.45	_AILFIPK(ac)R_	AILFIPK(1)R	2	500.321	-0.4607	1.099	0.85769
1122	551	551	YMR186W	YMR186W	>YMR186W HSC82 SGDID:S000004798, Chr XIII from 632354-634471, Verified ORF, Cytoplasmic chaperone of the Hsp90 family, redundant in function and nearly identical with Hsp82p, and together they are essential; expressed constitutively at 10-fold higher basa	1	PLTKALKDILGDQ	0.000251752	62.042	_ALK(ac)DILGDQVEK_	ALK(1)DILGDQVEK	2	685.88	0.90296	0.95881
1123	480;484	480	YMR186W;YPL240C	YMR186W	>YMR186W HSC82 SGDID:S000004798, Chr XIII from 632354-634471, Verified ORF, Cytoplasmic chaperone of the Hsp90 family, redundant in function and nearly identical with Hsp82p, and together they are essential; expressed constitutively at 10-fold higher basa	1	SLKAVEKSPFLDA	6.74454e-05	71.548	_AVEK(ac)SPFLDALK_	AVEK(1)SPFLDALK	2	680.38	-1.1653	0.9476	0.77622
1124	188;188	188	YMR186W;YPL240C	YMR186W	>YMR186W HSC82 SGDID:S000004798, Chr XIII from 632354-634471, Verified ORF, Cytoplasmic chaperone of the Hsp90 family, redundant in function and nearly identical with Hsp82p, and together they are essential; expressed constitutively at 10-fold higher basa	1	LEYLEEKRIKEVI	1.11499e-16	120.66	_LFLKDDQLEYLEEK(ac)R_	LFLKDDQLEYLEEK(1)R	3	661.014	1.8414	58.938	64.062
1125	541;545	541	YMR186W;YPL240C	YMR186W	>YMR186W HSC82 SGDID:S000004798, Chr XIII from 632354-634471, Verified ORF, Cytoplasmic chaperone of the Hsp90 family, redundant in function and nearly identical with Hsp82p, and together they are essential; expressed constitutively at 10-fold higher basa	1	EREKEIKEYEPLT	0.00948837	39.266	_EIK(ac)EYEPLTK_	EIK(1)EYEPLTK	2	646.343	1.3644	1.3121	1.0033
1127	419	419	YMR186W	YMR186W	>YMR186W HSC82 SGDID:S000004798, Chr XIII from 632354-634471, Verified ORF, Cytoplasmic chaperone of the Hsp90 family, redundant in function and nearly identical with Hsp82p, and together they are essential; expressed constitutively at 10-fold higher basa	1	FYSAFAKNIKLGV	9.54951e-05	74.162	_FYSAFAK(ac)NIK_	FYSAFAK(1)NIK	2	615.83	-0.12232		0.76559
1128	73	73	YMR186W	YMR186W	>YMR186W HSC82 SGDID:S000004798, Chr XIII from 632354-634471, Verified ORF, Cytoplasmic chaperone of the Hsp90 family, redundant in function and nearly identical with Hsp82p, and together they are essential; expressed constitutively at 10-fold higher basa	0.999965	TPKPEEKVLEIRD	1.57498e-06	84.566	_ITPKPEEK(ac)VLEIR_	ITPKPEEK(1)VLEIR	3	531.979	0.29836	1.1216	0.82742
1129	395	395	YMR186W	YMR186W	>YMR186W HSC82 SGDID:S000004798, Chr XIII from 632354-634471, Verified ORF, Cytoplasmic chaperone of the Hsp90 family, redundant in function and nearly identical with Hsp82p, and together they are essential; expressed constitutively at 10-fold higher basa	1	RKNIVKKLIEAFN	3.09031e-36	141.86	_K(ac)LIEAFNEIAEDSEQFDK_	K(1)LIEAFNEIAEDSEQFDK	2	1084.52	-0.54674	1.1521	0.9054
1130	178;178	178	YMR186W;YPL240C	YMR186W	>YMR186W HSC82 SGDID:S000004798, Chr XIII from 632354-634471, Verified ORF, Cytoplasmic chaperone of the Hsp90 family, redundant in function and nearly identical with Hsp82p, and together they are essential; expressed constitutively at 10-fold higher basa	1	ILRLFLKDDQLEY;VLRLFLKDDQLEY	6.48584e-06	73.156	_LFLK(ac)DDQLEYLEEK_	LFLK(1)DDQLEYLEEK	2	912.967	-1.7125		0.68863
1132	614;618	614	YMR186W;YPL240C	YMR186W	>YMR186W HSC82 SGDID:S000004798, Chr XIII from 632354-634471, Verified ORF, Cytoplasmic chaperone of the Hsp90 family, redundant in function and nearly identical with Hsp82p, and together they are essential; expressed constitutively at 10-fold higher basa	1	TFEISPKSPIIKE	1.74644e-07	70.412	_TFEISPK(ac)SPIIK_	TFEISPK(1)SPIIK	2	701.403	-1.0892		0.68992
1133	445;449	445	YMR186W;YPL240C	YMR186W	>YMR186W HSC82 SGDID:S000004798, Chr XIII from 632354-634471, Verified ORF, Cytoplasmic chaperone of the Hsp90 family, redundant in function and nearly identical with Hsp82p, and together they are essential; expressed constitutively at 10-fold higher basa	1	LRYNSTKSVDELT	3.6448e-09	85.231	_YNSTK(ac)SVDELTSLTDYVTR_	YNSTK(1)SVDELTSLTDYVTR	2	1117.54	-1.3963	1.0984	0.95871
1134	54	54	YMR186W	YMR186W	>YMR186W HSC82 SGDID:S000004798, Chr XIII from 632354-634471, Verified ORF, Cytoplasmic chaperone of the Hsp90 family, redundant in function and nearly identical with Hsp82p, and together they are essential; expressed constitutively at 10-fold higher basa	1	QALSDPKQLETEP	1.92159e-19	108.71	_YQALSDPK(ac)QLETEPDLFIR_	YQALSDPK(1)QLETEPDLFIR	2	1153.09	-0.95371	0.98985	0.75129
1135	58	58	YMR189W	YMR189W	>YMR189W GCV2 SGDID:S000004801, Chr XIII from 637499-640603, Verified ORF, P subunit of the mitochondrial glycine decarboxylase complex, required for the catabolism of glycine to 5,10-methylene-THF; expression is regulated by levels of 5,10-methylene-THF	1	IFNPDLKNIDRPL	1.8957e-06	79.97	_IFNPDLK(ac)NIDRPLDTFAR_	IFNPDLK(1)NIDRPLDTFAR	3	729.723	-1.0021	1.2447
1136	141	141	YMR217W	YMR217W	>YMR217W GUA1 SGDID:S000004830, Chr XIII from 701789-703366, Verified ORF, GMP synthase, an enzyme that catalyzes the second step in the biosynthesis of GMP from inosine 5'-phosphate (IMP); transcription is not subject to regulation by guanine but is nega	1	WMSHGDKLHGLPT	0.000370324	50.827	_GM(ox)NDSTVWM(ox)SHGDK(ac)LHGLPTGYK_	GMNDSTVWMSHGDK(1)LHGLPTGYK	4	652.051	-2.6633	1.0136	0.87446
1137	436	436	YMR217W	YMR217W	>YMR217W GUA1 SGDID:S000004830, Chr XIII from 701789-703366, Verified ORF, GMP synthase, an enzyme that catalyzes the second step in the biosynthesis of GMP from inosine 5'-phosphate (IMP); transcription is not subject to regulation by guanine but is nega	0.999996	IYIEEIKKAGLYN	0.000815679	56.122	_KADNIYIEEIK(ac)K_	KADNIYIEEIK(1)K	3	502.612	0.63916	0.95175	1.0891
1138	381	381	YMR217W	YMR217W	>YMR217W GUA1 SGDID:S000004830, Chr XIII from 701789-703366, Verified ORF, GMP synthase, an enzyme that catalyzes the second step in the biosynthesis of GMP from inosine 5'-phosphate (IMP); transcription is not subject to regulation by guanine but is nega	1	PLRELFKDEVRHL	3.17073e-05	68.034	_LIEPLRELFK(ac)DEVR_	LIEPLRELFK(1)DEVR	3	600.34	0.14465	0.98696	0.8229
1139	418	418	YMR217W	YMR217W	>YMR217W GUA1 SGDID:S000004830, Chr XIII from 701789-703366, Verified ORF, GMP synthase, an enzyme that catalyzes the second step in the biosynthesis of GMP from inosine 5'-phosphate (IMP); transcription is not subject to regulation by guanine but is nega	1	VLGEVTKEQVEIA	2.40739e-09	49.216	_VLGEVTK(ac)EQVEIAR_	VLGEVTK(1)EQVEIAR	2	806.949	-0.16882		0.82546
1141	322	322	YMR229C	YMR229C	>YMR229C RRP5 SGDID:S000004842, Chr XIII from 731122-725933, reverse complement, Verified ORF, RNA binding protein with preference for single stranded tracts of U's involved in synthesis of both 18S and 5.8S rRNAs; component of both the ribosomal small su	1	NTDFSDKKNKITQ	0.000209861	45.28	_SIVVNTDFSDK(ac)K_	SIVVNTDFSDK(1)K	2	697.862	-3.0595	0.95297	1.0365
1142	38	38	YMR230W;YOR293W	YMR230W	>YMR230W RPS10B SGDID:S000004843, Chr XIII from 732413-732464,732875-733140, Verified ORF, Protein component of the small (40S) ribosomal subunit; nearly identical to Rps10Ap and has similarity to rat ribosomal protein S10;>YOR293W RPS10A SGDID:S00000581	1	HEEIDTKNLYVIK	1.62115e-09	93.766	_HEEIDTK(ac)NLYVIK_	HEEIDTK(1)NLYVIK	3	548.626	-0.076381	1.0484	0.82106
1143	6	6	YMR236W	YMR236W	>YMR236W TAF9 SGDID:S000004849, Chr XIII from 742970-743443, Verified ORF, Subunit (17 kDa) of TFIID and SAGA complexes, involved in RNA polymerase II transcription initiation and in chromatin modification, similar to histone H3	1	_MNGGGKNVLNKN	6.81038e-05	69.979	_(ac)MNGGGK(ac)NVLNK_	MNGGGK(1)NVLNK	2	608.311	-0.28802		0.8597
1144	173	173	YMR241W	YMR241W	>YMR241W YHM2 SGDID:S000004854, Chr XIII from 751960-752904, Verified ORF, Mitochondrial DNA-binding protein, component of the mitochondrial nucleoid structure, involved in mtDNA replication and segregation of mitochondrial genomes; member of the mitochon	1	GIRGINKGVNAVA	4.30397e-06	103.34	_GINK(ac)GVNAVAIR_	GINK(1)GVNAVAIR	2	627.37	-0.66914
1145	149	149	YMR242C;YOR312C	YMR242C	>YMR242C RPL20A SGDID:S000004855, Chr XIII from 754219-754219,753741-753224, reverse complement, Verified ORF, Protein component of the large (60S) ribosomal subunit, nearly identical to Rpl20Bp and has similarity to rat L18a ribosomal protein;>YOR312C R	1	FLTKDLKFPLPHR	0.00260932	73.985	_DLK(ac)FPLPHR_	DLK(1)FPLPHR	3	388.889	-0.29666
1146	146	146	YMR242C;YOR312C	YMR242C	>YMR242C RPL20A SGDID:S000004855, Chr XIII from 754219-754219,753741-753224, reverse complement, Verified ORF, Protein component of the large (60S) ribosomal subunit, nearly identical to Rpl20Bp and has similarity to rat L18a ribosomal protein;>YOR312C R	1	VKQFLTKDLKFPL	0.00197868	55.567	_QFLTK(ac)DLK_	QFLTK(1)DLK	2	517.798	0.51118	1.0151	1.0194
1147	23	23	YMR242C;YOR312C	YMR242C	>YMR242C RPL20A SGDID:S000004855, Chr XIII from 754219-754219,753741-753224, reverse complement, Verified ORF, Protein component of the large (60S) ribosomal subunit, nearly identical to Rpl20Bp and has similarity to rat L18a ribosomal protein;>YOR312C R	1	ESVPEPKLFRMRI	2.73282e-05	68.972	_RLPTESVPEPK(ac)LFR_	RLPTESVPEPK(1)LFR	3	570.989	-0.21256	1.2782	0.9886
1148	161	161	YMR242C;YOR312C	YMR242C	>YMR242C RPL20A SGDID:S000004855, Chr XIII from 754219-754219,753741-753224, reverse complement, Verified ORF, Protein component of the large (60S) ribosomal subunit, nearly identical to Rpl20Bp and has similarity to rat L18a ribosomal protein;>YOR312C R	1	RVQKSTKTFSYKR	0.000227366	77.732	_STK(ac)TFSYK_	STK(1)TFSYK	2	502.258	0.16368	0.88306	1.009
1149	166	166	YMR242C;YOR312C	YMR242C	>YMR242C RPL20A SGDID:S000004855, Chr XIII from 754219-754219,753741-753224, reverse complement, Verified ORF, Protein component of the large (60S) ribosomal subunit, nearly identical to Rpl20Bp and has similarity to rat L18a ribosomal protein;>YOR312C R	1	TKTFSYKRPSTFY	2.87097e-67	206.36	_TFSYK(ac)RPSTFY_	TFSYK(1)RPSTFY	3	480.238	-0.44305	0.93278	1.0405
1150	196	196	YMR263W	YMR263W	>YMR263W SAP30 SGDID:S000004876, Chr XIII from 794918-795523, Verified ORF, Subunit of a histone deacetylase complex, along with Rpd3p and Sin3p, that is involved in silencing at telomeres, rDNA, and silent mating-type loci; involved in telomere maintenan	1	NQKKKFKMEFRG_	0.00807608	44.447	_FK(ac)M(ox)EFRG_	FK(1)MEFRG	2	486.734	0.56046		0.77108
1151	81	81	YMR263W	YMR263W	>YMR263W SAP30 SGDID:S000004876, Chr XIII from 794918-795523, Verified ORF, Subunit of a histone deacetylase complex, along with Rpd3p and Sin3p, that is involved in silencing at telomeres, rDNA, and silent mating-type loci; involved in telomere maintenan	1	AQQQYIKNLIETH	0.000227619	42.708	_LTAAQQQYIK(ac)NLIETHITDNHPDLRPK_	LTAAQQQYIK(1)NLIETHITDNHPDLRPK	5	640.743	1.0303		0.69508
1152	129	129	YMR302C	YMR302C	>YMR302C YME2 SGDID:S000004917, Chr XIII from 872624-870072, reverse complement, Verified ORF, Integral inner mitochondrial membrane protein with a role in maintaining mitochondrial nucleoid structure and number; mutants exhibit an increased rate of mitoc	0.990942	IYGLELKSTIPVK	0.000393619	54.223	_NLASPPNNPIYGLELK(ac)STIPVKR_	NLASPPNNPIYGLELK(0.991)STIPVK(0.009)R	3	855.146	1.2257	1.1644
1153	84;84	84	YMR303C;YOL086C	YOL086C	>YMR303C ADH2 SGDID:S000004918, Chr XIII from 874336-873290, reverse complement, Verified ORF, Glucose-repressible alcohol dehydrogenase II, catalyzes the conversion of ethanol to acetaldehyde; involved in the production of certain carboxylate esters; reg	1	ENVKGWKIGDYAG	2.13543e-05	77.64	_GWK(ac)IGDYAGIK_	GWK(1)IGDYAGIK	2	625.332	-3.3276	0.86801
1155	661	661	YMR309C	YMR309C	>YMR309C NIP1 SGDID:S000004926, Chr XIII from 895425-892987, reverse complement, Verified ORF, eIF3c subunit of the eukaryotic translation initiation factor 3 (eIF3), involved in the assembly of preinitiation complex and start codon selection	1	SLEHYDKLSFQGP	4.68141e-14	99.044	_SLEHYDK(ac)LSFQGPPETLR_	SLEHYDK(1)LSFQGPPETLR	3	720.364	-0.12011	1.1712	1.0083
1156	187	187	YMR309C	YMR309C	>YMR309C NIP1 SGDID:S000004926, Chr XIII from 895425-892987, reverse complement, Verified ORF, eIF3c subunit of the eukaryotic translation initiation factor 3 (eIF3), involved in the assembly of preinitiation complex and start codon selection	1	TQQADLKNKAVAR	0.000176152	50.938	_VVAQVEDAVNNTQQADLK(ac)NK_	VVAQVEDAVNNTQQADLK(1)NK	3	742.717	-0.067781		0.95783
[truncated: 238 more rows]
