# Supplementary material for: Acetylation dynamics and stoichiometry in Saccharomyces cerevisiae
Source: Mol Syst Biol. 2014 Jan 31;10(1):716. doi: 10.1002/msb.134766 (PMC4023402; doi:10.1002/msb.134766)
Supplement: Supplementary file 16 — Supplementary Table 7 [file MSB-10-1-716-s028.xlsx]

## Sheet: Table S7
TABLE S7 Acetylation changes in growth-arrested cit1 and pda1 yeast (SILAC H = cit1 or pda1 growth-arrested, SILAC M = wild-type growth-arrested, SILAC L = wild-type exponential phase)
id	Unique identifier for this table
Positions	The positions of the modifications in all possible protein amino acid sequences.
Position	The position of the modifications in the protein amino acid sequence.
Proteins	Identifiers of all possible proteins this site is associated with.
Protein	Identifier of the protein this peptide is associated with.
Fasta headers	Descriptions of proteins this peptide is associated with.
Localization prob	Probability that the site is correctly localized at the position in the peptide.
Sequence window	13 amino acid window (+/- 6 amino acids) surrounding the acetylation site.
PEP	Posterior Error Probability of the identification. This value essentially operates as a p-value, where smaller is more significant.
Score	The Andromeda score of the identification (higher is better).
Modified sequence	Sequence representation of the peptide including location(s) of modified amino acids.
Acetyl (K) Probabilities	Sequence representation of the peptide including the probability of acetylation occuring at each lysine residue.
Charge	Charge state of the precursor ion.
m/z	Recalibrated m/z of the precursor ion.
Mass error [ppm]	Mass error of the recalibrated mass-over-charge value of the precursor ion in comparison to the predicted monoisotopic mass of the identified peptide sequence.
Acetyl Ratio M/L or H/L	SILAC ratio for acetylation sites, EP =exponential phase, GA = growth-arrest
id	Positions	Position	Proteins	Protein	Fasta headers	Localization prob	Sequence window	PEP	Score	Modified sequence	Acetyl (K) Probabilities	Charge	m/z	Mass error [ppm]	Acetyl Ratio M/L (wt-GA/wt-EP)	Acetyl Ratio H/L (cit1-GA/wt-EP)	Acetyl Ratio H/L (pda1-GA/wt-EP)
2071	7	7	YPR127W	YPR127W	>YPR127W YPR127W SGDID:S000006331, Chr XVI from 790079-791116, Verified ORF, Protein of unknown function, differentially expressed during alcoholic fermentation; expression activated by transcription factor YRM1/YOR172W; green fluorescent protein (GFP)-fu	1	MSVADLKNNIHKL	2.92705e-14	127.42	_(ac)SVADLK(ac)NNIHK_	SVADLK(1)NNIHK	2	661.857	-0.25717	33.46		20.171
654	77	77	YER073W	YER073W	>YER073W ALD5 SGDID:S000000875, Chr V from 304027-305589, Verified ORF, Mitochondrial aldehyde dehydrogenase, involved in regulation or biosynthesis of electron transport chain components and acetate formation; activated by K+; utilizes NADP+ as the prefe	1	KITTVYKAMEDDV	4.12859e-78	194.51	_ITTVYK(ac)AM(ox)EDDVDEAVAAAKK_	ITTVYK(1)AMEDDVDEAVAAAKK	3	776.054	-0.093204	33.043	33.561	0.85119
972	89	89	YHL021C	YHL021C	>YHL021C AIM17 SGDID:S000001013, Chr VIII from 65856-64459, reverse complement, Verified ORF, Putative protein of unknown function; the authentic, non-tagged protein is detected in highly purified mitochondria in high-throughput studies; null mutant displ	1	ELYHNEKLTAPQD	4.90641e-24	128.97	_LVTTGELYHNEK(ac)LTAPQDIQISEDGK_	LVTTGELYHNEK(1)LTAPQDIQISEDGK	3	981.164	0.70995	32.511	81.515
971	77	77	YHL021C	YHL021C	>YHL021C AIM17 SGDID:S000001013, Chr VIII from 65856-64459, reverse complement, Verified ORF, Putative protein of unknown function; the authentic, non-tagged protein is detected in highly purified mitochondria in high-throughput studies; null mutant displ	1	DASHSAKLVTTGE	4.47638e-09	110.74	_DASHSAK(ac)LVTTGELYHNEK_	DASHSAK(1)LVTTGELYHNEK	4	536.267	0.41414	31.891	59.808	2.0276
975	103	103	YHL021C	YHL021C	>YHL021C AIM17 SGDID:S000001013, Chr VIII from 65856-64459, reverse complement, Verified ORF, Putative protein of unknown function; the authentic, non-tagged protein is detected in highly purified mitochondria in high-throughput studies; null mutant displ	1	QISEDGKSLVVKW	4.65723e-64	189.9	_LTAPQDIQISEDGK(ac)SLVVK_	LTAPQDIQISEDGK(1)SLVVK	3	695.048	0.71286	31.413	53.195
1720	178;177	178	YNL104C;YOR108W	YNL104C	>YNL104C LEU4 SGDID:S000005048, Chr XIV from 426756-424897, reverse complement, Verified ORF, Alpha-isopropylmalate synthase (2-isopropylmalate synthase); the main isozyme responsible for the first step in the leucine biosynthesis pathway;>YOR108W LEU9 S	1	REEAISKAVEATK	7.43257e-11	102.87	_EEAISK(ac)AVEATK_	EEAISK(1)AVEATK	2	659.348	0.22128	28.441	65.044
1723	567	567	YNL104C	YNL104C	>YNL104C LEU4 SGDID:S000005048, Chr XIV from 426756-424897, reverse complement, Verified ORF, Alpha-isopropylmalate synthase (2-isopropylmalate synthase); the main isozyme responsible for the first step in the leucine biosynthesis pathway	1	RNADNEKAYKWGV	5.23401e-06	113.1	_NADNEK(ac)AYK_	NADNEK(1)AYK	2	547.759	0.12127	28.13	51.4	1.3607
173	145	145	YBR072W	YBR072W	>YBR072W HSP26 SGDID:S000000276, Chr II from 382027-382671, Verified ORF, Small heat shock protein (sHSP) with chaperone activity; forms hollow, sphere-shaped oligomers that suppress unfolded proteins aggregation; oligomer activation requires a heat-induc	1	TLNEESKDKVKVK	5.14855e-63	184.32	_NQILVSGEIPSTLNEESK(ac)DK_	NQILVSGEIPSTLNEESK(1)DK	3	748.385	-0.67686	26.266	34.479	41.561
1721	464	464	YNL104C	YNL104C	>YNL104C LEU4 SGDID:S000005048, Chr XIV from 426756-424897, reverse complement, Verified ORF, Alpha-isopropylmalate synthase (2-isopropylmalate synthase); the main isozyme responsible for the first step in the leucine biosynthesis pathway	1	KSDEISKLFKEAY	1.1395e-18	142	_SDEISK(ac)LFK_	SDEISK(1)LFK	2	554.798	0.23287	26.212	43.481	1.4443
336	122	122	YCR083W	YCR083W	>YCR083W TRX3 SGDID:S000000679, Chr III from 259575-259958, Verified ORF, Mitochondrial thioredoxin, highly conserved oxidoreductase required to maintain the redox homeostasis of the cell, forms the mitochondrial thioredoxin system with Trr2p, redox state	1	NPTALEKGIKDL_	1.01869e-36	151.99	_IIGANPTALEK(ac)GIK_	IIGANPTALEK(1)GIK	2	733.932	0.05273	23.956	32.808	1.2047
976	153	153	YHL021C	YHL021C	>YHL021C AIM17 SGDID:S000001013, Chr VIII from 65856-64459, reverse complement, Verified ORF, Putative protein of unknown function; the authentic, non-tagged protein is detected in highly purified mitochondria in high-throughput studies; null mutant displ	1	WNKRILKDNVKDL	2.95999e-12	137.05	_RILK(ac)DNVK_	RILK(1)DNVK	2	514.317	-0.23994	23.678		2.1206
407	89	89	YDL198C	YDL198C	>YDL198C GGC1 SGDID:S000002357, Chr IV from 104552-103650, reverse complement, Verified ORF, Mitochondrial GTP/GDP transporter, essential for mitochondrial genome maintenance; has a role in mitochondrial iron transport; member of the mitochondrial carrier	1	VLQRVYKYGGQPF	1.09909e-53	173.03	_VYK(ac)YGGQPFANEFLNK_	VYK(1)YGGQPFANEFLNK	2	958.981	-0.18022	22.79	26.212	0.94149
699	18	18	YFL014W	YFL014W	>YFL014W HSP12 SGDID:S000001880, Chr VI from 107250-107579, Verified ORF, Plasma membrane localized protein that protects membranes from desiccation; induced by heat shock, oxidative stress, osmostress, stationary phase entry, glucose depletion, oleate an	1	KASEALKPDSQKS	3.16967e-53	190.53	_ASEALK(ac)PDSQK_	ASEALK(1)PDSQK	2	608.314	0.044332	22.734	27.178	26.004
1776	61	61	YNR001C	YNR001C	>YNR001C CIT1 SGDID:S000005284, Chr XIV from 631064-629625, reverse complement, Verified ORF, Citrate synthase, catalyzes the condensation of acetyl coenzyme A and oxaloacetate to form citrate; the rate-limiting enzyme of the TCA cycle; nuclear encoded mi	0.999491	AKAEEIKKFKKEH	7.07121e-15	107.61	_FAEIIPAKAEEIK(ac)K_	FAEIIPAK(0.001)AEEIK(0.999)K	3	543.647	0.95921	21.551		1.2459
651	402	402	YER073W	YER073W	>YER073W ALD5 SGDID:S000000875, Chr V from 304027-305589, Verified ORF, Mitochondrial aldehyde dehydrogenase, involved in regulation or biosynthesis of electron transport chain components and acetate formation; activated by K+; utilizes NADP+ as the prefe	1	SKGYFVKPTVFAD	7.78541e-10	92.856	_GYFVK(ac)PTVFADVK_	GYFVK(1)PTVFADVK	3	504.941	0.052377	21.439	38.531	2.0526
701	39	39	YFL014W	YFL014W	>YFL014W HSP12 SGDID:S000001880, Chr VI from 107250-107579, Verified ORF, Plasma membrane localized protein that protects membranes from desiccation; induced by heat shock, oxidative stress, osmostress, stationary phase entry, glucose depletion, oleate an	0.998246	ITDKADKVAGKVQ	3.19442e-06	78.763	_EYITDKADK(ac)VAGK_	EYITDK(0.002)ADK(0.998)VAGK	3	493.928	-0.1204	18.484	22.021	15.042
525	381	381	YDR258C	YDR258C	>YDR258C HSP78 SGDID:S000002666, Chr IV from 974240-971805, reverse complement, Verified ORF, Oligomeric mitochondrial matrix chaperone that cooperates with Ssc1p in mitochondrial thermotolerance after heat shock; able to prevent the aggregation of misfol	0.999904	RREALEKDLEMKN	1.34748e-06	88.385	_EALEK(ac)DLEM(ox)KNDELNR_	EALEK(1)DLEMKNDELNR	3	668.99	0.60783	18.29	22.686
1376	577	577	YLR089C	YLR089C	>YLR089C ALT1 SGDID:S000004079, Chr XII from 320016-318238, reverse complement, Uncharacterized ORF, Alanine transaminase (glutamic pyruvic transaminase); involved in alanine biosynthetic and catabolic processes; the authentic, non-tagged protein is detec	1	PGLEWIKKWESFH	2.72712e-14	108.59	_TTFLAPGLEWIK(ac)K_	TTFLAPGLEWIK(1)K	3	515.961	-0.30014	18.125	53.603
649	108	108	YER073W	YER073W	>YER073W ALD5 SGDID:S000000875, Chr V from 304027-305589, Verified ORF, Mitochondrial aldehyde dehydrogenase, involved in regulation or biosynthesis of electron transport chain components and acetate formation; activated by K+; utilizes NADP+ as the prefe	1	EPEVRAKALFNLA	5.54449e-10	95.981	_AK(ac)ALFNLADLVEK_	AK(1)ALFNLADLVEK	2	737.419	0.11944	17.998	34.218	2.4241
657	368	368	YER073W	YER073W	>YER073W ALD5 SGDID:S000000875, Chr V from 304027-305589, Verified ORF, Mitochondrial aldehyde dehydrogenase, involved in regulation or biosynthesis of electron transport chain components and acetate formation; activated by K+; utilizes NADP+ as the prefe	1	GAQTSDKQLHKIL	1.70865e-261	294.88	_VGDPFDEEVFQGAQTSDK(ac)QLHK_	VGDPFDEEVFQGAQTSDK(1)QLHK	3	839.735	0.014283	17.651	16.419	0.19771
529	95	95	YDR258C	YDR258C	>YDR258C HSP78 SGDID:S000002666, Chr IV from 974240-971805, reverse complement, Verified ORF, Oligomeric mitochondrial matrix chaperone that cooperates with Ssc1p in mitochondrial thermotolerance after heat shock; able to prevent the aggregation of misfol	1	PNQQPEKPALEQF	4.10224e-20	133.94	_M(ox)DPNQQPEK(ac)PALEQFGTNLTK_	MDPNQQPEK(1)PALEQFGTNLTK	3	815.397	-0.26007	17.537	23.699	1.9337
872	393	393	YGR088W	YGR088W	>YGR088W CTT1 SGDID:S000003320, Chr VII from 654638-656326, Verified ORF, Cytosolic catalase T, has a role in protection from oxidative damage by hydrogen peroxide	1	AEQCPFKAVNFQR	1.85827e-114	225.13	_GDSQYTAEQCPFK(ac)AVNFQR_	GDSQYTAEQCPFK(1)AVNFQR	3	763.352	-0.14402	17.207	10.814	7.5342
2000	35	35	YPL188W	YPL188W	>YPL188W POS5 SGDID:S000006109, Chr XVI from 191405-192649, Verified ORF, Mitochondrial NADH kinase, phosphorylates NADH; also phosphorylates NAD(+) with lower specificity; required for the response to oxidative stress	0.999956	SGSKFVKIKPVNN	2.97388e-09	93.058	_FVK(ac)IKPVNNLR_	FVK(1)IKPVNNLR	3	457.282	-0.1975	17.137	24.074
705	30	30	YFL014W	YFL014W	>YFL014W HSP12 SGDID:S000001880, Chr VI from 107250-107579, Verified ORF, Plasma membrane localized protein that protects membranes from desiccation; induced by heat shock, oxidative stress, osmostress, stationary phase entry, glucose depletion, oleate an	1	SYAEQGKEYITDK	1.06159e-14	105.14	_SYAEQGK(ac)EYITDK_	SYAEQGK(1)EYITDK	2	787.373	0.42777	16.944		12.898
1371	203	203	YLR069C	YLR069C	>YLR069C MEF1 SGDID:S000004059, Chr XII from 273916-271631, reverse complement, Verified ORF, Mitochondrial elongation factor involved in translational elongation	1	RVTFINKMDRMGS	2.92395e-08	120.45	_VTFINK(ac)M(ox)DR_	VTFINK(1)MDR	2	591.303	-0.37871	16.726	17.736
994	193	193	YHR024C	YHR024C	>YHR024C MAS2 SGDID:S000001066, Chr VIII from 159185-157737, reverse complement, Verified ORF, Larger subunit of the mitochondrial processing protease (MPP), essential processing enzyme that cleaves the N-terminal targeting sequences from mitochondrially	1	LLDYRNKFYTPEN	1.77041e-28	150.98	_NK(ac)FYTPENTVAAFVGVPHEK_	NK(1)FYTPENTVAAFVGVPHEK	3	764.055	-0.3363	16.617	23.942	1.8597
647	709	709	YER069W	YER069W	>YER069W ARG5,6 SGDID:S000000871, Chr V from 295408-297999, Verified ORF, Protein that is processed in the mitochondrion to yield acetylglutamate kinase and N-acetyl-gamma-glutamyl-phosphate reductase, which catalyze the 2nd and 3rd steps in arginine bios	1	YSGAGTKPSPKND	1.15936e-15	124	_YINGLPTVFGVSGYSGAGTK(ac)PSPK_	YINGLPTVFGVSGYSGAGTK(1)PSPK	3	813.757	0.069465	16.529	22.848
646	272	272	YER069W	YER069W	>YER069W ARG5,6 SGDID:S000000871, Chr V from 295408-297999, Verified ORF, Protein that is processed in the mitochondrion to yield acetylglutamate kinase and N-acetyl-gamma-glutamyl-phosphate reductase, which catalyze the 2nd and 3rd steps in arginine bios	1	IVYLNEKGGIING	1.25618e-208	276.18	_IVYLNEK(ac)GGIINGSTGEK_	IVYLNEK(1)GGIINGSTGEK	3	645.346	-0.25673	16.327	26.973	0.39424
530	239	239	YDR258C	YDR258C	>YDR258C HSP78 SGDID:S000002666, Chr IV from 974240-971805, reverse complement, Verified ORF, Oligomeric mitochondrial matrix chaperone that cooperates with Ssc1p in mitochondrial thermotolerance after heat shock; able to prevent the aggregation of misfol	0.889649	SNILKPKLARGLR	3.89997e-08	103.61	_TDGSM(ox)DASNILKPK(ac)LAR_	TDGSMDASNILK(0.11)PK(0.89)LAR	3	625.66	-0.37385	16.218	27.9	3.7476
1972	196	196	YPL089C	YPL089C	>YPL089C RLM1 SGDID:S000006010, Chr XVI from 381147-379117, reverse complement, Verified ORF, MADS-box transcription factor, component of the protein kinase C-mediated MAP kinase pathway involved in the maintenance of cell integrity; phosphorylated and ac	1	QHLKRLKPDPLQI	1.26677e-64	196.11	_RLK(ac)PDPLQISR_	RLK(1)PDPLQISR	2	682.904	0.34816	16.104	24.692	24.073
527	260	260	YDR258C	YDR258C	>YDR258C HSP78 SGDID:S000002666, Chr IV from 974240-971805, reverse complement, Verified ORF, Oligomeric mitochondrial matrix chaperone that cooperates with Ssc1p in mitochondrial thermotolerance after heat shock; able to prevent the aggregation of misfol	1	EFKIIEKDPALSR	7.45842e-05	70.942	_IIEK(ac)DPALSR_	IIEK(1)DPALSR	2	592.338	0.77319	15.864	17.462	3.0943
986	145	145	YHR008C	YHR008C	>YHR008C SOD2 SGDID:S000001050, Chr VIII from 123585-122884, reverse complement, Verified ORF, Mitochondrial superoxide dismutase, protects cells against oxygen toxicity; phosphorylated	1	SLDELIKLTNTKL	8.48635e-158	253.26	_AIDEQFGSLDELIK(ac)LTNTK_	AIDEQFGSLDELIK(1)LTNTK	3	726.383	-0.27931	15.255	16.667
433	381	381	YDR019C	YDR019C	>YDR019C GCV1 SGDID:S000002426, Chr IV from 485363-484161, reverse complement, Verified ORF, T subunit of the mitochondrial glycine decarboxylase complex, required for the catabolism of glycine to 5,10-methylene-THF; expression is regulated by levels of l	1	LVQVRNKFYPIEL	2.57942e-06	86.344	_NK(ac)FYPIELAK_	NK(1)FYPIELAK	2	632.85	0.021624	15.096	19.941	4.5209
1048	141	141	YHR208W	YHR208W	>YHR208W BAT1 SGDID:S000001251, Chr VIII from 517532-518713, Verified ORF, Mitochondrial branched-chain amino acid aminotransferase, homolog of murine ECA39; highly expressed during logarithmic phase and repressed during stationary phase	1	LIKLTGKLIEQDK	9.73548e-11	125.72	_LTGK(ac)LIEQDK_	LTGK(1)LIEQDK	2	593.838	0.28748	14.95	22.581	1.5532
702	62	62	YFL014W	YFL014W	>YFL014W HSP12 SGDID:S000001880, Chr VI from 107250-107579, Verified ORF, Plasma membrane localized protein that protects membranes from desiccation; induced by heat shock, oxidative stress, osmostress, stationary phase entry, glucose depletion, oleate an	0.5	VHDSAEKGKDNAE	1.85726e-12	58.08	_GVFQGVHDSAEK(ac)GKDNAEGQGESLADQAR_	GVFQGVHDSAEK(0.5)GK(0.5)DNAEGQGESLADQAR	4	761.359	-0.10886	14.679	13.837
703	64	64	YFL014W	YFL014W	>YFL014W HSP12 SGDID:S000001880, Chr VI from 107250-107579, Verified ORF, Plasma membrane localized protein that protects membranes from desiccation; induced by heat shock, oxidative stress, osmostress, stationary phase entry, glucose depletion, oleate an	0.5	DSAEKGKDNAEGQ	1.85726e-12	58.08	_GVFQGVHDSAEK(ac)GKDNAEGQGESLADQAR_	GVFQGVHDSAEK(0.5)GK(0.5)DNAEGQGESLADQAR	4	761.359	-0.10886	14.679	13.837
700	36	36	YFL014W	YFL014W	>YFL014W HSP12 SGDID:S000001880, Chr VI from 107250-107579, Verified ORF, Plasma membrane localized protein that protects membranes from desiccation; induced by heat shock, oxidative stress, osmostress, stationary phase entry, glucose depletion, oleate an	1	KEYITDKADKVAG	2.31358e-06	114.86	_EYITDK(ac)ADK_	EYITDK(1)ADK	2	562.777	-0.050941	14.645	13.286	10.727
973	460	460	YHL021C	YHL021C	>YHL021C AIM17 SGDID:S000001013, Chr VIII from 65856-64459, reverse complement, Verified ORF, Putative protein of unknown function; the authentic, non-tagged protein is detected in highly purified mitochondria in high-throughput studies; null mutant displ	1	LKFLEEKFPHDK_	1.44861e-06	91.855	_FLEEK(ac)FPHDK_	FLEEK(1)FPHDK	3	444.559	0.0050758	14.644	46.008	0.59666
1803	321	321	YOL027C	YOL027C	>YOL027C MDM38 SGDID:S000005387, Chr XV from 273725-272004, reverse complement, Verified ORF, Mitochondrial inner membrane protein, involved in membrane integration of a subset of mitochondrial proteins; required for K+/H+ exchange; associates with mitoch	0.999999	CVSRGMKAYGVSK	1.3442e-05	89.982	_GM(ox)K(ac)AYGVSKEDLVDNLK_	GMK(1)AYGVSKEDLVDNLK	3	642.328	0.58207	14.032		0.92823
155	242	242	YBR026C	YBR026C	>YBR026C ETR1 SGDID:S000000230, Chr II from 294019-292877, reverse complement, Verified ORF, 2-enoyl thioester reductase, member of the medium chain dehydrogenase/reductase family; localized to in mitochondria, where it has a probable role in fatty acid s	1	NDKTFAKEVLSKI	0.000109697	99.174	_TFAK(ac)EVLSK_	TFAK(1)EVLSK	2	532.803	0.42733	13.805	21.077	0.97662
237	471	471	YBR169C	YBR169C	>YBR169C SSE2 SGDID:S000000373, Chr II from 575991-573910, reverse complement, Verified ORF, Member of the heat shock protein 70 (HSP70) family; may be involved in protein folding; localized to the cytoplasm; highly homologous to the heat shock protein Ss	1	TGVKVPKDQDFIP	2.84964e-10	101.39	_VPK(ac)DQDFIPVK_	VPK(1)DQDFIPVK	2	664.366	0.4116	13.711		12.864
528	170	170	YDR258C	YDR258C	>YDR258C HSP78 SGDID:S000002666, Chr IV from 974240-971805, reverse complement, Verified ORF, Oligomeric mitochondrial matrix chaperone that cooperates with Ssc1p in mitochondrial thermotolerance after heat shock; able to prevent the aggregation of misfol	1	EVPDSLKDKDLVA	0.000231576	50.088	_IVAGEVPDSLK(ac)DK_	IVAGEVPDSLK(1)DK	2	706.885	0.61422	13.669		2.3828
1571	360	360	YMR062C	YMR062C	>YMR062C ARG7 SGDID:S000004666, Chr XIII from 396378-395053, reverse complement, Verified ORF, Mitochondrial ornithine acetyltransferase, catalyzes the fifth step in arginine biosynthesis; also possesses acetylglutamate synthase activity, regenerates acet	1	AKLNDLKSLDVNK	1.42506e-32	165.07	_LNDLK(ac)SLDVNK_	LNDLK(1)SLDVNK	2	650.859	0.97036	13.669	19.955	0.51966
1682	266	266	YMR315W	YMR315W	>YMR315W YMR315W SGDID:S000004932, Chr XIII from 902799-903848, Verified ORF, Protein with NADP(H) oxidoreductase activity; transcription is regulated by Stb5p in response to NADPH depletion induced by diamide; promoter contains a putative Stb5p binding s	0.567919	VDLSDKKDPVVKV	0.000102747	70.335	_NGTVTVDLSDKK(ac)DPVVK_	NGTVTVDLSDK(0.432)K(0.568)DPVVK	3	619.67	0.34285	13.635		21.443
337	67	67	YCR083W	YCR083W	>YCR083W TRX3 SGDID:S000000679, Chr III from 259575-259958, Verified ORF, Mitochondrial thioredoxin, highly conserved oxidoreductase required to maintain the redox homeostasis of the cell, forms the mitochondrial thioredoxin system with Trr2p, redox state	1	MQPHLTKLIQAYP	1.47064e-21	138.08	_M(ox)M(ox)QPHLTK(ac)LIQAYPDVR_	MMQPHLTK(1)LIQAYPDVR	3	705.696	-0.27038	13.577	19.329
236	668	668	YBR169C	YBR169C	>YBR169C SSE2 SGDID:S000000373, Chr II from 575991-573910, reverse complement, Verified ORF, Member of the heat shock protein 70 (HSP70) family; may be involved in protein folding; localized to the cytoplasm; highly homologous to the heat shock protein Ss	1	MNDIAEKLAEQRR	3.00465e-19	120.87	_M(ox)NDIAEK(ac)LAEQR_	MNDIAEK(1)LAEQR	3	492.577	0.019533	13.468	7.1829	17.357
526	576	576	YDR258C	YDR258C	>YDR258C HSP78 SGDID:S000002666, Chr IV from 974240-971805, reverse complement, Verified ORF, Oligomeric mitochondrial matrix chaperone that cooperates with Ssc1p in mitochondrial thermotolerance after heat shock; able to prevent the aggregation of misfol	1	MSEFQEKHTVSRL	1.43908e-47	165.64	_FDM(ox)SEFQEK(ac)HTVSR_	FDMSEFQEK(1)HTVSR	3	600.274	0.014326	13.427	19.314
759	746	746	YGL009C	YGL009C	>YGL009C LEU1 SGDID:S000002977, Chr VII from 478657-476318, reverse complement, Verified ORF, Isopropylmalate isomerase, catalyzes the second step in the leucine biosynthesis pathway	1	EALRREKYSFLEG	1.11704e-14	127.17	_EK(ac)YSFLEGGSK_	EK(1)YSFLEGGSK	2	643.817	0.36366	13.419	18.059	7.1672
234	584	584	YBR169C	YBR169C	>YBR169C SSE2 SGDID:S000000373, Chr II from 575991-573910, reverse complement, Verified ORF, Member of the heat shock protein 70 (HSP70) family; may be involved in protein folding; localized to the cytoplasm; highly homologous to the heat shock protein Ss	1	IYTLRAKLDDEYS	7.65291e-140	236.81	_AK(ac)LDDEYSDFASDAEK_	AK(1)LDDEYSDFASDAEK	2	923.405	0.23986	13.375	16.883	15.464
1050	387	387	YHR208W	YHR208W	>YHR208W BAT1 SGDID:S000001251, Chr VIII from 517532-518713, Verified ORF, Mitochondrial branched-chain amino acid aminotransferase, homolog of murine ECA39; highly expressed during logarithmic phase and repressed during stationary phase	1	NYGNWSKTVADLN	4.93683e-28	139.3	_VNYGNWSK(ac)TVADLN_	VNYGNWSK(1)TVADLN	2	811.894	0.58513	13.273	19.513	2.0819
1568	276	276	YMR062C	YMR062C	>YMR062C ARG7 SGDID:S000004666, Chr XIII from 396378-395053, reverse complement, Verified ORF, Mitochondrial ornithine acetyltransferase, catalyzes the fifth step in arginine biosynthesis; also possesses acetylglutamate synthase activity, regenerates acet	1	EINEDSKDFEQVK	3.53142e-52	171.36	_EINEDSK(ac)DFEQVK_	EINEDSK(1)DFEQVK	3	541.59	0.51424	13.253	20.273	0.60458
1085	36	36	YIL094C	YIL094C	>YIL094C LYS12 SGDID:S000001356, Chr IX from 187629-186514, reverse complement, Verified ORF, Homo-isocitrate dehydrogenase, an NAD-linked mitochondrial enzyme required for the fourth step in the biosynthesis of lysine, in which homo-isocitrate is oxidati	1	PGDGIGKEVIPAG	0.000236493	57.366	_SLTIGLIPGDGIGK(ac)EVIPAGK_	SLTIGLIPGDGIGK(1)EVIPAGK	3	693.068	-0.079187	13.074	23.004
974	389	389	YHL021C	YHL021C	>YHL021C AIM17 SGDID:S000001013, Chr VIII from 65856-64459, reverse complement, Verified ORF, Putative protein of unknown function; the authentic, non-tagged protein is detected in highly purified mitochondria in high-throughput studies; null mutant displ	1	TERFLFKSFIRGL	8.06931e-48	184.49	_FLFK(ac)SFIR_	FLFK(1)SFIR	2	550.319	-0.087569	13.021	25.795	2.0358
524	386	386	YDR258C	YDR258C	>YDR258C HSP78 SGDID:S000002666, Chr IV from 974240-971805, reverse complement, Verified ORF, Oligomeric mitochondrial matrix chaperone that cooperates with Ssc1p in mitochondrial thermotolerance after heat shock; able to prevent the aggregation of misfol	1	EKDLEMKNDELNR	7.03773e-33	165.63	_DLEM(ox)K(ac)NDELNR_	DLEMK(1)NDELNR	2	717.83	-0.68873	12.936	17.243
656	71	71	YER073W	YER073W	>YER073W ALD5 SGDID:S000000875, Chr V from 304027-305589, Verified ORF, Mitochondrial aldehyde dehydrogenase, involved in regulation or biosynthesis of electron transport chain components and acetate formation; activated by K+; utilizes NADP+ as the prefe	1	NPSNEEKITTVYK	5.35892e-80	200.75	_TFDVINPSNEEK(ac)ITTVYK_	TFDVINPSNEEK(1)ITTVYK	3	714.032	-0.15532	12.874	17.307
957	60	60	YGR254W	YGR254W	>YGR254W ENO1 SGDID:S000003486, Chr VII from 1000932-1002245, Verified ORF, Enolase I, a phosphopyruvate hydratase that catalyzes the conversion of 2-phosphoglycerate to phosphoenolpyruvate during glycolysis and the reverse reaction during gluconeogenesis	1	KSKWMGKGVLHAV	0.000266677	55.721	_WM(ox)GK(ac)GVLHAVK_	WMGK(1)GVLHAVK	3	428.569	-0.12529	12.715		23.306
1114	63	63	YJL052W	YJL052W	>YJL052W TDH1 SGDID:S000003588, Chr X from 338265-339263, Verified ORF, Glyceraldehyde-3-phosphate dehydrogenase, isozyme 1, involved in glycolysis and gluconeogenesis; tetramer that catalyzes the reaction of glyceraldehyde-3-phosphate to 1,3 bis-phosphog	1	TVSHDDKHIIIDG	3.40775e-16	119.23	_GTVSHDDK(ac)HIIIDGVK_	GTVSHDDK(1)HIIIDGVK	4	444.738	-0.33956	12.711	15.263	20.94
154	301	301	YBR026C	YBR026C	>YBR026C ETR1 SGDID:S000000230, Chr II from 294019-292877, reverse complement, Verified ORF, 2-enoyl thioester reductase, member of the medium chain dehydrogenase/reductase family; localized to in mitochondria, where it has a probable role in fatty acid s	1	TSLHIFKGLTSKG	3.46524e-07	103.1	_QPVTLPTSLHIFK(ac)GLTSK_	QPVTLPTSLHIFK(1)GLTSK	3	670.386	-0.044774	12.687	22.852
1263	187	187	YKL151C	YKL151C	>YKL151C YKL151C SGDID:S000001634, Chr XI from 165935-164922, reverse complement, Uncharacterized ORF, Putative protein of unknown function; YKL151C promoter contains STREs (stress response elements) and expression is induced by heat shock or methyl metha	1	PNVVEFKRLCDAI	1.0817e-36	164.81	_VILTPNVVEFK(ac)R_	VILTPNVVEFK(1)R	3	486.289	-0.32911	12.641	14.137	5.688
1567	233	233	YMR062C	YMR062C	>YMR062C ARG7 SGDID:S000004666, Chr XIII from 396378-395053, reverse complement, Verified ORF, Mitochondrial ornithine acetyltransferase, catalyzes the fifth step in arginine biosynthesis; also possesses acetylglutamate synthase activity, regenerates acet	1	ESKALQKMLTFAT	2.69297e-23	133.32	_ALQK(ac)M(ox)LTFATTR_	ALQK(1)MLTFATTR	2	719.89	-0.21888	12.502	23.652	1.9475
1404	222	222	YLR201C	YLR201C	>YLR201C COQ9 SGDID:S000004191, Chr XII from 550295-549513, reverse complement, Verified ORF, Protein required for ubiquinone (coenzyme Q) biosynthesis and respiratory growth; localizes to the matrix face of the mitochondrial inner membrane in a large com	1	ETFTFAKDKLHRV	0.00233382	40.496	_ETFTFAK(ac)DK_	ETFTFAK(1)DK	2	564.782	0.16537	12.245	9.9712
1947	52	52	YOR374W	YOR374W	>YOR374W ALD4 SGDID:S000005901, Chr XV from 1039838-1041397, Verified ORF, Mitochondrial aldehyde dehydrogenase, required for growth on ethanol and conversion of acetaldehyde to acetate; phosphorylated; activity is K+ dependent; utilizes NADP+ or NAD+ equ	1	GLFINNKFVPSKQ	7.68429e-52	178.53	_LPNGLEYEQPTGLFINNK(ac)FVPSK_	LPNGLEYEQPTGLFINNK(1)FVPSK	3	883.13	0.42088	12.203	23.976
1000	216	216	YHR038W	YHR038W	>YHR038W RRF1 SGDID:S000001080, Chr VIII from 184059-184751, Verified ORF, Mitochondrial ribosome recycling factor, essential for mitochondrial protein synthesis and for the maintenance of the respiratory function of mitochondria	1	HKDYVNKLHDQFQ	0.00316058	33.685	_DYVNK(ac)LHDQFQK_	DYVNK(1)LHDQFQK	3	526.263	-1.5385	12.007	10.873
523	113	113	YDR258C	YDR258C	>YDR258C HSP78 SGDID:S000002666, Chr IV from 974240-971805, reverse complement, Verified ORF, Oligomeric mitochondrial matrix chaperone that cooperates with Ssc1p in mitochondrial thermotolerance after heat shock; able to prevent the aggregation of misfol	1	KLARDGKLDPVIG	5.34929e-06	79.837	_DGK(ac)LDPVIGRDEEIAR_	DGK(1)LDPVIGRDEEIAR	3	608.987	0.62863	11.894	17.673
431	80	80	YDR019C	YDR019C	>YDR019C GCV1 SGDID:S000002426, Chr IV from 485363-484161, reverse complement, Verified ORF, T subunit of the mitochondrial glycine decarboxylase complex, required for the catabolism of glycine to 5,10-methylene-THF; expression is regulated by levels of l	1	SGPHSVKFLQRVT	6.60283e-57	184.87	_LSGPHSVK(ac)FLQR_	LSGPHSVK(1)FLQR	3	470.933	0.01127	11.892	26.08	3.348
156	238	238	YBR026C	YBR026C	>YBR026C ETR1 SGDID:S000000230, Chr II from 294019-292877, reverse complement, Verified ORF, 2-enoyl thioester reductase, member of the medium chain dehydrogenase/reductase family; localized to in mitochondria, where it has a probable role in fatty acid s	1	ESQNNDKTFAKEV	8.82983e-151	241.51	_VISESQNNDK(ac)TFAK_	VISESQNNDK(1)TFAK	3	541.606	0.41338	11.863	15.476	0.552
1570	154	154	YMR062C	YMR062C	>YMR062C ARG7 SGDID:S000004666, Chr XIII from 396378-395053, reverse complement, Verified ORF, Mitochondrial ornithine acetyltransferase, catalyzes the fifth step in arginine biosynthesis; also possesses acetylglutamate synthase activity, regenerates acet	1	ISTGINKIFGEEK	9.794e-30	134.61	_ISTGINK(ac)IFGEEK_	ISTGINK(1)IFGEEK	3	493.268	0.13308	11.81	19.195
2073	521	521	YPR160W	YPR160W	>YPR160W GPH1 SGDID:S000006364, Chr XVI from 861302-864010, Verified ORF, Non-essential glycogen phosphorylase required for the mobilization of glycogen, activity is regulated by cyclic AMP-mediated phosphorylation, expression is regulated by stress-respo	1	IKTTIFKDFVKFY	0.000784767	52.278	_TTIFK(ac)DFVK_	TTIFK(1)DFVK	2	570.819	0.77274	11.763		11.266
235	273	273	YBR169C	YBR169C	>YBR169C SSE2 SGDID:S000000373, Chr II from 575991-573910, reverse complement, Verified ORF, Member of the heat shock protein 70 (HSP70) family; may be involved in protein folding; localized to the cytoplasm; highly homologous to the heat shock protein Ss	1	ILIAAEKLKKVLS	0.000740194	52.79	_ILIAAEK(ac)LK_	ILIAAEK(1)LK	2	520.839	0.20206	11.591		14.745
2081	322	322	YPR191W	YPR191W	>YPR191W QCR2 SGDID:S000006395, Chr XVI from 919377-920483, Verified ORF, Subunit 2 of the ubiquinol cytochrome-c reductase complex, which is a component of the mitochondrial inner membrane electron transport chain; phosphorylated; transcription is regula	1	PAINYTKLKNAVQ	1.20327e-06	82.543	_DLSPAINYTK(ac)LK_	DLSPAINYTK(1)LK	2	702.89	0.50063	11.312	21.555
383	80	80	YDL130W-A	YDL130W-A	>YDL130W-A STF1 SGDID:S000007232, Chr IV from 229171-229431, Verified ORF, Protein involved in regulation of the mitochondrial F1F0-ATP synthase; Stf1p and Stf2p may act as stabilizing factors that enhance inhibitory action of the Inh1p protein	1	LENLENKINNLSK	1.38211e-10	94.45	_KLENLENK(ac)INNLSK_	KLENLENK(1)INNLSK	3	566.984	0.061229	11.21		1.8756
655	305	305	YER073W	YER073W	>YER073W ALD5 SGDID:S000000875, Chr V from 304027-305589, Verified ORF, Mitochondrial aldehyde dehydrogenase, involved in regulation or biosynthesis of electron transport chain components and acetate formation; activated by K+; utilizes NADP+ as the prefe	1	ADADLDKAVKNIA	1.66775e-31	147.09	_SPNIVFADADLDK(ac)AVK_	SPNIVFADADLDK(1)AVK	3	582.309	-0.74598	11.118	17.75
1089	175	175	YIL125W	YIL125W	>YIL125W KGD1 SGDID:S000001387, Chr IX from 122689-125733, Verified ORF, Component of the mitochondrial alpha-ketoglutarate dehydrogenase complex, which catalyzes a key step in the tricarboxylic acid (TCA) cycle, the oxidative decarboxylation of alpha-ket	1	SKHDLDKEINLGP	1.31126e-67	187.16	_HDLDK(ac)EINLGPGILPR_	HDLDK(1)EINLGPGILPR	3	610.335	0.09789	11.117	11.773
1242	326	326	YKL085W	YKL085W	>YKL085W MDH1 SGDID:S000001568, Chr XI from 278767-279771, Verified ORF, Mitochondrial malate dehydrogenase, catalyzes interconversion of malate and oxaloacetate; involved in the tricarboxylic acid (TCA) cycle; phosphorylated	1	LKKNIEKGVNFVA	4.31807e-23	129.54	_NIEK(ac)GVNFVASK_	NIEK(1)GVNFVASK	2	674.367	0.025795	11.099	13.3	0.78243
97	471	471	YBL022C	YBL022C	>YBL022C PIM1 SGDID:S000000118, Chr II from 181278-177877, reverse complement, Verified ORF, ATP-dependent Lon protease, involved in degradation of misfolded proteins in mitochondria; required for biogenesis and maintenance of mitochondria	1	IEHRLEKSLLVLK	6.6465e-05	101.38	_LEK(ac)SLLVLK_	LEK(1)SLLVLK	2	542.852	0.11267	11.06	14.673
1047	299	299	YHR208W	YHR208W	>YHR208W BAT1 SGDID:S000001251, Chr VIII from 517532-518713, Verified ORF, Mitochondrial branched-chain amino acid aminotransferase, homolog of murine ECA39; highly expressed during logarithmic phase and repressed during stationary phase	1	LTLARDKLDPQEW	5.73868e-90	206.49	_DK(ac)LDPQEWDINER_	DK(1)LDPQEWDINER	3	567.269	-0.22261	11.019	13.416	0.73013
1157	25	25	YJR016C	YJR016C	>YJR016C ILV3 SGDID:S000003777, Chr X from 466200-464443, reverse complement, Verified ORF, Dihydroxyacid dehydratase, catalyzes third step in the common pathway leading to biosynthesis of branched-chain amino acids	1	VAKKLNKYSYIIT	5.28007e-57	186.16	_LNK(ac)YSYIITEPK_	LNK(1)YSYIITEPK	2	755.911	0.083168	10.949	16.814	0.28655
704	88	88	YFL014W	YFL014W	>YFL014W HSP12 SGDID:S000001880, Chr VI from 107250-107579, Verified ORF, Plasma membrane localized protein that protects membranes from desiccation; induced by heat shock, oxidative stress, osmostress, stationary phase entry, glucose depletion, oleate an	1	MGAAKSKLNDAVE	1.43052e-165	263.41	_SK(ac)LNDAVEYVSGR_	SK(1)LNDAVEYVSGR	3	493.919	-2.2807	10.936	9.3667	6.7357
1375	483	483	YLR089C	YLR089C	>YLR089C ALT1 SGDID:S000004079, Chr XII from 320016-318238, reverse complement, Uncharacterized ORF, Alanine transaminase (glutamic pyruvic transaminase); involved in alanine biosynthetic and catabolic processes; the authentic, non-tagged protein is detec	1	RNSIHEKLITRAM	1.28396e-06	93.345	_NSIHEK(ac)LITR_	NSIHEK(1)LITR	3	418.238	0.22589	10.924		1.5178
1993	126	126	YPL160W	YPL160W	>YPL160W CDC60 SGDID:S000006081, Chr XVI from 246989-250261, Verified ORF, Cytosolic leucyl tRNA synthetase, ligates leucine to the appropriate tRNA	1	EAELFGKNFDNVP	1.84586e-161	253.29	_EAELFGK(ac)NFDNVPAEEEEIKEETPAEK_	EAELFGK(1)NFDNVPAEEEEIKEETPAEK	3	1045.49	-0.04878	10.89	11.251	7.7413
1406	215	215	YLR201C	YLR201C	>YLR201C COQ9 SGDID:S000004191, Chr XII from 550295-549513, reverse complement, Verified ORF, Protein required for ubiquinone (coenzyme Q) biosynthesis and respiratory growth; localizes to the matrix face of the mitochondrial inner membrane in a large com	1	DKSHNYKETFTFA	0.000162422	61.212	_SHNYK(ac)ETFTFAK_	SHNYK(1)ETFTFAK	3	505.581	0.70355	10.876	16.786	1.3183
1600	441	441	YMR105C	YMR105C	>YMR105C PGM2 SGDID:S000004711, Chr XIII from 477605-475896, reverse complement, Verified ORF, Phosphoglucomutase, catalyzes the conversion from glucose-1-phosphate to glucose-6-phosphate, which is a key step in hexose metabolism; functions as the accepto	1	TRYDFEKVETEKA	4.73002e-07	100.69	_YDFEK(ac)VETEK_	YDFEK(1)VETEK	2	665.314	1.2002	10.705	12.384	12.256
1091	627	627	YIL125W	YIL125W	>YIL125W KGD1 SGDID:S000001387, Chr IX from 122689-125733, Verified ORF, Component of the mitochondrial alpha-ketoglutarate dehydrogenase complex, which catalyzes a key step in the tricarboxylic acid (TCA) cycle, the oxidative decarboxylation of alpha-ket	1	EGFEVHKNLKRIL	2.42469e-06	68.944	_VLSSWPEGFEVHK(ac)NLK_	VLSSWPEGFEVHK(1)NLK	3	638.004	-0.51444	10.681	11.765
1576	153	153	YMR072W	YMR072W	>YMR072W ABF2 SGDID:S000004676, Chr XIII from 411568-412119, Verified ORF, Mitochondrial DNA-binding protein involved in mitochondrial DNA replication and recombination, member of HMG1 DNA-binding protein family; activity may be regulated by protein kinas	1	MKIIGDKWQSLDQ	1.41397e-131	234.22	_IIGDK(ac)WQSLDQSIK_	IIGDK(1)WQSLDQSIK	2	836.949	-0.52098	10.529	13.473	1.515
430	202	202	YDR019C	YDR019C	>YDR019C GCV1 SGDID:S000002426, Chr IV from 485363-484161, reverse complement, Verified ORF, T subunit of the mitochondrial glycine decarboxylase complex, required for the catabolism of glycine to 5,10-methylene-THF; expression is regulated by levels of l	1	RHEFALKDGSLVQ	1.45349e-06	70.47	_HEFALK(ac)DGSLVQIAR_	HEFALK(1)DGSLVQIAR	3	575.981	0.16913	10.526	23.664	3.1238
1046	218	218	YHR208W	YHR208W	>YHR208W BAT1 SGDID:S000001251, Chr VIII from 517532-518713, Verified ORF, Mitochondrial branched-chain amino acid aminotransferase, homolog of murine ECA39; highly expressed during logarithmic phase and repressed during stationary phase	1	PGGVGDKKLGANY	0.00335032	45.653	_AWPGGVGDK(ac)K_	AWPGGVGDK(1)K	2	528.777	-0.1288	10.501	21.427
432	399	399	YDR019C	YDR019C	>YDR019C GCV1 SGDID:S000002426, Chr IV from 485363-484161, reverse complement, Verified ORF, T subunit of the mitochondrial glycine decarboxylase complex, required for the catabolism of glycine to 5,10-methylene-THF; expression is regulated by levels of l	1	VPTHYYKQ_____	1.28347e-31	163.12	_M(ox)PLVPTHYYK(ac)Q_	MPLVPTHYYK(1)Q	2	717.858	0.20743	10.487	17.167	2.6794
1115	101	101	YJL052W	YJL052W	>YJL052W TDH1 SGDID:S000003588, Chr X from 338265-339263, Verified ORF, Glyceraldehyde-3-phosphate dehydrogenase, isozyme 1, involved in glycolysis and gluconeogenesis; tetramer that catalyzes the reaction of glyceraldehyde-3-phosphate to 1,3 bis-phosphog	1	DSTGVFKELDTAQ	2.30507e-134	232.15	_IDVAVDSTGVFK(ac)ELDTAQK_	IDVAVDSTGVFK(1)ELDTAQK	3	693.36	-0.35766	10.453	15.395	20.969
1719	184;183	184	YNL104C;YOR108W	YNL104C	>YNL104C LEU4 SGDID:S000005048, Chr XIV from 426756-424897, reverse complement, Verified ORF, Alpha-isopropylmalate synthase (2-isopropylmalate synthase); the main isozyme responsible for the first step in the leucine biosynthesis pathway;>YOR108W LEU9 S	1	KAVEATKLVRKLT	0.000301017	84.213	_AVEATK(ac)LVR_	AVEATK(1)LVR	2	514.809	0.47882	10.408	15.84	1.2943
1572	147	147	YMR062C	YMR062C	>YMR062C ARG7 SGDID:S000004666, Chr XIII from 396378-395053, reverse complement, Verified ORF, Mitochondrial ornithine acetyltransferase, catalyzes the fifth step in arginine biosynthesis; also possesses acetylglutamate synthase activity, regenerates acet	1	QRLQMDKISTGIN	4.141e-05	71.548	_LQMDK(ac)ISTGINK_	LQMDK(1)ISTGINK	2	695.374	0.48765	10.394	18.793
484	448	448	YDR148C	YDR148C	>YDR148C KGD2 SGDID:S000002555, Chr IV from 755064-753673, reverse complement, Verified ORF, Dihydrolipoyl transsuccinylase, component of the mitochondrial alpha-ketoglutarate dehydrogenase complex, which catalyzes the oxidative decarboxylation of alpha-k	1	EAVTFLKTVKELI	6.6695e-11	126.67	_EAVTFLK(ac)TVK_	EAVTFLK(1)TVK	3	393.232	0.2432	10.313	11.681	0.093374
2074	584	584	YPR160W	YPR160W	>YPR160W GPH1 SGDID:S000006364, Chr XVI from 861302-864010, Verified ORF, Non-essential glycogen phosphorylase required for the mobilization of glycogen, activity is regulated by cyclic AMP-mediated phosphorylation, expression is regulated by stress-respo	1	GKYVEDKEFLKKW	0.000284343	74.162	_YVEDK(ac)EFLK_	YVEDK(1)EFLK	2	606.811	0.73153	10.148	13.645	15.388
650	148	148	YER073W	YER073W	>YER073W ALD5 SGDID:S000000875, Chr V from 304027-305589, Verified ORF, Mitochondrial aldehyde dehydrogenase, involved in regulation or biosynthesis of electron transport chain components and acetate formation; activated by K+; utilizes NADP+ as the prefe	1	DVALVSKYLRSCG	1.93673e-24	150.46	_GDVALVSK(ac)YLR_	GDVALVSK(1)YLR	2	631.859	0.25645	10.072	13.36	0.97836
230	117	117	YBR137W	YBR137W	>YBR137W YBR137W SGDID:S000000341, Chr II from 513038-513577, Uncharacterized ORF, Protein of unknown function; localized to the cytoplasm; binds to Replication Protein A (RPA); YBR137W is not an essential gene	1	DKTPEEKFFVDSK	4.09905e-07	88.552	_TPEEK(ac)FFVDSK_	TPEEK(1)FFVDSK	2	684.838	0.53193	10.049	21.739
1006	196	196	YHR063C	YHR063C	>YHR063C PAN5 SGDID:S000001105, Chr VIII from 225171-224032, reverse complement, Verified ORF, 2-dehydropantoate 2-reductase, part of the pantothenic acid pathway, structurally homologous to E. coli panE	1	ANNSLVKLLTEPK	1.95715e-28	150.69	_SVVEDDAANNSLVK(ac)LLTEPK_	SVVEDDAANNSLVK(1)LLTEPK	3	728.718	-0.046838	10.04	15.359	0.96105
1944	431	431	YOR374W	YOR374W	>YOR374W ALD4 SGDID:S000005901, Chr XV from 1039838-1041397, Verified ORF, Mitochondrial aldehyde dehydrogenase, required for growth on ethanol and conversion of acetaldehyde to acetate; phosphorylated; activity is K+ dependent; utilizes NADP+ or NAD+ equ	1	PVVTVTKFKSADE	1.03772e-06	73.022	_EEIFGPVVTVTK(ac)FK_	EEIFGPVVTVTK(1)FK	2	818.453	-0.24964	10.036		2.4072
652	517	517	YER073W	YER073W	>YER073W ALD5 SGDID:S000000875, Chr V from 304027-305589, Verified ORF, Mitochondrial aldehyde dehydrogenase, involved in regulation or biosynthesis of electron transport chain components and acetate formation; activated by K+; utilizes NADP+ as the prefe	1	VRIAIDKPIR___	0.00125103	84.743	_IAIDK(ac)PIR_	IAIDK(1)PIR	2	484.3	-0.922	10.021	15.5	2.3353
635	53	53	YER048W-A	YER048W-A	>YER048W-A ISD11 SGDID:S000007237, Chr V from 250717-251001, Verified ORF, Protein required for mitochondrial iron-sulfur cluster biosynthesis	1	MNQQDPKVLMNLF	3.86505e-12	102.5	_NM(ox)NQQDPK(ac)VLM(ox)NLFK_	NMNQQDPK(1)VLMNLFK	3	631.978	-0.29637	10.004	18.848
1261	146	146	YKL150W	YKL150W	>YKL150W MCR1 SGDID:S000001633, Chr XI from 166549-167457, Verified ORF, Mitochondrial NADH-cytochrome b5 reductase, involved in ergosterol biosynthesis	1	NDTVSFKGPIMKW	2.15264e-06	95.957	_M(ox)TSHLFGLKPNDTVSFK(ac)GPIM(ox)K_	MTSHLFGLKPNDTVSFK(1)GPIMK	4	631.325	0.11535	9.9442	20.645	12.631
112	183	183	YBL064C	YBL064C	>YBL064C PRX1 SGDID:S000000160, Chr II from 101158-100373, reverse complement, Verified ORF, Mitochondrial peroxiredoxin (1-Cys Prx) with thioredoxin peroxidase activity, has a role in reduction of hydroperoxides; reactivation requires Trr2p and glutathio	1	VFVIDPKKKIRLI	0.00144752	62.303	_SVFVIDPK(ac)K_	SVFVIDPK(1)K	2	537.813	1.0752	9.6946		1.278
1892	133	133	YOR215C	YOR215C	>YOR215C AIM41 SGDID:S000005741, Chr XV from 747283-746726, reverse complement, Verified ORF, Putative protein of unknown function; the authentic protein is detected in highly purified mitochondria in high-throughput studies; null mutant displays reduced	1	IDQNVKKLLDALK	0.00522799	69.598	_K(ac)LLDALK_	K(1)LLDALK	2	421.771	0.47263	9.66	17.996
1912	58	58	YOR286W	YOR286W	>YOR286W RDL2 SGDID:S000005812, Chr XV from 850279-850728, Verified ORF, Protein with rhodanese activity; contains a rhodanese-like domain similar to Rdl1p, Uba4p, Tum1p, and Ych1p; overexpression causes a cell cycle delay; null mutant displays elevated f	1	VDVREPKEVKDYK	0.00142814	45.915	_LLVDVREPK(ac)EVK_	LLVDVREPK(1)EVK	3	489.624	-0.19752	9.6273	7.9812
1108	346	346	YJL034W	YJL034W	>YJL034W KAR2 SGDID:S000003571, Chr X from 381321-383369, Verified ORF, ATPase involved in protein import into the ER, also acts as a chaperone to mediate protein folding in the ER and may play a role in ER export of soluble proteins; regulates the unfold	1	ETLTRAKFEELNL	2.13055e-06	82.908	_AK(ac)FEELNLDLFKK_	AK(1)FEELNLDLFKK	3	546.303	-0.5282	9.62		14.219
1688	54	54	YNL015W	YNL015W	>YNL015W PBI2 SGDID:S000004960, Chr XIV from 605386-605613, Verified ORF, Cytosolic inhibitor of vacuolar proteinase B, required for efficient vacuole inheritance; with thioredoxin forms protein complex LMA1, which assists in priming SNARE molecules and p	1	DVLHLNKLKEKHN	1.19558e-09	93.258	_VPDVLHLNK(ac)LK_	VPDVLHLNK(1)LK	3	439.934	0.66828	9.5958	8.3933	10.82
1118	328	328	YJL060W	YJL060W	>YJL060W BNA3 SGDID:S000003596, Chr X from 323380-324714, Verified ORF, Kynurenine aminotransferase, catalyzes formation of kynurenic acid from kynurenine; potential Cdc28p substrate	1	KIGYFEKMRQEYI	0.00103261	58.981	_IGYFEK(ac)M(ox)R_	IGYFEK(1)MR	2	551.274	-0.49082	9.564	20.061
653	381	381	YER073W	YER073W	>YER073W ALD5 SGDID:S000000875, Chr V from 304027-305589, Verified ORF, Mitochondrial aldehyde dehydrogenase, involved in regulation or biosynthesis of electron transport chain components and acetate formation; activated by K+; utilizes NADP+ as the prefe	1	DYVDVAKSEGARL	1.64659e-46	159.58	_ILDYVDVAK(ac)SEGAR_	ILDYVDVAK(1)SEGAR	3	526.611	0.0010342	9.5484	11.955	0.99324
622	210	210	YER014W	YER014W	>YER014W HEM14 SGDID:S000000816, Chr V from 182599-184218, Verified ORF, Protoporphyrinogen oxidase, a mitochondrial enzyme that catalyzes the seventh step in the heme biosynthetic pathway, converting protoporphyrinogen IX to protoporphyrin IX; inhibited	1	IYYNELKHGSNTQ	8.64753e-06	94.632	_IYYNELK(ac)HGSNTQAM(ox)IDNM(ox)R_	IYYNELK(1)HGSNTQAMIDNMR	3	824.714	-0.24408	9.5428	15.193
1775	467	467	YNR001C	YNR001C	>YNR001C CIT1 SGDID:S000005284, Chr XIV from 631064-629625, reverse complement, Verified ORF, Citrate synthase, catalyzes the condensation of acetyl coenzyme A and oxaloacetate to form citrate; the rate-limiting enzyme of the TCA cycle; nuclear encoded mi	1	KSFSTEKYKELVK	0.0015765	80.239	_SFSTEK(ac)YK_	SFSTEK(1)YK	2	516.256	0.51233	9.5152		1.0548
706	50	50	YFL014W	YFL014W	>YFL014W HSP12 SGDID:S000001880, Chr VI from 107250-107579, Verified ORF, Plasma membrane localized protein that protects membranes from desiccation; induced by heat shock, oxidative stress, osmostress, stationary phase entry, glucose depletion, oleate an	1	VQPEDNKGVFQGV	2.93314e-06	100.21	_VQPEDNK(ac)GVFQGVHDSAEK_	VQPEDNK(1)GVFQGVHDSAEK	3	709.343	-0.3498	9.5129	10.223	7.5263
1839	42	42	YOR020C	YOR020C	>YOR020C HSP10 SGDID:S000005546, Chr XV from 370844-370524, reverse complement, Verified ORF, Mitochondrial matrix co-chaperonin that inhibits the ATPase activity of Hsp60p, a mitochondrial chaperonin; involved in protein folding and sorting in the mitoch	1	PEKNVEKLNQAEV	1.25619e-64	188.98	_NVEK(ac)LNQAEVVAVGPGFTDANGNK_	NVEK(1)LNQAEVVAVGPGFTDANGNK	3	838.426	-0.19394	9.3439	16.017	2.1297
358	106	106	YDL066W	YDL066W	>YDL066W IDP1 SGDID:S000002224, Chr IV from 334835-336121, Verified ORF, Mitochondrial NADP-specific isocitrate dehydrogenase, catalyzes the oxidation of isocitrate to alpha-ketoglutarate; not required for mitochondrial respiration and may function to div	1	KEFNLHKMWKSPN	0.00052642	56.563	_EFNLHK(ac)M(ox)WK_	EFNLHK(1)MWK	3	430.882	0.23329	9.3346		0.41419
1948	306	306	YOR374W	YOR374W	>YOR374W ALD4 SGDID:S000005901, Chr XV from 1039838-1041397, Verified ORF, Mitochondrial aldehyde dehydrogenase, required for growth on ethanol and conversion of acetaldehyde to acetate; phosphorylated; activity is K+ dependent; utilizes NADP+ or NAD+ equ	1	FADAELKKAVQNI	6.37316e-35	143.25	_SPNIVFADAELK(ac)K_	SPNIVFADAELK(1)K	3	491.936	0.18517	9.1726	12.3	2.1806
2005	285	285	YPL215W	YPL215W	>YPL215W CBP3 SGDID:S000006136, Chr XVI from 147415-148422, Verified ORF, Mitochondrial protein required for assembly of ubiquinol cytochrome-c reductase complex (cytochrome bc1 complex); interacts with Cbp4p and function is partially redundant with that	1	REFATGKFKFVPP	0.000954424	51.211	_LSDREFATGK(ac)FK_	LSDREFATGK(1)FK	3	480.921	0.028799	9.1207	11.442
109	408	408	YBL045C	YBL045C	>YBL045C COR1 SGDID:S000000141, Chr II from 135519-134146, reverse complement, Verified ORF, Core subunit of the ubiquinol-cytochrome c reductase complex (bc1 complex), which is a component of the mitochondrial inner membrane electron transport chain	1	SLGEAFKKIDAIT	0.000374402	99.653	_LSLGEAFK(ac)K_	LSLGEAFK(1)K	2	517.798	0.23706	9.1114	10.356	1.1694
1573	24	24	YMR062C	YMR062C	>YMR062C ARG7 SGDID:S000004666, Chr XIII from 396378-395053, reverse complement, Verified ORF, Mitochondrial ornithine acetyltransferase, catalyzes the fifth step in arginine biosynthesis; also possesses acetylglutamate synthase activity, regenerates acet	1	YALYVPKTGSFPK	2.52841e-10	100.19	_YALYVPK(ac)TGSFPK_	YALYVPK(1)TGSFPK	3	504.941	0.44308	9.1087	17.873
1064	59	59	YIL051C	YIL051C	>YIL051C MMF1 SGDID:S000001313, Chr IX from 258279-257842, reverse complement, Verified ORF, Mitochondrial protein involved in maintenance of the mitochondrial genome	1	PYTPDNKPVQGSI	1.46326e-56	168.65	_ANNFVYVSGQIPYTPDNK(ac)PVQGSISEK_	ANNFVYVSGQIPYTPDNK(1)PVQGSISEK	4	749.377	0.23897	9.0798	10.775
232	150	150	YBR149W	YBR149W	>YBR149W ARA1 SGDID:S000000353, Chr II from 539981-541015, Verified ORF, NADP+ dependent arabinose dehydrogenase, involved in carbohydrate metabolism; purified as homodimer; naturally occurs with a N-terminus degradation product	1	GISGLVKTPVDDS	2.76757e-35	144.29	_GISGLVK(ac)TPVDDSGK_	GISGLVK(1)TPVDDSGK	3	505.607	0.27507	9.0609		10.53
1373	144	144	YLR089C	YLR089C	>YLR089C ALT1 SGDID:S000004079, Chr XII from 320016-318238, reverse complement, Uncharacterized ORF, Alanine transaminase (glutamic pyruvic transaminase); involved in alanine biosynthetic and catabolic processes; the authentic, non-tagged protein is detec	1	LKAQLEKDPQSLP	1.60182e-27	134.9	_AQLEK(ac)DPQSLPFDR_	AQLEK(1)DPQSLPFDR	3	562.621	-0.27028	8.9862	15.444
152	218	218	YBR026C	YBR026C	>YBR026C ETR1 SGDID:S000000230, Chr II from 294019-292877, reverse complement, Verified ORF, 2-enoyl thioester reductase, member of the medium chain dehydrogenase/reductase family; localized to in mitochondria, where it has a probable role in fatty acid s	1	NFDEVAKVLEDKY	1.38945e-19	123.03	_DRDNFDEVAK(ac)VLEDK_	DRDNFDEVAK(1)VLEDK	3	612.299	0.52611	8.9336	18.29	0.60449
1260	537	537	YKL148C	YKL148C	>YKL148C SDH1 SGDID:S000001631, Chr XI from 171134-169212, reverse complement, Verified ORF, Flavoprotein subunit of succinate dehydrogenase (Sdh1p, Sdh2p, Sdh3p, Sdh4p), which couples the oxidation of succinate to the transfer of electrons to ubiquinone	1	NITAVEKTFDDVK	8.7078e-07	82.925	_NITAVEK(ac)TFDDVK_	NITAVEK(1)TFDDVK	3	507.931	-0.34976	8.912	11.185
761	677	677	YGL009C	YGL009C	>YGL009C LEU1 SGDID:S000002977, Chr VII from 478657-476318, reverse complement, Verified ORF, Isopropylmalate isomerase, catalyzes the second step in the leucine biosynthesis pathway	1	QQIIIDKLIPIAN	5.80941e-68	189.47	_LDQQIIIDK(ac)LIPIANK_	LDQQIIIDK(1)LIPIANK	3	626.375	0.46499	8.8584	12.894	8.4141
621	69	69	YER014W	YER014W	>YER014W HEM14 SGDID:S000000816, Chr V from 182599-184218, Verified ORF, Protoporphyrinogen oxidase, a mitochondrial enzyme that catalyzes the seventh step in the heme biosynthetic pathway, converting protoporphyrinogen IX to protoporphyrin IX; inhibited	1	NPIMLEKGPRTLR	1.75721e-58	168.93	_DM(ox)SGNPIM(ox)LEK(ac)GPR_	DMSGNPIMLEK(1)GPR	3	540.257	-0.11335	8.7931	12.329	0.58311
1476	126	126	YLR355C	YLR355C	>YLR355C ILV5 SGDID:S000004347, Chr XII from 839252-838065, reverse complement, Verified ORF, Acetohydroxyacid reductoisomerase, mitochondrial protein involved in branched-chain amino acid biosynthesis, also required for maintenance of wild-type mitochond	1	DGWVPGKNLFTVE	1.76721e-06	100.94	_AAIEDGWVPGK(ac)NLFTVEDAIK_	AAIEDGWVPGK(1)NLFTVEDAIK	2	1158.1	-0.9783	8.7675	16.172
648	97	97	YER073W	YER073W	>YER073W ALD5 SGDID:S000000875, Chr V from 304027-305589, Verified ORF, Mitochondrial aldehyde dehydrogenase, involved in regulation or biosynthesis of electron transport chain components and acetate formation; activated by K+; utilizes NADP+ as the prefe	1	KKAFETKWSIVEP	1.04266e-58	173.44	_AFETK(ac)WSIVEPEVR_	AFETK(1)WSIVEPEVR	3	578.302	0.059352	8.7632	18.829
1334	811	811	YLL026W	YLL026W	>YLL026W HSP104 SGDID:S000003949, Chr XII from 88622-91348, Verified ORF, Heat shock protein that cooperates with Ydj1p (Hsp40) and Ssa1p (Hsp70) to refold and reactivate previously denatured, aggregated proteins; responsive to stresses including: heat, e	1	NLTQEAKDFLAKY	8.70022e-15	107.14	_LNLTQEAK(ac)DFLAK_	LNLTQEAK(1)DFLAK	2	766.92	0.69573	8.7193	12.639	18.435
939	393	393	YGR244C	YGR244C	>YGR244C LSC2 SGDID:S000003476, Chr VII from 979324-978041, reverse complement, Verified ORF, Beta subunit of succinyl-CoA ligase, which is a mitochondrial enzyme of the TCA cycle that catalyzes the nucleotide-dependent conversion of succinyl-CoA to succi	1	ARLQGTKVEEGRD	4.03616e-05	55.213	_LQGTK(ac)VEEGRDIINK_	LQGTK(1)VEEGRDIINK	3	581.32	-0.75547	8.7105	16.583	0.48465
487	290	290	YDR148C	YDR148C	>YDR148C KGD2 SGDID:S000002555, Chr IV from 755064-753673, reverse complement, Verified ORF, Dihydrolipoyl transsuccinylase, component of the mitochondrial alpha-ketoglutarate dehydrogenase complex, which catalyzes the oxidative decarboxylation of alpha-k	1	IKKTGTKFGFMGL	5.22394e-05	65.472	_TGTK(ac)FGFM(ox)GLFSK_	TGTK(1)FGFMGLFSK	2	739.871	-0.033229	8.6779	14.355	0.50173
1599	527	527	YMR105C	YMR105C	>YMR105C PGM2 SGDID:S000004711, Chr XIII from 477605-475896, reverse complement, Verified ORF, Phosphoglucomutase, catalyzes the conversion from glucose-1-phosphate to glucose-6-phosphate, which is a key step in hexose metabolism; functions as the accepto	1	IRLYIEKYCDDKS	1.16023e-06	94.465	_LYIEK(ac)YCDDK_	LYIEK(1)YCDDK	2	694.824	0.7837	8.6582		10.035
1156	22	22	YJR016C	YJR016C	>YJR016C ILV3 SGDID:S000003777, Chr X from 466200-464443, reverse complement, Verified ORF, Dihydroxyacid dehydratase, catalyzes third step in the common pathway leading to biosynthesis of branched-chain amino acids	0.872557	TRCVAKKLNKYSY	1.14274e-06	86.756	_K(ac)LNKYSYIITEPK_	K(0.873)LNK(0.127)YSYIITEPK	3	546.975	0.023756	8.574		0.35017
1468	105	105	YLR351C	YLR351C	>YLR351C NIT3 SGDID:S000004343, Chr XII from 830363-829488, reverse complement, Verified ORF, Nit protein, one of two proteins in S. cerevisiae with similarity to the Nit domain of NitFhit from fly and worm and to the mouse and human Nit protein which int	1	IPELDPKTDKIYN	4.39915e-21	132.59	_IILVGGTIPELDPK(ac)TDK_	IILVGGTIPELDPK(1)TDK	3	617.687	-1.0123	8.5497	13.58	1.4515
1405	133	133	YLR201C	YLR201C	>YLR201C COQ9 SGDID:S000004191, Chr XII from 550295-549513, reverse complement, Verified ORF, Protein required for ubiquinone (coenzyme Q) biosynthesis and respiratory growth; localizes to the matrix face of the mitochondrial inner membrane in a large com	1	LEHLLLKRLEMDK	1.07535e-31	163.84	_LPSLEHLLLK(ac)R_	LPSLEHLLLK(1)R	3	454.282	-0.46939	8.5283	17.655
958	68	68	YGR255C	YGR255C	>YGR255C COQ6 SGDID:S000003487, Chr VII from 1003967-1002528, reverse complement, Verified ORF, Putative flavin-dependent monooxygenase, involved in ubiquinone (Coenzyme Q) biosynthesis; localizes to the matrix face of the mitochondrial inner membrane in	1	MVDLKDKLSDFYN	3.8262e-05	80.316	_DK(ac)LSDFYNSPPDYFTNR_	DK(1)LSDFYNSPPDYFTNR	3	707.657	0.40405	8.4816	13.573
361	156	156	YDL066W	YDL066W	>YDL066W IDP1 SGDID:S000002224, Chr IV from 334835-336121, Verified ORF, Mitochondrial NADP-specific isocitrate dehydrogenase, catalyzes the oxidation of isocitrate to alpha-ketoglutarate; not required for mitochondrial respiration and may function to div	1	AHGDQYKATDTLI	1.75528e-92	190.77	_HAHGDQYK(ac)ATDTLIPGPGSLELVYKPSDPTTAQPQTLK_	HAHGDQYK(1)ATDTLIPGPGSLELVYKPSDPTTAQPQTLK	4	1030.03	0.2691	8.4272		0.45234
2085	173	173	YPR191W	YPR191W	>YPR191W QCR2 SGDID:S000006395, Chr XVI from 919377-920483, Verified ORF, Subunit 2 of the ubiquinol cytochrome-c reductase complex, which is a component of the mitochondrial inner membrane electron transport chain; phosphorylated; transcription is regula	1	VSLQDIKDFADKV	1.92869e-36	156.52	_VSLQDIK(ac)DFADK_	VSLQDIK(1)DFADK	2	710.87	0.46664	8.3828	11.116	0.58227
1587	43	43	YMR083W	YMR083W	>YMR083W ADH3 SGDID:S000004688, Chr XIII from 434787-435914, Verified ORF, Mitochondrial alcohol dehydrogenase isozyme III; involved in the shuttling of mitochondrial NADH to the cytosol under anaerobic conditions and ethanol production	1	VIFYENKGKLHYK	5.52847e-05	73.067	_GVIFYENK(ac)GK_	GVIFYENK(1)GK	2	598.819	0.19937	8.3672	14.365
969	21	21	YHL018W	YHL018W	>YHL018W YHL018W SGDID:S000001010, Chr VIII from 69705-70067, Uncharacterized ORF, Putative protein of unknown function; green fluorescent protein (GFP)-fusion protein localizes to mitochondria and is induced in response to the DNA-damaging agent MMS	0.998007	GGKLLEKLKPLTR	0.000285868	66.262	_LLEK(ac)LKPLTR_	LLEK(0.998)LK(0.002)PLTR	3	418.271	0.27366	8.3306	13.844
717	249	249	YFL018C	YFL018C	>YFL018C LPD1 SGDID:S000001876, Chr VI from 103121-101622, reverse complement, Verified ORF, Dihydrolipoamide dehydrogenase, the lipoamide dehydrogenase component (E3) of the pyruvate dehydrogenase and 2-oxoglutarate dehydrogenase multi-enzyme complexes	1	MDGEVAKATQKFL	1.96671e-40	165.38	_VTVVEFQPQIGASM(ox)DGEVAK(ac)ATQK_	VTVVEFQPQIGASMDGEVAK(1)ATQK	4	648.581	0.18679	8.3281	11.621	0.60365
1240	261	261	YKL085W	YKL085W	>YKL085W MDH1 SGDID:S000001568, Chr XI from 278767-279771, Verified ORF, Mitochondrial malate dehydrogenase, catalyzes interconversion of malate and oxaloacetate; involved in the tricarboxylic acid (TCA) cycle; phosphorylated	1	AVLSGFKGERDVI	1.5558e-05	74.987	_FANAVLSGFK(ac)GER_	FANAVLSGFK(1)GER	3	479.921	-0.53439	8.3152	9.3306
636	60	60	YER048W-A	YER048W-A	>YER048W-A ISD11 SGDID:S000007237, Chr V from 250717-251001, Verified ORF, Protein required for mitochondrial iron-sulfur cluster biosynthesis	1	VLMNLFKEAKNDL	0.000692319	48.188	_VLM(ox)NLFK(ac)EAK_	VLMNLFK(1)EAK	2	625.844	0.10779	8.3086	17.977
233	46	46	YBR149W	YBR149W	>YBR149W ARA1 SGDID:S000000353, Chr II from 539981-541015, Verified ORF, NADP+ dependent arabinose dehydrogenase, involved in carbohydrate metabolism; purified as homodimer; naturally occurs with a N-terminus degradation product	1	TANPHEKLAETKQ	3.70793e-38	155.49	_IPALGLGTANPHEK(ac)LAETK_	IPALGLGTANPHEK(1)LAETK	3	668.037	0.028178	8.2486		14.29
1241	233	233	YKL085W	YKL085W	>YKL085W MDH1 SGDID:S000001568, Chr XI from 278767-279771, Verified ORF, Mitochondrial malate dehydrogenase, catalyzes interconversion of malate and oxaloacetate; involved in the tricarboxylic acid (TCA) cycle; phosphorylated	1	GGDEVVKAKNGAG	3.91166e-08	90.926	_IQFGGDEVVK(ac)AK_	IQFGGDEVVK(1)AK	2	666.862	0.93346	8.1909	11.621	0.79401
1873	253	253	YOR142W	YOR142W	>YOR142W LSC1 SGDID:S000005668, Chr XV from 593058-594047, Verified ORF, Alpha subunit of succinyl-CoA ligase, which is a mitochondrial enzyme of the TCA cycle that catalyzes the nucleotide-dependent conversion of succinyl-CoA to succinate; phosphorylated	1	EAAQFLKEYNFSR	2.55913e-08	99.451	_AEIEAAQFLK(ac)EYNFSR_	AEIEAAQFLK(1)EYNFSR	3	653.327	-0.33583	8.1868	14.526
1722	401;400	401	YNL104C;YOR108W	YNL104C	>YNL104C LEU4 SGDID:S000005048, Chr XIV from 426756-424897, reverse complement, Verified ORF, Alpha-isopropylmalate synthase (2-isopropylmalate synthase); the main isozyme responsible for the first step in the leucine biosynthesis pathway;>YOR108W LEU9 S	1	YLPLDPKDIGRDY	1.08818e-29	133.88	_IPYLPLDPK(ac)DIGR_	IPYLPLDPK(1)DIGR	2	769.932	0.37681	8.1835	17.457
1774	461	461	YNR001C	YNR001C	>YNR001C CIT1 SGDID:S000005284, Chr XIV from 631064-629625, reverse complement, Verified ORF, Citrate synthase, catalyzes the condensation of acetyl coenzyme A and oxaloacetate to form citrate; the rate-limiting enzyme of the TCA cycle; nuclear encoded mi	1	APIERPKSFSTEK	1.02796e-15	117	_AVGAPIERPK(ac)SFSTEK_	AVGAPIERPK(1)SFSTEK	3	586.984	0.037545	8.1752		0.41029
947	67	67	YGR254W	YGR254W	>YGR254W ENO1 SGDID:S000003486, Chr VII from 1000932-1002245, Verified ORF, Enolase I, a phosphopyruvate hydratase that catalyzes the conversion of 2-phosphoglycerate to phosphoenolpyruvate during glycolysis and the reverse reaction during gluconeogenesis	1	GVLHAVKNVNDVI	1.6426e-95	209.73	_GVLHAVK(ac)NVNDVIAPAFVK_	GVLHAVK(1)NVNDVIAPAFVK	4	509.044	0.028298	8.172	9.4322	11.995
760	755	755	YGL009C	YGL009C	>YGL009C LEU1 SGDID:S000002977, Chr VII from 478657-476318, reverse complement, Verified ORF, Isopropylmalate isomerase, catalyzes the second step in the leucine biosynthesis pathway	1	FLEGGSKLLKFDN	9.50268e-07	84.365	_YSFLEGGSK(ac)LLK_	YSFLEGGSK(1)LLK	2	692.38	-0.19133	8.154	17.484	8.4677
1295	54	54	YKL192C	YKL192C	>YKL192C ACP1 SGDID:S000001675, Chr XI from 80542-80165, reverse complement, Verified ORF, Mitochondrial matrix acyl carrier protein, involved in biosynthesis of octanoate, which is a precursor to lipoic acid; activated by phosphopantetheinylation catalyz	1	RVIDVIKAFDKNS	2.84768e-08	113.69	_VIDVIK(ac)AFDK_	VIDVIK(1)AFDK	2	595.345	-0.85087	8.0817	9.4596	2.907
645	205	205	YER069W	YER069W	>YER069W ARG5,6 SGDID:S000000871, Chr V from 295408-297999, Verified ORF, Protein that is processed in the mitochondrion to yield acetylglutamate kinase and N-acetyl-gamma-glutamyl-phosphate reductase, which catalyze the 2nd and 3rd steps in arginine bios	1	TADYLDKDKYKLV	2.37598e-05	90.972	_ARPITSGVFTADYLDK(ac)DK_	ARPITSGVFTADYLDK(1)DK	3	680.353	-0.10653	8.0589	19.482	1.6202
1603	251	251	YMR108W	YMR108W	>YMR108W ILV2 SGDID:S000004714, Chr XIII from 484083-486146, Verified ORF, Acetolactate synthase, catalyses the first common step in isoleucine and valine biosynthesis and is the target of several classes of inhibitors, localizes to the mitochondria; expr	1	VLVDLPKDVTAAI	9.16823e-07	102.08	_PGPVLVDLPK(ac)DVTAAILR_	PGPVLVDLPK(1)DVTAAILR	3	639.379	-0.85961	7.9469	6.0723
945	346;346	346	YGR254W;YHR174W	YHR174W	>YGR254W ENO1 SGDID:S000003486, Chr VII from 1000932-1002245, Verified ORF, Enolase I, a phosphopyruvate hydratase that catalyzes the conversion of 2-phosphoglycerate to phosphoenolpyruvate during glycolysis and the reverse reaction during gluconeogenesis	1	ADALLLKVNQIGT	5.76089e-50	175.21	_AADALLLK(ac)VNQIGTLSESIK_	AADALLLK(1)VNQIGTLSESIK	3	709.407	-0.78071	7.9102	14.543	12.903
1689	199	199	YNL037C	YNL037C	>YNL037C IDH1 SGDID:S000004982, Chr XIV from 559004-557922, reverse complement, Verified ORF, Subunit of mitochondrial NAD(+)-dependent isocitrate dehydrogenase, which catalyzes the oxidation of isocitrate to alpha-ketoglutarate in the TCA cycle	1	HKANIMKLGDGLF	9.60746e-24	138.42	_ANIM(ox)K(ac)LGDGLFR_	ANIMK(1)LGDGLFR	3	464.915	0.16632	7.8955	9.9135	1.031
1008	255	255	YHR076W	YHR076W	>YHR076W PTC7 SGDID:S000001118, Chr VIII from 251103-251157,251251-252227, Verified ORF, Type 2C protein phosphatase; YHR076W is alternatively spliced to create two mRNA isoforms; protein from spliced form localizes to the mitochondria while the one from	1	EYSFQLKKKDIII	0.00285782	55.258	_DADEYSFQLK(ac)K_	DADEYSFQLK(1)K	2	693.333	-0.45028	7.8903		1.4932
954	132	132	YGR254W	YGR254W	>YGR254W ENO1 SGDID:S000003486, Chr VII from 1000932-1002245, Verified ORF, Enolase I, a phosphopyruvate hydratase that catalyzes the conversion of 2-phosphoglycerate to phosphoenolpyruvate during glycolysis and the reverse reaction during gluconeogenesis	1	KNVPLYKHLADLS	1.97056e-05	73.91	_NVPLYK(ac)HLADLSK_	NVPLYK(1)HLADLSK	3	513.956	0.39938	7.836	9.2938	11.4
1262	188	188	YKL150W	YKL150W	>YKL150W MCR1 SGDID:S000001633, Chr XI from 166549-167457, Verified ORF, Mitochondrial NADH-cytochrome b5 reductase, involved in ergosterol biosynthesis	1	VENPNDKTKVNLL	3.65737e-124	217	_SITLLGAGTGINPLYQLAHHIVENPNDK(ac)TK_	SITLLGAGTGINPLYQLAHHIVENPNDK(1)TK	4	814.939	1.0833	7.8058		10.159
1575	164	164	YMR072W	YMR072W	>YMR072W ABF2 SGDID:S000004676, Chr XIII from 411568-412119, Verified ORF, Mitochondrial DNA-binding protein involved in mitochondrial DNA replication and recombination, member of HMG1 DNA-binding protein family; activity may be regulated by protein kinas	1	DQSIKDKYIQEYK	0.00141446	74.376	_DK(ac)YIQEYK_	DK(1)YIQEYK	2	564.782	-0.0019541	7.8016	10.388
606	139	139	YDR513W	YDR513W	>YDR513W GRX2 SGDID:S000002921, Chr IV from 1471010-1471441, Verified ORF, Cytoplasmic glutaredoxin, thioltransferase, glutathione-dependent disulfide oxidoreductase involved in maintaining redox state of target proteins, also exhibits glutathione peroxid	1	KLAEILKPVFQ__	2.66363e-06	85.958	_LAEILK(ac)PVFQ_	LAEILK(1)PVFQ	2	600.355	-0.07096	7.7193	9.9667	2.7446
758	639	639	YGL009C	YGL009C	>YGL009C LEU1 SGDID:S000002977, Chr VII from 478657-476318, reverse complement, Verified ORF, Isopropylmalate isomerase, catalyzes the second step in the leucine biosynthesis pathway	1	HAPWALKDFGIKS	0.000522368	40.477	_EHAPWALK(ac)DFGIK_	EHAPWALK(1)DFGIK	3	518.609	0.55259	7.7061		5.7362
535	59	59	YDR298C	YDR298C	>YDR298C ATP5 SGDID:S000002706, Chr IV from 1058811-1058173, reverse complement, Verified ORF, Subunit 5 of the stator stalk of mitochondrial F1F0 ATP synthase, which is an evolutionarily conserved enzyme complex required for ATP synthesis; homologous to	1	AFQSLQKVESTVK	2.5597e-63	183.56	_NSSIDAAFQSLQK(ac)VESTVK_	NSSIDAAFQSLQK(1)VESTVK	2	1047.54	-0.55255	7.7023	12.854	1.2983
1946	377	377	YOR374W	YOR374W	>YOR374W ALD4 SGDID:S000005901, Chr XV from 1039838-1041397, Verified ORF, Mitochondrial aldehyde dehydrogenase, required for growth on ethanol and conversion of acetaldehyde to acetate; phosphorylated; activity is K+ dependent; utilizes NADP+ or NAD+ equ	1	QLNKILKYVDIGK	3.30336e-133	229.81	_ILK(ac)YVDIGKNEGATLITGGER_	ILK(1)YVDIGKNEGATLITGGER	3	763.753	-0.10484	7.6899	9.1179	2.3261
1579	141	141	YMR072W	YMR072W	>YMR072W ABF2 SGDID:S000004676, Chr XIII from 411568-412119, Verified ORF, Mitochondrial DNA-binding protein involved in mitochondrial DNA replication and recombination, member of HMG1 DNA-binding protein family; activity may be regulated by protein kinas	1	FAQHPDKSQLDLM	1.41007e-14	119.8	_SQVFAQHPDK(ac)SQLDLM(ox)K_	SQVFAQHPDK(1)SQLDLMK	3	677.339	-0.12475	7.6588	8.1001	0.49577
544	45	45	YDR304C	YDR304C	>YDR304C CPR5 SGDID:S000002712, Chr IV from 1072554-1071877, reverse complement, Verified ORF, Peptidyl-prolyl cis-trans isomerase (cyclophilin) of the endoplasmic reticulum, catalyzes the cis-trans isomerization of peptide bonds N-terminal to proline res	1	DINHGDKQIGRIV	3.93572e-11	97.273	_VYFDINHGDK(ac)QIGR_	VYFDINHGDK(1)QIGR	3	568.622	-0.0087401	7.6438	8.8607	11.175
1332	816	816	YLL026W	YLL026W	>YLL026W HSP104 SGDID:S000003949, Chr XII from 88622-91348, Verified ORF, Heat shock protein that cooperates with Ydj1p (Hsp40) and Ssa1p (Hsp70) to refold and reactivate previously denatured, aggregated proteins; responsive to stresses including: heat, e	1	AKDFLAKYGYSDD	0.000428241	66.893	_DFLAK(ac)YGYSDDM(ox)GARPLNR_	DFLAK(1)YGYSDDMGARPLNR	3	749.688	0.2222	7.6264	10.95
2003	294	294	YPL215W	YPL215W	>YPL215W CBP3 SGDID:S000006136, Chr XVI from 147415-148422, Verified ORF, Mitochondrial protein required for assembly of ubiquinol cytochrome-c reductase complex (cytochrome bc1 complex); interacts with Cbp4p and function is partially redundant with that	1	FVPPGVKVEKLTP	0.00110822	42.001	_FVPPGVK(ac)VEK_	FVPPGVK(1)VEK	2	571.334	0.40899	7.5672	12.283	0.708
1601	387	387	YMR108W	YMR108W	>YMR108W ILV2 SGDID:S000004714, Chr XIII from 484083-486146, Verified ORF, Acetolactate synthase, catalyses the first common step in isoleucine and valine biosynthesis and is the target of several classes of inhibitors, localizes to the mitochondria; expr	1	VTGNISKFAPEAR	2.89746e-106	222.29	_VTGNISK(ac)FAPEAR_	VTGNISK(1)FAPEAR	3	477.925	-0.044029	7.5645	12.928	0.35814
1049	113	113	YHR208W	YHR208W	>YHR208W BAT1 SGDID:S000001251, Chr VIII from 517532-518713, Verified ORF, Mitochondrial branched-chain amino acid aminotransferase, homolog of murine ECA39; highly expressed during logarithmic phase and repressed during stationary phase	1	TMFRPDKNMARMN	2.04166e-14	123.4	_TPQNTITM(ox)FRPDK(ac)NM(ox)AR_	TPQNTITMFRPDK(1)NMAR	3	699.007	0.4998	7.5332	16.009	2.0709
553	381	381	YDR376W	YDR376W	>YDR376W ARH1 SGDID:S000002784, Chr IV from 1226815-1228296, Verified ORF, Oxidoreductase of the mitochondrial inner membrane, involved in cytoplasmic and mitochondrial iron homeostasis and required for activity of Fe-S cluster-containing enzymes; one of	1	LSIGFDKDHIANK	4.81096e-05	66.533	_LSIGFDK(ac)DHIANK_	LSIGFDK(1)DHIANK	3	500.6	-0.084319	7.4978	15.129
534	149	149	YDR298C	YDR298C	>YDR298C ATP5 SGDID:S000002706, Chr IV from 1058811-1058173, reverse complement, Verified ORF, Subunit 5 of the stator stalk of mitochondrial F1F0 ATP synthase, which is an evolutionarily conserved enzyme complex required for ATP synthesis; homologous to	1	AEPLDPKSFKRIE	5.76702e-58	172.82	_GTVTSAEPLDPK(ac)SFK_	GTVTSAEPLDPK(1)SFK	3	540.282	-0.04078	7.4924	6.3618	0.095704
1155	393	393	YJR016C	YJR016C	>YJR016C ILV3 SGDID:S000003777, Chr X from 466200-464443, reverse complement, Verified ORF, Dihydroxyacid dehydratase, catalyzes third step in the common pathway leading to biosynthesis of branched-chain amino acids	1	EGQEIIKPLSHPI	2.52745e-05	93.776	_KAPSLPEGQEIIK(ac)PLSHPIK_	KAPSLPEGQEIIK(1)PLSHPIK	3	742.095	-0.3145	7.4305	17.985	1.2006
1875	26	26	YOR142W	YOR142W	>YOR142W LSC1 SGDID:S000005668, Chr XV from 593058-594047, Verified ORF, Alpha subunit of succinyl-CoA ligase, which is a mitochondrial enzyme of the TCA cycle that catalyzes the nucleotide-dependent conversion of succinyl-CoA to succinate; phosphorylated	1	ESIPYDKTIKNLL	3.31863e-06	82.954	_ESIPYDK(ac)TIK_	ESIPYDK(1)TIK	2	618.33	-0.64274	7.4283	10.705	0.50429
1992	121	121	YPL146C	YPL146C	>YPL146C NOP53 SGDID:S000006067, Chr XVI from 277528-276161, reverse complement, Verified ORF, Nucleolar protein; involved in biogenesis of the 60S subunit of the ribosome; interacts with rRNA processing factors Cbf5p and Nop2p; null mutant is viable but	1	KIQGVSKHELKKL	0.000296926	64.121	_IQGVSK(ac)HELK_	IQGVSK(1)HELK	3	394.228	-0.51495	7.4244		9.5378
1677	315	315	YMR301C	YMR301C	>YMR301C ATM1 SGDID:S000004916, Chr XIII from 869626-867554, reverse complement, Verified ORF, Mitochondrial inner membrane ATP-binding cassette (ABC) transporter, exports mitochondrially synthesized precursors of iron-sulfur (Fe/S) clusters to the cytoso	1	KYFNNEKYLADKY	0.000294864	65.563	_YFNNEK(ac)YLADK_	YFNNEK(1)YLADK	2	723.849	-0.9256	7.3647	10.585
543	383	383	YDR303C	YDR303C	>YDR303C RSC3 SGDID:S000002711, Chr IV from 1071383-1068726, reverse complement, Verified ORF, Component of the RSC chromatin remodeling complex; essential gene required for maintenance of proper ploidy and regulation of ribosomal protein genes and the ce	1	SILPILKPKRLLP	0.000100251	83.418	_YLSTITETNSILPILK(ac)PK_	YLSTITETNSILPILK(1)PK	3	691.733	0.072399	7.3547		14.981
1374	200	200	YLR089C	YLR089C	>YLR089C ALT1 SGDID:S000004079, Chr XII from 320016-318238, reverse complement, Uncharacterized ORF, Alanine transaminase (glutamic pyruvic transaminase); involved in alanine biosynthetic and catabolic processes; the authentic, non-tagged protein is detec	1	VDSKLFKLDAIKR	0.00110194	60.019	_LFK(ac)LDAIK_	LFK(1)LDAIK	2	495.305	1.4757	7.3428	16.335
716	160	160	YFL018C	YFL018C	>YFL018C LPD1 SGDID:S000001876, Chr VI from 103121-101622, reverse complement, Verified ORF, Dihydrolipoamide dehydrogenase, the lipoamide dehydrogenase component (E3) of the pyruvate dehydrogenase and 2-oxoglutarate dehydrogenase multi-enzyme complexes	1	GLEGTVKEDHILD	1.77041e-28	150.98	_VTPVDGLEGTVK(ac)EDHILDVK_	VTPVDGLEGTVK(1)EDHILDVK	3	736.058	0.1286	7.337	9.8232	0.68929
1487	178	178	YLR355C	YLR355C	>YLR355C ILV5 SGDID:S000004347, Chr XII from 839252-838065, reverse complement, Verified ORF, Acetohydroxyacid reductoisomerase, mitochondrial protein involved in branched-chain amino acid biosynthesis, also required for maintenance of wild-type mitochond	1	GFSPVFKDLTHVE	1.01142e-106	211.89	_TLYFSHGFSPVFK(ac)DLTHVEPPK_	TLYFSHGFSPVFK(1)DLTHVEPPK	4	647.835	0.72666	7.316	14.224	0.99253
1650	58	58	YMR189W	YMR189W	>YMR189W GCV2 SGDID:S000004801, Chr XIII from 637499-640603, Verified ORF, P subunit of the mitochondrial glycine decarboxylase complex, required for the catabolism of glycine to 5,10-methylene-THF; expression is regulated by levels of 5,10-methylene-THF	1	IFNPDLKNIDRPL	9.82898e-10	115.34	_IFNPDLK(ac)NIDRPLDTFAR_	IFNPDLK(1)NIDRPLDTFAR	3	729.723	-0.093839	7.304	12.906
1945	404	404	YOR374W	YOR374W	>YOR374W ALD4 SGDID:S000005901, Chr XV from 1039838-1041397, Verified ORF, Mitochondrial aldehyde dehydrogenase, required for growth on ethanol and conversion of acetaldehyde to acetate; phosphorylated; activity is K+ dependent; utilizes NADP+ or NAD+ equ	1	SKGYFIKPTVFGD	4.25998e-05	67.964	_GYFIK(ac)PTVFGDVK_	GYFIK(1)PTVFGDVK	2	756.908	-0.15857	7.2984	11.01	1.2459
707	360	360	YFL016C	YFL016C	>YFL016C MDJ1 SGDID:S000001878, Chr VI from 106230-104695, reverse complement, Verified ORF, Co-chaperone that stimulates the ATPase activity of the HSP70 protein Ssc1p; involved in protein folding/refolding in the mitochodrial matrix; required for proteo	1	NFSIKNKYDIWYD	0.00026449	66.262	_NK(ac)YDIWYDK_	NK(1)YDIWYDK	2	643.806	0.64177	7.2649	8.4319
123	528	528	YBL099W	YBL099W	>YBL099W ATP1 SGDID:S000000195, Chr II from 37050-38687, Verified ORF, Alpha subunit of the F1 sector of mitochondrial F1F0 ATP synthase, which is a large, evolutionarily conserved enzyme complex required for ATP synthesis; phosphorylated	1	EKGELSKELLASL	1.24361e-23	137.88	_GELSK(ac)ELLASLK_	GELSK(1)ELLASLK	2	665.385	0.28849	7.2425	9.7097	0.65842
1005	202	202	YHR063C	YHR063C	>YHR063C PAN5 SGDID:S000001105, Chr VIII from 225171-224032, reverse complement, Verified ORF, 2-dehydropantoate 2-reductase, part of the pantothenic acid pathway, structurally homologous to E. coli panE	1	KLLTEPKFAKEFG	0.000283971	70.028	_LLTEPK(ac)FAK_	LLTEPK(1)FAK	2	544.821	0.21357	7.2379	17.172
532	264	264	YDR264C	YDR264C	>YDR264C AKR1 SGDID:S000002672, Chr IV from 998320-996026, reverse complement, Verified ORF, Palmitoyl transferase involved in protein palmitoylation; acts as a negative regulator of pheromone response pathway; required for endocytosis of pheromone recept	1	GQPHVLKYLIQDG	0.000195208	72.359	_GQPHVLK(ac)YLIQDGADFFQK_	GQPHVLK(1)YLIQDGADFFQK	3	749.392	1.1955	7.2181		11.327
498	295	295	YDR171W	YDR171W	>YDR171W HSP42 SGDID:S000002578, Chr IV from 806619-807746, Verified ORF, Small heat shock protein (sHSP) with chaperone activity; forms barrel-shaped oligomers that suppress unfolded protein aggregation; involved in cytoskeleton reorganization after heat	1	RVGIDEKFLKITE	0.0012966	46.406	_VGIDEK(ac)FLK_	VGIDEK(1)FLK	2	545.811	0.28538	7.2157		9.295
1440	160	160	YLR303W	YLR303W	>YLR303W MET17 SGDID:S000004294, Chr XII from 732544-733878, Verified ORF, Methionine and cysteine synthase (O-acetyl homoserine-O-acetyl serine sulfhydrylase), required for sulfur amino acid synthesis	1	ETIGNPKYNVPDF	9.60346e-07	102.57	_AVYLETIGNPK(ac)YNVPDFEK_	AVYLETIGNPK(1)YNVPDFEK	3	747.048	0.4516	7.1552	9.1899
741	357	357	YFR044C	YFR044C	>YFR044C DUG1 SGDID:S000001940, Chr VI from 241424-239979, reverse complement, Verified ORF, Cys-Gly metallo-di-peptidase; forms a complex with Dug2p and Dug3p to degrade glutathione (GSH) and other peptides containing a gamma-glu-X bond in an alternative	1	PDMDSEKLTSLVQ	2.77564e-08	98.694	_TVPDM(ox)DSEK(ac)LTSLVQK_	TVPDMDSEK(1)LTSLVQK	3	616.98	-0.23762	7.1432	7.812
1149	109	109	YJR016C	YJR016C	>YJR016C ILV3 SGDID:S000003777, Chr X from 466200-464443, reverse complement, Verified ORF, Dihydroxyacid dehydratase, catalyzes third step in the common pathway leading to biosynthesis of branched-chain amino acids	1	GISMGTKGMRYSL	0.000327986	35.834	_AM(ox)QFNTIGVSDGISM(ox)GTK(ac)GM(ox)R_	AMQFNTIGVSDGISMGTK(1)GMR	3	764.354	-1.0181	7.1225	15.086	0.68099
1479	187	187	YLR355C	YLR355C	>YLR355C ILV5 SGDID:S000004347, Chr XII from 839252-838065, reverse complement, Verified ORF, Acetohydroxyacid reductoisomerase, mitochondrial protein involved in branched-chain amino acid biosynthesis, also required for maintenance of wild-type mitochond	1	THVEPPKDLDVIL	5.20366e-96	214.24	_DLTHVEPPK(ac)DLDVILVAPK_	DLTHVEPPK(1)DLDVILVAPK	3	714.4	-0.059745	7.0763	10.388	0.56437
278	443	443	YBR263W	YBR263W	>YBR263W SHM1 SGDID:S000000467, Chr II from 736259-737731, Verified ORF, Mitochondrial serine hydroxymethyltransferase, converts serine to glycine plus 5,10 methylenetetrahydrofolate; involved in generating precursors for purine, pyrimidine, amino acid, a	1	KLAENLKTLEPTT	1.25524e-36	152.99	_LAENLK(ac)TLEPTTK_	LAENLK(1)TLEPTTK	2	750.419	0.025344	7.0157	12.955
124	224	224	YBL099W	YBL099W	>YBL099W ATP1 SGDID:S000000195, Chr II from 37050-38687, Verified ORF, Alpha subunit of the F1 sector of mitochondrial F1F0 ATP synthase, which is a large, evolutionarily conserved enzyme complex required for ATP synthesis; phosphorylated	1	DTILNQKRWNNGS	7.2868e-213	283.43	_TAVALDTILNQK(ac)R_	TAVALDTILNQK(1)R	2	742.925	0.13774	7.009	8.2105	1.1976
742	61	61	YFR049W	YFR049W	>YFR049W YMR31 SGDID:S000001945, Chr VI from 248510-248881, Verified ORF, Mitochondrial ribosomal protein of the small subunit, has similarity to human mitochondrial ribosomal protein MRP-S36	1	KFMENYKPFRVVP	4.03215e-08	117.31	_FM(ox)ENYK(ac)PFR_	FMENYK(1)PFR	2	645.303	-0.23481	7.0025	8.351
1481	370	370	YLR355C	YLR355C	>YLR355C ILV5 SGDID:S000004347, Chr XII from 839252-838065, reverse complement, Verified ORF, Acetohydroxyacid reductoisomerase, mitochondrial protein involved in branched-chain amino acid biosynthesis, also required for maintenance of wild-type mitochond	1	YREKLEKELDTIR	1.97714e-41	177.1	_LEK(ac)ELDTIR_	LEK(1)ELDTIR	2	579.822	0.57898	6.9595	10.365	0.48626
96	525	525	YBL022C	YBL022C	>YBL022C PIM1 SGDID:S000000118, Chr II from 181278-177877, reverse complement, Verified ORF, ATP-dependent Lon protease, involved in degradation of misfolded proteins in mitochondria; required for biogenesis and maintenance of mitochondria	1	IDDGRDKLIDTYK	3.17506e-05	56.407	_ELGIDDGRDK(ac)LIDTYK_	ELGIDDGRDK(1)LIDTYK	3	631.658	-0.071368	6.9314	12.29
1591	234	234	YMR083W	YMR083W	>YMR083W ADH3 SGDID:S000004688, Chr XIII from 434787-435914, Verified ORF, Mitochondrial alcohol dehydrogenase isozyme III; involved in the shuttling of mitochondrial NADH to the cytosol under anaerobic conditions and ethanol production	1	IDAGEEKEKLFKK	9.60773e-07	84.289	_VLGIDAGEEK(ac)EK_	VLGIDAGEEK(1)EK	3	443.901	0.44778	6.8895	11.446
1159	266	266	YJR016C	YJR016C	>YJR016C ILV3 SGDID:S000003777, Chr X from 466200-464443, reverse complement, Verified ORF, Dihydroxyacid dehydratase, catalyzes third step in the common pathway leading to biosynthesis of branched-chain amino acids	1	NIGEYIKKTMELG	0.000538632	56.951	_LAECDNIGEYIK(ac)K_	LAECDNIGEYIK(1)K	3	532.264	-0.0083145	6.8828	19.364
927	254	254	YGR207C	YGR207C	>YGR207C YGR207C SGDID:S000003439, Chr VII from 911633-910848, reverse complement, Verified ORF, Protein that interacts with frataxin (Yfh1p); putative homolog of mammalian electron transfer flavoprotein complex subunit ETF-beta; authentic, non-tagged pro	1	VDELIEKLKEVKA	2.1145e-19	123.64	_LNSVDELIEK(ac)LK_	LNSVDELIEK(1)LK	2	721.909	0.57948	6.8571	16.257
1193	94	94	YJR111C	YJR111C	>YJR111C YJR111C SGDID:S000003872, Chr X from 636696-635845, reverse complement, Uncharacterized ORF, Putative protein of unknown function; green fluorescent protein (GFP)-fusion protein localizes to the mitochondria	1	QPTFFQKQLTAKF	0.000584053	38.942	_TLINENYQQPTFFQK(ac)QLTAK_	TLINENYQQPTFFQK(1)QLTAK	3	818.76	1.0201	6.8501	13.036
141	194	194	YBR011C	YBR011C	>YBR011C IPP1 SGDID:S000000215, Chr II from 257973-257110, reverse complement, Verified ORF, Cytoplasmic inorganic pyrophosphatase (PPase), homodimer that catalyzes the rapid exchange of oxygens from Pi with water, highly expressed and essential for viabi	1	EWFRIYKIPDGKP	1.20348e-13	126.69	_IYK(ac)IPDGKPENQFAFSGEAK_	IYK(1)IPDGKPENQFAFSGEAK	3	761.055	0.34549	6.8296		9.5206
1548	182	182	YML110C	YML110C	>YML110C COQ5 SGDID:S000004578, Chr XIII from 50954-50031, reverse complement, Verified ORF, 2-hexaprenyl-6-methoxy-1,4-benzoquinone methyltransferase, involved in ubiquinone (Coenzyme Q) biosynthesis; localizes to the matrix face of the mitochondrial inn	1	LVSNGEKLEEIDS	8.29922e-40	162.41	_FLVSNGEK(ac)LEEIDSDSK_	FLVSNGEK(1)LEEIDSDSK	3	651.321	0.96893	6.8289	10.471	0.97261
847	83	83	YGL256W	YGL256W	>YGL256W ADH4 SGDID:S000003225, Chr VII from 15159-16307, Verified ORF, Alcohol dehydrogenase isoenzyme type IV, dimeric enzyme demonstrated to be zinc-dependent despite sequence similarity to iron-activated alcohol dehydrogenases; transcription is induce	1	NVTAGLKVLKEQN	0.000387345	51.348	_TQPNPNIANVTAGLK(ac)VLK_	TQPNPNIANVTAGLK(1)VLK	3	640.702	-1.0332	6.8242		7.7043
36	54	54	YAL005C	YAL005C	>YAL005C SSA1 SGDID:S000000004, Chr I from 141433-139505, reverse complement, Verified ORF, ATPase involved in protein folding and nuclear localization signal (NLS)-directed nuclear transport; member of heat shock protein 70 (HSP70) family; forms a chaper	1	LIGDAAKNQAAMN	4.63822e-95	206.34	_LIGDAAK(ac)NQAAMNPSNTVFDAK_	LIGDAAK(1)NQAAMNPSNTVFDAK	3	773.386	0.022729	6.8122	9.2694	10.076
941	216	216	YGR244C	YGR244C	>YGR244C LSC2 SGDID:S000003476, Chr VII from 979324-978041, reverse complement, Verified ORF, Beta subunit of succinyl-CoA ligase, which is a mitochondrial enzyme of the TCA cycle that catalyzes the nucleotide-dependent conversion of succinyl-CoA to succi	1	AQDEAAKAVSNLY	4.401e-38	157.28	_SLGFSPDAQDEAAK(ac)AVSNLYK_	SLGFSPDAQDEAAK(1)AVSNLYK	3	751.706	-0.029265	6.8096	7.5693
1708	98	98	YNL071W	YNL071W	>YNL071W LAT1 SGDID:S000005015, Chr XIV from 491525-492973, Verified ORF, Dihydrolipoamide acetyltransferase component (E2) of pyruvate dehydrogenase complex, which catalyzes the oxidative decarboxylation of pyruvate to acetyl-CoA	0.999996	LVPEGTKDIPVNK	2.28316e-38	154.6	_ILVPEGTK(ac)DIPVNKPIAVYVEDK_	ILVPEGTK(1)DIPVNKPIAVYVEDK	3	860.483	0.20692	6.8067	11.916
1485	382	382	YLR355C	YLR355C	>YLR355C ILV5 SGDID:S000004347, Chr XII from 839252-838065, reverse complement, Verified ORF, Acetohydroxyacid reductoisomerase, mitochondrial protein involved in branched-chain amino acid biosynthesis, also required for maintenance of wild-type mitochond	1	RNMEIWKVGKEVR	4.26684e-06	113.46	_NMEIWK(ac)VGK_	NMEIWK(1)VGK	2	573.802	-1.0736	6.8066	14.005	0.7219
2034	399	399	YPL240C	YPL240C	>YPL240C HSP82 SGDID:S000006161, Chr XVI from 98625-96496, reverse complement, Verified ORF, Hsp90 chaperone required for pheromone signaling and negative regulation of Hsf1p; docks with Tom70p for mitochondrial preprotein delivery; promotes telomerase DN	1	RKNIVKKLIEAFN	0.000581522	78.78	_K(ac)LIEAFNEIAEDSEQFEK_	K(1)LIEAFNEIAEDSEQFEK	3	728.023	0.78222	6.8024	12.918
104	48	48	YBL030C	YBL030C	>YBL030C PET9 SGDID:S000000126, Chr II from 164000-163044, reverse complement, Verified ORF, Major ADP/ATP carrier of the mitochondrial inner membrane, exchanges cytosolic ADP for mitochondrially synthesized ATP; phosphorylated; required for viability in	1	SPIERVKLLIQNQ	3.71738e-43	160.38	_VK(ac)LLIQNQDEM(ox)LK_	VK(1)LLIQNQDEMLK	3	543.968	0.23184	6.7945	7.1218	0.84392
263	357	357	YBR221C	YBR221C	>YBR221C PDB1 SGDID:S000000425, Chr II from 666248-665148, reverse complement, Verified ORF, E1 beta subunit of the pyruvate dehydrogenase (PDH) complex, which is an evolutionarily-conserved multi-protein complex found in mitochondria	1	DTPTIVKAVKEVL	2.11222e-20	130.29	_ELEDFAFPDTPTIVK(ac)AVK_	ELEDFAFPDTPTIVK(1)AVK	2	1031.54	0.48195	6.7941	12.692
928	75	75	YGR207C	YGR207C	>YGR207C YGR207C SGDID:S000003439, Chr VII from 911633-910848, reverse complement, Verified ORF, Protein that interacts with frataxin (Yfh1p); putative homolog of mammalian electron transfer flavoprotein complex subunit ETF-beta; authentic, non-tagged pro	1	VSIGSAKAQDILR	3.06177e-38	160.02	_SLVESTHAVSIGSAK(ac)AQDILR_	SLVESTHAVSIGSAK(1)AQDILR	3	742.069	0.24189	6.7904	10.78
600	207	207	YDR487C	YDR487C	>YDR487C RIB3 SGDID:S000002895, Chr IV from 1428973-1428347, reverse complement, Verified ORF, 3,4-dihydroxy-2-butanone-4-phosphate synthase (DHBP synthase), required for riboflavin biosynthesis from ribulose-5-phosphate, also has an unrelated function in	1	ELAQYLKK_____	5.47597e-20	129.62	_KHGIPLISIEELAQYLK(ac)K_	KHGIPLISIEELAQYLK(1)K	4	531.312	0.54037	6.7845		10.215
1480	367	367	YLR355C	YLR355C	>YLR355C ILV5 SGDID:S000004347, Chr XII from 839252-838065, reverse complement, Verified ORF, Acetohydroxyacid reductoisomerase, mitochondrial protein involved in branched-chain amino acid biosynthesis, also required for maintenance of wild-type mitochond	1	QPDYREKLEKELD	1.35645e-40	167.2	_SLEFNSQPDYREK(ac)LEK_	SLEFNSQPDYREK(1)LEK	3	675.669	-0.22857	6.7838	10.426
552	345	345	YDR376W	YDR376W	>YDR376W ARH1 SGDID:S000002784, Chr IV from 1226815-1228296, Verified ORF, Oxidoreductase of the mitochondrial inner membrane, involved in cytoplasmic and mitochondrial iron homeostasis and required for activity of Fe-S cluster-containing enzymes; one of	1	NSLQPLKDVNNIM	2.45125e-06	101.17	_LNEDNSLQPLK(ac)DVNNIM(ox)TYK_	LNEDNSLQPLK(1)DVNNIMTYK	3	803.065	0.19026	6.7698	7.6541
1536	100	100	YML078W	YML078W	>YML078W CPR3 SGDID:S000004543, Chr XIII from 111002-111550, Verified ORF, Mitochondrial peptidyl-prolyl cis-trans isomerase (cyclophilin), catalyzes the cis-trans isomerization of peptide bonds N-terminal to proline residues; involved in protein refoldin	1	KSIYGSKFADENF	2.22445e-46	157.22	_SIYGSK(ac)FADENFVK_	SIYGSK(1)FADENFVK	2	823.907	0.68912	6.7674	9.5259	1.0097
1442	142	142	YLR303W	YLR303W	>YLR303W MET17 SGDID:S000004294, Chr XII from 732544-733878, Verified ORF, Methionine and cysteine synthase (O-acetyl homoserine-O-acetyl serine sulfhydrylase), required for sulfur amino acid synthesis	1	NPEEFEKVFDERT	1.34739e-07	102.84	_FVEGDNPEEFEK(ac)VFDER_	FVEGDNPEEFEK(1)VFDER	3	709.988	-0.45519	6.7639	8.644
1309	141	141	YKR065C	YKR065C	>YKR065C PAM17 SGDID:S000001773, Chr XI from 565534-564941, reverse complement, Verified ORF, Constituent of the Translocase of the Inner Mitochondrial membrane (TIM23 complex); proposed alternatively to be a component of the import motor (PAM complex) or	1	LAQFNNKNKEFLK	1.83322e-05	53.995	_LSHNQQLAQFNNK(ac)NK_	LSHNQQLAQFNNK(1)NK	3	609.315	0.81988	6.7449		0.72228
1082	152	152	YIL094C	YIL094C	>YIL094C LYS12 SGDID:S000001356, Chr IX from 187629-186514, reverse complement, Verified ORF, Homo-isocitrate dehydrogenase, an NAD-linked mitochondrial enzyme required for the fourth step in the biosynthesis of lysine, in which homo-isocitrate is oxidati	1	TEDLYIKIEKTYI	7.79733e-05	65.809	_ENTEDLYIK(ac)IEK_	ENTEDLYIK(1)IEK	3	512.931	0.35177	6.7264	13.455	0.49734
1336	514	514	YLL026W	YLL026W	>YLL026W HSP104 SGDID:S000003949, Chr XII from 88622-91348, Verified ORF, Heat shock protein that cooperates with Ydj1p (Hsp40) and Ssa1p (Hsp70) to refold and reactivate previously denatured, aggregated proteins; responsive to stresses including: heat, e	1	FAIPDIKKQIEKL	0.00225168	55.567	_YFAIPDIK(ac)K_	YFAIPDIK(1)K	2	568.821	0.33538	6.724		10.416
2083	222	222	YPR191W	YPR191W	>YPR191W QCR2 SGDID:S000006395, Chr XVI from 919377-920483, Verified ORF, Subunit 2 of the ubiquinol cytochrome-c reductase complex, which is a component of the mitochondrial inner membrane electron transport chain; phosphorylated; transcription is regula	1	VSKSEPKFFLGEE	2.87714e-29	149.41	_SEPK(ac)FFLGEENRVR_	SEPK(1)FFLGEENRVR	3	583.969	0.69311	6.7171	7.7021
1478	115	115	YLR355C	YLR355C	>YLR355C ILV5 SGDID:S000004347, Chr XII from 839252-838065, reverse complement, Verified ORF, Acetohydroxyacid reductoisomerase, mitochondrial protein involved in branched-chain amino acid biosynthesis, also required for maintenance of wild-type mitochond	1	KDGASWKAAIEDG	8.20814e-41	165.9	_DGASWK(ac)AAIEDGWVPGK_	DGASWK(1)AAIEDGWVPGK	2	914.947	1.0875	6.7118	16.077	0.70079
765	104	104	YGL009C	YGL009C	>YGL009C LEU1 SGDID:S000002977, Chr VII from 478657-476318, reverse complement, Verified ORF, Isopropylmalate isomerase, catalyzes the second step in the leucine biosynthesis pathway	1	TLENNVKQFGVPY	4.64246e-06	98.882	_TLENNVK(ac)QFGVPYFGM(ox)SDAR_	TLENNVK(1)QFGVPYFGMSDAR	3	777.707	-0.11254	6.6988	11.439	12.198
1370	386	386	YLR069C	YLR069C	>YLR069C MEF1 SGDID:S000004059, Chr XII from 273916-271631, reverse complement, Verified ORF, Mitochondrial elongation factor involved in translational elongation	1	FKLEEGKYGQLTY	2.08811e-06	78.486	_LEEGK(ac)YGQLTYVR_	LEEGK(1)YGQLTYVR	2	799.415	-1.4764	6.6908	8.8713
2040	94	94	YPL262W	YPL262W	>YPL262W FUM1 SGDID:S000006183, Chr XVI from 47336-48802, Verified ORF, Fumarase, converts fumaric acid to L-malic acid in the TCA cycle; cytosolic and mitochondrial distribution determined by the N-terminal targeting sequence, protein conformation, and s	1	LGGLDPKISKAIQ	6.66643e-29	146.67	_SAAIVNESLGGLDPK(ac)ISK_	SAAIVNESLGGLDPK(1)ISK	3	614.339	0.39352	6.6841	9.3734	1.019
110	80	80	YBL045C	YBL045C	>YBL045C COR1 SGDID:S000000141, Chr II from 135519-134146, reverse complement, Verified ORF, Core subunit of the ubiquinol-cytochrome c reductase complex (bc1 complex), which is a component of the mitochondrial inner membrane electron transport chain	1	KNIFLSKENSAVA	2.14478e-37	153.39	_NIFLSK(ac)ENSAVAAK_	NIFLSK(1)ENSAVAAK	2	767.417	-0.43518	6.6379	8.9187	1.0113
2080	178	178	YPR191W	YPR191W	>YPR191W QCR2 SGDID:S000006395, Chr XVI from 919377-920483, Verified ORF, Subunit 2 of the ubiquinol cytochrome-c reductase complex, which is a component of the mitochondrial inner membrane electron transport chain; phosphorylated; transcription is regula	1	IKDFADKVYTKEN	0.000245571	92.239	_DFADK(ac)VYTK_	DFADK(1)VYTK	2	564.782	0.90336	6.6228	9.8924	0.88319
360	241	241	YDL066W	YDL066W	>YDL066W IDP1 SGDID:S000002224, Chr IV from 334835-336121, Verified ORF, Mitochondrial NADP-specific isocitrate dehydrogenase, catalyzes the oxidation of isocitrate to alpha-ketoglutarate; not required for mitochondrial respiration and may function to div	1	KYDGRFKDIFQEV	2.4038e-15	109.07	_FK(ac)DIFQEVYEAQYK_	FK(1)DIFQEVYEAQYK	2	925.454	0.16744	6.6195	6.0728	0.4612
757	774	774	YGL009C	YGL009C	>YGL009C LEU1 SGDID:S000002977, Chr VII from 478657-476318, reverse complement, Verified ORF, Isopropylmalate isomerase, catalyzes the second step in the leucine biosynthesis pathway	1	VTTTFDKVHQDW_	1.83806e-30	140.01	_AVTTTFDK(ac)VHQDW_	AVTTTFDK(1)VHQDW	3	530.591	0.64582	6.6019	9.9925	5.6446
607	45	45	YDR513W	YDR513W	>YDR513W GRX2 SGDID:S000002921, Chr IV from 1471010-1471441, Verified ORF, Cytoplasmic glutaredoxin, thioltransferase, glutathione-dependent disulfide oxidoreductase involved in maintaining redox state of target proteins, also exhibits glutathione peroxid	1	ETVAHVKDLIGQK	4.83972e-10	111.92	_M(ox)VSQETVAHVK(ac)DLIGQK_	MVSQETVAHVK(1)DLIGQK	3	647.675	-0.1098	6.593		3.3248
1331	782	782	YLL026W	YLL026W	>YLL026W HSP104 SGDID:S000003949, Chr XII from 88622-91348, Verified ORF, Heat shock protein that cooperates with Ydj1p (Hsp40) and Ssa1p (Hsp70) to refold and reactivate previously denatured, aggregated proteins; responsive to stresses including: heat, e	1	SRKAIHKIVDIRL	0.000444923	60.518	_AIHK(ac)IVDIR_	AIHK(1)IVDIR	3	369.561	0.56176	6.5834		7.1916
998	410	410	YHR037W	YHR037W	>YHR037W PUT2 SGDID:S000001079, Chr VIII from 181970-183697, Verified ORF, Delta-1-pyrroline-5-carboxylate dehydrogenase, nuclear-encoded mitochondrial protein involved in utilization of proline as sole nitrogen source; deficiency of the human homolog cau	1	HEQSFDKLVKVIE	3.21665e-05	81.317	_GFM(ox)GPVIHEQSFDK(ac)LVK_	GFMGPVIHEQSFDK(1)LVK	3	664.008	-0.22393	6.5827	10.809
356	253	253	YDL066W	YDL066W	>YDL066W IDP1 SGDID:S000002224, Chr IV from 334835-336121, Verified ORF, Mitochondrial NADP-specific isocitrate dehydrogenase, catalyzes the oxidation of isocitrate to alpha-ketoglutarate; not required for mitochondrial respiration and may function to div	1	VYEAQYKSKFEQL	4.75965e-06	63.062	_DIFQEVYEAQYK(ac)SK_	DIFQEVYEAQYK(1)SK	3	597.293	-0.49669	6.5714	8.6924
1691	71	71	YNL037C	YNL037C	>YNL037C IDH1 SGDID:S000004982, Chr XIV from 559004-557922, reverse complement, Verified ORF, Subunit of mitochondrial NAD(+)-dependent isocitrate dehydrogenase, which catalyzes the oxidation of isocitrate to alpha-ketoglutarate in the TCA cycle	1	IKQTDHKEGVYEA	1.35376e-42	165.45	_QTDHK(ac)EGVYEAVESLK_	QTDHK(1)EGVYEAVESLK	3	625.643	-0.55853	6.5253	13.072	0.86447
1590	346	346	YMR083W	YMR083W	>YMR083W ADH3 SGDID:S000004688, Chr XIII from 434787-435914, Verified ORF, Mitochondrial alcohol dehydrogenase isozyme III; involved in the shuttling of mitochondrial NADH to the cytosol under anaerobic conditions and ethanol production	1	LIKSPIKIVGLSE	2.23164e-22	127.75	_SPIK(ac)IVGLSELPK_	SPIK(1)IVGLSELPK	2	711.932	-1.1965	6.52	9.9402	0.20477
2004	252	252	YPL215W	YPL215W	>YPL215W CBP3 SGDID:S000006136, Chr XVI from 147415-148422, Verified ORF, Mitochondrial protein required for assembly of ubiquinol cytochrome-c reductase complex (cytochrome bc1 complex); interacts with Cbp4p and function is partially redundant with that	1	NLFGGRKNIDMVH	0.00104073	45.33	_K(ac)NIDM(ox)VHLESVVR_	K(1)NIDMVHLESVVR	3	533.284	1.2674	6.5083	13.236
1003	122	122	YHR051W	YHR051W	>YHR051W COX6 SGDID:S000001093, Chr VIII from 209699-210145, Verified ORF, Subunit VI of cytochrome c oxidase, which is the terminal member of the mitochondrial inner membrane electron transport chain; expression is regulated by oxygen levels	0.968659	ENEDQYKAYLDEL	0.000363172	44.587	_YKVENEDQYK(ac)AYLDELK_	YK(0.031)VENEDQYK(0.969)AYLDELK	3	730.692	-0.032199	6.4362	14.011
536	171	171	YDR298C	YDR298C	>YDR298C ATP5 SGDID:S000002706, Chr IV from 1058811-1058173, reverse complement, Verified ORF, Subunit 5 of the stator stalk of mitochondrial F1F0 ATP synthase, which is an evolutionarily conserved enzyme complex required for ATP synthesis; homologous to	0.999966	GQGKSLKLENVVK	0.000165528	64.394	_SLK(ac)LENVVKPEIK_	SLK(1)LENVVKPEIK	3	513.643	0.67947	6.4279		1.1584
1693	61	61	YNL055C	YNL055C	>YNL055C POR1 SGDID:S000005000, Chr XIV from 518847-517996, reverse complement, Verified ORF, Mitochondrial porin (voltage-dependent anion channel), outer membrane protein required for the maintenance of mitochondrial osmotic stability and mitochondrial m	1	STNVEAKLNDKQT	7.40941e-27	135.47	_DGPLSTNVEAK(ac)LNDK_	DGPLSTNVEAK(1)LNDK	2	821.918	-1.595	6.3786	11.149
1201	168	168	YKL009W	YKL009W	>YKL009W MRT4 SGDID:S000001492, Chr XI from 425885-426595, Verified ORF, Protein involved in mRNA turnover and ribosome assembly, localizes to the nucleolus	1	EPTMRNKFEIPTK	0.00112141	58.955	_NK(ac)FEIPTK_	NK(1)FEIPTK	2	509.782	-0.20867	6.3593	6.914
713	324	324	YFL018C	YFL018C	>YFL018C LPD1 SGDID:S000001876, Chr VI from 103121-101622, reverse complement, Verified ORF, Dihydrolipoamide dehydrogenase, the lipoamide dehydrogenase component (E3) of the pyruvate dehydrogenase and 2-oxoglutarate dehydrogenase multi-enzyme complexes	1	IGLEVDKRGRLVI	1.12987e-11	130.75	_IGLEVDK(ac)R_	IGLEVDK(1)R	2	486.28	-0.7673	6.3371	9.0478	0.94085
1150	477	477	YJR016C	YJR016C	>YJR016C ILV3 SGDID:S000003777, Chr X from 466200-464443, reverse complement, Verified ORF, Dihydroxyacid dehydratase, catalyzes third step in the common pathway leading to biosynthesis of branched-chain amino acids	1	GMPEMLKPSSALM	3.29746e-10	113.51	_GAPGM(ox)PEM(ox)LK(ac)PSSALM(ox)GYGLGK_	GAPGMPEMLK(1)PSSALMGYGLGK	2	1141.55	-0.52001	6.3226	9.2612	0.46169
1391	260	260	YLR174W	YLR174W	>YLR174W IDP2 SGDID:S000004164, Chr XII from 504593-505831, Verified ORF, Cytosolic NADP-specific isocitrate dehydrogenase, catalyzes oxidation of isocitrate to alpha-ketoglutarate; levels are elevated during growth on non-fermentable carbon sources and r	1	MVAQMLKSKGGYI	0.000191738	51.546	_LIDDM(ox)VAQM(ox)LK(ac)SK_	LIDDMVAQMLK(1)SK	3	522.602	-0.45926	6.3165	12.469
643	142	142	YER063W	YER063W	>YER063W THO1 SGDID:S000000865, Chr V from 281708-282364, Verified ORF, Conserved nuclear RNA-binding protein; specifically binds to transcribed chromatin in a THO- and RNA-dependent manner, genetically interacts with shuttling hnRNP NAB2; overproduction	1	KLHRANKFGQDQA	8.0837e-181	256.35	_ANK(ac)FGQDQADIDSLQR_	ANK(1)FGQDQADIDSLQR	3	616.634	0.093301	6.287	5.8194	5.8814
924	242	242	YGR193C	YGR193C	>YGR193C PDX1 SGDID:S000003425, Chr VII from 885746-884514, reverse complement, Verified ORF, Dihydrolipoamide dehydrogenase (E3)-binding protein (E3BP) of the mitochondrial pyruvate dehydrogenase (PDH) complex, plays a structural role in the complex by b	0.999999	IKPIQLKPKIAEQ	9.558e-36	146.96	_LDLSNIKPIQLK(ac)PK_	LDLSNIKPIQLK(1)PK	3	550.338	0.63329	6.2807		0.28398
682	127	127	YER156C	YER156C	>YER156C YER156C SGDID:S000000958, Chr V from 484336-483320, reverse complement, Uncharacterized ORF, Putative protein of unknown function; interacts with Hsp82p and copurifies with Ipl1p; expression is copper responsive and downregulated in strains delet	1	LDLLYDKVYKQFV	1.987e-15	114.63	_VSSSDLDLLYDK(ac)VYK_	VSSSDLDLLYDK(1)VYK	2	893.959	-0.083719	6.2598	8.1887	6.46
1482	70	70	YLR355C	YLR355C	>YLR355C ILV5 SGDID:S000004347, Chr XII from 839252-838065, reverse complement, Verified ORF, Acetohydroxyacid reductoisomerase, mitochondrial protein involved in branched-chain amino acid biosynthesis, also required for maintenance of wild-type mitochond	1	ADWPREKLLDYFK	1.58245e-05	113.62	_EK(ac)LLDYFK_	EK(1)LLDYFK	2	549.298	1.6789	6.2576	9.9292	0.77143
1160	574	574	YJR045C	YJR045C	>YJR045C SSC1 SGDID:S000003806, Chr X from 521594-519630, reverse complement, Verified ORF, Hsp70 family ATPase, constituent of the import motor component of the Translocase of the Inner Mitochondrial membrane (TIM23 complex); involved in protein transloc	1	DTENSLKEFEGKV	1.27392e-158	246.39	_ADQLANDTENSLK(ac)EFEGK_	ADQLANDTENSLK(1)EFEGK	2	1025.98	0.23249	6.2498	9.5079	0.59074
2041	58	58	YPL262W	YPL262W	>YPL262W FUM1 SGDID:S000006183, Chr XVI from 47336-48802, Verified ORF, Fumarase, converts fumaric acid to L-malic acid in the TCA cycle; cytosolic and mitochondrial distribution determined by the N-terminal targeting sequence, protein conformation, and s	1	RSFQNFKIGGARE	2.21799e-10	101.95	_SFQNFK(ac)IGGAR_	SFQNFK(1)IGGAR	2	633.833	-0.03952	6.2469	8.3427
1968	223	223	YPL078C	YPL078C	>YPL078C ATP4 SGDID:S000005999, Chr XVI from 408741-408007, reverse complement, Verified ORF, Subunit b of the stator stalk of mitochondrial F1F0 ATP synthase, which is a large, evolutionarily conserved enzyme complex required for ATP synthesis; phosphory	1	SELGNPKFQEKVL	2.36389e-15	113.76	_VQSELGNPK(ac)FQEK_	VQSELGNPK(1)FQEK	2	773.399	-0.40188	6.2461	6.1349	0.96649
1161	348	348	YJR045C	YJR045C	>YJR045C SSC1 SGDID:S000003806, Chr X from 521594-519630, reverse complement, Verified ORF, Hsp70 family ATPase, constituent of the import motor component of the Translocase of the Inner Mitochondrial membrane (TIM23 complex); involved in protein transloc	1	PVKKALKDAGLST	2.45083e-22	140.66	_ALK(ac)DAGLSTSDISEVLLVGGM(ox)SR_	ALK(1)DAGLSTSDISEVLLVGGMSR	2	1189.12	-0.44214	6.2201	11.687	0.67864
1162	337	337	YJR045C	YJR045C	>YJR045C SSC1 SGDID:S000003806, Chr X from 521594-519630, reverse complement, Verified ORF, Hsp70 family ATPase, constituent of the import motor component of the Translocase of the Inner Mitochondrial membrane (TIM23 complex); involved in protein transloc	1	LTAPLVKRTVDPV	1.01053e-42	162.32	_AQFETLTAPLVK(ac)R_	AQFETLTAPLVK(1)R	2	758.43	-0.64438	6.1919	9.0532	0.56044
1070	86	86	YIL074C	YIL074C	>YIL074C SER33 SGDID:S000001336, Chr IX from 222487-221078, reverse complement, Verified ORF, 3-phosphoglycerate dehydrogenase, catalyzes the first step in serine and glycine biosynthesis; isozyme of Ser3p	1	YQVEFHKSSLPED	2.33231e-20	137.42	_DQGYQVEFHK(ac)SSLPEDELIEK_	DQGYQVEFHK(1)SSLPEDELIEK	3	845.075	0.73103	6.1802	8.2136	11.224
296	354	354	YCL043C	YCL043C	>YCL043C PDI1 SGDID:S000000548, Chr III from 50221-48653, reverse complement, Verified ORF, Protein disulfide isomerase, multifunctional protein resident in the endoplasmic reticulum lumen, essential for the formation of disulfide bonds in secretory and c	1	AIESLVKDFLKGD	1.18577e-09	93.345	_AIESLVK(ac)DFLK_	AIESLVK(1)DFLK	2	652.877	0.30624	6.1776	8.6604	8.4186
577	181	181	YDR432W	YDR432W	>YDR432W NPL3 SGDID:S000002840, Chr IV from 1328776-1330020, Verified ORF, RNA-binding protein that promotes elongation, regulates termination, and carries poly(A) mRNA from nucleus to cytoplasm; required for pre-mRNA splicing; dissociation from mRNAs pro	1	IEEVHGKSFANQP	5.35998e-20	132.45	_AIEEVHGK(ac)SFANQPLEVVYSK_	AIEEVHGK(1)SFANQPLEVVYSK	3	796.413	-0.13393	6.1732	7.5215	11.701
1491	224	224	YLR369W	YLR369W	>YLR369W SSQ1 SGDID:S000004361, Chr XII from 859551-861524, Verified ORF, Mitochondrial hsp70-type molecular chaperone, required for assembly of iron/sulfur clusters into proteins at a step after cluster synthesis, and for maturation of Yfh1p, which is a	1	SFGIDDKRNNGLI	0.0011613	57.009	_VINEPTAAALSFGIDDK(ac)R_	VINEPTAAALSFGIDDK(1)R	3	653.678	0.88894	6.157		0.95576
1428	86	86	YLR259C	YLR259C	>YLR259C HSP60 SGDID:S000004249, Chr XII from 665004-663286, reverse complement, Verified ORF, Tetradecameric mitochondrial chaperonin required for ATP-dependent folding of precursor polypeptides and complex assembly; prevents aggregation and mediates pro	0.721386	SIVLKDKFENMGA	0.000212344	55.864	_DK(ac)FENM(ox)GAKLLQEVASK_	DK(0.721)FENMGAK(0.279)LLQEVASK	3	656.003	0.14599	6.1549		1.5344
1277	28	28	YKL167C	YKL167C	>YKL167C MRP49 SGDID:S000001650, Chr XI from 134139-133726, reverse complement, Verified ORF, Mitochondrial ribosomal protein of the large subunit, not essential for mitochondrial translation	1	QILVDPKKYSGLR	1.35483e-05	81.525	_LPQILVDPK(ac)K_	LPQILVDPK(1)K	2	596.869	-0.84896	6.1355	9.5558
1765	417	417	YNL280C	YNL280C	>YNL280C ERG24 SGDID:S000005224, Chr XIV from 110411-109095, reverse complement, Verified ORF, C-14 sterol reductase, acts in ergosterol biosynthesis; mutants accumulate the abnormal sterol ignosterol (ergosta-8,14 dienol), and are viable under anaerobic	1	EHKCRLKYGENWE	8.77083e-07	84.892	_LK(ac)YGENWEEYER_	LK(1)YGENWEEYER	2	829.378	0.27389	6.1336		8.5549
2084	115	115	YPR191W	YPR191W	>YPR191W QCR2 SGDID:S000006395, Chr XVI from 919377-920483, Verified ORF, Subunit 2 of the ubiquinol cytochrome-c reductase complex, which is a component of the mitochondrial inner membrane electron transport chain; phosphorylated; transcription is regula	1	LYKTAFKPHELTE	9.60897e-30	149.86	_TAFK(ac)PHELTESVLPAAR_	TAFK(1)PHELTESVLPAAR	3	637.011	-0.06076	6.117	9.4945	1.1973
522	439	439	YDR234W	YDR234W	>YDR234W LYS4 SGDID:S000002642, Chr IV from 931126-933207, Verified ORF, Homoaconitase, catalyzes the conversion of homocitrate to homoisocitrate, which is a step in the lysine biosynthesis pathway	1	KGRMGSKDALAYL	2.65383e-39	154.1	_M(ox)GSK(ac)DALAYLASPAVVAASAVLGK_	MGSK(1)DALAYLASPAVVAASAVLGK	3	783.423	-0.68154	6.1097	6.7687
1598	449	449	YMR105C	YMR105C	>YMR105C PGM2 SGDID:S000004711, Chr XIII from 477605-475896, reverse complement, Verified ORF, Phosphoglucomutase, catalyzes the conversion from glucose-1-phosphate to glucose-6-phosphate, which is a key step in hexose metabolism; functions as the accepto	1	ETEKANKIVDQLR	0.00110526	48.602	_ANK(ac)IVDQLR_	ANK(1)IVDQLR	2	549.817	0.75135	6.0961	7.495
1233	64	64	YKL067W	YKL067W	>YKL067W YNK1 SGDID:S000001550, Chr XI from 314456-314917, Verified ORF, Nucleoside diphosphate kinase, catalyzes the transfer of gamma phosphates from nucleoside triphosphates, usually ATP, to nucleoside diphosphates by a mechanism that involves formatio	0.966471	GKPFFPKMVSFMK	5.46945e-06	65.425	_LLEQHYAEHVGKPFFPK(ac)M(ox)VSFM(ox)K_	LLEQHYAEHVGK(0.034)PFFPK(0.966)MVSFMK	5	568.289	-0.38556	6.0951		11.104
948	79	79	YGR254W	YGR254W	>YGR254W ENO1 SGDID:S000003486, Chr VII from 1000932-1002245, Verified ORF, Enolase I, a phosphopyruvate hydratase that catalyzes the conversion of 2-phosphoglycerate to phosphoenolpyruvate during glycolysis and the reverse reaction during gluconeogenesis	1	IAPAFVKANIDVK	3.57917e-29	149.95	_NVNDVIAPAFVK(ac)ANIDVK_	NVNDVIAPAFVK(1)ANIDVK	2	985.041	0.3102	6.0824	7.4958	7.3062
95	343	343	YBL015W	YBL015W	>YBL015W ACH1 SGDID:S000000111, Chr II from 194125-195705, Verified ORF, Protein with CoA transferase activity, particularly for CoASH transfer from succinyl-CoA to acetate; has minor acetyl-CoA-hydrolase activity; phosphorylated; required for acetate uti	1	ANWENFKHRLCLR	5.83903e-18	129.16	_AFANWENFK(ac)HR_	AFANWENFK(1)HR	3	487.906	0.042313	6.082	8.3006	0.99927
363	418	418	YDL066W	YDL066W	>YDL066W IDP1 SGDID:S000002224, Chr IV from 334835-336121, Verified ORF, Mitochondrial NADP-specific isocitrate dehydrogenase, catalyzes the oxidation of isocitrate to alpha-ketoglutarate; not required for mitochondrial respiration and may function to div	1	FLDAVEKRLQKEI	1.52938e-15	117.31	_SAYVTTEEFLDAVEK(ac)R_	SAYVTTEEFLDAVEK(1)R	3	633.983	0.21965	6.0382	12.588
1087	39	39	YIL098C	YIL098C	>YIL098C FMC1 SGDID:S000001360, Chr IX from 180236-179769, reverse complement, Verified ORF, Mitochondrial matrix protein, required for assembly or stability at high temperature of the F1 sector of mitochondrial F1F0 ATP synthase; null mutant temperature	1	RKAMITKLEYAKK	0.000124358	65.5	_AM(ox)ITK(ac)LEYAK_	AMITK(1)LEYAK	2	613.328	0.31796	6.0148	8.0649
715	401	401	YFL018C	YFL018C	>YFL018C LPD1 SGDID:S000001876, Chr VI from 103121-101622, reverse complement, Verified ORF, Dihydrolipoamide dehydrogenase, the lipoamide dehydrogenase component (E3) of the pyruvate dehydrogenase and 2-oxoglutarate dehydrogenase multi-enzyme complexes	1	KTEEQLKEAGIDY	4.76819e-22	126.63	_TEEQLK(ac)EAGIDYK_	TEEQLK(1)EAGIDYK	2	783.388	-0.82454	6.0079	9.8585	0.23487
196	130	130	YBR096W	YBR096W	>YBR096W YBR096W SGDID:S000000300, Chr II from 436015-436707, Uncharacterized ORF, Putative protein of unknown function; green fluorescent protein (GFP)-fusion protein localizes to the ER	1	NFLKEIKPFQKYS	0.000173706	88.029	_EIK(ac)PFQK_	EIK(1)PFQK	2	466.266	0.0064779	5.9849	10.457	6.7264
1084	135	135	YIL094C	YIL094C	>YIL094C LYS12 SGDID:S000001356, Chr IX from 187629-186514, reverse complement, Verified ORF, Homo-isocitrate dehydrogenase, an NAD-linked mitochondrial enzyme required for the fourth step in the biosynthesis of lysine, in which homo-isocitrate is oxidati	1	VEGEKGKPIDMVI	9.49034e-07	95.642	_GK(ac)PIDM(ox)VIVR_	GK(1)PIDMVIVR	2	593.337	-0.18939	5.9645	11.898
357	255	255	YDL066W	YDL066W	>YDL066W IDP1 SGDID:S000002224, Chr IV from 334835-336121, Verified ORF, Mitochondrial NADP-specific isocitrate dehydrogenase, catalyzes the oxidation of isocitrate to alpha-ketoglutarate; not required for mitochondrial respiration and may function to div	1	EAQYKSKFEQLGI	0.000220284	50.843	_SK(ac)FEQLGIHYEHR_	SK(1)FEQLGIHYEHR	4	422.215	0.75621	5.9622	7.8719	0.95255
1151	489	489	YJR016C	YJR016C	>YJR016C ILV3 SGDID:S000003777, Chr X from 466200-464443, reverse complement, Verified ORF, Dihydroxyacid dehydratase, catalyzes third step in the common pathway leading to biosynthesis of branched-chain amino acids	1	MGYGLGKDVALLT	1.59203e-28	149.72	_PSSALM(ox)GYGLGK(ac)DVALLTDGR_	PSSALMGYGLGK(1)DVALLTDGR	3	727.04	-0.79912	5.9622	10.9
1431	384	384	YLR259C	YLR259C	>YLR259C HSP60 SGDID:S000004249, Chr XII from 665004-663286, reverse complement, Verified ORF, Tetradecameric mitochondrial chaperonin required for ATP-dependent folding of precursor polypeptides and complex assembly; prevents aggregation and mediates pro	1	TTNSYEKEKLQER	4.63123e-15	112.5	_GSIDITTTNSYEK(ac)EK_	GSIDITTTNSYEK(1)EK	2	864.42	0.051961	5.9597	10.205	0.95586
1883	381	381	YOR176W	YOR176W	>YOR176W HEM15 SGDID:S000005702, Chr XV from 662402-663583, Verified ORF, Ferrochelatase, a mitochondrial inner membrane protein, catalyzes the insertion of ferrous iron into protoporphyrin IX, the eighth and final step in the heme biosynthetic pathway	1	KSNDPVKDLSLVF	0.000168061	65.022	_SNDPVK(ac)DLSLVFGNHEST_	SNDPVK(1)DLSLVFGNHEST	3	667.657	0.93806	5.9589	10.696
1083	229	229	YIL094C	YIL094C	>YIL094C LYS12 SGDID:S000001356, Chr IX from 187629-186514, reverse complement, Verified ORF, Homo-isocitrate dehydrogenase, an NAD-linked mitochondrial enzyme required for the fourth step in the biosynthesis of lysine, in which homo-isocitrate is oxidati	1	EVYESNKDKYGQI	0.00045946	60.064	_EVYESNK(ac)DK_	EVYESNK(1)DK	2	577.272	-0.44284	5.9484	8.4626
280	400	400	YBR263W	YBR263W	>YBR263W SHM1 SGDID:S000000467, Chr II from 736259-737731, Verified ORF, Mitochondrial serine hydroxymethyltransferase, converts serine to glycine plus 5,10 methylenetetrahydrofolate; involved in generating precursors for purine, pyrimidine, amino acid, a	1	NTIPGDKSALFPS	8.58765e-83	195.23	_NTIPGDK(ac)SALFPSGLR_	NTIPGDK(1)SALFPSGLR	2	857.96	-0.18134	5.9075	8.2593
956	288	288	YGR254W	YGR254W	>YGR254W ENO1 SGDID:S000003486, Chr VII from 1000932-1002245, Verified ORF, Enolase I, a phosphopyruvate hydratase that catalyzes the conversion of 2-phosphoglycerate to phosphoenolpyruvate during glycolysis and the reverse reaction during gluconeogenesis	1	LYHSLMKRYPIVS	7.97208e-05	84.829	_WLTGPQLADLYHSLM(ox)K(ac)R_	WLTGPQLADLYHSLMK(1)R	3	696.363	-0.56391	5.8974		12.376
1434	69	69	YLR259C	YLR259C	>YLR259C HSP60 SGDID:S000004249, Chr XII from 665004-663286, reverse complement, Verified ORF, Tetradecameric mitochondrial chaperonin required for ATP-dependent folding of precursor polypeptides and complex assembly; prevents aggregation and mediates pro	1	QPFGPPKITKDGV	8.56612e-21	127.88	_NVLIEQPFGPPK(ac)ITK_	NVLIEQPFGPPK(1)ITK	2	861.993	0.82233	5.8965	10.723	1.4662
362	41	41	YDL066W	YDL066W	>YDL066W IDP1 SGDID:S000002224, Chr IV from 334835-336121, Verified ORF, Mitochondrial NADP-specific isocitrate dehydrogenase, catalyzes the oxidation of isocitrate to alpha-ketoglutarate; not required for mitochondrial respiration and may function to div	1	TRIIWDKIKKKLI	0.00242876	63.48	_IIWDK(ac)IK_	IIWDK(1)IK	2	479.292	-0.35569	5.8619	15.26	3.2426
1486	208	208	YLR355C	YLR355C	>YLR355C ILV5 SGDID:S000004347, Chr XII from 839252-838065, reverse complement, Verified ORF, Acetohydroxyacid reductoisomerase, mitochondrial protein involved in branched-chain amino acid biosynthesis, also required for maintenance of wild-type mitochond	1	TVRSLFKEGRGIN	0.00122507	71.379	_SLFK(ac)EGR_	SLFK(1)EGR	2	439.74	0.42488	5.86	7.8759	0.54752
1935	51	51	YOR356W	YOR356W	>YOR356W YOR356W SGDID:S000005883, Chr XV from 1007219-1009114, Verified ORF, Mitochondrial protein with similarity to flavoprotein-type oxidoreductases; found in a large supramolecular complex with other mitochondrial dehydrogenases	1	NLTEEEKELLNEP	2.73401e-35	144.4	_ANLTEEEK(ac)ELLNEPR_	ANLTEEEK(1)ELLNEPR	3	609.643	1.8151	5.8504	4.4525
2086	44	44	YPR191W	YPR191W	>YPR191W QCR2 SGDID:S000006395, Chr XVI from 919377-920483, Verified ORF, Subunit 2 of the ubiquinol cytochrome-c reductase complex, which is a component of the mitochondrial inner membrane electron transport chain; phosphorylated; transcription is regula	1	GSRYATKDGVAHL	6.23504e-10	95.018	_YATK(ac)DGVAHLLNR_	YATK(1)DGVAHLLNR	3	500.604	-0.17051	5.8482	8.6629
666	505	505	YER080W	YER080W	>YER080W AIM9 SGDID:S000000882, Chr V from 319959-321842, Verified ORF, Putative protein of unknown function; the authentic, non-tagged protein is detected in highly purified mitochondria in high-throughput studies; null mutant displays elevated frequency	0.857979	LNDNNPKLITAVA	0.000368944	70.942	_KLNDNNPK(ac)LITAVAPPVK_	K(0.142)LNDNNPK(0.858)LITAVAPPVK	3	658.718	0.82387	5.8379	14.457	0.2131
740	306	306	YFR044C	YFR044C	>YFR044C DUG1 SGDID:S000001940, Chr VI from 241424-239979, reverse complement, Verified ORF, Cys-Gly metallo-di-peptidase; forms a complex with Dug2p and Dug3p to degrade glutathione (GSH) and other peptides containing a gamma-glu-X bond in an alternative	0.5	TSLYDKKEDILMH	0.00464145	30.543	_TSLYDK(ac)KEDILM(ox)HR_	TSLYDK(0.5)K(0.5)EDILMHR	4	452.482	-0.28978	5.8323	6.7397
1725	46	46	YNL104C	YNL104C	>YNL104C LEU4 SGDID:S000005048, Chr XIV from 426756-424897, reverse complement, Verified ORF, Alpha-isopropylmalate synthase (2-isopropylmalate synthase); the main isozyme responsible for the first step in the leucine biosynthesis pathway	0.999918	KPFNAPKLSNRKW	0.000731123	53.754	_YKPFNAPK(ac)LSNR_	YKPFNAPK(1)LSNR	3	492.937	0.68668	5.818		0.9077
355	71	71	YDL066W	YDL066W	>YDL066W IDP1 SGDID:S000002224, Chr IV from 334835-336121, Verified ORF, Mitochondrial NADP-specific isocitrate dehydrogenase, catalyzes the oxidation of isocitrate to alpha-ketoglutarate; not required for mitochondrial respiration and may function to div	1	RDATSDKITQDAA	1.18821e-83	202.63	_DATSDK(ac)ITQDAAEAIKK_	DATSDK(1)ITQDAAEAIKK	3	616.318	0.12107	5.8052	9.5559	0.32228
1444	577	577	YLR304C	YLR304C	>YLR304C ACO1 SGDID:S000004295, Chr XII from 737550-735214, reverse complement, Verified ORF, Aconitase, required for the tricarboxylic acid (TCA) cycle and also independently required for mitochondrial genome maintenance; phosphorylated; component of the	1	WDGKDAKDMPILI	3.16493e-06	82.417	_DAK(ac)DM(ox)PILIK_	DAK(1)DMPILIK	2	601.328	0.38818	5.8018	8.1992	1.425
1175	211	211	YJR045C	YJR045C	>YJR045C SSC1 SGDID:S000003806, Chr X from 521594-519630, reverse complement, Verified ORF, Hsp70 family ATPase, constituent of the import motor component of the Translocase of the Inner Mitochondrial membrane (TIM23 complex); involved in protein transloc	1	LAYGLEKSDSKVV	3.61391e-156	243.06	_VVNEPTAAALAYGLEK(ac)SDSK_	VVNEPTAAALAYGLEK(1)SDSK	2	1053.04	-0.4871	5.7932	8.3057	0.56626
694	364	364	YER178W	YER178W	>YER178W PDA1 SGDID:S000000980, Chr V from 546812-548074, Verified ORF, E1 alpha subunit of the pyruvate dehydrogenase (PDH) complex, catalyzes the direct oxidative decarboxylation of pyruvate to acetyl-CoA; phosphorylated; regulated by glucose	1	YDKSARKYVDEQV	1.24672e-261	293.25	_K(ac)YVDEQVELADAAPPPEAK_	K(1)YVDEQVELADAAPPPEAK	3	704.688	0.56806	5.7923	7.8237
1432	501	501	YLR259C	YLR259C	>YLR259C HSP60 SGDID:S000004249, Chr XII from 665004-663286, reverse complement, Verified ORF, Tetradecameric mitochondrial chaperonin required for ATP-dependent folding of precursor polypeptides and complex assembly; prevents aggregation and mediates pro	1	YGDDFAKGYDASK	3.94965e-51	168.32	_LIDEYGDDFAK(ac)GYDASK_	LIDEYGDDFAK(1)GYDASK	3	650.299	1.9909	5.7877	8.4177	1.562
1445	522	522	YLR304C	YLR304C	>YLR304C ACO1 SGDID:S000004295, Chr XII from 737550-735214, reverse complement, Verified ORF, Aconitase, required for the tricarboxylic acid (TCA) cycle and also independently required for mitochondrial genome maintenance; phosphorylated; component of the	1	GNEFMLKPPHGDG	8.45462e-14	127.17	_DKDGNEFM(ox)LK(ac)PPHGDGLPQR_	DKDGNEFMLK(1)PPHGDGLPQR	3	770.371	-0.095781	5.7607	7.0218	0.7321
1248	329	329	YKL106W	YKL106W	>YKL106W AAT1 SGDID:S000001589, Chr XI from 237180-238535, Verified ORF, Mitochondrial aspartate aminotransferase, catalyzes the conversion of oxaloacetate to aspartate in aspartate and asparagine biosynthesis	1	NIDSQLKKIVRGM	0.000172999	66.989	_NSLQQNIDSQLK(ac)K_	NSLQQNIDSQLK(1)K	3	519.946	0.16086	5.7565	8.8864
1687	70	70	YNL015W	YNL015W	>YNL015W PBI2 SGDID:S000004960, Chr XIV from 605386-605613, Verified ORF, Cytosolic inhibitor of vacuolar proteinase B, required for efficient vacuole inheritance; with thioredoxin forms protein complex LMA1, which assists in priming SNARE molecules and p	1	ENVEEDKEVHTN_	1.18118e-29	148.97	_HNDVIENVEEDK(ac)EVHTN_	HNDVIENVEEDK(1)EVHTN	3	688.315	-0.10345	5.7479	6.069	7.9623
1001	129	129	YHR051W	YHR051W	>YHR051W COX6 SGDID:S000001093, Chr VIII from 209699-210145, Verified ORF, Subunit VI of cytochrome c oxidase, which is the terminal member of the mitochondrial inner membrane electron transport chain; expression is regulated by oxygen levels	1	AYLDELKDVRQEL	7.12227e-21	149.17	_AYLDELK(ac)DVR_	AYLDELK(1)DVR	2	632.333	-0.92032	5.7461	4.9952
746	111	111	YFR053C	YFR053C	>YFR053C HXK1 SGDID:S000001949, Chr VI from 255036-253579, reverse complement, Verified ORF, Hexokinase isoenzyme 1, a cytosolic protein that catalyzes phosphorylation of glucose during glucose metabolism; expression is highest during growth on non-glucos	1	FDTTQSKYKLPHD	7.44824e-58	171.08	_LSGNHTFDTTQSK(ac)YK_	LSGNHTFDTTQSK(1)YK	3	590.288	0.10897	5.745	8.5682	8.0208
2042	44	44	YPL262W	YPL262W	>YPL262W FUM1 SGDID:S000006183, Chr XVI from 47336-48802, Verified ORF, Fumarase, converts fumaric acid to L-malic acid in the TCA cycle; cytosolic and mitochondrial distribution determined by the N-terminal targeting sequence, protein conformation, and s	1	IHVPADKYWGAQT	8.74539e-51	175.86	_TETDAFGEIHVPADK(ac)YWGAQTQR_	TETDAFGEIHVPADK(1)YWGAQTQR	3	888.089	0.23481	5.7429	10.415
1204	88	88	YKL016C	YKL016C	>YKL016C ATP7 SGDID:S000001499, Chr XI from 407632-407108, reverse complement, Verified ORF, Subunit d of the stator stalk of mitochondrial F1F0 ATP synthase, which is a large, evolutionarily conserved enzyme complex required for ATP synthesis	1	VKIDASKQLQVIE	8.0105e-12	101.42	_IDASK(ac)QLQVIESFEK_	IDASK(1)QLQVIESFEK	3	592.984	0.010797	5.7422	4.691
1602	615	615	YMR108W	YMR108W	>YMR108W ILV2 SGDID:S000004714, Chr XIII from 484083-486146, Verified ORF, Acetolactate synthase, catalyses the first common step in isoleucine and valine biosynthesis and is the target of several classes of inhibitors, localizes to the mitochondria; expr	1	AEAMGLKGLRVKK	0.000398315	51.841	_LAEAM(ox)GLK(ac)GLR_	LAEAMGLK(1)GLR	2	608.84	0.59069	5.7381	8.9669
665	465	465	YER080W	YER080W	>YER080W AIM9 SGDID:S000000882, Chr V from 319959-321842, Verified ORF, Putative protein of unknown function; the authentic, non-tagged protein is detected in highly purified mitochondria in high-throughput studies; null mutant displays elevated frequency	1	PKIYDLKEDITDF	7.26512e-22	125.53	_IYDLK(ac)EDITDFDK_	IYDLK(1)EDITDFDK	2	828.904	1.0182	5.7372	7.9799
714	110	110	YFL018C	YFL018C	>YFL018C LPD1 SGDID:S000001876, Chr VI from 103121-101622, reverse complement, Verified ORF, Dihydrolipoamide dehydrogenase, the lipoamide dehydrogenase component (E3) of the pyruvate dehydrogenase and 2-oxoglutarate dehydrogenase multi-enzyme complexes	1	NVANFQKAKDDAV	4.40459e-07	71.781	_INVANFQK(ac)AK_	INVANFQK(1)AK	2	587.833	-0.039546	5.7355	11.801
1205	71	71	YKL016C	YKL016C	>YKL016C ATP7 SGDID:S000001499, Chr XI from 407632-407108, reverse complement, Verified ORF, Subunit d of the stator stalk of mitochondrial F1F0 ATP synthase, which is a large, evolutionarily conserved enzyme complex required for ATP synthesis	1	NTSVIDKIESYVK	5.68372e-36	150.26	_NTSVIDK(ac)IESYVK_	NTSVIDK(1)IESYVK	2	769.409	-0.38148	5.7318	11.607	1.4053
276	297	297	YBR263W	YBR263W	>YBR263W SHM1 SGDID:S000000467, Chr II from 736259-737731, Verified ORF, Mitochondrial serine hydroxymethyltransferase, converts serine to glycine plus 5,10 methylenetetrahydrofolate; involved in generating precursors for purine, pyrimidine, amino acid, a	1	IPYELEKKINFSV	6.83928e-05	105.2	_EIPYELEK(ac)K_	EIPYELEK(1)K	2	595.819	0.65206	5.7128	7.4892	0.56085
1777	401	401	YNR001C	YNR001C	>YNR001C CIT1 SGDID:S000005284, Chr XIV from 631064-629625, reverse complement, Verified ORF, Citrate synthase, catalyzes the condensation of acetyl coenzyme A and oxaloacetate to form citrate; the rate-limiting enzyme of the TCA cycle; nuclear encoded mi	1	APGVLTKHGKTKN	0.000420837	46.621	_LVSTIYEVAPGVLTK(ac)HGK_	LVSTIYEVAPGVLTK(1)HGK	3	652.038	0.50853	5.7107		0.62154
1690	82	82	YNL037C	YNL037C	>YNL037C IDH1 SGDID:S000004982, Chr XIV from 559004-557922, reverse complement, Verified ORF, Subunit of mitochondrial NAD(+)-dependent isocitrate dehydrogenase, which catalyzes the oxidation of isocitrate to alpha-ketoglutarate in the TCA cycle	1	EAVESLKRNKIGL	5.88363e-36	158.3	_EGVYEAVESLK(ac)R_	EGVYEAVESLK(1)R	2	711.367	0.37277	5.7008	11.011	0.96935
303	191	191	YCR004C	YCR004C	>YCR004C YCP4 SGDID:S000000597, Chr III from 120316-119573, reverse complement, Verified ORF, Protein of unknown function, has sequence and structural similarity to flavodoxins; predicted to be palmitoylated; the authentic, non-tagged protein is detected	1	IAEIQGKTFYETA	0.00169146	51.546	_IAEIQGK(ac)TFYETAK_	IAEIQGK(1)TFYETAK	2	820.93	0.4022	5.6811		6.4914
1194	108	108	YJR121W	YJR121W	>YJR121W ATP2 SGDID:S000003882, Chr X from 647597-649132, Verified ORF, Beta subunit of the F1 sector of mitochondrial F1F0 ATP synthase, which is a large, evolutionarily conserved enzyme complex required for ATP synthesis; phosphorylated	1	GLVRGEKVLDTGG	1.57852e-39	158.92	_TIAM(ox)DGTEGLVRGEK(ac)VLDTGGPISVPVGR_	TIAMDGTEGLVRGEK(1)VLDTGGPISVPVGR	3	994.857	0.47179	5.6785	9.6777
1255	137	137	YKL142W	YKL142W	>YKL142W MRP8 SGDID:S000001625, Chr XI from 178520-179179, Verified ORF, Protein of unknown function; undergoes sumoylation; transcription induced under cell wall stress; protein levels are reduced under anaerobic conditions; originally thought to be a mi	1	KSLKEFKDIPDLK	0.00151004	43.958	_EFK(ac)DIPDLK_	EFK(1)DIPDLK	2	573.806	3.0212	5.6691	6.6634	8.803
146	57	57	YBR011C	YBR011C	>YBR011C IPP1 SGDID:S000000215, Chr II from 257973-257110, reverse complement, Verified ORF, Cytoplasmic inorganic pyrophosphatase (PPase), homodimer that catalyzes the rapid exchange of oxygens from Pi with water, highly expressed and essential for viabi	1	PRWTNAKLEITKE	0.000993479	43.991	_WTNAK(ac)LEITK_	WTNAK(1)LEITK	2	623.346	0.30551	5.6655		11.051
78	32	32	YAL044C	YAL044C	>YAL044C GCV3 SGDID:S000000042, Chr I from 58463-57951, reverse complement, Verified ORF, H subunit of the mitochondrial glycine decarboxylase complex, required for the catabolism of glycine to 5,10-methylene-THF; also required for all protein lipoylation	1	NALNKNKLPFLYS	5.47658e-42	162.94	_NK(ac)LPFLYSSQGPQAVR_	NK(1)LPFLYSSQGPQAVR	2	923.994	0.20795	5.6559	8.1356	0.63097
1592	545	545	YMR089C	YMR089C	>YMR089C YTA12 SGDID:S000004695, Chr XIII from 448085-445608, reverse complement, Verified ORF, Component, with Afg3p, of the mitochondrial inner membrane m-AAA protease that mediates degradation of misfolded or unassembled proteins and is also required f	1	GEIFDLKNRLAAL	1.3948e-11	109.24	_LAGEIFDLK(ac)NR_	LAGEIFDLK(1)NR	2	659.362	-0.30565	5.6237	8.1505	2.1384
1882	147	147	YOR176W	YOR176W	>YOR176W HEM15 SGDID:S000005702, Chr XV from 662402-663583, Verified ORF, Ferrochelatase, a mitochondrial inner membrane protein, catalyzes the insertion of ferrous iron into protoporphyrin IX, the eighth and final step in the heme biosynthetic pathway	1	LTAETYKQMLKDG	1.41087e-15	114.86	_PLTAETYK(ac)QM(ox)LK_	PLTAETYK(1)QMLK	3	494.262	-0.12073	5.5998	9.1269
1864	830	830	YOR086C	YOR086C	>YOR086C TCB1 SGDID:S000005612, Chr XV from 486781-483221, reverse complement, Verified ORF, Lipid-binding protein containing three calcium and lipid binding domains; non-tagged protein localizes to mitochondria and GFP-fusion protein localizes to the cel	1	SKEDKAKFDQEWN	0.000567579	49.423	_AK(ac)FDQEWNEVK_	AK(1)FDQEWNEVK	2	718.346	0.13408	5.5967		5.7893
1652	831	831	YMR205C	YMR205C	>YMR205C PFK2 SGDID:S000004818, Chr XIII from 674765-671886, reverse complement, Verified ORF, Beta subunit of heterooctameric phosphofructokinase involved in glycolysis, indispensable for anaerobic growth, activated by fructose-2,6-bisphosphate and AMP,	1	KALSATKLAEVIT	0.000150193	69.737	_ALSATK(ac)LAEVITAEADGR_	ALSATK(1)LAEVITAEADGR	3	620.002	-0.70899	5.5839	6.0817
1188	137	137	YJR104C	YJR104C	>YJR104C SOD1 SGDID:S000003865, Chr X from 623002-622538, reverse complement, Verified ORF, Cytosolic copper-zinc superoxide dismutase; some mutations are analogous to those that cause ALS (amyotrophic lateral sclerosis) in humans	0.999979	DTEESLKTGNAGP	5.90107e-16	101.47	_SVVIHAGQDDLGKGDTEESLK(ac)TGNAGPR_	SVVIHAGQDDLGKGDTEESLK(1)TGNAGPR	4	724.113	0.16166	5.5314	5.6791
1623	58	58	YMR158W	YMR158W	>YMR158W MRPS8 SGDID:S000004767, Chr XIII from 572247-572714, Verified ORF, Mitochondrial ribosomal protein of the small subunit	1	STMGPDKDFVEVT	0.000114964	77.959	_GSTM(ox)GPDK(ac)DFVEVTPDNISTR_	GSTMGPDK(1)DFVEVTPDNISTR	3	775.362	0.052009	5.5249	9.0704
264	287	287	YBR221C	YBR221C	>YBR221C PDB1 SGDID:S000000425, Chr II from 666248-665148, reverse complement, Verified ORF, E1 beta subunit of the pyruvate dehydrogenase (PDH) complex, which is an evolutionarily-conserved multi-protein complex found in mitochondria	1	DTEAIIKTVKKTN	1.1801e-14	112.34	_SIRPLDTEAIIK(ac)TVK_	SIRPLDTEAIIK(1)TVK	3	576.008	0.56284	5.5231	8.7543
737	16	16	YFR044C	YFR044C	>YFR044C DUG1 SGDID:S000001940, Chr VI from 241424-239979, reverse complement, Verified ORF, Cys-Gly metallo-di-peptidase; forms a complex with Dug2p and Dug3p to degrade glutathione (GSH) and other peptides containing a gamma-glu-X bond in an alternative	1	QKIDSLKPQFFSR	5.1361e-32	161.93	_IDSLK(ac)PQFFSR_	IDSLK(1)PQFFSR	2	690.37	0.46215	5.5124	6.9883	2.1865
568	114	114	YDR391C	YDR391C	>YDR391C YDR391C SGDID:S000002799, Chr IV from 1258049-1257351, reverse complement, Uncharacterized ORF, Putative protein of unknown function, possibly involved in zinc homeostasis; Bdf1p-dependent transcription induced by salt stress; green fluorescent p	1	NDAKFNKDFIDDL	1.13956e-138	250.26	_FNK(ac)DFIDDLNAR_	FNK(1)DFIDDLNAR	3	503.916	-0.42386	5.5055	7.4971	6.4645
1057	278	278	YIL022W	YIL022W	>YIL022W TIM44 SGDID:S000001284, Chr IX from 311163-312458, Verified ORF, Essential component of the Translocase of the Inner Mitochondrial membrane (TIM23 complex); tethers the import motor and regulatory factors (PAM complex) to the translocation channe	1	RVYSQFKLMDPTF	2.49275e-09	112.91	_VYSQFK(ac)LM(ox)DPTFSNESFTR_	VYSQFK(1)LMDPTFSNESFTR	3	785.704	0.74713	5.5036	8.3485
1588	355	355	YMR083W	YMR083W	>YMR083W ADH3 SGDID:S000004688, Chr XIII from 434787-435914, Verified ORF, Mitochondrial alcohol dehydrogenase isozyme III; involved in the shuttling of mitochondrial NADH to the cytosol under anaerobic conditions and ethanol production	1	GLSELPKVYDLME	5.11314e-08	94.461	_IVGLSELPK(ac)VYDLM(ox)EK_	IVGLSELPK(1)VYDLMEK	3	631.341	-0.93739	5.4891	10.866	0.66069
267	481	481	YBR227C	YBR227C	>YBR227C MCX1 SGDID:S000000431, Chr II from 675129-673567, reverse complement, Verified ORF, Mitochondrial matrix protein; putative ATP-binding chaperone with non-proteolytic function; similar to bacterial ClpX proteins	1	YYSGDEKDSLIRD	1.87313e-10	101.6	_YYSGDEK(ac)DSLIR_	YYSGDEK(1)DSLIR	2	744.354	-0.21657	5.4885	8.9754
2082	79	79	YPR191W	YPR191W	>YPR191W QCR2 SGDID:S000006395, Chr XVI from 919377-920483, Verified ORF, Subunit 2 of the ubiquinol cytochrome-c reductase complex, which is a component of the mitochondrial inner membrane electron transport chain; phosphorylated; transcription is regula	1	LLGGTFKSTLDRE	0.00094101	33.395	_ESELLGGTFK(ac)STLDR_	ESELLGGTFK(1)STLDR	3	565.625	0.07606	5.4885	6.4739
1081	82	82	YIL094C	YIL094C	>YIL094C LYS12 SGDID:S000001356, Chr IX from 187629-186514, reverse complement, Verified ORF, Homo-isocitrate dehydrogenase, an NAD-linked mitochondrial enzyme required for the fourth step in the biosynthesis of lysine, in which homo-isocitrate is oxidati	1	LPDETVKVLKEQC	8.00329e-05	66.262	_ALPDETVK(ac)VLK_	ALPDETVK(1)VLK	2	627.869	0.091928	5.4782	9.5245	0.84774
738	277	277	YFR044C	YFR044C	>YFR044C DUG1 SGDID:S000001940, Chr VI from 241424-239979, reverse complement, Verified ORF, Cys-Gly metallo-di-peptidase; forms a complex with Dug2p and Dug3p to degrade glutathione (GSH) and other peptides containing a gamma-glu-X bond in an alternative	1	VAPLTEKEKALYK	4.53488e-09	105.39	_ILIDGIDEM(ox)VAPLTEK(ac)EK_	ILIDGIDEMVAPLTEK(1)EK	3	691.366	-0.20561	5.456	8.0316	3.2125
1477	136	136	YLR355C	YLR355C	>YLR355C ILV5 SGDID:S000004347, Chr XII from 839252-838065, reverse complement, Verified ORF, Acetohydroxyacid reductoisomerase, mitochondrial protein involved in branched-chain amino acid biosynthesis, also required for maintenance of wild-type mitochond	1	TVEDAIKRGSYVM	4.2322e-41	176.42	_NLFTVEDAIK(ac)R_	NLFTVEDAIK(1)R	2	674.367	-0.017144	5.4549	9.2928	0.63357
1893	181	181	YOR215C	YOR215C	>YOR215C AIM41 SGDID:S000005741, Chr XV from 747283-746726, reverse complement, Verified ORF, Putative protein of unknown function; the authentic protein is detected in highly purified mitochondria in high-throughput studies; null mutant displays reduced	1	SIVKQFKEIFK__	0.00909496	40.268	_QFK(ac)EIFK_	QFK(1)EIFK	2	491.274	0.10714	5.4512	9.8437
1827	162	162	YOL139C	YOL139C	>YOL139C CDC33 SGDID:S000005499, Chr XV from 61024-60383, reverse complement, Verified ORF, Cytoplasmic mRNA cap binding protein and translation initiation factor eIF4E; the eIF4E-cap complex is responsible for mediating cap-dependent mRNA translation via	1	IRKGGNKFALWTK	6.32635e-08	110.54	_GGNK(ac)FALWTK_	GGNK(1)FALWTK	2	582.314	0.052318	5.4363	8.9176	12.729
999	307	307	YHR037W	YHR037W	>YHR037W PUT2 SGDID:S000001079, Chr VIII from 181970-183697, Verified ORF, Delta-1-pyrroline-5-carboxylate dehydrogenase, nuclear-encoded mitochondrial protein involved in utilization of proline as sole nitrogen source; deficiency of the human homolog cau	1	SGVVEGKYRDYPR	0.000266587	48.177	_IQSGVVEGK(ac)YRDYPR_	IQSGVVEGK(1)YRDYPR	3	603.648	0.40978	5.4343	6.3216	1.7361
485	280	280	YDR148C	YDR148C	>YDR148C KGD2 SGDID:S000002555, Chr IV from 755064-753673, reverse complement, Verified ORF, Dihydrolipoyl transsuccinylase, component of the mitochondrial alpha-ketoglutarate dehydrogenase complex, which catalyzes the oxidative decarboxylation of alpha-k	1	EMRKLYKDEIIKK	0.00100283	66.435	_LYK(ac)DEIIK_	LYK(1)DEIIK	2	532.305	0.48167	5.4326	15.413	1.0738
265	77	77	YBR221C	YBR221C	>YBR221C PDB1 SGDID:S000000425, Chr II from 666248-665148, reverse complement, Verified ORF, E1 beta subunit of the pyruvate dehydrogenase (PDH) complex, which is an evolutionarily-conserved multi-protein complex found in mitochondria	1	GAYKVSKGLLDRF	5.92212e-05	106.42	_VSK(ac)GLLDR_	VSK(1)GLLDR	2	465.274	1.0724	5.4065	7.8352
772	147	147	YGL037C	YGL037C	>YGL037C PNC1 SGDID:S000003005, Chr VII from 427953-427303, reverse complement, Verified ORF, Nicotinamidase that converts nicotinamide to nicotinic acid as part of the NAD(+) salvage pathway, required for life span extension by calorie restriction; PNC1	1	HKTDMNKYLEKHH	0.000328386	63.283	_TDM(ox)NK(ac)YLEK_	TDMNK(1)YLEK	2	600.284	-0.48169	5.3724	6.5997	5.7751
923	237	237	YGR193C	YGR193C	>YGR193C PDX1 SGDID:S000003425, Chr VII from 885746-884514, reverse complement, Verified ORF, Dihydrolipoamide dehydrogenase (E3)-binding protein (E3BP) of the mitochondrial pyruvate dehydrogenase (PDH) complex, plays a structural role in the complex by b	0.999875	LDLSNIKPIQLKP	2.05331e-15	113.72	_LDLSNIK(ac)PIQLKPK_	LDLSNIK(1)PIQLKPK	3	550.338	-0.1025	5.3615	15.36	0.42748
1430	233	233	YLR259C	YLR259C	>YLR259C HSP60 SGDID:S000004249, Chr XII from 665004-663286, reverse complement, Verified ORF, Tetradecameric mitochondrial chaperonin required for ATP-dependent folding of precursor polypeptides and complex assembly; prevents aggregation and mediates pro	0.999984	TDPKSSKVEFEKP	5.88815e-06	75.463	_SSK(ac)VEFEKPLLLLSEK_	SSK(1)VEFEKPLLLLSEK	3	630.359	-0.10608	5.3547		1.3025
668	490	490	YER086W	YER086W	>YER086W ILV1 SGDID:S000000888, Chr V from 328473-330203, Verified ORF, Threonine deaminase, catalyzes the first step in isoleucine biosynthesis; expression is under general amino acid control; ILV1 locus exhibits highly positioned nucleosomes whose organ	1	LVGGASKVPNERI	2.3077e-07	89.013	_YLVGGASK(ac)VPNER_	YLVGGASK(1)VPNER	2	716.383	0.26617	5.3522	7.2529
1153	546	546	YJR016C	YJR016C	>YJR016C ILV3 SGDID:S000003777, Chr X from 466200-464443, reverse complement, Verified ORF, Dihydroxyacid dehydratase, catalyzes third step in the common pathway leading to biosynthesis of branched-chain amino acids	1	DLLVSDKEMAQRK	3.10627e-10	99.011	_IDLLVSDK(ac)EM(ox)AQR_	IDLLVSDK(1)EMAQR	2	788.406	0.22531	5.3422	13.14
1369	756	756	YLR069C	YLR069C	>YLR069C MEF1 SGDID:S000004059, Chr XII from 273916-271631, reverse complement, Verified ORF, Mitochondrial elongation factor involved in translational elongation	1	LISEFQKKQAKK_	0.00115954	82.287	_ELISEFQK(ac)K_	ELISEFQK(1)K	2	582.319	-0.28527	5.3413	8.1508
1705	113	113	YNL071W	YNL071W	>YNL071W LAT1 SGDID:S000005015, Chr XIV from 491525-492973, Verified ORF, Dihydrolipoamide acetyltransferase component (E2) of pyruvate dehydrogenase complex, which catalyzes the oxidative decarboxylation of pyruvate to acetyl-CoA	1	AVYVEDKADVPAF	1.1193e-09	113.26	_DIPVNKPIAVYVEDK(ac)ADVPAFK_	DIPVNKPIAVYVEDK(1)ADVPAFK	3	824.112	0.022988	5.3233	6.5651	0.47634
359	109	109	YDL066W	YDL066W	>YDL066W IDP1 SGDID:S000002224, Chr IV from 334835-336121, Verified ORF, Mitochondrial NADP-specific isocitrate dehydrogenase, catalyzes the oxidation of isocitrate to alpha-ketoglutarate; not required for mitochondrial respiration and may function to div	1	NLHKMWKSPNGTI	1.46417e-20	143.5	_M(ox)WK(ac)SPNGTIR_	MWK(1)SPNGTIR	2	624.314	-0.31869	5.3102	11.278
1392	93	93	YLR174W	YLR174W	>YLR174W IDP2 SGDID:S000004164, Chr XII from 504593-505831, Verified ORF, Cytosolic NADP-specific isocitrate dehydrogenase, catalyzes oxidation of isocitrate to alpha-ketoglutarate; levels are elevated during growth on non-fermentable carbon sources and r	1	HLKKMWKSPNGTI	1.46417e-20	143.5	_M(ox)WK(ac)SPNGTIR_	MWK(1)SPNGTIR	2	624.314	-0.31869	5.3102	11.278
1389	196	196	YLR163C	YLR163C	>YLR163C MAS1 SGDID:S000004153, Chr XII from 493256-491868, reverse complement, Verified ORF, Smaller subunit of the mitochondrial processing protease (MPP), essential processing enzyme that cleaves the N-terminal targeting sequences from mitochondrially	1	ITRTDLKDYITKN	7.4138e-19	146.11	_TDLK(ac)DYITK_	TDLK(1)DYITK	2	569.803	-0.22919	5.3005	6.8668	0.83823
628	29	29	YER030W	YER030W	>YER030W CHZ1 SGDID:S000000832, Chr V from 213436-213897, Verified ORF, Histone chaperone for Htz1p/H2A-H2B dimer; required for the stabilization of the Chz1p-Htz1-H2B complex; has overlapping function with Nap1p; null mutant displays weak sensitivity to	1	EKSVEPKPKRRRR	0.0047528	54.408	_SVEPK(ac)PK_	SVEPK(1)PK	2	413.737	0.12446	5.2975	7.8414	16.23
364	142	142	YDL066W	YDL066W	>YDL066W IDP1 SGDID:S000002224, Chr IV from 334835-336121, Verified ORF, Mitochondrial NADP-specific isocitrate dehydrogenase, catalyzes the oxidation of isocitrate to alpha-ketoglutarate; not required for mitochondrial respiration and may function to div	1	LVPRWEKPIIIGR	1.50795e-05	107.15	_WEK(ac)PIIIGR_	WEK(1)PIIIGR	2	577.34	-0.78482	5.2956	11.203	0.48397
396	79	79	YDL181W	YDL181W	>YDL181W INH1 SGDID:S000002340, Chr IV from 135180-135437, Verified ORF, Protein that inhibits ATP hydrolysis by the F1F0-ATP synthase; inhibitory function is enhanced by stabilizing proteins Stf1p and Stf2p; has similarity to Stf1p; has a calmodulin-bind	0.99803	IDSLENKIDSMTK	1.85599e-05	58.824	_KIDSLENK(ac)IDSM(ox)TK_	K(0.002)IDSLENK(0.998)IDSMTK	3	560.622	-0.19243	5.2908	6.1921	1.2485
1443	412	412	YLR303W	YLR303W	>YLR303W MET17 SGDID:S000004294, Chr XII from 732544-733878, Verified ORF, Methionine and cysteine synthase (O-acetyl homoserine-O-acetyl serine sulfhydrylase), required for sulfur amino acid synthesis	1	LASGVTKDLIRVS	4.87373e-05	71.241	_LASGVTK(ac)DLIR_	LASGVTK(1)DLIR	2	607.859	-0.16174	5.2844	10.089	17.082
1838	102	102	YOR020C	YOR020C	>YOR020C HSP10 SGDID:S000005546, Chr XV from 370844-370524, reverse complement, Verified ORF, Mitochondrial matrix co-chaperonin that inhibits the ATPase activity of Hsp60p, a mitochondrial chaperonin; involved in protein folding and sorting in the mitoch	0.999945	DAEILAKIAKD__	1.10039e-13	122.42	_DAEILAK(ac)IAKD_	DAEILAK(1)IAKD	2	614.843	0.087717	5.2779	13.293	1.1794
1528	1005	1005	YML072C	YML072C	>YML072C TCB3 SGDID:S000004537, Chr XIII from 129367-124730, reverse complement, Verified ORF, Lipid-binding protein, localized to the bud via specific mRNA transport; non-tagged protein detected in a phosphorylated state in mitochondria; GFP-fusion prote	1	SLNELIKQKSGIL	9.64327e-05	68.536	_LSLNELIK(ac)QK_	LSLNELIK(1)QK	2	614.369	0.54293	5.2632		5.1118
1165	268	268	YJR045C	YJR045C	>YJR045C SSC1 SGDID:S000003806, Chr X from 521594-519630, reverse complement, Verified ORF, Hsp70 family ATPase, constituent of the import motor component of the Translocase of the Inner Mitochondrial membrane (TIM23 complex); involved in protein transloc	1	EIVSRFKTETGID	1.3543e-63	189.3	_FK(ac)TETGIDLENDR_	FK(1)TETGIDLENDR	3	527.258	0.17851	5.2489	7.9461	0.75155
1436	238	238	YLR259C	YLR259C	>YLR259C HSP60 SGDID:S000004249, Chr XII from 665004-663286, reverse complement, Verified ORF, Tetradecameric mitochondrial chaperonin required for ATP-dependent folding of precursor polypeptides and complex assembly; prevents aggregation and mediates pro	1	SKVEFEKPLLLLS	1.68929e-10	101.36	_VEFEK(ac)PLLLLSEK_	VEFEK(1)PLLLLSEK	3	529.64	-0.11465	5.2263	7.9241	0.58208
1433	189	189	YLR259C	YLR259C	>YLR259C HSP60 SGDID:S000004249, Chr XII from 665004-663286, reverse complement, Verified ORF, Tetradecameric mitochondrial chaperonin required for ATP-dependent folding of precursor polypeptides and complex assembly; prevents aggregation and mediates pro	1	LASAMEKVGKEGV	1.02449e-11	110.66	_LLASAM(ox)EK(ac)VGK_	LLASAMEK(1)VGK	2	602.834	-0.39431	5.2248	7.0767	0.71107
1429	230	230	YLR259C	YLR259C	>YLR259C HSP60 SGDID:S000004249, Chr XII from 665004-663286, reverse complement, Verified ORF, Tetradecameric mitochondrial chaperonin required for ATP-dependent folding of precursor polypeptides and complex assembly; prevents aggregation and mediates pro	1	YFITDPKSSKVEF	1.33835e-14	105.46	_GFISPYFITDPK(ac)SSK_	GFISPYFITDPK(1)SSK	2	864.946	-0.382	5.1875	10.65
1694	65	65	YNL055C	YNL055C	>YNL055C POR1 SGDID:S000005000, Chr XIV from 518847-517996, reverse complement, Verified ORF, Mitochondrial porin (voltage-dependent anion channel), outer membrane protein required for the maintenance of mitochondrial osmotic stability and mitochondrial m	1	EAKLNDKQTGLGL	9.95138e-06	41.166	_LNDK(ac)QTGLGLTQGWSNTNNLQTK_	LNDK(1)QTGLGLTQGWSNTNNLQTK	3	858.437	-0.59391	5.1641		5.8937
1711	302	302	YNL071W	YNL071W	>YNL071W LAT1 SGDID:S000005015, Chr XIV from 491525-492973, Verified ORF, Dihydrolipoamide acetyltransferase component (E2) of pyruvate dehydrogenase complex, which catalyzes the oxidative decarboxylation of pyruvate to acetyl-CoA	1	NATANDKYKLSIN	0.000511647	47.915	_QSLNATANDK(ac)YK_	QSLNATANDK(1)YK	2	697.849	-0.22616	5.1633	6.1318
1484	336	336	YLR355C	YLR355C	>YLR355C ILV5 SGDID:S000004347, Chr XII from 839252-838065, reverse complement, Verified ORF, Acetohydroxyacid reductoisomerase, mitochondrial protein involved in branched-chain amino acid biosynthesis, also required for maintenance of wild-type mitochond	1	IFKNALKPVFQDL	3.62841e-35	141.34	_NALK(ac)PVFQDLYESTK_	NALK(1)PVFQDLYESTK	3	598.981	1.215	5.1516	8.9447	1.6374
2054	322	322	YPR041W	YPR041W	>YPR041W TIF5 SGDID:S000006245, Chr XVI from 648701-649918, Verified ORF, Translation initiation factor eIF-5; N-terminal domain functions as a GTPase-activating protein to mediate hydrolysis of ribosome-bound GTP; C-terminal domain is the core of ribosom	1	VTPEYEKNFMGGI	3.86179e-05	72.819	_ILVTPEYEK(ac)NFM(ox)GGIER_	ILVTPEYEK(1)NFMGGIER	3	685.347	0.66272	5.1454	7.0323
664	290	290	YER080W	YER080W	>YER080W AIM9 SGDID:S000000882, Chr V from 319959-321842, Verified ORF, Putative protein of unknown function; the authentic, non-tagged protein is detected in highly purified mitochondria in high-throughput studies; null mutant displays elevated frequency	1	NEKEFVKEDIYDG	0.000165975	80.975	_EFVK(ac)EDIYDGETNPDLQNR_	EFVK(1)EDIYDGETNPDLQNR	3	775.361	0.17419	5.1398	8.1309
2008	143	143	YPL222W	YPL222W	>YPL222W FMP40 SGDID:S000006143, Chr XVI from 130161-132227, Uncharacterized ORF, Putative protein of unknown function; proposed to be involved in responding to environmental stresses; the authentic, non-tagged protein is detected in highly purified mitoc	1	VNLFDLKDKCSGQ	4.69102e-07	100.72	_VVNLFDLK(ac)DK_	VVNLFDLK(1)DK	2	616.848	-1.5032	5.13		0.9608
1975	125	125	YPL091W	YPL091W	>YPL091W GLR1 SGDID:S000006012, Chr XVI from 375499-376950, Verified ORF, Cytosolic and mitochondrial glutathione oxidoreductase, converts oxidized glutathione to reduced glutathione; mitochondrial but not cytosolic form has a role in resistance to hypero	1	LNGIYQKNLEKEK	5.34671e-05	70.488	_LNGIYQK(ac)NLEK_	LNGIYQK(1)NLEK	2	681.375	0.62919	5.1185	20.129	4.7017
246	260	260	YBR185C	YBR185C	>YBR185C MBA1 SGDID:S000000389, Chr II from 599954-599118, reverse complement, Verified ORF, Protein involved in assembly of mitochondrial respiratory complexes; may act as a receptor for proteins destined for export from the mitochondrial matrix to the i	1	SYEDDAKVAIHRM	6.28741e-10	96.604	_SYEDDAK(ac)VAIHR_	SYEDDAK(1)VAIHR	3	482.572	0.024428	5.113	5.0015
192	13	13	YBR088C	YBR088C	>YBR088C POL30 SGDID:S000000292, Chr II from 425760-424984, reverse complement, Verified ORF, Proliferating cell nuclear antigen (PCNA), functions as the sliding clamp for DNA polymerase delta; may function as a docking site for other proteins required fo	1	EEASLFKRIIDGF	1.91798e-08	127.4	_FEEASLFK(ac)R_	FEEASLFK(1)R	2	584.803	2.3297	5.1126	8.9766
1872	53	53	YOR136W	YOR136W	>YOR136W IDH2 SGDID:S000005662, Chr XV from 580251-581360, Verified ORF, Subunit of mitochondrial NAD(+)-dependent isocitrate dehydrogenase, which catalyzes the oxidation of isocitrate to alpha-ketoglutarate in the TCA cycle; phosphorylated	1	IGPEISKSVKKIF	0.000595642	36.679	_YTVSFIEGDGIGPEISK(ac)SVK_	YTVSFIEGDGIGPEISK(1)SVK	3	723.376	-0.54338	5.0784		1.4232
988	418	418	YHR018C	YHR018C	>YHR018C ARG4 SGDID:S000001060, Chr VIII from 141395-140004, reverse complement, Verified ORF, Argininosuccinate lyase, catalyzes the final step in the arginine biosynthesis pathway	1	TLEQYQKIDSRFG	1.92858e-10	101.53	_LTLEQYQK(ac)IDSR_	LTLEQYQK(1)IDSR	2	768.407	-0.94515	5.0625		4.6159
1294	66	66	YKL192C	YKL192C	>YKL192C ACP1 SGDID:S000001675, Chr XI from 80542-80165, reverse complement, Verified ORF, Mitochondrial matrix acyl carrier protein, involved in biosynthesis of octanoate, which is a precursor to lipoic acid; activated by phosphopantetheinylation catalyz	1	SPNIANKQISSDT	0.000151566	71.558	_NSPNIANK(ac)QISSDTQFHK_	NSPNIANK(1)QISSDTQFHK	3	691.012	0.086432	5.0491		1.9064
811	84	84	YGL187C	YGL187C	>YGL187C COX4 SGDID:S000003155, Chr VII from 150177-149710, reverse complement, Verified ORF, Subunit IV of cytochrome c oxidase, the terminal member of the mitochondrial inner membrane electron transport chain; precursor N-terminal 25 residues are cleave	1	IDVFDTKPLDSSR	2.90801e-16	120.63	_LEGIDVFDTK(ac)PLDSSR_	LEGIDVFDTK(1)PLDSSR	3	611.979	-0.77798	5.0433	5.4085
1712	304	304	YNL071W	YNL071W	>YNL071W LAT1 SGDID:S000005015, Chr XIV from 491525-492973, Verified ORF, Dihydrolipoamide acetyltransferase component (E2) of pyruvate dehydrogenase complex, which catalyzes the oxidative decarboxylation of pyruvate to acetyl-CoA	1	TANDKYKLSINDL	7.60041e-12	112.44	_YK(ac)LSINDLLVK_	YK(1)LSINDLLVK	2	674.398	0.21529	5.0426	8.0291	0.34635
1168	561	561	YJR045C	YJR045C	>YJR045C SSC1 SGDID:S000003806, Chr X from 521594-519630, reverse complement, Verified ORF, Hsp70 family ATPase, constituent of the import motor component of the Translocase of the Inner Mitochondrial membrane (TIM23 complex); involved in protein transloc	1	AIETANKADQLAN	2.62192e-135	241.13	_QAIETANK(ac)ADQLANDTENSLK_	QAIETANK(1)ADQLANDTENSLK	3	772.715	0.89569	5.0368	4.8253	1.1018
1865	480	480	YOR086C	YOR086C	>YOR086C TCB1 SGDID:S000005612, Chr XV from 486781-483221, reverse complement, Verified ORF, Lipid-binding protein containing three calcium and lipid binding domains; non-tagged protein localizes to mitochondria and GFP-fusion protein localizes to the cel	1	LNTLHDKTTQRNL	7.57134e-09	82.908	_IQYNLNTLHDK(ac)TTQR_	IQYNLNTLHDK(1)TTQR	3	629.662	0.47652	5.0347	7.3209	5.8616
105	108;98	108	YBL030C;YBR085W;YMR056C	YBL030C	>YBL030C PET9 SGDID:S000000126, Chr II from 164000-163044, reverse complement, Verified ORF, Major ADP/ATP carrier of the mitochondrial inner membrane, exchanges cytosolic ADP for mitochondrially synthesized ATP; phosphorylated; required for viability in	1	ALNFAFKDKIKAM;ALNFAFKDKIKSL	2.75472e-21	127.36	_YFPTQALNFAFK(ac)DK_	YFPTQALNFAFK(1)DK	2	866.441	0.26934	5.0334	4.4531	3.2945
1703	123	123	YNL071W	YNL071W	>YNL071W LAT1 SGDID:S000005015, Chr XIV from 491525-492973, Verified ORF, Dihydrolipoamide acetyltransferase component (E2) of pyruvate dehydrogenase complex, which catalyzes the oxidative decarboxylation of pyruvate to acetyl-CoA	1	PAFKDFKLEDSGS	0.000173146	60.628	_DFK(ac)LEDSGSDSK_	DFK(1)LEDSGSDSK	2	685.31	2.3396	5.0279	7.0459
1665	173	173	YMR241W	YMR241W	>YMR241W YHM2 SGDID:S000004854, Chr XIII from 751960-752904, Verified ORF, Mitochondrial DNA-binding protein, component of the mitochondrial nucleoid structure, involved in mtDNA replication and segregation of mitochondrial genomes; member of the mitochon	1	GIRGINKGVNAVA	3.97801e-10	99.215	_GINK(ac)GVNAVAIR_	GINK(1)GVNAVAIR	2	627.37	-0.15639	4.9882	10.739	1.0255
1868	463	463	YOR108W	YOR108W	>YOR108W LEU9 SGDID:S000005634, Chr XV from 523028-524842, Verified ORF, Alpha-isopropylmalate synthase II (2-isopropylmalate synthase), catalyzes the first step in the leucine biosynthesis pathway; the minor isozyme, responsible for the residual alpha-IP	1	KSEEITKLFKETY	0.000311214	75.294	_SEEITK(ac)LFK_	SEEITK(1)LFK	2	568.814	0.39095	4.9845	10.825
189	191	191	YBR084W	YBR084W	>YBR084W MIS1 SGDID:S000000288, Chr II from 411048-413975, Verified ORF, Mitochondrial C1-tetrahydrofolate synthase, involved in interconversion between different oxidation states of tetrahydrofolate (THF); provides activities of formyl-THF synthetase, me	1	LEEAHVKLDGKNA	5.05814e-19	116.54	_LLEEAHVK(ac)LDGK_	LLEEAHVK(1)LDGK	3	465.261	-0.30202	4.9839	6.6961	0.11523
1969	113	113	YPL078C	YPL078C	>YPL078C ATP4 SGDID:S000005999, Chr XVI from 408741-408007, reverse complement, Verified ORF, Subunit b of the stator stalk of mitochondrial F1F0 ATP synthase, which is a large, evolutionarily conserved enzyme complex required for ATP synthesis; phosphory	1	YLAPAYKDFADAR	2.3628e-05	72.891	_YLAPAYK(ac)DFADAR_	YLAPAYK(1)DFADAR	3	514.924	-0.251	4.9654	4.327
2045	49	49	YPL271W	YPL271W	>YPL271W ATP15 SGDID:S000006192, Chr XVI from 30079-30267, Verified ORF, Epsilon subunit of the F1 sector of mitochondrial F1F0 ATP synthase, which is a large, evolutionarily conserved enzyme complex required for ATP synthesis; phosphorylated	1	AFYTQYKNGTAAS	1.89791e-06	51.301	_SQTDAFYTQYK(ac)NGTAASEPTPITK_	SQTDAFYTQYK(1)NGTAASEPTPITK	3	887.761	0.66243	4.9643	4.2375
1143	230;229	229	YJL200C;YLR304C	YLR304C	>YJL200C ACO2 SGDID:S000003736, Chr X from 58813-56444, reverse complement, Verified ORF, Putative mitochondrial aconitase isozyme; similarity to Aco1p, an aconitase required for the TCA cycle; expression induced during growth on glucose, by amino acid st	1	PKILGVKLTGKLN;PKILGVKLTGKMN	0.000321031	77.192	_ILGVK(ac)LTGK_	ILGVK(1)LTGK	2	485.818	0.90378	4.9568	6.0513	1.16
1195	387	387	YJR121W	YJR121W	>YJR121W ATP2 SGDID:S000003882, Chr X from 647597-649132, Verified ORF, Beta subunit of the F1 sector of mitochondrial F1F0 ATP synthase, which is a large, evolutionarily conserved enzyme complex required for ATP synthesis; phosphorylated	1	VDPLDSKSRLLDA	3.19839e-06	99.891	_GISELGIYPAVDPLDSK(ac)SR_	GISELGIYPAVDPLDSK(1)SR	2	1030.04	0.18942	4.9442	5.9432
1595	80	80	YMR096W	YMR096W	>YMR096W SNZ1 SGDID:S000004702, Chr XIII from 458407-459300, Verified ORF, Protein involved in vitamin B6 biosynthesis; member of a stationary phase-induced gene family; coregulated with SNO1; interacts with Sno1p and with Yhr198p, perhaps as a multiprote	1	SIPVMAKVRIGHF	2.40079e-11	96.247	_DIM(ox)NSVSIPVMAK(ac)VR_	DIMNSVSIPVMAK(1)VR	3	573.304	0.3383	4.9421	14.005	30.853
191	582	582	YBR084W	YBR084W	>YBR084W MIS1 SGDID:S000000288, Chr II from 411048-413975, Verified ORF, Mitochondrial C1-tetrahydrofolate synthase, involved in interconversion between different oxidation states of tetrahydrofolate (THF); provides activities of formyl-THF synthetase, me	1	GEAATEKGFTRTT	1.34907e-71	186.08	_QITIGEAATEK(ac)GFTR_	QITIGEAATEK(1)GFTR	3	555.293	0.14527	4.94	7.6095
238	627;627	627	YBR169C;YPL106C	YPL106C	>YBR169C SSE2 SGDID:S000000373, Chr II from 575991-573910, reverse complement, Verified ORF, Member of the heat shock protein 70 (HSP70) family; may be involved in protein folding; localized to the cytoplasm; highly homologous to the heat shock protein Ss	1	KAKYIAKYEELAS	3.07818e-67	181.58	_YIAK(ac)YEELASLGNIIR_	YIAK(1)YEELASLGNIIR	3	632.347	0.11533	4.9392	8.44	9.5207
773	54	54	YGL041W-A	YGL041W-A	>YGL041W-A YGL041W-A SGDID:S000028826, Chr VII from 419047-419295, Uncharacterized ORF, Putative protein of unknown function, conserved in fungi; identified by expression profiling and mass spectrometry	1	HAMKEFKLELEKS	0.000934286	93.649	_EFK(ac)LELEK_	EFK(1)LELEK	2	539.295	0.29639	4.9382	6.3005
1259	616	616	YKL148C	YKL148C	>YKL148C SDH1 SGDID:S000001631, Chr XI from 171134-169212, reverse complement, Verified ORF, Flavoprotein subunit of succinate dehydrogenase (Sdh1p, Sdh2p, Sdh3p, Sdh4p), which couples the oxidation of succinate to the transfer of electrons to ubiquinone	1	AAPVTLKYRRVID	6.24973e-10	98.353	_DVAAPVTLK(ac)YR_	DVAAPVTLK(1)YR	2	637.859	-0.73299	4.9322	6.4811	0.16991
1435	246	246	YLR259C	YLR259C	>YLR259C HSP60 SGDID:S000004249, Chr XII from 665004-663286, reverse complement, Verified ORF, Tetradecameric mitochondrial chaperonin required for ATP-dependent folding of precursor polypeptides and complex assembly; prevents aggregation and mediates pro	1	LLLLSEKKISSIQ	6.76964e-15	111.65	_VEFEKPLLLLSEK(ac)K_	VEFEKPLLLLSEK(1)K	3	572.338	0.087013	4.9293	9.6706	1.1146
1308	180	180	YKR065C	YKR065C	>YKR065C PAM17 SGDID:S000001773, Chr XI from 565534-564941, reverse complement, Verified ORF, Constituent of the Translocase of the Inner Mitochondrial membrane (TIM23 complex); proposed alternatively to be a component of the import motor (PAM complex) or	1	GSLKEYKQWLRDC	2.56143e-07	114.72	_EYK(ac)QWLR_	EYK(1)QWLR	2	532.78	1.3425	4.9269	7.3491	0.72426
1908	178	178	YOR271C	YOR271C	>YOR271C FSF1 SGDID:S000005797, Chr XV from 832041-831058, reverse complement, Uncharacterized ORF, Putative protein, predicted to be an alpha-isopropylmalate carrier; belongs to the sideroblastic-associated protein family; non-tagged protein is detected	1	NISPHSKLILGRL	0.000101093	64.55	_NISPHSK(ac)LILGR_	NISPHSK(1)LILGR	3	459.605	0.17415	4.9239	6.4642
1684	23	23	YNL007C	YNL007C	>YNL007C SIS1 SGDID:S000004952, Chr XIV from 619568-618510, reverse complement, Verified ORF, Type II HSP40 co-chaperone that interacts with the HSP70 protein Ssa1p; not functionally redundant with Ydj1p due to due to substrate specificity; shares similar	1	ANEQELKKGYRKA	1.39926e-30	153.72	_LYDLLGVSPSANEQELK(ac)K_	LYDLLGVSPSANEQELK(1)K	3	682.697	-0.33149	4.9123		5.9109
1869	444	444	YOR113W	YOR113W	>YOR113W AZF1 SGDID:S000005639, Chr XV from 534076-536820, Verified ORF, Zinc-finger transcription factor, involved in induction of CLN3 transcription in response to glucose; genetic and physical interactions indicate a possible role in mitochondrial tran	1	ISRPLDKNDVIEG	1.14982e-21	90.518	_HLNDEDNYSSAISRPLDK(ac)NDVIEGSEGLNK_	HLNDEDNYSSAISRPLDK(1)NDVIEGSEGLNK	4	843.655	-0.16443	4.901	6.7274
1110	501	501	YJL034W	YJL034W	>YJL034W KAR2 SGDID:S000003571, Chr X from 381321-383369, Verified ORF, ATPase involved in protein import into the ER, also acts as a chaperone to mediate protein folding in the ER and may play a role in ER export of soluble proteins; regulates the unfold	1	DNNLLGKFELTGI	0.000275655	58.997	_DNNLLGK(ac)FELTGIPPAPR_	DNNLLGK(1)FELTGIPPAPR	3	665.362	-0.37071	4.8996	5.2468
1535	108	108	YML078W	YML078W	>YML078W CPR3 SGDID:S000004543, Chr XIII from 111002-111550, Verified ORF, Mitochondrial peptidyl-prolyl cis-trans isomerase (cyclophilin), catalyzes the cis-trans isomerization of peptide bonds N-terminal to proline residues; involved in protein refoldin	1	ADENFVKKHDKAG	0.00104319	88.495	_FADENFVK(ac)K_	FADENFVK(1)K	2	570.29	0.48577	4.8916	9.0877	1.6328
145	22	22	YBR011C	YBR011C	>YBR011C IPP1 SGDID:S000000215, Chr II from 257973-257110, reverse complement, Verified ORF, Cytoplasmic inorganic pyrophosphatase (PPase), homodimer that catalyzes the rapid exchange of oxygens from Pi with water, highly expressed and essential for viabi	0.998154	YKVYIEKDGKPVS	1.80063e-49	166.34	_VYIEK(ac)DGKPVSAFHDIPLYADK_	VYIEK(0.998)DGK(0.002)PVSAFHDIPLYADK	4	637.584	0.3551	4.8908		7.2462
429	292	292	YDR019C	YDR019C	>YDR019C GCV1 SGDID:S000002426, Chr IV from 485363-484161, reverse complement, Verified ORF, T subunit of the mitochondrial glycine decarboxylase complex, required for the catabolism of glycine to 5,10-methylene-THF; expression is regulated by levels of l	1	RDLVDQKYWFNGY	4.08511e-60	178.58	_DLVDQK(ac)YWFNGYAK_	DLVDQK(1)YWFNGYAK	2	894.933	0.72763	4.8889		0.47462
1232	59	59	YKL067W	YKL067W	>YKL067W YNK1 SGDID:S000001550, Chr XI from 314456-314917, Verified ORF, Nucleoside diphosphate kinase, catalyzes the transfer of gamma phosphates from nucleoside triphosphates, usually ATP, to nucleoside diphosphates by a mechanism that involves formatio	1	YAEHVGKPFFPKM	1.76761e-05	86.479	_LLEQHYAEHVGK(ac)PFFPK_	LLEQHYAEHVGK(1)PFFPK	4	521.276	0.41839	4.8582	8.2499	9.7978
693	412	412	YER178W	YER178W	>YER178W PDA1 SGDID:S000000980, Chr V from 546812-548074, Verified ORF, E1 alpha subunit of the pyruvate dehydrogenase (PDH) complex, catalyzes the direct oxidative decarboxylation of pyruvate to acetyl-CoA; phosphorylated; regulated by glucose	1	EDTWDFKKQGFAS	7.5483e-05	76.927	_IPEDTWDFK(ac)K_	IPEDTWDFK(1)K	2	660.827	-0.91596	4.8538	7.5262
1256	194	194	YKL142W	YKL142W	>YKL142W MRP8 SGDID:S000001625, Chr XI from 178520-179179, Verified ORF, Protein of unknown function; undergoes sumoylation; transcription induced under cell wall stress; protein levels are reduced under anaerobic conditions; originally thought to be a mi	1	ELEKFSKDELDDA	4.31292e-11	91.355	_FSK(ac)DELDDAFNDVAR_	FSK(1)DELDDAFNDVAR	2	892.41	-0.15006	4.7714		5.2353
1566	169	169	YMR056C	YMR056C	>YMR056C AAC1 SGDID:S000004660, Chr XIII from 388243-387314, reverse complement, Verified ORF, Mitochondrial inner membrane ADP/ATP translocator, exchanges cytosolic ADP for mitochondrially synthesized ATP; phosphorylated; Aac1p is a minor isoform while P	1	GLLDVYKKTLKTD	0.000543167	62.924	_QFNGLLDVYK(ac)K_	QFNGLLDVYK(1)K	2	683.872	0.51434	4.7633	5.3654	5.7936
2076	113	113	YPR169W	YPR169W	>YPR169W JIP5 SGDID:S000006373, Chr XVI from 878686-880164, Verified ORF, Essential protein of unknown function; interacts with proteins involved in RNA processing, ribosome biogenesis, ubiquitination and demethylation; tagged protein localizes to nucleus	1	QQKQTGKDEDLGV	1.75735e-06	79.82	_QTGK(ac)DEDLGVK_	QTGK(1)DEDLGVK	2	616.312	-0.1004	4.7628	6.6354	8.8285
1734	328	328	YNL134C;YLR460C	YNL134C	>YNL134C YNL134C SGDID:S000005078, Chr XIV from 373583-372453, reverse complement, Uncharacterized ORF, Putative protein of unknown function with similarity to dehydrogenases from other model organisms; green fluorescent protein (GFP)-fusion protein local	1	AAIKFIKFINPKI	0.00102423	64.265	_FIK(ac)FINPK_	FIK(1)FINPK	2	524.813	0.95404	4.739	5.346
1474	129	129	YLR354C	YLR354C	>YLR354C TAL1 SGDID:S000004346, Chr XII from 837356-836349, reverse complement, Verified ORF, Transaldolase, enzyme in the non-oxidative pentose phosphate pathway; converts sedoheptulose 7-phosphate and glyceraldehyde 3-phosphate to erythrose 4-phosphate	1	KARHIIKLFEQEG	1.07477e-14	105	_HIIK(ac)LFEQEGVSK_	HIIK(1)LFEQEGVSK	3	523.959	1.0524	4.7181	6.4282	5.6711
1350	54	54	YLR043C	YLR043C	>YLR043C TRX1 SGDID:S000004033, Chr XII from 232014-231703, reverse complement, Verified ORF, Cytoplasmic thioredoxin isoenzyme of the thioredoxin system which protects cells against oxidative and reductive stress, forms LMA1 complex with Pbi2p, acts as a	1	PQADFYKLDVDEL	1.33295e-15	123.29	_FSEQYPQADFYK(ac)LDVDELGDVAQK_	FSEQYPQADFYK(1)LDVDELGDVAQK	3	949.784	0.46326	4.6957	6.7327	6.561
1109	134	134	YJL034W	YJL034W	>YJL034W KAR2 SGDID:S000003571, Chr X from 381321-383369, Verified ORF, ATPase involved in protein import into the ER, also acts as a chaperone to mediate protein folding in the ER and may play a role in ER export of soluble proteins; regulates the unfold	1	SVQKDIKHLPFNV	1.10659e-09	91.202	_DIK(ac)HLPFNVVNK_	DIK(1)HLPFNVVNK	3	489.277	-0.027027	4.6908	11.357	7.9079
1704	104	104	YNL071W	YNL071W	>YNL071W LAT1 SGDID:S000005015, Chr XIV from 491525-492973, Verified ORF, Dihydrolipoamide acetyltransferase component (E2) of pyruvate dehydrogenase complex, which catalyzes the oxidative decarboxylation of pyruvate to acetyl-CoA	1	KDIPVNKPIAVYV	3.47585e-11	108.4	_DIPVNK(ac)PIAVYVEDK_	DIPVNK(1)PIAVYVEDK	3	581.317	-2.0792	4.6802	8.1004	0.46344
290	137	137	YCL030C	YCL030C	>YCL030C HIS4 SGDID:S000000535, Chr III from 68333-65934, reverse complement, Verified ORF, Multifunctional enzyme containing phosphoribosyl-ATP pyrophosphatase, phosphoribosyl-AMP cyclohydrolase, and histidinol dehydrogenase activities; catalyzes the sec	1	SKDMLTKEVLGEV	9.71023e-07	83.617	_DM(ox)LTK(ac)EVLGEVR_	DMLTK(1)EVLGEVR	3	483.254	0.17178	4.6764	8.2751	6.8879
1897	85	85	YOR232W	YOR232W	>YOR232W MGE1 SGDID:S000005758, Chr XV from 774574-775260, Verified ORF, Mitochondrial matrix cochaperone, acts as a nucleotide release factor for Ssc1p in protein translocation and folding; also acts as cochaperone for Ssq1p in folding of Fe-S cluster pr	1	KEASELKDRLLRS	0.000543135	98.233	_EASELK(ac)DR_	EASELK(1)DR	2	495.249	0.14571	4.6716	6.7062	0.69675
1714	462	462	YNL071W	YNL071W	>YNL071W LAT1 SGDID:S000005015, Chr XIV from 491525-492973, Verified ORF, Dihydrolipoamide acetyltransferase component (E2) of pyruvate dehydrogenase complex, which catalyzes the oxidative decarboxylation of pyruvate to acetyl-CoA	1	RTIDGAKGAEFMK	9.65952e-10	91.858	_TIDGAK(ac)GAEFM(ox)K_	TIDGAK(1)GAEFMK	2	663.324	-0.026392	4.6654	11.542	0.374
1589	362	362	YMR083W	YMR083W	>YMR083W ADH3 SGDID:S000004688, Chr XIII from 434787-435914, Verified ORF, Mitochondrial alcohol dehydrogenase isozyme III; involved in the shuttling of mitochondrial NADH to the cytosol under anaerobic conditions and ethanol production	1	VYDLMEKGKILGR	0.000210488	93.111	_VYDLM(ox)EK(ac)GK_	VYDLMEK(1)GK	2	570.784	-0.018739	4.6574	9.5422
239	127	127	YBR177C	YBR177C	>YBR177C EHT1 SGDID:S000000381, Chr II from 586157-584802, reverse complement, Verified ORF, Acyl-coenzymeA:ethanol O-acyltransferase that plays a minor role in medium-chain fatty acid ethyl ester biosynthesis; possesses short-chain esterase activity; loc	1	STTSFDKKKFDKD	0.000151547	50.843	_DYEFDQSTTSFDK(ac)K_	DYEFDQSTTSFDK(1)K	3	584.925	-0.16321	4.6301	6.7152	4.4313
1311	132	132	YKR085C	YKR085C	>YKR085C MRPL20 SGDID:S000001793, Chr XI from 599323-598736, reverse complement, Verified ORF, Mitochondrial ribosomal protein of the large subunit	1	RLDNPQKYTRKFL	2.91942e-07	90.434	_LRLDNPQK(ac)YTR_	LRLDNPQK(1)YTR	3	482.6	-0.032613	4.6273	5.3449
1452	398	398	YLR304C	YLR304C	>YLR304C ACO1 SGDID:S000004295, Chr XII from 737550-735214, reverse complement, Verified ORF, Aconitase, required for the tricarboxylic acid (TCA) cycle and also independently required for mitochondrial genome maintenance; phosphorylated; component of the	1	RSASIVKDAAAHG	6.28373e-06	61.212	_SASIVK(ac)DAAAHGLK_	SASIVK(1)DAAAHGLK	3	470.596	0.0023062	4.6245	5.9078	1.1607
852	139	139	YGR029W	YGR029W	>YGR029W ERV1 SGDID:S000003261, Chr VII from 543557-543642,543726-544209, Verified ORF, Flavin-linked sulfhydryl oxidase of the mitochondrial intermembrane space (IMS), oxidizes Mia40p as part of a disulfide relay system that promotes IMS retention of imp	1	CAKDFEKYIRENA	0.000451414	80.18	_DFEK(ac)YIR_	DFEK(1)YIR	2	506.759	0.45672	4.6092	5.5175	4.3766
1105	74	74	YJL026W	YJL026W	>YJL026W RNR2 SGDID:S000003563, Chr X from 392398-393597, Verified ORF, Ribonucleotide-diphosphate reductase (RNR), small subunit; the RNR complex catalyzes the rate-limiting step in dNTP synthesis and is regulated by DNA replication and DNA damage checkp	1	KLKEMEKEEPLLN	0.000311152	46.408	_EMEK(ac)EEPLLNEDK_	EMEK(1)EEPLLNEDK	2	823.385	0.16163	4.6092	6.351	3.4895
1546	452	452	YML100W	YML100W	>YML100W TSL1 SGDID:S000004566, Chr XIII from 70624-73920, Verified ORF, Large subunit of trehalose 6-phosphate synthase (Tps1p)/phosphatase (Tps2p) complex, which converts uridine-5'-diphosphoglucose and glucose 6-phosphate to trehalose, homologous to Tp	1	FEDHSWKFYRNLN	8.00329e-05	66.262	_AFEDHSWK(ac)FYR_	AFEDHSWK(1)FYR	3	509.905	0.5233	4.598		6.0707
1973	395	395	YPL091W	YPL091W	>YPL091W GLR1 SGDID:S000006012, Chr XVI from 375499-376950, Verified ORF, Cytosolic and mitochondrial glutathione oxidoreductase, converts oxidized glutathione to reduced glutathione; mitochondrial but not cytosolic form has a role in resistance to hypero	1	EKEAIEKYGKENI	0.00178452	48.283	_EAIEK(ac)YGK_	EAIEK(1)YGK	2	490.258	-0.25353	4.591	6.7997
1002	112	112	YHR051W	YHR051W	>YHR051W COX6 SGDID:S000001093, Chr VIII from 209699-210145, Verified ORF, Subunit VI of cytochrome c oxidase, which is the terminal member of the mitochondrial inner membrane electron transport chain; expression is regulated by oxygen levels	1	RVFEALKYKVENE	1.62643e-09	103.61	_VFEALK(ac)YK_	VFEALK(1)YK	2	520.295	0.86003	4.5846	8.2626
1173	614	614	YJR045C	YJR045C	>YJR045C SSC1 SGDID:S000003806, Chr X from 521594-519630, reverse complement, Verified ORF, Hsp70 family ATPase, constituent of the import motor component of the Translocase of the Inner Mitochondrial membrane (TIM23 complex); involved in protein transloc	1	VNAEELKTKTEEL	1.55775e-20	127.18	_VQGGEEVNAEELK(ac)TK_	VQGGEEVNAEELK(1)TK	3	558.284	0.17318	4.5841	9.4157	0.69447
609	16	16	YEL003W	YEL003W	>YEL003W GIM4 SGDID:S000000729, Chr V from 148175-148193,148282-148598, Verified ORF, Subunit of the heterohexameric cochaperone prefoldin complex which binds specifically to cytosolic chaperonin and transfers target proteins to it	1	AKYNEYKQILEEL	5.0659e-06	62.69	_YNEYK(ac)QILEELQTK_	YNEYK(1)QILEELQTK	3	614.316	-0.29705	4.5661	5.5892	7.6555
1174	377	377	YJR045C	YJR045C	>YJR045C SSC1 SGDID:S000003806, Chr X from 521594-519630, reverse complement, Verified ORF, Hsp70 family ATPase, constituent of the import motor component of the Translocase of the Inner Mitochondrial membrane (TIM23 complex); involved in protein transloc	1	KVVETVKSLFGKD	2.7779e-14	107.07	_VVETVK(ac)SLFGK_	VVETVK(1)SLFGK	2	624.864	0.54257	4.5625	9.2774	0.5551
1031	8	8	YHR179W	YHR179W	>YHR179W OYE2 SGDID:S000001222, Chr VIII from 462502-463704, Verified ORF, Widely conserved NADPH oxidoreductase containing flavin mononucleotide (FMN), homologous to Oye3p with slight differences in ligand binding and catalytic properties; may be involve	1	PFVKDFKPQALGD	5.67065e-29	144.33	_DFK(ac)PQALGDTNLFKPIK_	DFK(1)PQALGDTNLFKPIK	3	658.695	0.31205	4.5601	11.052	5.5814
1117	184;184	184	YJL052W;YJR009C	YJR009C	>YJL052W TDH1 SGDID:S000003588, Chr X from 338265-339263, Verified ORF, Glyceraldehyde-3-phosphate dehydrogenase, isozyme 1, involved in glycolysis and gluconeogenesis; tetramer that catalyzes the reaction of glyceraldehyde-3-phosphate to 1,3 bis-phosphog	1	SMTATQKTVDGPS	1.32113e-43	153.02	_VINDAFGIEEGLM(ox)TTVHSMTATQK(ac)TVDGPSHK_	VINDAFGIEEGLMTTVHSMTATQK(1)TVDGPSHK	4	868.924	0.10578	4.554	5.2948	8.8235
1172	72	72	YJR045C	YJR045C	>YJR045C SSC1 SGDID:S000003806, Chr X from 521594-519630, reverse complement, Verified ORF, Hsp70 family ATPase, constituent of the import motor component of the Translocase of the Inner Mitochondrial membrane (TIM23 complex); involved in protein transloc	1	SVVAFTKEGERLV	1.01184e-70	180.85	_TTPSVVAFTK(ac)EGER_	TTPSVVAFTK(1)EGER	3	521.939	0.22627	4.5451	6.6843	0.64469
1104	227	227	YJL014W	YJL014W	>YJL014W CCT3 SGDID:S000003551, Chr X from 407551-409155, Verified ORF, Subunit of the cytosolic chaperonin Cct ring complex, related to Tcp1p, required for the assembly of actin and tubulins in vivo	1	KGVLLNKDVVHPK	0.000175691	60.49	_GVLLNK(ac)DVVHPK_	GVLLNK(1)DVVHPK	3	454.27	0.64833	4.5225	5.5905
1111	374	374	YJL034W	YJL034W	>YJL034W KAR2 SGDID:S000003571, Chr X from 381321-383369, Verified ORF, ATPase involved in protein import into the ER, also acts as a chaperone to mediate protein folding in the ER and may play a role in ER export of soluble proteins; regulates the unfold	1	DSGLEKKDVDDIV	9.71457e-08	87.148	_K(ac)DVDDIVLVGGSTR_	K(1)DVDDIVLVGGSTR	2	758.404	0.86863	4.5175		4.5878
1266	98	98	YKL152C	YKL152C	>YKL152C GPM1 SGDID:S000001635, Chr XI from 164390-163647, reverse complement, Verified ORF, Tetrameric phosphoglycerate mutase, mediates the conversion of 3-phosphoglycerate to 2-phosphoglycerate during glycolysis and the reverse reaction during gluconeo	1	DLQGKDKAETLKK	0.000377143	82.279	_DK(ac)AETLK_	DK(1)AETLK	2	423.732	1.212	4.5142		9.3606
1327	54	54	YLL024C	YLL024C	>YLL024C SSA2 SGDID:S000003947, Chr XII from 97484-95565, reverse complement, Verified ORF, ATP binding protein involved in protein folding and vacuolar import of proteins; member of heat shock protein 70 (HSP70) family; associated with the chaperonin-con	1	LIGDAAKNQAAMN	1.43567e-63	186.63	_LIGDAAK(ac)NQAAMNPANTVFDAK_	LIGDAAK(1)NQAAMNPANTVFDAK	3	768.055	0.071565	4.4969	8.6232	4.5668
266	342	342	YBR221C	YBR221C	>YBR221C PDB1 SGDID:S000000425, Chr II from 666248-665148, reverse complement, Verified ORF, E1 beta subunit of the pyruvate dehydrogenase (PDH) complex, which is an evolutionarily-conserved multi-protein complex found in mitochondria	1	VPTPYAKELEDFA	1.28523e-14	74.274	_VTGADVPTPYAK(ac)ELEDFAFPDTPTIVK_	VTGADVPTPYAK(1)ELEDFAFPDTPTIVK	3	988.502	-0.69622	4.4809	6.2874
83	94	94	YBL001C	YBL001C	>YBL001C ECM15 SGDID:S000000097, Chr II from 237469-237155, reverse complement, Verified ORF, Non-essential protein of unknown function, likely exists as tetramer, may be regulated by the binding of small-molecule ligands (possibly sulfate ions), may have	1	HQTAQDKIDVVLK	2.71489e-10	99.927	_HQTAQDK(ac)IDVVLK_	HQTAQDK(1)IDVVLK	3	512.951	0.67064	4.4778	7.7261	9.4184
1895	256	256	YOR230W	YOR230W	>YOR230W WTM1 SGDID:S000005756, Chr XV from 770801-772114, Verified ORF, Transcriptional modulator involved in regulation of meiosis, silencing, and expression of RNR genes; required for nuclear localization of the ribonucleotide reductase small subunit R	1	DTRTSDKPIWVLG	6.90089e-10	94.09	_TSDK(ac)PIWVLGEPK_	TSDK(1)PIWVLGEPK	2	756.409	-0.52538	4.4771	6.7487	7.4104
1213	36	36	YKL040C	YKL040C	>YKL040C NFU1 SGDID:S000001523, Chr XI from 361471-360701, reverse complement, Verified ORF, Protein involved in iron metabolism in mitochondria; similar to NifU, which is a protein required for the maturation of the Fe/S clusters of nitrogenase in nitrog	1	PNENALKFLSTDG	9.03819e-15	117.01	_TLTTPNENALK(ac)FLSTDGEM(ox)LQTR_	TLTTPNENALK(1)FLSTDGEMLQTR	3	880.106	-0.022405	4.4738	7.3217
770	62	62	YGL037C	YGL037C	>YGL037C PNC1 SGDID:S000003005, Chr VII from 427953-427303, reverse complement, Verified ORF, Nicotinamidase that converts nicotinamide to nicotinic acid as part of the NAD(+) salvage pathway, required for life span extension by calorie restriction; PNC1	1	RHISFAKNHKDKE	7.42429e-05	100.98	_HISFAK(ac)NHK_	HISFAK(1)NHK	3	375.205	-0.1153	4.4605		3.9475
1275	379	379	YKL157W	YKL157W	>YKL157W APE2 SGDID:S000001640, Chr XI from 154996-155276,155660-158186, Verified ORF, Aminopeptidase yscII; may have a role in obtaining leucine from dipeptide substrates; sequence coordinates have changed since RT-PCR analysis showed that the adjacent O	1	VDLLLDKDNSTLD	1.05549e-14	107.74	_VVDLLLDK(ac)DNSTLDR_	VVDLLLDK(1)DNSTLDR	3	586.648	-0.14299	4.4507		3.0535
921	96	96	YGR193C	YGR193C	>YGR193C PDX1 SGDID:S000003425, Chr VII from 885746-884514, reverse complement, Verified ORF, Dihydrolipoamide dehydrogenase (E3)-binding protein (E3BP) of the mitochondrial pyruvate dehydrogenase (PDH) complex, plays a structural role in the complex by b	1	LKDEGSKDVDVGE	1.04272e-69	186.34	_DEGSK(ac)DVDVGEPIAYIADVDDDLATIK_	DEGSK(1)DVDVGEPIAYIADVDDDLATIK	3	969.133	0.92156	4.4431	4.1699
860	19	19	YGR037C	YGR037C	>YGR037C ACB1 SGDID:S000003269, Chr VII from 559998-559735, reverse complement, Verified ORF, Acyl-CoA-binding protein, transports newly synthesized acyl-CoA esters from fatty acid synthetase (Fas1p-Fas2p) to acyl-CoA-consuming processes	1	VNELPTKPSTDEL	3.52234e-21	139.02	_AVNELPTK(ac)PSTDELLELYALYK_	AVNELPTK(1)PSTDELLELYALYK	3	850.451	-0.066564	4.4285	5.4208
1448	316	316	YLR304C	YLR304C	>YLR304C ACO1 SGDID:S000004295, Chr XII from 737550-735214, reverse complement, Verified ORF, Aconitase, required for the tricarboxylic acid (TCA) cycle and also independently required for mitochondrial genome maintenance; phosphorylated; component of the	1	KIADFAKLYHKDL	1.17886e-06	94.297	_IADFAK(ac)LYHK_	IADFAK(1)LYHK	3	416.564	0.33177	4.4253	6.6208	1.5567
380	300	300	YDL124W	YDL124W	>YDL124W YDL124W SGDID:S000002282, Chr IV from 240259-241197, Verified ORF, NADPH-dependent alpha-keto amide reductase; reduces aromatic alpha-keto amides, aliphatic alpha-keto esters, and aromatic alpha-keto esters; member of the aldo-keto reductase (AKR	1	LRLYWNKLYGKYN	1.43829e-05	107.57	_LYWNK(ac)LYGK_	LYWNK(1)LYGK	2	613.832	0.64841	4.4236	6.7254	6.3334
712	411	411	YFL018C	YFL018C	>YFL018C LPD1 SGDID:S000001876, Chr VI from 103121-101622, reverse complement, Verified ORF, Dihydrolipoamide dehydrogenase, the lipoamide dehydrogenase component (E3) of the pyruvate dehydrogenase and 2-oxoglutarate dehydrogenase multi-enzyme complexes	1	IDYKIGKFPFAAN	2.34167e-14	125.46	_IGK(ac)FPFAANSR_	IGK(1)FPFAANSR	2	625.338	-0.23823	4.4228	6.0792
1460	509	509	YLR335W	YLR335W	>YLR335W NUP2 SGDID:S000004327, Chr XII from 797430-799592, Verified ORF, Nucleoporin involved in nucleocytoplasmic transport, binds to either the nucleoplasmic or cytoplasmic faces of the nuclear pore complex depending on Ran-GTP levels; also has a role	1	NKEDVKKPFSFGT	4.14372e-20	140.06	_K(ac)PFSFGTSQPNNTPSFSFGK_	K(1)PFSFGTSQPNNTPSFSFGK	3	739.692	0.82162	4.4153	5.0612	6.4379
1408	306	306	YLR203C	YLR203C	>YLR203C MSS51 SGDID:S000004193, Chr XII from 551962-550652, reverse complement, Verified ORF, Specific translational activator for the mitochondrial COX1 mRNA; loosely associated with the matrix face of the mitochondrial inner membrane; influences both C	1	RVDETLKFIYRTN	9.89052e-07	96.015	_VDETLK(ac)FIYR_	VDETLK(1)FIYR	2	663.359	-0.53568	4.4066	4.6418
952	195;195	195	YGR254W;YHR174W	YHR174W	>YGR254W ENO1 SGDID:S000003486, Chr VII from 1000932-1002245, Verified ORF, Enolase I, a phosphopyruvate hydratase that catalyzes the conversion of 2-phosphoglycerate to phosphoenolpyruvate during glycolysis and the reverse reaction during gluconeogenesis	1	EVYHNLKSLTKKR	4.00802e-71	187.16	_IGSEVYHNLK(ac)SLTK_	IGSEVYHNLK(1)SLTK	2	815.944	-0.0021315	4.3915	7.1519	5.3512
861	55	55	YGR037C	YGR037C	>YGR037C ACB1 SGDID:S000003269, Chr VII from 559998-559735, reverse complement, Verified ORF, Acyl-CoA-binding protein, transports newly synthesized acyl-CoA esters from fatty acid synthetase (Fas1p-Fas2p) to acyl-CoA-consuming processes	1	NMKDRYKWEAWEN	1.89538e-10	122.86	_YK(ac)WEAWENLK_	YK(1)WEAWENLK	2	704.848	0.18098	4.3644	7.2924	8.5882
1706	468	468	YNL071W	YNL071W	>YNL071W LAT1 SGDID:S000005015, Chr XIV from 491525-492973, Verified ORF, Dihydrolipoamide acetyltransferase component (E2) of pyruvate dehydrogenase complex, which catalyzes the oxidative decarboxylation of pyruvate to acetyl-CoA	1	KGAEFMKELKTVI	0.000210488	93.111	_GAEFMK(ac)ELK_	GAEFMK(1)ELK	2	547.781	-0.048692	4.354	5.7772
165	78	78	YBR035C	YBR035C	>YBR035C PDX3 SGDID:S000000239, Chr II from 306955-306269, reverse complement, Verified ORF, Pyridoxine (pyridoxamine) phosphate oxidase, has homologs in E. coli and Myxococcus xanthus; transcription is under the general control of nitrogen metabolism	1	SRILLFKELDHRG	4.5696e-08	112.13	_ILLFK(ac)ELDHR_	ILLFK(1)ELDHR	3	442.591	-0.085919	4.3456		10.54
281	98	98	YBR263W	YBR263W	>YBR263W SHM1 SGDID:S000000467, Chr II from 736259-737731, Verified ORF, Mitochondrial serine hydroxymethyltransferase, converts serine to glycine plus 5,10 methylenetetrahydrofolate; involved in generating precursors for purine, pyrimidine, amino acid, a	1	GNEIIDKSESLCQ	6.89692e-06	91.401	_YYGGNEIIDK(ac)SESLCQAR_	YYGGNEIIDK(1)SESLCQAR	3	715.669	0.0024362	4.3344	8.323
41	86	86	YAL005C	YAL005C	>YAL005C SSA1 SGDID:S000000004, Chr I from 141433-139505, reverse complement, Verified ORF, ATPase involved in protein folding and nuclear localization signal (NLS)-directed nuclear transport; member of heat shock protein 70 (HSP70) family; forms a chaper	1	EVQADMKHFPFKL	2.16236e-21	136.63	_NFNDPEVQADM(ox)K(ac)HFPFK_	NFNDPEVQADMK(1)HFPFK	4	531.248	-0.46137	4.3312	6.7491	5.5219
295	269	269	YCL039W	YCL039W	>YCL039W GID7 SGDID:S000000544, Chr III from 52645-54882, Verified ORF, Protein of unknown function, involved in proteasome-dependent catabolite inactivation of fructose-1,6-bisphosphatase; contains six WD40 repeats; computational analysis suggests that G	1	RLLHLLKQAIKYQ	0.000196661	63.076	_LLHLLK(ac)QAIK_	LLHLLK(1)QAIK	3	406.936	-0.022466	4.3269		4.4688
745	329	329	YFR053C	YFR053C	>YFR053C HXK1 SGDID:S000001949, Chr VI from 255036-253579, reverse complement, Verified ORF, Hexokinase isoenzyme 1, a cytosolic protein that catalyzes phosphorylation of glucose during glucose metabolism; expression is highest during growth on non-glucos	1	EKGLMLKDQDLSK	1.67315e-14	126.19	_GLM(ox)LK(ac)DQDLSK_	GLMLK(1)DQDLSK	2	653.34	-0.99194	4.3249	5.7591	6.9511
1755	329	329	YNL239W	YNL239W	>YNL239W LAP3 SGDID:S000005183, Chr XIV from 200570-201934, Verified ORF, Cysteine aminopeptidase with homocysteine-thiolactonase activity; protects cells against homocysteine toxicity; has bleomycin hydrolase activity in vitro; transcription is regulated	1	FGSHTPKFMDKKT	4.41569e-08	83.729	_AVFFGSHTPK(ac)FM(ox)DK_	AVFFGSHTPK(1)FMDK	3	557.273	0.28616	4.3204	6.5786	4.9392
997	55	55	YHR037W	YHR037W	>YHR037W PUT2 SGDID:S000001079, Chr VIII from 181970-183697, Verified ORF, Delta-1-pyrroline-5-carboxylate dehydrogenase, nuclear-encoded mitochondrial protein involved in utilization of proline as sole nitrogen source; deficiency of the human homolog cau	1	ASLMKFKSSSLEV	0.000513798	34.87	_FK(ac)SSSLEVPLVINGER_	FK(1)SSSLEVPLVINGER	3	606.332	0.27839	4.3165	6.7031	1.8812
1125	436	436	YJL081C	YJL081C	>YJL081C ARP4 SGDID:S000003617, Chr X from 285265-283796, reverse complement, Verified ORF, Nuclear actin-related protein involved in chromatin remodeling, component of chromatin-remodeling enzyme complexes	1	KILPSLKFRILTT	0.0013424	52.482	_ILPSLK(ac)FR_	ILPSLK(1)FR	2	508.319	0.23875	4.296	5.1543	6.129
1056	333	333	YIL022W	YIL022W	>YIL022W TIM44 SGDID:S000001284, Chr IX from 311163-312458, Verified ORF, Essential component of the Translocase of the Inner Mitochondrial membrane (TIM23 complex); tethers the import motor and regulatory factors (PAM complex) to the translocation channe	1	AQQKIFKEQDVYA	1.12892e-14	106.17	_IFK(ac)EQDVYADGR_	IFK(1)EQDVYADGR	2	741.865	-0.057848	4.29	7.3644
167	10	10	YBR035C	YBR035C	>YBR035C PDX3 SGDID:S000000239, Chr II from 306955-306269, reverse complement, Verified ORF, Pyridoxine (pyridoxamine) phosphate oxidase, has homologs in E. coli and Myxococcus xanthus; transcription is under the general control of nitrogen metabolism	1	QAEETQKPIIFAP	7.98078e-38	154.75	_QAEETQK(ac)PIIFAPETYQYDK_	QAEETQK(1)PIIFAPETYQYDK	3	814.401	-0.29506	4.2806	7.7696	3.8005
220	115	115	YBR120C	YBR120C	>YBR120C CBP6 SGDID:S000000324, Chr II from 480917-480429, reverse complement, Verified ORF, Mitochondrial translational activator of the COB mRNA; phosphorylated	1	STIMNNKFRNYYD	1.16687e-06	83	_ALSTIM(ox)NNK(ac)FR_	ALSTIMNNK(1)FR	2	676.853	0.40358	4.2679	7.7172
1525	245	245	YML070W	YML070W	>YML070W DAK1 SGDID:S000004535, Chr XIII from 133475-135229, Verified ORF, Dihydroxyacetone kinase, required for detoxification of dihydroxyacetone (DHA); involved in stress adaptation	1	SKYMLPKLLDPND	3.67851e-20	120.53	_YM(ox)LPK(ac)LLDPNDKDR_	YMLPK(1)LLDPNDKDR	3	592.638	-0.50561	4.2503	7.6165	4.3032
486	285	285	YDR148C	YDR148C	>YDR148C KGD2 SGDID:S000002555, Chr IV from 755064-753673, reverse complement, Verified ORF, Dihydrolipoyl transsuccinylase, component of the mitochondrial alpha-ketoglutarate dehydrogenase complex, which catalyzes the oxidative decarboxylation of alpha-k	0.999885	YKDEIIKKTGTKF	0.00361223	44.309	_LYKDEIIK(ac)K_	LYKDEIIK(1)K	3	397.904	0.45148	4.2438	10.214
1526	1065	1065	YML072C	YML072C	>YML072C TCB3 SGDID:S000004537, Chr XIII from 129367-124730, reverse complement, Verified ORF, Lipid-binding protein, localized to the bud via specific mRNA transport; non-tagged protein detected in a phosphorylated state in mitochondria; GFP-fusion prote	1	RDLNYSKLHFRVS	0.000727705	48.602	_DLNYSK(ac)LHFR_	DLNYSK(1)LHFR	3	445.567	0.59662	4.2328		6.4701
377	168	168	YDL120W	YDL120W	>YDL120W YFH1 SGDID:S000002278, Chr IV from 245923-246447, Verified ORF, Mitochondrial matrix iron chaperone; oxidizes and stores iron; interacts with Isu1p to promote Fe-S cluster assembly; mutation results in multiple Fe/S-dependent enzyme deficiencies;	1	LTEEVEKAISKSQ	9.93349e-06	59.673	_LTDILTEEVEK(ac)AISK_	LTDILTEEVEK(1)AISK	3	577.652	-0.35054	4.2299	8.1558
1643	395	395	YMR186W	YMR186W	>YMR186W HSC82 SGDID:S000004798, Chr XIII from 632354-634471, Verified ORF, Cytoplasmic chaperone of the Hsp90 family, redundant in function and nearly identical with Hsp82p, and together they are essential; expressed constitutively at 10-fold higher basa	1	RKNIVKKLIEAFN	6.53698e-79	193.8	_K(ac)LIEAFNEIAEDSEQFDK_	K(1)LIEAFNEIAEDSEQFDK	3	723.351	0.19463	4.199	5.6805	7.4405
644	162	162	YER063W	YER063W	>YER063W THO1 SGDID:S000000865, Chr V from 281708-282364, Verified ORF, Conserved nuclear RNA-binding protein; specifically binds to transcribed chromatin in a THO- and RNA-dependent manner, genetically interacts with shuttling hnRNP NAB2; overproduction	1	QINRVEKFGVDLN	4.25148e-24	146.5	_VEK(ac)FGVDLNSK_	VEK(1)FGVDLNSK	2	639.34	0.27055	4.1985	4.7527	4.6442
1287	756	756	YKL182W	YKL182W	>YKL182W FAS1 SGDID:S000001665, Chr XI from 100676-106831, Verified ORF, Beta subunit of fatty acid synthetase, which catalyzes the synthesis of long-chain saturated fatty acids; contains acetyltransacylase, dehydratase, enoyl reductase, malonyl transacyl	1	MLQMYSKIRRHPN	3.18738e-07	100.92	_GGGHHSFEDAHTPM(ox)LQM(ox)YSK(ac)IR_	GGGHHSFEDAHTPMLQMYSK(1)IR	4	644.047	0.18847	4.1851		6.0154
1709	287	287	YNL071W	YNL071W	>YNL071W LAT1 SGDID:S000005015, Chr XIV from 491525-492973, Verified ORF, Dihydrolipoamide acetyltransferase component (E2) of pyruvate dehydrogenase complex, which catalyzes the oxidative decarboxylation of pyruvate to acetyl-CoA	1	SKISISKLLKLRQ	0.00129711	87.308	_ISISK(ac)LLK_	ISISK(1)LLK	2	472.313	0.11591	4.1822	6.8056	0.26787
1495	274	274	YLR393W	YLR393W	>YLR393W ATP10 SGDID:S000004385, Chr XII from 907079-907918, Verified ORF, Mitochondrial inner membrane protein required for assembly of the F0 sector of mitochondrial F1F0 ATP synthase, interacts genetically with ATP6	1	EKEALWKFAKRL_	0.00146203	51.346	_EALWK(ac)FAK_	EALWK(1)FAK	2	517.787	-0.078807	4.1631	8.5479
222	95	95	YBR120C	YBR120C	>YBR120C CBP6 SGDID:S000000324, Chr II from 480917-480429, reverse complement, Verified ORF, Mitochondrial translational activator of the COB mRNA; phosphorylated	1	NKMVDEKFTEESI	7.29131e-23	130.06	_M(ox)VDEK(ac)FTEESINEQIR_	MVDEK(1)FTEESINEQIR	3	675.986	-0.73063	4.1599	5.8937
1206	58	58	YKL029C	YKL029C	>YKL029C MAE1 SGDID:S000001512, Chr XI from 384368-382359, reverse complement, Verified ORF, Mitochondrial malic enzyme, catalyzes the oxidative decarboxylation of malate to pyruvate, which is a key intermediate in sugar metabolism and a precursor for syn	1	RENTFQKPYSDEE	2.25424e-27	139.49	_ENTFQK(ac)PYSDEEVTKTPVGSR_	ENTFQK(1)PYSDEEVTKTPVGSR	3	818.731	0.41744	4.1572	9.2603	0.23578
1243	330	330	YKL088W	YKL088W	>YKL088W CAB3 SGDID:S000001571, Chr XI from 274927-276642, Verified ORF, Subunit of a phosphopantothenoylcysteine decarboxylase (PPCDC; Cab3p, Sis2p, Vhs3p) complex, which catalyzes the third step of coenzyme A biosynthesis; null mutant lethality is compl	1	VPLIIDKLFKIYG	0.000182708	63.624	_VPLIIDK(ac)LFK_	VPLIIDK(1)LFK	2	614.389	1.1991	4.1477	6.2345
2047	40	40	YPR020W	YPR020W	>YPR020W ATP20 SGDID:S000006224, Chr XVI from 599867-600214, Verified ORF, Subunit g of the mitochondrial F1F0 ATP synthase; reversibly phosphorylated on two residues; unphosphorylated form is required for dimerization of the ATP synthase complex	1	SKQIYLKEGLQPP	4.17375e-05	68.576	_QIYLK(ac)EGLQPPTVAQFK_	QIYLK(1)EGLQPPTVAQFK	3	668.038	0.25373	4.1359	3.1678
863	42	42	YGR037C	YGR037C	>YGR037C ACB1 SGDID:S000003269, Chr VII from 559998-559735, reverse complement, Verified ORF, Acyl-CoA-binding protein, transports newly synthesized acyl-CoA esters from fatty acid synthetase (Fas1p-Fas2p) to acyl-CoA-consuming processes	0.991664	TVGDNDKEKPGIF	7.1606e-06	98.035	_QATVGDNDK(ac)EKPGIFNM(ox)K_	QATVGDNDK(0.992)EK(0.008)PGIFNMK	3	684.002	-0.090796	4.1323	5.4766	9.6518
2039	277	277	YPL262W	YPL262W	>YPL262W FUM1 SGDID:S000006183, Chr XVI from 47336-48802, Verified ORF, Fumarase, converts fumaric acid to L-malic acid in the TCA cycle; cytosolic and mitochondrial distribution determined by the N-terminal targeting sequence, protein conformation, and s	1	IAEQISKETGLKF	8.18324e-06	77.527	_IAEQISK(ac)ETGLK_	IAEQISK(1)ETGLK	2	679.88	-0.037238	4.1286	8.1021	0.78646
951	436	436	YGR254W	YGR254W	>YGR254W ENO1 SGDID:S000003486, Chr VII from 1000932-1002245, Verified ORF, Enolase I, a phosphopyruvate hydratase that catalyzes the conversion of 2-phosphoglycerate to phosphoenolpyruvate during glycolysis and the reverse reaction during gluconeogenesis	1	NFHHGDKL_____	1.12695e-38	164.65	_IEEELGDNAVFAGENFHHGDK(ac)L_	IEEELGDNAVFAGENFHHGDK(1)L	3	828.387	0.57176	4.124	5.211	7.1276
1894	48	48	YOR230W	YOR230W	>YOR230W WTM1 SGDID:S000005756, Chr XV from 770801-772114, Verified ORF, Transcriptional modulator involved in regulation of meiosis, silencing, and expression of RNR genes; required for nuclear localization of the ribonucleotide reductase small subunit R	1	NVVVPDKKNNTLT	3.15817e-90	214.88	_SLTFSNVVVPDK(ac)K_	SLTFSNVVVPDK(1)K	2	738.409	-0.66036	4.123	7.6378	3.7876
474	542	542	YDR129C	YDR129C	>YDR129C SAC6 SGDID:S000002536, Chr IV from 715377-715357,715245-713338, reverse complement, Verified ORF, Fimbrin, actin-bundling protein; cooperates with Scp1p (calponin/transgelin) in the organization and maintenance of the actin cytoskeleton	1	SDSQILKWAQDQV	0.000145541	42.633	_DM(ox)SDSQILK(ac)WAQDQVTK_	DMSDSQILK(1)WAQDQVTK	3	684.33	-0.42931	4.0981	6.2636
226	298	298	YBR126C	YBR126C	>YBR126C TPS1 SGDID:S000000330, Chr II from 490386-488899, reverse complement, Verified ORF, Synthase subunit of trehalose-6-phosphate synthase/phosphatase complex, which synthesizes the storage carbohydrate trehalose; also found in a monomeric form; expr	1	DRLDYIKGVPQKL	2.16717e-06	97.904	_LDYIK(ac)GVPQK_	LDYIK(1)GVPQK	2	601.843	-0.59568	4.0976	5.3505	5.9265
695	264	264	YER178W	YER178W	>YER178W PDA1 SGDID:S000000980, Chr V from 546812-548074, Verified ORF, E1 alpha subunit of the pyruvate dehydrogenase (PDH) complex, catalyzes the direct oxidative decarboxylation of pyruvate to acetyl-CoA; phosphorylated; regulated by glucose	1	AMTEYFKRGQYIP	1.81783e-20	150.35	_SSAMTEYFK(ac)R_	SSAMTEYFK(1)R	2	631.298	-0.025395	4.0859	6.3106
1756	191	191	YNL241C	YNL241C	>YNL241C ZWF1 SGDID:S000005185, Chr XIV from 197944-196427, reverse complement, Verified ORF, Glucose-6-phosphate dehydrogenase (G6PD), catalyzes the first step of the pentose phosphate pathway; involved in adapting to oxidatve stress; homolog of the huma	1	IDHYLGKELVKNL	0.0034047	36.679	_IDHYLGK(ac)ELVK_	IDHYLGK(1)ELVK	3	452.922	0.69484	4.0718	7.5307
902	9	9	YGR180C	YGR180C	>YGR180C RNR4 SGDID:S000003412, Chr VII from 856306-855269, reverse complement, Verified ORF, Ribonucleotide-diphosphate reductase (RNR), small subunit; the RNR complex catalyzes the rate-limiting step in dNTP synthesis and is regulated by DNA replication	1	AHNQFLKTFQKER	2.57242e-30	138.77	_(ac)M(ox)EAHNQFLK(ac)TFQK_	MEAHNQFLK(1)TFQK	2	861.419	0.22359	4.0711	5.95	6.984
346	224	224	YDL052C	YDL052C	>YDL052C SLC1 SGDID:S000002210, Chr IV from 363583-362672, reverse complement, Verified ORF, 1-acyl-sn-glycerol-3-phosphate acyltransferase, catalyzes the acylation of lysophosphatidic acid to form phosphatidic acid, a key intermediate in lipid metabolism	1	STENLTKDKIGEF	3.22048e-20	122.12	_ILKPISTENLTK(ac)DK_	ILKPISTENLTK(1)DK	3	547.986	0.49466	4.0663	5.2511	4.4925
269	125;124	125	YBR244W;YIR037W	YBR244W	>YBR244W GPX2 SGDID:S000000448, Chr II from 707523-708011, Verified ORF, Phospholipid hydroperoxide glutathione peroxidase induced by glucose starvation that protects cells from phospholipid hydroperoxides and nonphospholipid peroxides during oxidative st	1	LGFKGIKWNFEKF;LGLRGIKWNFEKF	0.000465851	99.139	_GIK(ac)WNFEK_	GIK(1)WNFEK	2	532.282	0.73825	4.0509	8.2615	4.0017
955	329	329	YGR254W	YGR254W	>YGR254W ENO1 SGDID:S000003486, Chr VII from 1000932-1002245, Verified ORF, Enolase I, a phosphopyruvate hydratase that catalyzes the conversion of 2-phosphoglycerate to phosphoenolpyruvate during glycolysis and the reverse reaction during gluconeogenesis	1	LTVTNPKRIATAI	2.27057e-50	174.59	_TAGIQIVADDLTVTNPK(ac)R_	TAGIQIVADDLTVTNPK(1)R	3	652.025	-0.70675	4.0342		8.1716
1296	214	214	YKL193C	YKL193C	>YKL193C SDS22 SGDID:S000001676, Chr XI from 79887-78871, reverse complement, Verified ORF, Conserved nuclear regulatory subunit of Glc7p type 1 protein serine-threonine phosphatase (PP1), functions positively with Glc7p to promote dephosphorylation of nu	1	LSIQSNKLKKIEN	7.37778e-05	71.03	_ILSIQSNK(ac)LK_	ILSIQSNK(1)LK	2	593.364	0.78631	4.0334		9.6394
373	173	173	YDL084W	YDL084W	>YDL084W SUB2 SGDID:S000002242, Chr IV from 305237-306577, Verified ORF, Component of the TREX complex required for nuclear mRNA export; member of the DEAD-box RNA helicase superfamily and is involved in early and late steps of spliceosome assembly; homol	1	GGTPISKDAELLK	2.29505e-14	125.18	_TAVFYGGTPISK(ac)DAELLK_	TAVFYGGTPISK(1)DAELLK	3	651.351	-0.064474	4.0252	6.5696	7.6454
1300	293	293	YKL216W	YKL216W	>YKL216W URA1 SGDID:S000001699, Chr XI from 25216-26160, Verified ORF, Dihydroorotate dehydrogenase, catalyzes the fourth enzymatic step in the de novo biosynthesis of pyrimidines, converting dihydroorotic acid into orotic acid	1	RIEKELKDIMEAK	0.000166946	95.523	_ELK(ac)DIMEAK_	ELK(1)DIMEAK	2	559.792	-0.59412	4.0114	5.8126	4.7091
697	70	70	YFL005W	YFL005W	>YFL005W SEC4 SGDID:S000001889, Chr VI from 130329-130976, Verified ORF, Secretory vesicle-associated Rab GTPase essential for exocytosis; associates with the exocyst component Sec15p and may regulate polarized delivery of transport vesicles to the exocys	1	INGKKVKLQLWDT	0.000142426	57.136	_VK(ac)LQLWDTAGQER_	VK(1)LQLWDTAGQER	3	529.283	-0.17326	4.0027	5.8734
1333	358	358	YLL026W	YLL026W	>YLL026W HSP104 SGDID:S000003949, Chr XII from 88622-91348, Verified ORF, Heat shock protein that cooperates with Ydj1p (Hsp40) and Ssa1p (Hsp70) to refold and reactivate previously denatured, aggregated proteins; responsive to stresses including: heat, e	1	LRGLQPKYEIHHG	9.88307e-05	61.375	_GLQPK(ac)YEIHHGVR_	GLQPK(1)YEIHHGVR	4	394.715	0.35474	4.0008		4.6008
458	626	626	YDR074W	YDR074W	>YDR074W TPS2 SGDID:S000002481, Chr IV from 593891-596581, Verified ORF, Phosphatase subunit of the trehalose-6-phosphate synthase/phosphatase complex, which synthesizes the storage carbohydrate trehalose; expression is induced by stress conditions and re	1	DQKFLNKWLGGKL	0.000603316	55.567	_FLNK(ac)WLGGK_	FLNK(1)WLGGK	2	552.814	0.79484	3.9948	3.6322	3.7839
1949	53	53	YOR375C	YOR375C	>YOR375C GDH1 SGDID:S000005902, Chr XV from 1043040-1041676, reverse complement, Verified ORF, NADP(+)-dependent glutamate dehydrogenase, synthesizes glutamate from ammonia and alpha-ketoglutarate; rate of alpha-ketoglutarate utilization differs from Gdh3	1	VTWENDKGEQEVA	1.46959e-09	104.2	_VTWENDK(ac)GEQEVAQGYR_	VTWENDK(1)GEQEVAQGYR	3	684.32	0.7021	3.9931	6.2852	4.3491
749	284	284	YFR053C	YFR053C	>YFR053C HXK1 SGDID:S000001949, Chr VI from 255036-253579, reverse complement, Verified ORF, Hexokinase isoenzyme 1, a cytosolic protein that catalyzes phosphorylation of glucose during glucose metabolism; expression is highest during growth on non-glucos	1	LVLPRTKYDVAVD	0.000111878	87.156	_TK(ac)YDVAVDEQSPRPGQQAFEK_	TK(1)YDVAVDEQSPRPGQQAFEK	3	812.399	-0.2205	3.9838	5.2169
62	233	233	YAL038W	YAL038W	>YAL038W CDC19 SGDID:S000000036, Chr I from 71787-73289, Verified ORF, Pyruvate kinase, functions as a homotetramer in glycolysis to convert phosphoenolpyruvate to pyruvate, the input for aerobic (TCA cycle) or anaerobic (glucose fermentation) respiration	1	VLGEQGKDVKIIV	6.22042e-15	127.87	_EVLGEQGK(ac)DVK_	EVLGEQGK(1)DVK	2	622.33	0.22758	3.9765	5.1431	5.6139
1702	214	214	YNL071W	YNL071W	>YNL071W LAT1 SGDID:S000005015, Chr XIV from 491525-492973, Verified ORF, Dihydrolipoamide acetyltransferase component (E2) of pyruvate dehydrogenase complex, which catalyzes the oxidative decarboxylation of pyruvate to acetyl-CoA	1	IESYLEKSSKQSS	1.23106e-45	184.34	_ADIESYLEK(ac)SSK_	ADIESYLEK(1)SSK	2	706.351	0.13535	3.966	6.5966
987	78	78	YHR018C	YHR018C	>YHR018C ARG4 SGDID:S000001060, Chr VIII from 141395-140004, reverse complement, Verified ORF, Argininosuccinate lyase, catalyzes the final step in the arginine biosynthesis pathway	1	KEWDADKFVRHPN	0.00494964	37.556	_EWDADK(ac)FVR_	EWDADK(1)FVR	2	604.291	1.14	3.9471	5.436
1312	1751	1751	YKR095W	YKR095W	>YKR095W MLP1 SGDID:S000001803, Chr XI from 619447-625074, Verified ORF, Myosin-like protein associated with the nuclear envelope, connects the nuclear pore complex with the nuclear interior; involved with Tel1p in telomere length control; involved with P	1	RESLANKTDPPTH	3.14434e-10	104.53	_ESLANK(ac)TDPPTHLEPSFNIPASR_	ESLANK(1)TDPPTHLEPSFNIPASR	3	855.098	0.21959	3.9463		5.0719
293	176	176	YCL030C	YCL030C	>YCL030C HIS4 SGDID:S000000535, Chr III from 68333-65934, reverse complement, Verified ORF, Multifunctional enzyme containing phosphoribosyl-ATP pyrophosphatase, phosphoribosyl-AMP cyclohydrolase, and histidinol dehydrogenase activities; catalyzes the sec	1	SKKSIAKAIDLGR	6.90118e-05	71.555	_SIAK(ac)AIDLGR_	SIAK(1)AIDLGR	2	543.319	0.38091	3.9387	6.9923	6.6969
1367	273	273	YLR058C	YLR058C	>YLR058C SHM2 SGDID:S000004048, Chr XII from 259402-257993, reverse complement, Verified ORF, Cytosolic serine hydroxymethyltransferase, converts serine to glycine plus 5,10 methylenetetrahydrofolate; major isoform involved in generating precursors for pu	1	INPKTGKEVLYDL	2.1939e-46	124.82	_TGK(ac)EVLYDLENPINFSVFPGHQGGPHNHTIAALATALK_	TGK(1)EVLYDLENPINFSVFPGHQGGPHNHTIAALATALK	5	820.627	0.18748	3.9366		8.3783
1625	31	31	YMR173W	YMR173W	>YMR173W DDR48 SGDID:S000004784, Chr XIII from 608688-609980, Verified ORF, DNA damage-responsive protein, expression is increased in response to heat-shock stress or treatments that produce DNA lesions; contains multiple repeats of the amino acid sequenc	1	QGDYVTKAENMIG	1.94543e-05	31.368	_QFANSNNNNNDSGNNNQGDYVTK(ac)AENM(ox)IGEDRVNQFK_	QFANSNNNNNDSGNNNQGDYVTK(1)AENMIGEDRVNQFK	4	1055.47	0.2942	3.9193	3.5206
1326	366	366	YLL022C	YLL022C	>YLL022C HIF1 SGDID:S000003945, Chr XII from 100200-99043, reverse complement, Verified ORF, Non-essential component of the HAT-B histone acetyltransferase complex (Hat1p-Hat2p-Hif1p), localized to the nucleus; has a role in telomeric silencing	1	GFPALEKPLGDFN	3.93892e-21	79.898	_RPLSQPTTSIGFPALEK(ac)PLGDFNDLSQLVK_	RPLSQPTTSIGFPALEK(1)PLGDFNDLSQLVK	4	828.447	0.82698	3.9123		3.3271
2052	163	163	YPR036W	YPR036W	>YPR036W VMA13 SGDID:S000006240, Chr XVI from 643833-645269, Verified ORF, Subunit H of the eight-subunit V1 peripheral membrane domain of the vacuolar H+-ATPase (V-ATPase), an electrogenic proton pump found throughout the endomembrane system; serves as a	1	NVKLVEKLLKNNN	0.00320843	60.436	_LVEK(ac)LLK_	LVEK(1)LLK	2	442.794	0.38887	3.9087	4.6713
1446	510	510	YLR304C	YLR304C	>YLR304C ACO1 SGDID:S000004295, Chr XII from 737550-735214, reverse complement, Verified ORF, Aconitase, required for the tricarboxylic acid (TCA) cycle and also independently required for mitochondrial genome maintenance; phosphorylated; component of the	1	FNPLTDKLKDKDG	0.000141218	97.565	_FNPLTDK(ac)LK_	FNPLTDK(1)LK	2	559.316	-0.4783	3.9043	5.5323	1.4164
1654	815	815	YMR205C	YMR205C	>YMR205C PFK2 SGDID:S000004818, Chr XIII from 674765-671886, reverse complement, Verified ORF, Beta subunit of heterooctameric phosphofructokinase involved in glycolysis, indispensable for anaerobic growth, activated by fructose-2,6-bisphosphate and AMP,	1	GRGRFGKLILKST	0.00168847	66.682	_FGK(ac)LILK_	FGK(1)LILK	2	430.784	0.78776	3.9038	10.508	8.8627
139	74	74	YBR011C	YBR011C	>YBR011C IPP1 SGDID:S000000215, Chr II from 257973-257110, reverse complement, Verified ORF, Cytoplasmic inorganic pyrophosphatase (PPase), homodimer that catalyzes the rapid exchange of oxygens from Pi with water, highly expressed and essential for viabi	1	PIIQDTKKGKLRF	0.000382364	78.234	_LEITKEETLNPIIQDTK(ac)K_	LEITKEETLNPIIQDTK(1)K	3	719.067	0.079727	3.9024	6.8704
1017	54	54	YHR146W	YHR146W	>YHR146W CRP1 SGDID:S000001189, Chr VIII from 390303-391700, Verified ORF, Protein that binds to cruciform DNA structures	1	PVKLANKDDTFQF	7.29765e-05	67.385	_LANK(ac)DDTFQFK_	LANK(1)DDTFQFK	2	684.843	0.35435	3.8982		5.0021
1634	566	566	YMR186W	YMR186W	>YMR186W HSC82 SGDID:S000004798, Chr XIII from 632354-634471, Verified ORF, Cytoplasmic chaperone of the Hsp90 family, redundant in function and nearly identical with Hsp82p, and together they are essential; expressed constitutively at 10-fold higher basa	1	KVVVSYKLLDAPA	1.54049e-14	103.83	_VVVSYK(ac)LLDAPAAIR_	VVVSYK(1)LLDAPAAIR	3	552.994	-0.16738	3.8975	5.7161	5.0976
2036	570	570	YPL240C	YPL240C	>YPL240C HSP82 SGDID:S000006161, Chr XVI from 98625-96496, reverse complement, Verified ORF, Hsp90 chaperone required for pheromone signaling and negative regulation of Hsf1p; docks with Tom70p for mitochondrial preprotein delivery; promotes telomerase DN	1	KVVVSYKLLDAPA	1.54049e-14	103.83	_VVVSYK(ac)LLDAPAAIR_	VVVSYK(1)LLDAPAAIR	3	552.994	-0.16738	3.8975	5.7161	5.0976
52	199	199	YAL013W	YAL013W	>YAL013W DEP1 SGDID:S000000011, Chr I from 129271-130533, Verified ORF, Transcriptional modulator involved in regulation of structural phospholipid biosynthesis genes and metabolically unrelated genes, as well as maintenance of telomeres, mating efficienc	1	FAQLRQKLYDNQL	0.000263843	60.434	_QK(ac)LYDNQLVR_	QK(1)LYDNQLVR	2	659.859	-0.4874	3.8908	4.9857	5.9956
1004	83	83	YHR063C	YHR063C	>YHR063C PAN5 SGDID:S000001105, Chr VIII from 225171-224032, reverse complement, Verified ORF, 2-dehydropantoate 2-reductase, part of the pantothenic acid pathway, structurally homologous to E. coli panE	1	PETFSKKPIDNLV	3.26722e-06	85.536	_K(ac)PIDNLVVTTK_	K(1)PIDNLVVTTK	2	635.374	-0.37049	3.8857	7.3492
1569	90	90	YMR062C	YMR062C	>YMR062C ARG7 SGDID:S000004666, Chr XIII from 396378-395053, reverse complement, Verified ORF, Mitochondrial ornithine acetyltransferase, catalyzes the fifth step in arginine biosynthesis; also possesses acetylglutamate synthase activity, regenerates acet	1	LETARGKNINAIV	2.10653e-07	87.802	_GK(ac)NINAIVVNSGCANSVTGDLGM(ox)K_	GK(1)NINAIVVNSGCANSVTGDLGMK	3	826.409	0.60666	3.8826	4.1997
1527	1092	1092	YML072C	YML072C	>YML072C TCB3 SGDID:S000004537, Chr XIII from 129367-124730, reverse complement, Verified ORF, Lipid-binding protein, localized to the bud via specific mRNA transport; non-tagged protein detected in a phosphorylated state in mitochondria; GFP-fusion prote	1	TSYSTLKLLKQAY	6.44346e-06	92.211	_DSDDVISETSYSTLK(ac)LLK_	DSDDVISETSYSTLK(1)LLK	3	686.016	-0.53591	3.8724	6.1178
1335	519	519	YLL026W	YLL026W	>YLL026W HSP104 SGDID:S000003949, Chr XII from 88622-91348, Verified ORF, Heat shock protein that cooperates with Ydj1p (Hsp40) and Ssa1p (Hsp70) to refold and reactivate previously denatured, aggregated proteins; responsive to stresses including: heat, e	1	IKKQIEKLEDQVA	3.66271e-07	73.022	_QIEK(ac)LEDQVAEEERR_	QIEK(1)LEDQVAEEERR	3	638.657	0.092579	3.8696	3.8477
966	150	150	YGR285C	YGR285C	>YGR285C ZUO1 SGDID:S000003517, Chr VII from 1063160-1061859, reverse complement, Verified ORF, Cytosolic ribosome-associated chaperone that acts, together with Ssz1p and the Ssb proteins, as a chaperone for nascent polypeptide chains; contains a DnaJ dom	1	FFKIIQKAFETLT	6.74709e-06	64.52	_IIQK(ac)AFETLTDSNK_	IIQK(1)AFETLTDSNK	2	825.441	0.28195	3.8693	6.4691	3.6359
1274	799	799	YKL157W	YKL157W	>YKL157W APE2 SGDID:S000001640, Chr XI from 154996-155276,155660-158186, Verified ORF, Aminopeptidase yscII; may have a role in obtaining leucine from dipeptide substrates; sequence coordinates have changed since RT-PCR analysis showed that the adjacent O	1	GAENYEKVYKIYL	0.00031611	53.252	_VGGAENYEK(ac)VYK_	VGGAENYEK(1)VYK	2	699.849	0.59276	3.8378	8.3046
1611	15	15	YMR120C	YMR120C	>YMR120C ADE17 SGDID:S000004727, Chr XIII from 509279-507501, reverse complement, Verified ORF, Enzyme of 'de novo' purine biosynthesis containing both 5-aminoimidazole-4-carboxamide ribonucleotide transformylase and inosine monophosphate cyclohydrolase a	1	ILSVYDKTGLLDL	5.31448e-116	219.97	_TAILSVYDK(ac)TGLLDLAR_	TAILSVYDK(1)TGLLDLAR	2	946.03	0.019959	3.8299	7.6941	22.187
1874	38	38	YOR142W	YOR142W	>YOR142W LSC1 SGDID:S000005668, Chr XV from 593058-594047, Verified ORF, Alpha subunit of succinyl-CoA ligase, which is a mitochondrial enzyme of the TCA cycle that catalyzes the nucleotide-dependent conversion of succinyl-CoA to succinate; phosphorylated	1	LLPKDTKVIFQGF	6.61754e-08	90.731	_DTK(ac)VIFQGFTGK_	DTK(1)VIFQGFTGK	2	691.869	-0.06027	3.8179	7.3877	0.61253
422	188	188	YDR002W	YDR002W	>YDR002W YRB1 SGDID:S000002409, Chr IV from 453043-453648, Verified ORF, Ran GTPase binding protein; involved in nuclear protein import and RNA export, ubiquitin-mediated protein degradation during the cell cycle; shuttles between the nucleus and cytoplas	0.993197	ENADKFKEEFEKA	0.000681017	54.871	_ENADKFK(ac)EEFEK_	ENADK(0.007)FK(0.993)EEFEK	3	519.247	0.4679	3.8047	7.0699
748	423	423	YFR053C	YFR053C	>YFR053C HXK1 SGDID:S000001949, Chr VI from 255036-253579, reverse complement, Verified ORF, Hexokinase isoenzyme 1, a cytosolic protein that catalyzes phosphorylation of glucose during glucose metabolism; expression is highest during growth on non-glucos	1	DGSVYNKYPGFKE	0.000153729	74.428	_TGHIAADGSVYNK(ac)YPGFK_	TGHIAADGSVYNK(1)YPGFK	3	656.327	-0.018239	3.8043		6.7392
1203	90	90	YKL013C	YKL013C	>YKL013C ARC19 SGDID:S000001496, Chr XI from 417666-417151, reverse complement, Verified ORF, Subunit of the ARP2/3 complex, which is required for the motility and integrity of cortical actin patches	1	EQILVHKFTRFLE	1.13769e-14	107.07	_QADEIEQILVHK(ac)FTR_	QADEIEQILVHK(1)FTR	3	623.667	-0.063636	3.8039	2.994	1.4165
299	706	706	YCL057W	YCL057W	>YCL057W PRD1 SGDID:S000000562, Chr III from 24768-26906, Verified ORF, Zinc metalloendopeptidase, found in the cytoplasm and intermembrane space of mitochondria; with Cym1p, involved in degradation of mitochondrial proteins and of presequence peptides cl	1	SKDAFLKELGLQN	1.57849e-06	80.979	_DAFLK(ac)ELGLQN_	DAFLK(1)ELGLQN	2	645.34	0.40385	3.8004	4.0934	1.7622
471	51;51	51	YDR099W;YER177W	YDR099W	>YDR099W BMH2 SGDID:S000002506, Chr IV from 653605-654426, Verified ORF, 14-3-3 protein, minor isoform; controls proteome at post-transcriptional level, binds proteins and DNA, involved in regulation of many processes including exocytosis, vesicle transpo	1	LLSVAYKNVIGAR	2.13486e-27	132.79	_NLLSVAYK(ac)NVIGAR_	NLLSVAYK(1)NVIGAR	3	520.635	-0.086671	3.7828	3.599	6.2458
846	158	158	YGL256W	YGL256W	>YGL256W ADH4 SGDID:S000003225, Chr VII from 15159-16307, Verified ORF, Alcohol dehydrogenase isoenzyme type IV, dimeric enzyme demonstrated to be zinc-dependent despite sequence similarity to iron-activated alcohol dehydrogenases; transcription is induce	1	IISNEEKKIKMAI	4.88112e-07	104.43	_FTIISNEEK(ac)K_	FTIISNEEK(1)K	2	625.835	-0.51065	3.7739		4.9978
1987	182	182	YPL118W	YPL118W	>YPL118W MRP51 SGDID:S000006039, Chr XVI from 326627-327661, Verified ORF, Mitochondrial ribosomal protein of the small subunit; MRP51 exhibits genetic interactions with mutations in the COX2 and COX3 mRNA 5'-untranslated leader sequences	1	LEDYVVKFLNKKL	0.000283204	46.706	_LEDYVVK(ac)FLNK_	LEDYVVK(1)FLNK	3	470.594	0.8356	3.772	5.492
313	404	404	YCR012W	YCR012W	>YCR012W PGK1 SGDID:S000000605, Chr III from 137744-138994, Verified ORF, 3-phosphoglycerate kinase, catalyzes transfer of high-energy phosphoryl groups from the acyl phosphate of 1,3-bisphosphoglycerate to ADP to produce ATP; key enzyme in glycolysis and	1	LELLEGKELPGVA	2.10937e-16	98.151	_ISHVSTGGGASLELLEGK(ac)ELPGVAFLSEK_	ISHVSTGGGASLELLEGK(1)ELPGVAFLSEK	3	989.861	-1.148	3.7717		6.2845
671	472	472	YER091C	YER091C	>YER091C MET6 SGDID:S000000893, Chr V from 342163-339860, reverse complement, Verified ORF, Cobalamin-independent methionine synthase, involved in methionine biosynthesis and regeneration; requires a minimum of two glutamates on the methyltetrahydrofolate	1	SAEEYEKFINSEI	0.000664231	30.767	_GTISAEEYEK(ac)FINSEIEK_	GTISAEEYEK(1)FINSEIEK	3	710.348	-0.6416	3.7527	4.651
604	58	58	YDR510W	YDR510W	>YDR510W SMT3 SGDID:S000002918, Chr IV from 1469393-1469698, Verified ORF, Ubiquitin-like protein of the SUMO family, conjugated to lysine residues of target proteins; regulates chromatid cohesion, chromosome segregation, APC-mediated proteolysis, DNA rep	1	FAKRQGKEMDSLR	1.50352e-61	191.53	_RQGK(ac)EMDSLR_	RQGK(1)EMDSLR	3	421.215	-0.73449	3.7448	4.9442	4.694
669	480	480	YER091C	YER091C	>YER091C MET6 SGDID:S000000893, Chr V from 342163-339860, reverse complement, Verified ORF, Cobalamin-independent methionine synthase, involved in methionine biosynthesis and regeneration; requires a minimum of two glutamates on the methyltetrahydrofolate	1	INSEIEKVIRFQE	1.01577e-31	157.68	_FINSEIEK(ac)VIR_	FINSEIEK(1)VIR	2	695.39	0.30592	3.7394	5.2091	3.4321
708	211	211	YFL016C	YFL016C	>YFL016C MDJ1 SGDID:S000001878, Chr VI from 106230-104695, reverse complement, Verified ORF, Co-chaperone that stimulates the ATPase activity of the HSP70 protein Ssc1p; involved in protein folding/refolding in the mitochodrial matrix; required for proteo	1	VHKVSFKDAVFGS	0.00555915	32.624	_VSFK(ac)DAVFGSK_	VSFK(1)DAVFGSK	2	613.824	0.89702	3.7322		0.50969
2010	41	41	YPL225W	YPL225W	>YPL225W YPL225W SGDID:S000006146, Chr XVI from 126006-126446, Verified ORF, Protein of unknown function that may interact with ribosomes, based on co-purification experiments; green fluorescent protein (GFP)-fusion protein localizes to the cytoplasm	1	TSVPGSKLRLTKF	0.00401879	35.523	_LLTSVPGSK(ac)LR_	LLTSVPGSK(1)LR	2	606.869	0.19565	3.7312		3.572
1164	161	161	YJR045C	YJR045C	>YJR045C SSC1 SGDID:S000003806, Chr X from 521594-519630, reverse complement, Verified ORF, Hsp70 family ATPase, constituent of the import motor component of the Translocase of the Inner Mitochondrial membrane (TIM23 complex); involved in protein transloc	1	AEAYLGKPVKNAV	0.00011622	63.727	_ETAEAYLGK(ac)PVK_	ETAEAYLGK(1)PVK	2	674.361	-0.57021	3.7291	6.7566	0.7591
1974	361	361	YPL091W	YPL091W	>YPL091W GLR1 SGDID:S000006012, Chr XVI from 375499-376950, Verified ORF, Cytosolic and mitochondrial glutathione oxidoreductase, converts oxidized glutathione to reduced glutathione; mitochondrial but not cytosolic form has a role in resistance to hypero	1	RLFGPEKFRNDKL	0.000749436	95.815	_LFGPEK(ac)FR_	LFGPEK(1)FR	2	518.285	0.13091	3.7225	7.0222	3.0467
1707	375	375	YNL071W	YNL071W	>YNL071W LAT1 SGDID:S000005015, Chr XIV from 491525-492973, Verified ORF, Dihydrolipoamide acetyltransferase component (E2) of pyruvate dehydrogenase complex, which catalyzes the oxidative decarboxylation of pyruvate to acetyl-CoA	1	QISNEIKELVKRA	2.53433e-11	99.566	_GLSQISNEIK(ac)ELVK_	GLSQISNEIK(1)ELVK	3	533.97	1.3231	3.7089	7.2443
1724	25	25	YNL104C	YNL104C	>YNL104C LEU4 SGDID:S000005048, Chr XIV from 426756-424897, reverse complement, Verified ORF, Alpha-isopropylmalate synthase (2-isopropylmalate synthase); the main isozyme responsible for the first step in the leucine biosynthesis pathway	1	RVIPPVKLAYKNM	0.000630236	50.292	_VIPPVK(ac)LAYK_	VIPPVK(1)LAYK	2	585.368	-0.53915	3.7052	7.4297
1629	560	560	YMR186W	YMR186W	>YMR186W HSC82 SGDID:S000004798, Chr XIII from 632354-634471, Verified ORF, Cytoplasmic chaperone of the Hsp90 family, redundant in function and nearly identical with Hsp82p, and together they are essential; expressed constitutively at 10-fold higher basa	1	LGDQVEKVVVSYK	2.66626e-07	68.257	_DILGDQVEK(ac)VVVSYK_	DILGDQVEK(1)VVVSYK	2	867.47	-0.12412	3.7026	4.5885	6.9554
2009	94	94	YPL225W	YPL225W	>YPL225W YPL225W SGDID:S000006146, Chr XVI from 126006-126446, Verified ORF, Protein of unknown function that may interact with ribosomes, based on co-purification experiments; green fluorescent protein (GFP)-fusion protein localizes to the cytoplasm	1	FFTIFEKKIEDYN	0.00152733	99.802	_FFTIFEK(ac)K_	FFTIFEK(1)K	2	551.303	-0.41069	3.7025	5.8415	3.8607
201	95	95	YBR109C	YBR109C	>YBR109C CMD1 SGDID:S000000313, Chr II from 458356-457913, reverse complement, Verified ORF, Calmodulin; Ca++ binding protein that regulates Ca++ independent processes (mitosis, bud growth, actin organization, endocytosis, etc.) and Ca++ dependent process	1	AFKVFDKNGDGLI	1.15758e-82	192.24	_VFDK(ac)NGDGLISAAELK_	VFDK(1)NGDGLISAAELK	2	859.952	0.76065	3.6864	4.6592	3.6339
1834	124	124	YOR007C	YOR007C	>YOR007C SGT2 SGDID:S000005533, Chr XV from 339979-338939, reverse complement, Verified ORF, Glutamine-rich cytoplasmic protein of unknown function; contains tetratricopeptide (TPR) repeats, which often mediate protein-protein interactions; has similarity	1	YELAINKYTEAIK	3.05444e-12	103.21	_DYELAINK(ac)YTEAIK_	DYELAINK(1)YTEAIK	2	856.941	0.60909	3.6782	6.6015	5.356
672	712	712	YER091C	YER091C	>YER091C MET6 SGDID:S000000893, Chr V from 342163-339860, reverse complement, Verified ORF, Cobalamin-independent methionine synthase, involved in methionine biosynthesis and regeneration; requires a minimum of two glutamates on the methyltetrahydrofolate	1	SPRIPSKDEFIAK	1.48839e-10	124.12	_IPSK(ac)DEFIAK_	IPSK(1)DEFIAK	2	595.327	0.21448	3.6387	5.2169	4.4346
406	115	115	YDL198C	YDL198C	>YDL198C GGC1 SGDID:S000002357, Chr IV from 104552-103650, reverse complement, Verified ORF, Mitochondrial GTP/GDP transporter, essential for mitochondrial genome maintenance; has a role in mitochondrial iron transport; member of the mitochondrial carrier	1	DNLFGEKTGKAMR	6.04408e-06	77.912	_DFDNLFGEK(ac)TGK_	DFDNLFGEK(1)TGK	2	706.838	0.25611	3.6319		3.425
1896	116	116	YOR232W	YOR232W	>YOR232W MGE1 SGDID:S000005758, Chr XV from 774574-775260, Verified ORF, Mitochondrial matrix cochaperone, acts as a nucleotide release factor for Ssc1p in protein translocation and folding; also acts as cochaperone for Ssq1p in folding of Fe-S cluster pr	1	KDFALQKFAKDLL	0.00017957	95.608	_DFALQK(ac)FAK_	DFALQK(1)FAK	2	555.303	-0.44103	3.6199	5.4189	0.41359
1674	274	274	YMR267W	YMR267W	>YMR267W PPA2 SGDID:S000004880, Chr XIII from 801771-802703, Verified ORF, Mitochondrial inorganic pyrophosphatase, required for mitochondrial function and possibly involved in energy generation from inorganic pyrophosphate	1	SGSLQEKYDNLPN	0.000474387	52.814	_NLISGSLQEK(ac)YDNLPNTER_	NLISGSLQEK(1)YDNLPNTER	3	745.041	-0.70955	3.6131	6.9469
1366	316	316	YLR058C	YLR058C	>YLR058C SHM2 SGDID:S000004048, Chr XII from 259402-257993, reverse complement, Verified ORF, Cytosolic serine hydroxymethyltransferase, converts serine to glycine plus 5,10 methylenetetrahydrofolate; major isoform involved in generating precursors for pu	1	AATPEFKEYQTQV	1.71026e-16	123.97	_QAATPEFK(ac)EYQTQVLK_	QAATPEFK(1)EYQTQVLK	3	641.667	-0.057323	3.6091		8.9997
401	407	407	YDL185W	YDL185W	>YDL185W TFP1 SGDID:S000002344, Chr IV from 126788-130003, Verified ORF, Subunit A of the eight-subunit V1 peripheral membrane domain of the vacuolar H+-ATPase; protein precursor undergoes self-catalyzed splicing to yield the extein Tfp1p and the intein V	1	RIVELVKEVSKSY	7.85698e-08	109.16	_IVELVK(ac)EVSK_	IVELVK(1)EVSK	3	395.908	-0.09426	3.6054	4.5566	3.6382
1186	101	101	YJR104C	YJR104C	>YJR104C SOD1 SGDID:S000003865, Chr X from 623002-622538, reverse complement, Verified ORF, Cytosolic copper-zinc superoxide dismutase; some mutations are analogous to those that cause ALS (amyotrophic lateral sclerosis) in humans	1	VAKGSFKDSLIKL	0.000304908	83.438	_GSFK(ac)DSLIK_	GSFK(1)DSLIK	2	518.787	-0.40294	3.6033	4.4783	6.6809
1641	419	419	YMR186W	YMR186W	>YMR186W HSC82 SGDID:S000004798, Chr XIII from 632354-634471, Verified ORF, Cytoplasmic chaperone of the Hsp90 family, redundant in function and nearly identical with Hsp82p, and together they are essential; expressed constitutively at 10-fold higher basa	1	FYSAFAKNIKLGV	8.92414e-07	96.89	_FYSAFAK(ac)NIK_	FYSAFAK(1)NIK	2	615.83	-0.079815	3.5977	6.1911	5.2587
929	97	97	YGR209C	YGR209C	>YGR209C TRX2 SGDID:S000003441, Chr VII from 913232-912918, reverse complement, Verified ORF, Cytoplasmic thioredoxin isoenzyme of the thioredoxin system which protects cells against oxidative and reductive stress, forms LMA1 complex with Pbi2p, acts as a	1	ANPAAIKQAIASN	1.48236e-09	104.09	_VVGANPAAIK(ac)QAIASNV_	VVGANPAAIK(1)QAIASNV	3	555.649	-0.56139	3.5277	5.5235	5.6561
1223	73	73	YKL060C	YKL060C	>YKL060C FBA1 SGDID:S000001543, Chr XI from 327131-326052, reverse complement, Verified ORF, Fructose 1,6-bisphosphate aldolase, required for glycolysis and gluconeogenesis; catalyzes conversion of fructose 1,6 bisphosphate to glyceraldehyde-3-P and dihyd	1	AAYFAGKGISNEG	1.15048e-165	246.4	_SPIILQTSNGGAAYFAGK(ac)GISNEGQNASIK_	SPIILQTSNGGAAYFAGK(1)GISNEGQNASIK	3	1012.52	0.58987	3.5255	3.7843	3.7976
275	430	430	YBR263W	YBR263W	>YBR263W SHM1 SGDID:S000000467, Chr II from 736259-737731, Verified ORF, Mitochondrial serine hydroxymethyltransferase, converts serine to glycine plus 5,10 methylenetetrahydrofolate; involved in generating precursors for purine, pyrimidine, amino acid, a	1	EFSQVAKYIDSAV	2.33902e-07	69.594	_EEFSQVAK(ac)YIDSAVK_	EEFSQVAK(1)YIDSAVK	3	585.965	0.33382	3.5139	6.0387
256	250	250	YBR196C	YBR196C	>YBR196C PGI1 SGDID:S000000400, Chr II from 613895-612231, reverse complement, Verified ORF, Glycolytic enzyme phosphoglucose isomerase, catalyzes the interconversion of glucose-6-phosphate and fructose-6-phosphate; required for cell cycle progression and	1	DPSHIAKHFAALS	5.09238e-06	41.087	_TGNDPSHIAK(ac)HFAALSTNETEVAK_	TGNDPSHIAK(1)HFAALSTNETEVAK	4	645.823	-0.30847	3.5136		5.508
468	203	203	YDR098C	YDR098C	>YDR098C GRX3 SGDID:S000002505, Chr IV from 645033-644176, reverse complement, Verified ORF, Hydroperoxide and superoxide-radical responsive glutathione-dependent oxidoreductase; monothiol glutaredoxin subfamily member along with Grx4p and Grx5p; protects	1	PVMLFMKGSPSEP	0.000438892	52.045	_LVNAAPVM(ox)LFM(ox)K(ac)GSPSEPK_	LVNAAPVMLFMK(1)GSPSEPK	3	697.36	-1.005	3.4848		3.4949
1012	88	88	YHR107C	YHR107C	>YHR107C CDC12 SGDID:S000001149, Chr VIII from 328039-326816, reverse complement, Verified ORF, Component of the septin ring of the mother-bud neck that is required for cytokinesis; septins recruit proteins to the neck and can act as a barrier to diffusio	1	RALLEEKHFELRV	1.07346e-11	110.86	_ALLEEK(ac)HFELR_	ALLEEK(1)HFELR	3	476.261	-0.19786	3.4823	4.9205	5.6785
1449	566	566	YLR304C	YLR304C	>YLR304C ACO1 SGDID:S000004295, Chr XII from 737550-735214, reverse complement, Verified ORF, Aconitase, required for the tricarboxylic acid (TCA) cycle and also independently required for mitochondrial genome maintenance; phosphorylated; component of the	0.999986	DRLQLLKPFKPWD	2.35012e-14	106.17	_LQLLK(ac)PFKPWDGK_	LQLLK(1)PFKPWDGK	3	537.98	-0.074561	3.4819	5.1606
744	147	147	YFR052W	YFR052W	>YFR052W RPN12 SGDID:S000001948, Chr VI from 252492-253316, Verified ORF, Subunit of the 19S regulatory particle of the 26S proteasome lid; synthetically lethal with RPT1, which is an ATPase component of the 19S regulatory particle; physically interacts w	1	LLSYPIKLDRWLM	1.22761e-11	112.8	_NLEDDSLLSYPIK(ac)LDR_	NLEDDSLLSYPIK(1)LDR	2	966.999	0.34348	3.4744	4.8313	3.6005
2066	268	268	YPR074C	YPR074C	>YPR074C TKL1 SGDID:S000006278, Chr XVI from 694835-692793, reverse complement, Verified ORF, Transketolase, similar to Tkl2p; catalyzes conversion of xylulose-5-phosphate and ribose-5-phosphate to sedoheptulose-7-phosphate and glyceraldehyde-3-phosphate	1	VHGAPLKADDVKQ	1.17518e-18	112.39	_M(ox)TTTIGYGSLHAGSHSVHGAPLK(ac)ADDVK_	MTTTIGYGSLHAGSHSVHGAPLK(1)ADDVK	5	582.491	-0.38535	3.4744	4.8279	3.4758
1010	115	115	YHR089C	YHR089C	>YHR089C GAR1 SGDID:S000001131, Chr VIII from 283300-282683, reverse complement, Verified ORF, Protein component of the H/ACA snoRNP pseudouridylase complex, involved in the modification and cleavage of the 18S pre-rRNA	1	FYIAADKLLPIER	5.76506e-36	150.21	_FYIAADK(ac)LLPIER_	FYIAADK(1)LLPIER	2	795.948	0.12132	3.4629	6.1326	4.8303
1730	388	388	YNL121C	YNL121C	>YNL121C TOM70 SGDID:S000005065, Chr XIV from 400539-398686, reverse complement, Verified ORF, Component of the TOM (translocase of outer membrane) complex responsible for recognition and initial import steps for all mitochondrially directed proteins; act	1	YYNYFDKALKLDS	0.00072286	35.757	_NDSTEYYNYFDK(ac)ALK_	NDSTEYYNYFDK(1)ALK	3	638.292	0.50711	3.4618		3.6179
798	251	251	YGL119W	YGL119W	>YGL119W ABC1 SGDID:S000003087, Chr VII from 284448-285953, Verified ORF, Protein required for ubiquinone (coenzyme Q) biosynthesis and for respiratory growth; exhibits genetic interaction with COQ9, suggesting a common function; similar to prokaryotic pr	1	KGLFLDKTIANAR	6.28741e-10	96.604	_GLFLDK(ac)TIANAR_	GLFLDK(1)TIANAR	2	680.883	0.56368	3.4617	6.9357
190	291	291	YBR084W	YBR084W	>YBR084W MIS1 SGDID:S000000288, Chr II from 411048-413975, Verified ORF, Mitochondrial C1-tetrahydrofolate synthase, involved in interconversion between different oxidation states of tetrahydrofolate (THF); provides activities of formyl-THF synthetase, me	1	VDFDSVKEKTSYI	9.56392e-22	124.51	_LVGDVDFDSVK(ac)EK_	LVGDVDFDSVK(1)EK	2	746.88	0.68789	3.4564	5.1283
1762	28	28	YNL259C	YNL259C	>YNL259C ATX1 SGDID:S000005203, Chr XIV from 157866-157645, reverse complement, Verified ORF, Cytosolic copper metallochaperone that transports copper to the secretory vesicle copper transporter Ccc2p for eventual insertion into Fet3p, which is a multicop	1	VNKVLTKLEPDVS	4.941e-10	99.522	_VLTK(ac)LEPDVSK_	VLTK(1)LEPDVSK	2	635.866	0.21984	3.4384		5.4224
1715	21	21	YNL079C	YNL079C	>YNL079C TPM1 SGDID:S000005023, Chr XIV from 479167-478568, reverse complement, Verified ORF, Major isoform of tropomyosin; binds to and stabilizes actin cables and filaments, which direct polarized cell growth and the distribution of several organelles;	1	AESWQEKYEELKE	6.58677e-11	92.935	_LEAESWQEK(ac)YEELK_	LEAESWQEK(1)YEELK	3	608.628	0.17405	3.4347	4.7768
796	16	16	YGL106W	YGL106W	>YGL106W MLC1 SGDID:S000003074, Chr VII from 306563-307012, Verified ORF, Essential light chain for Myo1p, light chain for Myo2p; stabilizes Myo2p by binding to the neck region; interacts with Myo1p, Iqg1p, and Myo2p to coordinate formation and contractio	1	IFTLFDKKGQGAI	2.87425e-05	111.61	_DIFTLFDK(ac)K_	DIFTLFDK(1)K	2	584.816	-0.32816	3.4339	4.3941	2.3178
1713	187	187	YNL071W	YNL071W	>YNL071W LAT1 SGDID:S000005015, Chr XIV from 491525-492973, Verified ORF, Dihydrolipoamide acetyltransferase component (E2) of pyruvate dehydrogenase complex, which catalyzes the oxidative decarboxylation of pyruvate to acetyl-CoA	1	KTIALEKGISLKD	1.56603e-11	108.37	_TIALEK(ac)GISLK_	TIALEK(1)GISLK	2	607.871	-0.66421	3.4271	7.7315
735	553	553	YFR037C	YFR037C	>YFR037C RSC8 SGDID:S000001933, Chr VI from 229173-227500, reverse complement, Verified ORF, Component of the RSC chromatin remodeling complex; essential for viability and mitotic growth; homolog of SWI/SNF subunit Swi3p, but unlike Swi3p, does not activa	1	LQPQVYKPWSL__	0.000164834	61.958	_LQPQVYK(ac)PWSL_	LQPQVYK(1)PWSL	2	700.882	-0.92797	3.4015	4.4049	3.862
1871	100	100	YOR136W	YOR136W	>YOR136W IDH2 SGDID:S000005662, Chr XV from 580251-581360, Verified ORF, Subunit of mitochondrial NAD(+)-dependent isocitrate dehydrogenase, which catalyzes the oxidation of isocitrate to alpha-ketoglutarate in the TCA cycle; phosphorylated	1	KNLVALKGPLATP	8.12969e-27	134.9	_NLVALK(ac)GPLATPIGK_	NLVALK(1)GPLATPIGK	2	767.472	0.8635	3.3915	4.5768	4.236
1911	31	31	YOR285W	YOR285W	>YOR285W RDL1 SGDID:S000005811, Chr XV from 849634-850053, Verified ORF, Protein of unknown function containing a rhodanese-like domain; localized to the mitochondrial outer membrane	1	YSFEDMKRIVGKH	0.000165145	51.888	_NVSNIQSYSFEDM(ox)K(ac)R_	NVSNIQSYSFEDMK(1)R	3	625.956	0.58238	3.3759	3.6133	4.1721
2061	43	43	YPR073C	YPR073C	>YPR073C LTP1 SGDID:S000006277, Chr XVI from 692415-691930, reverse complement, Verified ORF, Protein phosphotyrosine phosphatase of unknown cellular role; activated by adenine	1	LENRFNKIDSFGT	0.000122874	73.783	_FNK(ac)IDSFGTSNYHVGESPDHR_	FNK(1)IDSFGTSNYHVGESPDHR	4	613.035	0.051528	3.355	4.5088
1653	548	548	YMR205C	YMR205C	>YMR205C PFK2 SGDID:S000004818, Chr XIII from 674765-671886, reverse complement, Verified ORF, Beta subunit of heterooctameric phosphofructokinase involved in glycolysis, indispensable for anaerobic growth, activated by fructose-2,6-bisphosphate and AMP,	1	AEAIQAKDFKRAM	6.38003e-05	67.519	_AVAEAIQAK(ac)DFK_	AVAEAIQAK(1)DFK	2	666.862	0.69615	3.3534	5.6429	0.59263
1472	99	99	YLR354C	YLR354C	>YLR354C TAL1 SGDID:S000004346, Chr XII from 837356-836349, reverse complement, Verified ORF, Transaldolase, enzyme in the non-oxidative pentose phosphate pathway; converts sedoheptulose 7-phosphate and glyceraldehyde 3-phosphate to erythrose 4-phosphate	1	FGKEILKIVPGRV	0.000306922	74.464	_EILK(ac)IVPGR_	EILK(1)IVPGR	2	533.835	0.13304	3.345	5.3421	5.3592
1494	92	92	YLR389C	YLR389C	>YLR389C STE23 SGDID:S000004381, Chr XII from 902660-899577, reverse complement, Verified ORF, Metalloprotease involved, with homolog Axl1p, in N-terminal processing of pro-a-factor to the mature form; member of the insulin-degrading enzyme family	1	LLIQDPKADKAAA	0.00024722	57.836	_ALLIQDPK(ac)ADK_	ALLIQDPK(1)ADK	2	627.359	0.6244	3.3397		2.3914
255	240	240	YBR196C	YBR196C	>YBR196C PGI1 SGDID:S000000400, Chr II from 613895-612231, reverse complement, Verified ORF, Glycolytic enzyme phosphoglucose isomerase, catalyzes the interconversion of glucose-6-phosphate and fructose-6-phosphate; required for cell cycle progression and	1	KNWFLSKTGNDPS	2.0936e-08	100.23	_NWFLSK(ac)TGNDPSHIAK_	NWFLSK(1)TGNDPSHIAK	3	619.648	0.0038571	3.3328	5.0316	4.7858
1939	178	178	YOR362C	YOR362C	>YOR362C PRE10 SGDID:S000005889, Chr XV from 1018744-1017878, reverse complement, Verified ORF, Alpha 7 subunit of the 20S proteasome	1	AKAELEKLVDHHP	6.30489e-10	111.06	_AELEK(ac)LVDHHPEGLSAR_	AELEK(1)LVDHHPEGLSAR	4	486.505	-0.0025502	3.3293	4.5842	5.1928
1381	41	41	YLR109W	YLR109W	>YLR109W AHP1 SGDID:S000004099, Chr XII from 368782-369312, Verified ORF, Thiol-specific peroxiredoxin, reduces hydroperoxides to protect against oxidative damage; function in vivo requires covalent conjugation to Urm1p	1	QTVEWSKLISENK	1.16968e-22	133.9	_M(ox)PQTVEWSK(ac)LISENK_	MPQTVEWSK(1)LISENK	3	616.645	-0.21683	3.3251	4.8895	5.9444
1462	51	51	YLR335W	YLR335W	>YLR335W NUP2 SGDID:S000004327, Chr XII from 797430-799592, Verified ORF, Nucleoporin involved in nucleocytoplasmic transport, binds to either the nucleoplasmic or cytoplasmic faces of the nuclear pore complex depending on Ran-GTP levels; also has a role	1	KRRMAFKPFGSAK	0.000323032	57.019	_M(ox)AFK(ac)PFGSAK_	MAFK(1)PFGSAK	2	571.289	0.10349	3.3125	3.138	3.3164
1459	310	310	YLR335W	YLR335W	>YLR335W NUP2 SGDID:S000004327, Chr XII from 797430-799592, Verified ORF, Nucleoporin involved in nucleocytoplasmic transport, binds to either the nucleoplasmic or cytoplasmic faces of the nuclear pore complex depending on Ran-GTP levels; also has a role	0.999987	FGQAAAKPSLEKS	3.17433e-09	78.236	_HAADSQNNKPSFVFGQAAAK(ac)PSLEK_	HAADSQNNKPSFVFGQAAAK(1)PSLEK	4	671.841	0.3254	3.2982	5.0107
277	289	289	YBR263W	YBR263W	>YBR263W SHM1 SGDID:S000000467, Chr II from 736259-737731, Verified ORF, Mitochondrial serine hydroxymethyltransferase, converts serine to glycine plus 5,10 methylenetetrahydrofolate; involved in generating precursors for purine, pyrimidine, amino acid, a	1	SVTKKGKEIPYEL	0.000262419	60.49	_GK(ac)EIPYELEK_	GK(1)EIPYELEK	2	624.33	0.023858	3.2906	5.7668
1407	387	387	YLR203C	YLR203C	>YLR203C MSS51 SGDID:S000004193, Chr XII from 551962-550652, reverse complement, Verified ORF, Specific translational activator for the mitochondrial COX1 mRNA; loosely associated with the matrix face of the mitochondrial inner membrane; influences both C	1	VKSKYGKEMDVLM	0.000306021	46.156	_YGK(ac)EM(ox)DVLM(ox)EPVR_	YGK(1)EMDVLMEPVR	2	820.887	-0.91672	3.2864	9.7044	1.7545
2057	200	200	YPR060C	YPR060C	>YPR060C ARO7 SGDID:S000006264, Chr XVI from 675628-674858, reverse complement, Verified ORF, Chorismate mutase, catalyzes the conversion of chorismate to prephenate to initiate the tyrosine/phenylalanine-specific branch of aromatic amino acid biosynthesi	1	NSAVEEKILERLT	2.2965e-09	90.853	_NITNSAVEEK(ac)ILER_	NITNSAVEEK(1)ILER	3	553.297	0.23584	3.2793	3.6024	6.7858
675	451	451	YER091C	YER091C	>YER091C MET6 SGDID:S000000893, Chr V from 342163-339860, reverse complement, Verified ORF, Cobalamin-independent methionine synthase, involved in methionine biosynthesis and regeneration; requires a minimum of two glutamates on the methyltetrahydrofolate	1	GSFPQTKDIRINR	8.65461e-79	200.74	_VFNLPLFPTTTIGSFPQTK(ac)DIR_	VFNLPLFPTTTIGSFPQTK(1)DIR	3	845.46	-0.21008	3.2729	6.2073	6.1825
1857	277	277	YOR051C	YOR051C	>YOR051C YOR051C SGDID:S000005577, Chr XV from 426086-424848, reverse complement, Uncharacterized ORF, Nuclear protein that inhibits replication of Brome mosaic virus in S. cerevisiae, which is a model system for studying replication of positive-strand RN	1	LRNHFDKLLDNTN	2.52169e-11	96.489	_NHFDK(ac)LLDNTNTDVK_	NHFDK(1)LLDNTNTDVK	3	605.967	0.063586	3.2729	4.6615	5.4411
392	71	71	YDL147W	YDL147W	>YDL147W RPN5 SGDID:S000002306, Chr IV from 190925-192262, Verified ORF, Essential, non-ATPase regulatory subunit of the 26S proteasome lid, similar to mammalian p55 subunit and to another S. cerevisiae regulatory subunit, Rpn7p	1	LLASRNKWDDLNE	1.05831e-98	210.08	_NK(ac)WDDLNEQLTLLSK_	NK(1)WDDLNEQLTLLSK	2	929.981	0.10578	3.2685	3.7491	2.9454
227	226	226	YBR127C	YBR127C	>YBR127C VMA2 SGDID:S000000331, Chr II from 492816-491263, reverse complement, Verified ORF, Subunit B of the eight-subunit V1 peripheral membrane domain of the vacuolar H+-ATPase (V-ATPase), an electrogenic proton pump found throughout the endomembrane s	1	ETARFFKQDFEEN	7.39166e-47	163.27	_FFK(ac)QDFEENGSLER_	FFK(1)QDFEENGSLER	3	596.613	0.91195	3.2601	4.9907	4.5935
291	409	409	YCL030C	YCL030C	>YCL030C HIS4 SGDID:S000000535, Chr III from 68333-65934, reverse complement, Verified ORF, Multifunctional enzyme containing phosphoribosyl-ATP pyrophosphatase, phosphoribosyl-AMP cyclohydrolase, and histidinol dehydrogenase activities; catalyzes the sec	1	LLEYTEKFDGVKL	6.46044e-07	88.133	_GNSALLEYTEK(ac)FDGVK_	GNSALLEYTEK(1)FDGVK	3	604.972	-0.26588	3.2588	6.805
1852	404	404	YOR027W	YOR027W	>YOR027W STI1 SGDID:S000005553, Chr XV from 381053-382822, Verified ORF, Hsp90 cochaperone, interacts with the Ssa group of the cytosolic Hsp70 chaperones; activates the ATPase activity of Ssa1p; homolog of mammalian Hop protein	1	EARLEGKEYFTKS	0.000205257	94.297	_LEGK(ac)EYFTK_	LEGK(1)EYFTK	2	578.798	-0.61068	3.2567	5.0949	5.2494
1364	377	377	YLR058C	YLR058C	>YLR058C SHM2 SGDID:S000004048, Chr XII from 259402-257993, reverse complement, Verified ORF, Cytosolic serine hydroxymethyltransferase, converts serine to glycine plus 5,10 methylenetetrahydrofolate; major isoform involved in generating precursors for pu	1	INIALNKNSIPGD	3.61808e-15	105.46	_INIALNK(ac)NSIPGDK_	INIALNK(1)NSIPGDK	3	513.623	0.038507	3.2376	6.4478	5.1635
1013	180	180	YHR108W	YHR108W	>YHR108W GGA2 SGDID:S000001150, Chr VIII from 328306-330063, Verified ORF, Golgi-localized protein with homology to gamma-adaptin, interacts with and regulates Arf1p and Arf2p in a GTP-dependent manner in order to facilitate traffic through the late Golgi	1	SDLAVLKPSNQLK	2.40773e-06	77.324	_ISESDLAVLK(ac)PSNQLK_	ISESDLAVLK(1)PSNQLK	2	892.494	0.11888	3.2365		3.2259
1904	13	13	YOR244W	YOR244W	>YOR244W ESA1 SGDID:S000005770, Chr XV from 792532-793869, Verified ORF, Catalytic subunit of the histone acetyltransferase complex (NuA4) that acetylates four conserved internal lysines of histone H4 N-terminal tail; required for cell cycle progression a	1	EEPGIAKKINSVD	5.75487e-22	123.38	_SHDGK(ac)EEPGIAK(ac)K_	SHDGK(1)EEPGIAK(1)K	3	493.919	0.18202	3.2362	1.8655	5.1172
1062	336	336	YIL036W	YIL036W	>YIL036W CST6 SGDID:S000001298, Chr IX from 285665-287428, Verified ORF, Basic leucine zipper (bZIP) transcription factor of the ATF/CREB family, activates transcription of genes involved in utilization of non-optimal carbon sources; involved in telomere	0.998964	KVINPTKDSALGD	0.000291034	84.499	_KVINPTK(ac)DSALGDQSVIYSK_	K(0.001)VINPTK(0.999)DSALGDQSVIYSK	3	735.73	0.45746	3.2327	3.7897	3.3046
1324	103	103	YLL018C	YLL018C	>YLL018C DPS1 SGDID:S000003941, Chr XII from 111574-109901, reverse complement, Verified ORF, Aspartyl-tRNA synthetase, primarily cytoplasmic; homodimeric enzyme that catalyzes the specific aspartylation of tRNA(Asp); class II aminoacyl tRNA synthetase; b	1	VDLDEAKDSDKEV	1.35766e-06	81.431	_FVDLDEAK(ac)DSDK_	FVDLDEAK(1)DSDK	2	712.333	-0.58838	3.2316	2.8838	2.1852
1851	75	75	YOR027W	YOR027W	>YOR027W STI1 SGDID:S000005553, Chr XV from 381053-382822, Verified ORF, Hsp90 cochaperone, interacts with the Ssa group of the cytosolic Hsp70 chaperones; activates the ATPase activity of Ssa1p; homolog of mammalian Hop protein	1	INPSWSKGYNRLG	1.09663e-11	110.74	_INPSWSK(ac)GYNR_	INPSWSK(1)GYNR	3	455.23	0.060308	3.2223		3.6547
917	192	192	YGR192C	YGR192C	>YGR192C TDH3 SGDID:S000003424, Chr VII from 883815-882817, reverse complement, Verified ORF, Glyceraldehyde-3-phosphate dehydrogenase, isozyme 3, involved in glycolysis and gluconeogenesis; tetramer that catalyzes the reaction of glyceraldehyde-3-phospha	1	VDGPSHKDWRGGR	4.47866e-32	162.49	_TVDGPSHK(ac)DWR_	TVDGPSHK(1)DWR	3	447.218	0.51388	3.2037	5.1491	4.2031
1116	192;192	192	YJL052W;YJR009C	YJR009C	>YJL052W TDH1 SGDID:S000003588, Chr X from 338265-339263, Verified ORF, Glyceraldehyde-3-phosphate dehydrogenase, isozyme 1, involved in glycolysis and gluconeogenesis; tetramer that catalyzes the reaction of glyceraldehyde-3-phosphate to 1,3 bis-phosphog	1	VDGPSHKDWRGGR	4.47866e-32	162.49	_TVDGPSHK(ac)DWR_	TVDGPSHK(1)DWR	3	447.218	0.51388	3.2037	5.1491	4.2031
45	316;316	316	YAL005C;YLL024C	YAL005C	>YAL005C SSA1 SGDID:S000000004, Chr I from 141433-139505, reverse complement, Verified ORF, ATPase involved in protein folding and nuclear localization signal (NLS)-directed nuclear transport; member of heat shock protein 70 (HSP70) family; forms a chaper	1	TLDPVEKVLRDAK	1.63774e-52	187.31	_STLDPVEK(ac)VLR_	STLDPVEK(1)VLR	3	433.582	0.060095	3.1927	4.4256	4.0698
1977	621	621	YPL106C	YPL106C	>YPL106C SSE1 SGDID:S000006027, Chr XVI from 352272-350191, reverse complement, Verified ORF, ATPase that is a component of the heat shock protein Hsp90 chaperone complex; binds unfolded proteins; member of the heat shock protein 70 (HSP70) family; locali	1	EGFDSIKAKYIAK	2.09254e-11	110.38	_AEEWLYDEGFDSIK(ac)AK_	AEEWLYDEGFDSIK(1)AK	3	648.307	0.57416	3.192	5.6963	3.1872
1519	29	29	YML028W	YML028W	>YML028W TSA1 SGDID:S000004490, Chr XIII from 220138-220728, Verified ORF, Thioredoxin peroxidase, acts as both a ribosome-associated and free cytoplasmic antioxidant; self-associates to form a high-molecular weight chaperone complex under oxidative stres	1	DEVSLDKYKGKYV	2.02406e-29	145.55	_TAVVDGVFDEVSLDK(ac)YK_	TAVVDGVFDEVSLDK(1)YK	2	963.988	-0.36342	3.178	3.873	4.8023
1065	77	77	YIL053W	YIL053W	>YIL053W RHR2 SGDID:S000001315, Chr IX from 255113-255865, Verified ORF, Constitutively expressed isoform of DL-glycerol-3-phosphatase; involved in glycerol biosynthesis, induced in response to both anaerobic and, along with the Hor2p/Gpp2p isoform, osmot	1	DEEYVNKLEGEIP	0.000186321	61.139	_FAPDFADEEYVNK(ac)LEGEIPEK_	FAPDFADEEYVNK(1)LEGEIPEK	3	828.06	0.28759	3.1753	3.6633
472	125;125	125	YDR099W;YER177W	YDR099W	>YDR099W BMH2 SGDID:S000002506, Chr IV from 653605-654426, Verified ORF, 14-3-3 protein, minor isoform; controls proteome at post-transcriptional level, binds proteins and DNA, involved in regulation of many processes including exocytosis, vesicle transpo	1	SKVFYYKMKGDYH	0.00139732	68.422	_VFYYK(ac)M(ox)K_	VFYYK(1)MK	2	518.762	0.075863	3.1746	5.7654	4.4977
1455	239	239	YLR314C	YLR314C	>YLR314C CDC3 SGDID:S000004306, Chr XII from 764137-762575, reverse complement, Verified ORF, Component of the septin ring of the mother-bud neck that is required for cytokinesis; septins recruit proteins to the neck and can act as a barrier to diffusion	1	YLDAENKINRHSI	5.12298e-05	66.004	_FDQYLDAENK(ac)INR_	FDQYLDAENK(1)INR	3	556.606	-2.5505	3.1617		4.195
1344	132	132	YLR027C	YLR027C	>YLR027C AAT2 SGDID:S000004017, Chr XII from 198086-196830, reverse complement, Verified ORF, Cytosolic aspartate aminotransferase, involved in nitrogen metabolism; localizes to peroxisomes in oleate-grown cells	1	KLVYLSKPTWANH	4.1778e-05	56.529	_LVYLSK(ac)PTWANHM(ox)AIFENQGLK_	LVYLSK(1)PTWANHMAIFENQGLK	3	873.453	0.126	3.1463		7.1159
1317	260	260	YLL002W	YLL002W	>YLL002W RTT109 SGDID:S000003925, Chr XII from 146290-147600, Verified ORF, Histone acetyltransferase critical for cell survival in the presence of DNA damage during S phase; acetylates H3-K56 and H3-K9; involved in non-homologous end joining and in regul	1	SYLRGMKYPLWQV	0.000559777	33.308	_GM(ox)K(ac)YPLWQVGDIFTSK_	GMK(1)YPLWQVGDIFTSK	3	643.326	-0.12382	3.143		3.9902
495	234	234	YDR158W	YDR158W	>YDR158W HOM2 SGDID:S000002565, Chr IV from 770355-771452, Verified ORF, Aspartic beta semi-aldehyde dehydrogenase, catalyzes the second step in the common pathway for methionine and threonine biosynthesis; expression regulated by Gcn4p and the general co	1	EDKTHVKLLTPEE	1.18754e-14	105.65	_THVK(ac)LLTPEEIK_	THVK(1)LLTPEEIK	2	725.419	0.49333	3.1374	7.0047	5.4476
316	258	258	YCR012W	YCR012W	>YCR012W PGK1 SGDID:S000000605, Chr III from 137744-138994, Verified ORF, 3-phosphoglycerate kinase, catalyzes transfer of high-energy phosphoryl groups from the acyl phosphate of 1,3-bisphosphoglycerate to ADP to produce ATP; key enzyme in glycolysis and	1	GDSIFDKAGAEIV	2.03126e-78	196.61	_VLENTEIGDSIFDK(ac)AGAEIVPK_	VLENTEIGDSIFDK(1)AGAEIVPK	4	597.564	-0.49141	3.134	3.8735	4.8138
762	758	758	YGL009C	YGL009C	>YGL009C LEU1 SGDID:S000002977, Chr VII from 478657-476318, reverse complement, Verified ORF, Isopropylmalate isomerase, catalyzes the second step in the leucine biosynthesis pathway	1	GGSKLLKFDNVPK	0.000311983	88.134	_LLK(ac)FDNVPK_	LLK(1)FDNVPK	2	558.327	0.73173	3.1097	4.4398	1.9869
819	1535	1535	YGL206C	YGL206C	>YGL206C CHC1 SGDID:S000003174, Chr VII from 107508-102547, reverse complement, Verified ORF, Clathrin heavy chain, subunit of the major coat protein involved in intracellular protein transport and endocytosis; two heavy chains form the clathrin triskelio	1	KSLSILKEEKLWK	0.000299691	73.067	_SLSILK(ac)EEK_	SLSILK(1)EEK	2	544.814	-0.2123	3.1086		8.0203
2046	215	215	YPR004C	YPR004C	>YPR004C AIM45 SGDID:S000006208, Chr XVI from 565038-564004, reverse complement, Verified ORF, Protein with similarity to mammalian electron transfer flavoprotein complex subunit ETF-alpha; interacts with frataxin, Yfh1p; null mutant displays elevated fre	1	VKTILTKSERPEL	2.33847e-21	140.64	_TILTK(ac)SERPELTSAQNVVTGGR_	TILTK(1)SERPELTSAQNVVTGGR	3	800.434	0.58122	3.1001	5.7317
1112	428	428	YJL050W	YJL050W	>YJL050W MTR4 SGDID:S000003586, Chr X from 342516-345737, Verified ORF, ATP-dependent 3'-5' RNA helicase, involved in nuclear RNA processing and degredation both as a component of the TRAMP complex and in TRAMP independent processes; member of the Dead-bo	1	LALKMSKLDFNSD	0.00064433	42.789	_M(ox)SK(ac)LDFNSDDEK_	MSK(1)LDFNSDDEK	2	743.822	-0.38593	3.0964		3.4117
1040	133	133	YHR201C	YHR201C	>YHR201C PPX1 SGDID:S000001244, Chr VIII from 501143-499950, reverse complement, Verified ORF, Exopolyphosphatase, hydrolyzes inorganic polyphosphate (poly P) into Pi residues; located in the cytosol, plasma membrane, and mitochondrial matrix	1	DNNDTPKNLKNYI	3.46526e-06	44.258	_QNVSQGTELNSYLVDNNDTPK(ac)NLK_	QNVSQGTELNSYLVDNNDTPK(1)NLK	3	911.782	0.73763	3.0895	3.7379
1106	8	8	YJL026W	YJL026W	>YJL026W RNR2 SGDID:S000003563, Chr X from 392398-393597, Verified ORF, Ribonucleotide-diphosphate reductase (RNR), small subunit; the RNR complex catalyzes the rate-limiting step in dNTP synthesis and is regulated by DNA replication and DNA damage checkp	1	PKETPSKAAADAL	1.77355e-06	92.096	_ETPSK(ac)AAADALSDLEIK_	ETPSK(1)AAADALSDLEIK	2	900.965	-0.16277	3.0887	3.7009	3.925
1954	231	231	YPL028W	YPL028W	>YPL028W ERG10 SGDID:S000005949, Chr XVI from 498094-499290, Verified ORF, Acetyl-CoA C-acetyltransferase (acetoacetyl-CoA thiolase), cytosolic enzyme that transfers an acetyl group from one acetyl-CoA molecule to another, forming acetoacetyl-CoA; involve	1	ARLHVEKLRSART	4.81991e-05	94.006	_LHVEK(ac)LR_	LHVEK(1)LR	2	468.785	-0.64919	3.0814	4.2078	3.8787
1039	268	268	YHR201C	YHR201C	>YHR201C PPX1 SGDID:S000001244, Chr VIII from 501143-499950, reverse complement, Verified ORF, Exopolyphosphatase, hydrolyzes inorganic polyphosphate (poly P) into Pi residues; located in the cytosol, plasma membrane, and mitochondrial matrix	1	ILKKDYKQFNFQG	2.51841e-06	86.624	_DYK(ac)QFNFQGK_	DYK(1)QFNFQGK	2	658.817	0.44837	3.0792	5.8068	2.0964
610	320	320	YEL031W	YEL031W	>YEL031W SPF1 SGDID:S000000757, Chr V from 90258-93905, Verified ORF, P-type ATPase, ion transporter of the ER membrane involved in ER function and Ca2+ homeostasis; required for regulating Hmg2p degradation; confers sensitivity to a killer toxin (SMKT) p	1	LLKESIKLRPSED	0.00130937	44.587	_ESIK(ac)LRPSEDNLQLDGVDK_	ESIK(1)LRPSEDNLQLDGVDK	3	733.381	-0.54848	3.0704	5.4561
1986	393	393	YPL106C	YPL106C	>YPL106C SSE1 SGDID:S000006027, Chr XVI from 352272-350191, reverse complement, Verified ORF, ATPase that is a component of the heat shock protein Hsp90 chaperone complex; binds unfolded proteins; member of the heat shock protein 70 (HSP70) family; locali	1	LRVRPFKFEDIHP	7.24087e-14	127.5	_VRPFK(ac)FEDIHPYSVSYSWDK_	VRPFK(1)FEDIHPYSVSYSWDK	4	636.315	-0.56757	3.0694	5.0312	5.6527
639	113	113	YER055C	YER055C	>YER055C HIS1 SGDID:S000000857, Chr V from 265784-264891, reverse complement, Verified ORF, ATP phosphoribosyltransferase, a hexameric enzyme, catalyzes the first step in histidine biosynthesis; mutations cause histidine auxotrophy and sensitivity to Cu,	0.856367	VNGEYKKPEQLIG	0.000542342	65.25	_LQVQVPVNGEYKK(ac)PEQLIGK_	LQVQVPVNGEYK(0.144)K(0.856)PEQLIGK	3	770.434	0.10054	3.067		9.5828
1453	602	602	YLR304C	YLR304C	>YLR304C ACO1 SGDID:S000004295, Chr XII from 737550-735214, reverse complement, Verified ORF, Aconitase, required for the tricarboxylic acid (TCA) cycle and also independently required for mitochondrial genome maintenance; phosphorylated; component of the	1	MAGPWLKYRGHLE	3.50435e-16	118.13	_TTTDHISM(ox)AGPWLK(ac)YR_	TTTDHISMAGPWLK(1)YR	3	645.652	-0.39919	3.0648	3.7628
676	85	85	YER091C	YER091C	>YER091C MET6 SGDID:S000000893, Chr V from 342163-339860, reverse complement, Verified ORF, Cobalamin-independent methionine synthase, involved in methionine biosynthesis and regeneration; requires a minimum of two glutamates on the methyltetrahydrofolate	1	IPDRYTKYDLSPI	3.99824e-05	77.13	_YTK(ac)YDLSPIDTLFAM(ox)GR_	YTK(1)YDLSPIDTLFAMGR	3	683.671	0.80989	3.0629	4.2286
1342	101	101	YLR008C	YLR008C	>YLR008C PAM18 SGDID:S000003998, Chr XII from 166082-165576, reverse complement, Verified ORF, Constituent of the import motor (PAM complex) component of the Translocase of the Inner Mitochondrial membrane (TIM23 complex); essential J-protein cochaperone	1	STTAFLKGGFDPK	0.000287943	46.318	_STTAFLK(ac)GGFDPK_	STTAFLK(1)GGFDPK	2	705.867	-0.41786	3.0517	6.0125
304	190	190	YCR012W	YCR012W	>YCR012W PGK1 SGDID:S000000605, Chr III from 137744-138994, Verified ORF, 3-phosphoglycerate kinase, catalyzes transfer of high-energy phosphoryl groups from the acyl phosphate of 1,3-bisphosphoglycerate to ADP to produce ATP; key enzyme in glycolysis and	1	AGFLLEKELKYFG	1.05852e-11	110.93	_AAGFLLEK(ac)ELK_	AAGFLLEK(1)ELK	2	630.864	0.25018	3.05	3.7038	4.5863
1210	308	308	YKL035W	YKL035W	>YKL035W UGP1 SGDID:S000001518, Chr XI from 369534-371033, Verified ORF, UDP-glucose pyrophosphorylase (UGPase), catalyses the reversible formation of UDP-Glc from glucose 1-phosphate and UTP, involved in a wide variety of metabolic pathways, expression m	1	EHIDEFKNIRKFT	5.6929e-07	99.815	_EHIDEFK(ac)NIR_	EHIDEFK(1)NIR	3	448.23	1.0122	3.0496	3.9312	5.0316
166	169	169	YBR035C	YBR035C	>YBR035C PDX3 SGDID:S000000239, Chr II from 306955-306269, reverse complement, Verified ORF, Pyridoxine (pyridoxamine) phosphate oxidase, has homologs in E. coli and Myxococcus xanthus; transcription is under the general control of nitrogen metabolism	1	LDELTQKNTERFK	9.50434e-08	77.562	_NREELDELTQK(ac)NTER_	NREELDELTQK(1)NTER	3	639.648	-0.13778	3.0459		4.5394
918	184	184	YGR192C	YGR192C	>YGR192C TDH3 SGDID:S000003424, Chr VII from 883815-882817, reverse complement, Verified ORF, Glyceraldehyde-3-phosphate dehydrogenase, isozyme 3, involved in glycolysis and gluconeogenesis; tetramer that catalyzes the reaction of glyceraldehyde-3-phospha	1	SLTATQKTVDGPS	1.05143e-63	175.28	_VINDAFGIEEGLM(ox)TTVHSLTATQK(ac)TVDGPSHK_	VINDAFGIEEGLMTTVHSLTATQK(1)TVDGPSHK	4	864.434	0.34598	3.0277	4.2074	3.377
1014	331	331	YHR114W	YHR114W	>YHR114W BZZ1 SGDID:S000001156, Chr VIII from 338086-339987, Verified ORF, SH3 domain protein implicated in the regulation of actin polymerization, able to recruit actin polymerization machinery through its SH3 domains, colocalizes with cortical actin pat	1	YNSLQDKTQNELS	4.92842e-09	105.38	_AENDYNSLQDK(ac)TQNELSK_	AENDYNSLQDK(1)TQNELSK	3	713.666	-0.26933	3.0264	3.4486	3.0553
504	392	392	YDR188W	YDR188W	>YDR188W CCT6 SGDID:S000002596, Chr IV from 836419-838059, Verified ORF, Subunit of the cytosolic chaperonin Cct ring complex, related to Tcp1p, essential protein that is required for the assembly of actin and tubulins in vivo; contains an ATP-binding mot	1	YALAQTKDAVRDG	1.65301e-05	55.213	_GSTHYALAQTK(ac)DAVR_	GSTHYALAQTK(1)DAVR	3	553.953	0.02814	3.0176	3.2362	3.2089
387	181	181	YDL135C	YDL135C	>YDL135C RDI1 SGDID:S000002294, Chr IV from 219288-218680, reverse complement, Verified ORF, Rho GDP dissociation inhibitor involved in the localization and regulation of Cdc42p	1	NYSAVSKFIDDDK	3.27719e-07	77.222	_GNYSAVSK(ac)FIDDDK_	GNYSAVSK(1)FIDDDK	2	800.878	0.35579	3.0131	3.6013	3.4721
752	482	482	YGL008C;YPL036W	YGL008C	>YGL008C PMA1 SGDID:S000002976, Chr VII from 482671-479915, reverse complement, Verified ORF, Plasma membrane H+-ATPase, pumps protons out of the cell; major regulator of cytoplasmic pH and plasma membrane potential; part of the P2 subgroup of cation-tran	1	APLFVLKTVEEDH	1.03786e-18	114.35	_GAPLFVLK(ac)TVEEDHPIPEDVHENYENK_	GAPLFVLK(1)TVEEDHPIPEDVHENYENK	4	791.141	-0.098568	3.003	3.5659	5.1621
562	152	152	YDR385W;YOR133W	YDR385W	>YDR385W EFT2 SGDID:S000002793, Chr IV from 1243223-1245751, Verified ORF, Elongation factor 2 (EF-2), also encoded by EFT1; catalyzes ribosomal translocation during protein synthesis; contains diphthamide, the unique posttranslationally modified histidin	1	ALGERIKPVVVIN	0.000487526	59.185	_IK(ac)PVVVINK_	IK(1)PVVVINK	2	526.347	0.6169	3.002	2.5668	6.213
892	258	258	YGR155W	YGR155W	>YGR155W CYS4 SGDID:S000003387, Chr VII from 798548-800071, Verified ORF, Cystathionine beta-synthase, catalyzes synthesis of cystathionine from serine and homocysteine, the first committed step in cysteine biosynthesis; responsible for hydrogen sulfide g	1	PQVLDRKLIDVWY	0.00788711	57.96	_K(ac)LIDVWYK_	K(1)LIDVWYK	2	553.816	-0.19461	2.9991		4.083
405	313	313	YDL185W	YDL185W	>YDL185W TFP1 SGDID:S000002344, Chr IV from 126788-130003, Verified ORF, Subunit A of the eight-subunit V1 peripheral membrane domain of the vacuolar H+-ATPase; protein precursor undergoes self-catalyzed splicing to yield the extein Tfp1p and the intein V	1	GNKVMGKDGRPRE	0.00067707	84.213	_VM(ox)GK(ac)DGRPR_	VMGK(1)DGRPR	3	358.522	-0.26157	2.989	3.5517	2.5123
111	808	808	YBL047C	YBL047C	>YBL047C EDE1 SGDID:S000000143, Chr II from 132043-127898, reverse complement, Verified ORF, Key endocytic protein involved in a network of interactions with other endocytic proteins, binds membranes in a ubiquitin-dependent manner, may also bind ubiquiti	1	YQDLSNKDTDLTD	7.77257e-11	107.34	_YQDLSNK(ac)DTDLTDREK_	YQDLSNK(1)DTDLTDREK	3	661.648	-0.0029248	2.9814	4.0871	6.2077
1346	15	15	YLR028C	YLR028C	>YLR028C ADE16 SGDID:S000004018, Chr XII from 201316-199541, reverse complement, Verified ORF, Enzyme of 'de novo' purine biosynthesis containing both 5-aminoimidazole-4-carboxamide ribonucleotide transformylase and inosine monophosphate cyclohydrolase ac	1	ILSVYDKTGLLDL	2.89603e-29	142.01	_TAILSVYDK(ac)TGLLDLAK_	TAILSVYDK(1)TGLLDLAK	3	621.687	-0.59842	2.9763	4.6884	8.0592
674	37	37	YER091C	YER091C	>YER091C MET6 SGDID:S000000893, Chr V from 342163-339860, reverse complement, Verified ORF, Cobalamin-independent methionine synthase, involved in methionine biosynthesis and regeneration; requires a minimum of two glutamates on the methyltetrahydrofolate	1	TVDELFKVGKDLR	2.78565e-07	89.403	_ITVDELFK(ac)VGK_	ITVDELFK(1)VGK	2	645.869	-0.091116	2.9695	4.3881	4.1239
1549	135	135	YML113W	YML113W	>YML113W DAT1 SGDID:S000004581, Chr XIII from 44045-44791, Verified ORF, DNA binding protein that recognizes oligo(dA).oligo(dT) tracts; Arg side chain in its N-terminal pentad Gly-Arg-Lys-Pro-Gly repeat is required for DNA-binding; not essential for viab	1	VDVVPPKPFITHK	0.00221429	38.44	_VDVVPPK(ac)PFITHK_	VDVVPPK(1)PFITHK	3	506.961	0.32443	2.9684	5.0438	5.3082
477	458	458	YDR129C	YDR129C	>YDR129C SAC6 SGDID:S000002536, Chr IV from 715377-715357,715245-713338, reverse complement, Verified ORF, Fimbrin, actin-bundling protein; cooperates with Scp1p (calponin/transgelin) in the organization and maintenance of the actin cytoskeleton	1	PGAVDFKHVNKRP	1.12093e-06	79.633	_VM(ox)PGAVDFK(ac)HVNK_	VMPGAVDFK(1)HVNK	3	500.594	0.15878	2.966	4.72	6.8595
317	15	15	YCR012W	YCR012W	>YCR012W PGK1 SGDID:S000000605, Chr III from 137744-138994, Verified ORF, 3-phosphoglycerate kinase, catalyzes transfer of high-energy phosphoryl groups from the acyl phosphate of 1,3-bisphosphoglycerate to ADP to produce ATP; key enzyme in glycolysis and	1	VQDLDLKDKRVFI	4.6406e-52	179.98	_LSVQDLDLK(ac)DK_	LSVQDLDLK(1)DK	3	439.242	-0.32955	2.9611	3.8146	5.1874
1171	626	626	YJR045C	YJR045C	>YJR045C SSC1 SGDID:S000003806, Chr X from 521594-519630, reverse complement, Verified ORF, Hsp70 family ATPase, constituent of the import motor component of the Translocase of the Inner Mitochondrial membrane (TIM23 complex); involved in protein transloc	1	LQTSSMKLFEQLY	3.9008e-05	71.697	_TEELQTSSM(ox)K(ac)LFEQLYK_	TEELQTSSMK(1)LFEQLYK	3	711.686	-0.7987	2.9579	4.0144
1885	348	348	YOR184W	YOR184W	>YOR184W SER1 SGDID:S000005710, Chr XV from 679358-680545, Verified ORF, 3-phosphoserine aminotransferase, catalyzes the formation of phosphoserine from 3-phosphohydroxypyruvate, required for serine and glycine biosynthesis; regulated by the general contr	1	LDDQFLKEAAARH	7.39032e-07	74.789	_DGLDDQFLK(ac)EAAAR_	DGLDDQFLK(1)EAAAR	3	530.93	0.82435	2.9493	4.3559	4.2591
1034	151	151	YHR179W	YHR179W	>YHR179W OYE2 SGDID:S000001222, Chr VIII from 462502-463704, Verified ORF, Widely conserved NADPH oxidoreductase containing flavin mononucleotide (FMN), homologous to Oye3p with slight differences in ligand binding and catalytic properties; may be involve	1	NAEQEEKAKKANN	0.000262949	61.87	_YDSASDNVYM(ox)NAEQEEK(ac)AK_	YDSASDNVYMNAEQEEK(1)AK	3	750.655	-0.38989	2.9462		4.547
143	177	177	YBR011C	YBR011C	>YBR011C IPP1 SGDID:S000000215, Chr II from 257973-257110, reverse complement, Verified ORF, Cytoplasmic inorganic pyrophosphatase (PPase), homodimer that catalyzes the rapid exchange of oxygens from Pi with water, highly expressed and essential for viabi	1	DIEDVEKYFPGLL	6.5327e-05	48.547	_LNDIEDVEK(ac)YFPGLLR_	LNDIEDVEK(1)YFPGLLR	3	655.011	1.0839	2.945	1.7149
901	266	266	YGR180C	YGR180C	>YGR180C RNR4 SGDID:S000003412, Chr VII from 856306-855269, reverse complement, Verified ORF, Ribonucleotide-diphosphate reductase (RNR), small subunit; the RNR complex catalyzes the rate-limiting step in dNTP synthesis and is regulated by DNA replication	1	NSLPVEKFGMDLK	3.81313e-05	66.809	_EYYSNSLPVEK(ac)FGM(ox)DLK_	EYYSNSLPVEK(1)FGMDLK	3	693.331	-0.30827	2.9442	4.7002	4.1405
292	280	280	YCL030C	YCL030C	>YCL030C HIS4 SGDID:S000000535, Chr III from 68333-65934, reverse complement, Verified ORF, Multifunctional enzyme containing phosphoribosyl-ATP pyrophosphatase, phosphoribosyl-AMP cyclohydrolase, and histidinol dehydrogenase activities; catalyzes the sec	1	LLDAKIKEEAEEL	3.04785e-07	89.013	_IK(ac)EEAEELTEAK_	IK(1)EEAEELTEAK	2	716.364	-1.6254	2.9416		8.7932
493	21	21	YDR155C	YDR155C	>YDR155C CPR1 SGDID:S000002562, Chr IV from 768998-768510, reverse complement, Verified ORF, Cytoplasmic peptidyl-prolyl cis-trans isomerase (cyclophilin), catalyzes the cis-trans isomerization of peptide bonds N-terminal to proline residues; binds the dr	1	IGRVVFKLYNDIV	5.59384e-07	87.18	_VVFK(ac)LYNDIVPK_	VVFK(1)LYNDIVPK	2	738.927	0.68923	2.9409	4.1894	6.3818
1185	106	106	YJR104C	YJR104C	>YJR104C SOD1 SGDID:S000003865, Chr X from 623002-622538, reverse complement, Verified ORF, Cytosolic copper-zinc superoxide dismutase; some mutations are analogous to those that cause ALS (amyotrophic lateral sclerosis) in humans	1	FKDSLIKLIGPTS	6.53116e-15	110.97	_DSLIK(ac)LIGPTSVVGR_	DSLIK(1)LIGPTSVVGR	2	798.97	-0.36016	2.9275	5.4706	3.2785
1170	382	382	YJR045C	YJR045C	>YJR045C SSC1 SGDID:S000003806, Chr X from 521594-519630, reverse complement, Verified ORF, Hsp70 family ATPase, constituent of the import motor component of the Translocase of the Inner Mitochondrial membrane (TIM23 complex); involved in protein transloc	1	VKSLFGKDPSKAV	0.00988462	32.008	_SLFGK(ac)DPSK_	SLFGK(1)DPSK	2	510.772	0.34287	2.9242	4.8085
578	194	194	YDR432W	YDR432W	>YDR432W NPL3 SGDID:S000002840, Chr IV from 1328776-1330020, Verified ORF, RNA-binding protein that promotes elongation, regulates termination, and carries poly(A) mRNA from nucleus to cytoplasm; required for pre-mRNA splicing; dissociation from mRNAs pro	1	LEVVYSKLPAKRY	9.36742e-10	108.56	_SFANQPLEVVYSK(ac)LPAK_	SFANQPLEVVYSK(1)LPAK	3	645.019	-0.1641	2.9201	3.8239	7.1964
571	6	6	YDR399W	YDR399W	>YDR399W HPT1 SGDID:S000002807, Chr IV from 1270061-1270726, Verified ORF, Dimeric hypoxanthine-guanine phosphoribosyltransferase, catalyzes the formation of both inosine monophosphate and guanosine monophosphate; mutations in the human homolog HPRT1 can	1	_MSANDKQYISYN	1.29392e-28	143.98	_(ac)SANDK(ac)QYISYNNVHQLCQVSAER_	SANDK(1)QYISYNNVHQLCQVSAER	3	936.772	0.7657	2.9146	3.1682
1681	100	100	YMR315W	YMR315W	>YMR315W YMR315W SGDID:S000004932, Chr XIII from 902799-903848, Verified ORF, Protein with NADP(H) oxidoreductase activity; transcription is regulated by Stb5p in response to NADPH depletion induced by diamide; promoter contains a putative Stb5p binding s	0.993323	KPVILEKPIAANL	0.000880544	58.49	_AGKPVILEK(ac)PIAANLDQAK_	AGK(0.007)PVILEK(0.993)PIAANLDQAK	3	673.393	0.015884	2.9114	4.7404	5.1075
1855	361	361	YOR027W	YOR027W	>YOR027W STI1 SGDID:S000005553, Chr XV from 381053-382822, Verified ORF, Hsp90 cochaperone, interacts with the Ssa group of the cytosolic Hsp70 chaperones; activates the ATPase activity of Ssa1p; homolog of mammalian Hop protein	1	TIEYYQKSLTEHR	2.75687e-15	113.35	_TIEYYQK(ac)SLTEHR_	TIEYYQK(1)SLTEHR	3	570.621	-0.41482	2.8975	4.3748	5.5179
1058	321	321	YIL033C	YIL033C	>YIL033C BCY1 SGDID:S000001295, Chr IX from 291668-290418, reverse complement, Verified ORF, Regulatory subunit of the cyclic AMP-dependent protein kinase (PKA), a component of a signaling pathway that controls a variety of cellular processes, including m	1	ADALDTKIYQPGE	6.01295e-14	119.4	_LADALDTK(ac)IYQPGETIIR_	LADALDTK(1)IYQPGETIIR	3	687.041	-0.9317	2.8915	3.9819	4.7645
1786	186	186	YNR016C;YMR207C	YNR016C	>YNR016C ACC1 SGDID:S000005299, Chr XIV from 661377-654676, reverse complement, Verified ORF, Acetyl-CoA carboxylase, biotin containing enzyme that catalyzes the carboxylation of acetyl-CoA to form malonyl-CoA; required for de novo biosynthesis of long-ch	1	MRSLGDKISSTIV	0.000119696	42.913	_SLGDK(ac)ISSTIVAQSAK_	SLGDK(1)ISSTIVAQSAK	3	549.637	-0.077814	2.8869		4.8993
1558	442	442	YML126C	YML126C	>YML126C ERG13 SGDID:S000004595, Chr XIII from 20536-19061, reverse complement, Verified ORF, 3-hydroxy-3-methylglutaryl-CoA (HMG-CoA) synthase, catalyzes the formation of HMG-CoA from acetyl-CoA and acetoacetyl-CoA; involved in the second step in mevalon	1	RITETPKDYEAAI	4.04447e-06	82.707	_RITETPK(ac)DYEAAIELR_	RITETPK(1)DYEAAIELR	3	649.678	0.32699	2.8823		5.7403
1925	136	136	YOR332W	YOR332W	>YOR332W VMA4 SGDID:S000005859, Chr XV from 943653-944354, Verified ORF, Subunit E of the eight-subunit V1 peripheral membrane domain of the vacuolar H+-ATPase (V-ATPase), an electrogenic proton pump found throughout the endomembrane system; required for	1	LKLLEPKAIVKAL	0.00165031	42.348	_LLEPK(ac)AIVK_	LLEPK(1)AIVK	2	526.839	0.14794	2.8803		6.2434
1502	539	539	YLR429W	YLR429W	>YLR429W CRN1 SGDID:S000004421, Chr XII from 990774-992729, Verified ORF, Coronin, cortical actin cytoskeletal component that associates with the Arp2p/Arp3p complex to regulate its activity; plays a role in regulation of actin patch assembly	1	EPSKELKPEPVSI	2.87996e-05	71.548	_ELK(ac)PEPVSIATDR_	ELK(1)PEPVSIATDR	2	748.901	-0.051285	2.8781	3.2815	2.8883
783	40	40	YGL066W	YGL066W	>YGL066W SGF73 SGDID:S000003034, Chr VII from 377612-379585, Verified ORF, Subunit of SAGA histone acetyltransferase complex; involved in formation of the preinitiation complex assembly at promoters; null mutant displays defects in premeiotic DNA synthesi	1	SLMSSAKDTPLQY	0.00014076	74.786	_SLM(ox)SSAK(ac)DTPLQYDHM(ox)NR_	SLMSSAK(1)DTPLQYDHMNR	3	723.33	-0.30953	2.8753	3.1223	3.1567
815	305	305	YGL202W	YGL202W	>YGL202W ARO8 SGDID:S000003170, Chr VII from 116063-117565, Verified ORF, Aromatic aminotransferase I, expression is regulated by general control of amino acid biosynthesis	1	RMDSFSKVLAPGT	6.43185e-07	84.566	_M(ox)DSFSK(ac)VLAPGTR_	MDSFSK(1)VLAPGTR	2	733.869	-0.77837	2.8733		1.259
188	134	134	YBR082C	YBR082C	>YBR082C UBC4 SGDID:S000000286, Chr II from 407163-407117,407021-406622, reverse complement, Verified ORF, Ubiquitin-conjugating enzyme (E2), mediates degradation of abnormal or excess proteins, including calmodulin and histone H3; interacts with many SCF	1	YKTDRPKYEATAR	0.00229159	42.789	_TDRPK(ac)YEATAR_	TDRPK(1)YEATAR	3	450.565	0.27359	2.8707		2.5913
1384	143	143	YLR150W	YLR150W	>YLR150W STM1 SGDID:S000004140, Chr XII from 440468-441289, Verified ORF, Protein required for optimal translation under nutrient stress; perturbs association of Yef3p with ribosomes; involved in TOR signaling; binds G4 quadruplex and purine motif triplex	1	EAEDAGKPKTAQL	1.18935e-29	144.22	_EAQADAAAEIAEDAAEAEDAGK(ac)PK_	EAQADAAAEIAEDAAEAEDAGK(1)PK	3	805.038	1.0334	2.8703	3.322
1469	208	208	YLR354C	YLR354C	>YLR354C TAL1 SGDID:S000004346, Chr XII from 837356-836349, reverse complement, Verified ORF, Transaldolase, enzyme in the non-oxidative pentose phosphate pathway; converts sedoheptulose 7-phosphate and glyceraldehyde 3-phosphate to erythrose 4-phosphate	0.999994	STGKDYKGEADPG	3.4057e-05	56.959	_DYK(ac)GEADPGVISVKK_	DYK(1)GEADPGVISVKK	3	549.958	1.0239	2.8697		8.5958
1884	136	136	YOR179C	YOR179C	>YOR179C SYC1 SGDID:S000005705, Chr XV from 672412-671846, reverse complement, Verified ORF, Subunit of the APT subcomplex of cleavage and polyadenylation factor, may have a role in 3' end formation of both polyadenylated and non-polyadenylated RNAs	1	IDEGIGKKENVKN	1.34203e-10	106.19	_EQFGDSFSIDEGIGK(ac)K_	EQFGDSFSIDEGIGK(1)K	3	600.288	1.9875	2.8659	3.2382	2.7023
491	87	87	YDR155C	YDR155C	>YDR155C CPR1 SGDID:S000002562, Chr IV from 768998-768510, reverse complement, Verified ORF, Cytoplasmic peptidyl-prolyl cis-trans isomerase (cyclophilin), catalyzes the cis-trans isomerization of peptide bonds N-terminal to proline residues; binds the dr	1	FPDENFKKHHDRP	5.78662e-20	116.84	_SIYGGKFPDENFK(ac)K_	SIYGGKFPDENFK(1)K	3	557.951	0.16866	2.8655		3.0942
1983	553	553	YPL106C	YPL106C	>YPL106C SSE1 SGDID:S000006027, Chr XVI from 352272-350191, reverse complement, Verified ORF, ATPase that is a component of the heat shock protein Hsp90 chaperone complex; binds unfolded proteins; member of the heat shock protein 70 (HSP70) family; locali	0.999915	LNELIEKENEMLA	2.52795e-09	107.03	_KLNELIEK(ac)ENEM(ox)LAQDK_	KLNELIEK(1)ENEMLAQDK	3	701.693	-0.60077	2.8642	4.5999	3.4108
900	23	23	YGR180C	YGR180C	>YGR180C RNR4 SGDID:S000003412, Chr VII from 856306-855269, reverse complement, Verified ORF, Ribonucleotide-diphosphate reductase (RNR), small subunit; the RNR complex catalyzes the rate-limiting step in dNTP synthesis and is regulated by DNA replication	1	DMKEAEKDEILLM	6.77073e-05	47.545	_EAEK(ac)DEILLM(ox)ENSR_	EAEK(1)DEILLMENSR	3	578.945	-0.2562	2.8641	5.0615	2.9131
2078	539	539	YPR181C	YPR181C	>YPR181C SEC23 SGDID:S000006385, Chr XVI from 899663-897357, reverse complement, Verified ORF, GTPase-activating protein; component of the Sec23p-Sec24p heterodimeric complex of the COPII vesicle coat, involved in ER to Golgi transport and autophagy; stim	1	ARIAVHKAETDDG	2.40962e-06	76.391	_IAVHK(ac)AETDDGADVIR_	IAVHK(1)AETDDGADVIR	3	584.636	0.48338	2.8632	3.6896	3.3902
1053	519;519;520	519	YHR216W;YLR432W;YML056C	YLR432W	>YHR216W IMD2 SGDID:S000001259, Chr VIII from 554396-555967, Verified ORF, Inosine monophosphate dehydrogenase, catalyzes the first step of GMP biosynthesis, expression is induced by mycophenolic acid resulting in resistance to the drug, expression is rep	1	NLHSYEKRLHN__;NLHSYEKRLYN__	1.1399e-62	182.07	_TASAQLEGGVHNLHSYEK(ac)R_	TASAQLEGGVHNLHSYEK(1)R	3	713.691	-0.0050977	2.8608	4.214	2.143
1088	1397	1397	YIL115C	YIL115C	>YIL115C NUP159 SGDID:S000001377, Chr IX from 148706-144324, reverse complement, Verified ORF, Nucleoporin, subunit of the nuclear pore complex that is found exclusively on the cytoplasmic side, member of the Nup82 subcomplex, required for mRNA export	1	ARDGLLKEIKLLR	0.00843755	35.541	_DGLLK(ac)EIK_	DGLLK(1)EIK	2	479.284	-0.098286	2.8582		2.8275
260	528	528	YBR196C	YBR196C	>YBR196C PGI1 SGDID:S000000400, Chr II from 613895-612231, reverse complement, Verified ORF, Glycolytic enzyme phosphoglucose isomerase, catalyzes the interconversion of glucose-6-phosphate and fructose-6-phosphate; required for cell cycle progression and	1	LAKVIGKELDNSS	5.2956e-57	175.12	_VIGK(ac)ELDNSSTISTHDASTNGLINQFK_	VIGK(1)ELDNSSTISTHDASTNGLINQFK	4	733.623	-0.56934	2.8574	4.4898	5.9513
1490	281	281	YLR359W	YLR359W	>YLR359W ADE13 SGDID:S000004351, Chr XII from 844281-845729, Verified ORF, Adenylosuccinate lyase, catalyzes two steps in the 'de novo' purine nucleotide biosynthetic pathway; expression is repressed by adenine and activated by Bas1p and Pho2p; mutations	1	VEEPFEKSQIGSS	0.000479609	46.663	_EVEEPFEK(ac)SQIGSSAM(ox)AYK_	EVEEPFEK(1)SQIGSSAMAYK	3	730.009	0.39887	2.8535	3.9183	4.7526
140	228	228	YBR011C	YBR011C	>YBR011C IPP1 SGDID:S000000215, Chr II from 257973-257110, reverse complement, Verified ORF, Cytoplasmic inorganic pyrophosphatase (PPase), homodimer that catalyzes the rapid exchange of oxygens from Pi with water, highly expressed and essential for viabi	1	ETHDSWKQLIAGK	2.11932e-106	224.05	_ETHDSWK(ac)QLIAGK_	ETHDSWK(1)QLIAGK	2	777.899	-0.61615	2.8488	5.3727	3.9094
453	44	44	YDR069C	YDR069C	>YDR069C DOA4 SGDID:S000002476, Chr IV from 587718-584938, reverse complement, Verified ORF, Ubiquitin isopeptidase, required for recycling ubiquitin from proteasome-bound ubiquitinated intermediates, acts at the late endosome/prevacuolar compartment to r	1	IITGKAKDQDLSS	5.66307e-05	76.588	_AK(ac)DQDLSSLLDK_	AK(1)DQDLSSLLDK	2	687.859	0.78114	2.8431		4.2255
1461	245	245	YLR335W	YLR335W	>YLR335W NUP2 SGDID:S000004327, Chr XII from 797430-799592, Verified ORF, Nucleoporin involved in nucleocytoplasmic transport, binds to either the nucleoplasmic or cytoplasmic faces of the nuclear pore complex depending on Ran-GTP levels; also has a role	0.998535	KTETNAKPFSFSS	1.64133e-49	167.45	_KTETNAK(ac)PFSFSSATSTTEQTK_	K(0.001)TETNAK(0.999)PFSFSSATSTTEQTK	3	811.731	-0.1535	2.842	3.9401	7.3856
1107	28	28	YJL026W	YJL026W	>YJL026W RNR2 SGDID:S000003563, Chr X from 392398-393597, Verified ORF, Ribonucleotide-diphosphate reductase (RNR), small subunit; the RNR complex catalyzes the rate-limiting step in dNTP synthesis and is regulated by DNA replication and DNA damage checkp	1	SKSNLNKELETLR	3.33694e-114	220.21	_SNLNK(ac)ELETLREENR_	SNLNK(1)ELETLREENR	3	629.657	0.039625	2.8402	6.7723	3.0257
315	137	137	YCR012W	YCR012W	>YCR012W PGK1 SGDID:S000000605, Chr III from 137744-138994, Verified ORF, 3-phosphoglycerate kinase, catalyzes transfer of high-energy phosphoryl groups from the acyl phosphate of 1,3-bisphosphoglycerate to ADP to produce ATP; key enzyme in glycolysis and	1	RKVDGQKVKASKE	1.88465e-05	100.19	_VDGQK(ac)VK_	VDGQK(1)VK	2	408.235	1.0019	2.8392	4.0457	5.4278
4	44	44	R0020C	R0020C	>R0020C REP1 SGDID:S000029675, 2-micron plasmid from 3008-1887, reverse complement, Verified ORF, Master regulator that acts in concert with Rep2p to regulate transcript levels of the FLP1 gene that promotes plasmid copy amplification; autoregulates level	1	PVPDNYKKYKTLA	0.00032552	65.842	_GTFPVPDNYK(ac)K_	GTFPVPDNYK(1)K	2	654.335	0.17948	2.838		4.408
1399	68	68	YLR180W	YLR180W	>YLR180W SAM1 SGDID:S000004170, Chr XII from 515264-516412, Verified ORF, S-adenosylmethionine synthetase, catalyzes transfer of the adenosyl group of ATP to the sulfur atom of methionine; one of two differentially regulated isozymes (Sam1p and Sam2p)	1	AQLDYQKIVRDTI	9.21235e-05	69.01	_AQLDYQK(ac)IVR_	AQLDYQK(1)IVR	2	638.356	0.57444	2.8332	4.8536	3.6724
1441	357	357	YLR303W	YLR303W	>YLR303W MET17 SGDID:S000004294, Chr XII from 732544-733878, Verified ORF, Methionine and cysteine synthase (O-acetyl homoserine-O-acetyl serine sulfhydrylase), required for sulfur amino acid synthesis	1	DLPNADKETDPFK	0.00011402	59.898	_DLPNADK(ac)ETDPFK_	DLPNADK(1)ETDPFK	2	766.367	-0.33556	2.833	4.7591	3.2659
943	415	415	YGR252W	YGR252W	>YGR252W GCN5 SGDID:S000003484, Chr VII from 996874-998193, Verified ORF, Histone acetyltransferase, acetylates N-terminal lysines on histones H2B and H3; catalytic subunit of the ADA and SAGA histone acetyltransferase complexes; founding member of the Gc	1	ENTSYYKYANRLE	2.90062e-07	66.285	_M(ox)YNGENTSYYK(ac)YANR_	MYNGENTSYYK(1)YANR	3	644.612	-0.38011	2.8323	3.7556	4.0552
1826	114	114	YOL139C	YOL139C	>YOL139C CDC33 SGDID:S000005499, Chr XV from 61024-60383, reverse complement, Verified ORF, Cytoplasmic mRNA cap binding protein and translation initiation factor eIF4E; the eIF4E-cap complex is responsible for mediating cap-dependent mRNA translation via	1	ANAKGGKWSFQLR	5.30172e-05	102.07	_GGK(ac)WSFQLR_	GGK(1)WSFQLR	2	560.799	-0.5108	2.8277	3.7545	2.8105
1475	205	205	YLR354C	YLR354C	>YLR354C TAL1 SGDID:S000004346, Chr XII from 837356-836349, reverse complement, Verified ORF, Transaldolase, enzyme in the non-oxidative pentose phosphate pathway; converts sedoheptulose 7-phosphate and glyceraldehyde 3-phosphate to erythrose 4-phosphate	0.96503	YKSSTGKDYKGEA	0.0013287	43.534	_SSTGK(ac)DYKGEADPGVISVK_	SSTGK(0.965)DYK(0.035)GEADPGVISVK	3	660.669	0.17306	2.8256		7.2578
321	218	218	YCR012W	YCR012W	>YCR012W PGK1 SGDID:S000000605, Chr III from 137744-138994, Verified ORF, 3-phosphoglycerate kinase, catalyzes transfer of high-energy phosphoryl groups from the acyl phosphate of 1,3-bisphosphoglycerate to ADP to produce ATP; key enzyme in glycolysis and	1	GAKVADKIQLIDN	3.27719e-07	77.222	_VADK(ac)IQLIDNLLDK_	VADK(1)IQLIDNLLDK	3	547.314	-0.31107	2.8231	3.6296	3.9785
1363	334	334	YLR058C	YLR058C	>YLR058C SHM2 SGDID:S000004048, Chr XII from 259402-257993, reverse complement, Verified ORF, Cytosolic serine hydroxymethyltransferase, converts serine to glycine plus 5,10 methylenetetrahydrofolate; major isoform involved in generating precursors for pu	1	ALESEFKNLGYRL	8.82045e-15	108.37	_ALESEFK(ac)NLGYR_	ALESEFK(1)NLGYR	2	734.875	-1.1349	2.8153	4.5855	7.7073
1032	19	19	YHR179W	YHR179W	>YHR179W OYE2 SGDID:S000001222, Chr VIII from 462502-463704, Verified ORF, Widely conserved NADPH oxidoreductase containing flavin mononucleotide (FMN), homologous to Oye3p with slight differences in ligand binding and catalytic properties; may be involve	1	GDTNLFKPIKIGN	2.6896e-14	122.31	_DFKPQALGDTNLFK(ac)PIK_	DFKPQALGDTNLFK(1)PIK	3	658.695	-0.20153	2.8109	4.4864	4.2916
1907	18	18	YOR265W	YOR265W	>YOR265W RBL2 SGDID:S000005791, Chr XV from 820453-820773, Verified ORF, Protein involved in microtubule morphogenesis, required for protection from excess free beta-tubulin; proposed to be involved the folding of beta-tubulin; similar to mouse beta-tubul	1	ALKRLTKEEGYYQ	2.68265e-06	72.662	_RLTK(ac)EEGYYQQELK_	RLTK(1)EEGYYQQELK	3	609.648	0.37221	2.8095	6.1695	2.9145
88	112;112	112	YBL002W;YDR224C	YBL002W	>YBL002W HTB2 SGDID:S000000098, Chr II from 236495-236890, Verified ORF, Histone H2B, core histone protein required for chromatin assembly and chromosome function; nearly identical to HTB1; Rad6p-Bre1p-Lge1p mediated ubiquitination regulates transcription	1	LPGELAKHAVSEG	9.7801e-15	123.03	_LILPGELAK(ac)HAVSEGTR_	LILPGELAK(1)HAVSEGTR	3	611.679	-0.81251	2.8092	3.4285	3.7074
506	252	252	YDR194C	YDR194C	>YDR194C MSS116 SGDID:S000002602, Chr IV from 847944-845950, reverse complement, Verified ORF, DEAD-box protein required for efficient splicing of mitochondrial Group I and II introns; non-polar RNA helicase that also facilities strand annealing	1	LIDVLEKYSNKFF	0.000129486	63.727	_LIDVLEK(ac)YSNK_	LIDVLEK(1)YSNK	2	682.377	0.38801	2.8064	4.6764
1473	56	56	YLR354C	YLR354C	>YLR354C TAL1 SGDID:S000004346, Chr XII from 837356-836349, reverse complement, Verified ORF, Transaldolase, enzyme in the non-oxidative pentose phosphate pathway; converts sedoheptulose 7-phosphate and glyceraldehyde 3-phosphate to erythrose 4-phosphate	1	LILAAAKQPTYAK	4.62517e-10	86.039	_FQPQDSTTNPSLILAAAK(ac)QPTYAK_	FQPQDSTTNPSLILAAAK(1)QPTYAK	3	878.125	0.03603	2.8042	4.015	6.4742
324	117	117	YCR028C-A	YCR028C-A	>YCR028C-A RIM1 SGDID:S000007222, Chr III from 173436-173195,173111-172946, reverse complement, Verified ORF, Single-stranded DNA-binding protein essential for mitochondrial genome maintenance; involved in mitochondrial DNA replication	1	KDINLLKNGKKLE	0.000319143	76.827	_DINLLK(ac)NGK_	DINLLK(1)NGK	2	528.806	-0.18696	2.8014	7.8787
421	186	186	YDR002W	YDR002W	>YDR002W YRB1 SGDID:S000002409, Chr IV from 453043-453648, Verified ORF, Ran GTPase binding protein; involved in nuclear protein import and RNA export, ubiquitin-mediated protein degradation during the cell cycle; shuttles between the nucleus and cytoplas	0.987903	SKENADKFKEEFE	6.8264e-10	100.55	_ENADK(ac)FKEEFEK_	ENADK(0.988)FK(0.012)EEFEK	3	519.247	0.43198	2.7982	3.876	5.0852
1169	183	183	YJR045C	YJR045C	>YJR045C SSC1 SGDID:S000003806, Chr X from 521594-519630, reverse complement, Verified ORF, Hsp70 family ATPase, constituent of the import motor component of the Translocase of the Inner Mitochondrial membrane (TIM23 complex); involved in protein transloc	1	SQRQATKDAGQIV	9.4923e-42	160.5	_QATK(ac)DAGQIVGLNVLR_	QATK(1)DAGQIVGLNVLR	2	862.986	0.77949	2.7967	5.3913	0.88079
1211	409	409	YKL035W	YKL035W	>YKL035W UGP1 SGDID:S000001518, Chr XI from 369534-371033, Verified ORF, UDP-glucose pyrophosphorylase (UGPase), catalyses the reversible formation of UDP-Glc from glucose 1-phosphate and UTP, involved in a wide variety of metabolic pathways, expression m	1	LEHGSLKLDPSRF	1.46062e-06	80.69	_LEHGSLK(ac)LDPSR_	LEHGSLK(1)LDPSR	3	465.253	0.48946	2.7962	3.5034	2.3975
1163	596	596	YJR045C	YJR045C	>YJR045C SSC1 SGDID:S000003806, Chr X from 521594-519630, reverse complement, Verified ORF, Hsp70 family ATPase, constituent of the import motor component of the Translocase of the Inner Mitochondrial membrane (TIM23 complex); involved in protein transloc	1	DQITSLKELVARV	0.000364224	51.939	_DQITSLK(ac)ELVAR_	DQITSLK(1)ELVAR	2	707.899	-0.31257	2.7865		1.775
1365	384	384	YLR058C	YLR058C	>YLR058C SHM2 SGDID:S000004048, Chr XII from 259402-257993, reverse complement, Verified ORF, Cytosolic serine hydroxymethyltransferase, converts serine to glycine plus 5,10 methylenetetrahydrofolate; major isoform involved in generating precursors for pu	1	NSIPGDKSALVPG	1.33439e-11	112.5	_NSIPGDK(ac)SALVPGGVR_	NSIPGDK(1)SALVPGGVR	2	804.939	-0.73961	2.7827	4.399	3.5629
413	58;58	58	YDL229W;YNL209W	YNL209W	>YDL229W SSB1 SGDID:S000002388, Chr IV from 44066-45907, Verified ORF, Cytoplasmic ATPase that is a ribosome-associated molecular chaperone, functions with J-protein partner Zuo1p; may be involved in folding of newly-made polypeptide chains; member of the	1	LIGDAAKNQAALN	3.26061e-196	273.02	_LIGDAAK(ac)NQAALNPR_	LIGDAAK(1)NQAALNPR	2	797.439	-0.095019	2.7791	3.4118	2.4337
1887	445	445	YOR198C	YOR198C	>YOR198C BFR1 SGDID:S000005724, Chr XV from 720066-718654, reverse complement, Verified ORF, Component of mRNP complexes associated with polyribosomes; implicated in secretion and nuclear segregation; multicopy suppressor of BFA (Brefeldin A) sensitivity	1	NLDYSNKEQQVKK	0.000243383	49.298	_LNLDYSNK(ac)EQQVK_	LNLDYSNK(1)EQQVK	2	810.915	1.8676	2.778		2.544
1055	216	216	YIL020C	YIL020C	>YIL020C HIS6 SGDID:S000001282, Chr IX from 314818-314033, reverse complement, Verified ORF, Phosphoribosyl-5-amino-1-phosphoribosyl-4-imidazolecarboxiamide isomerase, catalyzes the fourth step in histidine biosynthesis; mutations cause histidine auxotrop	1	VYAGGAKSVDDLK	3.05444e-12	103.21	_IVYAGGAK(ac)SVDDLK_	IVYAGGAK(1)SVDDLK	2	739.398	-0.0090309	2.7761	3.3106	2.5286
469	13;13	13	YDR099W;YER177W	YDR099W	>YDR099W BMH2 SGDID:S000002506, Chr IV from 653605-654426, Verified ORF, 14-3-3 protein, minor isoform; controls proteome at post-transcriptional level, binds proteins and DNA, involved in regulation of many processes including exocytosis, vesicle transpo	1	DSVYLAKLAEQAE	0.000149621	45.723	_EDSVYLAK(ac)LAEQAER_	EDSVYLAK(1)LAEQAER	3	588.632	-0.33003	2.7686	2.9978	3.2003
1503	247	247	YLR429W	YLR429W	>YLR429W CRN1 SGDID:S000004421, Chr XII from 990774-992729, Verified ORF, Coronin, cortical actin cytoskeletal component that associates with the Arp2p/Arp3p complex to regulate its activity; plays a role in regulation of actin patch assembly	1	ATTGFSKLSDRQI	1.49138e-06	80.469	_LATTGFSK(ac)LSDR_	LATTGFSK(1)LSDR	2	669.357	0.084491	2.7636	4.7951	3.2073
2049	273	273	YPR035W	YPR035W	>YPR035W GLN1 SGDID:S000006239, Chr XVI from 642205-643317, Verified ORF, Glutamine synthetase (GS), synthesizes glutamine from glutamate and ammonia; with Glt1p, forms the secondary pathway for glutamate biosynthesis from ammonia; expression regulated by	1	IEQAIEKLSKRHA	1.88947e-06	78.964	_YIEQAIEK(ac)LSK_	YIEQAIEK(1)LSK	2	682.377	0.27631	2.7597		13.982
456	168	168	YDR071C	YDR071C	>YDR071C PAA1 SGDID:S000002478, Chr IV from 589401-588826, reverse complement, Verified ORF, Polyamine acetyltransferase; acetylates polyamines (e.g. putrescine, spermidine, spermine) and also aralkylamines (e.g. tryptamine, phenylethylamine); may be invo	1	ENTNVAKDKNFAE	1.14763e-37	165.7	_IIAENTNVAK(ac)DK_	IIAENTNVAK(1)DK	3	453.249	0.1859	2.7577	3.9571	3.9998
1596	108	108	YMR099C	YMR099C	>YMR099C YMR099C SGDID:S000004705, Chr XIII from 464826-463933, reverse complement, Verified ORF, Glucose-6-phosphate 1-epimerase (hexose-6-phosphate mutarotase), likely involved in carbohydrate metabolism; GFP-fusion protein localizes to both the nucleus	1	TVQFGLKPEIANP	0.000230336	57.829	_ENPPTVQFGLK(ac)PEIANPELTK_	ENPPTVQFGLK(1)PEIANPELTK	3	788.753	-0.14836	2.754	3.3471	3.4696
1978	584	584	YPL106C	YPL106C	>YPL106C SSE1 SGDID:S000006027, Chr XVI from 352272-350191, reverse complement, Verified ORF, ATPase that is a component of the heat shock protein Hsp90 chaperone complex; binds unfolded proteins; member of the heat shock protein 70 (HSP70) family; locali	1	IYTLRGKLEEEYA	2.51643e-67	183.36	_GK(ac)LEEEYAPFASDAEK_	GK(1)LEEEYAPFASDAEK	3	609.288	-0.0099739	2.7477	3.4133	3.0062
932	807	807	YGR240C	YGR240C	>YGR240C PFK1 SGDID:S000003472, Chr VII from 973739-970776, reverse complement, Verified ORF, Alpha subunit of heterooctameric phosphofructokinase involved in glycolysis, indispensable for anaerobic growth, activated by fructose-2,6-bisphosphate and AMP,	1	EDITLLKENFRHD	3.78698e-41	170.89	_EDITLLK(ac)ENFR_	EDITLLK(1)ENFR	3	473.921	0.71678	2.7471	3.67	4.2242
108	311;311	311	YBL039C;YJR103W	YJR103W	>YBL039C URA7 SGDID:S000000135, Chr II from 145731-143992, reverse complement, Verified ORF, Major CTP synthase isozyme (see also URA8), catalyzes the ATP-dependent transfer of the amide nitrogen from glutamine to UTP, forming CTP, the final step in de no	1	KIALVGKYTNLKD	2.0735e-05	75.695	_IALVGK(ac)YTNLK_	IALVGK(1)YTNLK	2	631.379	0.75375	2.7456		3.0876
307	359	359	YCR012W	YCR012W	>YCR012W PGK1 SGDID:S000000605, Chr III from 137744-138994, Verified ORF, 3-phosphoglycerate kinase, catalyzes transfer of high-energy phosphoryl groups from the acyl phosphate of 1,3-bisphosphoglycerate to ADP to produce ATP; key enzyme in glycolysis and	1	LLDEVVKSSAAGN	2.29501e-09	52.824	_ALLDEVVK(ac)SSAAGNTVIIGGGDTATVAK_	ALLDEVVK(1)SSAAGNTVIIGGGDTATVAK	3	900.487	0.26278	2.7456	3.6317	5.0327
743	256	256	YFR050C	YFR050C	>YFR050C PRE4 SGDID:S000001946, Chr VI from 249853-249053, reverse complement, Verified ORF, Beta 7 subunit of the 20S proteasome	1	MKWDFAKDIKGYG	0.00228688	43.512	_WDFAK(ac)DIK_	WDFAK(1)DIK	2	532.774	-0.39608	2.7455	5.5232	6.8039
1059	187	187	YIL033C	YIL033C	>YIL033C BCY1 SGDID:S000001295, Chr IX from 291668-290418, reverse complement, Verified ORF, Regulatory subunit of the cyclic AMP-dependent protein kinase (PKA), a component of a signaling pathway that controls a variety of cellular processes, including m	1	NNFLFNKLDSDSK	5.94118e-10	95.428	_NNFLFNK(ac)LDSDSK_	NNFLFNK(1)LDSDSK	2	792.389	-0.33738	2.7429	3.8751	3.0385
726	50	50	YFL039C	YFL039C	>YFL039C ACT1 SGDID:S000001855, Chr VI from 54695-54686,54377-53260, reverse complement, Verified ORF, Actin, structural protein involved in cell polarization, endocytosis, and other cytoskeletal functions	1	MVGMGQKDSYVGD	6.69421e-10	111.49	_HQGIM(ox)VGMGQK(ac)DSYVGDEAQSK_	HQGIMVGMGQK(1)DSYVGDEAQSK	3	808.37	-0.83607	2.7317	3.2184	2.5994
1030	288	288	YHR174W	YHR174W	>YHR174W ENO2 SGDID:S000001217, Chr VIII from 451327-452640, Verified ORF, Enolase II, a phosphopyruvate hydratase that catalyzes the conversion of 2-phosphoglycerate to phosphoenolpyruvate during glycolysis and the reverse reaction during gluconeogenesis	1	MYHSLMKRYPIVS	9.13065e-05	83.758	_WLTGVELADM(ox)YHSLM(ox)K(ac)R_	WLTGVELADMYHSLMK(1)R	3	708.68	-0.31394	2.7272		5.0539
302	166	166	YCR002C	YCR002C	>YCR002C CDC10 SGDID:S000000595, Chr III from 118346-117378, reverse complement, Verified ORF, Component of the septin ring of the mother-bud neck that is required for cytokinesis; septins recruit proteins to the neck and can act as a barrier to diffusion	1	LDVEALKRLTEIA	0.00411262	70.256	_LDVEALK(ac)R_	LDVEALK(1)R	2	493.287	-0.33501	2.7241	4.2413	4.0162
548	221	221	YDR353W	YDR353W	>YDR353W TRR1 SGDID:S000002761, Chr IV from 1183293-1184252, Verified ORF, Cytoplasmic thioredoxin reductase, key regulatory enzyme that determines the redox state of the thioredoxin system, which acts as a disulfide reductase system and protects cells ag	1	EAKGDGKLLNALR	1.13517e-06	94.692	_GDGK(ac)LLNALR_	GDGK(1)LLNALR	2	549.817	0.029913	2.7188	4.9433	5.6372
148	192	192	YBR025C	YBR025C	>YBR025C OLA1 SGDID:S000000229, Chr II from 291865-290681, reverse complement, Verified ORF, P-loop ATPase with similarity to human OLA1 and bacterial YchF; identified as specifically interacting with the proteasome; protein levels are induced by hydrogen	1	EMDLITKIIKLLE	5.96057e-10	98.156	_EEM(ox)DLITK(ac)IIK_	EEMDLITK(1)IIK	3	464.255	-1.6162	2.7173		2.775
624	94	94	YER021W	YER021W	>YER021W RPN3 SGDID:S000000823, Chr V from 196947-198518, Verified ORF, Essential, non-ATPase regulatory subunit of the 26S proteasome lid, similar to the p58 subunit of the human 26S proteasome; temperature-sensitive alleles cause metaphase arrest, sugge	1	FKKNLLKFITSNH	0.000646935	48.004	_NLLK(ac)FITSNHK_	NLLK(1)FITSNHK	3	452.926	1.2852	2.7133		2.8099
372	155	155	YDL084W	YDL084W	>YDL084W SUB2 SGDID:S000002242, Chr IV from 305237-306577, Verified ORF, Component of the TREX complex required for nuclear mRNA export; member of the DEAD-box RNA helicase superfamily and is involved in early and late steps of spliceosome assembly; homol	1	EYLRFSKYMPDVK	0.0035781	38.754	_FSK(ac)YM(ox)PDVK_	FSK(1)YMPDVK	2	586.786	0.34217	2.7103	3.4688	2.9387
1470	287	287	YLR354C	YLR354C	>YLR354C TAL1 SGDID:S000004346, Chr XII from 837356-836349, reverse complement, Verified ORF, Transaldolase, enzyme in the non-oxidative pentose phosphate pathway; converts sedoheptulose 7-phosphate and glyceraldehyde 3-phosphate to erythrose 4-phosphate	1	KKEAGDKISYISD	2.03743e-20	118.51	_EAGDK(ac)ISYISDESK_	EAGDK(1)ISYISDESK	2	792.375	0.34409	2.7074	4.8495	7.0679
739	305	305	YFR044C	YFR044C	>YFR044C DUG1 SGDID:S000001940, Chr VI from 241424-239979, reverse complement, Verified ORF, Cys-Gly metallo-di-peptidase; forms a complex with Dug2p and Dug3p to degrade glutathione (GSH) and other peptides containing a gamma-glu-X bond in an alternative	0.819053	KTSLYDKKEDILM	0.00388966	41.378	_TSLYDK(ac)KEDILM(ox)HR_	TSLYDK(0.819)K(0.181)EDILMHR	3	602.973	-0.42007	2.7015	3.6431
1921	74	74	YOR310C	YOR310C	>YOR310C NOP58 SGDID:S000005837, Chr XV from 898357-896822, reverse complement, Verified ORF, Protein involved in pre-rRNA processing, 18S rRNA synthesis, and snoRNA synthesis; component of the small subunit processome complex, which is required for proce	0.999448	VSSQLEKLLEEIK	2.35444e-05	57.136	_VSSQLEK(ac)LLEEIKK_	VSSQLEK(0.999)LLEEIK(0.001)K	3	562.661	0.44502	2.7009	4.3359	3.4684
1147	24	24	YJR009C	YJR009C	>YJR009C TDH2 SGDID:S000003769, Chr X from 454673-453675, reverse complement, Verified ORF, Glyceraldehyde-3-phosphate dehydrogenase, isozyme 2, involved in glycolysis and gluconeogenesis; tetramer that catalyzes the reaction of glyceraldehyde-3-phosphate	1	RIALQRKNVEVVA	7.99887e-06	75.797	_K(ac)NVEVVALNDPFISNDYSAYM(ox)FK_	K(1)NVEVVALNDPFISNDYSAYMFK	3	908.107	0.2883	2.6959	3.4589
842	335	335	YGL253W	YGL253W	>YGL253W HXK2 SGDID:S000003222, Chr VII from 23935-25395, Verified ORF, Hexokinase isoenzyme 2 that catalyzes phosphorylation of glucose in the cytosol; predominant hexokinase during growth on glucose; functions in the nucleus to repress expression of HXK	0.805268	KNQDLSKFDKPFV	0.00110642	52.612	_NQDLSK(ac)FDKPFVM(ox)DTSYPAR_	NQDLSK(0.805)FDK(0.195)PFVMDTSYPAR	3	806.386	-0.38132	2.6918	3.2549	4.7454
46	448;449;449;448	448	YAL005C;YBL075C;YER103W;YLL024C	YAL005C	>YAL005C SSA1 SGDID:S000000004, Chr I from 141433-139505, reverse complement, Verified ORF, ATPase involved in protein folding and nuclear localization signal (NLS)-directed nuclear transport; member of heat shock protein 70 (HSP70) family; forms a chaper	1	GERAKTKDNNLLG;GERTRTKDNNLLG	0.00879895	33.229	_TK(ac)DNNLLGK_	TK(1)DNNLLGK	2	522.788	0.28121	2.6859		4.2292
1847	23	23	YOR027W	YOR027W	>YOR027W STI1 SGDID:S000005553, Chr XV from 381053-382822, Verified ORF, Hsp90 cochaperone, interacts with the Ssa group of the cytosolic Hsp70 chaperones; activates the ATPase activity of Ssa1p; homolog of mammalian Hop protein	1	TAKDYDKAIELFT	6.35529e-24	142.91	_DYDK(ac)AIELFTK_	DYDK(1)AIELFTK	2	692.853	-0.34107	2.6857		3.5284
709	138	138	YFL017C	YFL017C	>YFL017C GNA1 SGDID:S000001877, Chr VI from 104456-103977, reverse complement, Verified ORF, Evolutionarily conserved glucosamine-6-phosphate acetyltransferase required for multiple cell cycle events including passage through START, DNA synthesis, and mit	1	ILDCDEKNVKFYE	6.72848e-19	139.86	_IILDCDEK(ac)NVK_	IILDCDEK(1)NVK	2	694.858	0.73343	2.6853	3.0623	6.0013
1637	548;552	548	YMR186W;YPL240C	YMR186W	>YMR186W HSC82 SGDID:S000004798, Chr XIII from 632354-634471, Verified ORF, Cytoplasmic chaperone of the Hsp90 family, redundant in function and nearly identical with Hsp82p, and together they are essential; expressed constitutively at 10-fold higher basa	1	EYEPLTKALKDIL;EYEPLTKALKEIL	6.92926e-05	71.524	_EYEPLTK(ac)ALK_	EYEPLTK(1)ALK	2	617.34	0.40925	2.6836	4.7887	3.8711
824	136	136	YGL207W	YGL207W	>YGL207W SPT16 SGDID:S000003175, Chr VII from 98973-102080, Verified ORF, Subunit of the heterodimeric FACT complex (Spt16p-Pob3p), facilitates RNA Polymerase II transcription elongation through nucleosomes by destabilizing and then reassembling nucleosom	1	TVGIPEKDSYQGK	8.46143e-16	115.34	_TVGIPEK(ac)DSYQGK_	TVGIPEK(1)DSYQGK	3	488.584	-0.090405	2.6826	3.8159	2.7309
1078	262	262	YIL083C	YIL083C	>YIL083C CAB2 SGDID:S000001345, Chr IX from 204650-203553, reverse complement, Verified ORF, Probable phosphopantothenoylcysteine synthetase (PPCS), which catalyzes the second step of coenzyme A biosynthesis from pantothenate; null mutant lethality is com	1	NLDPVPKFLRRLV	7.09837e-06	77.185	_LIVNLDPVPK(ac)FLR_	LIVNLDPVPK(1)FLR	2	783.474	-1.0855	2.6671	4.5082	5.7599
1071	886	886	YIL075C	YIL075C	>YIL075C RPN2 SGDID:S000001337, Chr IX from 220697-217860, reverse complement, Verified ORF, Subunit of the 26S proteasome, substrate of the N-acetyltransferase Nat1p	1	RYISFIKDDRFVP	0.00259891	52.79	_YISFIK(ac)DDR_	YISFIK(1)DDR	2	599.809	1.0755	2.658	3.5632
1630	480;484	480	YMR186W;YPL240C	YMR186W	>YMR186W HSC82 SGDID:S000004798, Chr XIII from 632354-634471, Verified ORF, Cytoplasmic chaperone of the Hsp90 family, redundant in function and nearly identical with Hsp82p, and together they are essential; expressed constitutively at 10-fold higher basa	1	SLKAVEKSPFLDA	1.1122e-14	106.32	_AVEK(ac)SPFLDALK_	AVEK(1)SPFLDALK	2	680.38	0.00086038	2.6557	4.1228	3.5697
39	243;243	243	YAL005C;YLL024C	YAL005C	>YAL005C SSA1 SGDID:S000000004, Chr I from 141433-139505, reverse complement, Verified ORF, ATPase involved in protein folding and nuclear localization signal (NLS)-directed nuclear transport; member of heat shock protein 70 (HSP70) family; forms a chaper	1	HFIQEFKRKNKKD	1.89064e-40	168.22	_LVNHFIQEFK(ac)RK_	LVNHFIQEFK(1)RK	4	400.979	0.027288	2.6513	4.6479	4.7239
1257	445	445	YKL145W	YKL145W	>YKL145W RPT1 SGDID:S000001628, Chr XI from 174218-175621, Verified ORF, One of six ATPases of the 19S regulatory particle of the 26S proteasome involved in the degradation of ubiquitinated substrates; required for optimal CDC20 transcription; interacts w	1	TEKDFLKAVDKVI	0.0012109	54.066	_DFLK(ac)AVDK_	DFLK(1)AVDK	2	489.269	0.21159	2.6498	3.6927	3.9751
827	100	100	YGL232W	YGL232W	>YGL232W TAN1 SGDID:S000003201, Chr VII from 62075-62131,62190-63002, Verified ORF, Putative tRNA acetyltransferase, RNA-binding protein required for the formation of the modified nucleoside N(4)-acetylcytidine in serine and leucine tRNAs but not required	0.999995	KGEETGKDLSSGE	3.28373e-08	104.84	_ELQELKGEETGK(ac)DLSSGETK_	ELQELKGEETGK(1)DLSSGETK	3	740.701	0.36616	2.6435	3.2311	4.524
922	327	327	YGR193C	YGR193C	>YGR193C PDX1 SGDID:S000003425, Chr VII from 885746-884514, reverse complement, Verified ORF, Dihydrolipoamide dehydrogenase (E3)-binding protein (E3BP) of the mitochondrial pyruvate dehydrogenase (PDH) complex, plays a structural role in the complex by b	1	PREPRFKFSYDLM	3.09286e-05	72.958	_FK(ac)FSYDLM(ox)QIPK_	FK(1)FSYDLMQIPK	3	525.602	-0.33666	2.6379	4.8853
43	562	562	YAL005C	YAL005C	>YAL005C SSA1 SGDID:S000000004, Chr I from 141433-139505, reverse complement, Verified ORF, ATPase involved in protein folding and nuclear localization signal (NLS)-directed nuclear transport; member of heat shock protein 70 (HSP70) family; forms a chaper	1	KLEQADKDTVTKK	3.69382e-49	169.39	_NTISEAGDKLEQADK(ac)DTVTK_	NTISEAGDKLEQADK(1)DTVTK	3	735.701	-0.1915	2.6371	3.4483	4.4887
400	207	207	YDL185W	YDL185W	>YDL185W TFP1 SGDID:S000002344, Chr IV from 126788-130003, Verified ORF, Subunit A of the eight-subunit V1 peripheral membrane domain of the vacuolar H+-ATPase; protein precursor undergoes self-catalyzed splicing to yield the extein Tfp1p and the intein V	1	VEFDGKKSDFTLY	0.000338667	62.162	_K(ac)SDFTLYHTWPVR_	K(1)SDFTLYHTWPVR	3	564.623	0.13071	2.6351	4.3181	4.4913
202	55	55	YBR111C	YBR111C	>YBR111C YSA1 SGDID:S000000315, Chr II from 461867-461172, reverse complement, Verified ORF, Nudix hydrolase family member with ADP-ribose pyrophosphatase activity; shown to metabolize O-acetyl-ADP-ribose to AMP and acetylated ribose 5'-phosphate	1	LQKIIYKDPNGKE	0.000575663	56.432	_IIYK(ac)DPNGK_	IIYK(1)DPNGK	2	545.301	0.35419	2.6347	3.6993	3.4665
1197	263	263	YJR139C	YJR139C	>YJR139C HOM6 SGDID:S000003900, Chr X from 690514-689435, reverse complement, Verified ORF, Homoserine dehydrogenase (L-homoserine:NADP oxidoreductase), dimeric enzyme that catalyzes the third step in the common pathway for methionine and threonine biosyn	1	ADEFLEKLSDYDK	3.18222e-15	106.76	_SADEFLEK(ac)LSDYDK_	SADEFLEK(1)LSDYDK	2	851.396	2.0518	2.6337	3.2407	3.7185
784	33	33	YGL066W	YGL066W	>YGL066W SGF73 SGDID:S000003034, Chr VII from 377612-379585, Verified ORF, Subunit of SAGA histone acetyltransferase complex; involved in formation of the preinitiation complex assembly at promoters; null mutant displays defects in premeiotic DNA synthesi	1	PSNDSWKSLMSSA	1.99442e-97	209.41	_VIEEYSLSQGSGPSNDSWK(ac)SLMSSAK_	VIEEYSLSQGSGPSNDSWK(1)SLMSSAK	3	943.78	0.57419	2.6334	1.8524	2.9325
1142	545	545	YJL200C	YJL200C	>YJL200C ACO2 SGDID:S000003736, Chr X from 58813-56444, reverse complement, Verified ORF, Putative mitochondrial aconitase isozyme; similarity to Aco1p, an aconitase required for the TCA cycle; expression induced during growth on glucose, by amino acid st	0.999999	FEHGRDKFYPEMD	0.000339899	70.96	_DK(ac)FYPEM(ox)DPKPDSNVEIK_	DK(1)FYPEMDPKPDSNVEIK	3	737.349	0.51457	2.6333	3.4115
935	132	132	YGR240C	YGR240C	>YGR240C PFK1 SGDID:S000003472, Chr VII from 973739-970776, reverse complement, Verified ORF, Alpha subunit of heterooctameric phosphofructokinase involved in glycolysis, indispensable for anaerobic growth, activated by fructose-2,6-bisphosphate and AMP,	1	LNKIVEKFPKQAE	0.00202955	65.038	_IVEK(ac)FPK_	IVEK(1)FPK	2	451.771	0.24132	2.6265		5.7438
1934	289	289	YOR354C	YOR354C	>YOR354C MSC6 SGDID:S000005881, Chr XV from 1003222-1001144, reverse complement, Verified ORF, Protein of unknown function; mutant is defective in directing meiotic recombination events to homologous chromatids; the authentic, non-tagged protein is detect	1	LYGQYNKLEGEKN	5.78168e-10	95.651	_DLYGQYNK(ac)LEGEK_	DLYGQYNK(1)LEGEK	2	799.888	-0.084549	2.6249	3.2672
1471	296	296	YLR354C	YLR354C	>YLR354C TAL1 SGDID:S000004346, Chr XII from 837356-836349, reverse complement, Verified ORF, Transaldolase, enzyme in the non-oxidative pentose phosphate pathway; converts sedoheptulose 7-phosphate and glyceraldehyde 3-phosphate to erythrose 4-phosphate	1	YISDESKFRFDLN	1.55352e-05	76.522	_ISYISDESK(ac)FR_	ISYISDESK(1)FR	2	693.849	0.57897	2.6232	4.1822	3.4983
71	86	86	YAL038W	YAL038W	>YAL038W CDC19 SGDID:S000000036, Chr I from 71787-73289, Verified ORF, Pyruvate kinase, functions as a homotetramer in glycolysis to convert phosphoenolpyruvate to pyruvate, the input for aerobic (TCA cycle) or anaerobic (glucose fermentation) respiration	1	AIALDTKGPEIRT	4.59139e-20	129.32	_SEELYPGRPLAIALDTK(ac)GPEIR_	SEELYPGRPLAIALDTK(1)GPEIR	3	823.111	-0.12919	2.622	3.6829	4.1877
426	88	88	YDR002W	YDR002W	>YDR002W YRB1 SGDID:S000002409, Chr IV from 453043-453648, Verified ORF, Ran GTPase binding protein; involved in nuclear protein import and RNA export, ubiquitin-mediated protein degradation during the cell cycle; shuttles between the nucleus and cytoplas	1	DEEVLYKVRAKLF	1.70303e-21	120.57	_TM(ox)EEDEEVLYK(ac)VR_	TMEEDEEVLYK(1)VR	3	566.935	0.010299	2.6196	3.2473	2.7528
1757	157	157	YNL241C	YNL241C	>YNL241C ZWF1 SGDID:S000005185, Chr XIV from 197944-196427, reverse complement, Verified ORF, Glucose-6-phosphate dehydrogenase (G6PD), catalyzes the first step of the pentose phosphate pathway; involved in adapting to oxidatve stress; homolog of the huma	1	TRVIVEKPFGHDL	3.00982e-09	87.932	_VIVEK(ac)PFGHDLASAR_	VIVEK(1)PFGHDLASAR	3	560.974	-0.22791	2.6144	5.0712	3.0542
602	222	222	YDR502C	YDR502C	>YDR502C SAM2 SGDID:S000002910, Chr IV from 1454457-1453303, reverse complement, Verified ORF, S-adenosylmethionine synthetase, catalyzes transfer of the adenosyl group of ATP to the sulfur atom of methionine; one of two differentially regulated isozymes	1	VEKVIPKDMLDEN	0.00276525	34.179	_VIPK(ac)DM(ox)LDENTK_	VIPK(1)DMLDENTK	2	730.869	0.40425	2.6134	4.2457
641	135	135	YER062C	YER062C	>YER062C HOR2 SGDID:S000000864, Chr V from 280680-279928, reverse complement, Verified ORF, One of two redundant DL-glycerol-3-phosphatases (RHR2/GPP1 encodes the other) involved in glycerol biosynthesis; induced in response to hyperosmotic stress and oxi	1	LGIRRPKYFITAN	0.000696555	54.524	_RPK(ac)YFITANDVK_	RPK(1)YFITANDVK	3	498.609	-0.77223	2.6083	4.1318	4.73
776	100	100	YGL048C	YGL048C	>YGL048C RPT6 SGDID:S000003016, Chr VII from 411289-410072, reverse complement, Verified ORF, One of six ATPases of the 19S regulatory particle of the 26S proteasome involved in the degradation of ubiquitinated substrates; bound by ubiquitin-protein ligas	1	YIVDVAKDINVKD	0.00110741	40.066	_YIVDVAK(ac)DINVK_	YIVDVAK(1)DINVK	3	473.601	0.29139	2.6067	3.2999
489	29	29	YDR155C	YDR155C	>YDR155C CPR1 SGDID:S000002562, Chr IV from 768998-768510, reverse complement, Verified ORF, Cytoplasmic peptidyl-prolyl cis-trans isomerase (cyclophilin), catalyzes the cis-trans isomerization of peptide bonds N-terminal to proline residues; binds the dr	1	YNDIVPKTAENFR	8.20151e-21	124.62	_LYNDIVPK(ac)TAENFR_	LYNDIVPK(1)TAENFR	2	861.446	-1.3875	2.6055	3.5185	4.3571
1409	223	223	YLR216C	YLR216C	>YLR216C CPR6 SGDID:S000004206, Chr XII from 573213-572098, reverse complement, Verified ORF, Peptidyl-prolyl cis-trans isomerase (cyclophilin), catalyzes the cis-trans isomerization of peptide bonds N-terminal to proline residues; binds to Hsp82p and con	1	KAIETVKNIGTEQ	4.77973e-06	63.037	_AIETVK(ac)NIGTEQFK_	AIETVK(1)NIGTEQFK	2	810.436	1.18	2.6045		3.8881
1849	259	259	YOR027W	YOR027W	>YOR027W STI1 SGDID:S000005553, Chr XV from 381053-382822, Verified ORF, Hsp90 cochaperone, interacts with the Ssa group of the cytosolic Hsp70 chaperones; activates the ATPase activity of Ssa1p; homolog of mammalian Hop protein	0.997815	VDEDDSKIEADKE	0.00115153	49.768	_ESEPM(ox)EVDEDDSK(ac)IEADKEK_	ESEPMEVDEDDSK(0.998)IEADK(0.002)EK	3	794.344	0.22281	2.598	3.5301	3.1751
314	48	48	YCR012W	YCR012W	>YCR012W PGK1 SGDID:S000000605, Chr III from 137744-138994, Verified ORF, 3-phosphoglycerate kinase, catalyzes transfer of high-energy phosphoryl groups from the acyl phosphate of 1,3-bisphosphoglycerate to ADP to produce ATP; key enzyme in glycolysis and	1	AALPTIKYVLEHH	8.36579e-22	139.6	_IVAALPTIK(ac)YVLEHHPR_	IVAALPTIK(1)YVLEHHPR	4	500.543	-0.4354	2.5976	3.6002	3.5845
457	802	802	YDR074W	YDR074W	>YDR074W TPS2 SGDID:S000002481, Chr IV from 593891-596581, Verified ORF, Phosphatase subunit of the trehalose-6-phosphate synthase/phosphatase complex, which synthesizes the storage carbohydrate trehalose; expression is induced by stress conditions and re	1	ETCWKEKYPDQKN	4.0962e-05	95.531	_EK(ac)YPDQK_	EK(1)YPDQK	2	475.235	-0.13948	2.5943	2.555	1.9256
763	81	81	YGL009C	YGL009C	>YGL009C LEU1 SGDID:S000002977, Chr VII from 478657-476318, reverse complement, Verified ORF, Isopropylmalate isomerase, catalyzes the second step in the leucine biosynthesis pathway	1	ESRKNFKSLDTFI	0.000422423	54.198	_NFK(ac)SLDTFIK_	NFK(1)SLDTFIK	2	627.84	0.17878	2.5858	3.4653
1547	404	404	YML100W	YML100W	>YML100W TSL1 SGDID:S000004566, Chr XIII from 70624-73920, Verified ORF, Large subunit of trehalose 6-phosphate synthase (Tps1p)/phosphatase (Tps2p) complex, which converts uridine-5'-diphosphoglucose and glucose 6-phosphate to trehalose, homologous to Tp	1	SDSLKDKYDSYPV	2.04151e-06	80.638	_DK(ac)YDSYPVLTDDDTFK_	DK(1)YDSYPVLTDDDTFK	2	982.444	0.50451	2.5832	3.0549
1850	264	264	YOR027W	YOR027W	>YOR027W STI1 SGDID:S000005553, Chr XV from 381053-382822, Verified ORF, Hsp90 cochaperone, interacts with the Ssa group of the cytosolic Hsp70 chaperones; activates the ATPase activity of Ssa1p; homolog of mammalian Hop protein	0.998347	SKIEADKEKAEGN	0.00111899	51.819	_ESEPM(ox)EVDEDDSKIEADK(ac)EK_	ESEPMEVDEDDSK(0.002)IEADK(0.998)EK	3	794.344	0.56989	2.5796		3.2621
925	558	558	YGR204W	YGR204W	>YGR204W ADE3 SGDID:S000003436, Chr VII from 905939-908779, Verified ORF, Cytoplasmic trifunctional enzyme C1-tetrahydrofolate synthase, involved in single carbon metabolism and required for biosynthesis of purines, thymidylate, methionine, and histidine;	1	GQAPTEKNHTRVT	0.000507105	38.093	_QITIGQAPTEK(ac)NHTR_	QITIGQAPTEK(1)NHTR	3	579.308	0.79343	2.5766		2.6986
1524	14	14	YML069W	YML069W	>YML069W POB3 SGDID:S000004534, Chr XIII from 135500-137158, Verified ORF, Subunit of the heterodimeric FACT complex (Spt16p-Pob3p), which facilitates RNA Pol II transcription elongation through nucleosomes by destabilizing and then reassembling nucleosom	1	IYLNQSKFSGRFR	9.13556e-07	85.288	_IYLNQSK(ac)FSGR_	IYLNQSK(1)FSGR	2	677.859	-1.2258	2.5653	4.5096
1321	428	428	YLL018C	YLL018C	>YLL018C DPS1 SGDID:S000003941, Chr XII from 111574-109901, reverse complement, Verified ORF, Aspartyl-tRNA synthetase, primarily cytoplasmic; homodimeric enzyme that catalyzes the specific aspartylation of tRNA(Asp); class II aminoacyl tRNA synthetase; b	1	LSTENEKFLGKLV	1.71952e-50	166.92	_EIGDFEDLSTENEK(ac)FLGK_	EIGDFEDLSTENEK(1)FLGK	2	1057	0.66155	2.5622	3.5472	5.1925
1224	323	323	YKL060C	YKL060C	>YKL060C FBA1 SGDID:S000001543, Chr XI from 327131-326052, reverse complement, Verified ORF, Fructose 1,6-bisphosphate aldolase, required for glycolysis and gluconeogenesis; catalyzes conversion of fructose 1,6 bisphosphate to glyceraldehyde-3-P and dihyd	1	NPEGPEKPNKKFF	3.79507e-65	190.24	_DYIM(ox)SPVGNPEGPEK(ac)PNK_	DYIMSPVGNPEGPEK(1)PNK	2	1015.48	-0.17817	2.5609	3.0693	4.9519
49	160	160	YAL012W	YAL012W	>YAL012W CYS3 SGDID:S000000010, Chr I from 130802-131986, Verified ORF, Cystathionine gamma-lyase, catalyzes one of the two reactions involved in the transsulfuration pathway that yields cysteine from homocysteine with the intermediary formation of cystat	1	KVTDIQKVADLIK	3.09264e-19	121.28	_VTDIQK(ac)VADLIK_	VTDIQK(1)VADLIK	2	692.906	0.21062	2.5525	4.7104	1.7771
753	424	424	YGL008C;YPL036W	YGL008C	>YGL008C PMA1 SGDID:S000002976, Chr VII from 482671-479915, reverse complement, Verified ORF, Plasma membrane H+-ATPase, pumps protons out of the cell; major regulator of cytoplasmic pH and plasma membrane potential; part of the P2 subgroup of cation-tran	1	GLDAIDKAFLKSL	5.23736e-12	113.63	_GLDAIDK(ac)AFLK_	GLDAIDK(1)AFLK	2	616.848	0.019438	2.5522	3.9968	3.5543
1888	171	171	YOR198C	YOR198C	>YOR198C BFR1 SGDID:S000005724, Chr XV from 720066-718654, reverse complement, Verified ORF, Component of mRNP complexes associated with polyribosomes; implicated in secretion and nuclear segregation; multicopy suppressor of BFA (Brefeldin A) sensitivity	1	AKINQLKEELNGL	4.35208e-11	96.591	_INQLK(ac)EELNGLNPK_	INQLK(1)EELNGLNPK	2	826.454	-0.80197	2.5464	3.6294	3.0052
1343	309	309	YLR027C	YLR027C	>YLR027C AAT2 SGDID:S000004017, Chr XII from 198086-196830, reverse complement, Verified ORF, Cytosolic aspartate aminotransferase, involved in nitrogen metabolism; localizes to peroxisomes in oleate-grown cells	1	GAKIVAKLLETPE	4.14237e-05	66.965	_IVAK(ac)LLETPELTEQWHK_	IVAK(1)LLETPELTEQWHK	3	693.049	0.028022	2.5429		5.3429
555	225	225	YDR381W	YDR381W	>YDR381W YRA1 SGDID:S000002789, Chr IV from 1236551-1236835,1237602-1237997, Verified ORF, RNA binding protein required for export of poly(A)+ mRNA from the nucleus; proposed to couple mRNA export with 3' end processing via its interactions with Mex67p an	1	MADYFEKK_____	0.00122559	63.283	_EM(ox)ADYFEK(ac)K_	EMADYFEK(1)K	2	609.771	0.68354	2.5366	1.3342	4.0972
1154	334	334	YJR016C	YJR016C	>YJR016C ILV3 SGDID:S000003777, Chr X from 466200-464443, reverse complement, Verified ORF, Dihydroxyacid dehydratase, catalyzes third step in the common pathway leading to biosynthesis of branched-chain amino acids	1	PLIGDFKPSGKYV	5.81228e-32	152.94	_ISDTTPLIGDFK(ac)PSGK_	ISDTTPLIGDFK(1)PSGK	3	573.305	-0.64372	2.5366	5.4518	1.3101
347	165	165	YDL055C	YDL055C	>YDL055C PSA1 SGDID:S000002213, Chr IV from 356759-355674, reverse complement, Verified ORF, GDP-mannose pyrophosphorylase (mannose-1-phosphate guanyltransferase), synthesizes GDP-mannose from GTP and mannose-1-phosphate in cell wall biosynthesis; require	0.988119	RFVEKPKEFVGNR	2.10641e-09	93.959	_FVEKPK(ac)EFVGNR_	FVEK(0.012)PK(0.988)EFVGNR	3	497.937	0.24263	2.5359	3.9415	4.1876
881	1355	1355	YGR116W	YGR116W	>YGR116W SPT6 SGDID:S000003348, Chr VII from 720413-724768, Verified ORF, Transcription elongation factor required for the maintenance of chromatin structure during transcription in order to inhibit transcription from promoters within the coding region	1	EMTSSEKFKSGTK	0.000314722	52.555	_LLNEM(ox)TSSEK(ac)FK_	LLNEMTSSEK(1)FK	2	742.869	-0.26149	2.5312		2.4385
1437	102	102	YOR185C;YLR293C	YOR185C	>YOR185C GSP2 SGDID:S000005711, Chr XV from 682107-681445, reverse complement, Verified ORF, GTP binding protein (mammalian Ranp homolog) involved in the maintenance of nuclear organization, RNA processing and transport; interacts with Kap121p, Kap123p an	1	TSRITYKNVPNWH	6.03449e-07	87.298	_ITYK(ac)NVPNWHR_	ITYK(1)NVPNWHR	3	490.593	-0.55086	2.531	4.326	4.8903
611	69	69	YEL034W	YEL034W	>YEL034W HYP2 SGDID:S000000760, Chr V from 85676-86149, Verified ORF, Translation elongation factor eIF-5A, previously thought to function in translation initiation; similar to and functionally redundant with Anb1p; structural homolog of bacterial EF-P; u	1	DIFTGKKLEDLSP	9.25416e-10	115.63	_K(ac)LEDLSPSTHNMEVPVVK_	K(1)LEDLSPSTHNMEVPVVK	3	689.026	0.69554	2.5277	3.2373	2.0208
1492	63	63	YLR370C	YLR370C	>YLR370C ARC18 SGDID:S000004362, Chr XII from 862253-861717, reverse complement, Verified ORF, Subunit of the ARP2/3 complex, which is required for the motility and integrity of cortical actin patches	1	FKNFEIKSPADRV	0.00495771	36.417	_NFEIK(ac)SPADR_	NFEIK(1)SPADR	2	609.809	0.49166	2.5227		3.0829
613	334	334	YEL047C	YEL047C	>YEL047C YEL047C SGDID:S000000773, Chr V from 66797-65385, reverse complement, Verified ORF, Soluble fumarate reductase, required with isoenzyme Osm1p for anaerobic growth; may interact with ribosomes, based on co-purification experiments; authentic, non-	1	LDFYMFKKLVQKL	0.00124685	74.944	_NNLDFYM(ox)FK(ac)K_	NNLDFYMFK(1)K	2	689.329	1.9678	2.5196	6.7821	6.0363
37	592	592	YAL005C	YAL005C	>YAL005C SSA1 SGDID:S000000004, Chr I from 141433-139505, reverse complement, Verified ORF, ATPase involved in protein folding and nuclear localization signal (NLS)-directed nuclear transport; member of heat shock protein 70 (HSP70) family; forms a chaper	1	EFDDKLKELQDIA	0.000691655	37.77	_LK(ac)ELQDIANPIM(ox)SK_	LK(1)ELQDIANPIMSK	3	553.299	0.18477	2.5193		4.9424
338	78	78	YCR084C	YCR084C	>YCR084C TUP1 SGDID:S000000680, Chr III from 262449-260308, reverse complement, Verified ORF, General repressor of transcription, forms complex with Cyc8p, involved in the establishment of repressive chromatin structure through interactions with histones	1	AYEEEIKHLKLGL	1.34342e-09	91.937	_DAYEEEIK(ac)HLK_	DAYEEEIK(1)HLK	3	472.905	0.25497	2.5189		2.9183
333	388	388	YCR053W	YCR053W	>YCR053W THR4 SGDID:S000000649, Chr III from 216693-218237, Verified ORF, Threonine synthase, conserved protein that catalyzes formation of threonine from 0-phosphohomoserine; expression is regulated by the GCN4-mediated general amino acid control pathway	1	IIEGASKDFTSER	1.83189e-15	110.77	_SIIEGASK(ac)DFTSER_	SIIEGASK(1)DFTSER	2	791.391	-0.25078	2.5177	3.1275	5.1667
599	88	88	YDR480W	YDR480W	>YDR480W DIG2 SGDID:S000002888, Chr IV from 1417392-1418363, Verified ORF, Regulatory protein of unknown function, pheromone-inducible, involved in the regulation of mating-specific genes and the invasive growth pathway, required for MAP-kinase imposed re	0.999148	TTSPAEKTVPFKS	0.000279096	36.576	_EEDHSGKPPTITTSPAEK(ac)TVPFK_	EEDHSGK(0.001)PPTITTSPAEK(0.999)TVPFK	4	635.324	0.54877	2.5177		2.0181
2016	1551	1551	YPL231W	YPL231W	>YPL231W FAS2 SGDID:S000006152, Chr XVI from 108652-114315, Verified ORF, Alpha subunit of fatty acid synthetase, which catalyzes the synthesis of long-chain saturated fatty acids; contains beta-ketoacyl reductase and beta-ketoacyl synthase activities; ph	1	STKANDKNESATI	1.66921e-114	217.39	_ANDK(ac)NESATINEMMK_	ANDK(1)NESATINEMMK	3	579.931	-0.4732	2.5161	3.0714	4.1585
603	54	54	YDR510W	YDR510W	>YDR510W SMT3 SGDID:S000002918, Chr IV from 1469393-1469698, Verified ORF, Ubiquitin-like protein of the SUMO family, conjugated to lysine residues of target proteins; regulates chromatid cohesion, chromosome segregation, APC-mediated proteolysis, DNA rep	1	LMEAFAKRQGKEM	0.00418138	89.355	_LM(ox)EAFAK(ac)R_	LMEAFAK(1)R	2	512.268	0.7459	2.5147		4.3303
1695	361	361	YNL059C	YNL059C	>YNL059C ARP5 SGDID:S000005004, Chr XIV from 514937-512670, reverse complement, Verified ORF, Nuclear actin-related protein involved in chromatin remodeling, component of chromatin-remodeling enzyme complexes	1	DDERDFKKYLHSL	1.5733e-05	92.211	_VLSVLQNAGFDDERDFK(ac)K_	VLSVLQNAGFDDERDFK(1)K	3	708.364	-0.10757	2.5147		3.4086
616	333	333	YER003C	YER003C	>YER003C PMI40 SGDID:S000000805, Chr V from 159117-159087,158993-157735, reverse complement, Verified ORF, Mannose-6-phosphate isomerase, catalyzes the interconversion of fructose-6-P and mannose-6-P; required for early steps in protein mannosylation	1	QKMQPLKFDRSSG	0.00186568	45.997	_M(ox)QPLK(ac)FDR_	MQPLK(1)FDR	2	546.779	0.464	2.5117	2.9071
1060	45	45	YIL035C	YIL035C	>YIL035C CKA1 SGDID:S000001297, Chr IX from 288907-287789, reverse complement, Verified ORF, Alpha catalytic subunit of casein kinase 2, a Ser/Thr protein kinase with roles in cell growth and proliferation; the holoenzyme also contains CKA2, CKB1 and CKB2	1	DYEIENKVGRGKY	1.61221e-05	77.379	_DYEIENK(ac)VGR_	DYEIENK(1)VGR	2	632.812	0.83611	2.5111		2.8921
1636	541;545	541	YMR186W;YPL240C	YMR186W	>YMR186W HSC82 SGDID:S000004798, Chr XIII from 632354-634471, Verified ORF, Cytoplasmic chaperone of the Hsp90 family, redundant in function and nearly identical with Hsp82p, and together they are essential; expressed constitutively at 10-fold higher basa	1	EREKEIKEYEPLT	1.26793e-07	104.79	_EIK(ac)EYEPLTK_	EIK(1)EYEPLTK	2	646.343	0.04972	2.5082	4.0075
1835	130	130	YOR007C	YOR007C	>YOR007C SGT2 SGDID:S000005533, Chr XV from 339979-338939, reverse complement, Verified ORF, Glutamine-rich cytoplasmic protein of unknown function; contains tetratricopeptide (TPR) repeats, which often mediate protein-protein interactions; has similarity	1	KYTEAIKVLPTNA	0.000132352	80.738	_YTEAIK(ac)VLPTNAIYYANR_	YTEAIK(1)VLPTNAIYYANR	3	714.713	-0.028573	2.5079	3.7892	4.2053
916	213;213;213	213	YGR192C;YJL052W;YJR009C	YGR192C	>YGR192C TDH3 SGDID:S000003424, Chr VII from 883815-882817, reverse complement, Verified ORF, Glyceraldehyde-3-phosphate dehydrogenase, isozyme 3, involved in glycolysis and gluconeogenesis; tetramer that catalyzes the reaction of glyceraldehyde-3-phospha	1	SSTGAAKAVGKVL	5.25438e-20	131.18	_TASGNIIPSSTGAAK(ac)AVGK_	TASGNIIPSSTGAAK(1)AVGK	2	886.481	0.14367	2.505	3.4707	3.6607
408	143	143	YDL208W	YDL208W	>YDL208W NHP2 SGDID:S000002367, Chr IV from 87513-87983, Verified ORF, Nuclear protein related to mammalian high mobility group (HMG) proteins, essential for function of H/ACA-type snoRNPs, which are involved in 18S rRNA processing	0.993995	NKEEEYKESFNEV	3.7973e-07	72.797	_NKEEEYK(ac)ESFNEVVK_	NK(0.006)EEEYK(0.994)ESFNEVVK	3	638.642	-0.64721	2.5044	3.6833	6.0706
903	149	149	YGR180C	YGR180C	>YGR180C RNR4 SGDID:S000003412, Chr VII from 856306-855269, reverse complement, Verified ORF, Ribonucleotide-diphosphate reductase (RNR), small subunit; the RNR complex catalyzes the rate-limiting step in dNTP synthesis and is regulated by DNA replication	1	KNIPLFKEIANLP	1.41168e-26	130.23	_NIPLFK(ac)EIANLPEVK_	NIPLFK(1)EIANLPEVK	3	589.673	-1.7276	2.5038		7.7275
1328	86	86	YLL024C	YLL024C	>YLL024C SSA2 SGDID:S000003947, Chr XII from 97484-95565, reverse complement, Verified ORF, ATP binding protein involved in protein folding and vacuolar import of proteins; member of heat shock protein 70 (HSP70) family; associated with the chaperonin-con	1	EVQGDMKHFPFKL	2.16236e-21	136.63	_NFNDPEVQGDMK(ac)HFPFK_	NFNDPEVQGDMK(1)HFPFK	3	697.991	-0.17994	2.4925	3.3262	3.8265
547	350	350	YDR346C	YDR346C	>YDR346C SVF1 SGDID:S000002754, Chr IV from 1168654-1167209, reverse complement, Verified ORF, Protein with a potential role in cell survival pathways, required for the diauxic growth shift; expression in mammalian cells increases survival under condition	1	DIKITFKGINTKV	0.000382616	65.5	_ITFK(ac)GINTK_	ITFK(1)GINTK	2	532.311	-0.79756	2.4924	4.6539	5.9262
1772	212	212	YNL316C	YNL316C	>YNL316C PHA2 SGDID:S000005260, Chr XIV from 43074-42070, reverse complement, Verified ORF, Prephenate dehydratase, catalyzes the conversion of prephanate to phenylpyruvate, which is a step in the phenylalanine biosynthesis pathway	1	EHSINDKLGNTTR	9.28281e-06	88.992	_AYIIEHSINDK(ac)LGNTTR_	AYIIEHSINDK(1)LGNTTR	3	663.013	0.45702	2.4919	3.6118
605	38	38	YDR510W	YDR510W	>YDR510W SMT3 SGDID:S000002918, Chr IV from 1469393-1469698, Verified ORF, Ubiquitin-like protein of the SUMO family, conjugated to lysine residues of target proteins; regulates chromatid cohesion, chromosome segregation, APC-mediated proteolysis, DNA rep	1	SSEIFFKIKKTTP	0.000274918	47.189	_VSDGSSEIFFK(ac)IK_	VSDGSSEIFFK(1)IK	2	749.893	-0.7444	2.4897	3.9904	3.5585
601	218	218	YDR502C	YDR502C	>YDR502C SAM2 SGDID:S000002910, Chr IV from 1454457-1453303, reverse complement, Verified ORF, S-adenosylmethionine synthetase, catalyzes transfer of the adenosyl group of ATP to the sulfur atom of methionine; one of two differentially regulated isozymes	1	QKDIVEKVIPKDM	0.000711086	53.124	_DIVEK(ac)VIPK_	DIVEK(1)VIPK	2	541.826	-0.43662	2.4842	4.6815	3.9377
449	83	83	YDR063W	YDR063W	>YDR063W AIM7 SGDID:S000002470, Chr IV from 578662-579111, Verified ORF, Putative protein of unknown function; green fluorescent protein (GFP)-fusion protein localizes to the cytoplasm and nucleus; null mutant is viable and displays elevated frequency of	1	AYPTTTKDGFKQT	1.03912e-26	133.14	_FVLTAYPTTTK(ac)DGFK_	FVLTAYPTTTK(1)DGFK	3	577.638	0.54374	2.4763	2.8692	2.9262
509	161	161	YDR204W	YDR204W	>YDR204W COQ4 SGDID:S000002612, Chr IV from 858135-859142, Verified ORF, Protein with a role in ubiquinone (Coenzyme Q) biosynthesis, possibly functioning in stabilization of Coq7p; located on the matrix face of the mitochondrial inner membrane; component	1	EILHMDKLAKLPH	5.68707e-05	62.203	_EQPNITTEILHM(ox)DK(ac)LAK_	EQPNITTEILHMDK(1)LAK	3	680.354	-0.048835	2.4747	6.2353
1639	383;387	383	YMR186W;YPL240C	YMR186W	>YMR186W HSC82 SGDID:S000004798, Chr XIII from 632354-634471, Verified ORF, Cytoplasmic chaperone of the Hsp90 family, redundant in function and nearly identical with Hsp82p, and together they are essential; expressed constitutively at 10-fold higher basa	1	EMLQQNKIMKVIR	4.70496e-08	111.61	_EM(ox)LQQNK(ac)IM(ox)K_	EMLQQNK(1)IMK	2	668.834	-0.23153	2.4689	3.912	3.7403
870	165	165	YGR086C	YGR086C	>YGR086C PIL1 SGDID:S000003318, Chr VII from 650621-649602, reverse complement, Verified ORF, Primary component of eisosomes, which are large immobile cell cortex structures associated with endocytosis; null mutants show activation of Pkc1p/Ypk1p stress r	0.854449	KDPQSPKIEVLEQ	0.00125191	38.453	_YKDPQSPK(ac)IEVLEQELVR_	YK(0.146)DPQSPK(0.854)IEVLEQELVR	3	738.399	0.0016164	2.4677		2.8584
681	145	145	YER156C	YER156C	>YER156C YER156C SGDID:S000000958, Chr V from 484336-483320, reverse complement, Uncharacterized ORF, Putative protein of unknown function; interacts with Hsp82p and copurifies with Ipl1p; expression is copper responsive and downregulated in strains delet	1	NDNGISKYTIPKD	1.12736e-49	171.79	_QFVEALDANDNGISK(ac)YTIPK_	QFVEALDANDNGISK(1)YTIPK	2	1133.07	-0.02775	2.4676	3.7088	2.1403
710	57	57	YFL018C	YFL018C	>YFL018C LPD1 SGDID:S000001876, Chr VI from 103121-101622, reverse complement, Verified ORF, Dihydrolipoamide dehydrogenase, the lipoamide dehydrogenase component (E3) of the pyruvate dehydrogenase and 2-oxoglutarate dehydrogenase multi-enzyme complexes	1	NTACVEKRGKLGG	0.00480173	34.82	_AAQLGFNTACVEK(ac)R_	AAQLGFNTACVEK(1)R	3	536.272	-1.5853	2.4642	3.9819
254	20	20	YBR196C	YBR196C	>YBR196C PGI1 SGDID:S000000400, Chr II from 613895-612231, reverse complement, Verified ORF, Glycolytic enzyme phosphoglucose isomerase, catalyzes the interconversion of glucose-6-phosphate and fructose-6-phosphate; required for cell cycle progression and	1	ELPAWSKLQKIYE	1.16783e-44	166.11	_LATELPAWSK(ac)LQK_	LATELPAWSK(1)LQK	3	509.624	0.56083	2.4612	3.5028	3.1886
1401	158	158	YLR186W	YLR186W	>YLR186W EMG1 SGDID:S000004176, Chr XII from 523634-524392, Verified ORF, Member of the alpha/beta knot fold methyltransferase superfamily; required for maturation of 18S rRNA and for 40S ribosome production; interacts with RNA and with S-adenosylmethioni	1	SVNSEEKLLKVIK	0.000675885	49.5	_SVNSEEK(ac)LLK_	SVNSEEK(1)LLK	2	594.827	0.16212	2.4575	3.3139
1664	6	6	YMR236W	YMR236W	>YMR236W TAF9 SGDID:S000004849, Chr XIII from 742970-743443, Verified ORF, Subunit (17 kDa) of TFIID and SAGA complexes, involved in RNA polymerase II transcription initiation and in chromatin modification, similar to histone H3	1	_MNGGGKNVLNKN	4.40379e-05	69.01	_(ac)M(ox)NGGGK(ac)NVLNK_	MNGGGK(1)NVLNK	2	616.309	-0.15462	2.4573	5.6363	5.1971
1906	172	172	YOR253W	YOR253W	>YOR253W NAT5 SGDID:S000005779, Chr XV from 804378-804908, Verified ORF, Subunit of the N-terminal acetyltransferase NatA (Nat1p, Ard1p, Nat5p); N-terminally acetylates many proteins, which influences multiple processes such as the cell cycle, heat-shock	1	QDAILLKKHIS__	1.26776e-07	96.591	_GVNGDEQDAILLK(ac)K_	GVNGDEQDAILLK(1)K	2	771.412	-0.46363	2.4554	3.3212	2.7981
598	83	83	YDR476C	YDR476C	>YDR476C YDR476C SGDID:S000002884, Chr IV from 1411120-1410446, reverse complement, Uncharacterized ORF, Putative protein of unknown function; green fluorescent protein (GFP)-fusion protein localizes to the endoplasmic reticulum; YDR476C is not an essenti	1	RTATGIKQIFNKM	0.000151353	62.633	_TATGIK(ac)QIFNK_	TATGIK(1)QIFNK	2	631.859	-0.62092	2.4542		9.3099
1783	1671	1671	YNR016C	YNR016C	>YNR016C ACC1 SGDID:S000005299, Chr XIV from 661377-654676, reverse complement, Verified ORF, Acetyl-CoA carboxylase, biotin containing enzyme that catalyzes the carboxylation of acetyl-CoA to form malonyl-CoA; required for de novo biosynthesis of long-ch	0.690064	TLKKFDKENSVLT	0.00720442	34.338	_KFDK(ac)ENSVLTER_	K(0.31)FDK(0.69)ENSVLTER	3	503.263	0.84156	2.4538		4.5673
1905	132	132	YOR251C	YOR251C	>YOR251C TUM1 SGDID:S000005777, Chr XV from 803465-802551, reverse complement, Verified ORF, Mitochondrial protein, required for formation of the 2-thio group of the 5-methoxycarbonylmethyl-2-thiouridine modified base in some tRNAs; has similarity to mamm	1	NQYREFKYPLDSS	0.000540958	51.841	_EFK(ac)YPLDSSK_	EFK(1)YPLDSSK	2	628.314	-0.92531	2.447	7.0794
1845	442	442	YOR027W	YOR027W	>YOR027W STI1 SGDID:S000005553, Chr XV from 381053-382822, Verified ORF, Hsp90 cochaperone, interacts with the Ssa group of the cytosolic Hsp70 chaperones; activates the ATPase activity of Ssa1p; homolog of mammalian Hop protein	1	RAAALAKLMSFPE	0.000178674	76.586	_AAALAK(ac)LM(ox)SFPEAIADCNK_	AAALAK(1)LMSFPEAIADCNK	3	693.68	0.72837	2.4465	3.9722
308	142	142	YCR012W	YCR012W	>YCR012W PGK1 SGDID:S000000605, Chr III from 137744-138994, Verified ORF, 3-phosphoglycerate kinase, catalyzes transfer of high-energy phosphoryl groups from the acyl phosphate of 1,3-bisphosphoglycerate to ADP to produce ATP; key enzyme in glycolysis and	1	QKVKASKEDVQKF	9.14287e-13	138.08	_ASK(ac)EDVQK_	ASK(1)EDVQK	2	473.746	0.47014	2.4451	3.2555	4.2362
318	74	74	YCR012W	YCR012W	>YCR012W PGK1 SGDID:S000000605, Chr III from 137744-138994, Verified ORF, 3-phosphoglycerate kinase, catalyzes transfer of high-energy phosphoryl groups from the acyl phosphate of 1,3-bisphosphoglycerate to ADP to produce ATP; key enzyme in glycolysis and	1	NGERNEKYSLAPV	6.61819e-32	160.67	_PNGERNEK(ac)YSLAPVAK_	PNGERNEK(1)YSLAPVAK	3	605.651	0.16582	2.4423	3.6766	4.5061
920	63	63	YGR192C	YGR192C	>YGR192C TDH3 SGDID:S000003424, Chr VII from 883815-882817, reverse complement, Verified ORF, Glyceraldehyde-3-phosphate dehydrogenase, isozyme 3, involved in glycolysis and gluconeogenesis; tetramer that catalyzes the reaction of glyceraldehyde-3-phospha	1	EVSHDDKHIIVDG	5.2885e-80	192.16	_YAGEVSHDDK(ac)HIIVDGKK_	YAGEVSHDDK(1)HIIVDGKK	3	685.016	0.17572	2.4282	3.1621	3.3726
1072	525	525	YIL078W	YIL078W	>YIL078W THS1 SGDID:S000001340, Chr IX from 212496-214700, Verified ORF, Threonyl-tRNA synthetase, essential cytoplasmic protein	1	WDAAESKLESALK	1.35704e-53	171.67	_IETWDAAESK(ac)LESALK_	IETWDAAESK(1)LESALK	2	916.967	-0.38674	2.4274	3.13	4.9733
1780	2034	2034	YNR016C	YNR016C	>YNR016C ACC1 SGDID:S000005299, Chr XIV from 661377-654676, reverse complement, Verified ORF, Acetyl-CoA carboxylase, biotin containing enzyme that catalyzes the carboxylation of acetyl-CoA to form malonyl-CoA; required for de novo biosynthesis of long-ch	1	QGMVGIKFRREKL	1.187e-07	73.887	_AGVLEPQGM(ox)VGIK(ac)FR_	AGVLEPQGMVGIK(1)FR	3	553.968	-0.10735	2.427	3.6343	4.5111
2030	1423	1423	YPL231W	YPL231W	>YPL231W FAS2 SGDID:S000006152, Chr XVI from 108652-114315, Verified ORF, Alpha subunit of fatty acid synthetase, which catalyzes the synthesis of long-chain saturated fatty acids; contains beta-ketoacyl reductase and beta-ketoacyl synthase activities; ph	1	SVPAPGKGILTTA	2.29713e-20	117.2	_SVPAPGK(ac)GILTTAR_	SVPAPGK(1)GILTTAR	3	470.609	0.40993	2.4249	2.6836	2.9818
1813	207	207	YOL086C	YOL086C	>YOL086C ADH1 SGDID:S000005446, Chr XV from 160594-159548, reverse complement, Verified ORF, Alcohol dehydrogenase, fermentative isozyme active as homo- or heterotetramers; required for the reduction of acetaldehyde to ethanol, the last step in the glycol	1	IDGGEGKEELFRS	2.02854e-98	204.35	_VLGIDGGEGK(ac)EELFR_	VLGIDGGEGK(1)EELFR	3	554.29	0.57851	2.4244	2.8516	2.6824
756	571	571	YGL009C	YGL009C	>YGL009C LEU1 SGDID:S000002977, Chr VII from 478657-476318, reverse complement, Verified ORF, Isopropylmalate isomerase, catalyzes the second step in the leucine biosynthesis pathway	1	TDAIIPKQFLKTI	7.02266e-46	160.65	_ANVDTDAIIPK(ac)QFLK_	ANVDTDAIIPK(1)QFLK	3	572.317	0.068486	2.4236	3.0755	2.1475
261	103	103	YBR198C	YBR198C	>YBR198C TAF5 SGDID:S000000402, Chr II from 618518-616122, reverse complement, Verified ORF, Subunit (90 kDa) of TFIID and SAGA complexes, involved in RNA polymerase II transcription initiation and in chromatin modification	1	ANTKTGKFPEQSS	6.73258e-54	175.26	_TGK(ac)FPEQSSIPPNPGK_	TGK(1)FPEQSSIPPNPGK	2	863.444	0.37252	2.4138	2.9767	3.5729
1439	203	203	YLR301W	YLR301W	>YLR301W YLR301W SGDID:S000004292, Chr XII from 730827-731561, Uncharacterized ORF, Protein of unknown function that interacts with Sec72p	1	LEKDSGKSEFLLS	1.72751e-10	101.3	_DSGK(ac)SEFLLSYGK_	DSGK(1)SEFLLSYGK	2	736.867	0.2392	2.4133	3.5293	3.4799
864	55	55	YGR078C	YGR078C	>YGR078C PAC10 SGDID:S000003310, Chr VII from 640375-639776, reverse complement, Verified ORF, Part of the heteromeric co-chaperone GimC/prefoldin complex, which promotes efficient protein folding	1	KFMQESKLATIKQ	4.29594e-07	88.187	_FM(ox)QESK(ac)LATIK_	FMQESK(1)LATIK	2	677.358	0.1967	2.4051	2.239	5.2056
306	266	266	YCR012W	YCR012W	>YCR012W PGK1 SGDID:S000000605, Chr III from 137744-138994, Verified ORF, 3-phosphoglycerate kinase, catalyzes transfer of high-energy phosphoryl groups from the acyl phosphate of 1,3-bisphosphoglycerate to ADP to produce ATP; key enzyme in glycolysis and	1	GAEIVPKLMEKAK	8.22117e-10	93.623	_AGAEIVPK(ac)LM(ox)EK_	AGAEIVPK(1)LMEK	3	448.579	0.15064	2.4027	3.4158	3.7747
2060	12	12	YPR072W	YPR072W	>YPR072W NOT5 SGDID:S000006276, Chr XVI from 690104-691786, Verified ORF, Subunit of the CCR4-NOT complex, which is a global transcriptional regulator with roles in transcription initiation and elongation and in mRNA degradation	1	LQQDIDKLLKKVK	4.87945e-05	73.781	_LQQDIDK(ac)LLK_	LQQDIDK(1)LLK	2	628.366	-0.14829	2.4021	3.7092
1119	37	37	YJL071W	YJL071W	>YJL071W ARG2 SGDID:S000003607, Chr X from 306126-307850, Verified ORF, Acetylglutamate synthase (glutamate N-acetyltransferase), mitochondrial enzyme that catalyzes the first step in the biosynthesis of the arginine precursor ornithine; forms a complex w	1	ATKREAKDYLSKY	0.00173071	48.794	_EAK(ac)DYLSK_	EAK(1)DYLSK	2	498.256	0.11366	2.4015	3.4617
1146	237	237	YJR007W	YJR007W	>YJR007W SUI2 SGDID:S000003767, Chr X from 451012-451926, Verified ORF, Alpha subunit of the translation initiation factor eIF2, involved in the identification of the start codon; phosphorylation of Ser51 is required for regulation of translation by inhib	1	TTQALDKQKGIEQ	6.44346e-06	92.211	_LVAAPLYVLTTQALDK(ac)QK_	LVAAPLYVLTTQALDK(1)QK	3	672.058	0.36325	2.393	3.2651
1836	57	57	YOR007C	YOR007C	>YOR007C SGT2 SGDID:S000005533, Chr XV from 339979-338939, reverse complement, Verified ORF, Glutamine-rich cytoplasmic protein of unknown function; contains tetratricopeptide (TPR) repeats, which often mediate protein-protein interactions; has similarity	1	VSGILGKSEFKGQ	8.29116e-10	92.151	_EAVSGILGK(ac)SEFK_	EAVSGILGK(1)SEFK	3	469.589	0.17735	2.3859	3.1783	2.6516
887	218;218	218	YGR124W;YPR145W	YPR145W	>YGR124W ASN2 SGDID:S000003356, Chr VII from 739949-741667, Verified ORF, Asparagine synthetase, isozyme of Asn1p; catalyzes the synthesis of L-asparagine from L-aspartate in the asparagine biosynthetic pathway;>YPR145W ASN1 SGDID:S000006349, Chr XVI fro	1	IRHSLEKAVRKRL	1.85155e-05	113.18	_HSLEK(ac)AVR_	HSLEK(1)AVR	2	491.277	-0.50392	2.3787		2.5126
309	147	147	YCR012W	YCR012W	>YCR012W PGK1 SGDID:S000000605, Chr III from 137744-138994, Verified ORF, 3-phosphoglycerate kinase, catalyzes transfer of high-energy phosphoryl groups from the acyl phosphate of 1,3-bisphosphoglycerate to ADP to produce ATP; key enzyme in glycolysis and	1	SKEDVQKFRHELS	1.3738e-06	108.09	_EDVQK(ac)FR_	EDVQK(1)FR	2	482.248	0.01958	2.3743	3.2915	3.7529
1129	304	304	YJL138C;YKR059W	YJL138C	>YJL138C TIF2 SGDID:S000003674, Chr X from 154687-153500, reverse complement, Verified ORF, Translation initiation factor eIF4A, identical to Tif1p; DEA(D/H)-box RNA helicase that couples ATPase activity to RNA binding and unwinding; forms a dumbbell stru	1	ERDTIMKEFRSGS	6.22923e-08	122.19	_DTIMK(ac)EFR_	DTIMK(1)EFR	2	541.271	-0.22434	2.3724	2.8082	2.2709
1187	129	129	YJR104C	YJR104C	>YJR104C SOD1 SGDID:S000003865, Chr X from 623002-622538, reverse complement, Verified ORF, Cytosolic copper-zinc superoxide dismutase; some mutations are analogous to those that cause ALS (amyotrophic lateral sclerosis) in humans	1	GQDDLGKGDTEES	3.08445e-05	88.755	_SVVIHAGQDDLGK(ac)GDTEESLK_	SVVIHAGQDDLGK(1)GDTEESLK	3	747.373	-0.19256	2.3707	2.8538	3.1863
398	411	411	YDL185W	YDL185W	>YDL185W TFP1 SGDID:S000002344, Chr IV from 126788-130003, Verified ORF, Subunit A of the eight-subunit V1 peripheral membrane domain of the vacuolar H+-ATPase; protein precursor undergoes self-catalyzed splicing to yield the extein Tfp1p and the intein V	1	LVKEVSKSYPISE	6.34272e-08	81.311	_EVSK(ac)SYPISEGPER_	EVSK(1)SYPISEGPER	3	540.602	0.23979	2.3693	2.773	2.4658
1246	549	549	YKL104C	YKL104C	>YKL104C GFA1 SGDID:S000001587, Chr XI from 245017-242864, reverse complement, Verified ORF, Glutamine-fructose-6-phosphate amidotransferase, catalyzes the formation of glucosamine-6-P and glutamate from fructose-6-P and glutamine in the first step of chi	1	LIPGQIKQVLKLE	0.000999993	41.689	_LIPGQIK(ac)QVLK_	LIPGQIK(1)QVLK	2	639.911	0.62679	2.3683		3.4876
843	111	111	YGL253W	YGL253W	>YGL253W HXK2 SGDID:S000003222, Chr VII from 23935-25395, Verified ORF, Hexokinase isoenzyme 2 that catalyzes phosphorylation of glucose in the cytosol; predominant hexokinase during growth on glucose; functions in the nucleus to repress expression of HXK	1	FDTTQSKYRLPDA	2.71261e-28	156.48	_TFDTTQSK(ac)YR_	TFDTTQSK(1)YR	2	644.812	-0.00030626	2.3668	3.6769	4.0426
326	45	45	YCR028C-A	YCR028C-A	>YCR028C-A RIM1 SGDID:S000007222, Chr III from 173436-173195,173111-172946, reverse complement, Verified ORF, Single-stranded DNA-binding protein essential for mitochondrial genome maintenance; involved in mitochondrial DNA replication	1	NNNRYLKYSIASQ	1.23856e-06	83.182	_YLK(ac)YSIASQPR_	YLK(1)YSIASQPR	2	684.37	0.84939	2.364	2.927	0.27973
168	229	229	YBR039W	YBR039W	>YBR039W ATP3 SGDID:S000000243, Chr II from 315575-316510, Verified ORF, Gamma subunit of the F1 sector of mitochondrial F1F0 ATP synthase, which is a large, evolutionarily conserved enzyme complex required for ATP synthesis	1	QSPSFGKFEIDTD	5.77177e-06	94.632	_TIEQSPSFGK(ac)FEIDTDANVPR_	TIEQSPSFGK(1)FEIDTDANVPR	3	798.392	0.83056	2.3627	2.2566
29	514;514	514	YAL005C;YLL024C	YAL005C	>YAL005C SSA1 SGDID:S000000004, Chr I from 141433-139505, reverse complement, Verified ORF, ATPase involved in protein folding and nuclear localization signal (NLS)-directed nuclear transport; member of heat shock protein 70 (HSP70) family; forms a chaper	1	SKEDIEKMVAEAE	3.97778e-23	129.54	_EDIEK(ac)M(ox)VAEAEK_	EDIEK(1)MVAEAEK	2	725.343	-0.30332	2.3624	2.6597	2.3515
1656	76	76	YMR205C	YMR205C	>YMR205C PFK2 SGDID:S000004818, Chr XIII from 674765-671886, reverse complement, Verified ORF, Beta subunit of heterooctameric phosphofructokinase involved in glycolysis, indispensable for anaerobic growth, activated by fructose-2,6-bisphosphate and AMP,	1	NVEAHLKELNSIT	5.41827e-05	49.482	_NVEAHLK(ac)ELNSITK_	NVEAHLK(1)ELNSITK	3	546.633	-0.020183	2.3604	3.0508	2.2559
2035	54	54	YPL240C	YPL240C	>YPL240C HSP82 SGDID:S000006161, Chr XVI from 98625-96496, reverse complement, Verified ORF, Hsp90 chaperone required for pheromone signaling and negative regulation of Hsf1p; docks with Tom70p for mitochondrial preprotein delivery; promotes telomerase DN	1	KSLSDPKQLETEP	6.27133e-22	140.02	_SLSDPK(ac)QLETEPDLFIR_	SLSDPK(1)QLETEPDLFIR	2	1015.53	-0.11271	2.3601	3.7605	3.7715
912	108;108	108	YGR192C;YJR009C	YGR192C	>YGR192C TDH3 SGDID:S000003424, Chr VII from 883815-882817, reverse complement, Verified ORF, Glyceraldehyde-3-phosphate dehydrogenase, isozyme 3, involved in glycolysis and gluconeogenesis; tetramer that catalyzes the reaction of glyceraldehyde-3-phospha	1	ELDTAQKHIDAGA	7.09423e-59	175.15	_ELDTAQK(ac)HIDAGAK_	ELDTAQK(1)HIDAGAK	2	769.894	0.0642	2.3588	3.1662	3.2254
1113	108	108	YJL052W	YJL052W	>YJL052W TDH1 SGDID:S000003588, Chr X from 338265-339263, Verified ORF, Glyceraldehyde-3-phosphate dehydrogenase, isozyme 1, involved in glycolysis and gluconeogenesis; tetramer that catalyzes the reaction of glyceraldehyde-3-phosphate to 1,3 bis-phosphog	1	ELDTAQKHIDAGA	7.09423e-59	175.15	_ELDTAQK(ac)HIDAGAK_	ELDTAQK(1)HIDAGAK	2	769.894	0.0642	2.3588	3.1662	3.2254
1230	85	85	YKL060C	YKL060C	>YKL060C FBA1 SGDID:S000001543, Chr XI from 327131-326052, reverse complement, Verified ORF, Fructose 1,6-bisphosphate aldolase, required for glycolysis and gluconeogenesis; catalyzes conversion of fructose 1,6 bisphosphate to glyceraldehyde-3-P and dihyd	1	GQNASIKGAIAAA	5.38509e-10	112.74	_GISNEGQNASIK(ac)GAIAAAHYIR_	GISNEGQNASIK(1)GAIAAAHYIR	3	761.733	0.31043	2.3569		5.5618
423	193	193	YDR002W	YDR002W	>YDR002W YRB1 SGDID:S000002409, Chr IV from 453043-453648, Verified ORF, Ran GTPase binding protein; involved in nuclear protein import and RNA export, ubiquitin-mediated protein degradation during the cell cycle; shuttles between the nucleus and cytoplas	0.968102	FKEEFEKAQEINK	0.000294739	59.248	_FKEEFEK(ac)AQEINK_	FK(0.032)EEFEK(0.968)AQEINK	3	561.286	-0.80854	2.3501	3.9716	6.1884
817	640	640	YGL206C	YGL206C	>YGL206C CHC1 SGDID:S000003174, Chr VII from 107508-102547, reverse complement, Verified ORF, Clathrin heavy chain, subunit of the major coat protein involved in intracellular protein transport and endocytosis; two heavy chains form the clathrin triskelio	1	ENYTDIKDIKRCV	0.000308934	53.448	_ALENYTDIK(ac)DIK_	ALENYTDIK(1)DIK	3	488.924	0.092057	2.3462		3.16
871	8;8;8	8	YGR087C;YLR044C;YLR134W	YLR044C	>YGR087C PDC6 SGDID:S000003319, Chr VII from 652985-651294, reverse complement, Verified ORF, Minor isoform of pyruvate decarboxylase, decarboxylates pyruvate to acetaldehyde, involved in amino acid catabolism; transcription is glucose- and ethanol-depend	1	SEITLGKYLFERL	9.6423e-19	121.28	_(ac)SEITLGK(ac)YLFER_	SEITLGK(1)YLFER	2	770.406	0.36686	2.3456	2.872	2.4893
1651	901	901	YMR205C	YMR205C	>YMR205C PFK2 SGDID:S000004818, Chr XIII from 674765-671886, reverse complement, Verified ORF, Beta subunit of heterooctameric phosphofructokinase involved in glycolysis, indispensable for anaerobic growth, activated by fructose-2,6-bisphosphate and AMP,	1	NFNADDKTISDTA	0.002637	30.249	_AAEENFNADDK(ac)TISDTAAVVGVK_	AAEENFNADDK(1)TISDTAAVVGVK	3	803.059	-0.88077	2.3449		2.5512
1191	184	184	YJR109C	YJR109C	>YJR109C CPA2 SGDID:S000003870, Chr X from 632931-629575, reverse complement, Verified ORF, Large subunit of carbamoyl phosphate synthetase, which catalyzes a step in the synthesis of citrulline, an arginine precursor	1	EAAERVKYPVIVR	0.00145499	83.313	_VK(ac)YPVIVR_	VK(1)YPVIVR	2	508.319	-0.18792	2.343	3.8928	6.6443
1922	66	66	YOR323C	YOR323C	>YOR323C PRO2 SGDID:S000005850, Chr XV from 922902-921532, reverse complement, Verified ORF, Gamma-glutamyl phosphate reductase, catalyzes the second step in proline biosynthesis	1	LADSLLKRLDLFK	0.00046709	63.944	_ETGLADSLLK(ac)R_	ETGLADSLLK(1)R	2	622.846	-1.0816	2.3412	2.5692	3.6659
910	217;217;217	217	YGR192C;YJL052W;YJR009C	YGR192C	>YGR192C TDH3 SGDID:S000003424, Chr VII from 883815-882817, reverse complement, Verified ORF, Glyceraldehyde-3-phosphate dehydrogenase, isozyme 3, involved in glycolysis and gluconeogenesis; tetramer that catalyzes the reaction of glyceraldehyde-3-phospha	1	AAKAVGKVLPELQ	4.78391e-19	117.2	_AVGK(ac)VLPELQGK_	AVGK(1)VLPELQGK	2	640.882	0.17482	2.3336	3.7333	4.1559
1633	533;537	533	YMR186W;YPL240C	YMR186W	>YMR186W HSC82 SGDID:S000004798, Chr XIII from 632354-634471, Verified ORF, Cytoplasmic chaperone of the Hsp90 family, redundant in function and nearly identical with Hsp82p, and together they are essential; expressed constitutively at 10-fold higher basa	1	EETDEEKAEREKE	6.89937e-11	108.34	_DFELEETDEEK(ac)AEREK_	DFELEETDEEK(1)AEREK	3	680.308	-0.15905	2.3294	3.837	3.1572
496	45	45	YDR158W	YDR158W	>YDR158W HOM2 SGDID:S000002565, Chr IV from 770355-771452, Verified ORF, Aspartic beta semi-aldehyde dehydrogenase, catalyzes the second step in the common pathway for methionine and threonine biosynthesis; expression regulated by Gcn4p and the general co	1	SRSAGKKYVDAVN	0.0012264	78.655	_K(ac)YVDAVNWK_	K(1)YVDAVNWK	2	582.806	-0.41909	2.3292	2.9403	2.4053
385	414	414	YDL131W	YDL131W	>YDL131W LYS21 SGDID:S000002289, Chr IV from 227393-228715, Verified ORF, Homocitrate synthase isozyme, catalyzes the condensation of acetyl-CoA and alpha-ketoglutarate to form homocitrate, which is the first step in the lysine biosynthesis pathway; highl	1	LSTPLLKPVNKGT	2.15702e-07	90.444	_DFHAELSTPLLK(ac)PVNK_	DFHAELSTPLLK(1)PVNK	3	617.672	-0.32729	2.3286	3.8018	3.4716
946	258	258	YGR254W	YGR254W	>YGR254W ENO1 SGDID:S000003486, Chr VII from 1000932-1002245, Verified ORF, Enolase I, a phosphopyruvate hydratase that catalyzes the conversion of 2-phosphoglycerate to phosphoenolpyruvate during glycolysis and the reverse reaction during gluconeogenesis	1	EFFKDGKYDLDFK	2.64454e-08	79.974	_DGK(ac)YDLDFK_	DGK(1)YDLDFK	2	571.772	-0.49125	2.3252	2.7372	4.9566
312	351	351	YCR012W	YCR012W	>YCR012W PGK1 SGDID:S000000605, Chr III from 137744-138994, Verified ORF, 3-phosphoglycerate kinase, catalyzes transfer of high-energy phosphoryl groups from the acyl phosphate of 1,3-bisphosphoglycerate to ADP to produce ATP; key enzyme in glycolysis and	1	KFAAGTKALLDEV	5.22613e-36	144.68	_FAAGTK(ac)ALLDEVVK_	FAAGTK(1)ALLDEVVK	2	752.424	0.44906	2.3244	3.4031	4.9476
1640	215;215	215	YMR186W;YPL240C	YMR186W	>YMR186W HSC82 SGDID:S000004798, Chr XIII from 632354-634471, Verified ORF, Cytoplasmic chaperone of the Hsp90 family, redundant in function and nearly identical with Hsp82p, and together they are essential; expressed constitutively at 10-fold higher basa	1	VTKEVEKEVPIPE	2.23665e-05	73.219	_EVEK(ac)EVPIPEEEK_	EVEK(1)EVPIPEEEK	2	798.904	-0.40048	2.3145		2.6063
176	69	69	YBR079C	YBR079C	>YBR079C RPG1 SGDID:S000000283, Chr II from 398271-395377, reverse complement, Verified ORF, eIF3a subunit of the core complex of translation initiation factor 3 (eIF3), essential for translation; part of a subcomplex (Prt1p-Rpg1p-Nip1p) that stimulates b	1	KKGKLLKDGLHQY	0.00114958	41.283	_LLK(ac)DGLHQYK_	LLK(1)DGLHQYK	3	419.571	0.45485	2.3023		3.5924
1788	277	277	YNR034W;YCR073W-A	YNR034W	>YNR034W SOL1 SGDID:S000005317, Chr XIV from 690324-691289, Verified ORF, Protein with a possible role in tRNA export; shows similarity to 6-phosphogluconolactonase non-catalytic domains but does not exhibit this enzymatic activity; homologous to Sol2p, S	1	IMERPEKGLPSSI	0.000107076	55.588	_TIM(ox)ERPEK(ac)GLPSSIVNEGAAGR_	TIMERPEK(1)GLPSSIVNEGAAGR	3	790.741	0.82817	2.297		2.8667
848	5	5	YGR024C	YGR024C	>YGR024C THG1 SGDID:S000003256, Chr VII from 532600-531887, reverse complement, Verified ORF, tRNAHis guanylyltransferase, adds a guanosine residue to the 5' end of tRNAHis after transcription and RNase P cleavage; couples nuclear division and migration t	1	__MANSKFGYVRQ	9.65545e-05	103.19	_(ac)ANSK(ac)FGYVR_	ANSK(1)FGYVR	2	563.288	0.48554	2.2953	2.9939	3.3415
374	323	323	YDL097C	YDL097C	>YDL097C RPN6 SGDID:S000002255, Chr IV from 286695-285391, reverse complement, Verified ORF, Essential, non-ATPase regulatory subunit of the 26S proteasome lid required for the assembly and activity of the 26S proteasome; the human homolog (S9 protein) pa	1	ALKQYEKELMGDE	2.88688e-05	70.889	_QYEK(ac)ELM(ox)GDELTR_	QYEK(1)ELMGDELTR	3	557.263	1.2231	2.2949		1.7877
689	390	390	YER165W	YER165W	>YER165W PAB1 SGDID:S000000967, Chr V from 510368-512101, Verified ORF, Poly(A) binding protein, part of the 3'-end RNA-processing complex, mediates interactions between the 5' cap structure and the 3' mRNA poly(A) tail, involved in control of poly(A) tai	1	QQIVAGKPLYVAI	1.01131e-06	97.093	_NQQIVAGK(ac)PLYVAIAQR_	NQQIVAGK(1)PLYVAIAQR	3	637.699	-0.38499	2.2926	2.7881	3.3176
2069	314	314	YPR074C	YPR074C	>YPR074C TKL1 SGDID:S000006278, Chr XVI from 694835-692793, reverse complement, Verified ORF, Transketolase, similar to Tkl2p; catalyzes conversion of xylulose-5-phosphate and ribose-5-phosphate to sedoheptulose-7-phosphate and glyceraldehyde-3-phosphate	1	ANNKWNKLFSEYQ	5.13313e-15	138.22	_WNK(ac)LFSEYQK_	WNK(1)LFSEYQK	2	692.848	0.27028	2.2908	3.69	2.6336
221	20	20	YBR120C	YBR120C	>YBR120C CBP6 SGDID:S000000324, Chr II from 480917-480429, reverse complement, Verified ORF, Mitochondrial translational activator of the COB mRNA; phosphorylated	1	LVNLLEKYPKDRI	7.42611e-05	70.977	_LVNLLEK(ac)YPK_	LVNLLEK(1)YPK	2	629.874	0.31928	2.289	3.7994
1957	206	206	YPL048W	YPL048W	>YPL048W CAM1 SGDID:S000005969, Chr XVI from 464398-465645, Verified ORF, Nuclear protein required for transcription of MXR1; binds the MXR1 promoter in the presence of other nuclear factors; binds calcium and phospholipids; has similarity to translationa	0.985443	FLKDEYKDFKFAD	0.000411481	54.598	_ASPFLKDEYK(ac)DFK_	ASPFLK(0.015)DEYK(0.985)DFK	3	543.943	-0.036482	2.2851	3.7673	2.4381
673	724	724	YER091C	YER091C	>YER091C MET6 SGDID:S000000893, Chr V from 342163-339860, reverse complement, Verified ORF, Cobalamin-independent methionine synthase, involved in methionine biosynthesis and regeneration; requires a minimum of two glutamates on the methyltetrahydrofolate	1	KISTILKSYPAEK	4.159e-10	99.011	_ISTILK(ac)SYPAEK_	ISTILK(1)SYPAEK	2	696.393	0.38167	2.2844	6.2797	2.1576
102	59	59	YBL030C	YBL030C	>YBL030C PET9 SGDID:S000000126, Chr II from 164000-163044, reverse complement, Verified ORF, Major ADP/ATP carrier of the mitochondrial inner membrane, exchanges cytosolic ADP for mitochondrially synthesized ATP; phosphorylated; required for viability in	1	NQDEMLKQGTLDR	5.52568e-80	202.41	_LLIQNQDEM(ox)LK(ac)QGTLDRK_	LLIQNQDEMLK(1)QGTLDRK	3	734.391	0.25214	2.279	2.426	0.19352
1148	63	63	YJR009C	YJR009C	>YJR009C TDH2 SGDID:S000003769, Chr X from 454673-453675, reverse complement, Verified ORF, Glyceraldehyde-3-phosphate dehydrogenase, isozyme 2, involved in glycolysis and gluconeogenesis; tetramer that catalyzes the reaction of glyceraldehyde-3-phosphate	1	EVSHDDKHIIVDG	3.8574e-05	88.565	_YAGEVSHDDK(ac)HIIVDGHK_	YAGEVSHDDK(1)HIIVDGHK	4	516.255	0.36003	2.2698	3.585	3.8954
933	814	814	YGR240C	YGR240C	>YGR240C PFK1 SGDID:S000003472, Chr VII from 973739-970776, reverse complement, Verified ORF, Alpha subunit of heterooctameric phosphofructokinase involved in glycolysis, indispensable for anaerobic growth, activated by fructose-2,6-bisphosphate and AMP,	1	ENFRHDKGENRNG	3.79322e-05	76.522	_ENFRHDK(ac)GENR_	ENFRHDK(1)GENR	3	481.896	-0.045956	2.2689		2.8685
812	66	66	YGL189C;YER131W	YGL189C	>YGL189C RPS26A SGDID:S000003157, Chr VII from 148594-148235, reverse complement, Verified ORF, Protein component of the small (40S) ribosomal subunit; nearly identical to Rps26Bp and has similarity to rat S26 ribosomal protein;>YER131W RPS26B SGDID:S000	1	PEYALPKTYNKLH	1.59359e-13	117.78	_DLSEASVYPEYALPK(ac)TYNK_	DLSEASVYPEYALPK(1)TYNK	3	744.035	0.5489	2.2655	2.4908	2.8077
1353	342	342	YLR044C	YLR044C	>YLR044C PDC1 SGDID:S000004034, Chr XII from 234082-232391, reverse complement, Verified ORF, Major of three pyruvate decarboxylase isozymes, key enzyme in alcoholic fermentation, decarboxylates pyruvate to acetaldehyde; subject to glucose-, ethanol-, and	0.999072	TIADAAKGYKPVA	1.41588e-27	144.66	_LLTTIADAAK(ac)GYKPVAVPAR_	LLTTIADAAK(0.999)GYK(0.001)PVAVPAR	3	699.74	-0.36979	2.2615	3.4642	3.8346
1627	321;325	321	YMR186W;YPL240C	YMR186W	>YMR186W HSC82 SGDID:S000004798, Chr XIII from 632354-634471, Verified ORF, Cytoplasmic chaperone of the Hsp90 family, redundant in function and nearly identical with Hsp82p, and together they are essential; expressed constitutively at 10-fold higher basa	1	AILFIPKRAPFDL	0.00576702	89.142	_AILFIPK(ac)R_	AILFIPK(1)R	2	500.321	0.15413	2.2574	3.3858	3.113
455	176	176	YDR071C	YDR071C	>YDR071C PAA1 SGDID:S000002478, Chr IV from 589401-588826, reverse complement, Verified ORF, Polyamine acetyltransferase; acetylates polyamines (e.g. putrescine, spermidine, spermine) and also aralkylamines (e.g. tryptamine, phenylethylamine); may be invo	1	KNFAEQKWIDMER	1.64915e-118	232.6	_NFAEQK(ac)WIDMER_	NFAEQK(1)WIDMER	3	536.921	0.82934	2.2542	3.3246	3.2472
1190	500	500	YJR109C	YJR109C	>YJR109C CPA2 SGDID:S000003870, Chr X from 632931-629575, reverse complement, Verified ORF, Large subunit of carbamoyl phosphate synthetase, which catalyzes a step in the synthesis of citrulline, an arginine precursor	1	SLSDLSKDLLQRA	0.000542893	47.062	_SLSDLSK(ac)DLLQR_	SLSDLSK(1)DLLQR	3	472.928	-0.45239	2.2524		2.425
1932	182	182	YOR341W	YOR341W	>YOR341W RPA190 SGDID:S000005868, Chr XV from 960984-965978, Verified ORF, RNA polymerase I subunit; largest subunit of RNA polymerase I	1	TLLNELKSKRSEY	0.00255163	31.827	_DISSTLLNELK(ac)SK_	DISSTLLNELK(1)SK	3	497.275	0.72456	2.2509		2.1204
1196	269	269	YJR139C	YJR139C	>YJR139C HOM6 SGDID:S000003900, Chr X from 690514-689435, reverse complement, Verified ORF, Homoserine dehydrogenase (L-homoserine:NADP oxidoreductase), dimeric enzyme that catalyzes the third step in the common pathway for methionine and threonine biosyn	1	KLSDYDKDLTQLK	5.95622e-15	110.92	_LSDYDK(ac)DLTQLK_	LSDYDK(1)DLTQLK	2	740.88	0.37325	2.2485	3.1931	2.599
1710	205	205	YNL071W	YNL071W	>YNL071W LAT1 SGDID:S000005015, Chr XIV from 491525-492973, Verified ORF, Dihydrolipoamide acetyltransferase component (E2) of pyruvate dehydrogenase complex, which catalyzes the oxidative decarboxylation of pyruvate to acetyl-CoA	1	PRGRITKADIESY	3.33588e-10	99.941	_ITK(ac)ADIESYLEK_	ITK(1)ADIESYLEK	2	726.385	0.17221	2.2454	6.0795
1853	98	98	YOR027W	YOR027W	>YOR027W STI1 SGDID:S000005553, Chr XV from 381053-382822, Verified ORF, Hsp90 cochaperone, interacts with the Ssa group of the cytosolic Hsp70 chaperones; activates the ATPase activity of Ssa1p; homolog of mammalian Hop protein	1	EAESNYKKALELD	3.07196e-05	95.814	_LGAAHLGLGDLDEAESNYK(ac)K_	LGAAHLGLGDLDEAESNYK(1)K	3	715.027	-0.98583	2.2453	3.4883	5.2582
1951	136	136	YPL028W	YPL028W	>YPL028W ERG10 SGDID:S000005949, Chr XVI from 498094-499290, Verified ORF, Acetyl-CoA C-acetyltransferase (acetoacetyl-CoA thiolase), cytosolic enzyme that transfers an acetyl group from one acetyl-CoA molecule to another, forming acetoacetyl-CoA; involve	1	AARAGAKFGQTVL	3.04437e-83	200.77	_AGAK(ac)FGQTVLVDGVER_	AGAK(1)FGQTVLVDGVER	3	563.637	-0.577	2.2431	4.2806	2.8708
310	197	197	YCR012W	YCR012W	>YCR012W PGK1 SGDID:S000000605, Chr III from 137744-138994, Verified ORF, 3-phosphoglycerate kinase, catalyzes transfer of high-energy phosphoryl groups from the acyl phosphate of 1,3-bisphosphoglycerate to ADP to produce ATP; key enzyme in glycolysis and	1	ELKYFGKALENPT	0.000812493	42.711	_YFGK(ac)ALENPTRPFLAILGGAK_	YFGK(1)ALENPTRPFLAILGGAK	3	769.095	-0.21825	2.2418		3.012
1340	20	20	YLL050C	YLL050C	>YLL050C COF1 SGDID:S000003973, Chr XII from 40413-40400,40220-39803, reverse complement, Verified ORF, Cofilin, promotes actin filament depolarization in a pH-dependent manner; binds both actin monomers and filaments and severs filaments; thought to be r	1	TAFNDLKLGKKYK	0.000210027	65.784	_SGVAVADESLTAFNDLK(ac)LGK_	SGVAVADESLTAFNDLK(1)LGK	3	693.032	-0.73493	2.2411	2.9922	3.6191
1061	50	50	YIL035C	YIL035C	>YIL035C CKA1 SGDID:S000001297, Chr IX from 288907-287789, reverse complement, Verified ORF, Alpha catalytic subunit of casein kinase 2, a Ser/Thr protein kinase with roles in cell growth and proliferation; the holoenzyme also contains CKA2, CKB1 and CKB2	1	NKVGRGKYSEVFQ	4.67616e-05	71.555	_GK(ac)YSEVFQGVK_	GK(1)YSEVFQGVK	2	642.335	0.45511	2.2403	2.505	2.2397
1029	54	54	YHR174W	YHR174W	>YHR174W ENO2 SGDID:S000001217, Chr VIII from 451327-452640, Verified ORF, Enolase II, a phosphopyruvate hydratase that catalyzes the conversion of 2-phosphoglycerate to phosphoenolpyruvate during glycolysis and the reverse reaction during gluconeogenesis	1	EMRDEDKSKWMGK	1.28477e-29	149.18	_SIVPSGASTGVHEALEMRDEDK(ac)SK_	SIVPSGASTGVHEALEMRDEDK(1)SK	4	647.068	-0.0174	2.2395	3.1359	2.8935
688	337	337	YER165W	YER165W	>YER165W PAB1 SGDID:S000000967, Chr V from 510368-512101, Verified ORF, Poly(A) binding protein, part of the 3'-end RNA-processing complex, mediates interactions between the 5' cap structure and the 3' mRNA poly(A) tail, involved in control of poly(A) tai	1	DSVDDEKLEEEFA	1.38734e-09	68.895	_NLDDSVDDEK(ac)LEEEFAPYGTITSAK_	NLDDSVDDEK(1)LEEEFAPYGTITSAK	3	943.438	0.6625	2.2391		4.1081
322	32	32	YCR012W	YCR012W	>YCR012W PGK1 SGDID:S000000605, Chr III from 137744-138994, Verified ORF, 3-phosphoglycerate kinase, catalyzes transfer of high-energy phosphoryl groups from the acyl phosphate of 1,3-bisphosphoglycerate to ADP to produce ATP; key enzyme in glycolysis and	1	NVPLDGKKITSNQ	3.55957e-09	95.417	_VDFNVPLDGK(ac)K_	VDFNVPLDGK(1)K	2	637.343	1.7479	2.2387	2.9354	4.5781
2070	37	37	YPR098C	YPR098C	>YPR098C YPR098C SGDID:S000006302, Chr XVI from 729526-729480,729383-728945, reverse complement, Verified ORF, Protein of unknown function, localized to the mitochondrial outer membrane	1	AFKVLEKDQFSAL	3.51476e-30	138.87	_VLEK(ac)DQFSALQNK_	VLEK(1)DQFSALQNK	2	781.415	-0.79048	2.2382	2.2083	2.8948
818	898	898	YGL206C	YGL206C	>YGL206C CHC1 SGDID:S000003174, Chr VII from 107508-102547, reverse complement, Verified ORF, Clathrin heavy chain, subunit of the major coat protein involved in intracellular protein transport and endocytosis; two heavy chains form the clathrin triskelio	1	SNNSPEKFLKEND	3.4304e-06	64.675	_IYIDSNNSPEK(ac)FLK_	IYIDSNNSPEK(1)FLK	2	855.441	-0.57105	2.2359	3.521	3.8101
1131	226	226	YJL138C;YKR059W	YJL138C	>YJL138C TIF2 SGDID:S000003674, Chr X from 154687-153500, reverse complement, Verified ORF, Translation initiation factor eIF4A, identical to Tif1p; DEA(D/H)-box RNA helicase that couples ATPase activity to RNA binding and unwinding; forms a dumbbell stru	1	VRILVKKDELTLE	3.14176e-37	168.71	_K(ac)DELTLEGIK_	K(1)DELTLEGIK	2	594.33	-0.35228	2.2341	2.8908	3.2518
2068	311	311	YPR074C	YPR074C	>YPR074C TKL1 SGDID:S000006278, Chr XVI from 694835-692793, reverse complement, Verified ORF, Transketolase, similar to Tkl2p; catalyzes conversion of xylulose-5-phosphate and ribose-5-phosphate to sedoheptulose-7-phosphate and glyceraldehyde-3-phosphate	1	GVEANNKWNKLFS	4.98349e-35	146.78	_TILKPGVEANNK(ac)WNK_	TILKPGVEANNK(1)WNK	3	585.325	0.47015	2.2332	3.9456	2.4545
869	152	152	YGR086C	YGR086C	>YGR086C PIL1 SGDID:S000003318, Chr VII from 650621-649602, reverse complement, Verified ORF, Primary component of eisosomes, which are large immobile cell cortex structures associated with endocytosis; null mutants show activation of Pkc1p/Ypk1p stress r	1	KDKITDKIAYLKY	1.65997e-06	86.803	_ITDK(ac)IAYLK_	ITDK(1)IAYLK	2	553.826	-0.055214	2.2312	2.5818	2.1651
1489	471	471	YLR359W	YLR359W	>YLR359W ADE13 SGDID:S000004351, Chr XII from 844281-845729, Verified ORF, Adenylosuccinate lyase, catalyzes two steps in the 'de novo' purine nucleotide biosynthetic pathway; expression is repressed by adenine and activated by Bas1p and Pho2p; mutations	1	ALQPFQKYLNDEQ	0.000536252	44.587	_DVNNALQPFQK(ac)YLNDEQVK_	DVNNALQPFQK(1)YLNDEQVK	3	769.053	0.2737	2.2281	3.5693	4.0906
1781	1764	1764	YNR016C	YNR016C	>YNR016C ACC1 SGDID:S000005299, Chr XIV from 661377-654676, reverse complement, Verified ORF, Acetyl-CoA carboxylase, biotin containing enzyme that catalyzes the carboxylation of acetyl-CoA to form malonyl-CoA; required for de novo biosynthesis of long-ch	1	GAPAINKMLGREV	5.05719e-15	122.18	_AIQVEGQPIILTGAPAINK(ac)M(ox)LGR_	AIQVEGQPIILTGAPAINK(1)MLGR	4	612.847	0.17607	2.2261	2.9976	3.4841
150	296	296	YBR025C	YBR025C	>YBR025C OLA1 SGDID:S000000229, Chr II from 291865-290681, reverse complement, Verified ORF, P-loop ATPase with similarity to human OLA1 and bacterial YchF; identified as specifically interacting with the proteasome; protein levels are induced by hydrogen	0.994548	TISALPKIITTMR	0.00151777	32.191	_KLQTISALPK(ac)IITTM(ox)R_	K(0.005)LQTISALPK(0.995)IITTMR	3	624.704	0.25178	2.2236		4.5703
470	70;70	70	YDR099W;YER177W	YDR099W	>YDR099W BMH2 SGDID:S000002506, Chr IV from 653605-654426, Verified ORF, 14-3-3 protein, minor isoform; controls proteome at post-transcriptional level, binds proteins and DNA, involved in regulation of many processes including exocytosis, vesicle transpo	1	VSSIEQKEESKEK	1.48395e-06	80.522	_IVSSIEQK(ac)EESK_	IVSSIEQK(1)EESK	2	709.872	-0.083652	2.2226	3.3306	5.4909
1655	66	66	YMR205C	YMR205C	>YMR205C PFK2 SGDID:S000004818, Chr XIII from 674765-671886, reverse complement, Verified ORF, Beta subunit of heterooctameric phosphofructokinase involved in glycolysis, indispensable for anaerobic growth, activated by fructose-2,6-bisphosphate and AMP,	1	LLRPDEKINKNVE	0.00667707	37.94	_ILLRPDEK(ac)INK_	ILLRPDEK(1)INK	3	460.945	-0.12476	2.2174	2.727	3.1483
2051	208	208	YPR036W	YPR036W	>YPR036W VMA13 SGDID:S000006240, Chr XVI from 643833-645269, Verified ORF, Subunit H of the eight-subunit V1 peripheral membrane domain of the vacuolar H+-ATPase (V-ATPase), an electrogenic proton pump found throughout the endomembrane system; serves as a	1	VIWLHEKKFMPTL	0.00120938	64.297	_DVIWLHEK(ac)K_	DVIWLHEK(1)K	3	403.892	0.23163	2.2136		4.248
678	124	124	YER120W	YER120W	>YER120W SCS2 SGDID:S000000922, Chr V from 401131-401865, Verified ORF, Integral ER membrane protein that regulates phospholipid metabolism via an interaction with the FFAT motif of Opi1p, also involved in telomeric silencing, disruption causes inositol a	1	SKKIKVKYLISPD	0.000310893	47.808	_VK(ac)YLISPDVHPAQNQNIQENK_	VK(1)YLISPDVHPAQNQNIQENK	3	826.431	-0.14278	2.2097		2.415
1351	96	96	YLR043C	YLR043C	>YLR043C TRX1 SGDID:S000004033, Chr XII from 232014-231703, reverse complement, Verified ORF, Cytoplasmic thioredoxin isoenzyme of the thioredoxin system which protects cells against oxidative and reductive stress, forms LMA1 complex with Pbi2p, acts as a	1	ANPAAIKQAIAAN	1.5137e-09	103.83	_VVGANPAAIK(ac)QAIAANA_	VVGANPAAIK(1)QAIAANA	2	810.957	0.02014	2.2089	2.7491	4.6042
949	337	337	YGR254W	YGR254W	>YGR254W ENO1 SGDID:S000003486, Chr VII from 1000932-1002245, Verified ORF, Enolase I, a phosphopyruvate hydratase that catalyzes the conversion of 2-phosphoglycerate to phosphoenolpyruvate during glycolysis and the reverse reaction during gluconeogenesis	1	IATAIEKKAADAL	0.000742095	95.099	_RIATAIEK(ac)K_	RIATAIEK(1)K	3	357.889	-0.84809	2.2047	3.0284	7.4339
1729	97	97	YNL121C	YNL121C	>YNL121C TOM70 SGDID:S000005065, Chr XIV from 400539-398686, reverse complement, Verified ORF, Component of the TOM (translocase of outer membrane) complex responsible for recognition and initial import steps for all mitochondrially directed proteins; act	1	TAEEKDKYALALK	0.00163374	49.715	_DK(ac)YALALK_	DK(1)YALALK	2	482.279	-0.71605	2.2007		3.332
305	193	193	YCR012W	YCR012W	>YCR012W PGK1 SGDID:S000000605, Chr III from 137744-138994, Verified ORF, 3-phosphoglycerate kinase, catalyzes transfer of high-energy phosphoryl groups from the acyl phosphate of 1,3-bisphosphoglycerate to ADP to produce ATP; key enzyme in glycolysis and	1	LLEKELKYFGKAL	5.81715e-05	91.906	_ELK(ac)YFGK_	ELK(1)YFGK	2	463.753	-0.22418	2.2001	3.2629	3.7137
1631	488;492	488	YMR186W;YPL240C	YMR186W	>YMR186W HSC82 SGDID:S000004798, Chr XIII from 632354-634471, Verified ORF, Cytoplasmic chaperone of the Hsp90 family, redundant in function and nearly identical with Hsp82p, and together they are essential; expressed constitutively at 10-fold higher basa	1	PFLDALKAKNFEV	6.49201e-05	72.006	_SPFLDALK(ac)AK_	SPFLDALK(1)AK	2	566.324	0.51632	2.1993	3.5391	3.8304
331	228	228	YCR053W	YCR053W	>YCR053W THR4 SGDID:S000000649, Chr III from 216693-218237, Verified ORF, Threonine synthase, conserved protein that catalyzes formation of threonine from 0-phosphohomoserine; expression is regulated by the GCN4-mediated general amino acid control pathway	1	KAIFGDKEFNSKH	8.19682e-14	117.25	_AIFGDK(ac)EFNSK_	AIFGDK(1)EFNSK	2	649.325	-2.4099	2.1989	3.0359	4.1729
1890	534	534	YOR206W	YOR206W	>YOR206W NOC2 SGDID:S000005732, Chr XV from 727513-729645, Verified ORF, Protein that forms a nucleolar complex with Mak21p that binds to 90S and 66S pre-ribosomes, as well as a nuclear complex with Noc3p that binds to 66S pre-ribosomes; both complexes me	1	FTKAPKKSPNLAA	0.00260436	34.909	_K(ac)SPNLAAFDFEHNIK_	K(1)SPNLAAFDFEHNIK	3	591.637	-0.089957	2.1989		3.0696
298	54	54	YCL050C	YCL050C	>YCL050C APA1 SGDID:S000000555, Chr III from 38801-37836, reverse complement, Verified ORF, Diadenosine 5',5''-P1,P4-tetraphosphate phosphorylase I (AP4A phosphorylase), involved in catabolism of bis(5'-nucleosidyl) tetraphosphates; has similarity to Apa2	1	MPSLIEKPERGQT	0.000287453	60.564	_TSM(ox)PYLISHM(ox)PSLIEK(ac)PER_	TSMPYLISHMPSLIEK(1)PER	3	768.385	0.79845	2.1974	2.7413	3.2309
617	81	81	YER003C	YER003C	>YER003C PMI40 SGDID:S000000805, Chr V from 159117-159087,158993-157735, reverse complement, Verified ORF, Mannose-6-phosphate isomerase, catalyzes the interconversion of fructose-6-P and mannose-6-P; required for early steps in protein mannosylation	1	PSAMLGKDIIDKF	4.90806e-05	65.805	_NPSAM(ox)LGK(ac)DIIDK_	NPSAMLGK(1)DIIDK	2	730.377	0.034118	2.1957	3.3623	2.1475
1019	139	139	YHR174W	YHR174W	>YHR174W ENO2 SGDID:S000001217, Chr VIII from 451327-452640, Verified ORF, Enolase II, a phosphopyruvate hydratase that catalyzes the conversion of 2-phosphoglycerate to phosphoenolpyruvate during glycolysis and the reverse reaction during gluconeogenesis	1	HLADLSKSKTSPY	3.2814e-15	113.59	_NVPLYQHLADLSK(ac)SK_	NVPLYQHLADLSK(1)SK	3	585.653	-0.25349	2.1952	3.3819	3.183
1068	27	27	YIL063C	YIL063C	>YIL063C YRB2 SGDID:S000001325, Chr IX from 243741-242758, reverse complement, Verified ORF, Protein of unknown function involved in nuclear processes of the Ran-GTPase cycle; involved in nuclear protein export; contains Ran Binding Domain and FxFG repeat	1	VENPIDKLDGTPK	2.86028e-204	274.02	_QTAVENPIDK(ac)LDGTPK_	QTAVENPIDK(1)LDGTPK	3	589.976	0.74319	2.1931	1.7182	1.3597
439	84	84	YDR050C	YDR050C	>YDR050C TPI1 SGDID:S000002457, Chr IV from 556471-555725, reverse complement, Verified ORF, Triose phosphate isomerase, abundant glycolytic enzyme; mRNA half-life is regulated by iron availability; transcription is controlled by activators Reb1p, Gcr1p,	1	NSVDQIKDVGAKW	1.66284e-13	121.82	_ASGAFTGENSVDQIK(ac)DVGAK_	ASGAFTGENSVDQIK(1)DVGAK	3	679.336	0.58211	2.1874	3.6153	3.2257
642	89	89	YER062C	YER062C	>YER062C HOR2 SGDID:S000000864, Chr V from 280680-279928, reverse complement, Verified ORF, One of two redundant DL-glycerol-3-phosphatases (RHR2/GPP1 encodes the other) involved in glycerol biosynthesis; induced in response to hyperosmotic stress and oxi	1	PVKYGEKSIEVPG	2.3628e-05	72.891	_YGEK(ac)SIEVPGAVK_	YGEK(1)SIEVPGAVK	2	709.88	-0.10776	2.1843	3.993	3.0855
1626	437;441	437	YMR186W;YPL240C	YMR186W	>YMR186W HSC82 SGDID:S000004798, Chr XIII from 632354-634471, Verified ORF, Cytoplasmic chaperone of the Hsp90 family, redundant in function and nearly identical with Hsp82p, and together they are essential; expressed constitutively at 10-fold higher basa	1	NRAALAKLLRYNS	5.76463e-19	150.17	_AALAK(ac)LLR_	AALAK(1)LLR	2	449.298	-0.81299	2.1823	3.6855	3.774
371	202	202	YDL084W	YDL084W	>YDL084W SUB2 SGDID:S000002242, Chr IV from 305237-306577, Verified ORF, Component of the TREX complex required for nuclear mRNA export; member of the DEAD-box RNA helicase superfamily and is involved in early and late steps of spliceosome assembly; homol	1	KALVREKYIDLSH	0.000350667	57.019	_EK(ac)YIDLSHVK_	EK(1)YIDLSHVK	3	425.231	0.026338	2.179	3.54	3.6203
909	267;267	267	YGR192C;YJR009C	YGR192C	>YGR192C TDH3 SGDID:S000003424, Chr VII from 883815-882817, reverse complement, Verified ORF, Glyceraldehyde-3-phosphate dehydrogenase, isozyme 3, involved in glycolysis and gluconeogenesis; tetramer that catalyzes the reaction of glyceraldehyde-3-phospha	1	KAAAEGKLKGVLG	0.00108359	84.476	_AAAEGK(ac)LK_	AAAEGK(1)LK	2	415.243	-0.85402	2.1775	3.3944	3.0926
894	391	391	YGR155W	YGR155W	>YGR155W CYS4 SGDID:S000003387, Chr VII from 798548-800071, Verified ORF, Cystathionine beta-synthase, catalyzes synthesis of cystathionine from serine and homocysteine, the first committed step in cysteine biosynthesis; responsible for hydrogen sulfide g	1	KVTDVIKILKDNG	0.000444923	60.518	_VTDVIK(ac)ILK_	VTDVIK(1)ILK	2	535.845	0.10953	2.1756	2.8158	1.9879
67	255	255	YAL038W	YAL038W	>YAL038W CDC19 SGDID:S000000036, Chr I from 71787-73289, Verified ORF, Pyruvate kinase, functions as a homotetramer in glycolysis to convert phosphoenolpyruvate to pyruvate, the input for aerobic (TCA cycle) or anaerobic (glucose fermentation) respiration	1	NFDEILKVTDGVM	1.96671e-40	165.38	_IENQQGVNNFDEILK(ac)VTDGVM(ox)VAR_	IENQQGVNNFDEILK(1)VTDGVMVAR	3	916.46	0.15718	2.1752	2.9506
1555	118	118	YML126C	YML126C	>YML126C ERG13 SGDID:S000004595, Chr XIII from 20536-19061, reverse complement, Verified ORF, 3-hydroxy-3-methylglutaryl-CoA (HMG-CoA) synthase, catalyzes the formation of HMG-CoA from acetyl-CoA and acetoacetyl-CoA; involved in the second step in mevalon	1	YNIDTNKIGRLEV	4.18276e-05	72.34	_SYNIDTNK(ac)IGR_	SYNIDTNK(1)IGR	2	661.839	0.17339	2.1742	3.8991	2.9565
490	80	80	YDR155C	YDR155C	>YDR155C CPR1 SGDID:S000002562, Chr IV from 768998-768510, reverse complement, Verified ORF, Cytoplasmic peptidyl-prolyl cis-trans isomerase (cyclophilin), catalyzes the cis-trans isomerization of peptide bonds N-terminal to proline residues; binds the dr	1	KSIYGGKFPDENF	1.90686e-63	188.48	_SIYGGK(ac)FPDENFKK_	SIYGGK(1)FPDENFKK	2	836.422	0.1504	2.1705	2.8454	2.3816
285	106	106	YBR288C	YBR288C	>YBR288C APM3 SGDID:S000000492, Chr II from 779459-778008, reverse complement, Verified ORF, Mu3-like subunit of the clathrin associated protein complex (AP-3); functions in transport of alkaline phosphatase to the vacuole via the alternate pathway	1	LLEYFDKDKLSIK	3.79613e-06	80.763	_ILLEYFDK(ac)DK_	ILLEYFDK(1)DK	2	663.353	0.24331	2.1694		2.1516
1122	622	622	YJL080C	YJL080C	>YJL080C SCP160 SGDID:S000003616, Chr X from 289220-285552, reverse complement, Verified ORF, Essential RNA-binding G protein effector of mating response pathway, mainly associated with nuclear envelope and ER, interacts in mRNA-dependent manner with tran	1	AAKAANKIFESIL	5.05367e-05	50.079	_AANK(ac)IFESILNSPSSK_	AANK(1)IFESILNSPSSK	2	874.465	-0.90813	2.1694		2.2988
1033	369	369	YHR179W	YHR179W	>YHR179W OYE2 SGDID:S000001222, Chr VIII from 462502-463704, Verified ORF, Widely conserved NADPH oxidoreductase containing flavin mononucleotide (FMN), homologous to Oye3p with slight differences in ligand binding and catalytic properties; may be involve	1	KGLPLNKYDRDTF	9.05484e-15	105.19	_GLPLNK(ac)YDRDTFYK_	GLPLNK(1)YDRDTFYK	3	591.305	0.33323	2.1663	3.5991	5.3438
570	245	245	YDR394W	YDR394W	>YDR394W RPT3 SGDID:S000002802, Chr IV from 1261674-1262960, Verified ORF, One of six ATPases of the 19S regulatory particle of the 26S proteasome involved in the degradation of ubiquitinated substrates; substrate of N-acetyltransferase B	1	GSEFVHKYLGEGP	2.42625e-06	68.173	_VNGSEFVHK(ac)YLGEGPR_	VNGSEFVHK(1)YLGEGPR	3	610.976	-0.02583	2.164	3.1898	3.2684
440	89	89	YDR050C	YDR050C	>YDR050C TPI1 SGDID:S000002457, Chr IV from 556471-555725, reverse complement, Verified ORF, Triose phosphate isomerase, abundant glycolytic enzyme; mRNA half-life is regulated by iron availability; transcription is controlled by activators Reb1p, Gcr1p,	1	IKDVGAKWVILGH	2.03627e-06	67.115	_DVGAK(ac)WVILGHSER_	DVGAK(1)WVILGHSER	3	536.955	-0.37042	2.1599	3.8363	3.313
612	40	40	YEL034W	YEL034W	>YEL034W HYP2 SGDID:S000000760, Chr V from 85676-86149, Verified ORF, Translation elongation factor eIF-5A, previously thought to function in translation initiation; similar to and functionally redundant with Anb1p; structural homolog of bacterial EF-P; u	1	IKSRPCKIVDMST	0.000361999	55.335	_SRPCK(ac)IVDM(ox)STSK_	SRPCK(1)IVDMSTSK	3	522.925	-1.0303	2.1575		1.8641
1189	897	897	YJR109C	YJR109C	>YJR109C CPA2 SGDID:S000003870, Chr X from 632931-629575, reverse complement, Verified ORF, Large subunit of carbamoyl phosphate synthetase, which catalyzes a step in the synthesis of citrulline, an arginine precursor	1	GGDIVPKPVDLML	0.000434796	40.52	_AFLGGDIVPK(ac)PVDLM(ox)LNK_	AFLGGDIVPK(1)PVDLMLNK	3	662.364	-0.68943	2.1567	3.4054
1372	253	253	YLR079W	YLR079W	>YLR079W SIC1 SGDID:S000004069, Chr XII from 286821-287675, Verified ORF, Inhibitor of Cdc28-Clb kinase complexes that controls G1/S phase transition, preventing premature S phase and ensuring genomic integrity; phosphorylation targets Sic1p for SCF(CDC4)	1	VITYVNKKGEVVE	6.84192e-05	53.995	_ENPDIEDVITYVNK(ac)K_	ENPDIEDVITYVNK(1)K	3	606.976	0.41399	2.1564	2.3701	1.6978
810	1004	1004	YGL173C	YGL173C	>YGL173C KEM1 SGDID:S000003141, Chr VII from 180119-175533, reverse complement, Verified ORF, Evolutionarily-conserved 5'-3' exonuclease component of cytoplasmic processing (P) bodies involved in mRNA decay; plays a role in microtubule-mediated processes,	1	LSKITSKFMITDA	1.92355e-06	78.486	_ITSK(ac)FM(ox)ITDATGK_	ITSK(1)FMITDATGK	2	735.879	-0.40218	2.1555		1.9581
288	202	202	YCL009C	YCL009C	>YCL009C ILV6 SGDID:S000000515, Chr III from 105548-104619, reverse complement, Verified ORF, Regulatory subunit of acetolactate synthase, which catalyzes the first step of branched-chain amino acid biosynthesis; enhances activity of the Ilv2p catalytic s	1	VAEIREKQFHPAN	6.44078e-06	62.469	_EK(ac)QFHPANLPASEVLR_	EK(1)QFHPANLPASEVLR	3	626.667	0.45847	2.1533		1.2551
729	468	468	YFR010W	YFR010W	>YFR010W UBP6 SGDID:S000001906, Chr VI from 165060-166559, Verified ORF, Ubiquitin-specific protease situated in the base subcomplex of the 26S proteasome, releases free ubiquitin from branched polyubiquitin chains; works in opposition to polyubiquitin el	1	YKFNDDKVSVVEK	0.00574439	32.275	_FNDDK(ac)VSVVEK_	FNDDK(1)VSVVEK	2	661.335	1.334	2.1532	2.3519	3.1393
1833	116	116	YOR007C	YOR007C	>YOR007C SGT2 SGDID:S000005533, Chr XV from 339979-338939, reverse complement, Verified ORF, Glutamine-rich cytoplasmic protein of unknown function; contains tetratricopeptide (TPR) repeats, which often mediate protein-protein interactions; has similarity	1	NKAMANKDYELAI	5.79653e-30	136.99	_AM(ox)ANK(ac)DYELAINK_	AMANK(1)DYELAINK	2	769.88	-0.31302	2.1447	2.8545	2.3591
501	259	259	YDR176W	YDR176W	>YDR176W NGG1 SGDID:S000002583, Chr IV from 814450-816558, Verified ORF, Transcriptional regulator involved in glucose repression of Gal4p-regulated genes; component of transcriptional adaptor and histone acetyltransferase complexes, the ADA complex, the	0.5	GEDFLKKKYNVAS	0.000177603	47.622	_K(ac)KYNVASYPTNDLK_	K(0.5)K(0.5)YNVASYPTNDLK	3	561.63	-0.19921	2.1423	3.6716	3.7848
502	260	260	YDR176W	YDR176W	>YDR176W NGG1 SGDID:S000002583, Chr IV from 814450-816558, Verified ORF, Transcriptional regulator involved in glucose repression of Gal4p-regulated genes; component of transcriptional adaptor and histone acetyltransferase complexes, the ADA complex, the	0.5	EDFLKKKYNVASY	0.000177603	47.622	_K(ac)KYNVASYPTNDLK_	K(0.5)K(0.5)YNVASYPTNDLK	3	561.63	-0.19921	2.1423	3.6716	3.7848
1360	520	520	YLR044C	YLR044C	>YLR044C PDC1 SGDID:S000004034, Chr XII from 234082-232391, reverse complement, Verified ORF, Major of three pyruvate decarboxylase isozymes, key enzyme in alcoholic fermentation, decarboxylates pyruvate to acetaldehyde; subject to glucose-, ethanol-, and	1	TTGEWDKLTQDKS	4.51896e-195	268.9	_VATTGEWDK(ac)LTQDK_	VATTGEWDK(1)LTQDK	3	545.274	0.040668	2.1409	2.8128	2.5061
1848	512	512	YOR027W	YOR027W	>YOR027W STI1 SGDID:S000005553, Chr XV from 381053-382822, Verified ORF, Hsp90 cochaperone, interacts with the Ssa group of the cytosolic Hsp70 chaperones; activates the ATPase activity of Ssa1p; homolog of mammalian Hop protein	1	IDQLYYKASQQRF	6.98209e-07	84.566	_EIDQLYYK(ac)ASQQR_	EIDQLYYK(1)ASQQR	2	842.42	0.39615	2.1352		2.4413
1955	275	275	YPL028W	YPL028W	>YPL028W ERG10 SGDID:S000005949, Chr XVI from 498094-499290, Verified ORF, Acetyl-CoA C-acetyltransferase (acetoacetyl-CoA thiolase), cytosolic enzyme that transfers an acetyl group from one acetyl-CoA molecule to another, forming acetoacetyl-CoA; involve	1	LKEKNLKPLAIIK	0.00430911	38.276	_NLK(ac)PLAIIK_	NLK(1)PLAIIK	2	526.347	-0.42374	2.1297	5.125
1271	169	169	YKL152C	YKL152C	>YKL152C GPM1 SGDID:S000001635, Chr XI from 164390-163647, reverse complement, Verified ORF, Tetrameric phosphoglycerate mutase, mediates the conversion of 3-phosphoglycerate to 2-phosphoglycerate during glycolysis and the reverse reaction during gluconeo	1	WQDVIAKDLLSGK	2.30873e-10	114.34	_LLPYWQDVIAK(ac)DLLSGK_	LLPYWQDVIAK(1)DLLSGK	3	667.707	1.3676	2.1292	2.8195	3.1559
1212	87	87	YKL035W	YKL035W	>YKL035W UGP1 SGDID:S000001518, Chr XI from 369534-371033, Verified ORF, UDP-glucose pyrophosphorylase (UGPase), catalyses the reversible formation of UDP-Glc from glucose 1-phosphate and UTP, involved in a wide variety of metabolic pathways, expression m	1	NPDEVVKYEIISQ	1.31952e-09	76.152	_SPNPDEVVK(ac)YEIISQQPENVSNLSK_	SPNPDEVVK(1)YEIISQQPENVSNLSK	3	952.814	-0.87876	2.1285		2.0389
711	408	408	YFL018C	YFL018C	>YFL018C LPD1 SGDID:S000001876, Chr VI from 103121-101622, reverse complement, Verified ORF, Dihydrolipoamide dehydrogenase, the lipoamide dehydrogenase component (E3) of the pyruvate dehydrogenase and 2-oxoglutarate dehydrogenase multi-enzyme complexes	1	EAGIDYKIGKFPF	0.00629322	34.755	_EAGIDYK(ac)IGK_	EAGIDYK(1)IGK	2	568.303	1.2205	2.1279	6.8717
375	345	345	YDL100C	YDL100C	>YDL100C GET3 SGDID:S000002258, Chr IV from 283176-282112, reverse complement, Verified ORF, Guanine nucleotide exchange factor for Gpa1p; amplifies G protein signaling; subunit of the GET complex, which is involved in Golgi to ER trafficking and insertio	0.995505	NPITDGKVIYELE	0.00153603	32.55	_EYNPITDGK(ac)VIYELEDKE_	EYNPITDGK(0.996)VIYELEDK(0.004)E	3	733.023	0.12758	2.1262	3.6318	5.0679
149	195	195	YBR025C	YBR025C	>YBR025C OLA1 SGDID:S000000229, Chr II from 291865-290681, reverse complement, Verified ORF, P-loop ATPase with similarity to human OLA1 and bacterial YchF; identified as specifically interacting with the proteasome; protein levels are induced by hydrogen	1	LITKIIKLLESGQ	1.28053e-05	77.744	_IIK(ac)LLESGQR_	IIK(1)LLESGQR	2	599.861	0.024429	2.1259		2.6953
2012	240	240	YPL228W	YPL228W	>YPL228W CET1 SGDID:S000006149, Chr XVI from 118382-120031, Verified ORF, Beta (RNA 5'-triphosphatase) subunit of the mRNA capping enzyme, a heterodimer (the other subunit is CEG1, a guanylyltransferase) involved in adding the 5' cap to mRNA; the mammalia	0.880988	ASSKPSKYRNVPI	1.19166e-09	115.15	_DLEVLNEISASSKPSK(ac)YR_	DLEVLNEISASSK(0.119)PSK(0.881)YR	3	693.364	-0.032708	2.121	2.7136	2.9769
1941	90	90	YOR369C	YOR369C	>YOR369C RPS12 SGDID:S000005896, Chr XV from 1028623-1028192, reverse complement, Verified ORF, Protein component of the small (40S) ribosomal subunit; has similarity to rat ribosomal protein S12	1	NKVPLIKVADAKQ	9.12465e-14	118.35	_VPLIK(ac)VADAK_	VPLIK(1)VADAK	2	548.342	1.2094	2.119	3.2794	2.1306
807	60	60	YGL148W	YGL148W	>YGL148W ARO2 SGDID:S000003116, Chr VII from 226404-227534, Verified ORF, Bifunctional chorismate synthase and flavin reductase, catalyzes the conversion of 5-enolpyruvylshikimate 3-phosphate (EPSP) to form chorismate, which is a precursor to aromatic ami	1	STPRDEKDRVEIQ	2.88633e-05	62.055	_DEK(ac)DRVEIQSGTEFGK_	DEK(1)DRVEIQSGTEFGK	3	627.306	-0.58478	2.1156	2.6648
959	242;239	239	YGR256W;YHR183W	YHR183W	>YGR256W GND2 SGDID:S000003488, Chr VII from 1004630-1006108, Verified ORF, 6-phosphogluconate dehydrogenase (decarboxylating), catalyzes an NADPH regenerating reaction in the pentose phosphate pathway; required for growth on D-glucono-delta-lactone;>YHR	1	ITRDILKFDDVDG	1.42119e-07	94.01	_DILK(ac)FDDVDGKPLVEK_	DILK(1)FDDVDGKPLVEK	3	625.003	0.16119	2.1132	3.5158	2.4335
441	195	195	YDR050C	YDR050C	>YDR050C TPI1 SGDID:S000002457, Chr IV from 556471-555725, reverse complement, Verified ORF, Triose phosphate isomerase, abundant glycolytic enzyme; mRNA half-life is regulated by iron availability; transcription is controlled by activators Reb1p, Gcr1p,	1	RKFLASKLGDKAA	0.000663596	53.683	_FLASK(ac)LGDK_	FLASK(1)LGDK	2	510.79	-0.18313	2.1104	3.6814	4.6432
1314	968	968	YKR095W	YKR095W	>YKR095W MLP1 SGDID:S000001803, Chr XI from 619447-625074, Verified ORF, Myosin-like protein associated with the nuclear envelope, connects the nuclear pore complex with the nuclear interior; involved with Tel1p in telomere length control; involved with P	1	KTSLEDKISLLKE	0.000353507	53.252	_TSLEDK(ac)ISLLK_	TSLEDK(1)ISLLK	2	644.872	0.0049104	2.1101		2.2488
258	59	59	YBR196C	YBR196C	>YBR196C PGI1 SGDID:S000000400, Chr II from 613895-612231, reverse complement, Verified ORF, Glycolytic enzyme phosphoglucose isomerase, catalyzes the interconversion of glucose-6-phosphate and fructose-6-phosphate; required for cell cycle progression and	1	TNYDGSKILFDYS	6.4779e-08	89.261	_TFTNYDGSK(ac)ILFDYSK_	TFTNYDGSK(1)ILFDYSK	2	970.967	0.53517	2.1057	2.6992	3.2297
685	268	268	YER165W	YER165W	>YER165W PAB1 SGDID:S000000967, Chr V from 510368-512101, Verified ORF, Poly(A) binding protein, part of the 3'-end RNA-processing complex, mediates interactions between the 5' cap structure and the 3' mRNA poly(A) tail, involved in control of poly(A) tai	1	GFVNYEKHEDAVK	2.33902e-07	69.594	_GFGFVNYEK(ac)HEDAVK_	GFGFVNYEK(1)HEDAVK	3	594.621	-0.62538	2.1031	2.2926	2.2668
1733	131	131	YNL134C	YNL134C	>YNL134C YNL134C SGDID:S000005078, Chr XIV from 373583-372453, reverse complement, Uncharacterized ORF, Putative protein of unknown function with similarity to dehydrogenases from other model organisms; green fluorescent protein (GFP)-fusion protein local	1	RLCGKDKLPEGPV	0.000359649	63.184	_DK(ac)LPEGPVK_	DK(1)LPEGPVK	2	512.787	0.2876	2.1009	2.3947
2001	344	344	YPL190C	YPL190C	>YPL190C NAB3 SGDID:S000006111, Chr XVI from 187724-185316, reverse complement, Verified ORF, Single stranded RNA binding protein; acidic ribonucleoprotein; required for termination of non-poly(A) transcripts and efficient splicing; interacts with Nrd1p	1	PLKNVSKEDLFRI	0.00988462	32.008	_NVSK(ac)EDLFR_	NVSK(1)EDLFR	2	575.299	1.0728	2.0948		2.0324
1784	2137	2137	YNR016C	YNR016C	>YNR016C ACC1 SGDID:S000005299, Chr XIV from 661377-654676, reverse complement, Verified ORF, Acetyl-CoA carboxylase, biotin containing enzyme that catalyzes the carboxylation of acetyl-CoA to form malonyl-CoA; required for de novo biosynthesis of long-ch	1	NEEYLIKRLSHQV	5.20662e-12	131.45	_LNEEYLIK(ac)R_	LNEEYLIK(1)R	3	407.228	0.30258	2.094	2.7323	2.263
1680	661	661	YMR309C	YMR309C	>YMR309C NIP1 SGDID:S000004926, Chr XIII from 895425-892987, reverse complement, Verified ORF, eIF3c subunit of the eukaryotic translation initiation factor 3 (eIF3), involved in the assembly of preinitiation complex and start codon selection	1	SLEHYDKLSFQGP	2.32254e-05	89.846	_SLEHYDK(ac)LSFQGPPETLR_	SLEHYDK(1)LSFQGPPETLR	3	720.364	0.083218	2.0928	3.344	2.9375
446	107	107	YDR050C	YDR050C	>YDR050C TPI1 SGDID:S000002457, Chr IV from 556471-555725, reverse complement, Verified ORF, Triose phosphate isomerase, abundant glycolytic enzyme; mRNA half-life is regulated by iron availability; transcription is controlled by activators Reb1p, Gcr1p,	1	YFHEDDKFIADKT	8.19006e-36	148.72	_SYFHEDDK(ac)FIADK_	SYFHEDDK(1)FIADK	3	552.923	0.71072	2.0912	2.9076	3.0665
1021	88	88	YHR174W	YHR174W	>YHR174W ENO2 SGDID:S000001217, Chr VIII from 451327-452640, Verified ORF, Enolase II, a phosphopyruvate hydratase that catalyzes the conversion of 2-phosphoglycerate to phosphoenolpyruvate during glycolysis and the reverse reaction during gluconeogenesis	1	LDVKDQKAVDDFL	1.12537e-79	197.38	_DQK(ac)AVDDFLLSLDGTANK_	DQK(1)AVDDFLLSLDGTANK	2	996.5	-0.25804	2.0876	3.0573	5.7222
876	339	339	YGR094W	YGR094W	>YGR094W VAS1 SGDID:S000003326, Chr VII from 672190-675504, Verified ORF, Mitochondrial and cytoplasmic valyl-tRNA synthetase	1	NLEVENKDVKSRT	5.69141e-42	162.81	_LNTAISNLEVENK(ac)DVK_	LNTAISNLEVENK(1)DVK	3	610.327	0.28446	2.083	3.6125	1.3732
1228	340	340	YKL060C	YKL060C	>YKL060C FBA1 SGDID:S000001543, Chr XI from 327131-326052, reverse complement, Verified ORF, Fructose 1,6-bisphosphate aldolase, required for glycolysis and gluconeogenesis; catalyzes conversion of fructose 1,6 bisphosphate to glyceraldehyde-3-P and dihyd	1	WVREGEKTMGAKI	0.000301687	78.939	_EGEK(ac)TMGAK_	EGEK(1)TMGAK	2	496.74	-0.64907	2.0825	2.9294	4.7112
1879	508	508	YOR168W	YOR168W	>YOR168W GLN4 SGDID:S000005694, Chr XV from 649304-651733, Verified ORF, Glutamine tRNA synthetase, monomeric class I tRNA synthetase that catalyzes the specific glutaminylation of tRNA(Glu); N-terminal domain proposed to be involved in enzyme-tRNA intera	1	AQLVDEKFVRGWD	6.74482e-10	97.911	_IAQLVDEK(ac)FVR_	IAQLVDEK(1)FVR	2	680.385	0.10952	2.0774	2.7963	1.5182
1463	383	383	YLR335W	YLR335W	>YLR335W NUP2 SGDID:S000004327, Chr XII from 797430-799592, Verified ORF, Nucleoporin involved in nucleocytoplasmic transport, binds to either the nucleoplasmic or cytoplasmic faces of the nuclear pore complex depending on Ran-GTP levels; also has a role	1	SKNETSKPVFSFG	0.000390247	50.938	_NETSK(ac)PVFSFGAATPSAK_	NETSK(1)PVFSFGAATPSAK	3	627.651	0.71067	2.076		1.6313
443	221	221	YDR050C	YDR050C	>YDR050C TPI1 SGDID:S000002457, Chr IV from 556471-555725, reverse complement, Verified ORF, Triose phosphate isomerase, abundant glycolytic enzyme; mRNA half-life is regulated by iron availability; transcription is controlled by activators Reb1p, Gcr1p,	1	SNAVTFKDKADVD	0.000350513	54.805	_ILYGGSANGSNAVTFK(ac)DK_	ILYGGSANGSNAVTFK(1)DK	3	628.655	-0.74899	2.0736	2.7365	4.1674
980	230;230	230	YHL033C;YLL045C	YLL045C	>YHL033C RPL8A SGDID:S000001025, Chr VIII from 36023-35253, reverse complement, Verified ORF, Ribosomal protein L4 of the large (60S) ribosomal subunit, nearly identical to Rpl8Bp and has similarity to rat L7a ribosomal protein; mutation results in decrea	0.999979	DKYDEVKKHWGGG	2.81036e-20	135.28	_LVSTIDANFADKYDEVK(ac)K_	LVSTIDANFADKYDEVK(1)K	3	700.028	0.1521	2.0725	2.8909	3.6305
1950	157	157	YPL004C	YPL004C	>YPL004C LSP1 SGDID:S000005925, Chr XVI from 551654-550629, reverse complement, Verified ORF, Primary component of eisosomes, which are large immobile patch structures at the cell cortex associated with endocytosis, along with Pil1p and Sur7p; null mutant	0.820448	DEIAHLKYKDPQS	0.000299967	50.053	_ITDEIAHLK(ac)YKDPQSTK_	ITDEIAHLK(0.82)YK(0.18)DPQSTK	4	508.02	1.0355	2.0705		1.4681
2065	345	345	YPR074C	YPR074C	>YPR074C TKL1 SGDID:S000006278, Chr XVI from 694835-692793, reverse complement, Verified ORF, Transketolase, similar to Tkl2p; catalyzes conversion of xylulose-5-phosphate and ribose-5-phosphate to sedoheptulose-7-phosphate and glyceraldehyde-3-phosphate	1	PANWESKLPTYTA	0.000564095	40.952	_LSGQLPANWESK(ac)LPTYTAK_	LSGQLPANWESK(1)LPTYTAK	3	716.044	-0.17417	2.0667	3.1538
1450	638	638	YLR304C	YLR304C	>YLR304C ACO1 SGDID:S000004295, Chr XII from 737550-735214, reverse complement, Verified ORF, Aconitase, required for the tricarboxylic acid (TCA) cycle and also independently required for mitochondrial genome maintenance; phosphorylated; component of the	1	VYTGEYKGVPDTA	2.34604e-11	96.993	_NVYTGEYK(ac)GVPDTAR_	NVYTGEYK(1)GVPDTAR	3	571.281	-0.027264	2.0602	2.3083	0.34982
224	415	415	YBR121C	YBR121C	>YBR121C GRS1 SGDID:S000000325, Chr II from 483361-481358, reverse complement, Verified ORF, Cytoplasmic and mitochondrial glycyl-tRNA synthase that ligates glycine to the cognate anticodon bearing tRNA; transcription termination factor that may interact	1	KLVVRQKLDNPIE	6.4037e-14	119.76	_QK(ac)LDNPIEVTK_	QK(1)LDNPIEVTK	2	663.867	0.018637	2.0571	2.7521	1.6781
1812	332	332	YOL086C	YOL086C	>YOL086C ADH1 SGDID:S000005446, Chr XV from 160594-159548, reverse complement, Verified ORF, Alcohol dehydrogenase, fermentative isozyme active as homo- or heterotetramers; required for the reduction of acetaldehyde to ethanol, the last step in the glycol	1	LPEIYEKMEKGQI	2.13324e-53	166.64	_VVGLSTLPEIYEK(ac)MEK_	VVGLSTLPEIYEK(1)MEK	2	939.5	0.060611	2.0557	2.5656	3.0089
48	141	141	YAL012W	YAL012W	>YAL012W CYS3 SGDID:S000000010, Chr I from 130802-131986, Verified ORF, Cystathionine gamma-lyase, catalyzes one of the two reactions involved in the transsulfuration pathway that yields cysteine from homocysteine with the intermediary formation of cystat	1	LIKENTKLVWIET	5.33635e-05	63.827	_ENTK(ac)LVWIETPTNPTLK_	ENTK(1)LVWIETPTNPTLK	3	676.033	-0.27544	2.0511		2.5053
103	182	182	YBL030C	YBL030C	>YBL030C PET9 SGDID:S000000126, Chr II from 164000-163044, reverse complement, Verified ORF, Major ADP/ATP carrier of the mitochondrial inner membrane, exchanges cytosolic ADP for mitochondrially synthesized ATP; phosphorylated; required for viability in	1	VYKKTLKSDGVAG	7.69024e-10	95.018	_TLK(ac)SDGVAGLYR_	TLK(1)SDGVAGLYR	2	661.359	-0.2162	2.05	3.3722
436	215	215	YDR023W	YDR023W	>YDR023W SES1 SGDID:S000002430, Chr IV from 489506-490894, Verified ORF, Cytosolic seryl-tRNA synthetase, class II aminoacyl-tRNA synthetase that aminoacylates tRNA(Ser), displays tRNA-dependent amino acid recognition which enhances discrimination of the	1	APVMMNKELMSKT	0.000366277	40.844	_GYIPLQAPVM(ox)M(ox)NK(ac)ELM(ox)SK_	GYIPLQAPVMMNK(1)ELMSK	3	714.021	0.60882	2.049	2.8361	2.2192
2006	322	322	YPL215W	YPL215W	>YPL215W CBP3 SGDID:S000006136, Chr XVI from 147415-148422, Verified ORF, Mitochondrial protein required for assembly of ubiquinol cytochrome-c reductase complex (cytochrome bc1 complex); interacts with Cbp4p and function is partially redundant with that	0.945353	ALDKDPKTLPSER	0.000422841	44.294	_YEALDKDPK(ac)TLPSER_	YEALDK(0.055)DPK(0.945)TLPSER	3	601.976	0.41956	2.0473	2.6416
144	168	168	YBR011C	YBR011C	>YBR011C IPP1 SGDID:S000000215, Chr II from 257973-257110, reverse complement, Verified ORF, Cytoplasmic inorganic pyrophosphatase (PPase), homodimer that catalyzes the rapid exchange of oxygens from Pi with water, highly expressed and essential for viabi	1	NDPLAPKLNDIED	7.03397e-06	88.036	_VIAIDINDPLAPK(ac)LNDIEDVEK_	VIAIDINDPLAPK(1)LNDIEDVEK	3	826.111	-0.74801	2.0467	2.9523
1067	64	64	YIL053W	YIL053W	>YIL053W RHR2 SGDID:S000001315, Chr IX from 255113-255865, Verified ORF, Constitutively expressed isoform of DL-glycerol-3-phosphatase; involved in glycerol biosynthesis, induced in response to both anaerobic and, along with the Hor2p/Gpp2p isoform, osmot	1	TYDAIAKFAPDFA	0.000552012	44.089	_TYDAIAK(ac)FAPDFADEEYVNK_	TYDAIAK(1)FAPDFADEEYVNK	3	783.702	0.47216	2.0466	2.9707
1659	141	141	YMR217W	YMR217W	>YMR217W GUA1 SGDID:S000004830, Chr XIII from 701789-703366, Verified ORF, GMP synthase, an enzyme that catalyzes the second step in the biosynthesis of GMP from inosine 5'-phosphate (IMP); transcription is not subject to regulation by guanine but is nega	1	WMSHGDKLHGLPT	0.000184254	32.752	_GM(ox)NDSTVWM(ox)SHGDK(ac)LHGLPTGYK_	GMNDSTVWMSHGDK(1)LHGLPTGYK	4	652.051	0.088285	2.0462	3.4514	4.6514
1737	219	219	YNL138W	YNL138W	>YNL138W SRV2 SGDID:S000005082, Chr XIV from 366743-368323, Verified ORF, CAP (cyclase-associated protein) subunit of adenylyl cyclase complex; N-terminus binds adenylyl cyclase and facilitates activation by RAS; C-terminus binds ADP-actin monomers, facil	1	NAVEWVKKFLASF	0.00334226	40.725	_ESDPNAVEWVK(ac)K_	ESDPNAVEWVK(1)K	3	481.909	-1.668	2.0454		2.283
1766	243	243	YNL287W	YNL287W	>YNL287W SEC21 SGDID:S000005231, Chr XIV from 91994-94801, Verified ORF, Gamma subunit of coatomer, a heptameric protein complex that together with Arf1p forms the COPI coat; involved in ER to Golgi transport of selective cargo	1	MKNQLAKVELVKI	2.73491e-05	76.143	_NQLAK(ac)VELVK_	NQLAK(1)VELVK	2	592.356	0.23298	2.045	3.4682	6.7319
1264	44	44	YKL152C	YKL152C	>YKL152C GPM1 SGDID:S000001635, Chr XI from 164390-163647, reverse complement, Verified ORF, Tetrameric phosphoglycerate mutase, mediates the conversion of 3-phosphoglycerate to 2-phosphoglycerate during glycolysis and the reverse reaction during gluconeo	1	RAGELLKEKKVYP	0.00105062	78.934	_AGELLK(ac)EK_	AGELLK(1)EK	2	465.269	0.094352	2.044	3.2614	4.5148
914	137;137	137	YGR192C;YJR009C	YGR192C	>YGR192C TDH3 SGDID:S000003424, Chr VII from 883815-882817, reverse complement, Verified ORF, Glyceraldehyde-3-phosphate dehydrogenase, isozyme 3, involved in glycolysis and gluconeogenesis; tetramer that catalyzes the reaction of glyceraldehyde-3-phospha	1	MGVNEEKYTSDLK	4.22832e-22	117.36	_VVITAPSSTAPM(ox)FVM(ox)GVNEEK(ac)YTSDLK_	VVITAPSSTAPMFVMGVNEEK(1)YTSDLK	3	996.824	0.81423	2.0415	2.3238	2.7115
1457	228	228	YLR335W	YLR335W	>YLR335W NUP2 SGDID:S000004327, Chr XII from 797430-799592, Verified ORF, Nucleoporin involved in nucleocytoplasmic transport, binds to either the nucleoplasmic or cytoplasmic faces of the nuclear pore complex depending on Ran-GTP levels; also has a role	0.999981	VSSDVFKLNPSTD	4.17972e-05	90.22	_FSGTVSSDVFK(ac)LNPSTDKNEK_	FSGTVSSDVFK(1)LNPSTDKNEK	3	781.389	0.54005	2.041	2.1944	3.0338
1995	896	896	YPL160W	YPL160W	>YPL160W CDC60 SGDID:S000006081, Chr XVI from 246989-250261, Verified ORF, Cytosolic leucyl tRNA synthetase, ligates leucine to the appropriate tRNA	1	TSVQNAKFPRASK	0.000111223	43.791	_EVLGNQTSVQNAK(ac)FPR_	EVLGNQTSVQNAK(1)FPR	3	610.655	-0.8092	2.0384		2.7093
1657	190	190	YMR205C	YMR205C	>YMR205C PFK2 SGDID:S000004818, Chr XIII from 674765-671886, reverse complement, Verified ORF, Beta subunit of heterooctameric phosphofructokinase involved in glycolysis, indispensable for anaerobic growth, activated by fructose-2,6-bisphosphate and AMP,	1	TYPSLPKPLNRPQ	0.000389454	42.314	_TTDTYPSLPK(ac)PLNRPQK_	TTDTYPSLPK(1)PLNRPQK	3	666.693	0.19472	2.0383		2.4572
1028	423	423	YHR174W	YHR174W	>YHR174W ENO2 SGDID:S000001217, Chr VIII from 451327-452640, Verified ORF, Enolase II, a phosphopyruvate hydratase that catalyzes the conversion of 2-phosphoglycerate to phosphoenolpyruvate during glycolysis and the reverse reaction during gluconeogenesis	1	EEELGDKAVYAGE	4.70911e-38	155.87	_IEEELGDK(ac)AVYAGENFHHGDKL_	IEEELGDK(1)AVYAGENFHHGDKL	3	838.403	-0.51964	2.0378	2.9458	3.08
1267	175	175	YKL152C	YKL152C	>YKL152C GPM1 SGDID:S000001635, Chr XI from 164390-163647, reverse complement, Verified ORF, Tetrameric phosphoglycerate mutase, mediates the conversion of 3-phosphoglycerate to 2-phosphoglycerate during glycolysis and the reverse reaction during gluconeo	1	KDLLSGKTVMIAA	2.72382e-09	109.72	_DLLSGK(ac)TVM(ox)IAAHGNSLR_	DLLSGK(1)TVMIAAHGNSLR	3	647.679	-0.16179	2.0343	3.2175	5.2287
444	69	69	YDR050C	YDR050C	>YDR050C TPI1 SGDID:S000002457, Chr IV from 556471-555725, reverse complement, Verified ORF, Triose phosphate isomerase, abundant glycolytic enzyme; mRNA half-life is regulated by iron availability; transcription is controlled by activators Reb1p, Gcr1p,	0.999975	AQNAYLKASGAFT	6.56686e-15	76.162	_KPQVTVGAQNAYLK(ac)ASGAFTGENSVDQIK_	KPQVTVGAQNAYLK(1)ASGAFTGENSVDQIK	4	766.649	0.50358	2.0319		3.099
940	407	407	YGR244C	YGR244C	>YGR244C LSC2 SGDID:S000003476, Chr VII from 979324-978041, reverse complement, Verified ORF, Beta subunit of succinyl-CoA ligase, which is a mitochondrial enzyme of the TCA cycle that catalyzes the nucleotide-dependent conversion of succinyl-CoA to succi	1	INKSGVKIYSFDE	1.30035e-05	56.407	_SGVK(ac)IYSFDELDPAAK_	SGVK(1)IYSFDELDPAAK	2	891.451	0.64416	2.0206		0.6499
1923	301	301	YOR323C	YOR323C	>YOR323C PRO2 SGDID:S000005850, Chr XV from 922902-921532, reverse complement, Verified ORF, Gamma-glutamyl phosphate reductase, catalyzes the second step in proline biosynthesis	1	KTAYFDKLNELGK	7.43257e-11	102.87	_TAYFDK(ac)LNELGK_	TAYFDK(1)LNELGK	2	720.872	-0.23569	2.0205	2.6841	2.2183
1394	3	3	YLR175W	YLR175W	>YLR175W CBF5 SGDID:S000004165, Chr XII from 506136-507587, Verified ORF, Pseudouridine synthase catalytic subunit of box H/ACA small nucleolar ribonucleoprotein particles (snoRNPs), acts on both large and small rRNAs and on snRNA U2; mutations in human o	1	____MSKEDFVIK	3.80677e-30	148.87	_SK(ac)EDFVIK(ac)PEAAGASTDTSEWPLLLK_	SK(1)EDFVIK(1)PEAAGASTDTSEWPLLLK	3	972.834	0.33969	2.0186	1.8453	4.6434
1395	9	9	YLR175W	YLR175W	>YLR175W CBF5 SGDID:S000004165, Chr XII from 506136-507587, Verified ORF, Pseudouridine synthase catalytic subunit of box H/ACA small nucleolar ribonucleoprotein particles (snoRNPs), acts on both large and small rRNAs and on snRNA U2; mutations in human o	1	KEDFVIKPEAAGA	3.80677e-30	148.87	_SK(ac)EDFVIK(ac)PEAAGASTDTSEWPLLLK_	SK(1)EDFVIK(1)PEAAGASTDTSEWPLLLK	3	972.834	0.33969	2.0186	1.8453	4.6434
1956	202	202	YPL048W	YPL048W	>YPL048W CAM1 SGDID:S000005969, Chr XVI from 464398-465645, Verified ORF, Nuclear protein required for transcription of MXR1; binds the MXR1 promoter in the presence of other nuclear factors; binds calcium and phospholipids; has similarity to translationa	1	RASPFLKDEYKDF	0.000350667	57.019	_ASPFLK(ac)DEYK_	ASPFLK(1)DEYK	2	620.316	1.1008	2.0176	3.7925	2.4371
820	668	668	YGL207W	YGL207W	>YGL207W SPT16 SGDID:S000003175, Chr VII from 98973-102080, Verified ORF, Subunit of the heterodimeric FACT complex (Spt16p-Pob3p), facilitates RNA Polymerase II transcription elongation through nucleosomes by destabilizing and then reassembling nucleosom	1	DVVQQDKLIENKT	3.99542e-11	92.265	_ALADVVQQDK(ac)LIENK_	ALADVVQQDK(1)LIENK	2	863.473	0.55894	2.015		2.0239
1672	397	397	YMR257C	YMR257C	>YMR257C PET111 SGDID:S000004870, Chr XIII from 782030-779628, reverse complement, Verified ORF, Mitochondrial translational activator specific for the COX2 mRNA; located in the mitochondrial inner membrane	1	LKVILEKIQRDND	0.00108448	82.279	_VILEK(ac)IQR_	VILEK(1)IQR	2	520.827	0.12367	2.0141	2.5051	2.5617
1531	287	287	YML074C	YML074C	>YML074C FPR3 SGDID:S000004539, Chr XIII from 121324-120089, reverse complement, Verified ORF, Nucleolar peptidyl-prolyl cis-trans isomerase (PPIase); FK506 binding protein; phosphorylated by casein kinase II (Cka1p-Cka2p-Ckb1p-Ckb2p) and dephosphorylated	1	LEEGPTKPKSKKE	3.30853e-06	83	_DLEEGPTK(ac)PK_	DLEEGPTK(1)PK	2	578.298	-0.42888	2.0124	3.215
1497	299	299	YLR399C	YLR399C	>YLR399C BDF1 SGDID:S000004391, Chr XII from 921596-919536, reverse complement, Verified ORF, Protein involved in transcription initiation at TATA-containing promoters; associates with the basal transcription factor TFIID; contains two bromodomains; corre	1	IHPPKSKDIYPYE	1.28396e-06	93.345	_SK(ac)DIYPYESK_	SK(1)DIYPYESK	2	636.311	0.64123	2.0109	2.2054	2.6638
33	185;185;185;185	185	YAL005C;YBL075C;YER103W;YLL024C	YAL005C	>YAL005C SSA1 SGDID:S000000004, Chr I from 141433-139505, reverse complement, Verified ORF, ATPase involved in protein folding and nuclear localization signal (NLS)-directed nuclear transport; member of heat shock protein 70 (HSP70) family; forms a chaper	1	IAYGLDKKGKEEH;IAYGLDKKGRAEH;IAYGLDKKSQKEH	2.01877e-29	151.57	_IINEPTAAAIAYGLDK(ac)K_	IINEPTAAAIAYGLDK(1)K	2	915.504	-0.16535	2.0091	2.7083	2.4851
899	73	73	YGR180C	YGR180C	>YGR180C RNR4 SGDID:S000003412, Chr VII from 856306-855269, reverse complement, Verified ORF, Ribonucleotide-diphosphate reductase (RNR), small subunit; the RNR complex catalyzes the rate-limiting step in dNTP synthesis and is regulated by DNA replication	1	DTEDFQKLTDDQK	3.28136e-07	88.087	_DTEDFQK(ac)LTDDQK_	DTEDFQK(1)LTDDQK	2	812.87	0.7073	2.0066		3.6639
1842	44	44	YOR021C	YOR021C	>YOR021C YOR021C SGDID:S000005547, Chr XV from 373439-372798, reverse complement, Uncharacterized ORF, Putative protein of unknown function; YOR021C is not an essential gene; predicted to be involved in rRNA processing and ribosome biogenesis and in biopo	1	PESTTEKDIPQRL	6.77277e-07	74.561	_EVGAENLILSSLPESTTEK(ac)DIPQR_	EVGAENLILSSLPESTTEK(1)DIPQR	3	890.127	-0.17092	2.0052	2.3449
89	12	12	YBL002W	YBL002W	>YBL002W HTB2 SGDID:S000000098, Chr II from 236495-236890, Verified ORF, Histone H2B, core histone protein required for chromatin assembly and chromosome function; nearly identical to HTB1; Rad6p-Bre1p-Lge1p mediated ubiquitination regulates transcription	1	EKKPASKAPAEKK	8.65643e-05	98.105	_PASK(ac)APAEK(ac)K_	PASK(1)APAEK(1)K	2	555.811	-0.51089	1.993	1.9535	1.9911
519	12	12	YDR224C	YDR224C	>YDR224C HTB1 SGDID:S000002632, Chr IV from 914709-914314, reverse complement, Verified ORF, Histone H2B, core histone protein required for chromatin assembly and chromosome function; nearly identical to HTB2; Rad6p-Bre1p-Lge1p mediated ubiquitination reg	1	EKKPASKAPAEKK	8.65643e-05	98.105	_PASK(ac)APAEK(ac)K_	PASK(1)APAEK(1)K	2	555.811	-0.51089	1.993	1.9535	1.9911
223	437	437	YBR121C	YBR121C	>YBR121C GRS1 SGDID:S000000325, Chr II from 483361-481358, reverse complement, Verified ORF, Cytoplasmic and mitochondrial glycyl-tRNA synthase that ligates glycine to the cognate anticodon bearing tRNA; transcription termination factor that may interact	1	KKLFGPKFRKDAP	0.00684446	44.531	_LFGPK(ac)FR_	LFGPK(1)FR	2	453.763	-0.048681	1.9915	3.2008	2.0115
2067	303	303	YPR074C	YPR074C	>YPR074C TKL1 SGDID:S000006278, Chr XVI from 694835-692793, reverse complement, Verified ORF, Transketolase, similar to Tkl2p; catalyzes conversion of xylulose-5-phosphate and ribose-5-phosphate to sedoheptulose-7-phosphate and glyceraldehyde-3-phosphate	1	YQKTILKPGVEAN	0.000101093	64.55	_TILK(ac)PGVEANNK_	TILK(1)PGVEANNK	2	663.375	0.24738	1.9911		7.3732
499	679	679	YDR172W	YDR172W	>YDR172W SUP35 SGDID:S000002579, Chr IV from 808322-810379, Verified ORF, Translation termination factor eRF3; altered protein conformation creates the [PSI(+)] prion, a dominant cytoplasmically inherited protein aggregate that alters translational fideli	1	TTIAIGKIVKIAE	0.000788879	68.034	_DQGTTIAIGK(ac)IVK_	DQGTTIAIGK(1)IVK	2	693.404	2.0844	1.9908	2.5839	2.5233
967	50	50	YHL001W;YKL006W	YHL001W	>YHL001W RPL14B SGDID:S000000993, Chr VIII from 104272-104400,104799-105086, Verified ORF, Protein component of the large (60S) ribosomal subunit, nearly identical to Rpl14Ap and has similarity to rat L14 ribosomal protein;>YKL006W RPL14A SGDID:S00000148	1	VLIDGPKAGVPRQ	7.44297e-15	109.6	_VLIDGPK(ac)AGVPR_	VLIDGPK(1)AGVPR	3	421.919	-0.17055	1.9885	2.1198	1.4125
1103	455	455	YJL012C	YJL012C	>YJL012C VTC4 SGDID:S000003549, Chr X from 413392-411227, reverse complement, Verified ORF, Vacuolar membrane polyphosphate polymerase; subunit of the vacuolar transporter chaperone (VTC) complex involved in synthesis and transfer of polyP to the vacuole;	1	LVEPVPKFSKFIH	1.45153e-05	55.011	_ELVGSHLVEPVPK(ac)FSK_	ELVGSHLVEPVPK(1)FSK	3	603.337	0.50046	1.9845		4.9434
1234	208	208	YKL080W	YKL080W	>YKL080W VMA5 SGDID:S000001563, Chr XI from 284674-285852, Verified ORF, Subunit C of the eight-subunit V1 peripheral membrane domain of vacuolar H+-ATPase (V-ATPase), an electrogenic proton pump found throughout the endomembrane system; required for the	1	LKSDFEKSYETLS	3.3945e-05	72.891	_SDFEK(ac)SYETLSK_	SDFEK(1)SYETLSK	2	738.349	0.16177	1.9785	3.3972	2.4201
147	162	162	YBR025C	YBR025C	>YBR025C OLA1 SGDID:S000000229, Chr II from 291865-290681, reverse complement, Verified ORF, P-loop ATPase with similarity to human OLA1 and bacterial YchF; identified as specifically interacting with the proteasome; protein levels are induced by hydrogen	1	DIEFAQKALEGAE	3.99449e-18	100.45	_DIEFAQK(ac)ALEGAEK_	DIEFAQK(1)ALEGAEK	2	795.904	-0.10505	1.9756	1.0922	2.5772
896	689	689	YGR162W	YGR162W	>YGR162W TIF4631 SGDID:S000003394, Chr VII from 824064-826922, Verified ORF, Translation initiation factor eIF4G, subunit of the mRNA cap-binding protein complex (eIF4F) that also contains eIF4E (Cdc33p); associates with the poly(A)-binding protein Pab1p,	1	DETNEGKTGPKLV	0.000488989	39.657	_ELNPDITDETNEGK(ac)TGPK_	ELNPDITDETNEGK(1)TGPK	3	667.32	-0.43824	1.9754	2.4626
1158	34	34	YJR016C	YJR016C	>YJR016C ILV3 SGDID:S000003777, Chr X from 466200-464443, reverse complement, Verified ORF, Dihydroxyacid dehydratase, catalyzes third step in the common pathway leading to biosynthesis of branched-chain amino acids	1	YIITEPKGQGASQ	4.98905e-07	81.477	_YSYIITEPK(ac)GQGASQAM(ox)LYATGFK_	YSYIITEPK(1)GQGASQAMLYATGFK	3	894.776	-0.7597	1.9738	5.168
915	249;249	249	YGR192C;YJR009C	YGR192C	>YGR192C TDH3 SGDID:S000003424, Chr VII from 883815-882817, reverse complement, Verified ORF, Glyceraldehyde-3-phosphate dehydrogenase, isozyme 3, involved in glycolysis and gluconeogenesis; tetramer that catalyzes the reaction of glyceraldehyde-3-phospha	1	LTVKLNKETTYDE	2.64578e-32	164.04	_LNK(ac)ETTYDEIKK_	LNK(1)ETTYDEIKK	3	508.603	0.51161	1.9728	3.2418	4.868
349	143	143	YDL055C	YDL055C	>YDL055C PSA1 SGDID:S000002213, Chr IV from 356759-355674, reverse complement, Verified ORF, GDP-mannose pyrophosphorylase (mannose-1-phosphate guanyltransferase), synthesizes GDP-mannose from GTP and mannose-1-phosphate in cell wall biosynthesis; require	1	KVDEPSKYGVIVH	9.7968e-07	95.835	_VDEPSK(ac)YGVIVHDIATPNLIDR_	VDEPSK(1)YGVIVHDIATPNLIDR	3	831.771	0.8067	1.9689	2.5437	3.0813
1358	525	525	YLR044C	YLR044C	>YLR044C PDC1 SGDID:S000004034, Chr XII from 234082-232391, reverse complement, Verified ORF, Major of three pyruvate decarboxylase isozymes, key enzyme in alcoholic fermentation, decarboxylates pyruvate to acetaldehyde; subject to glucose-, ethanol-, and	1	DKLTQDKSFNDNS	1.98321e-118	231.66	_LTQDK(ac)SFNDNSK_	LTQDK(1)SFNDNSK	3	480.232	-0.091089	1.9689	2.7239	2.5669
1580	87	87	YMR075W	YMR075W	>YMR075W RCO1 SGDID:S000004680, Chr XIII from 413981-416035, Verified ORF, Essential subunit of the histone deacetylase Rpd3S complex; interacts with Eaf3p	1	PKELLEKDSKGNI	0.00670057	37.191	_ELLEK(ac)DSK_	ELLEK(1)DSK	2	502.269	0.27229	1.9676	2.4052
520	108	108	YDR226W	YDR226W	>YDR226W ADK1 SGDID:S000002634, Chr IV from 916483-917151, Verified ORF, Adenylate kinase, required for purine metabolism; localized to the cytoplasm and the mitochondria; lacks cleavable signal sequence	1	KLDQMLKEQGTPL	4.90743e-07	76.01	_LDQM(ox)LK(ac)EQGTPLEK_	LDQMLK(1)EQGTPLEK	3	563.291	0.47667	1.9654		2.1889
1758	52	52	YNL244C	YNL244C	>YNL244C SUI1 SGDID:S000005188, Chr XIV from 187497-187171, reverse complement, Verified ORF, Translation initiation factor eIF1; component of a complex involved in recognition of the initiator codon; modulates translation accuracy at the initiation phase	1	PEEYDLKRILKVL	9.04937e-06	68.944	_TLTTVQGVPEEYDLK(ac)R_	TLTTVQGVPEEYDLK(1)R	2	945.994	0.50043	1.9652	2.4954	1.7658
1759	46	46	YNL247W	YNL247W	>YNL247W YNL247W SGDID:S000005191, Chr XIV from 182876-185179, Verified ORF, Cysteinyl-tRNA synthetase; may interact with ribosomes, based on co-purification experiments	1	NSLTRSKVEFIPQ	0.000390885	51.211	_SK(ac)VEFIPQSGNR_	SK(1)VEFIPQSGNR	2	702.368	0.22335	1.9652		1.2425
320	302	302	YCR012W	YCR012W	>YCR012W PGK1 SGDID:S000000605, Chr III from 137744-138994, Verified ORF, 3-phosphoglycerate kinase, catalyzes transfer of high-energy phosphoryl groups from the acyl phosphate of 1,3-bisphosphoglycerate to ADP to produce ATP; key enzyme in glycolysis and	1	TKTVTDKEGIPAG	7.37136e-50	166.35	_TVTDK(ac)EGIPAGWQGLDNGPESR_	TVTDK(1)EGIPAGWQGLDNGPESR	2	1185.07	-0.43942	1.9626	2.7425	3.437
379	304	304	YDL124W	YDL124W	>YDL124W YDL124W SGDID:S000002282, Chr IV from 240259-241197, Verified ORF, NADPH-dependent alpha-keto amide reductase; reduces aromatic alpha-keto amides, aliphatic alpha-keto esters, and aromatic alpha-keto esters; member of the aldo-keto reductase (AKR	1	WNKLYGKYNYAAQ	1.84395e-05	77.64	_LYGK(ac)YNYAAQKV_	LYGK(1)YNYAAQKV	3	487.258	-0.20288	1.962	2.8234	4.1077
755	456	456	YGL008C;YPL036W	YGL008C	>YGL008C PMA1 SGDID:S000002976, Chr VII from 482671-479915, reverse complement, Verified ORF, Plasma membrane H+-ATPase, pumps protons out of the cell; major regulator of cytoplasmic pH and plasma membrane potential; part of the P2 subgroup of cation-tran	1	PFDPVSKKVTAVV	0.00080826	51.092	_VLEFHPFDPVSK(ac)K_	VLEFHPFDPVSK(1)K	3	528.952	-0.67278	1.9604		3.0109
107	118	118	YBL036C	YBL036C	>YBL036C YBL036C SGDID:S000000132, Chr II from 151223-150450, reverse complement, Verified ORF, Putative non-specific single-domain racemase based on structural similarity; binds pyridoxal 5'-phosphate; expression of GFP-fusion protein induced in response	1	ETIDSLKKAKKLN	1.76264e-07	77.222	_VPNLYSVETIDSLK(ac)K_	VPNLYSVETIDSLK(1)K	3	583.321	-1.7771	1.9564	2.8038
2058	265	265	YPR069C	YPR069C	>YPR069C SPE3 SGDID:S000006273, Chr XVI from 685434-684553, reverse complement, Verified ORF, Spermidine synthase, involved in biosynthesis of spermidine and also in biosynthesis of pantothenic acid; spermidine is required for growth of wild-type cells	1	REISDEKEAELYR	1.40105e-14	103.75	_EISDEK(ac)EAELYR_	EISDEK(1)EAELYR	2	762.365	1.3796	1.9564	2.6582	2.6301
1026	337	337	YHR174W	YHR174W	>YHR174W ENO2 SGDID:S000001217, Chr VIII from 451327-452640, Verified ORF, Enolase II, a phosphopyruvate hydratase that catalyzes the conversion of 2-phosphoglycerate to phosphoenolpyruvate during glycolysis and the reverse reaction during gluconeogenesis	1	IATAIEKKAADAL	0.00302521	95.099	_IATAIEK(ac)K_	IATAIEK(1)K	2	458.279	0.053326	1.9527	3.0284	3.9596
1597	78	78	YMR099C	YMR099C	>YMR099C YMR099C SGDID:S000004705, Chr XIII from 464826-463933, reverse complement, Verified ORF, Glucose-6-phosphate 1-epimerase (hexose-6-phosphate mutarotase), likely involved in carbohydrate metabolism; GFP-fusion protein localizes to both the nucleus	1	TDEHLSKLPQHGL	0.000357055	36.193	_NSTDEHLSK(ac)LPQHGLAR_	NSTDEHLSK(1)LPQHGLAR	4	487.003	0.31169	1.9525	2.1974	2.1039
1397	11	11	YLR179C	YLR179C	>YLR179C YLR179C SGDID:S000004169, Chr XII from 514715-514110, reverse complement, Verified ORF, Protein of unknown function with similarity to Tfs1p; transcription is activated by paralogous proteins Yrm1p and Yrr1p along with proteins involved in multid	0.99956	IVAKLNKEDIIKD	0.00124929	47.915	_LNK(ac)EDIIKDTVK_	LNK(1)EDIIKDTVK	3	486.612	-0.047139	1.9474	3.8313
1231	348	348	YKL060C	YKL060C	>YKL060C FBA1 SGDID:S000001543, Chr XI from 327131-326052, reverse complement, Verified ORF, Fructose 1,6-bisphosphate aldolase, required for glycolysis and gluconeogenesis; catalyzes conversion of fructose 1,6 bisphosphate to glyceraldehyde-3-P and dihyd	1	MGAKITKSLETFR	4.31005e-49	190.88	_ITK(ac)SLETFR_	ITK(1)SLETFR	2	568.819	-1.0402	1.9467	2.4037	2.5713
895	224	224	YGR159C	YGR159C	>YGR159C NSR1 SGDID:S000003391, Chr VII from 807661-806417, reverse complement, Verified ORF, Nucleolar protein that binds nuclear localization sequences, required for pre-rRNA processing and ribosome biogenesis	1	NKSYAEKAIQEMQ	3.30737e-05	70.438	_SYAEK(ac)AIQEMQGK_	SYAEK(1)AIQEMQGK	2	762.872	1.25	1.943	3.1881	2.5044
27	13	13	YAL003W	YAL003W	>YAL003W EFB1 SGDID:S000000003, Chr I from 142176-142255,142622-143162, Verified ORF, Translation elongation factor 1 beta; stimulates nucleotide exchange to regenerate EF-1 alpha-GTP for the next elongation cycle; part of the EF-1 complex, which facilita	1	SKIETLKQLNASL	2.14677e-15	109.84	_IETLK(ac)QLNASLADK_	IETLK(1)QLNASLADK	2	793.443	-0.24201	1.9427	2.6581	1.909
619	53	53	YER009W	YER009W	>YER009W NTF2 SGDID:S000000811, Chr V from 172114-172491, Verified ORF, Nuclear envelope protein, interacts with GDP-bound Gsp1p and with proteins of the nuclear pore to transport Gsp1p into the nucleus where it is an essential player in nucleocytoplasmic	1	AKDIVEKLVSLPF	7.08035e-22	125.61	_DIVEK(ac)LVSLPFQK_	DIVEK(1)LVSLPFQK	2	779.448	1.0542	1.9402	2.4615
399	206	206	YDL185W	YDL185W	>YDL185W TFP1 SGDID:S000002344, Chr IV from 126788-130003, Verified ORF, Subunit A of the eight-subunit V1 peripheral membrane domain of the vacuolar H+-ATPase; protein precursor undergoes self-catalyzed splicing to yield the extein Tfp1p and the intein V	1	EVEFDGKKSDFTL	1.58342e-10	127.42	_ILEVEFDGK(ac)K_	ILEVEFDGK(1)K	2	610.332	0.21474	1.9398	3.3906	2.0184
774	39	39	YGL043W	YGL043W	>YGL043W DST1 SGDID:S000003011, Chr VII from 417487-418416, Verified ORF, General transcription elongation factor TFIIS, enables RNA polymerase II to read through blocks to elongation by stimulating cleavage of nascent transcripts stalled at transcription	1	EFVPTEKLLRETK	0.000134996	65.5	_EFVPTEK(ac)LLR_	EFVPTEK(1)LLR	2	637.361	-1.7579	1.9352	3.2548
1166	633	633	YJR045C	YJR045C	>YJR045C SSC1 SGDID:S000003806, Chr X from 521594-519630, reverse complement, Verified ORF, Hsp70 family ATPase, constituent of the import motor component of the Translocase of the Inner Mitochondrial membrane (TIM23 complex); involved in protein transloc	0.999996	LFEQLYKNDSNNN	2.01816e-14	66.447	_LFEQLYK(ac)NDSNNNNNNNGNNAESGETKQ_	LFEQLYK(1)NDSNNNNNNNGNNAESGETKQ	3	1071.48	-0.097641	1.9336	3.0009	0.53147
381	153	153	YDL125C	YDL125C	>YDL125C HNT1 SGDID:S000002283, Chr IV from 239606-239510,239398-239019, reverse complement, Verified ORF, Adenosine 5'-monophosphoramidase; interacts physically and genetically with Kin28p, a CDK and TFIIK subunit, and genetically with CAK1; member of th	1	HKELLAKLEGSD_	0.000503563	52.49	_ELLAK(ac)LEGSD_	ELLAK(1)LEGSD	2	558.793	0.44283	1.9334	2.5472
1811	319	319	YOL086C	YOL086C	>YOL086C ADH1 SGDID:S000005446, Chr XV from 160594-159548, reverse complement, Verified ORF, Alcohol dehydrogenase, fermentative isozyme active as homo- or heterotetramers; required for the reduction of acetaldehyde to ethanol, the last step in the glycol	1	LVKSPIKVVGLST	4.55488e-116	221.24	_SPIK(ac)VVGLSTLPEIYEK_	SPIK(1)VVGLSTLPEIYEK	3	639.031	0.052587	1.9332	2.4615	2.982
1192	1020	1020	YJR109C	YJR109C	>YJR109C CPA2 SGDID:S000003870, Chr X from 632931-629575, reverse complement, Verified ORF, Large subunit of carbamoyl phosphate synthetase, which catalyzes a step in the synthesis of citrulline, an arginine precursor	1	AKVSLIKFPKNDK	0.00125103	83.005	_VSLIK(ac)FPK_	VSLIK(1)FPK	2	487.308	-0.33983	1.9324		4.1986
2064	352	352	YPR074C	YPR074C	>YPR074C TKL1 SGDID:S000006278, Chr XVI from 694835-692793, reverse complement, Verified ORF, Transketolase, similar to Tkl2p; catalyzes conversion of xylulose-5-phosphate and ribose-5-phosphate to sedoheptulose-7-phosphate and glyceraldehyde-3-phosphate	1	LPTYTAKDSAVAT	3.7266e-15	105.14	_LPTYTAK(ac)DSAVATR_	LPTYTAK(1)DSAVATR	2	768.407	-0.59259	1.9292	2.614	2.0185
962	596	596	YGR264C	YGR264C	>YGR264C MES1 SGDID:S000003496, Chr VII from 1021859-1019604, reverse complement, Verified ORF, Methionyl-tRNA synthetase, forms a complex with glutamyl-tRNA synthetase (Gus1p) and Arc1p, which increases the catalytic efficiency of both tRNA synthetases;	1	IKFVNAKYNGVVP	1.58143e-06	79.82	_FVNAK(ac)YNGVVPK_	FVNAK(1)YNGVVPK	2	689.38	0.51375	1.9279	2.4409	2.3715
873	470	470	YGR090W	YGR090W	>YGR090W UTP22 SGDID:S000003322, Chr VII from 662362-666075, Verified ORF, Possible U3 snoRNP protein involved in maturation of pre-18S rRNA, based on computational analysis of large-scale protein-protein interaction data	1	TPTLFDKSTKVNI	8.87651e-05	56.959	_YIDEGFQTPTLFDK(ac)STK_	YIDEGFQTPTLFDK(1)STK	3	678.002	-0.28105	1.9258	2.5455	1.6254
1035	309	309	YHR183W	YHR183W	>YHR183W GND1 SGDID:S000001226, Chr VIII from 470960-472429, Verified ORF, 6-phosphogluconate dehydrogenase (decarboxylating), catalyzes an NADPH regenerating reaction in the pentose phosphate pathway; required for growth on D-glucono-delta-lactone and ad	1	PGPEVPKDAVKDR	0.000280777	46.797	_VLPGPEVPK(ac)DAVK_	VLPGPEVPK(1)DAVK	2	695.901	1.0142	1.9257	3.5434	2.4999
1928	485	485	YOR335C	YOR335C	>YOR335C ALA1 SGDID:S000005862, Chr XV from 949106-946230, reverse complement, Verified ORF, Cytoplasmic and mitochondrial alanyl-tRNA synthetase, required for protein synthesis; point mutation (cdc64-1 allele) causes cell cycle arrest at G1; lethality of	1	SELNDAKVPKTND	2.40579e-06	78.285	_LNVHELSELNDAK(ac)VPK_	LNVHELSELNDAK(1)VPK	3	616.667	0.90834	1.9243	2.6212	3.3816
297	25	25	YCL050C	YCL050C	>YCL050C APA1 SGDID:S000000555, Chr III from 38801-37836, reverse complement, Verified ORF, Diadenosine 5',5''-P1,P4-tetraphosphate phosphorylase I (AP4A phosphorylase), involved in catabolism of bis(5'-nucleosidyl) tetraphosphates; has similarity to Apa2	1	FDNGNLKFIQTET	2.97472e-05	82.865	_SAFDNGNLK(ac)FIQTETTK_	SAFDNGNLK(1)FIQTETTK	3	652.662	0.64987	1.92	2.8763	2.4177
620	61	61	YER009W	YER009W	>YER009W NTF2 SGDID:S000000811, Chr V from 172114-172491, Verified ORF, Nuclear envelope protein, interacts with GDP-bound Gsp1p and with proteins of the nuclear pore to transport Gsp1p into the nucleus where it is an essential player in nucleocytoplasmic	1	VSLPFQKVQHRIT	6.62432e-05	67.08	_LVSLPFQK(ac)VQHR_	LVSLPFQK(1)VQHR	3	498.624	-0.93719	1.9195		1.9114
594	174	174	YDR454C	YDR454C	>YDR454C GUK1 SGDID:S000002862, Chr IV from 1366820-1366257, reverse complement, Verified ORF, Guanylate kinase, converts GMP to GDP; required for growth and mannose outer chain elongation of cell wall N-linked glycoproteins	1	VNDDLDKAYKELK	7.35188e-10	95.401	_VIVNDDLDK(ac)AYK_	VIVNDDLDK(1)AYK	3	478.921	0.19406	1.9135	2.7278	2.3722
1980	98	98	YPL106C	YPL106C	>YPL106C SSE1 SGDID:S000006027, Chr XVI from 352272-350191, reverse complement, Verified ORF, ATPase that is a component of the heat shock protein Hsp90 chaperone complex; binds unfolded proteins; member of the heat shock protein 70 (HSP70) family; locali	1	LVELDDKKTGAEV	0.000235392	105.78	_LVELDDK(ac)K_	LVELDDK(1)K	2	501.279	-0.040371	1.9107	2.7428	4.9916
1222	55	55	YKL060C	YKL060C	>YKL060C FBA1 SGDID:S000001543, Chr XI from 327131-326052, reverse complement, Verified ORF, Fructose 1,6-bisphosphate aldolase, required for glycolysis and gluconeogenesis; catalyzes conversion of fructose 1,6 bisphosphate to glyceraldehyde-3-P and dihyd	1	EAARDSKSPIILQ	3.84936e-78	194.51	_DSK(ac)SPIILQTSNGGAAYFAGK_	DSK(1)SPIILQTSNGGAAYFAGK	2	1084.06	0.45537	1.9105	3.5346	3.1405
1782	2190	2190	YNR016C	YNR016C	>YNR016C ACC1 SGDID:S000005299, Chr XIV from 661377-654676, reverse complement, Verified ORF, Acetyl-CoA carboxylase, biotin containing enzyme that catalyzes the carboxylation of acetyl-CoA to form malonyl-CoA; required for de novo biosynthesis of long-ch	1	DKLKGLKLESFAQ	2.49847e-21	117.7	_GLK(ac)LESFAQDLAK_	GLK(1)LESFAQDLAK	2	731.401	0.46313	1.9089	2.4143	3.0549
268	190	190	YBR234C	YBR234C	>YBR234C ARC40 SGDID:S000000438, Chr II from 686587-685433, reverse complement, Verified ORF, Subunit of the ARP2/3 complex, which is required for the motility and integrity of cortical actin patches	1	IKGLDSKESVAGS	0.000120661	42.813	_GLDSK(ac)ESVAGSPWGQK_	GLDSK(1)ESVAGSPWGQK	2	844.418	1.5399	1.9041		3.8745
839	71	71	YGL246C	YGL246C	>YGL246C RAI1 SGDID:S000003215, Chr VII from 38780-37617, reverse complement, Verified ORF, Nuclear protein that binds to and stabilizes the exoribonuclease Rat1p, required for pre-rRNA processing	1	KFKDYYKDFEDRC	0.000952554	50.353	_DYYK(ac)DFEDR_	DYYK(1)DFEDR	2	646.775	-0.32726	1.9032	1.9993
1577	63	63	YMR072W	YMR072W	>YMR072W ABF2 SGDID:S000004676, Chr XIII from 411568-412119, Verified ORF, Mitochondrial DNA-binding protein involved in mitochondrial DNA replication and recombination, member of HMG1 DNA-binding protein family; activity may be regulated by protein kinas	1	HRSQFVKENPTLR	0.000299967	50.053	_SQFVK(ac)ENPTLRPAEISK_	SQFVK(1)ENPTLRPAEISK	3	662.693	-0.057746	1.8992	2.1538
492	74	74	YDR155C	YDR155C	>YDR155C CPR1 SGDID:S000002562, Chr IV from 768998-768510, reverse complement, Verified ORF, Cytoplasmic peptidyl-prolyl cis-trans isomerase (cyclophilin), catalyzes the cis-trans isomerization of peptide bonds N-terminal to proline residues; binds the dr	1	GNGTGGKSIYGGK	4.99229e-18	106.45	_VIPDFM(ox)LQGGDFTAGNGTGGK(ac)SIYGGK_	VIPDFMLQGGDFTAGNGTGGK(1)SIYGGK	3	915.778	-0.93162	1.8985	2.8257	2.285
1557	356	356	YML126C	YML126C	>YML126C ERG13 SGDID:S000004595, Chr XIII from 20536-19061, reverse complement, Verified ORF, 3-hydroxy-3-methylglutaryl-CoA (HMG-CoA) synthase, catalyzes the formation of HMG-CoA from acetyl-CoA and acetoacetyl-CoA; involved in the second step in mevalon	0.999674	VAKPFHKERVAQS	1.83316e-05	77.078	_TFVNVAKPFHK(ac)ER_	TFVNVAKPFHK(1)ER	4	404.474	0.15779	1.8977	3.0938	3.1806
592	180	180	YDR454C	YDR454C	>YDR454C GUK1 SGDID:S000002862, Chr IV from 1366820-1366257, reverse complement, Verified ORF, Guanylate kinase, converts GMP to GDP; required for growth and mannose outer chain elongation of cell wall N-linked glycoproteins	1	KAYKELKDFIFAE	3.48928e-06	82.171	_ELK(ac)DFIFAEK_	ELK(1)DFIFAEK	2	641.34	0.32731	1.8958	3.2952	3.2848
319	82	82	YCR012W	YCR012W	>YCR012W PGK1 SGDID:S000000605, Chr III from 137744-138994, Verified ORF, 3-phosphoglycerate kinase, catalyzes transfer of high-energy phosphoryl groups from the acyl phosphate of 1,3-bisphosphoglycerate to ADP to produce ATP; key enzyme in glycolysis and	1	SLAPVAKELQSLL	1.38956e-06	84.14	_YSLAPVAK(ac)ELQSLLGK_	YSLAPVAK(1)ELQSLLGK	2	880.004	2.0076	1.8942	3.0327	3.0842
[truncated: 965 more rows]
