# Supplementary material for: Acetylation dynamics and stoichiometry in Saccharomyces cerevisiae
Source: Mol Syst Biol. 2014 Jan 31;10(1):716. doi: 10.1002/msb.134766 (PMC4023402; doi:10.1002/msb.134766)
Supplement: Supplementary file 17 — Supplementary Table 8 [file MSB-10-1-716-s029.xlsx]

## Sheet: Table S8
TABLE S8 Acetylation changes in growth-arrested yeast with glucose or acetate (SILAC H = glucose or acetate growth-arrested, SILAC L = wild-type exponential phase)
id	Unique identifier for this table
Positions	The positions of the modifications in all possible protein amino acid sequences.
Position	The position of the modifications in the protein amino acid sequence.
Proteins	Identifiers of all possible proteins this site is associated with.
Protein	Identifier of the protein this peptide is associated with.
Fasta headers	Descriptions of proteins this peptide is associated with.
Localization prob	Probability that the site is correctly localized at the position in the peptide.
Sequence window	13 amino acid window (+/- 6 amino acids) surrounding the acetylation site.
PEP	Posterior Error Probability of the identification. This value essentially operates as a p-value, where smaller is more significant.
Score	The Andromeda score of the identification (higher is better).
Modified sequence	Sequence representation of the peptide including location(s) of modified amino acids.
Acetyl (K) Probabilities	Sequence representation of the peptide including the probability of acetylation occuring at each lysine residue.
Charge	Charge state of the precursor ion.
m/z	Recalibrated m/z of the precursor ion.
Mass error [ppm]	Mass error of the recalibrated mass-over-charge value of the precursor ion in comparison to the predicted monoisotopic mass of the identified peptide sequence.
Acetyl Ratio M/L or H/L	SILAC ratio for acetylation sites, growth-arrest = GA
id	Positions	Position	Proteins	Protein	Fasta headers	Localization prob	Sequence window	PEP	Score	Modified sequence	Acetyl (K) Probabilities	Charge	m/z	Mass error [ppm]	Ratio H/L (GA+Acetate/EP)	Ratio H/L (GA+glucose/EP)
4	529	529	Q0065	Q0065	>Q0065 AI4 SGDID:S000007264, Chr Mito from 13818-13986,16435-16470,18954-18991,20508-21935, Verified ORF, Endonuclease I-SceII, encoded by a mobile group I intron within the mitochondrial COX1 gene; intron is normally spliced by the BI4p maturase but AI4p	1	KEFYNLKELKAYN	0.00117878	52.79	_EFYNLK(ac)ELK_	EFYNLK(1)ELK	2	613.327	0.25159		2.018
5	262	262	R0040C	R0040C	>R0040C REP2 SGDID:S000029676, 2-micron plasmid from 6198-5308, reverse complement, Verified ORF, Master regulator that acts in concert with Rep1p to regulate transcript levels of the FLP1 gene that promotes plasmid copy amplification; also autoregulates	1	NARGAYKLQNTIT	6.79351e-09	83.499	_GAYK(ac)LQNTITEGPK_	GAYK(1)LQNTITEGPK	2	781.415	0.72678	0.90049	0.6631
28	13	13	YAL003W	YAL003W	>YAL003W EFB1 SGDID:S000000003, Chr I from 142176-142255,142622-143162, Verified ORF, Translation elongation factor 1 beta; stimulates nucleotide exchange to regenerate EF-1 alpha-GTP for the next elongation cycle; part of the EF-1 complex, which facilita	1	SKIETLKQLNASL	7.55003e-46	159.13	_IETLK(ac)QLNASLADK_	IETLK(1)QLNASLADK	2	793.443	-0.27904	3.332	3.089
29	455;456;456;455	455	YAL005C;YBL075C;YER103W;YLL024C	YAL005C	>YAL005C SSA1 SGDID:S000000004, Chr I from 141433-139505, reverse complement, Verified ORF, ATPase involved in protein folding and nuclear localization signal (NLS)-directed nuclear transport; member of heat shock protein 70 (HSP70) family; forms a chaper	1	DNNLLGKFELSGI	5.45931e-20	104.76	_DNNLLGK(ac)FELSGIPPAPR_	DNNLLGK(1)FELSGIPPAPR	3	660.69	-0.78049	3.3159	2.8501
30	514;514	514	YAL005C;YLL024C	YAL005C	>YAL005C SSA1 SGDID:S000000004, Chr I from 141433-139505, reverse complement, Verified ORF, ATPase involved in protein folding and nuclear localization signal (NLS)-directed nuclear transport; member of heat shock protein 70 (HSP70) family; forms a chaper	1	SKEDIEKMVAEAE	6.69269e-25	143.76	_EDIEK(ac)MVAEAEK_	EDIEK(1)MVAEAEK	2	717.345	0.1196	4.0161	2.1474
31	521;521	521	YAL005C;YLL024C	YAL005C	>YAL005C SSA1 SGDID:S000000004, Chr I from 141433-139505, reverse complement, Verified ORF, ATPase involved in protein folding and nuclear localization signal (NLS)-directed nuclear transport; member of heat shock protein 70 (HSP70) family; forms a chaper	1	MVAEAEKFKEEDE	5.97083e-45	155.43	_M(ox)VAEAEK(ac)FK_	MVAEAEK(1)FK	2	555.779	0.98793	3.383	2.9857
32	136;136	136	YAL005C;YLL024C	YAL005C	>YAL005C SSA1 SGDID:S000000004, Chr I from 141433-139505, reverse complement, Verified ORF, ATPase involved in protein folding and nuclear localization signal (NLS)-directed nuclear transport; member of heat shock protein 70 (HSP70) family; forms a chaper	1	ESYLGAKVNDAVV	9.12832e-08	43.936	_ETAESYLGAK(ac)VNDAVVTVPAYFNDSQR_	ETAESYLGAK(1)VNDAVVTVPAYFNDSQR	3	996.152	-0.34875	3.6687
33	528;528	528	YAL005C;YLL024C	YAL005C	>YAL005C SSA1 SGDID:S000000004, Chr I from 141433-139505, reverse complement, Verified ORF, ATPase involved in protein folding and nuclear localization signal (NLS)-directed nuclear transport; member of heat shock protein 70 (HSP70) family; forms a chaper	0.999793	FKEEDEKESQRIA	0.000601325	59.57	_FKEEDEK(ac)ESQR_	FKEEDEK(1)ESQR	3	489.563	0.32565	3.6434
34	110;110	110	YAL005C;YLL024C	YAL005C	>YAL005C SSA1 SGDID:S000000004, Chr I from 141433-139505, reverse complement, Verified ORF, ATPase involved in protein folding and nuclear localization signal (NLS)-directed nuclear transport; member of heat shock protein 70 (HSP70) family; forms a chaper	1	EFKGETKNFTPEQ	0.000274707	32.181	_GETK(ac)NFTPEQISSMVLGK_	GETK(1)NFTPEQISSMVLGK	3	670.007	-0.84114	2.4679
35	91	91	YAL005C	YAL005C	>YAL005C SSA1 SGDID:S000000004, Chr I from 141433-139505, reverse complement, Verified ORF, ATPase involved in protein folding and nuclear localization signal (NLS)-directed nuclear transport; member of heat shock protein 70 (HSP70) family; forms a chaper	1	MKHFPFKLIDVDG	9.60292e-05	69.345	_HFPFK(ac)LIDVDGK_	HFPFK(1)LIDVDGK	2	729.393	0.40643	3.7971
36	185;185;185;185	185	YAL005C;YBL075C;YER103W;YLL024C	YAL005C	>YAL005C SSA1 SGDID:S000000004, Chr I from 141433-139505, reverse complement, Verified ORF, ATPase involved in protein folding and nuclear localization signal (NLS)-directed nuclear transport; member of heat shock protein 70 (HSP70) family; forms a chaper	1	IAYGLDKKGKEEH;IAYGLDKKGRAEH;IAYGLDKKSQKEH	1.52991e-35	124.63	_IINEPTAAAIAYGLDK(ac)K_	IINEPTAAAIAYGLDK(1)K	3	610.672	0.33951	5.1587	3.3855
37	325;325	325	YAL005C;YLL024C	YAL005C	>YAL005C SSA1 SGDID:S000000004, Chr I from 141433-139505, reverse complement, Verified ORF, ATPase involved in protein folding and nuclear localization signal (NLS)-directed nuclear transport; member of heat shock protein 70 (HSP70) family; forms a chaper	1	RDAKLDKSQVDEI	9.05242e-06	55.437	_LDK(ac)SQVDEIVLVGGSTR_	LDK(1)SQVDEIVLVGGSTR	3	620.002	-0.25174	4.1893	2.2986
38	54	54	YAL005C	YAL005C	>YAL005C SSA1 SGDID:S000000004, Chr I from 141433-139505, reverse complement, Verified ORF, ATPase involved in protein folding and nuclear localization signal (NLS)-directed nuclear transport; member of heat shock protein 70 (HSP70) family; forms a chaper	1	LIGDAAKNQAAMN	1.31296e-19	87.326	_LIGDAAK(ac)NQAAMNPSNTVFDAK_	LIGDAAK(1)NQAAMNPSNTVFDAK	3	773.386	0.16762	4.3988	6.9317
39	592	592	YAL005C	YAL005C	>YAL005C SSA1 SGDID:S000000004, Chr I from 141433-139505, reverse complement, Verified ORF, ATPase involved in protein folding and nuclear localization signal (NLS)-directed nuclear transport; member of heat shock protein 70 (HSP70) family; forms a chaper	1	EFDDKLKELQDIA	0.00159939	30.133	_LK(ac)ELQDIANPIMSK_	LK(1)ELQDIANPIMSK	3	547.968	-0.051174	4.4492
40	243;243	243	YAL005C;YLL024C	YAL005C	>YAL005C SSA1 SGDID:S000000004, Chr I from 141433-139505, reverse complement, Verified ORF, ATPase involved in protein folding and nuclear localization signal (NLS)-directed nuclear transport; member of heat shock protein 70 (HSP70) family; forms a chaper	1	HFIQEFKRKNKKD	3.61739e-62	193.28	_LVNHFIQEFK(ac)RK_	LVNHFIQEFK(1)RK	4	400.979	0.98756	3.4682	2.8678
41	86	86	YAL005C	YAL005C	>YAL005C SSA1 SGDID:S000000004, Chr I from 141433-139505, reverse complement, Verified ORF, ATPase involved in protein folding and nuclear localization signal (NLS)-directed nuclear transport; member of heat shock protein 70 (HSP70) family; forms a chaper	1	EVQADMKHFPFKL	9.75621e-46	146.2	_NFNDPEVQADMK(ac)HFPFK_	NFNDPEVQADMK(1)HFPFK	3	702.663	0.4852	4.0098	4.5202
42	556	556	YAL005C	YAL005C	>YAL005C SSA1 SGDID:S000000004, Chr I from 141433-139505, reverse complement, Verified ORF, ATPase involved in protein folding and nuclear localization signal (NLS)-directed nuclear transport; member of heat shock protein 70 (HSP70) family; forms a chaper	1	ISEAGDKLEQADK	1.23722e-146	246.18	_NTISEAGDK(ac)LEQADK_	NTISEAGDK(1)LEQADK	3	554.272	0.32608	3.565	3.1815
43	562	562	YAL005C	YAL005C	>YAL005C SSA1 SGDID:S000000004, Chr I from 141433-139505, reverse complement, Verified ORF, ATPase involved in protein folding and nuclear localization signal (NLS)-directed nuclear transport; member of heat shock protein 70 (HSP70) family; forms a chaper	1	KLEQADKDTVTKK	2.11994e-51	144.01	_NTISEAGDKLEQADK(ac)DTVTK_	NTISEAGDKLEQADK(1)DTVTK	3	735.701	0.081946	5.7938	3.3112
44	157;157;205;157	157	YAL005C;YER103W;YJL034W;YLL024C	YAL005C	>YAL005C SSA1 SGDID:S000000004, Chr I from 141433-139505, reverse complement, Verified ORF, ATPase involved in protein folding and nuclear localization signal (NLS)-directed nuclear transport; member of heat shock protein 70 (HSP70) family; forms a chaper	1	AQRQATKDAGTIA;SQRQATKDAGTIA	4.7028e-05	49.559	_QATK(ac)DAGTIAGLNVLR_	QATK(1)DAGTIAGLNVLR	2	835.465	0.39757	3.9487	1.6953
45	316;316	316	YAL005C;YLL024C	YAL005C	>YAL005C SSA1 SGDID:S000000004, Chr I from 141433-139505, reverse complement, Verified ORF, ATPase involved in protein folding and nuclear localization signal (NLS)-directed nuclear transport; member of heat shock protein 70 (HSP70) family; forms a chaper	1	TLDPVEKVLRDAK	2.99238e-90	214.67	_STLDPVEK(ac)VLR_	STLDPVEK(1)VLR	2	649.869	0.55737	4.7284	3.2823
46	345;345	345	YAL005C;YLL024C	YAL005C	>YAL005C SSA1 SGDID:S000000004, Chr I from 141433-139505, reverse complement, Verified ORF, ATPase involved in protein folding and nuclear localization signal (NLS)-directed nuclear transport; member of heat shock protein 70 (HSP70) family; forms a chaper	1	RIPKVQKLVTDYF	3.37343e-95	214.26	_VQK(ac)LVTDYFNGKEPNR_	VQK(1)LVTDYFNGKEPNR	3	650.674	0.19192	6.14	2.4919
47	160	160	YAL012W	YAL012W	>YAL012W CYS3 SGDID:S000000010, Chr I from 130802-131986, Verified ORF, Cystathionine gamma-lyase, catalyzes one of the two reactions involved in the transsulfuration pathway that yields cysteine from homocysteine with the intermediary formation of cystat	1	KVTDIQKVADLIK	2.07576e-05	78.809	_VTDIQK(ac)VADLIK_	VTDIQK(1)VADLIK	2	692.906	0.45949	2.4977
48	355	355	YAL013W	YAL013W	>YAL013W DEP1 SGDID:S000000011, Chr I from 129271-130533, Verified ORF, Transcriptional modulator involved in regulation of structural phospholipid biosynthesis genes and metabolically unrelated genes, as well as maintenance of telomeres, mating efficienc	1	RANPVDKLEVIVD	5.12761e-16	111.74	_ANPVDK(ac)LEVIVDR_	ANPVDK(1)LEVIVDR	3	503.947	0.86082	0.91911	0.92587
49	192	192	YAL013W	YAL013W	>YAL013W DEP1 SGDID:S000000011, Chr I from 129271-130533, Verified ORF, Transcriptional modulator involved in regulation of structural phospholipid biosynthesis genes and metabolically unrelated genes, as well as maintenance of telomeres, mating efficienc	1	ITDIEYKFAQLRQ	3.0021e-38	149.49	_EITDIEYK(ac)FAQLR_	EITDIEYK(1)FAQLR	3	556.626	-1.1882e-05	16.608
50	377	377	YAL013W	YAL013W	>YAL013W DEP1 SGDID:S000000011, Chr I from 129271-130533, Verified ORF, Transcriptional modulator involved in regulation of structural phospholipid biosynthesis genes and metabolically unrelated genes, as well as maintenance of telomeres, mating efficienc	1	DLEGLRKYFHSFP	0.000228133	39.685	_K(ac)YFHSFPGAPELNPLR_	K(1)YFHSFPGAPELNPLR	3	639	0.67566	0.53451	0.67376
51	79	79	YAL013W	YAL013W	>YAL013W DEP1 SGDID:S000000011, Chr I from 129271-130533, Verified ORF, Transcriptional modulator involved in regulation of structural phospholipid biosynthesis genes and metabolically unrelated genes, as well as maintenance of telomeres, mating efficienc	1	KLSSLVKQETLTE	8.04767e-19	112.24	_LSSLVK(ac)QETLTESLK_	LSSLVK(1)QETLTESLK	2	859.483	0.026659	4.1531	0.32291
53	69	69	YAL013W	YAL013W	>YAL013W DEP1 SGDID:S000000011, Chr I from 129271-130533, Verified ORF, Transcriptional modulator involved in regulation of structural phospholipid biosynthesis genes and metabolically unrelated genes, as well as maintenance of telomeres, mating efficienc	1	ANLPELKYAPKLS	4.33766e-13	107.65	_SLANLPELK(ac)YAPK_	SLANLPELK(1)YAPK	3	495.949	3.0589	0.64246	0.39212
54	73	73	YAL013W	YAL013W	>YAL013W DEP1 SGDID:S000000011, Chr I from 129271-130533, Verified ORF, Transcriptional modulator involved in regulation of structural phospholipid biosynthesis genes and metabolically unrelated genes, as well as maintenance of telomeres, mating efficienc	1	ELKYAPKLSSLVK	0.000588403	46.352	_YAPK(ac)LSSLVK_	YAPK(1)LSSLVK	2	574.34	0.64032	1.2495	0.48454
55	235	235	YAL035W	YAL035W	>YAL035W FUN12 SGDID:S000000033, Chr I from 76428-79436, Verified ORF, GTPase, required for general translation initiation by promoting Met-tRNAiMet binding to ribosomes and ribosomal subunit joining; homolog of bacterial IF2	1	KRKAEGKLLTRKQ	0.00457115	38.75	_AEGK(ac)LLTR_	AEGK(1)LLTR	2	465.274	-0.22094	1.4659
56	993	993	YAL035W	YAL035W	>YAL035W FUN12 SGDID:S000000033, Chr I from 76428-79436, Verified ORF, GTPase, required for general translation initiation by promoting Met-tRNAiMet binding to ribosomes and ribosomal subunit joining; homolog of bacterial IF2	1	SDWLLLKKLKVVF	0.00119801	60.973	_SDWLLLK(ac)K_	SDWLLLK(1)K	2	522.808	-0.65427	2.5716	1.9245
57	817	817	YAL035W	YAL035W	>YAL035W FUN12 SGDID:S000000033, Chr I from 76428-79436, Verified ORF, GTPase, required for general translation initiation by promoting Met-tRNAiMet binding to ribosomes and ribosomal subunit joining; homolog of bacterial IF2	1	FDVKVDKEAEQYA	9.66173e-05	45.438	_VDK(ac)EAEQYAEQEGIK_	VDK(1)EAEQYAEQEGIK	3	593.62	0.99807	2.8356
58	124	124	YAL038W	YAL038W	>YAL038W CDC19 SGDID:S000000036, Chr I from 71787-73289, Verified ORF, Pyruvate kinase, functions as a homotetramer in glycolysis to convert phosphoenolpyruvate to pyruvate, the input for aerobic (TCA cycle) or anaerobic (glucose fermentation) respiration	1	AKACDDKIMYVDY	1.71682e-14	119.01	_ACDDK(ac)IMYVDYK_	ACDDK(1)IMYVDYK	2	781.847	-0.34348	2.7008	0.88128
59	131	131	YAL038W	YAL038W	>YAL038W CDC19 SGDID:S000000036, Chr I from 71787-73289, Verified ORF, Pyruvate kinase, functions as a homotetramer in glycolysis to convert phosphoenolpyruvate to pyruvate, the input for aerobic (TCA cycle) or anaerobic (glucose fermentation) respiration	1	IMYVDYKNITKVI	0.000946437	95.094	_IM(ox)YVDYK(ac)NITK_	IMYVDYK(1)NITK	2	723.371	0.15622	3.4154	1.4268
60	468	468	YAL038W	YAL038W	>YAL038W CDC19 SGDID:S000000036, Chr I from 71787-73289, Verified ORF, Pyruvate kinase, functions as a homotetramer in glycolysis to convert phosphoenolpyruvate to pyruvate, the input for aerobic (TCA cycle) or anaerobic (glucose fermentation) respiration	1	FGIEKAKEFGILK	0.000186751	80.165	_AK(ac)EFGILK_	AK(1)EFGILK	2	474.282	-0.58369	3.176	1.9113
61	474	474	YAL038W	YAL038W	>YAL038W CDC19 SGDID:S000000036, Chr I from 71787-73289, Verified ORF, Pyruvate kinase, functions as a homotetramer in glycolysis to convert phosphoenolpyruvate to pyruvate, the input for aerobic (TCA cycle) or anaerobic (glucose fermentation) respiration	1	KEFGILKKGDTYV	0.00243801	62.717	_EFGILK(ac)K_	EFGILK(1)K	2	438.763	-1.0377	3.0571	2.3911
62	236	236	YAL038W	YAL038W	>YAL038W CDC19 SGDID:S000000036, Chr I from 71787-73289, Verified ORF, Pyruvate kinase, functions as a homotetramer in glycolysis to convert phosphoenolpyruvate to pyruvate, the input for aerobic (TCA cycle) or anaerobic (glucose fermentation) respiration	1	EQGKDVKIIVKIE	0.0040898	52.716	_DVK(ac)IIVK_	DVK(1)IIVK	2	428.779	0.80114	10.4	5.1339
63	233	233	YAL038W	YAL038W	>YAL038W CDC19 SGDID:S000000036, Chr I from 71787-73289, Verified ORF, Pyruvate kinase, functions as a homotetramer in glycolysis to convert phosphoenolpyruvate to pyruvate, the input for aerobic (TCA cycle) or anaerobic (glucose fermentation) respiration	1	VLGEQGKDVKIIV	0.00275928	36.284	_EVLGEQGK(ac)DVK_	EVLGEQGK(1)DVK	2	622.33	0.63676	5.4565	5.0754
64	194	194	YAL038W	YAL038W	>YAL038W CDC19 SGDID:S000000036, Chr I from 71787-73289, Verified ORF, Pyruvate kinase, functions as a homotetramer in glycolysis to convert phosphoenolpyruvate to pyruvate, the input for aerobic (TCA cycle) or anaerobic (glucose fermentation) respiration	1	LPALSEKDKEDLR	3.4392e-90	177.61	_GVNLPGTDVDLPALSEK(ac)DK_	GVNLPGTDVDLPALSEK(1)DK	3	670.685	0.28634	2.3054	2.0075
65	196	196	YAL038W	YAL038W	>YAL038W CDC19 SGDID:S000000036, Chr I from 71787-73289, Verified ORF, Pyruvate kinase, functions as a homotetramer in glycolysis to convert phosphoenolpyruvate to pyruvate, the input for aerobic (TCA cycle) or anaerobic (glucose fermentation) respiration	0.5	ALSEKDKEDLRFG	0.000539539	33.676	_GVNLPGTDVDLPALSEK(ac)DKEDLR_	GVNLPGTDVDLPALSEK(0.5)DK(0.5)EDLR	3	841.769	-0.64708		1.8907
66	177	177	YAL038W	YAL038W	>YAL038W CDC19 SGDID:S000000036, Chr I from 71787-73289, Verified ORF, Pyruvate kinase, functions as a homotetramer in glycolysis to convert phosphoenolpyruvate to pyruvate, the input for aerobic (TCA cycle) or anaerobic (glucose fermentation) respiration	1	GKICSHKGVNLPG	9.00523e-11	67.864	_ICSHK(ac)GVNLPGTDVDLPALSEK_	ICSHK(1)GVNLPGTDVDLPALSEK	3	798.077	0.39054	3.5937	1.4308
67	255	255	YAL038W	YAL038W	>YAL038W CDC19 SGDID:S000000036, Chr I from 71787-73289, Verified ORF, Pyruvate kinase, functions as a homotetramer in glycolysis to convert phosphoenolpyruvate to pyruvate, the input for aerobic (TCA cycle) or anaerobic (glucose fermentation) respiration	1	NFDEILKVTDGVM	3.9118e-89	163.91	_IENQQGVNNFDEILK(ac)VTDGVM(ox)VAR_	IENQQGVNNFDEILK(1)VTDGVMVAR	3	916.46	-0.68506	3.4844	3.0021
68	135	135	YAL038W	YAL038W	>YAL038W CDC19 SGDID:S000000036, Chr I from 71787-73289, Verified ORF, Pyruvate kinase, functions as a homotetramer in glycolysis to convert phosphoenolpyruvate to pyruvate, the input for aerobic (TCA cycle) or anaerobic (glucose fermentation) respiration	1	DYKNITKVISAGR	6.87078e-59	189.66	_NITK(ac)VISAGR_	NITK(1)VISAGR	2	550.825	0.27792	18.006	1.2827
69	466	466	YAL038W	YAL038W	>YAL038W CDC19 SGDID:S000000036, Chr I from 71787-73289, Verified ORF, Pyruvate kinase, functions as a homotetramer in glycolysis to convert phosphoenolpyruvate to pyruvate, the input for aerobic (TCA cycle) or anaerobic (glucose fermentation) respiration	1	INFGIEKAKEFGI	1.55968e-08	120.27	_INFGIEK(ac)AK_	INFGIEK(1)AK	2	531.303	0.64274	3.2962	3.0515
70	69	69	YAL038W	YAL038W	>YAL038W CDC19 SGDID:S000000036, Chr I from 71787-73289, Verified ORF, Pyruvate kinase, functions as a homotetramer in glycolysis to convert phosphoenolpyruvate to pyruvate, the input for aerobic (TCA cycle) or anaerobic (glucose fermentation) respiration	1	VIDNARKSEELYP	1.38099e-19	104.45	_K(ac)SEELYPGRPLAIALDTK_	K(1)SEELYPGRPLAIALDTK	3	681.709	-0.13118	3.0514	1.9667
71	86	86	YAL038W	YAL038W	>YAL038W CDC19 SGDID:S000000036, Chr I from 71787-73289, Verified ORF, Pyruvate kinase, functions as a homotetramer in glycolysis to convert phosphoenolpyruvate to pyruvate, the input for aerobic (TCA cycle) or anaerobic (glucose fermentation) respiration	1	AIALDTKGPEIRT	8.06215e-170	235.83	_SEELYPGRPLAIALDTK(ac)GPEIR_	SEELYPGRPLAIALDTK(1)GPEIR	3	823.111	0.05256	3.3888	3.2466
72	413	413	YAL038W	YAL038W	>YAL038W CDC19 SGDID:S000000036, Chr I from 71787-73289, Verified ORF, Pyruvate kinase, functions as a homotetramer in glycolysis to convert phosphoenolpyruvate to pyruvate, the input for aerobic (TCA cycle) or anaerobic (glucose fermentation) respiration	1	TPRLVSKYRPNCP	2.53399e-05	57.525	_LVSK(ac)YRPNCPIILVTR_	LVSK(1)YRPNCPIILVTR	3	657.712	0.20994	4.2834
73	61	61	YAL038W	YAL038W	>YAL038W CDC19 SGDID:S000000036, Chr I from 71787-73289, Verified ORF, Pyruvate kinase, functions as a homotetramer in glycolysis to convert phosphoenolpyruvate to pyruvate, the input for aerobic (TCA cycle) or anaerobic (glucose fermentation) respiration	1	GSYEYHKSVIDNA	1.00621e-41	134.07	_MNFSHGSYEYHK(ac)SVIDNAR_	MNFSHGSYEYHK(1)SVIDNAR	3	766.352	0.53091	2.5859	1.8572
74	116	116	YAL038W	YAL038W	>YAL038W CDC19 SGDID:S000000036, Chr I from 71787-73289, Verified ORF, Pyruvate kinase, functions as a homotetramer in glycolysis to convert phosphoenolpyruvate to pyruvate, the input for aerobic (TCA cycle) or anaerobic (glucose fermentation) respiration	1	IFTTDDKYAKACD	6.6136e-121	184.4	_TGTTTNDVDYPIPPNHEMIFTTDDK(ac)YAK_	TGTTTNDVDYPIPPNHEMIFTTDDK(1)YAK	3	1076.17	0.32414	2.4419	1.7349
75	30	30	YAL038W	YAL038W	>YAL038W CDC19 SGDID:S000000036, Chr I from 71787-73289, Verified ORF, Pyruvate kinase, functions as a homotetramer in glycolysis to convert phosphoenolpyruvate to pyruvate, the input for aerobic (TCA cycle) or anaerobic (glucose fermentation) respiration	1	IGTIGPKTNNPET	6.14559e-14	78.413	_TSIIGTIGPK(ac)TNNPETLVALRK_	TSIIGTIGPK(1)TNNPETLVALRK	3	789.12	-0.3381	3.5931	1.7969
76	403	403	YAL043C	YAL043C	>YAL043C PTA1 SGDID:S000000041, Chr I from 61053-58696, reverse complement, Verified ORF, Subunit of holo-CPF, a multiprotein complex and functional homolog of mammalian CPSF, required for the cleavage and polyadenylation of mRNA and snoRNA 3' ends; invol	1	QLKILQKYTLNKA	0.000210186	86.624	_ILQK(ac)YTLNK_	ILQK(1)YTLNK	2	581.845	0.89328	3.4194	1.7611
77	164	164	YAL044C	YAL044C	>YAL044C GCV3 SGDID:S000000042, Chr I from 58463-57951, reverse complement, Verified ORF, H subunit of the mitochondrial glycine decarboxylase complex, required for the catabolism of glycine to 5,10-methylene-THF; also required for all protein lipoylation	1	SLEQYEKTLVHDD	1.33203e-149	208.65	_LGEGVNVEQVEGLM(ox)SLEQYEK(ac)TLVHDD_	LGEGVNVEQVEGLMSLEQYEK(1)TLVHDD	3	1030.49	-0.035001		7.6587
78	32	32	YAL044C	YAL044C	>YAL044C GCV3 SGDID:S000000042, Chr I from 58463-57951, reverse complement, Verified ORF, H subunit of the mitochondrial glycine decarboxylase complex, required for the catabolism of glycine to 5,10-methylene-THF; also required for all protein lipoylation	1	NALNKNKLPFLYS	1.08543e-39	145.49	_NK(ac)LPFLYSSQGPQAVR_	NK(1)LPFLYSSQGPQAVR	3	616.332	1.1053	2.264	6.6245
79	565	565	YAL054C	YAL054C	>YAL054C ACS1 SGDID:S000000050, Chr I from 45023-42882, reverse complement, Verified ORF, Acetyl-coA synthetase isoform which, along with Acs2p, is the nuclear source of acetyl-coA for histone acetlyation; expressed during growth on nonfermentable carbon	1	DGAAKDKDGYIWI	4.32835e-28	147.71	_DK(ac)DGYIWILGR_	DK(1)DGYIWILGR	2	689.362	0.24663	59.224
80	358	358	YAR002W	YAR002W	>YAR002W NUP60 SGDID:S000000063, Chr I from 152259-153878, Verified ORF, Subunit of the nuclear pore complex (NPC), functions to anchor Nup2p to the NPC in a process controlled by the nucleoplasmic concentration of Gsp1p-GTP; potential Cdc28p substrate; i	1	SPSAPSKDSFTKY	5.11037e-07	83.692	_ISPSAPSK(ac)DSFTK_	ISPSAPSK(1)DSFTK	2	703.862	0.11695	2.753	1.8578
82	128	128	YAR002W	YAR002W	>YAR002W NUP60 SGDID:S000000063, Chr I from 152259-153878, Verified ORF, Subunit of the nuclear pore complex (NPC), functions to anchor Nup2p to the NPC in a process controlled by the nucleoplasmic concentration of Gsp1p-GTP; potential Cdc28p substrate; i	1	LANFFSKKGNEPL	0.00172434	54.982	_LANFFSK(ac)K_	LANFFSK(1)K	2	498.779	0.95559	7.0606	0.85233
83	35	35	YAR002W	YAR002W	>YAR002W NUP60 SGDID:S000000063, Chr I from 152259-153878, Verified ORF, Subunit of the nuclear pore complex (NPC), functions to anchor Nup2p to the NPC in a process controlled by the nucleoplasmic concentration of Gsp1p-GTP; potential Cdc28p substrate; i	1	KPSLFSKIKTFFT	9.9464e-08	113.66	_PSLFSK(ac)IK_	PSLFSK(1)IK	2	481.289	1.4365	13.553	0.62583
84	29	29	YAR002W	YAR002W	>YAR002W NUP60 SGDID:S000000063, Chr I from 152259-153878, Verified ORF, Subunit of the nuclear pore complex (NPC), functions to anchor Nup2p to the NPC in a process controlled by the nucleoplasmic concentration of Gsp1p-GTP; potential Cdc28p substrate; i	1	ISNAHNKPSLFSK	0.000826518	35.329	_QIISNAHNK(ac)PSLFSK_	QIISNAHNK(1)PSLFSK	3	575.981	0.84299		1.6357
85	205;205;205	205	YAR073W;YHR216W;YLR432W	YLR432W	>YAR073W IMD1 SGDID:S000000095, Chr I from 227733-228944, Dubious ORF, Nonfunctional protein with homology to IMP dehydrogenase; probable pseudogene, located close to the telomere; is not expressed at detectable levels; YAR073W and YAR075W comprise a cont	1	EGNEILKKIKKGK;EGNEILKKIKKGR	6.82281e-64	147.49	_NPVTGAQGITLSEGNEILK(ac)K_	NPVTGAQGITLSEGNEILK(1)K	3	704.383	1.1501	10.449	3.2813
86	94	94	YBL001C	YBL001C	>YBL001C ECM15 SGDID:S000000097, Chr II from 237469-237155, reverse complement, Verified ORF, Non-essential protein of unknown function, likely exists as tetramer, may be regulated by the binding of small-molecule ligands (possibly sulfate ions), may have	1	HQTAQDKIDVVLK	5.84402e-60	180.62	_HQTAQDK(ac)IDVVLK_	HQTAQDK(1)IDVVLK	3	512.951	0.22678	3.1218
87	17;17	17	YBL002W;YDR224C	YDR224C	>YBL002W HTB2 SGDID:S000000098, Chr II from 236495-236890, Verified ORF, Histone H2B, core histone protein required for chromatin assembly and chromosome function; nearly identical to HTB1; Rad6p-Bre1p-Lge1p mediated ubiquitination regulates transcription	1	SKAPAEKKPAAKK	4.28376e-60	205.12	_PASK(ac)APAEK(ac)K_	PASK(1)APAEK(1)K	2	555.811	-0.91935	1.1835	2.6342
88	18;18	18	YBL002W;YDR224C	YDR224C	>YBL002W HTB2 SGDID:S000000098, Chr II from 236495-236890, Verified ORF, Histone H2B, core histone protein required for chromatin assembly and chromosome function; nearly identical to HTB1; Rad6p-Bre1p-Lge1p mediated ubiquitination regulates transcription	1	KAPAEKKPAAKKT	4.57925e-18	143.5	_APAEK(ac)K(ac)PAAK_	APAEK(1)K(1)PAAK	2	547.814	0.1274	1.1902	2.5269
89	22	22	YBL002W	YBL002W	>YBL002W HTB2 SGDID:S000000098, Chr II from 236495-236890, Verified ORF, Histone H2B, core histone protein required for chromatin assembly and chromosome function; nearly identical to HTB1; Rad6p-Bre1p-Lge1p mediated ubiquitination regulates transcription	1	EKKPAAKKTSTSV	4.11955e-09	100.54	_PAAK(ac)K(ac)TSTSVDGK_	PAAK(1)K(1)TSTSVDGK	2	687.367	-0.15058	0.5479	2.3886
90	83;83	83	YBL002W;YDR224C	YDR224C	>YBL002W HTB2 SGDID:S000000098, Chr II from 236495-236890, Verified ORF, Histone H2B, core histone protein required for chromatin assembly and chromosome function; nearly identical to HTB1; Rad6p-Bre1p-Lge1p mediated ubiquitination regulates transcription	1	IATEASKLAAYNK	0.000170413	63.76	_IATEASK(ac)LAAYNK_	IATEASK(1)LAAYNK	2	711.385	1.7311	3.6449	3.7799
91	89;89	89	YBL002W;YDR224C	YDR224C	>YBL002W HTB2 SGDID:S000000098, Chr II from 236495-236890, Verified ORF, Histone H2B, core histone protein required for chromatin assembly and chromosome function; nearly identical to HTB1; Rad6p-Bre1p-Lge1p mediated ubiquitination regulates transcription	1	KLAAYNKKSTISA	0.00129544	73.039	_LAAYNK(ac)K_	LAAYNK(1)K	2	425.245	0.057309		4.0908
92	112;112	112	YBL002W;YDR224C	YDR224C	>YBL002W HTB2 SGDID:S000000098, Chr II from 236495-236890, Verified ORF, Histone H2B, core histone protein required for chromatin assembly and chromosome function; nearly identical to HTB1; Rad6p-Bre1p-Lge1p mediated ubiquitination regulates transcription	1	LPGELAKHAVSEG	1.97573e-68	163.35	_LILPGELAK(ac)HAVSEGTR_	LILPGELAK(1)HAVSEGTR	3	611.679	0.16007	3.1541	4.887
93	23	23	YBL002W	YBL002W	>YBL002W HTB2 SGDID:S000000098, Chr II from 236495-236890, Verified ORF, Histone H2B, core histone protein required for chromatin assembly and chromosome function; nearly identical to HTB1; Rad6p-Bre1p-Lge1p mediated ubiquitination regulates transcription	1	KKPAAKKTSTSVD	4.11955e-09	100.54	_PAAK(ac)K(ac)TSTSVDGK_	PAAK(1)K(1)TSTSVDGK	2	687.367	-0.15058	0.5479	2.3886
94	12	12	YBL002W	YBL002W	>YBL002W HTB2 SGDID:S000000098, Chr II from 236495-236890, Verified ORF, Histone H2B, core histone protein required for chromatin assembly and chromosome function; nearly identical to HTB1; Rad6p-Bre1p-Lge1p mediated ubiquitination regulates transcription	1	EKKPASKAPAEKK	4.28376e-60	205.12	_PASK(ac)APAEK(ac)K_	PASK(1)APAEK(1)K	2	555.811	-0.91935	0.51445	4.1802
95	7	7	YBL002W	YBL002W	>YBL002W HTB2 SGDID:S000000098, Chr II from 236495-236890, Verified ORF, Histone H2B, core histone protein required for chromatin assembly and chromosome function; nearly identical to HTB1; Rad6p-Bre1p-Lge1p mediated ubiquitination regulates transcription	1	MSSAAEKKPASKA	0.000411832	50.607	_(ac)SSAAEK(ac)K(ac)PASK_	SSAAEK(1)K(1)PASK	2	615.322	0.95993	0.79669	2.6114
96	8	8	YBL002W	YBL002W	>YBL002W HTB2 SGDID:S000000098, Chr II from 236495-236890, Verified ORF, Histone H2B, core histone protein required for chromatin assembly and chromosome function; nearly identical to HTB1; Rad6p-Bre1p-Lge1p mediated ubiquitination regulates transcription	1	SSAAEKKPASKAP	0.000411832	45.915	_(ac)SSAAEK(ac)K(ac)PASK_	SSAAEK(1)K(1)PASK	2	615.322	0.95993	1.1815	1.8156
97	120	120	YBL003C;YDR225W	YBL003C	>YBL003C HTA2 SGDID:S000000099, Chr II from 235795-235397, reverse complement, Verified ORF, Histone H2A, core histone protein required for chromatin assembly and chromosome function; one of two nearly identical (see also HTA1) subtypes; DNA damage-depend	1	HQNLLPKKSAKTA	8.13213e-51	132.14	_LLGNVTIAQGGVLPNIHQNLLPK(ac)K_	LLGNVTIAQGGVLPNIHQNLLPK(1)K	3	860.506	-0.18623	2.6572	0.77776
98	5	5	YBL003C;YDR225W	YBL003C	>YBL003C HTA2 SGDID:S000000099, Chr II from 235795-235397, reverse complement, Verified ORF, Histone H2A, core histone protein required for chromatin assembly and chromosome function; one of two nearly identical (see also HTA1) subtypes; DNA damage-depend	1	__MSGGKGGKAGS	7.24669e-39	153.09	_(ac)SGGK(ac)GGK(ac)AGSAAK_	SGGK(1)GGK(1)AGSAAK	3	401.211	0.10677	0.24879	2.4293
99	8	8	YBL003C;YDR225W	YBL003C	>YBL003C HTA2 SGDID:S000000099, Chr II from 235795-235397, reverse complement, Verified ORF, Histone H2A, core histone protein required for chromatin assembly and chromosome function; one of two nearly identical (see also HTA1) subtypes; DNA damage-depend	1	SGGKGGKAGSAAK	7.24669e-39	153.09	_(ac)SGGK(ac)GGK(ac)AGSAAK_	SGGK(1)GGK(1)AGSAAK	3	401.211	0.10677	0.24879	2.4293
100	343	343	YBL015W	YBL015W	>YBL015W ACH1 SGDID:S000000111, Chr II from 194125-195705, Verified ORF, Protein with CoA transferase activity, particularly for CoASH transfer from succinyl-CoA to acetate; has minor acetyl-CoA-hydrolase activity; phosphorylated; required for acetate uti	1	ANWENFKHRLCLR	2.49902e-21	146.11	_AFANWENFK(ac)HR_	AFANWENFK(1)HR	3	487.906	0.21553	5.3972	12.11
101	471	471	YBL022C	YBL022C	>YBL022C PIM1 SGDID:S000000118, Chr II from 181278-177877, reverse complement, Verified ORF, ATP-dependent Lon protease, involved in degradation of misfolded proteins in mitochondria; required for biogenesis and maintenance of mitochondria	1	IEHRLEKSLLVLK	2.08334e-08	120.06	_LEK(ac)SLLVLK_	LEK(1)SLLVLK	2	542.852	0.47935	2.3843	11.802
102	25	25	YBL024W	YBL024W	>YBL024W NCL1 SGDID:S000000120, Chr II from 172537-174591, Verified ORF, S-adenosyl-L-methionine-dependent tRNA: m5C-methyltransferase, methylates cytosine to m5C at several positions in tRNAs and intron-containing pre-tRNAs; similar to Nop2p and human pr	1	DDSRAQKNWSELV	0.00678914	30.004	_AQK(ac)NWSELVK_	AQK(1)NWSELVK	2	622.835	0.72694		1.1072
103	437	437	YBL024W	YBL024W	>YBL024W NCL1 SGDID:S000000120, Chr II from 172537-174591, Verified ORF, S-adenosyl-L-methionine-dependent tRNA: m5C-methyltransferase, methylates cytosine to m5C at several positions in tRNAs and intron-containing pre-tRNAs; similar to Nop2p and human pr	1	SEGPQTKKIKVEE	2.34277e-07	67.707	_LSSETPALESEGPQTK(ac)K_	LSSETPALESEGPQTK(1)K	3	615.314	1.198	0.16332	0.22317
104	421	421	YBL024W	YBL024W	>YBL024W NCL1 SGDID:S000000120, Chr II from 172537-174591, Verified ORF, S-adenosyl-L-methionine-dependent tRNA: m5C-methyltransferase, methylates cytosine to m5C at several positions in tRNAs and intron-containing pre-tRNAs; similar to Nop2p and human pr	1	TEAATEKLSSETP	1.5246e-149	208.17	_VEDSTEAATEK(ac)LSSETPALESEGPQTK_	VEDSTEAATEK(1)LSSETPALESEGPQTK	3	959.456	0.54004	2.4085	0.60233
105	60	60	YBL027W;YBR084C-A	YBL027W	>YBL027W RPL19B SGDID:S000000123, Chr II from 168426-168427,168812-169379, Verified ORF, Protein component of the large (60S) ribosomal subunit, nearly identical to Rpl19Ap and has similarity to rat L19 ribosomal protein; rpl19a and rpl19b single null mut	1	AVTVHSKSRTRAH	0.00105622	54.608	_AVTVHSK(ac)SR_	AVTVHSK(1)SR	3	342.861	0.087167	3.5597
106	117	117	YBL027W;YBR084C-A	YBL027W	>YBL027W RPL19B SGDID:S000000123, Chr II from 168426-168427,168812-169379, Verified ORF, Protein component of the large (60S) ribosomal subunit, nearly identical to Rpl19Ap and has similarity to rat L19 ribosomal protein; rpl19a and rpl19b single null mut	1	DAGKIDKHLYHVL	5.95653e-05	71.268	_IDK(ac)HLYHVLYK_	IDK(1)HLYHVLYK	4	368.458	0.95515	4.8452	0.69294
107	19	19	YBL027W;YBR084C-A	YBL027W	>YBL027W RPL19B SGDID:S000000123, Chr II from 168426-168427,168812-169379, Verified ORF, Protein component of the large (60S) ribosomal subunit, nearly identical to Rpl19Ap and has similarity to rat L19 ribosomal protein; rpl19a and rpl19b single null mut	1	SVVGVGKRKVWLD	0.000195196	61.815	_LAASVVGVGK(ac)R_	LAASVVGVGK(1)R	2	549.835	1.0018	9.2958	0.67554
108	24	24	YBL028C	YBL028C	>YBL028C YBL028C SGDID:S000000124, Chr II from 167841-167521, reverse complement, Verified ORF, Protein of unknown function that may interact with ribosomes; green fluorescent protein (GFP)-fusion protein localizes to the nucleolus; predicted to be involv	1	RRGVFQKAVDARE	3.40093e-35	168.46	_GVFQK(ac)AVDAR_	GVFQK(1)AVDAR	2	566.809	0.36747	4.08	0.13458
109	59	59	YBL030C	YBL030C	>YBL030C PET9 SGDID:S000000126, Chr II from 164000-163044, reverse complement, Verified ORF, Major ADP/ATP carrier of the mitochondrial inner membrane, exchanges cytosolic ADP for mitochondrially synthesized ATP; phosphorylated; required for viability in	1	NQDEMLKQGTLDR	2.1334e-27	117.26	_LLIQNQDEMLK(ac)QGTLDRK_	LLIQNQDEMLK(1)QGTLDRK	3	729.06	-0.21966	0.47765	1.8722
110	182	182	YBL030C	YBL030C	>YBL030C PET9 SGDID:S000000126, Chr II from 164000-163044, reverse complement, Verified ORF, Major ADP/ATP carrier of the mitochondrial inner membrane, exchanges cytosolic ADP for mitochondrially synthesized ATP; phosphorylated; required for viability in	1	VYKKTLKSDGVAG	6.26343e-11	106.01	_TLK(ac)SDGVAGLYR_	TLK(1)SDGVAGLYR	2	661.359	-0.38815	1.2424	6.7547
111	48	48	YBL030C	YBL030C	>YBL030C PET9 SGDID:S000000126, Chr II from 164000-163044, reverse complement, Verified ORF, Major ADP/ATP carrier of the mitochondrial inner membrane, exchanges cytosolic ADP for mitochondrially synthesized ATP; phosphorylated; required for viability in	1	SPIERVKLLIQNQ	0.000221168	61.409	_VK(ac)LLIQNQDEMLK_	VK(1)LLIQNQDEMLK	2	807.45	0.6655	1.7074	10.583
112	108;98	108	YBL030C;YBR085W;YMR056C	YBL030C	>YBL030C PET9 SGDID:S000000126, Chr II from 164000-163044, reverse complement, Verified ORF, Major ADP/ATP carrier of the mitochondrial inner membrane, exchanges cytosolic ADP for mitochondrially synthesized ATP; phosphorylated; required for viability in	1	ALNFAFKDKIKAM;ALNFAFKDKIKSL	6.99959e-26	130.72	_YFPTQALNFAFK(ac)DK_	YFPTQALNFAFK(1)DK	3	577.963	-0.96672	4.8392	5.5805
113	314	314	YBL032W	YBL032W	>YBL032W HEK2 SGDID:S000000128, Chr II from 160187-161332, Verified ORF, RNA binding protein involved in the asymmetric localization of ASH1 mRNA; represses translation of ASH1 mRNA, an effect reversed by Yck1p-dependent phosphoryation; regulates telomere	1	KFIITSKFPKNVK	0.000911349	63.283	_FIITSK(ac)FPK_	FIITSK(1)FPK	2	561.832	-0.70419	24.586
114	82	82	YBL032W	YBL032W	>YBL032W HEK2 SGDID:S000000128, Chr II from 160187-161332, Verified ORF, RNA binding protein involved in the asymmetric localization of ASH1 mRNA; represses translation of ASH1 mRNA, an effect reversed by Yck1p-dependent phosphoryation; regulates telomere	1	KIGISEKVPGCSD	0.00140247	38.399	_IGISEK(ac)VPGCSDR_	IGISEK(1)VPGCSDR	3	487.245	-0.18877	2.1283	0.55314
115	118	118	YBL036C	YBL036C	>YBL036C YBL036C SGDID:S000000132, Chr II from 151223-150450, reverse complement, Verified ORF, Putative non-specific single-domain racemase based on structural similarity; binds pyridoxal 5'-phosphate; expression of GFP-fusion protein induced in response	1	ETIDSLKKAKKLN	5.96161e-05	49.223	_VPNLYSVETIDSLK(ac)K_	VPNLYSVETIDSLK(1)K	3	583.321	0.43145	2.4833
116	408	408	YBL045C	YBL045C	>YBL045C COR1 SGDID:S000000141, Chr II from 135519-134146, reverse complement, Verified ORF, Core subunit of the ubiquinol-cytochrome c reductase complex (bc1 complex), which is a component of the mitochondrial inner membrane electron transport chain	1	SLGEAFKKIDAIT	0.00679002	36.671	_LSLGEAFK(ac)K_	LSLGEAFK(1)K	2	517.798	1.0311	2.152
117	80	80	YBL045C	YBL045C	>YBL045C COR1 SGDID:S000000141, Chr II from 135519-134146, reverse complement, Verified ORF, Core subunit of the ubiquinol-cytochrome c reductase complex (bc1 complex), which is a component of the mitochondrial inner membrane electron transport chain	1	KNIFLSKENSAVA	1.03771e-55	161.63	_NIFLSK(ac)ENSAVAAK_	NIFLSK(1)ENSAVAAK	2	767.417	0.66328	2.3641	10.567
118	922	922	YBL047C	YBL047C	>YBL047C EDE1 SGDID:S000000143, Chr II from 132043-127898, reverse complement, Verified ORF, Key endocytic protein involved in a network of interactions with other endocytic proteins, binds membranes in a ubiquitin-dependent manner, may also bind ubiquiti	1	HEDTVSKFVETTV	1.98644e-161	214.49	_GNVHEDTVSK(ac)FVETTVENSNLNVNR_	GNVHEDTVSK(1)FVETTVENSNLNVNR	3	948.797	0.55054	71.214
119	808	808	YBL047C	YBL047C	>YBL047C EDE1 SGDID:S000000143, Chr II from 132043-127898, reverse complement, Verified ORF, Key endocytic protein involved in a network of interactions with other endocytic proteins, binds membranes in a ubiquitin-dependent manner, may also bind ubiquiti	1	YQDLSNKDTDLTD	1.14997e-29	127.75	_YQDLSNK(ac)DTDLTDREK_	YQDLSNK(1)DTDLTDREK	3	661.648	-0.10086	3.9204	3.13
120	131	131	YBL064C	YBL064C	>YBL064C PRX1 SGDID:S000000160, Chr II from 101158-100373, reverse complement, Verified ORF, Mitochondrial peroxiredoxin (1-Cys Prx) with thioredoxin peroxidase activity, has a role in reduction of hydroperoxides; reactivation requires Trr2p and glutathio	1	KWIQDIKEIAKVK	6.08032e-06	103.34	_WIQDIK(ac)EIAK_	WIQDIK(1)EIAK	2	643.361	0.076942		23.287
121	376	376	YBL076C	YBL076C	>YBL076C ILS1 SGDID:S000000172, Chr II from 84259-81041, reverse complement, Verified ORF, Cytoplasmic isoleucine-tRNA synthetase, target of the G1-specific inhibitor reveromycin A	1	YVKDADKLIIKYL	0.00056299	69.954	_DADK(ac)LIIK_	DADK(1)LIIK	2	479.284	0.36968	2.3859	2.3276
122	97	97	YBL076C	YBL076C	>YBL076C ILS1 SGDID:S000000172, Chr II from 84259-81041, reverse complement, Verified ORF, Cytoplasmic isoleucine-tRNA synthetase, target of the G1-specific inhibitor reveromycin A	1	IEHIIDKKLGITG	2.44267e-19	101.67	_FGWDTHGVPIEHIIDK(ac)K_	FGWDTHGVPIEHIIDK(1)K	4	509.267	-0.15501	2.9722	2.3345
123	104	104	YBL076C	YBL076C	>YBL076C ILS1 SGDID:S000000172, Chr II from 84259-81041, reverse complement, Verified ORF, Cytoplasmic isoleucine-tRNA synthetase, target of the G1-specific inhibitor reveromycin A	0.982344	KLGITGKDDVFKY	0.00864338	30.867	_KLGITGK(ac)DDVFK_	K(0.018)LGITGK(0.982)DDVFK	3	454.926	-0.24615	6.0114
124	619	619	YBL076C	YBL076C	>YBL076C ILS1 SGDID:S000000172, Chr II from 84259-81041, reverse complement, Verified ORF, Cytoplasmic isoleucine-tRNA synthetase, target of the G1-specific inhibitor reveromycin A	1	PSIVLNKYGADAL	2.98616e-05	44.089	_NYPDPSIVLNK(ac)YGADALR_	NYPDPSIVLNK(1)YGADALR	3	683.353	-0.3305	2.5308	2.0779
125	12	12	YBL076C	YBL076C	>YBL076C ILS1 SGDID:S000000172, Chr II from 84259-81041, reverse complement, Verified ORF, Cytoplasmic isoleucine-tRNA synthetase, target of the G1-specific inhibitor reveromycin A	1	AHFSFPKEEEKVL	1.92955e-46	159.18	_(ac)SESNAHFSFPK(ac)EEEK_	SESNAHFSFPK(1)EEEK	3	617.279	-1.2737	2.2531	2.2654
127	72	72	YBL092W	YBL092W	>YBL092W RPL32 SGDID:S000000188, Chr II from 45975-46367, Verified ORF, Protein component of the large (60S) ribosomal subunit, has similarity to rat L32 ribosomal protein; overexpression disrupts telomeric silencing	1	LSPSGHKTFLVAN	2.16228e-12	85.469	_FLSPSGHK(ac)TFLVANVK_	FLSPSGHK(1)TFLVANVK	3	596.333	-1.6972	0.40956	0.23504
128	528	528	YBL099W	YBL099W	>YBL099W ATP1 SGDID:S000000195, Chr II from 37050-38687, Verified ORF, Alpha subunit of the F1 sector of mitochondrial F1F0 ATP synthase, which is a large, evolutionarily conserved enzyme complex required for ATP synthesis; phosphorylated	1	EKGELSKELLASL	2.80964e-18	125.03	_GELSK(ac)ELLASLK_	GELSK(1)ELLASLK	3	443.926	-0.97851	2.4153	9.4501
129	224	224	YBL099W	YBL099W	>YBL099W ATP1 SGDID:S000000195, Chr II from 37050-38687, Verified ORF, Alpha subunit of the F1 sector of mitochondrial F1F0 ATP synthase, which is a large, evolutionarily conserved enzyme complex required for ATP synthesis; phosphorylated	1	DTILNQKRWNNGS	4.27466e-204	287.13	_TAVALDTILNQK(ac)R_	TAVALDTILNQK(1)R	2	742.925	0.35459	2.2638	11.771
130	32	32	YBR009C;YNL030W	YBR009C	>YBR009C HHF1 SGDID:S000000213, Chr II from 255682-255371, reverse complement, Verified ORF, Histone H4, core histone protein required for chromatin assembly and chromosome function; one of two identical histone proteins (see also HHF2); contributes to te	1	NIQGITKPAIRRL	0.00276535	34.685	_ILRDNIQGITK(ac)PAIR_	ILRDNIQGITK(1)PAIR	3	584.016	0.71945	1.2582	0.69225
131	9	9	YBR009C;YNL030W	YBR009C	>YBR009C HHF1 SGDID:S000000213, Chr II from 255682-255371, reverse complement, Verified ORF, Histone H4, core histone protein required for chromatin assembly and chromosome function; one of two identical histone proteins (see also HHF2); contributes to te	1	GRGKGGKGLGKGG	2.0193e-05	105.98	_GK(ac)GGK(ac)GLGK_	GK(1)GGK(1)GLGK	2	443.261	0.16504	0.31133	0.57222
132	13	13	YBR009C;YNL030W	YBR009C	>YBR009C HHF1 SGDID:S000000213, Chr II from 255682-255371, reverse complement, Verified ORF, Histone H4, core histone protein required for chromatin assembly and chromosome function; one of two identical histone proteins (see also HHF2); contributes to te	1	GGKGLGKGGAKRH	3.60106e-11	141.48	_GLGK(ac)GGAK(ac)R_	GLGK(1)GGAK(1)R	2	464.272	0.025538	0.46802	0.41067
133	17	17	YBR009C;YNL030W	YBR009C	>YBR009C HHF1 SGDID:S000000213, Chr II from 255682-255371, reverse complement, Verified ORF, Histone H4, core histone protein required for chromatin assembly and chromosome function; one of two identical histone proteins (see also HHF2); contributes to te	1	LGKGGAKRHRKIL	3.60106e-11	141.48	_GLGK(ac)GGAK(ac)R_	GLGK(1)GGAK(1)R	2	464.272	0.025538	0.49232	0.44772
134	6	6	YBR009C;YNL030W	YBR009C	>YBR009C HHF1 SGDID:S000000213, Chr II from 255682-255371, reverse complement, Verified ORF, Histone H4, core histone protein required for chromatin assembly and chromosome function; one of two identical histone proteins (see also HHF2); contributes to te	1	_MSGRGKGGKGLG	2.0193e-05	105.98	_GK(ac)GGK(ac)GLGK_	GK(1)GGK(1)GLGK	2	443.261	0.16504	0.30213	1.172
135	57	57	YBR010W;YNL031C	YBR010W	>YBR010W HHT1 SGDID:S000000214, Chr II from 256329-256739, Verified ORF, Histone H3, core histone protein required for chromatin assembly, part of heterochromatin-mediated telomeric and HM silencing; one of two identical histone H3 proteins (see HHT2); re	1	EIRRFQKSTELLI	9.15791e-216	299.29	_RFQK(ac)STELLIR_	RFQK(1)STELLIR	3	478.281	0.30853	0.4656	0.46367
136	19	19	YBR010W;YNL031C	YBR010W	>YBR010W HHT1 SGDID:S000000214, Chr II from 256329-256739, Verified ORF, Histone H3, core histone protein required for chromatin assembly, part of heterochromatin-mediated telomeric and HM silencing; one of two identical histone H3 proteins (see HHT2); re	1	GGKAPRKQLASKA	1.75404e-55	183.67	_K(ac)QLASK(ac)AAR_	K(1)QLASK(1)AAR	2	528.812	0.64797	0.62479	0.73102
137	24	24	YBR010W;YNL031C	YBR010W	>YBR010W HHT1 SGDID:S000000214, Chr II from 256329-256739, Verified ORF, Histone H3, core histone protein required for chromatin assembly, part of heterochromatin-mediated telomeric and HM silencing; one of two identical histone H3 proteins (see HHT2); re	1	RKQLASKAARKSA	1.75404e-55	183.67	_K(ac)QLASK(ac)AAR_	K(1)QLASK(1)AAR	2	528.812	0.64797	0.62479	0.73102
138	28	28	YBR010W;YNL031C	YBR010W	>YBR010W HHT1 SGDID:S000000214, Chr II from 256329-256739, Verified ORF, Histone H3, core histone protein required for chromatin assembly, part of heterochromatin-mediated telomeric and HM silencing; one of two identical histone H3 proteins (see HHT2); re	1	ASKAARKSAPSTG	0.000100596	85.845	_K(ac)SAPSTGGVK(ac)K_	K(1)SAPSTGGVK(1)K	2	572.322	-0.92782	0.47599	0.47577
139	37	37	YBR010W;YNL031C	YBR010W	>YBR010W HHT1 SGDID:S000000214, Chr II from 256329-256739, Verified ORF, Histone H3, core histone protein required for chromatin assembly, part of heterochromatin-mediated telomeric and HM silencing; one of two identical histone H3 proteins (see HHT2); re	1	PSTGGVKKPHRYK	0.000100596	85.845	_K(ac)SAPSTGGVK(ac)K_	K(1)SAPSTGGVK(1)K	2	572.322	-0.92782	0.47599	0.47577
140	10	10	YBR010W;YNL031C	YBR010W	>YBR010W HHT1 SGDID:S000000214, Chr II from 256329-256739, Verified ORF, Histone H3, core histone protein required for chromatin assembly, part of heterochromatin-mediated telomeric and HM silencing; one of two identical histone H3 proteins (see HHT2); re	1	TKQTARKSTGGKA	1.16699e-42	169.93	_K(ac)STGGK(ac)APR_	K(1)STGGK(1)APR	2	493.275	-0.24601	0.49253	0.8021
141	15	15	YBR010W;YNL031C	YBR010W	>YBR010W HHT1 SGDID:S000000214, Chr II from 256329-256739, Verified ORF, Histone H3, core histone protein required for chromatin assembly, part of heterochromatin-mediated telomeric and HM silencing; one of two identical histone H3 proteins (see HHT2); re	1	RKSTGGKAPRKQL	1.16699e-42	169.93	_K(ac)STGGK(ac)APR_	K(1)STGGK(1)APR	2	493.275	-0.24601	0.49253	0.8021
142	74	74	YBR011C	YBR011C	>YBR011C IPP1 SGDID:S000000215, Chr II from 257973-257110, reverse complement, Verified ORF, Cytoplasmic inorganic pyrophosphatase (PPase), homodimer that catalyzes the rapid exchange of oxygens from Pi with water, highly expressed and essential for viabi	1	PIIQDTKKGKLRF	0.000142567	64.313	_EETLNPIIQDTK(ac)K_	EETLNPIIQDTK(1)K	3	524.282	0.72224	5.4683	6.1617
143	228	228	YBR011C	YBR011C	>YBR011C IPP1 SGDID:S000000215, Chr II from 257973-257110, reverse complement, Verified ORF, Cytoplasmic inorganic pyrophosphatase (PPase), homodimer that catalyzes the rapid exchange of oxygens from Pi with water, highly expressed and essential for viabi	1	ETHDSWKQLIAGK	7.61673e-158	255.23	_ETHDSWK(ac)QLIAGK_	ETHDSWK(1)QLIAGK	3	518.935	0.20677	3.6232	6.2939
144	194	194	YBR011C	YBR011C	>YBR011C IPP1 SGDID:S000000215, Chr II from 257973-257110, reverse complement, Verified ORF, Cytoplasmic inorganic pyrophosphatase (PPase), homodimer that catalyzes the rapid exchange of oxygens from Pi with water, highly expressed and essential for viabi	0.999944	EWFRIYKIPDGKP	1.20925e-21	99.508	_IYK(ac)IPDGKPENQFAFSGEAK_	IYK(1)IPDGKPENQFAFSGEAK	3	761.055	-0.57439	3.3253	16.022
145	177	177	YBR011C	YBR011C	>YBR011C IPP1 SGDID:S000000215, Chr II from 257973-257110, reverse complement, Verified ORF, Cytoplasmic inorganic pyrophosphatase (PPase), homodimer that catalyzes the rapid exchange of oxygens from Pi with water, highly expressed and essential for viabi	1	DIEDVEKYFPGLL	1.6584e-12	87.566	_LNDIEDVEK(ac)YFPGLLR_	LNDIEDVEK(1)YFPGLLR	3	655.011	-1.8545	2.0735	3.4567
146	239	239	YBR011C	YBR011C	>YBR011C IPP1 SGDID:S000000215, Chr II from 257973-257110, reverse complement, Verified ORF, Cytoplasmic inorganic pyrophosphatase (PPase), homodimer that catalyzes the rapid exchange of oxygens from Pi with water, highly expressed and essential for viabi	1	GKSSDSKGIDLTN	0.000194871	35.698	_SSDSK(ac)GIDLTNVTLPDTPTYSK_	SSDSK(1)GIDLTNVTLPDTPTYSK	3	794.395	0.20667	3.102	4.1976
147	22	22	YBR011C	YBR011C	>YBR011C IPP1 SGDID:S000000215, Chr II from 257973-257110, reverse complement, Verified ORF, Cytoplasmic inorganic pyrophosphatase (PPase), homodimer that catalyzes the rapid exchange of oxygens from Pi with water, highly expressed and essential for viabi	0.998621	YKVYIEKDGKPVS	4.65338e-69	157.15	_VYIEK(ac)DGKPVSAFHDIPLYADK_	VYIEK(0.999)DGK(0.001)PVSAFHDIPLYADK	4	637.584	-0.4503	3.7667	5.0521
148	57	57	YBR011C	YBR011C	>YBR011C IPP1 SGDID:S000000215, Chr II from 257973-257110, reverse complement, Verified ORF, Cytoplasmic inorganic pyrophosphatase (PPase), homodimer that catalyzes the rapid exchange of oxygens from Pi with water, highly expressed and essential for viabi	1	PRWTNAKLEITKE	4.43012e-08	112.94	_WTNAK(ac)LEITK_	WTNAK(1)LEITK	2	623.346	-0.78161	1.8825	17.514
149	162	162	YBR025C	YBR025C	>YBR025C OLA1 SGDID:S000000229, Chr II from 291865-290681, reverse complement, Verified ORF, P-loop ATPase with similarity to human OLA1 and bacterial YchF; identified as specifically interacting with the proteasome; protein levels are induced by hydrogen	1	DIEFAQKALEGAE	4.04833e-09	87.932	_DIEFAQK(ac)ALEGAEK_	DIEFAQK(1)ALEGAEK	3	530.939	-0.4842	1.8949	2.4976
150	192	192	YBR025C	YBR025C	>YBR025C OLA1 SGDID:S000000229, Chr II from 291865-290681, reverse complement, Verified ORF, P-loop ATPase with similarity to human OLA1 and bacterial YchF; identified as specifically interacting with the proteasome; protein levels are induced by hydrogen	1	EMDLITKIIKLLE	3.28184e-07	93.839	_EEMDLITK(ac)IIK_	EEMDLITK(1)IIK	3	458.923	-0.14307	2.6295	3.378
151	195	195	YBR025C	YBR025C	>YBR025C OLA1 SGDID:S000000229, Chr II from 291865-290681, reverse complement, Verified ORF, P-loop ATPase with similarity to human OLA1 and bacterial YchF; identified as specifically interacting with the proteasome; protein levels are induced by hydrogen	1	LITKIIKLLESGQ	0.000285366	72.006	_IIK(ac)LLESGQR_	IIK(1)LLESGQR	2	599.861	0.61889	2.1895	3.22
152	72	72	YBR025C	YBR025C	>YBR025C OLA1 SGDID:S000000229, Chr II from 291865-290681, reverse complement, Verified ORF, P-loop ATPase with similarity to human OLA1 and bacterial YchF; identified as specifically interacting with the proteasome; protein levels are induced by hydrogen	0.999987	PSPRFDKLCEIYK	0.000649052	57.802	_FDK(ac)LCEIYKK_	FDK(1)LCEIYKK	3	462.576	0.28234	2.7522
153	296	296	YBR025C	YBR025C	>YBR025C OLA1 SGDID:S000000229, Chr II from 291865-290681, reverse complement, Verified ORF, P-loop ATPase with similarity to human OLA1 and bacterial YchF; identified as specifically interacting with the proteasome; protein levels are induced by hydrogen	1	TISALPKIITTMR	2.94132e-07	70.98	_LQTISALPK(ac)IITTM(ox)R_	LQTISALPK(1)IITTMR	2	872.505	-0.13783	2.025	2.7589
154	286	286	YBR025C	YBR025C	>YBR025C OLA1 SGDID:S000000229, Chr II from 291865-290681, reverse complement, Verified ORF, P-loop ATPase with similarity to human OLA1 and bacterial YchF; identified as specifically interacting with the proteasome; protein levels are induced by hydrogen	1	DAEEELKKLQTIS	1.01244e-07	77.42	_LSHM(ox)SPEDAEEELK(ac)K_	LSHMSPEDAEEELK(1)K	3	600.949	-0.65916	1.7493	2.3426
155	218	218	YBR026C	YBR026C	>YBR026C ETR1 SGDID:S000000230, Chr II from 294019-292877, reverse complement, Verified ORF, 2-enoyl thioester reductase, member of the medium chain dehydrogenase/reductase family; localized to in mitochondria, where it has a probable role in fatty acid s	1	NFDEVAKVLEDKY	3.98482e-05	53.169	_DRDNFDEVAK(ac)VLEDK_	DRDNFDEVAK(1)VLEDK	3	612.299	-0.34415	2.3936
156	247	247	YBR026C	YBR026C	>YBR026C ETR1 SGDID:S000000230, Chr II from 294019-292877, reverse complement, Verified ORF, 2-enoyl thioester reductase, member of the medium chain dehydrogenase/reductase family; localized to in mitochondria, where it has a probable role in fatty acid s	1	AKEVLSKILGENA	0.000200484	65.408	_EVLSK(ac)ILGENAR_	EVLSK(1)ILGENAR	2	685.886	0.72322	1.9777	10.296
157	306	306	YBR026C	YBR026C	>YBR026C ETR1 SGDID:S000000230, Chr II from 294019-292877, reverse complement, Verified ORF, 2-enoyl thioester reductase, member of the medium chain dehydrogenase/reductase family; localized to in mitochondria, where it has a probable role in fatty acid s	1	FKGLTSKGYWVTE	4.56759e-07	89.959	_GLTSK(ac)GYWVTEK_	GLTSK(1)GYWVTEK	2	705.867	1.457		11.283
158	288	288	YBR026C	YBR026C	>YBR026C ETR1 SGDID:S000000230, Chr II from 294019-292877, reverse complement, Verified ORF, 2-enoyl thioester reductase, member of the medium chain dehydrogenase/reductase family; localized to in mitochondria, where it has a probable role in fatty acid s	0.995835	TYGGMSKQPVTLP	4.8673e-05	37.637	_KLENNALM(ox)LTYGGMSK(ac)QPVTLPTSLHIFK_	K(0.004)LENNALMLTYGGMSK(0.996)QPVTLPTSLHIFK	4	823.189	0.73766		10.97
159	301	301	YBR026C	YBR026C	>YBR026C ETR1 SGDID:S000000230, Chr II from 294019-292877, reverse complement, Verified ORF, 2-enoyl thioester reductase, member of the medium chain dehydrogenase/reductase family; localized to in mitochondria, where it has a probable role in fatty acid s	1	TSLHIFKGLTSKG	2.38693e-27	111.95	_QPVTLPTSLHIFK(ac)GLTSK_	QPVTLPTSLHIFK(1)GLTSK	3	670.386	0.32491	2.0188
160	242	242	YBR026C	YBR026C	>YBR026C ETR1 SGDID:S000000230, Chr II from 294019-292877, reverse complement, Verified ORF, 2-enoyl thioester reductase, member of the medium chain dehydrogenase/reductase family; localized to in mitochondria, where it has a probable role in fatty acid s	1	NDKTFAKEVLSKI	0.000434764	78.136	_TFAK(ac)EVLSK_	TFAK(1)EVLSK	2	532.803	-0.020054	1.7794	8.2216
161	238	238	YBR026C	YBR026C	>YBR026C ETR1 SGDID:S000000230, Chr II from 294019-292877, reverse complement, Verified ORF, 2-enoyl thioester reductase, member of the medium chain dehydrogenase/reductase family; localized to in mitochondria, where it has a probable role in fatty acid s	1	ESQNNDKTFAKEV	5.06478e-09	86.291	_VISESQNNDK(ac)TFAK_	VISESQNNDK(1)TFAK	3	541.606	-0.35286	1.8707	12.028
162	180;180	180	YBR031W;YDR012W	YBR031W	>YBR031W RPL4A SGDID:S000000235, Chr II from 300166-301254, Verified ORF, N-terminally acetylated protein component of the large (60S) ribosomal subunit, nearly identical to Rpl4Bp and has similarity to E. coli L4 and rat L4 ribosomal proteins;>YDR012W R	1	AHSDLLKVLKSKK	8.13513e-05	67.275	_AVGAHSDLLK(ac)VLK_	AVGAHSDLLK(1)VLK	3	464.945	0.40635	6.6384
163	308;308	308	YBR031W;YDR012W	YBR031W	>YBR031W RPL4A SGDID:S000000235, Chr II from 300166-301254, Verified ORF, N-terminally acetylated protein component of the large (60S) ribosomal subunit, nearly identical to Rpl4Bp and has similarity to E. coli L4 and rat L4 ribosomal proteins;>YDR012W R	1	AGQATQKRTHVLK	5.57356e-55	135.73	_IINSSEIQSAIRPAGQATQK(ac)R_	IINSSEIQSAIRPAGQATQK(1)R	3	770.756	0.754	2.8225	0.33347
164	332;332	332	YBR031W;YDR012W	YBR031W	>YBR031W RPL4A SGDID:S000000235, Chr II from 300166-301254, Verified ORF, N-terminally acetylated protein component of the large (60S) ribosomal subunit, nearly identical to Rpl4Bp and has similarity to E. coli L4 and rat L4 ribosomal proteins;>YDR012W R	1	RLNPYAKVFAAEK	1.20743e-24	141.13	_LNPYAK(ac)VFAAEK_	LNPYAK(1)VFAAEK	3	464.922	0.3929	3.4498	0.33796
165	338;338	338	YBR031W;YDR012W	YBR031W	>YBR031W RPL4A SGDID:S000000235, Chr II from 300166-301254, Verified ORF, N-terminally acetylated protein component of the large (60S) ribosomal subunit, nearly identical to Rpl4Bp and has similarity to E. coli L4 and rat L4 ribosomal proteins;>YDR012W R	1	KVFAAEKLGSKKA	3.37521e-08	114.83	_VFAAEK(ac)LGSK_	VFAAEK(1)LGSK	2	546.308	0.89402		0.40011
166	104;104	104	YBR031W;YDR012W	YBR031W	>YBR031W RPL4A SGDID:S000000235, Chr II from 300166-301254, Verified ORF, N-terminally acetylated protein component of the large (60S) ribosomal subunit, nearly identical to Rpl4Bp and has similarity to E. coli L4 and rat L4 ribosomal proteins;>YDR012W R	1	RMFAPTKTWRKWN	2.01031e-24	149.72	_M(ox)FAPTK(ac)TWR_	MFAPTK(1)TWR	2	598.3	0.77805	3.4733	0.6842
167	360	360	YBR031W	YBR031W	>YBR031W RPL4A SGDID:S000000235, Chr II from 300166-301254, Verified ORF, N-terminally acetylated protein component of the large (60S) ribosomal subunit, nearly identical to Rpl4Bp and has similarity to E. coli L4 and rat L4 ribosomal proteins	1	VFTETLKHD____	1.99169e-32	150.68	_PAAVFTETLK(ac)HD_	PAAVFTETLK(1)HD	2	685.851	-0.27473	5.4178
168	55;55	55	YBR031W;YDR012W	YBR031W	>YBR031W RPL4A SGDID:S000000235, Chr II from 300166-301254, Verified ORF, N-terminally acetylated protein component of the large (60S) ribosomal subunit, nearly identical to Rpl4Bp and has similarity to E. coli L4 and rat L4 ribosomal proteins;>YDR012W R	1	AYAVSEKAGHQTS	1.76591e-161	226.24	_RQAYAVSEK(ac)AGHQTSAESWGTGR_	RQAYAVSEK(1)AGHQTSAESWGTGR	4	630.556	-0.2428	7.0899	0.37377
169	144;144	144	YBR031W;YDR012W	YBR031W	>YBR031W RPL4A SGDID:S000000235, Chr II from 300166-301254, Verified ORF, N-terminally acetylated protein component of the large (60S) ribosomal subunit, nearly identical to Rpl4Bp and has similarity to E. coli L4 and rat L4 ribosomal proteins;>YDR012W R	1	RGHRVEKIPEIPL	3.06647e-16	92.034	_VEK(ac)IPEIPLVVSTDLESIQK_	VEK(1)IPEIPLVVSTDLESIQK	3	760.43	-1.8243	2.0121	1.6954
171	78	78	YBR035C	YBR035C	>YBR035C PDX3 SGDID:S000000239, Chr II from 306955-306269, reverse complement, Verified ORF, Pyridoxine (pyridoxamine) phosphate oxidase, has homologs in E. coli and Myxococcus xanthus; transcription is under the general control of nitrogen metabolism	1	SRILLFKELDHRG	1.38931e-08	118.4	_ILLFK(ac)ELDHR_	ILLFK(1)ELDHR	3	442.591	-0.43201	1.9278
172	169	169	YBR035C	YBR035C	>YBR035C PDX3 SGDID:S000000239, Chr II from 306955-306269, reverse complement, Verified ORF, Pyridoxine (pyridoxamine) phosphate oxidase, has homologs in E. coli and Myxococcus xanthus; transcription is under the general control of nitrogen metabolism	1	LDELTQKNTERFK	9.08398e-26	127.18	_NREELDELTQK(ac)NTER_	NREELDELTQK(1)NTER	3	639.648	1.5593	21.433	3.2773
173	222	222	YBR035C	YBR035C	>YBR035C PDX3 SGDID:S000000239, Chr II from 306955-306269, reverse complement, Verified ORF, Pyridoxine (pyridoxamine) phosphate oxidase, has homologs in E. coli and Myxococcus xanthus; transcription is under the general control of nitrogen metabolism	1	TENDPWKVVRLAP	0.00060547	45.879	_TENDPWK(ac)VVR_	TENDPWK(1)VVR	2	643.33	0.0010579		5.4945
174	219	219	YBR039W	YBR039W	>YBR039W ATP3 SGDID:S000000243, Chr II from 315575-316510, Verified ORF, Gamma subunit of the F1 sector of mitochondrial F1F0 ATP synthase, which is a large, evolutionarily conserved enzyme complex required for ATP synthesis	1	KPIFNAKTIEQSP	3.45444e-17	103.39	_PIFNAK(ac)TIEQSPSFGK_	PIFNAK(1)TIEQSPSFGK	3	602.653	0.0022912		2.5383
175	229	229	YBR039W	YBR039W	>YBR039W ATP3 SGDID:S000000243, Chr II from 315575-316510, Verified ORF, Gamma subunit of the F1 sector of mitochondrial F1F0 ATP synthase, which is a large, evolutionarily conserved enzyme complex required for ATP synthesis	1	QSPSFGKFEIDTD	0.000274175	33.676	_TIEQSPSFGK(ac)FEIDTDANVPR_	TIEQSPSFGK(1)FEIDTDANVPR	3	798.392	0.45344		1.3902
176	15	15	YBR048W;YDR025W	YBR048W	>YBR048W RPS11B SGDID:S000000252, Chr II from 332829-332873,333385-333810, Verified ORF, Protein component of the small (40S) ribosomal subunit; identical to Rps11Ap and has similarity to E. coli S17 and rat S11 ribosomal proteins;>YDR025W RPS11A SGDID:S	1	SERAFQKQPHIFN	3.92055e-05	72.958	_AFQK(ac)QPHIFNNPK_	AFQK(1)QPHIFNNPK	3	537.619	0.12081	3.3158	0.28318
177	96	96	YBR048W;YDR025W	YBR048W	>YBR048W RPS11B SGDID:S000000252, Chr II from 332829-332873,333385-333810, Verified ORF, Protein component of the small (40S) ribosomal subunit; identical to Rps11Ap and has similarity to E. coli S17 and rat S11 ribosomal proteins;>YDR025W RPS11A SGDID:S	1	YLHYIPKYNRYEK	0.000487865	51.762	_AYLHYIPK(ac)YNR_	AYLHYIPK(1)YNR	3	493.93	1.9436		0.32162
178	43	43	YBR048W;YDR025W	YBR048W	>YBR048W RPS11B SGDID:S000000252, Chr II from 332829-332873,333385-333810, Verified ORF, Protein component of the small (40S) ribosomal subunit; identical to Rps11Ap and has similarity to E. coli S17 and rat S11 ribosomal proteins;>YDR025W RPS11A SGDID:S	1	NAGLGFKTPKTAI	2.50423e-26	104.07	_NAGLGFK(ac)TPK_	NAGLGFK(1)TPK	2	537.801	0.18582	0.6274	0.44378
179	56	56	YBR048W;YDR025W	YBR048W	>YBR048W RPS11B SGDID:S000000252, Chr II from 332829-332873,333385-333810, Verified ORF, Protein component of the small (40S) ribosomal subunit; identical to Rps11Ap and has similarity to E. coli S17 and rat S11 ribosomal proteins;>YDR025W RPS11A SGDID:S	1	EGSYIDKKCPFTG	0.000654889	45.915	_TAIEGSYIDK(ac)K_	TAIEGSYIDK(1)K	2	633.832	0.83939	0.76266	1.1364
180	133	133	YBR048W;YDR025W	YBR048W	>YBR048W RPS11B SGDID:S000000252, Chr II from 332829-332873,333385-333810, Verified ORF, Protein component of the small (40S) ribosomal subunit; identical to Rps11Ap and has similarity to E. coli S17 and rat S11 ribosomal proteins;>YDR025W RPS11A SGDID:S	1	QCRPISKTVRFNV	6.47526e-06	51.819	_VQVGDIVTVGQCRPISK(ac)TVR_	VQVGDIVTVGQCRPISK(1)TVR	3	752.083	-0.373	0.89887	0.29335
181	36	36	YBR048W;YDR025W	YBR048W	>YBR048W RPS11B SGDID:S000000252, Chr II from 332829-332873,333385-333810, Verified ORF, Protein component of the small (40S) ribosomal subunit; identical to Rps11Ap and has similarity to E. coli S17 and rat S11 ribosomal proteins;>YDR025W RPS11A SGDID:S	1	RTKRWYKNAGLGF	0.00061562	45.598	_WYK(ac)NAGLGFK_	WYK(1)NAGLGFK	2	613.322	-0.16856		0.73634
182	477	477	YBR049C	YBR049C	>YBR049C REB1 SGDID:S000000253, Chr II from 336816-334384, reverse complement, Verified ORF, RNA polymerase I enhancer binding protein; DNA binding protein which binds to genes transcribed by both RNA polymerase I and RNA polymerase II; required for termi	1	IFEQRGKWTAEEE	4.03833e-11	104.17	_GK(ac)WTAEEEQELAK_	GK(1)WTAEEEQELAK	3	520.923	0.11345	1.2497	1.7237
183	145	145	YBR072W	YBR072W	>YBR072W HSP26 SGDID:S000000276, Chr II from 382027-382671, Verified ORF, Small heat shock protein (sHSP) with chaperone activity; forms hollow, sphere-shaped oligomers that suppress unfolded proteins aggregation; oligomer activation requires a heat-induc	1	TLNEESKDKVKVK	8.78838e-31	119.38	_NQILVSGEIPSTLNEESK(ac)DK_	NQILVSGEIPSTLNEESK(1)DK	3	748.385	0.42674	30.539	32.047
184	55	55	YBR073W	YBR073W	>YBR073W RDH54 SGDID:S000000277, Chr II from 383107-385983, Verified ORF, DNA-dependent ATPase, stimulates strand exchange by modifying the topology of double-stranded DNA; involved in recombinational repair of DNA double-strand breaks during mitosis and	0.999985	RRVGSNKYTQLKP	2.50225e-15	99.93	_VGSNK(ac)YTQLKPTATAVTTAPISK_	VGSNK(1)YTQLKPTATAVTTAPISK	3	806.779	-0.96481
185	308	308	YBR079C	YBR079C	>YBR079C RPG1 SGDID:S000000283, Chr II from 398271-395377, reverse complement, Verified ORF, eIF3a subunit of the core complex of translation initiation factor 3 (eIF3), essential for translation; part of a subcomplex (Prt1p-Rpg1p-Nip1p) that stimulates b	1	AWKKFYKLYSTNP	0.000528784	48.004	_FYK(ac)LYSTNPR_	FYK(1)LYSTNPR	2	665.843	3.288	3.2786
186	765	765	YBR079C	YBR079C	>YBR079C RPG1 SGDID:S000000283, Chr II from 398271-395377, reverse complement, Verified ORF, eIF3a subunit of the core complex of translation initiation factor 3 (eIF3), essential for translation; part of a subcomplex (Prt1p-Rpg1p-Nip1p) that stimulates b	1	KIVDAAKAEYEAR	0.000106479	68.034	_IVDAAK(ac)AEYEAR_	IVDAAK(1)AEYEAR	2	689.354	-0.64281		2.1603
188	655	655	YBR081C	YBR081C	>YBR081C SPT7 SGDID:S000000285, Chr II from 405245-401247, reverse complement, Verified ORF, Subunit of the SAGA transcriptional regulatory complex, involved in proper assembly of the complex; also present as a C-terminally truncated form in the SLIK/SALS	1	EIKENGKNEEQDM	2.94941e-07	59.356	_ENGK(ac)NEEQDMVEESSK(ac)TEDSSK_	ENGK(1)NEEQDMVEESSK(1)TEDSSK	3	862.033	0.76801	2.5216	2.1281
189	667	667	YBR081C	YBR081C	>YBR081C SPT7 SGDID:S000000285, Chr II from 405245-401247, reverse complement, Verified ORF, Subunit of the SAGA transcriptional regulatory complex, involved in proper assembly of the complex; also present as a C-terminally truncated form in the SLIK/SALS	1	MVEESSKTEDSSK	2.45507e-262	294.14	_NEEQDMVEESSK(ac)TEDSSK_	NEEQDMVEESSK(1)TEDSSK	3	705.295	0.6307	1.184	1.7833
190	584	584	YBR081C	YBR081C	>YBR081C SPT7 SGDID:S000000285, Chr II from 405245-401247, reverse complement, Verified ORF, Subunit of the SAGA transcriptional regulatory complex, involved in proper assembly of the complex; also present as a C-terminally truncated form in the SLIK/SALS	1	VAGSGRKGLNMGA	2.34465e-222	284.74	_K(ac)GLNMGAHMLAK(ac)ENGK_	K(1)GLNMGAHMLAK(1)ENGK	3	594.971	0.48831	1.031	1.1693
191	595	595	YBR081C	YBR081C	>YBR081C SPT7 SGDID:S000000285, Chr II from 405245-401247, reverse complement, Verified ORF, Subunit of the SAGA transcriptional regulatory complex, involved in proper assembly of the complex; also present as a C-terminally truncated form in the SLIK/SALS	1	GAHMLAKENGKVS	2.34465e-222	284.74	_K(ac)GLNMGAHMLAK(ac)ENGK_	K(1)GLNMGAHMLAK(1)ENGK	3	594.971	0.48831	1.2236	1.4498
192	379	379	YBR081C	YBR081C	>YBR081C SPT7 SGDID:S000000285, Chr II from 405245-401247, reverse complement, Verified ORF, Subunit of the SAGA transcriptional regulatory complex, involved in proper assembly of the complex; also present as a C-terminally truncated form in the SLIK/SALS	1	FSDTGNKRPKQSN	2.21148e-131	222.57	_LPTPEGSTFSDTGNK(ac)RPK_	LPTPEGSTFSDTGNK(1)RPK	3	658.669	0.22626	0.075362	0.052345
193	629	629	YBR081C	YBR081C	>YBR081C SPT7 SGDID:S000000285, Chr II from 405245-401247, reverse complement, Verified ORF, Subunit of the SAGA transcriptional regulatory complex, involved in proper assembly of the complex; also present as a C-terminally truncated form in the SLIK/SALS	1	VIPEGEKEKDKTA	5.56532e-25	144.47	_LTSVIPEGEK(ac)EK_	LTSVIPEGEK(1)EK	3	457.917	0.42546	1.2706	1.5617
194	647	647	YBR081C	YBR081C	>YBR081C SPT7 SGDID:S000000285, Chr II from 405245-401247, reverse complement, Verified ORF, Subunit of the SAGA transcriptional regulatory complex, involved in proper assembly of the complex; also present as a C-terminally truncated form in the SLIK/SALS	1	VHENVNKNEIKEN	1.59554e-13	88.551	_TASSTVTVHENVNK(ac)NEIK_	TASSTVTVHENVNK(1)NEIK	3	671.68	-0.30438	0.98674	1.3184
195	603	603	YBR081C	YBR081C	>YBR081C SPT7 SGDID:S000000285, Chr II from 405245-401247, reverse complement, Verified ORF, Subunit of the SAGA transcriptional regulatory complex, involved in proper assembly of the complex; also present as a C-terminally truncated form in the SLIK/SALS	1	NGKVSEKDSSKTV	1.4402e-19	142.83	_VSEK(ac)DSSK(ac)TVK_	VSEK(1)DSSK(1)TVK	2	646.341	0.35026	0.81134	1.7261
196	607	607	YBR081C	YBR081C	>YBR081C SPT7 SGDID:S000000285, Chr II from 405245-401247, reverse complement, Verified ORF, Subunit of the SAGA transcriptional regulatory complex, involved in proper assembly of the complex; also present as a C-terminally truncated form in the SLIK/SALS	1	SEKDSSKTVKDEA	1.4402e-19	142.83	_VSEK(ac)DSSK(ac)TVK_	VSEK(1)DSSK(1)TVK	2	646.341	0.35026	0.81134	1.7261
197	150	150	YBR084W	YBR084W	>YBR084W MIS1 SGDID:S000000288, Chr II from 411048-413975, Verified ORF, Mitochondrial C1-tetrahydrofolate synthase, involved in interconversion between different oxidation states of tetrahydrofolate (THF); provides activities of formyl-THF synthetase, me	1	TNAVDFKKDVDGF	7.16907e-10	89.911	_HLDETTITNAVDFK(ac)K_	HLDETTITNAVDFK(1)K	3	591.972	-0.33205		4.0658
198	191	191	YBR084W	YBR084W	>YBR084W MIS1 SGDID:S000000288, Chr II from 411048-413975, Verified ORF, Mitochondrial C1-tetrahydrofolate synthase, involved in interconversion between different oxidation states of tetrahydrofolate (THF); provides activities of formyl-THF synthetase, me	1	LEEAHVKLDGKNA	1.10736e-06	83.53	_LLEEAHVK(ac)LDGK_	LLEEAHVK(1)LDGK	2	697.388	0.42115	1.3371	6.3123
199	114	114	YBR084W	YBR084W	>YBR084W MIS1 SGDID:S000000288, Chr II from 411048-413975, Verified ORF, Mitochondrial C1-tetrahydrofolate synthase, involved in interconversion between different oxidation states of tetrahydrofolate (THF); provides activities of formyl-THF synthetase, me	1	TEVELLKKISDIN	0.000459989	51.875	_LPAEITEVELLK(ac)K_	LPAEITEVELLK(1)K	3	508.968	0.14139		2.7919
200	291	291	YBR084W	YBR084W	>YBR084W MIS1 SGDID:S000000288, Chr II from 411048-413975, Verified ORF, Mitochondrial C1-tetrahydrofolate synthase, involved in interconversion between different oxidation states of tetrahydrofolate (THF); provides activities of formyl-THF synthetase, me	1	VDFDSVKEKTSYI	2.92195e-11	105.14	_LVGDVDFDSVK(ac)EK_	LVGDVDFDSVK(1)EK	2	746.88	0.01987		4.0087
201	582	582	YBR084W	YBR084W	>YBR084W MIS1 SGDID:S000000288, Chr II from 411048-413975, Verified ORF, Mitochondrial C1-tetrahydrofolate synthase, involved in interconversion between different oxidation states of tetrahydrofolate (THF); provides activities of formyl-THF synthetase, me	1	GEAATEKGFTRTT	1.11842e-05	60.474	_QITIGEAATEK(ac)GFTR_	QITIGEAATEK(1)GFTR	2	832.436	-0.97781		5.4713
202	13	13	YBR088C	YBR088C	>YBR088C POL30 SGDID:S000000292, Chr II from 425760-424984, reverse complement, Verified ORF, Proliferating cell nuclear antigen (PCNA), functions as the sliding clamp for DNA polymerase delta; may function as a docking site for other proteins required fo	1	EEASLFKRIIDGF	0.00155169	85.377	_FEEASLFK(ac)R_	FEEASLFK(1)R	3	390.205	0.59715	4.0281	8.6002
203	91	91	YBR089C-A	YBR089C-A	>YBR089C-A NHP6B SGDID:S000002157, Chr II from 426483-426184, reverse complement, Verified ORF, High-mobility group non-histone chromatin protein, functionally redundant with Nhp6Ap; homologous to mammalian high mobility group proteins 1 and 2; acts to re	1	KRYESEKELYNAT	1.19714e-16	119.96	_YESEK(ac)ELYNATR_	YESEK(1)ELYNATR	2	772.865	-0.7042	0.71012	1.625
204	84	84	YBR095C	YBR095C	>YBR095C RXT2 SGDID:S000000299, Chr II from 435692-434400, reverse complement, Verified ORF, Subunit of the histone deacetylase Rpd3L complex; possibly involved in cell fusion and invasive growth	1	RDLNNSKPMIEQT	4.27384e-06	50.425	_DLNNSK(ac)PM(ox)IEQTVFYNGSEHR_	DLNNSK(1)PMIEQTVFYNGSEHR	3	846.396	-0.078742	0.92239	1.2223
205	51	51	YBR095C	YBR095C	>YBR095C RXT2 SGDID:S000000299, Chr II from 435692-434400, reverse complement, Verified ORF, Subunit of the histone deacetylase Rpd3L complex; possibly involved in cell fusion and invasive growth	1	KRSLDGKLIYPEA	1.04488e-29	148.44	_SLDGK(ac)LIYPEATGISSNR_	SLDGK(1)LIYPEATGISSNR	3	655.009	-0.87798	0.53392	0.68875
206	130	130	YBR096W	YBR096W	>YBR096W YBR096W SGDID:S000000300, Chr II from 436015-436707, Uncharacterized ORF, Putative protein of unknown function; green fluorescent protein (GFP)-fusion protein localizes to the ER	1	NFLKEIKPFQKYS	0.00490656	49.358	_EIK(ac)PFQK_	EIK(1)PFQK	2	466.266	-0.97623	4.2703	12.569
207	269	269	YBR101C	YBR101C	>YBR101C FES1 SGDID:S000000305, Chr II from 444687-443815, reverse complement, Verified ORF, Hsp70 (Ssa1p) nucleotide exchange factor, cytosolic homolog of Sil1p, which is the nucleotide exchange factor for BiP (Kar2p) in the endoplasmic reticulum	1	KLNEGYKHIEPLK	0.00114439	43.405	_LNEGYK(ac)HIEPLK_	LNEGYK(1)HIEPLK	3	494.937	0.83987		4.5543
208	90	90	YBR106W	YBR106W	>YBR106W PHO88 SGDID:S000000310, Chr II from 452652-453218, Verified ORF, Probable membrane protein, involved in phosphate transport; pho88 pho86 double null mutant exhibits enhanced synthesis of repressible acid phosphatase at high inorganic phosphate co	1	VRDYDLKEIDSAI	0.000251248	63.989	_DYDLK(ac)EIDSAIK_	DYDLK(1)EIDSAIK	2	726.367	0.57973	5.5743
209	143	143	YBR106W	YBR106W	>YBR106W PHO88 SGDID:S000000310, Chr II from 452652-453218, Verified ORF, Probable membrane protein, involved in phosphate transport; pho88 pho86 double null mutant exhibits enhanced synthesis of repressible acid phosphatase at high inorganic phosphate co	1	KIHLFGKPATGDL	0.00237397	32.439	_IHLFGK(ac)PATGDLK_	IHLFGK(1)PATGDLK	3	480.273	1.0338	2.7808
210	64	64	YBR106W	YBR106W	>YBR106W PHO88 SGDID:S000000310, Chr II from 452652-453218, Verified ORF, Probable membrane protein, involved in phosphate transport; pho88 pho86 double null mutant exhibits enhanced synthesis of repressible acid phosphatase at high inorganic phosphate co	1	NDMTTMKYVEPGN	2.10943e-13	69.922	_NDMTTM(ox)K(ac)YVEPGNAMSGEGEK_	NDMTTMK(1)YVEPGNAMSGEGEK	3	783.001	0.78452	2.1897	2.8369
211	116	116	YBR109C	YBR109C	>YBR109C CMD1 SGDID:S000000313, Chr II from 458356-457913, reverse complement, Verified ORF, Calmodulin; Ca++ binding protein that regulates Ca++ independent processes (mitosis, bud growth, actin organization, endocytosis, etc.) and Ca++ dependent process	1	LTSIGEKLTDAEV	3.49687e-06	50.957	_HVLTSIGEK(ac)LTDAEVDDM(ox)LR_	HVLTSIGEK(1)LTDAEVDDMLR	3	767.386	2.1707	1.9675
212	95	95	YBR109C	YBR109C	>YBR109C CMD1 SGDID:S000000313, Chr II from 458356-457913, reverse complement, Verified ORF, Calmodulin; Ca++ binding protein that regulates Ca++ independent processes (mitosis, bud growth, actin organization, endocytosis, etc.) and Ca++ dependent process	1	AFKVFDKNGDGLI	1.59139e-09	80.738	_VFDK(ac)NGDGLISAAELK_	VFDK(1)NGDGLISAAELK	2	859.952	0.50349	4.1093	6.5457
213	748	748	YBR112C	YBR112C	>YBR112C CYC8 SGDID:S000000316, Chr II from 465764-462864, reverse complement, Verified ORF, General transcriptional co-repressor, acts together with Tup1p; also acts as part of a transcriptional co-activator complex that recruits the SWI/SNF and SAGA com	1	PNSNINKLVNTAT	4.5359e-204	250.38	_LNSPNSNINK(ac)LVNTATSIEENAK_	LNSPNSNINK(1)LVNTATSIEENAK	3	838.433	-0.53749	0.22714	0.54199
214	942	942	YBR112C	YBR112C	>YBR112C CYC8 SGDID:S000000316, Chr II from 465764-462864, reverse complement, Verified ORF, General transcriptional co-repressor, acts together with Tup1p; also acts as part of a transcriptional co-activator complex that recruits the SWI/SNF and SAGA com	1	EQTSQEKSPQENT	1.7367e-39	125.88	_MREEEQTSQEK(ac)SPQENTLPR_	MREEEQTSQEK(1)SPQENTLPR	3	820.387	0.82671	13.542	0.79552
215	784	784	YBR112C	YBR112C	>YBR112C CYC8 SGDID:S000000316, Chr II from 465764-462864, reverse complement, Verified ORF, General transcriptional co-repressor, acts together with Tup1p; also acts as part of a transcriptional co-activator complex that recruits the SWI/SNF and SAGA com	1	NTSQEEKPVKANS	2.21628e-07	42.454	_SEVSNQSPAVVESNTNNTSQEEK(ac)PVK_	SEVSNQSPAVVESNTNNTSQEEK(1)PVK	3	948.788	0.54394	6.8869
216	177	177	YBR118W;YPR080W	YBR118W	>YBR118W TEF2 SGDID:S000000322, Chr II from 477665-479041, Verified ORF, Translational elongation factor EF-1 alpha; also encoded by TEF1; functions in the binding reaction of aminoacyl-tRNA (AA-tRNA) to ribosomes;>YPR080W TEF1 SGDID:S000006284, Chr XVI	1	ETSNFIKKVGYNP	2.29804e-05	96.711	_ETSNFIK(ac)K_	ETSNFIK(1)K	2	504.772	0.66171	2.6982	1.857
217	376	376	YBR118W;YPR080W	YBR118W	>YBR118W TEF2 SGDID:S000000322, Chr II from 477665-479041, Verified ORF, Translational elongation factor EF-1 alpha; also encoded by TEF1; functions in the binding reaction of aminoacyl-tRNA (AA-tRNA) to ribosomes;>YPR080W TEF1 SGDID:S000006284, Chr XVI	1	FDELLEKNDRRSG	4.2019e-76	212.09	_FDELLEK(ac)NDRR_	FDELLEK(1)NDRR	3	492.92	0.24787	7.7919	1.5636
218	393	393	YBR118W;YPR080W	YBR118W	>YBR118W TEF2 SGDID:S000000322, Chr II from 477665-479041, Verified ORF, Translational elongation factor EF-1 alpha; also encoded by TEF1; functions in the binding reaction of aminoacyl-tRNA (AA-tRNA) to ribosomes;>YPR080W TEF1 SGDID:S000006284, Chr XVI	1	DHPKFLKSGDAAL	0.00159979	60.509	_FLK(ac)SGDAALVK_	FLK(1)SGDAALVK	2	595.843	0.28566	5.1066
219	401	401	YBR118W;YPR080W	YBR118W	>YBR118W TEF2 SGDID:S000000322, Chr II from 477665-479041, Verified ORF, Translational elongation factor EF-1 alpha; also encoded by TEF1; functions in the binding reaction of aminoacyl-tRNA (AA-tRNA) to ribosomes;>YPR080W TEF1 SGDID:S000006284, Chr XVI	1	GDAALVKFVPSKP	3.21134e-38	148.72	_SGDAALVK(ac)FVPSK_	SGDAALVK(1)FVPSK	2	680.877	-0.43767	5.3522	1.2795
220	170	170	YBR118W;YPR080W	YBR118W	>YBR118W TEF2 SGDID:S000000322, Chr II from 477665-479041, Verified ORF, Translational elongation factor EF-1 alpha; also encoded by TEF1; functions in the binding reaction of aminoacyl-tRNA (AA-tRNA) to ribosomes;>YPR080W TEF1 SGDID:S000006284, Chr XVI	1	RFQEIVKETSNFI	2.59162e-104	226.59	_FQEIVK(ac)ETSNFIK_	FQEIVK(1)ETSNFIK	2	812.933	0.79504	2.562	1.8212
221	224	224	YBR118W;YPR080W	YBR118W	>YBR118W TEF2 SGDID:S000000322, Chr II from 477665-479041, Verified ORF, Translational elongation factor EF-1 alpha; also encoded by TEF1; functions in the binding reaction of aminoacyl-tRNA (AA-tRNA) to ribosomes;>YPR080W TEF1 SGDID:S000006284, Chr XVI	1	AGVVKGKTLLEAI	1.06215e-05	49.865	_GK(ac)TLLEAIDAIEQPSRPTDK_	GK(1)TLLEAIDAIEQPSRPTDK	3	742.066	-0.094132	3.9185
222	242	242	YBR118W;YPR080W	YBR118W	>YBR118W TEF2 SGDID:S000000322, Chr II from 477665-479041, Verified ORF, Translational elongation factor EF-1 alpha; also encoded by TEF1; functions in the binding reaction of aminoacyl-tRNA (AA-tRNA) to ribosomes;>YPR080W TEF1 SGDID:S000006284, Chr XVI	1	PSRPTDKPLRLPL	8.44607e-180	227.04	_TLLEAIDAIEQPSRPTDK(ac)PLR_	TLLEAIDAIEQPSRPTDK(1)PLR	3	802.439	-0.75593	3.2206	1.7124
223	55	55	YBR118W;YPR080W	YBR118W	>YBR118W TEF2 SGDID:S000000322, Chr II from 477665-479041, Verified ORF, Translational elongation factor EF-1 alpha; also encoded by TEF1; functions in the binding reaction of aminoacyl-tRNA (AA-tRNA) to ribosomes;>YPR080W TEF1 SGDID:S000006284, Chr XVI	1	LGKGSFKYAWVLD	1.12226e-06	89.629	_GSFK(ac)YAWVLDK_	GSFK(1)YAWVLDK	2	678.353	0.019523	4.8121	1.0031
224	62	62	YBR118W;YPR080W	YBR118W	>YBR118W TEF2 SGDID:S000000322, Chr II from 477665-479041, Verified ORF, Translational elongation factor EF-1 alpha; also encoded by TEF1; functions in the binding reaction of aminoacyl-tRNA (AA-tRNA) to ribosomes;>YPR080W TEF1 SGDID:S000006284, Chr XVI	1	YAWVLDKLKAERE	0.000963452	59.908	_YAWVLDK(ac)LK_	YAWVLDK(1)LK	2	589.334	0.55368	7.3282	1.2797
225	390	390	YBR118W;YPR080W	YBR118W	>YBR118W TEF2 SGDID:S000000322, Chr II from 477665-479041, Verified ORF, Translational elongation factor EF-1 alpha; also encoded by TEF1; functions in the binding reaction of aminoacyl-tRNA (AA-tRNA) to ribosomes;>YPR080W TEF1 SGDID:S000006284, Chr XVI	1	KLEDHPKFLKSGD	1.7251e-34	161.99	_LEDHPK(ac)FLK_	LEDHPK(1)FLK	3	390.217	0.3836	5.2031	0.83423
226	253	253	YBR118W;YPR080W	YBR118W	>YBR118W TEF2 SGDID:S000000322, Chr II from 477665-479041, Verified ORF, Translational elongation factor EF-1 alpha; also encoded by TEF1; functions in the binding reaction of aminoacyl-tRNA (AA-tRNA) to ribosomes;>YPR080W TEF1 SGDID:S000006284, Chr XVI	1	PLQDVYKIGGIGT	5.42543e-203	262.21	_PLRLPLQDVYK(ac)IGGIGTVPVGR_	PLRLPLQDVYK(1)IGGIGTVPVGR	3	797.469	0.11084	7.3471	0.58531
227	159	159	YBR118W;YPR080W	YBR118W	>YBR118W TEF2 SGDID:S000000322, Chr II from 477665-479041, Verified ORF, Translational elongation factor EF-1 alpha; also encoded by TEF1; functions in the binding reaction of aminoacyl-tRNA (AA-tRNA) to ribosomes;>YPR080W TEF1 SGDID:S000006284, Chr XVI	1	NKMDSVKWDESRF	1.30529e-46	184.24	_MDSVK(ac)WDESR_	MDSVK(1)WDESR	2	647.79	-0.39012	2.6562	2.1653
228	437	437	YBR118W;YPR080W	YBR118W	>YBR118W TEF2 SGDID:S000000322, Chr II from 477665-479041, Verified ORF, Translational elongation factor EF-1 alpha; also encoded by TEF1; functions in the binding reaction of aminoacyl-tRNA (AA-tRNA) to ribosomes;>YPR080W TEF1 SGDID:S000006284, Chr XVI	1	VAVGVIKSVDKTE	1.04401e-48	170.74	_QTVAVGVIK(ac)SVDK_	QTVAVGVIK(1)SVDK	2	693.404	0.97286	3.3763	1.9023
229	30	30	YBR118W;YPR080W	YBR118W	>YBR118W TEF2 SGDID:S000000322, Chr II from 477665-479041, Verified ORF, Translational elongation factor EF-1 alpha; also encoded by TEF1; functions in the binding reaction of aminoacyl-tRNA (AA-tRNA) to ribosomes;>YPR080W TEF1 SGDID:S000006284, Chr XVI	1	TGHLIYKCGGIDK	4.31755e-39	140.02	_STTTGHLIYK(ac)CGGIDK_	STTTGHLIYK(1)CGGIDK	3	598.301	-0.78421	44.13
230	271	271	YBR118W;YPR080W	YBR118W	>YBR118W TEF2 SGDID:S000000322, Chr II from 477665-479041, Verified ORF, Translational elongation factor EF-1 alpha; also encoded by TEF1; functions in the binding reaction of aminoacyl-tRNA (AA-tRNA) to ribosomes;>YPR080W TEF1 SGDID:S000006284, Chr XVI	1	VETGVIKPGMVVT	1.67693e-40	119.02	_VETGVIK(ac)PGMVVTFAPAGVTTEVK_	VETGVIK(1)PGMVVTFAPAGVTTEVK	3	824.785	0.12206	3.135	1.4309
231	115	115	YBR120C	YBR120C	>YBR120C CBP6 SGDID:S000000324, Chr II from 480917-480429, reverse complement, Verified ORF, Mitochondrial translational activator of the COB mRNA; phosphorylated	1	STIMNNKFRNYYD	7.24313e-05	69.01	_ALSTIMNNK(ac)FR_	ALSTIMNNK(1)FR	2	668.856	-1.3144		5.2876
232	20	20	YBR120C	YBR120C	>YBR120C CBP6 SGDID:S000000324, Chr II from 480917-480429, reverse complement, Verified ORF, Mitochondrial translational activator of the COB mRNA; phosphorylated	1	LVNLLEKYPKDRI	0.000213016	73.499	_LVNLLEK(ac)YPK_	LVNLLEK(1)YPK	2	629.874	0.20918	2.6687	2.3976
233	95	95	YBR120C	YBR120C	>YBR120C CBP6 SGDID:S000000324, Chr II from 480917-480429, reverse complement, Verified ORF, Mitochondrial translational activator of the COB mRNA; phosphorylated	1	NKMVDEKFTEESI	4.87846e-05	49.621	_M(ox)VDEK(ac)FTEESINEQIR_	MVDEK(1)FTEESINEQIR	3	675.986	0.17274	1.9407	3.5996
234	320	320	YBR121C	YBR121C	>YBR121C GRS1 SGDID:S000000325, Chr II from 483361-481358, reverse complement, Verified ORF, Cytoplasmic and mitochondrial glycyl-tRNA synthase that ligates glycine to the cognate anticodon bearing tRNA; transcription termination factor that may interact	1	STEPIVKTVGEAV	5.72013e-09	57.147	_DVQEAGSTEPIVK(ac)TVGEAVASR_	DVQEAGSTEPIVK(1)TVGEAVASR	3	762.392	0.16883	3.327
235	298	298	YBR121C	YBR121C	>YBR121C GRS1 SGDID:S000000325, Chr II from 483361-481358, reverse complement, Verified ORF, Cytoplasmic and mitochondrial glycyl-tRNA synthase that ligates glycine to the cognate anticodon bearing tRNA; transcription termination factor that may interact	1	PKFNEIKDIKLSF	0.000224229	79.148	_FNEIK(ac)DIK_	FNEIK(1)DIK	2	524.787	0.21484	3.2789	3.2186
236	437	437	YBR121C	YBR121C	>YBR121C GRS1 SGDID:S000000325, Chr II from 483361-481358, reverse complement, Verified ORF, Cytoplasmic and mitochondrial glycyl-tRNA synthase that ligates glycine to the cognate anticodon bearing tRNA; transcription termination factor that may interact	1	KKLFGPKFRKDAP	0.00721791	46.663	_LFGPK(ac)FR_	LFGPK(1)FR	2	453.763	-0.37617	1.8822	1.6858
237	415	415	YBR121C	YBR121C	>YBR121C GRS1 SGDID:S000000325, Chr II from 483361-481358, reverse complement, Verified ORF, Cytoplasmic and mitochondrial glycyl-tRNA synthase that ligates glycine to the cognate anticodon bearing tRNA; transcription termination factor that may interact	1	KLVVRQKLDNPIE	0.000386098	54.343	_QK(ac)LDNPIEVTK_	QK(1)LDNPIEVTK	2	663.867	-0.22616	1.7139	2.5974
238	431	431	YBR121C	YBR121C	>YBR121C GRS1 SGDID:S000000325, Chr II from 483361-481358, reverse complement, Verified ORF, Cytoplasmic and mitochondrial glycyl-tRNA synthase that ligates glycine to the cognate anticodon bearing tRNA; transcription termination factor that may interact	1	WEIDLTKKLFGPK	0.000619084	67.563	_WEIDLTK(ac)K_	WEIDLTK(1)K	2	537.795	-0.18134		1.9224
239	261	261	YBR126C	YBR126C	>YBR126C TPS1 SGDID:S000000330, Chr II from 490386-488899, reverse complement, Verified ORF, Synthase subunit of trehalose-6-phosphate synthase/phosphatase complex, which synthesizes the storage carbohydrate trehalose; also found in a monomeric form; expr	1	IGIDVDKFTDGLK	9.8633e-44	125.09	_FVNVGAFPIGIDVDK(ac)FTDGLK_	FVNVGAFPIGIDVDK(1)FTDGLK	3	765.407	1.0317	4.1927	5.3745
240	298	298	YBR126C	YBR126C	>YBR126C TPS1 SGDID:S000000330, Chr II from 490386-488899, reverse complement, Verified ORF, Synthase subunit of trehalose-6-phosphate synthase/phosphatase complex, which synthesizes the storage carbohydrate trehalose; also found in a monomeric form; expr	1	DRLDYIKGVPQKL	2.4108e-19	105.31	_LDYIK(ac)GVPQK_	LDYIK(1)GVPQK	2	601.843	0.39161	4.0057	5.889
241	23	23	YBR127C	YBR127C	>YBR127C VMA2 SGDID:S000000331, Chr II from 492816-491263, reverse complement, Verified ORF, Subunit B of the eight-subunit V1 peripheral membrane domain of the vacuolar H+-ATPase (V-ATPase), an electrogenic proton pump found throughout the endomembrane s	1	EQGFNVKPRLNYN	3.14745e-08	105.86	_AVEQGFNVK(ac)PR_	AVEQGFNVK(1)PR	2	643.846	0.79132	2.5191	1.2888
242	226	226	YBR127C	YBR127C	>YBR127C VMA2 SGDID:S000000331, Chr II from 492816-491263, reverse complement, Verified ORF, Subunit B of the eight-subunit V1 peripheral membrane domain of the vacuolar H+-ATPase (V-ATPase), an electrogenic proton pump found throughout the endomembrane s	1	ETARFFKQDFEEN	1.30848e-12	94.551	_FFK(ac)QDFEENGSLER_	FFK(1)QDFEENGSLER	3	596.613	-0.13169	3.7122	3.9392
243	479	479	YBR127C	YBR127C	>YBR127C VMA2 SGDID:S000000331, Chr II from 492816-491263, reverse complement, Verified ORF, Subunit B of the eight-subunit V1 peripheral membrane domain of the vacuolar H+-ATPase (V-ATPase), an electrogenic proton pump found throughout the endomembrane s	1	LNRISPKILDEFY	0.000790122	50.562	_ISPK(ac)ILDEFYDR_	ISPK(1)ILDEFYDR	2	769.398	0.98434	1.9822	3.5425
244	117	117	YBR137W	YBR137W	>YBR137W YBR137W SGDID:S000000341, Chr II from 513038-513577, Uncharacterized ORF, Protein of unknown function; localized to the cytoplasm; binds to Replication Protein A (RPA); YBR137W is not an essential gene	1	DKTPEEKFFVDSK	1.92766e-06	85.288	_TPEEK(ac)FFVDSK_	TPEEK(1)FFVDSK	2	684.838	1.018	6.6258	8.1088
245	15	15	YBR142W	YBR142W	>YBR142W MAK5 SGDID:S000000346, Chr II from 528311-530632, Verified ORF, Essential nucleolar protein, putative DEAD-box RNA helicase required for maintenance of M1 dsRNA virus; involved in biogenesis of large (60S) ribosomal subunits	1	KGKTVTKPQEIIV	0.00154692	30.543	_TVTK(ac)PQEIIVDESK_	TVTK(1)PQEIIVDESK	3	543.63	0.3502	6.7915	7.3946
246	80	80	YBR143C	YBR143C	>YBR143C SUP45 SGDID:S000000347, Chr II from 532176-530863, reverse complement, Verified ORF, Polypeptide release factor (eRF1) in translation termination; mutant form acts as a recessive omnipotent suppressor; methylated by Mtq2p-Trm112p in ternary compl	1	STQQKLKLYNTLP	0.00694504	33.866	_LK(ac)LYNTLPK_	LK(1)LYNTLPK	2	566.342	-0.065614	2.2374
247	315	315	YBR149W	YBR149W	>YBR149W ARA1 SGDID:S000000353, Chr II from 539981-541015, Verified ORF, NADP+ dependent arabinose dehydrogenase, involved in carbohydrate metabolism; purified as homodimer; naturally occurs with a N-terminus degradation product	1	LNDFGEKYPVRFI	9.56278e-23	115.8	_DELQELNDFGEK(ac)YPVR_	DELQELNDFGEK(1)YPVR	3	665.322	1.0647	2.9279	5.4152
248	150	150	YBR149W	YBR149W	>YBR149W ARA1 SGDID:S000000353, Chr II from 539981-541015, Verified ORF, NADP+ dependent arabinose dehydrogenase, involved in carbohydrate metabolism; purified as homodimer; naturally occurs with a N-terminus degradation product	1	GISGLVKTPVDDS	3.08297e-56	160.8	_GISGLVK(ac)TPVDDSGK_	GISGLVK(1)TPVDDSGK	2	757.907	-1.0083	15.183
249	46	46	YBR149W	YBR149W	>YBR149W ARA1 SGDID:S000000353, Chr II from 539981-541015, Verified ORF, NADP+ dependent arabinose dehydrogenase, involved in carbohydrate metabolism; purified as homodimer; naturally occurs with a N-terminus degradation product	1	TANPHEKLAETKQ	4.59713e-22	104.86	_IPALGLGTANPHEK(ac)LAETK_	IPALGLGTANPHEK(1)LAETK	3	668.037	-0.31013		8.8314
250	230	230	YBR151W	YBR151W	>YBR151W APD1 SGDID:S000000355, Chr II from 545022-545972, Verified ORF, Protein of unknown function, required for normal localization of actin patches and for normal tolerance of sodium ions and hydrogen peroxide; localizes to both cytoplasm and nucleus	1	KKVFDSKLQEHGL	2.94744e-38	149.69	_VFDSK(ac)LQEHGLYR_	VFDSK(1)LQEHGLYR	3	545.283	0.62841	1.8415	3.957
251	231	231	YBR152W	YBR152W	>YBR152W SPP381 SGDID:S000000356, Chr II from 546370-547245, Verified ORF, mRNA splicing factor, component of U4/U6.U5 tri-snRNP; interacts genetically and physically with Prp38p	1	GKDGNTKYDVILD	0.00299778	34.179	_DGNTK(ac)YDVILDK_	DGNTK(1)YDVILDK	2	711.859	1.4441	4.2805
252	278	278	YBR152W	YBR152W	>YBR152W SPP381 SGDID:S000000356, Chr II from 546370-547245, Verified ORF, mRNA splicing factor, component of U4/U6.U5 tri-snRNP; interacts genetically and physically with Prp38p	1	EFGDLGKNSRDYE	0.00044819	58.487	_NVEFGDLGK(ac)NSR_	NVEFGDLGK(1)NSR	2	689.341	2.4657	2.7889
253	87	87	YBR155W	YBR155W	>YBR155W CNS1 SGDID:S000000359, Chr II from 549765-550922, Verified ORF, TPR-containing co-chaperone; binds both Hsp82p (Hsp90) and Ssa1p (Hsp70) and stimulates the ATPase activity of SSA1, ts mutants reduce Hsp82p function while over expression suppresse	1	EIAENFKKQGNEL	2.49831e-08	37.042	_ALAYEGEPHEIAENFK(ac)K_	ALAYEGEPHEIAENFK(1)K	3	663.33	1.1028	2.7796	2.8675
254	584	584	YBR169C	YBR169C	>YBR169C SSE2 SGDID:S000000373, Chr II from 575991-573910, reverse complement, Verified ORF, Member of the heat shock protein 70 (HSP70) family; may be involved in protein folding; localized to the cytoplasm; highly homologous to the heat shock protein Ss	1	IYTLRAKLDDEYS	3.12556e-23	119.23	_AK(ac)LDDEYSDFASDAEK_	AK(1)LDDEYSDFASDAEK	2	923.405	0.15373	7.1014	16.094
255	273	273	YBR169C	YBR169C	>YBR169C SSE2 SGDID:S000000373, Chr II from 575991-573910, reverse complement, Verified ORF, Member of the heat shock protein 70 (HSP70) family; may be involved in protein folding; localized to the cytoplasm; highly homologous to the heat shock protein Ss	1	ILIAAEKLKKVLS	0.00258949	40.589	_ILIAAEK(ac)LK_	ILIAAEK(1)LK	2	520.839	-0.065841	5.2745
256	668	668	YBR169C	YBR169C	>YBR169C SSE2 SGDID:S000000373, Chr II from 575991-573910, reverse complement, Verified ORF, Member of the heat shock protein 70 (HSP70) family; may be involved in protein folding; localized to the cytoplasm; highly homologous to the heat shock protein Ss	1	MNDIAEKLAEQRR	2.66083e-42	166.7	_M(ox)NDIAEK(ac)LAEQR_	MNDIAEK(1)LAEQR	3	492.577	0.32077	23.903
257	442	442	YBR169C	YBR169C	>YBR169C SSE2 SGDID:S000000373, Chr II from 575991-573910, reverse complement, Verified ORF, Member of the heat shock protein 70 (HSP70) family; may be involved in protein folding; localized to the cytoplasm; highly homologous to the heat shock protein Ss	1	TGDFSMKAVYTHP	0.000109891	43.297	_TGDFSM(ox)K(ac)AVYTHPSK_	TGDFSMK(1)AVYTHPSK	3	576.275	1.0536		0.74847
258	627;627	627	YBR169C;YPL106C	YPL106C	>YBR169C SSE2 SGDID:S000000373, Chr II from 575991-573910, reverse complement, Verified ORF, Member of the heat shock protein 70 (HSP70) family; may be involved in protein folding; localized to the cytoplasm; highly homologous to the heat shock protein Ss	1	KAKYIAKYEELAS	4.16574e-39	140.27	_YIAK(ac)YEELASLGNIIR_	YIAK(1)YEELASLGNIIR	3	632.347	-0.57334	3.7472	6.1003
259	127	127	YBR177C	YBR177C	>YBR177C EHT1 SGDID:S000000381, Chr II from 586157-584802, reverse complement, Verified ORF, Acyl-coenzymeA:ethanol O-acyltransferase that plays a minor role in medium-chain fatty acid ethyl ester biosynthesis; possesses short-chain esterase activity; loc	1	STTSFDKKKFDKD	2.07267e-05	56.482	_DYEFDQSTTSFDK(ac)K_	DYEFDQSTTSFDK(1)K	3	584.925	2.3778	3.1974	7.4713
260	214	214	YBR181C;YPL090C	YBR181C	>YBR181C RPS6B SGDID:S000000385, Chr II from 592769-592764,592411-591707, reverse complement, Verified ORF, Protein component of the small (40S) ribosomal subunit; identical to Rps6Ap and has similarity to rat S6 ribosomal protein;>YPL090C RPS6A SGDID:S0	1	YAQLLAKRLSERK	2.60368e-30	140.14	_EAAAEYAQLLAK(ac)R_	EAAAEYAQLLAK(1)R	3	492.6	-1.1212	2.7376	0.5978
261	149	149	YBR181C;YPL090C	YBR181C	>YBR181C RPS6B SGDID:S000000385, Chr II from 592769-592764,592411-591707, reverse complement, Verified ORF, Protein component of the small (40S) ribosomal subunit; identical to Rps6Ap and has similarity to rat S6 ribosomal protein;>YPL090C RPS6A SGDID:S0	1	KFFGLSKEDDVRD	5.76029e-49	176.95	_FFGLSK(ac)EDDVRDFVIR_	FFGLSK(1)EDDVRDFVIR	3	662.342	0.77836	1.8193	0.33827
262	46	46	YBR181C;YPL090C	YBR181C	>YBR181C RPS6B SGDID:S000000385, Chr II from 592769-592764,592411-591707, reverse complement, Verified ORF, Protein component of the small (40S) ribosomal subunit; identical to Rps6Ap and has similarity to rat S6 ribosomal protein;>YPL090C RPS6A SGDID:S0	1	AVGDEFKGYVFKI	1.41815e-15	83.213	_RIGQEVDGEAVGDEFK(ac)GYVFK_	RIGQEVDGEAVGDEFK(1)GYVFK	3	795.729	-2.0585	2.5831
263	74	74	YBR181C;YPL090C	YBR181C	>YBR181C RPS6B SGDID:S000000385, Chr II from 592769-592764,592411-591707, reverse complement, Verified ORF, Protein component of the small (40S) ribosomal subunit; identical to Rps6Ap and has similarity to rat S6 ribosomal protein;>YPL090C RPS6A SGDID:S0	1	LLPTRIKLLLTKN	0.00181895	69.954	_IK(ac)LLLTK_	IK(1)LLLTK	2	435.805	0.94907	2.0985
264	79	79	YBR181C;YPL090C	YBR181C	>YBR181C RPS6B SGDID:S000000385, Chr II from 592769-592764,592411-591707, reverse complement, Verified ORF, Protein component of the small (40S) ribosomal subunit; identical to Rps6Ap and has similarity to rat S6 ribosomal protein;>YPL090C RPS6A SGDID:S0	1	IKLLLTKNVSCYR	1.31105e-06	82.362	_LLLTK(ac)NVSCYRPR_	LLLTK(1)NVSCYRPR	2	831.461	0.48873	7.252
265	143	143	YBR181C;YPL090C	YBR181C	>YBR181C RPS6B SGDID:S000000385, Chr II from 592769-592764,592411-591707, reverse complement, Verified ORF, Protein component of the small (40S) ribosomal subunit; identical to Rps6Ap and has similarity to rat S6 ribosomal protein;>YPL090C RPS6A SGDID:S0	1	RANNIRKFFGLSK	5.29716e-08	107.29	_K(ac)FFGLSK_	K(1)FFGLSK	2	434.75	0.94928	1.151	0.25543
266	14	14	YBR181C;YPL090C	YBR181C	>YBR181C RPS6B SGDID:S000000385, Chr II from 592769-592764,592411-591707, reverse complement, Verified ORF, Protein component of the small (40S) ribosomal subunit; identical to Rps6Ap and has similarity to rat S6 ribosomal protein;>YPL090C RPS6A SGDID:S0	1	PVNGSQKTFEIDD	1.33279e-05	41.615	_LNISYPVNGSQK(ac)TFEIDDEHR_	LNISYPVNGSQK(1)TFEIDDEHR	3	835.407	-0.18549	1.8711
267	260	260	YBR185C	YBR185C	>YBR185C MBA1 SGDID:S000000389, Chr II from 599954-599118, reverse complement, Verified ORF, Protein involved in assembly of mitochondrial respiratory complexes; may act as a receptor for proteins destined for export from the mitochondrial matrix to the i	1	SYEDDAKVAIHRM	0.00367052	31.348	_SYEDDAK(ac)VAIHR_	SYEDDAK(1)VAIHR	3	482.572	-0.2291		4.1612
268	92	92	YPL081W;YBR189W	YPL081W	>YPL081W RPS9A SGDID:S000006002, Chr XVI from 404947-404953,405455-406041, Verified ORF, Protein component of the small (40S) ribosomal subunit; nearly identical to Rps9Bp and has similarity to E. coli S4 and rat S9 ribosomal proteins;>YBR189W RPS9B SGDI	1	LSEDKKKLDYVLA	0.000825913	63.624	_K(ac)LDYVLALK_	K(1)LDYVLALK	2	552.837	0.28416	2.9087	1.3029
269	154	154	YPL081W;YBR189W	YPL081W	>YPL081W RPS9A SGDID:S000006002, Chr XVI from 404947-404953,405455-406041, Verified ORF, Protein component of the small (40S) ribosomal subunit; nearly identical to Rps9Bp and has similarity to E. coli S4 and rat S9 ribosomal proteins;>YBR189W RPS9B SGDI	1	VRLDSEKHIDFAP	1.74351e-114	193.63	_LDSEK(ac)HIDFAPTSPFGGARPGR_	LDSEK(1)HIDFAPTSPFGGARPGR	4	600.054	-0.4995	2.773	2.5334
270	115	115	YPL081W;YBR189W	YPL081W	>YPL081W RPS9A SGDID:S000006002, Chr XVI from 404947-404953,405455-406041, Verified ORF, Protein component of the small (40S) ribosomal subunit; nearly identical to Rps9Bp and has similarity to E. coli S4 and rat S9 ribosomal proteins;>YBR189W RPS9B SGDI	1	LQTQVYKLGLAKS	0.000503137	56.951	_LQTQVYK(ac)LGLAK_	LQTQVYK(1)LGLAK	2	702.416	-0.50661	1.8838	0.74832
272	60;60	60	YBR191W;YPL079W	YBR191W	>YBR191W RPL21A SGDID:S000000395, Chr II from 606265-606275,606664-607135, Verified ORF, Protein component of the large (60S) ribosomal subunit, nearly identical to Rpl21Bp and has similarity to rat L21 ribosomal protein;>YPL079W RPL21B SGDID:S000006000,	1	HKFYQGKTGVVYN	0.000587627	38.028	_FYQGK(ac)TGVVYNVTK_	FYQGK(1)TGVVYNVTK	2	823.433	0.22891		0.32958
273	78;78	78	YBR191W;YPL079W	YBR191W	>YBR191W RPL21A SGDID:S000000395, Chr II from 606265-606275,606664-607135, Verified ORF, Protein component of the large (60S) ribosomal subunit, nearly identical to Rpl21Bp and has similarity to rat L21 ribosomal protein;>YPL079W RPL21B SGDID:S000006000,	1	VGVIINKMVGNRY	2.46713e-07	78.763	_SSVGVIINK(ac)MVGNR_	SSVGVIINK(1)MVGNR	2	758.419	0.44544	2.6488
274	95	95	YBR196C	YBR196C	>YBR196C PGI1 SGDID:S000000400, Chr II from 613895-612231, reverse complement, Verified ORF, Glycolytic enzyme phosphoglucose isomerase, catalyzes the interconversion of glucose-6-phosphate and fructose-6-phosphate; required for cell cycle progression and	1	LRDAMFKGEHINS	5.1676e-12	76.391	_DAMFK(ac)GEHINSTEDR_	DAMFK(1)GEHINSTEDR	3	597.937	0.29384	3.0494	3.0068
275	30	30	YBR196C	YBR196C	>YBR196C PGI1 SGDID:S000000400, Chr II from 613895-612231, reverse complement, Verified ORF, Glycolytic enzyme phosphoglucose isomerase, catalyzes the interconversion of glucose-6-phosphate and fructose-6-phosphate; required for cell cycle progression and	1	IYESQGKTLSVKQ	1.31348e-06	81.494	_IYESQGK(ac)TLSVK_	IYESQGK(1)TLSVK	3	465.589	0.28789	3.2872	3.5487
276	35	35	YBR196C	YBR196C	>YBR196C PGI1 SGDID:S000000400, Chr II from 613895-612231, reverse complement, Verified ORF, Glycolytic enzyme phosphoglucose isomerase, catalyzes the interconversion of glucose-6-phosphate and fructose-6-phosphate; required for cell cycle progression and	1	GKTLSVKQEFQKD	4.38025e-12	96.015	_TLSVK(ac)QEFQK_	TLSVK(1)QEFQK	2	625.343	-0.53037	3.6026	3.0555
277	20	20	YBR196C	YBR196C	>YBR196C PGI1 SGDID:S000000400, Chr II from 613895-612231, reverse complement, Verified ORF, Glycolytic enzyme phosphoglucose isomerase, catalyzes the interconversion of glucose-6-phosphate and fructose-6-phosphate; required for cell cycle progression and	1	ELPAWSKLQKIYE	2.0798e-30	142.1	_LATELPAWSK(ac)LQK_	LATELPAWSK(1)LQK	3	509.624	1.0349	3.3037	1.64
278	428	428	YBR196C	YBR196C	>YBR196C PGI1 SGDID:S000000400, Chr II from 613895-612231, reverse complement, Verified ORF, Glycolytic enzyme phosphoglucose isomerase, catalyzes the interconversion of glucose-6-phosphate and fructose-6-phosphate; required for cell cycle progression and	1	HNPIENKLHQKML	3.39946e-06	46.178	_LIPSDFILAAQSHNPIENK(ac)LHQK_	LIPSDFILAAQSHNPIENK(1)LHQK	4	664.612	0.39768	3.0262
279	240	240	YBR196C	YBR196C	>YBR196C PGI1 SGDID:S000000400, Chr II from 613895-612231, reverse complement, Verified ORF, Glycolytic enzyme phosphoglucose isomerase, catalyzes the interconversion of glucose-6-phosphate and fructose-6-phosphate; required for cell cycle progression and	1	KNWFLSKTGNDPS	3.27633e-17	103.61	_NWFLSK(ac)TGNDPSHIAK_	NWFLSK(1)TGNDPSHIAK	3	619.648	0.53442	4.1273	3.3428
280	59	59	YBR196C	YBR196C	>YBR196C PGI1 SGDID:S000000400, Chr II from 613895-612231, reverse complement, Verified ORF, Glycolytic enzyme phosphoglucose isomerase, catalyzes the interconversion of glucose-6-phosphate and fructose-6-phosphate; required for cell cycle progression and	1	TNYDGSKILFDYS	1.84468e-17	105.39	_TFTNYDGSK(ac)ILFDYSK_	TFTNYDGSK(1)ILFDYSK	3	647.647	-0.3152	3.1755	2.6607
281	528	528	YBR196C	YBR196C	>YBR196C PGI1 SGDID:S000000400, Chr II from 613895-612231, reverse complement, Verified ORF, Glycolytic enzyme phosphoglucose isomerase, catalyzes the interconversion of glucose-6-phosphate and fructose-6-phosphate; required for cell cycle progression and	1	LAKVIGKELDNSS	4.34701e-08	49.638	_VIGK(ac)ELDNSSTISTHDASTNGLINQFK_	VIGK(1)ELDNSSTISTHDASTNGLINQFK	3	977.828	0.2588	3.5535	2.7087
282	70	70	YBR198C	YBR198C	>YBR198C TAF5 SGDID:S000000402, Chr II from 618518-616122, reverse complement, Verified ORF, Subunit (90 kDa) of TFIID and SAGA complexes, involved in RNA polymerase II transcription initiation and in chromatin modification	1	VLEYLNKKGYHRT	2.2536e-05	102.61	_IVLEYLNK(ac)K_	IVLEYLNK(1)K	2	581.348	0.8051	8.878	1.3973
283	103	103	YBR198C	YBR198C	>YBR198C TAF5 SGDID:S000000402, Chr II from 618518-616122, reverse complement, Verified ORF, Subunit (90 kDa) of TFIID and SAGA complexes, involved in RNA polymerase II transcription initiation and in chromatin modification	1	ANTKTGKFPEQSS	6.48698e-39	136.34	_TGK(ac)FPEQSSIPPNPGK_	TGK(1)FPEQSSIPPNPGK	3	575.965	1.9371	2.5378	2.8394
284	74	74	YBR215W	YBR215W	>YBR215W HPC2 SGDID:S000000419, Chr II from 653351-653363,653448-655312, Verified ORF, Subunit of the HIR complex, a nucleosome assembly complex involved in regulation of histone gene transcription; mutants display synthetic defects with subunits of FACT,	1	IAEELAKNRNYVK	4.24753e-42	162.93	_IPNIAEELAK(ac)NR_	IPNIAEELAK(1)NR	2	705.391	0.070874	15.082	0.70792
285	357	357	YBR221C	YBR221C	>YBR221C PDB1 SGDID:S000000425, Chr II from 666248-665148, reverse complement, Verified ORF, E1 beta subunit of the pyruvate dehydrogenase (PDH) complex, which is an evolutionarily-conserved multi-protein complex found in mitochondria	1	DTPTIVKAVKEVL	1.21525e-36	132.47	_ELEDFAFPDTPTIVK(ac)AVK_	ELEDFAFPDTPTIVK(1)AVK	2	1031.54	-0.010865	3.2857	6.4479
286	264	264	YBR221C	YBR221C	>YBR221C PDB1 SGDID:S000000425, Chr II from 666248-665148, reverse complement, Verified ORF, E1 beta subunit of the pyruvate dehydrogenase (PDH) complex, which is an evolutionarily-conserved multi-protein complex found in mitochondria	1	AEILQKKYGVSAE	0.00209019	37.144	_K(ac)YGVSAEVINLR_	K(1)YGVSAEVINLR	3	464.261	0.54368		4.4579
287	287	287	YBR221C	YBR221C	>YBR221C PDB1 SGDID:S000000425, Chr II from 666248-665148, reverse complement, Verified ORF, E1 beta subunit of the pyruvate dehydrogenase (PDH) complex, which is an evolutionarily-conserved multi-protein complex found in mitochondria	1	DTEAIIKTVKKTN	3.35084e-26	131.56	_SIRPLDTEAIIK(ac)TVK_	SIRPLDTEAIIK(1)TVK	3	576.008	0.71915	1.7037	5.4888
288	77	77	YBR221C	YBR221C	>YBR221C PDB1 SGDID:S000000425, Chr II from 666248-665148, reverse complement, Verified ORF, E1 beta subunit of the pyruvate dehydrogenase (PDH) complex, which is an evolutionarily-conserved multi-protein complex found in mitochondria	1	GAYKVSKGLLDRF	1.99594e-05	99.013	_VSK(ac)GLLDR_	VSK(1)GLLDR	2	465.274	-0.76288	1.8626	4.5368
289	342	342	YBR221C	YBR221C	>YBR221C PDB1 SGDID:S000000425, Chr II from 666248-665148, reverse complement, Verified ORF, E1 beta subunit of the pyruvate dehydrogenase (PDH) complex, which is an evolutionarily-conserved multi-protein complex found in mitochondria	1	VPTPYAKELEDFA	1.72907e-43	116.35	_VTGADVPTPYAK(ac)ELEDFAFPDTPTIVK_	VTGADVPTPYAK(1)ELEDFAFPDTPTIVK	3	988.502	0.24263		4.5312
290	125;124	124	YBR244W;YIR037W	YIR037W	>YBR244W GPX2 SGDID:S000000448, Chr II from 707523-708011, Verified ORF, Phospholipid hydroperoxide glutathione peroxidase induced by glucose starvation that protects cells from phospholipid hydroperoxides and nonphospholipid peroxides during oxidative st	1	LGFKGIKWNFEKF;LGLRGIKWNFEKF	0.000551854	70.256	_GIK(ac)WNFEK_	GIK(1)WNFEK	2	532.282	0.9851	5.0387	4.8781
291	1105	1105	YBR245C	YBR245C	>YBR245C ISW1 SGDID:S000000449, Chr II from 711534-708145, reverse complement, Verified ORF, Member of the imitation-switch (ISWI) class of ATP-dependent chromatin remodeling complexes; ATPase that forms a complex with Ioc2p and Ioc4p to regulate transcri	1	VESKKAKIEDTSN	1.36306e-05	50.831	_AK(ac)IEDTSNVGTEQLVAEK_	AK(1)IEDTSNVGTEQLVAEK	3	658.672	0.47613	1.5051	1.275
292	1121	1121	YBR245C	YBR245C	>YBR245C ISW1 SGDID:S000000449, Chr II from 711534-708145, reverse complement, Verified ORF, Member of the imitation-switch (ISWI) class of ATP-dependent chromatin remodeling complexes; ATPase that forms a complex with Ioc2p and Ioc4p to regulate transcri	1	EQLVAEKIPENET	3.19739e-140	201.15	_IEDTSNVGTEQLVAEK(ac)IPENETTH_	IEDTSNVGTEQLVAEK(1)IPENETTH	3	899.435	0.40368	0.48598	0.45061
293	972	972	YBR245C	YBR245C	>YBR245C ISW1 SGDID:S000000449, Chr II from 711534-708145, reverse complement, Verified ORF, Member of the imitation-switch (ISWI) class of ATP-dependent chromatin remodeling complexes; ATPase that forms a complex with Ioc2p and Ioc4p to regulate transcri	1	RKLSEYKNPFFDL	3.04188e-10	99.531	_LSEYK(ac)NPFFDLK_	LSEYK(1)NPFFDLK	2	771.896	0.88245	2.5281
294	65	65	YBR249C	YBR249C	>YBR249C ARO4 SGDID:S000000453, Chr II from 717989-716877, reverse complement, Verified ORF, 3-deoxy-D-arabino-heptulosonate-7-phosphate (DAHP) synthase, catalyzes the first step in aromatic amino acid biosynthesis and is feedback-inhibited by tyrosine or	1	IDIITGKDDRVLV	0.000317424	62.14	_EAIDIITGK(ac)DDR_	EAIDIITGK(1)DDR	2	694.357	0.3295	2.4254	2.8179
295	120	120	YBR249C	YBR249C	>YBR249C ARO4 SGDID:S000000453, Chr II from 717989-716877, reverse complement, Verified ORF, 3-deoxy-D-arabino-heptulosonate-7-phosphate (DAHP) synthase, catalyzes the first step in aromatic amino acid biosynthesis and is feedback-inhibited by tyrosine or	1	RTTVGWKGLINDP	2.28267e-09	63.69	_TTVGWK(ac)GLINDPDVNNTFNINK_	TTVGWK(1)GLINDPDVNNTFNINK	3	834.759	-0.63531	1.7543	0.93521
296	430	430	YBR263W	YBR263W	>YBR263W SHM1 SGDID:S000000467, Chr II from 736259-737731, Verified ORF, Mitochondrial serine hydroxymethyltransferase, converts serine to glycine plus 5,10 methylenetetrahydrofolate; involved in generating precursors for purine, pyrimidine, amino acid, a	1	EFSQVAKYIDSAV	1.32718e-09	86.777	_EEFSQVAK(ac)YIDSAVK_	EEFSQVAK(1)YIDSAVK	3	585.965	-0.11811	2.4386	7.2553
298	297	297	YBR263W	YBR263W	>YBR263W SHM1 SGDID:S000000467, Chr II from 736259-737731, Verified ORF, Mitochondrial serine hydroxymethyltransferase, converts serine to glycine plus 5,10 methylenetetrahydrofolate; involved in generating precursors for purine, pyrimidine, amino acid, a	1	IPYELEKKINFSV	1.20523e-11	128.27	_EIPYELEK(ac)K_	EIPYELEK(1)K	3	397.548	0.31814	1.9109	9.345
299	289	289	YBR263W	YBR263W	>YBR263W SHM1 SGDID:S000000467, Chr II from 736259-737731, Verified ORF, Mitochondrial serine hydroxymethyltransferase, converts serine to glycine plus 5,10 methylenetetrahydrofolate; involved in generating precursors for purine, pyrimidine, amino acid, a	1	SVTKKGKEIPYEL	0.000283396	68.44	_GK(ac)EIPYELEK_	GK(1)EIPYELEK	2	624.33	0.65588		4.5444
300	443	443	YBR263W	YBR263W	>YBR263W SHM1 SGDID:S000000467, Chr II from 736259-737731, Verified ORF, Mitochondrial serine hydroxymethyltransferase, converts serine to glycine plus 5,10 methylenetetrahydrofolate; involved in generating precursors for purine, pyrimidine, amino acid, a	1	KLAENLKTLEPTT	4.14842e-48	161.76	_LAENLK(ac)TLEPTTK_	LAENLK(1)TLEPTTK	2	750.419	0.744		4.2209
301	450	450	YBR263W	YBR263W	>YBR263W SHM1 SGDID:S000000467, Chr II from 736259-737731, Verified ORF, Mitochondrial serine hydroxymethyltransferase, converts serine to glycine plus 5,10 methylenetetrahydrofolate; involved in generating precursors for purine, pyrimidine, amino acid, a	1	TLEPTTKLDARSR	2.11302e-06	87.667	_TLEPTTK(ac)LDAR_	TLEPTTK(1)LDAR	2	643.851	0.18423	0.5338	0.8065
302	163	163	YBR263W	YBR263W	>YBR263W SHM1 SGDID:S000000467, Chr II from 736259-737731, Verified ORF, Mitochondrial serine hydroxymethyltransferase, converts serine to glycine plus 5,10 methylenetetrahydrofolate; involved in generating precursors for purine, pyrimidine, amino acid, a	1	SHGYQLKSGTPIS	5.72341e-20	71.974	_LM(ox)GLDLPDGGHLSHGYQLK(ac)SGTPISFISK_	LMGLDLPDGGHLSHGYQLK(1)SGTPISFISK	4	782.404	-0.863	1.7797	8.4664
303	400	400	YBR263W	YBR263W	>YBR263W SHM1 SGDID:S000000467, Chr II from 736259-737731, Verified ORF, Mitochondrial serine hydroxymethyltransferase, converts serine to glycine plus 5,10 methylenetetrahydrofolate; involved in generating precursors for purine, pyrimidine, amino acid, a	1	NTIPGDKSALFPS	2.91209e-39	142.4	_NTIPGDK(ac)SALFPSGLR_	NTIPGDK(1)SALFPSGLR	2	857.96	-0.017271	2.2292	9.5316
304	52	52	YBR263W	YBR263W	>YBR263W SHM1 SGDID:S000000467, Chr II from 736259-737731, Verified ORF, Mitochondrial serine hydroxymethyltransferase, converts serine to glycine plus 5,10 methylenetetrahydrofolate; involved in generating precursors for purine, pyrimidine, amino acid, a	1	QERHRQKHSITLI	0.000574569	35.329	_QK(ac)HSITLIPSENFTSK_	QK(1)HSITLIPSENFTSK	3	624.667	0.2784		8.0357
305	351	351	YBR263W	YBR263W	>YBR263W SHM1 SGDID:S000000467, Chr II from 736259-737731, Verified ORF, Mitochondrial serine hydroxymethyltransferase, converts serine to glycine plus 5,10 methylenetetrahydrofolate; involved in generating precursors for purine, pyrimidine, amino acid, a	1	FAQELTKMGYKLV	9.02535e-11	105.17	_WFAQELTK(ac)M(ox)GYK_	WFAQELTK(1)MGYK	2	780.382	0.8927	0.98514	5.1306
306	98	98	YBR263W	YBR263W	>YBR263W SHM1 SGDID:S000000467, Chr II from 736259-737731, Verified ORF, Mitochondrial serine hydroxymethyltransferase, converts serine to glycine plus 5,10 methylenetetrahydrofolate; involved in generating precursors for purine, pyrimidine, amino acid, a	1	GNEIIDKSESLCQ	1.87565e-07	67.449	_YYGGNEIIDK(ac)SESLCQAR_	YYGGNEIIDK(1)SESLCQAR	3	715.669	-0.37265	2.7587	1.9996
307	352	352	YBR279W	YBR279W	>YBR279W PAF1 SGDID:S000000483, Chr II from 761253-762590, Verified ORF, Component of the Paf1p complex that binds to and modulates the activity of RNA polymerases I and II; required for expression of a subset of genes, including cell cycle-regulated gene	1	RDKLRMKFDPINF	1.99018e-97	167.72	_M(ox)K(ac)FDPINFATVDEEDDEDEEQPEDVK_	MK(1)FDPINFATVDEEDDEDEEQPEDVK	3	1048.11	0.0010249	3.8508	0.35587
308	114	114	YBR279W	YBR279W	>YBR279W PAF1 SGDID:S000000483, Chr II from 761253-762590, Verified ORF, Component of the Paf1p complex that binds to and modulates the activity of RNA polymerases I and II; required for expression of a subset of genes, including cell cycle-regulated gene	1	TKTDISKVTFLRR	1.62647e-12	129.88	_TDISK(ac)VTFLR_	TDISK(1)VTFLR	2	611.346	0.17044	7.7583	0.49774
309	350	350	YBR289W	YBR289W	>YBR289W SNF5 SGDID:S000000493, Chr II from 779663-782380, Verified ORF, Subunit of the SWI/SNF chromatin remodeling complex involved in transcriptional regulation; functions interdependently in transcriptional activation with Snf2p and Snf6p	1	QRDKINKYSLIRE	0.000904554	65.224	_INK(ac)YSLIR_	INK(1)YSLIR	2	524.811	0.42812	0.62711	0.40777
310	193	193	YCL010C	YCL010C	>YCL010C SGF29 SGDID:S000000516, Chr III from 104350-103571, reverse complement, Verified ORF, Probable subunit of SAGA histone acetyltransferase complex	1	PPGFPTKNYPPGT	1.44615e-21	98.796	_ELLLIPPGFPTK(ac)NYPPGTK_	ELLLIPPGFPTK(1)NYPPGTK	3	708.73	0.041029	0.86979	1.7692
311	174	174	YCL010C	YCL010C	>YCL010C SGF29 SGDID:S000000516, Chr III from 104350-103571, reverse complement, Verified ORF, Probable subunit of SAGA histone acetyltransferase complex	1	ELGNSGKVYKCNR	4.68998e-06	51.819	_FEVRDPEPDELGNSGK(ac)VYK_	FEVRDPEPDELGNSGK(1)VYK	3	741.031	0.26715	0.8419	0.70736
312	286	286	YCL024W	YCL024W	>YCL024W KCC4 SGDID:S000000529, Chr III from 79162-82275, Verified ORF, Protein kinase of the bud neck involved in the septin checkpoint, associates with septin proteins, negatively regulates Swe1p by phosphorylation, shows structural homology to bud neck	1	LSHPLLKKYQTIK	0.000679499	42.001	_DILSHPLLK(ac)K_	DILSHPLLK(1)K	2	603.366	-3.186		101.27
313	137	137	YCL030C	YCL030C	>YCL030C HIS4 SGDID:S000000535, Chr III from 68333-65934, reverse complement, Verified ORF, Multifunctional enzyme containing phosphoribosyl-ATP pyrophosphatase, phosphoribosyl-AMP cyclohydrolase, and histidinol dehydrogenase activities; catalyzes the sec	1	SKDMLTKEVLGEV	2.73078e-08	94.191	_DM(ox)LTK(ac)EVLGEVR_	DMLTK(1)EVLGEVR	3	483.254	0.40699		4.873
314	276	276	YCL031C	YCL031C	>YCL031C RRP7 SGDID:S000000536, Chr III from 65568-64675, reverse complement, Verified ORF, Essential protein involved in rRNA processing and ribosome biogenesis	1	INQLLSKFKEDQE	9.71076e-05	76.073	_KQEINQLLSK(ac)FK_	KQEINQLLSK(1)FK	3	506.628	1.663	14.627
315	79	79	YCL037C	YCL037C	>YCL037C SRO9 SGDID:S000000542, Chr III from 58678-57374, reverse complement, Verified ORF, Cytoplasmic RNA-binding protein that associates with translating ribosomes; involved in heme regulation of Hap1p as a component of the HMC complex, also involved i	1	KSSTATKWVPIKA	0.00031914	57.019	_SSTATK(ac)WVPIK_	SSTATK(1)WVPIK	3	420.571	-0.76361	5.1962
316	269	269	YCL039W	YCL039W	>YCL039W GID7 SGDID:S000000544, Chr III from 52645-54882, Verified ORF, Protein of unknown function, involved in proteasome-dependent catabolite inactivation of fructose-1,6-bisphosphatase; contains six WD40 repeats; computational analysis suggests that G	1	RLLHLLKQAIKYQ	1.40085e-06	100.02	_LLHLLK(ac)QAIK_	LLHLLK(1)QAIK	2	609.9	0.93854	3.4209	3.3131
317	8	8	YCL040W	YCL040W	>YCL040W GLK1 SGDID:S000000545, Chr III from 50838-52340, Verified ORF, Glucokinase, catalyzes the phosphorylation of glucose at C6 in the first irreversible step of glucose metabolism; one of three glucose phosphorylating enzymes; expression regulated by	1	SFDDLHKATERAV	1.27499e-144	260.57	_(ac)SFDDLHK(ac)ATER_	SFDDLHK(1)ATER	2	701.834	0.14782	38.527
318	54	54	YCL050C	YCL050C	>YCL050C APA1 SGDID:S000000555, Chr III from 38801-37836, reverse complement, Verified ORF, Diadenosine 5',5''-P1,P4-tetraphosphate phosphorylase I (AP4A phosphorylase), involved in catabolism of bis(5'-nucleosidyl) tetraphosphates; has similarity to Apa2	1	MPSLIEKPERGQT	8.0441e-16	92.31	_TSM(ox)PYLISHM(ox)PSLIEK(ac)PER_	TSMPYLISHMPSLIEK(1)PER	3	768.385	-0.61975	2.6705
319	706	706	YCL057W	YCL057W	>YCL057W PRD1 SGDID:S000000562, Chr III from 24768-26906, Verified ORF, Zinc metalloendopeptidase, found in the cytoplasm and intermembrane space of mitochondria; with Cym1p, involved in degradation of mitochondrial proteins and of presequence peptides cl	1	SKDAFLKELGLQN	0.000719888	45.879	_DAFLK(ac)ELGLQN_	DAFLK(1)ELGLQN	2	645.34	0.00020608		5.4489
320	18	18	YCL059C	YCL059C	>YCL059C KRR1 SGDID:S000000564, Chr III from 23379-22429, reverse complement, Verified ORF, Essential nucleolar protein required for the synthesis of 18S rRNA and for the assembly of 40S ribosomal subunit	0.999896	DTDDIDKWKIEEF	0.00150777	47.621	_DKPWDTDDIDK(ac)WK_	DKPWDTDDIDK(1)WK	3	568.602	0.37179	7.2602	0.40344
321	102	102	YCL059C	YCL059C	>YCL059C KRR1 SGDID:S000000564, Chr III from 23379-22429, reverse complement, Verified ORF, Essential nucleolar protein required for the synthesis of 18S rRNA and for the assembly of 40S ribosomal subunit	1	KARDLIKLLARSV	0.000176704	80.438	_DLIK(ac)LLAR_	DLIK(1)LLAR	2	492.316	0.14547	1.4947
322	116	116	YCL061C	YCL061C	>YCL061C MRC1 SGDID:S000000566, Chr III from 22106-18816, reverse complement, Verified ORF, S-phase checkpoint protein required for DNA replication; interacts with and stabilizes Pol2p at stalled replication forks during stress, where it forms a pausing c	1	DNSYSEKNVSSSF	2.4878e-05	46.159	_DNSYSEK(ac)NVSSSFTQTQR_	DNSYSEK(1)NVSSSFTQTQR	3	707.322	-0.099321	0.26429	0.17515
323	28	28	YCR009C	YCR009C	>YCR009C RVS161 SGDID:S000000602, Chr III from 131540-130743, reverse complement, Verified ORF, Amphiphysin-like lipid raft protein; interacts with Rvs167p and regulates polarization of the actin cytoskeleton, endocytosis, cell polarity, cell fusion and v	1	VDKTIDKEYDMEE	0.00367224	33.273	_TIDK(ac)EYDM(ox)EER_	TIDK(1)EYDMEER	2	743.822	0.49162	2.8475
324	190	190	YCR012W	YCR012W	>YCR012W PGK1 SGDID:S000000605, Chr III from 137744-138994, Verified ORF, 3-phosphoglycerate kinase, catalyzes transfer of high-energy phosphoryl groups from the acyl phosphate of 1,3-bisphosphoglycerate to ADP to produce ATP; key enzyme in glycolysis and	1	AGFLLEKELKYFG	2.06404e-14	124.6	_AAGFLLEK(ac)ELK_	AAGFLLEK(1)ELK	2	630.864	0.5731	3.7998	3.148
325	193	193	YCR012W	YCR012W	>YCR012W PGK1 SGDID:S000000605, Chr III from 137744-138994, Verified ORF, 3-phosphoglycerate kinase, catalyzes transfer of high-energy phosphoryl groups from the acyl phosphate of 1,3-bisphosphoglycerate to ADP to produce ATP; key enzyme in glycolysis and	1	LLEKELKYFGKAL	1.07769e-06	100.45	_ELK(ac)YFGK_	ELK(1)YFGK	2	463.753	-0.58395	3.1242	2.3738
326	266	266	YCR012W	YCR012W	>YCR012W PGK1 SGDID:S000000605, Chr III from 137744-138994, Verified ORF, 3-phosphoglycerate kinase, catalyzes transfer of high-energy phosphoryl groups from the acyl phosphate of 1,3-bisphosphoglycerate to ADP to produce ATP; key enzyme in glycolysis and	1	GAEIVPKLMEKAK	8.75478e-06	80.318	_AGAEIVPK(ac)LMEK_	AGAEIVPK(1)LMEK	2	664.368	-0.94684	3.3635	2.6746
327	214	214	YCR012W	YCR012W	>YCR012W PGK1 SGDID:S000000605, Chr III from 137744-138994, Verified ORF, 3-phosphoglycerate kinase, catalyzes transfer of high-energy phosphoryl groups from the acyl phosphate of 1,3-bisphosphoglycerate to ADP to produce ATP; key enzyme in glycolysis and	1	AILGGAKVADKIQ	9.40846e-05	40.756	_ALENPTRPFLAILGGAK(ac)VADK_	ALENPTRPFLAILGGAK(1)VADK	4	556.568	0.64398	3.4226	2.4249
328	218	218	YCR012W	YCR012W	>YCR012W PGK1 SGDID:S000000605, Chr III from 137744-138994, Verified ORF, 3-phosphoglycerate kinase, catalyzes transfer of high-energy phosphoryl groups from the acyl phosphate of 1,3-bisphosphoglycerate to ADP to produce ATP; key enzyme in glycolysis and	1	GAKVADKIQLIDN	9.3843e-27	133.66	_VADK(ac)IQLIDNLLDK_	VADK(1)IQLIDNLLDK	2	820.467	1.2503	3.0028	2.2255
329	379	379	YCR012W	YCR012W	>YCR012W PGK1 SGDID:S000000605, Chr III from 137744-138994, Verified ORF, 3-phosphoglycerate kinase, catalyzes transfer of high-energy phosphoryl groups from the acyl phosphate of 1,3-bisphosphoglycerate to ADP to produce ATP; key enzyme in glycolysis and	1	DTATVAKKYGVTD	9.89968e-34	108.71	_SSAAGNTVIIGGGDTATVAK(ac)K_	SSAAGNTVIIGGGDTATVAK(1)K	3	654.016	-0.30534		2.699
330	142	142	YCR012W	YCR012W	>YCR012W PGK1 SGDID:S000000605, Chr III from 137744-138994, Verified ORF, 3-phosphoglycerate kinase, catalyzes transfer of high-energy phosphoryl groups from the acyl phosphate of 1,3-bisphosphoglycerate to ADP to produce ATP; key enzyme in glycolysis and	1	QKVKASKEDVQKF	0.000582521	69.423	_ASK(ac)EDVQK_	ASK(1)EDVQK	2	473.746	0.18691	4.2827	3.5966
331	147	147	YCR012W	YCR012W	>YCR012W PGK1 SGDID:S000000605, Chr III from 137744-138994, Verified ORF, 3-phosphoglycerate kinase, catalyzes transfer of high-energy phosphoryl groups from the acyl phosphate of 1,3-bisphosphoglycerate to ADP to produce ATP; key enzyme in glycolysis and	1	SKEDVQKFRHELS	0.000717625	78.496	_EDVQK(ac)FR_	EDVQK(1)FR	2	482.248	0.88429	3.9947	2.9695
332	197	197	YCR012W	YCR012W	>YCR012W PGK1 SGDID:S000000605, Chr III from 137744-138994, Verified ORF, 3-phosphoglycerate kinase, catalyzes transfer of high-energy phosphoryl groups from the acyl phosphate of 1,3-bisphosphoglycerate to ADP to produce ATP; key enzyme in glycolysis and	1	ELKYFGKALENPT	5.15066e-34	118.37	_YFGK(ac)ALENPTRPFLAILGGAK_	YFGK(1)ALENPTRPFLAILGGAK	3	769.095	0.84904	3.2182	2.4037
333	415	415	YCR012W	YCR012W	>YCR012W PGK1 SGDID:S000000605, Chr III from 137744-138994, Verified ORF, 3-phosphoglycerate kinase, catalyzes transfer of high-energy phosphoryl groups from the acyl phosphate of 1,3-bisphosphoglycerate to ADP to produce ATP; key enzyme in glycolysis and	1	VAFLSEKK_____	7.24549e-14	112.51	_ELPGVAFLSEK(ac)K_	ELPGVAFLSEK(1)K	2	680.38	0.42032	3.5211	1.9424
334	351	351	YCR012W	YCR012W	>YCR012W PGK1 SGDID:S000000605, Chr III from 137744-138994, Verified ORF, 3-phosphoglycerate kinase, catalyzes transfer of high-energy phosphoryl groups from the acyl phosphate of 1,3-bisphosphoglycerate to ADP to produce ATP; key enzyme in glycolysis and	1	KFAAGTKALLDEV	2.0243e-34	137.68	_FAAGTK(ac)ALLDEVVK_	FAAGTK(1)ALLDEVVK	2	752.424	1.0492	2.6784	2.4978
335	404	404	YCR012W	YCR012W	>YCR012W PGK1 SGDID:S000000605, Chr III from 137744-138994, Verified ORF, 3-phosphoglycerate kinase, catalyzes transfer of high-energy phosphoryl groups from the acyl phosphate of 1,3-bisphosphoglycerate to ADP to produce ATP; key enzyme in glycolysis and	1	LELLEGKELPGVA	6.99638e-14	57.299	_ISHVSTGGGASLELLEGK(ac)ELPGVAFLSEK_	ISHVSTGGGASLELLEGK(1)ELPGVAFLSEK	4	742.647	0.099324	2.8776	3.8225
336	48	48	YCR012W	YCR012W	>YCR012W PGK1 SGDID:S000000605, Chr III from 137744-138994, Verified ORF, 3-phosphoglycerate kinase, catalyzes transfer of high-energy phosphoryl groups from the acyl phosphate of 1,3-bisphosphoglycerate to ADP to produce ATP; key enzyme in glycolysis and	1	AALPTIKYVLEHH	2.2531e-56	158.17	_IVAALPTIK(ac)YVLEHHPR_	IVAALPTIK(1)YVLEHHPR	3	667.054	-0.39318	3.0127	2.838
337	15	15	YCR012W	YCR012W	>YCR012W PGK1 SGDID:S000000605, Chr III from 137744-138994, Verified ORF, 3-phosphoglycerate kinase, catalyzes transfer of high-energy phosphoryl groups from the acyl phosphate of 1,3-bisphosphoglycerate to ADP to produce ATP; key enzyme in glycolysis and	1	VQDLDLKDKRVFI	5.36047e-49	177.64	_LSVQDLDLK(ac)DK_	LSVQDLDLK(1)DK	3	439.242	-0.30057	3.2907	2.7957
338	74	74	YCR012W	YCR012W	>YCR012W PGK1 SGDID:S000000605, Chr III from 137744-138994, Verified ORF, 3-phosphoglycerate kinase, catalyzes transfer of high-energy phosphoryl groups from the acyl phosphate of 1,3-bisphosphoglycerate to ADP to produce ATP; key enzyme in glycolysis and	1	NGERNEKYSLAPV	3.89421e-49	180.2	_NEK(ac)YSLAPVAK_	NEK(1)YSLAPVAK	3	421.231	0.61668	2.1045	2.4499
339	82	82	YCR012W	YCR012W	>YCR012W PGK1 SGDID:S000000605, Chr III from 137744-138994, Verified ORF, 3-phosphoglycerate kinase, catalyzes transfer of high-energy phosphoryl groups from the acyl phosphate of 1,3-bisphosphoglycerate to ADP to produce ATP; key enzyme in glycolysis and	1	SLAPVAKELQSLL	4.08308e-76	178.01	_YSLAPVAK(ac)ELQSLLGK_	YSLAPVAK(1)ELQSLLGK	2	880.004	0.014448	3.4434	2.727
340	302	302	YCR012W	YCR012W	>YCR012W PGK1 SGDID:S000000605, Chr III from 137744-138994, Verified ORF, 3-phosphoglycerate kinase, catalyzes transfer of high-energy phosphoryl groups from the acyl phosphate of 1,3-bisphosphoglycerate to ADP to produce ATP; key enzyme in glycolysis and	1	TKTVTDKEGIPAG	5.74799e-83	166.91	_TVTDK(ac)EGIPAGWQGLDNGPESR_	TVTDK(1)EGIPAGWQGLDNGPESR	3	790.384	0.70698	3.0711	2.5811
341	32	32	YCR012W	YCR012W	>YCR012W PGK1 SGDID:S000000605, Chr III from 137744-138994, Verified ORF, 3-phosphoglycerate kinase, catalyzes transfer of high-energy phosphoryl groups from the acyl phosphate of 1,3-bisphosphoglycerate to ADP to produce ATP; key enzyme in glycolysis and	1	NVPLDGKKITSNQ	2.39879e-06	81.494	_VDFNVPLDGK(ac)K_	VDFNVPLDGK(1)K	2	637.343	0.70834		2.0387
342	258	258	YCR012W	YCR012W	>YCR012W PGK1 SGDID:S000000605, Chr III from 137744-138994, Verified ORF, 3-phosphoglycerate kinase, catalyzes transfer of high-energy phosphoryl groups from the acyl phosphate of 1,3-bisphosphoglycerate to ADP to produce ATP; key enzyme in glycolysis and	1	GDSIFDKAGAEIV	4.93586e-170	234.23	_VLENTEIGDSIFDK(ac)AGAEIVPK_	VLENTEIGDSIFDK(1)AGAEIVPK	3	796.416	-0.21585	4.1398	3.1163
343	386	386	YCR012W	YCR012W	>YCR012W PGK1 SGDID:S000000605, Chr III from 137744-138994, Verified ORF, 3-phosphoglycerate kinase, catalyzes transfer of high-energy phosphoryl groups from the acyl phosphate of 1,3-bisphosphoglycerate to ADP to produce ATP; key enzyme in glycolysis and	1	KYGVTDKISHVST	4.31647e-62	140.87	_YGVTDK(ac)ISHVSTGGGASLELLEGK_	YGVTDK(1)ISHVSTGGGASLELLEGK	3	820.759	-0.55165	3.8989
344	117	117	YCR028C-A	YCR028C-A	>YCR028C-A RIM1 SGDID:S000007222, Chr III from 173436-173195,173111-172946, reverse complement, Verified ORF, Single-stranded DNA-binding protein essential for mitochondrial genome maintenance; involved in mitochondrial DNA replication	1	KDINLLKNGKKLE	0.000986207	58.433	_DINLLK(ac)NGK_	DINLLK(1)NGK	2	528.806	0.35247		5.7423
345	45	45	YCR028C-A	YCR028C-A	>YCR028C-A RIM1 SGDID:S000007222, Chr III from 173436-173195,173111-172946, reverse complement, Verified ORF, Single-stranded DNA-binding protein essential for mitochondrial genome maintenance; involved in mitochondrial DNA replication	1	NNNRYLKYSIASQ	1.72594e-05	78.692	_YLK(ac)YSIASQPR_	YLK(1)YSIASQPR	2	684.37	-0.49377	0.7797	2.7657
346	1022	1022	YCR033W	YCR033W	>YCR033W SNT1 SGDID:S000000629, Chr III from 186485-190165, Verified ORF, Subunit of the Set3C deacetylase complex that interacts directly with the Set3C subunit, Sif2p; putative DNA-binding protein	1	HRDTFSKISAPLT	5.91222e-20	106.36	_DTFSK(ac)ISAPLTTLPPPRLPSIQFPR_	DTFSK(1)ISAPLTTLPPPRLPSIQFPR	3	941.192	0.34273	2.7255	1.7806
347	770	770	YCR033W	YCR033W	>YCR033W SNT1 SGDID:S000000629, Chr III from 186485-190165, Verified ORF, Subunit of the Set3C deacetylase complex that interacts directly with the Set3C subunit, Sif2p; putative DNA-binding protein	1	TIEKEEKSENNAE	4.72972e-40	118.08	_EEK(ac)SENNAEENVQPVLVQGSEVK_	EEK(1)SENNAEENVQPVLVQGSEVK	3	866.756	0.72734	1.1021	0.84869
348	285	285	YCR033W	YCR033W	>YCR033W SNT1 SGDID:S000000629, Chr III from 186485-190165, Verified ORF, Subunit of the Set3C deacetylase complex that interacts directly with the Set3C subunit, Sif2p; putative DNA-binding protein	0.976526	KFHDANKLDKPEA	0.00232292	33.616	_FHDANK(ac)LDKPEASVK_	FHDANK(0.977)LDK(0.023)PEASVK	4	435.978	1.4982	1.5612
349	799	799	YCR033W	YCR033W	>YCR033W SNT1 SGDID:S000000629, Chr III from 186485-190165, Verified ORF, Subunit of the Set3C deacetylase complex that interacts directly with the Set3C subunit, Sif2p; putative DNA-binding protein	1	PLGTPEKVENMIE	1.69109e-05	53.188	_GDPLGTPEK(ac)VENM(ox)IEQR_	GDPLGTPEK(1)VENMIEQR	3	657.654	-1.5398	4.8042
350	888	888	YCR033W	YCR033W	>YCR033W SNT1 SGDID:S000000629, Chr III from 186485-190165, Verified ORF, Subunit of the Set3C deacetylase complex that interacts directly with the Set3C subunit, Sif2p; putative DNA-binding protein	1	KSAPEHKTSYWSV	0.00174586	36.292	_SAPEHK(ac)TSYWSVR_	SAPEHK(1)TSYWSVR	3	530.595	0.39241	1.7875
351	198	198	YCR033W	YCR033W	>YCR033W SNT1 SGDID:S000000629, Chr III from 186485-190165, Verified ORF, Subunit of the Set3C deacetylase complex that interacts directly with the Set3C subunit, Sif2p; putative DNA-binding protein	1	SPDVTNKLETNNV	3.70705e-109	166.2	_SM(ox)DDYSPDVTNK(ac)LETNNVSSVNNNSPHSYYSR_	SMDDYSPDVTNK(1)LETNNVSSVNNNSPHSYYSR	4	923.907	0.042739	1.8925	0.38288
352	228	228	YCR053W	YCR053W	>YCR053W THR4 SGDID:S000000649, Chr III from 216693-218237, Verified ORF, Threonine synthase, conserved protein that catalyzes formation of threonine from 0-phosphohomoserine; expression is regulated by the GCN4-mediated general amino acid control pathway	1	KAIFGDKEFNSKH	6.89648e-07	91.961	_AIFGDK(ac)EFNSK_	AIFGDK(1)EFNSK	2	649.325	0.33521	2.9204	2.9343
353	380	380	YCR053W	YCR053W	>YCR053W THR4 SGDID:S000000649, Chr III from 216693-218237, Verified ORF, Threonine synthase, conserved protein that catalyzes formation of threonine from 0-phosphohomoserine; expression is regulated by the GCN4-mediated general amino acid control pathway	1	GKFQVDKSIIEGA	4.4226e-05	71.879	_FQVDK(ac)SIIEGASK_	FQVDK(1)SIIEGASK	3	488.596	-0.27109	3.2058	3.6888
354	388	388	YCR053W	YCR053W	>YCR053W THR4 SGDID:S000000649, Chr III from 216693-218237, Verified ORF, Threonine synthase, conserved protein that catalyzes formation of threonine from 0-phosphohomoserine; expression is regulated by the GCN4-mediated general amino acid control pathway	1	IIEGASKDFTSER	2.21528e-13	105.46	_SIIEGASK(ac)DFTSER_	SIIEGASK(1)DFTSER	3	527.93	0.79118	3.499
355	27	27	YCR072C	YCR072C	>YCR072C RSA4 SGDID:S000000668, Chr III from 242348-240801, reverse complement, Verified ORF, WD-repeat protein involved in ribosome biogenesis; may interact with ribosomes; required for maturation and efficient intra-nuclear transport or pre-60S ribosoma	1	EVAIIPKDLPNVS	2.74982e-13	97.767	_EVAIIPK(ac)DLPNVSIK_	EVAIIPK(1)DLPNVSIK	2	839.493	0.83237	4.0661
356	122	122	YCR083W	YCR083W	>YCR083W TRX3 SGDID:S000000679, Chr III from 259575-259958, Verified ORF, Mitochondrial thioredoxin, highly conserved oxidoreductase required to maintain the redox homeostasis of the cell, forms the mitochondrial thioredoxin system with Trr2p, redox state	1	NPTALEKGIKDL_	2.27387e-05	56.482	_IIGANPTALEK(ac)GIK_	IIGANPTALEK(1)GIK	2	733.932	0.73782	1.9772
357	67	67	YCR083W	YCR083W	>YCR083W TRX3 SGDID:S000000679, Chr III from 259575-259958, Verified ORF, Mitochondrial thioredoxin, highly conserved oxidoreductase required to maintain the redox homeostasis of the cell, forms the mitochondrial thioredoxin system with Trr2p, redox state	1	MQPHLTKLIQAYP	1.15245e-35	128.59	_MMQPHLTK(ac)LIQAYPDVR_	MMQPHLTK(1)LIQAYPDVR	3	695.032	-0.23369	1.8219	26.642
358	78	78	YCR084C	YCR084C	>YCR084C TUP1 SGDID:S000000680, Chr III from 262449-260308, reverse complement, Verified ORF, General repressor of transcription, forms complex with Cyc8p, involved in the establishment of repressive chromatin structure through interactions with histones	1	AYEEEIKHLKLGL	0.000201182	62.408	_DAYEEEIK(ac)HLK_	DAYEEEIK(1)HLK	3	472.905	0.91602	2.4626	4.2446
359	247	247	YCR084C	YCR084C	>YCR084C TUP1 SGDID:S000000680, Chr III from 262449-260308, reverse complement, Verified ORF, General repressor of transcription, forms complex with Cyc8p, involved in the establishment of repressive chromatin structure through interactions with histones	1	ENNNTSKINDTGS	1.58039e-43	101.37	_ETEPENNNTSK(ac)INDTGSATTATTTTATETEIKPK_	ETEPENNNTSK(1)INDTGSATTATTTTATETEIKPK	4	910.185	-0.026493	0.26541	0.78939
360	611	611	YCR084C	YCR084C	>YCR084C TUP1 SGDID:S000000680, Chr III from 262449-260308, reverse complement, Verified ORF, General repressor of transcription, forms complex with Cyc8p, involved in the establishment of repressive chromatin structure through interactions with histones	1	LQNANNKSDSKTP	3.26732e-05	53.946	_LWNLQNANNK(ac)SDSK_	LWNLQNANNK(1)SDSK	3	558.613	0.73441	0.63879	0.45862
361	464	464	YCR088W	YCR088W	>YCR088W ABP1 SGDID:S000000684, Chr III from 265065-266843, Verified ORF, Actin-binding protein of the cortical actin cytoskeleton, important for activation of the Arp2/3 complex that plays a key role actin in cytoskeleton organization	1	SGAPVQKEEPEQE	1.95654e-183	238.7	_NVASGAPVQK(ac)EEPEQEEIAPSLPSR_	NVASGAPVQK(1)EEPEQEEIAPSLPSR	3	902.119	0.59443	65.846
362	358	358	YCR088W	YCR088W	>YCR088W ABP1 SGDID:S000000684, Chr III from 265065-266843, Verified ORF, Actin-binding protein of the cortical actin cytoskeleton, important for activation of the Arp2/3 complex that plays a key role actin in cytoskeleton organization	1	VKDLKSKFEGLAA	8.67277e-17	134.08	_SK(ac)FEGLAASEK_	SK(1)FEGLAASEK	2	604.812	0.22248	2.6989
363	255	255	YDL007W	YDL007W	>YDL007W RPT2 SGDID:S000002165, Chr IV from 438045-439358, Verified ORF, One of six ATPases of the 19S regulatory particle of the 26S proteasome involved in the degradation of ubiquitinated substrates; required for normal peptide hydrolysis by the core 20	1	GSELIQKYLGDGP	0.000368789	38.093	_IVGSELIQK(ac)YLGDGPR_	IVGSELIQK(1)YLGDGPR	3	596.328	1.7466	1.1252
364	138	138	YDL014W	YDL014W	>YDL014W NOP1 SGDID:S000002172, Chr IV from 427362-428345, Verified ORF, Nucleolar protein, component of the small subunit processome complex, which is required for processing of pre-18S rRNA; has similarity to mammalian fibrillarin	1	DGVPPTKVEYRVW	0.00874709	65.563	_EDGVPPTK(ac)VEYR_	EDGVPPTK(1)VEYR	3	477.909	-0.10408	2.2405
365	121	121	YDL014W	YDL014W	>YDL014W NOP1 SGDID:S000002172, Chr IV from 427362-428345, Verified ORF, Nucleolar protein, component of the small subunit processome complex, which is required for processing of pre-18S rRNA; has similarity to mammalian fibrillarin	1	ESVYGEKRISVEE	0.00148438	37.013	_NMAPGESVYGEK(ac)R_	NMAPGESVYGEK(1)R	2	740.348	0.038789	2.831
366	672	672	YDL031W	YDL031W	>YDL031W DBP10 SGDID:S000002189, Chr IV from 394215-397202, Verified ORF, Putative ATP-dependent RNA helicase of the DEAD-box protein family, constituent of 66S pre-ribosomal particles; essential protein involved in ribosome biogenesis	1	KNEEKEKLDFLAK	0.000576083	69.598	_EK(ac)LDFLAK_	EK(1)LDFLAK	2	503.284	-0.17547	1.0608	0.49571
367	678	678	YDL031W	YDL031W	>YDL031W DBP10 SGDID:S000002189, Chr IV from 394215-397202, Verified ORF, Putative ATP-dependent RNA helicase of the DEAD-box protein family, constituent of 66S pre-ribosomal particles; essential protein involved in ribosome biogenesis	1	KLDFLAKLQNRRN	3.12625e-12	125.97	_LDFLAK(ac)LQNR_	LDFLAK(1)LQNR	3	420.575	0.27077	14.361
368	784	784	YDL031W	YDL031W	>YDL031W DBP10 SGDID:S000002189, Chr IV from 394215-397202, Verified ORF, Putative ATP-dependent RNA helicase of the DEAD-box protein family, constituent of 66S pre-ribosomal particles; essential protein involved in ribosome biogenesis	1	KKPKSFKDPTFFL	7.08313e-06	47.808	_SFK(ac)DPTFFLSHYAPAGDIQDK_	SFK(1)DPTFFLSHYAPAGDIQDK	3	809.394	0.43563	2.4043
369	215	215	YDL051W	YDL051W	>YDL051W LHP1 SGDID:S000002209, Chr IV from 363952-364779, Verified ORF, RNA binding protein required for maturation of tRNA and U6 snRNA precursors; acts as a molecular chaperone for RNAs transcribed by polymerase III; homologous to human La (SS-B) autoa	1	LSVLTKKQFDLQR	0.00274226	59.8	_K(ac)QFDLQR_	K(1)QFDLQR	2	488.764	1.1406	3.1089
370	246	246	YDL051W	YDL051W	>YDL051W LHP1 SGDID:S000002209, Chr IV from 363952-364779, Verified ORF, RNA binding protein required for maturation of tRNA and U6 snRNA precursors; acts as a molecular chaperone for RNAs transcribed by polymerase III; homologous to human La (SS-B) autoa	1	KKKNLPKFPKNKK	0.0033806	56.547	_NLPK(ac)FPK_	NLPK(1)FPK	2	443.263	0.40418	4.7902	0.28301
371	82	82	YDL051W	YDL051W	>YDL051W LHP1 SGDID:S000002209, Chr IV from 363952-364779, Verified ORF, RNA binding protein required for maturation of tRNA and U6 snRNA precursors; acts as a molecular chaperone for RNAs transcribed by polymerase III; homologous to human La (SS-B) autoa	1	KYRPVDKVIEALR	9.48455e-10	96.551	_YRPVDK(ac)VIEALR_	YRPVDK(1)VIEALR	3	500.956	1.4749	32.219
372	224	224	YDL052C	YDL052C	>YDL052C SLC1 SGDID:S000002210, Chr IV from 363583-362672, reverse complement, Verified ORF, 1-acyl-sn-glycerol-3-phosphate acyltransferase, catalyzes the acylation of lysophosphatidic acid to form phosphatidic acid, a key intermediate in lipid metabolism	1	STENLTKDKIGEF	1.15666e-08	86.291	_ILKPISTENLTK(ac)DK_	ILKPISTENLTK(1)DK	3	547.986	0.32846	4.0187	3.8625
373	51	51	YDL053C	YDL053C	>YDL053C PBP4 SGDID:S000002211, Chr IV from 362256-361699, reverse complement, Verified ORF, Pbp1p binding protein, interacts strongly with Pab1p-binding protein 1 (Pbp1p) in the yeast two-hybrid system; also interacts with Lsm12p in a copurification assa	1	WAQAAAKALPRQQ	0.000702066	97.69	_LTGWAQAAAK(ac)ALPR_	LTGWAQAAAK(1)ALPR	3	499.284	0.16016
374	143	143	YDL055C	YDL055C	>YDL055C PSA1 SGDID:S000002213, Chr IV from 356759-355674, reverse complement, Verified ORF, GDP-mannose pyrophosphorylase (mannose-1-phosphate guanyltransferase), synthesizes GDP-mannose from GTP and mannose-1-phosphate in cell wall biosynthesis; require	1	KVDEPSKYGVIVH	3.09973e-48	87.772	_VDEPSK(ac)YGVIVHDIATPNLIDR_	VDEPSK(1)YGVIVHDIATPNLIDR	3	831.771	0.42563	3.0252	1.7208
375	348	348	YDL055C	YDL055C	>YDL055C PSA1 SGDID:S000002213, Chr IV from 356759-355674, reverse complement, Verified ORF, GDP-mannose pyrophosphorylase (mannose-1-phosphate guanyltransferase), synthesizes GDP-mannose from GTP and mannose-1-phosphate in cell wall biosynthesis; require	1	GKVLPHKSISDNV	0.000542382	50.843	_VLPHK(ac)SISDNVPK_	VLPHK(1)SISDNVPK	3	492.612	0.77053	2.1908	1.272
376	156	156	YDL056W	YDL056W	>YDL056W MBP1 SGDID:S000002214, Chr IV from 352877-355378, Verified ORF, Transcription factor involved in regulation of cell cycle progression from G1 to S phase, forms a complex with Swi6p that binds to MluI cell cycle box regulatory element in promoters	0.999991	NQFQSSKILGNPT	1.12442e-26	107.33	_KAEENQFQSSK(ac)ILGNPTAAPR_	KAEENQFQSSK(1)ILGNPTAAPR	3	776.736	-0.36871	1.1433	0.24187
377	146	146	YDL056W	YDL056W	>YDL056W MBP1 SGDID:S000002214, Chr IV from 352877-355378, Verified ORF, Transcription factor involved in regulation of cell cycle progression from G1 to S phase, forms a complex with Swi6p that binds to MluI cell cycle box regulatory element in promoters	0.53965	TKRNNKKAEENQF	0.000523897	35.036	_K(ac)AEENQFQSSKILGNPTAAPR_	K(0.54)AEENQFQSSK(0.46)ILGNPTAAPR	3	776.736	0.38631		0.22219
378	743	743	YDL056W	YDL056W	>YDL056W MBP1 SGDID:S000002214, Chr IV from 352877-355378, Verified ORF, Transcription factor involved in regulation of cell cycle progression from G1 to S phase, forms a complex with Swi6p that binds to MluI cell cycle box regulatory element in promoters	1	TNNTVEKDNNTLE	2.09356e-50	131.65	_LIEDETQATTNNTVEK(ac)DNNTLER_	LIEDETQATTNNTVEK(1)DNNTLER	3	897.43	0.45416	0.64307	0.58038
379	54	54	YDL061C	YDL061C	>YDL061C RPS29B SGDID:S000002219, Chr IV from 340798-340628, reverse complement, Verified ORF, Protein component of the small (40S) ribosomal subunit; nearly identical to Rps29Ap and has similarity to rat S29 and E. coli S14 ribosomal proteins	1	NDIGFHKYR____	0.000718662	62.303	_ANDIGFHK(ac)YR_	ANDIGFHK(1)YR	2	631.817	-1.6318	8.0174
380	149	149	YDL063C	YDL063C	>YDL063C YDL063C SGDID:S000002221, Chr IV from 340134-338272, reverse complement, Uncharacterized ORF, Putative protein of unknown function; green fluorescent protein (GFP)-fusion protein localizes to the cytoplasm and nucleus; predicted to be involved in	1	EQQPQLKPAGKSK	6.89983e-26	96.391	_IVESLSALQAAEQQPQLK(ac)PAGK_	IVESLSALQAAEQQPQLK(1)PAGK	3	783.432	0.089004	3.5965	2.7002
381	27	27	YDL064W	YDL064W	>YDL064W UBC9 SGDID:S000002222, Chr IV from 337487-337524,337635-338070, Verified ORF, SUMO-conjugating enzyme involved in the Smt3p conjugation pathway; nuclear protein required for S- and M-phase cyclin degradation and mitotic control; involved in prote	1	PFGFYAKPVKKAD	0.00108444	44.616	_DHPFGFYAK(ac)PVK_	DHPFGFYAK(1)PVK	3	483.25	0.52784	2.3178
382	173	173	YDL066W	YDL066W	>YDL066W IDP1 SGDID:S000002224, Chr IV from 334835-336121, Verified ORF, Mitochondrial NADP-specific isocitrate dehydrogenase, catalyzes the oxidation of isocitrate to alpha-ketoglutarate; not required for mitochondrial respiration and may function to div	1	SLELVYKPSDPTT	6.37764e-15	65.775	_ATDTLIPGPGSLELVYK(ac)PSDPTTAQPQTLK_	ATDTLIPGPGSLELVYK(1)PSDPTTAQPQTLK	3	1060.89	-0.57211		7.8516
383	71	71	YDL066W	YDL066W	>YDL066W IDP1 SGDID:S000002224, Chr IV from 334835-336121, Verified ORF, Mitochondrial NADP-specific isocitrate dehydrogenase, catalyzes the oxidation of isocitrate to alpha-ketoglutarate; not required for mitochondrial respiration and may function to div	1	RDATSDKITQDAA	2.22904e-50	157.91	_DATSDK(ac)ITQDAAEAIK_	DATSDK(1)ITQDAAEAIK	2	859.926	0.66959	1.845	7.9475
384	255	255	YDL066W	YDL066W	>YDL066W IDP1 SGDID:S000002224, Chr IV from 334835-336121, Verified ORF, Mitochondrial NADP-specific isocitrate dehydrogenase, catalyzes the oxidation of isocitrate to alpha-ketoglutarate; not required for mitochondrial respiration and may function to div	1	EAQYKSKFEQLGI	0.000351847	56.599	_SK(ac)FEQLGIHYEHR_	SK(1)FEQLGIHYEHR	4	422.215	0.61552	2.0655	5.0545
385	241	241	YDL066W	YDL066W	>YDL066W IDP1 SGDID:S000002224, Chr IV from 334835-336121, Verified ORF, Mitochondrial NADP-specific isocitrate dehydrogenase, catalyzes the oxidation of isocitrate to alpha-ketoglutarate; not required for mitochondrial respiration and may function to div	1	KYDGRFKDIFQEV	7.69356e-08	80.534	_FK(ac)DIFQEVYEAQYK_	FK(1)DIFQEVYEAQYK	2	925.454	-0.19428	1.852	8.3566
386	156	156	YDL066W	YDL066W	>YDL066W IDP1 SGDID:S000002224, Chr IV from 334835-336121, Verified ORF, Mitochondrial NADP-specific isocitrate dehydrogenase, catalyzes the oxidation of isocitrate to alpha-ketoglutarate; not required for mitochondrial respiration and may function to div	1	AHGDQYKATDTLI	5.23838e-33	83.998	_HAHGDQYK(ac)ATDTLIPGPGSLELVYKPSDPTTAQPQTLK_	HAHGDQYK(1)ATDTLIPGPGSLELVYKPSDPTTAQPQTLK	5	824.223	0.96607	1.553
387	41	41	YDL066W	YDL066W	>YDL066W IDP1 SGDID:S000002224, Chr IV from 334835-336121, Verified ORF, Mitochondrial NADP-specific isocitrate dehydrogenase, catalyzes the oxidation of isocitrate to alpha-ketoglutarate; not required for mitochondrial respiration and may function to div	1	TRIIWDKIKKKLI	0.00243224	64.836	_IIWDK(ac)IK_	IIWDK(1)IK	2	479.292	1.2329	2.6209	6.4898
388	109;93	109	YDL066W;YLR174W	YDL066W	>YDL066W IDP1 SGDID:S000002224, Chr IV from 334835-336121, Verified ORF, Mitochondrial NADP-specific isocitrate dehydrogenase, catalyzes the oxidation of isocitrate to alpha-ketoglutarate; not required for mitochondrial respiration and may function to div	1	HLKKMWKSPNGTI;NLHKMWKSPNGTI	5.42137e-05	88.681	_MWK(ac)SPNGTIR_	MWK(1)SPNGTIR	2	616.316	-0.85034	2.0871	6.9962
389	418	418	YDL066W	YDL066W	>YDL066W IDP1 SGDID:S000002224, Chr IV from 334835-336121, Verified ORF, Mitochondrial NADP-specific isocitrate dehydrogenase, catalyzes the oxidation of isocitrate to alpha-ketoglutarate; not required for mitochondrial respiration and may function to div	1	FLDAVEKRLQKEI	9.01601e-05	42.813	_SAYVTTEEFLDAVEK(ac)R_	SAYVTTEEFLDAVEK(1)R	3	633.983	0.13827	1.6088	6.209
390	142	142	YDL066W	YDL066W	>YDL066W IDP1 SGDID:S000002224, Chr IV from 334835-336121, Verified ORF, Mitochondrial NADP-specific isocitrate dehydrogenase, catalyzes the oxidation of isocitrate to alpha-ketoglutarate; not required for mitochondrial respiration and may function to div	1	LVPRWEKPIIIGR	2.02153e-05	103.55	_WEK(ac)PIIIGR_	WEK(1)PIIIGR	2	577.34	-0.10702	2.4195	8.4172
391	173	173	YDL072C	YDL072C	>YDL072C YET3 SGDID:S000002230, Chr IV from 330447-329836, reverse complement, Verified ORF, Protein of unknown function; YET3 null mutant decreases the level of secreted invertase; homolog of human BAP31 protein	1	DDHGDEKNFELLK	5.60975e-05	69.327	_DDHGDEK(ac)NFELLK_	DDHGDEK(1)NFELLK	3	534.586	2.8853		5.1468
392	11	11	YDL074C	YDL074C	>YDL074C BRE1 SGDID:S000002232, Chr IV from 326149-324047, reverse complement, Verified ORF, E3 ubiquitin ligase, forms heterodimer with Rad6p to monoubiquinate histone H2B-K123, which is required for the subsequent methylation of histone H3-K4 and H3-K79	1	PATKKIKLELSDP	5.11871e-44	123.53	_IK(ac)LELSDPSEPLTQSDVIAFQK_	IK(1)LELSDPSEPLTQSDVIAFQK	3	834.111	-0.015402	0.088237	0.40433
393	187	187	YDL074C	YDL074C	>YDL074C BRE1 SGDID:S000002232, Chr IV from 326149-324047, reverse complement, Verified ORF, E3 ubiquitin ligase, forms heterodimer with Rad6p to monoubiquinate histone H2B-K123, which is required for the subsequent methylation of histone H3-K4 and H3-K79	1	DESFTIKRVFKED	5.91884e-06	81.709	_YDRDESFTIK(ac)R_	YDRDESFTIK(1)R	3	491.244	0.019496	2.4422	0.29675
394	41	41	YDL075W	YDL075W	>YDL075W RPL31A SGDID:S000002233, Chr IV from 322226-322282,322704-322988, Verified ORF, Protein component of the large (60S) ribosomal subunit, nearly identical to Rpl31Bp and has similarity to rat L31 ribosomal protein; associates with the karyopherin S	1	EIKKFAKLHMGTD	0.000307068	62.088	_FAK(ac)LHMGTDDVR_	FAK(1)LHMGTDDVR	3	477.906	0.29164	1.2771	0.94777
396	21	21	YDL076C	YDL076C	>YDL076C RXT3 SGDID:S000002234, Chr IV from 321552-320668, reverse complement, Verified ORF, Subunit of the RPD3L complex; involved in histone deacetylation	1	TQSQIYKLQETLL	9.38881e-69	161.91	_ETQSQIYK(ac)LQETLLNSAR_	ETQSQIYK(1)LQETLLNSAR	3	722.046	0.2953	1.0966	0.39279
397	95	95	YDL083C;YMR143W	YDL083C	>YDL083C RPS16B SGDID:S000002241, Chr IV from 307789-307766,307333-306926, reverse complement, Verified ORF, Protein component of the small (40S) ribosomal subunit; identical to Rps16Ap and has similarity to E. coli S9 and rat S16 ribosomal proteins;>YMR	1	LVAYHQKYVDEQS	0.000591783	37.438	_GLVAYHQK(ac)YVDEQSK_	GLVAYHQK(1)YVDEQSK	3	602.972	-0.40204	3.0412
398	52	52	YDL084W	YDL084W	>YDL084W SUB2 SGDID:S000002242, Chr IV from 305237-306577, Verified ORF, Component of the TREX complex required for nuclear mRNA export; member of the DEAD-box RNA helicase superfamily and is involved in early and late steps of spliceosome assembly; homol	1	NTAAGDKKGSYVG	5.28224e-05	32.985	_AAEAGETGAATSATEGDNNNNTAAGDK(ac)K_	AAEAGETGAATSATEGDNNNNTAAGDK(1)K	3	893.397	0.26749	2.1327
399	324	324	YDL084W	YDL084W	>YDL084W SUB2 SGDID:S000002242, Chr IV from 305237-306577, Verified ORF, Component of the TREX complex required for nuclear mRNA export; member of the DEAD-box RNA helicase superfamily and is involved in early and late steps of spliceosome assembly; homol	1	RANELTKLLNASN	4.34939e-15	78.272	_ANELTK(ac)LLNASNFPAITVHGHM(ox)K_	ANELTK(1)LLNASNFPAITVHGHMK	4	641.838	0.2574	2.4624
400	70	70	YDL084W	YDL084W	>YDL084W SUB2 SGDID:S000002242, Chr IV from 305237-306577, Verified ORF, Component of the TREX complex required for nuclear mRNA export; member of the DEAD-box RNA helicase superfamily and is involved in early and late steps of spliceosome assembly; homol	1	FKDFLLKPELSRA	0.000112762	80.706	_DFLLK(ac)PELSR_	DFLLK(1)PELSR	2	630.353	-0.45707	3.6338	1.4418
401	202	202	YDL084W	YDL084W	>YDL084W SUB2 SGDID:S000002242, Chr IV from 305237-306577, Verified ORF, Component of the TREX complex required for nuclear mRNA export; member of the DEAD-box RNA helicase superfamily and is involved in early and late steps of spliceosome assembly; homol	1	KALVREKYIDLSH	0.00602284	31.478	_EK(ac)YIDLSHVK_	EK(1)YIDLSHVK	3	425.231	1.5725		3.6734
402	155	155	YDL084W	YDL084W	>YDL084W SUB2 SGDID:S000002242, Chr IV from 305237-306577, Verified ORF, Component of the TREX complex required for nuclear mRNA export; member of the DEAD-box RNA helicase superfamily and is involved in early and late steps of spliceosome assembly; homol	1	EYLRFSKYMPDVK	0.00143552	48.981	_FSK(ac)YMPDVK_	FSK(1)YMPDVK	2	578.789	0.84088	4.3885	3.6016
403	65	65	YDL084W	YDL084W	>YDL084W SUB2 SGDID:S000002242, Chr IV from 305237-306577, Verified ORF, Component of the TREX complex required for nuclear mRNA export; member of the DEAD-box RNA helicase superfamily and is involved in early and late steps of spliceosome assembly; homol	0.999921	IHSTGFKDFLLKP	9.41745e-34	110.44	_GSYVGIHSTGFK(ac)DFLLKPELSR_	GSYVGIHSTGFK(1)DFLLKPELSR	4	624.084	0.47524	7.4963
404	173	173	YDL084W	YDL084W	>YDL084W SUB2 SGDID:S000002242, Chr IV from 305237-306577, Verified ORF, Component of the TREX complex required for nuclear mRNA export; member of the DEAD-box RNA helicase superfamily and is involved in early and late steps of spliceosome assembly; homol	1	GGTPISKDAELLK	3.54359e-36	129.32	_TAVFYGGTPISK(ac)DAELLK_	TAVFYGGTPISK(1)DAELLK	3	651.351	-0.23464	4.9969	4.7503
405	40	40	YDL090C	YDL090C	>YDL090C RAM1 SGDID:S000002248, Chr IV from 296329-295034, reverse complement, Verified ORF, Beta subunit of the CAAX farnesyltransferase (FTase) that prenylates the a-factor mating pheromone and Ras proteins; required for the membrane localization of Ras	1	AHVDSSKAIQPLM	2.75237e-08	30.083	_VVDIAHVDSSK(ac)AIQPLM(ox)K_	VVDIAHVDSSK(1)AIQPLMK	3	670.363	0.62673	18.201
406	189	189	YDL100C	YDL100C	>YDL100C GET3 SGDID:S000002258, Chr IV from 283176-282112, reverse complement, Verified ORF, Guanine nucleotide exchange factor for Gpa1p; amplifies G protein signaling; subunit of the GET complex, which is involved in Golgi to ER trafficking and insertio	1	LSKLLEKFGEITN	0.000484756	51.841	_LLEK(ac)FGEITNK_	LLEK(1)FGEITNK	2	667.372	-2.1247	2.8283
407	210	210	YDL103C	YDL103C	>YDL103C QRI1 SGDID:S000002261, Chr IV from 276581-275148, reverse complement, Verified ORF, UDP-N-acetylglucosamine pyrophosphorylase, catalyzes the formation of UDP-N-acetylglucosamine (UDP-GlcNAc), which is important in cell wall biosynthesis, protein	1	GKHFLMKDPVNLS	1.79877e-131	201.61	_HFLM(ox)K(ac)DPVNLSQSPDGNGGLYR_	HFLMK(1)DPVNLSQSPDGNGGLYR	3	835.073	0.39915	2.5107
408	168	168	YDL120W	YDL120W	>YDL120W YFH1 SGDID:S000002278, Chr IV from 245923-246447, Verified ORF, Mitochondrial matrix iron chaperone; oxidizes and stores iron; interacts with Isu1p to promote Fe-S cluster assembly; mutation results in multiple Fe/S-dependent enzyme deficiencies;	1	LTEEVEKAISKSQ	3.42812e-07	69.729	_LTDILTEEVEK(ac)AISK_	LTDILTEEVEK(1)AISK	3	577.652	0.20247		6.9273
409	85	85	YDL122W	YDL122W	>YDL122W UBP1 SGDID:S000002280, Chr IV from 242552-244981, Verified ORF, Ubiquitin-specific protease that removes ubiquitin from ubiquitinated proteins; cleaves at the C terminus of ubiquitin fusions irrespective of their size; capable of cleaving polyubi	1	RWLPRSKFTHLDE	2.17892e-24	136.14	_SK(ac)FTHLDEEILK_	SK(1)FTHLDEEILK	2	751.398	-0.23038	2.0779	1.285
410	304	304	YDL124W	YDL124W	>YDL124W YDL124W SGDID:S000002282, Chr IV from 240259-241197, Verified ORF, NADPH-dependent alpha-keto amide reductase; reduces aromatic alpha-keto amides, aliphatic alpha-keto esters, and aromatic alpha-keto esters; member of the aldo-keto reductase (AKR	1	WNKLYGKYNYAAQ	1.08569e-06	89.827	_LYGK(ac)YNYAAQK_	LYGK(1)YNYAAQK	2	680.848	0.27808	2.8043	2.8435
411	300	300	YDL124W	YDL124W	>YDL124W YDL124W SGDID:S000002282, Chr IV from 240259-241197, Verified ORF, NADPH-dependent alpha-keto amide reductase; reduces aromatic alpha-keto amides, aliphatic alpha-keto esters, and aromatic alpha-keto esters; member of the aldo-keto reductase (AKR	1	LRLYWNKLYGKYN	6.90719e-12	131.06	_LYWNK(ac)LYGK_	LYWNK(1)LYGK	2	613.832	0.12577	5.1463	5.1112
412	345;331	331	YDL131W;YDL182W	YDL182W	>YDL131W LYS21 SGDID:S000002289, Chr IV from 227393-228715, Verified ORF, Homocitrate synthase isozyme, catalyzes the condensation of acetyl-CoA and alpha-ketoglutarate to form homocitrate, which is the first step in the lysine biosynthesis pathway; highl	1	PHDFGMKRYIHFA	9.2732e-34	109.03	_AILANPSTYEILDPHDFGM(ox)K(ac)R_	AILANPSTYEILDPHDFGMK(1)R	3	816.074	-0.70258	1.5948
413	414	414	YDL131W	YDL131W	>YDL131W LYS21 SGDID:S000002289, Chr IV from 227393-228715, Verified ORF, Homocitrate synthase isozyme, catalyzes the condensation of acetyl-CoA and alpha-ketoglutarate to form homocitrate, which is the first step in the lysine biosynthesis pathway; highl	1	LSTPLLKPVNKGT	2.58031e-12	83.729	_DFHAELSTPLLK(ac)PVNK_	DFHAELSTPLLK(1)PVNK	3	617.672	0.28894	4.5028	2.0048
414	141;127	127	YDL131W;YDL182W	YDL182W	>YDL131W LYS21 SGDID:S000002289, Chr IV from 227393-228715, Verified ORF, Homocitrate synthase isozyme, catalyzes the condensation of acetyl-CoA and alpha-ketoglutarate to form homocitrate, which is the first step in the lysine biosynthesis pathway; highl	1	RQYSHGKDMNYIA	0.00193735	35.118	_QYSHGK(ac)DMNYIAK_	QYSHGK(1)DMNYIAK	3	532.921	-0.59655		4.3375
415	377	377	YDL131W	YDL131W	>YDL131W LYS21 SGDID:S000002289, Chr IV from 227393-228715, Verified ORF, Homocitrate synthase isozyme, catalyzes the condensation of acetyl-CoA and alpha-ketoglutarate to form homocitrate, which is the first step in the lysine biosynthesis pathway; highl	1	LTDDQIKEVTAKI	1.42226e-05	48.656	_SRVDQLNLNLTDDQIK(ac)EVTAK_	SRVDQLNLNLTDDQIK(1)EVTAK	3	814.766	0.52833	2.2434	4.848
416	181	181	YDL135C	YDL135C	>YDL135C RDI1 SGDID:S000002294, Chr IV from 219288-218680, reverse complement, Verified ORF, Rho GDP dissociation inhibitor involved in the localization and regulation of Cdc42p	1	NYSAVSKFIDDDK	1.04453e-12	97.2	_GNYSAVSK(ac)FIDDDK_	GNYSAVSK(1)FIDDDK	3	534.255	-0.42837	3.1402	4.7609
417	94	94	YDL136W;YDL191W	YDL136W	>YDL136W RPL35B SGDID:S000002295, Chr IV from 217600-217602,218008-218367, Verified ORF, Protein component of the large (60S) ribosomal subunit, identical to Rpl35Ap and has similarity to rat L35 ribosomal protein;>YDL191W RPL35A SGDID:S000002350, Chr IV	1	LRRALTKFEASQV	3.77375e-102	220.97	_RALTK(ac)FEASQVTEK_	RALTK(1)FEASQVTEK	3	550.633	0.21202	7.7172	0.27765
418	25	25	YDL136W;YDL191W	YDL136W	>YDL136W RPL35B SGDID:S000002295, Chr IV from 217600-217602,218008-218367, Verified ORF, Protein component of the large (60S) ribosomal subunit, identical to Rpl35Ap and has similarity to rat L35 ribosomal protein;>YDL191W RPL35A SGDID:S000002350, Chr IV	1	SQLVDLKKELAEL	6.43323e-07	87.498	_EQLASQLVDLK(ac)K_	EQLASQLVDLK(1)K	2	707.401	0.047704	2.7147	0.48005
419	43	43	YDL136W;YDL191W	YDL136W	>YDL136W RPL35B SGDID:S000002295, Chr IV from 217600-217602,218008-218367, Verified ORF, Protein component of the large (60S) ribosomal subunit, identical to Rpl35Ap and has similarity to rat L35 ribosomal protein;>YDL191W RPL35A SGDID:S000002350, Chr IV	1	SRPSLPKIKTVRK	0.00573001	38.238	_LSRPSLPK(ac)IK_	LSRPSLPK(1)IK	3	394.252	-0.33278	11.257
420	36;36	36	YDL137W;YDL192W	YDL192W	>YDL137W ARF2 SGDID:S000002296, Chr IV from 216529-217074, Verified ORF, ADP-ribosylation factor, GTPase of the Ras superfamily involved in regulation of coated formation vesicles in intracellular trafficking within the Golgi; functionally interchangeable	1	KTTVLYKLKLGEV	0.00121894	61.962	_TTVLYK(ac)LK_	TTVLYK(1)LK	2	504.31	0.19986		4.7708
421	1002	1002	YDL145C	YDL145C	>YDL145C COP1 SGDID:S000002304, Chr IV from 198177-194572, reverse complement, Verified ORF, Alpha subunit of COPI vesicle coatomer complex, which surrounds transport vesicles in the early secretory pathway	0.869547	EGYKNFKLNKPDI	0.000222675	45.33	_NFK(ac)LNKPDIAIECFR_	NFK(0.87)LNK(0.13)PDIAIECFR	3	636.333	2.4368	4.3363
422	284	284	YDL145C	YDL145C	>YDL145C COP1 SGDID:S000002304, Chr IV from 198177-194572, reverse complement, Verified ORF, Alpha subunit of COPI vesicle coatomer complex, which surrounds transport vesicles in the early secretory pathway	1	RVWDLDKRTPVKQ	0.0059713	42.599	_VWDLDK(ac)R_	VWDLDK(1)R	2	487.259	-0.17266		3.5605
423	11	11	YDL147W	YDL147W	>YDL147W RPN5 SGDID:S000002306, Chr IV from 190925-192262, Verified ORF, Essential, non-ATPase regulatory subunit of the 26S proteasome lid, similar to mammalian p55 subunit and to another S. cerevisiae regulatory subunit, Rpn7p	1	APIKADKDYSQIL	0.000141328	78.653	_ADK(ac)DYSQILK_	ADK(1)DYSQILK	2	611.819	0.46266	7.614
424	71	71	YDL147W	YDL147W	>YDL147W RPN5 SGDID:S000002306, Chr IV from 190925-192262, Verified ORF, Essential, non-ATPase regulatory subunit of the 26S proteasome lid, similar to mammalian p55 subunit and to another S. cerevisiae regulatory subunit, Rpn7p	1	LLASRNKWDDLNE	7.51199e-111	218.63	_NK(ac)WDDLNEQLTLLSK_	NK(1)WDDLNEQLTLLSK	3	620.323	0.47237	2.589	4.3349
425	115	115	YDL150W	YDL150W	>YDL150W RPC53 SGDID:S000002309, Chr IV from 183344-184612, Verified ORF, RNA polymerase III subunit C53	1	LRRGFIKSEGSGS	2.03901e-09	82.651	_GFIK(ac)SEGSGSSLVQK_	GFIK(1)SEGSGSSLVQK	3	522.611	0.2769	6.4137
426	84	84	YDL150W	YDL150W	>YDL150W RPC53 SGDID:S000002309, Chr IV from 183344-184612, Verified ORF, RNA polymerase III subunit C53	1	QQRRMAKYLNNTH	2.00945e-07	51.234	_MAK(ac)YLNNTHVISSGPLAAGNFVSEK_	MAK(1)YLNNTHVISSGPLAAGNFVSEK	3	897.458	0.55395	2.7832	1.4848
427	106	106	YDL150W	YDL150W	>YDL150W RPC53 SGDID:S000002309, Chr IV from 183344-184612, Verified ORF, RNA polymerase III subunit C53	1	GNFVSEKGDLRRG	1.28699e-149	211.5	_YLNNTHVISSGPLAAGNFVSEK(ac)GDLRR_	YLNNTHVISSGPLAAGNFVSEK(1)GDLRR	4	740.136	-0.8539	8.2109
428	422	422	YDL153C	YDL153C	>YDL153C SAS10 SGDID:S000002312, Chr IV from 183019-181187, reverse complement, Verified ORF, Essential subunit of U3-containing Small Subunit (SSU) processome complex involved in production of 18S rRNA and assembly of small ribosomal subunit; disrupts si	1	LRFYTSKIDQQEN	3.50838e-42	164.81	_FYTSK(ac)IDQQENK_	FYTSK(1)IDQQENK	3	514.919	-0.78807	22.998
429	137	137	YDL156W	YDL156W	>YDL156W YDL156W SGDID:S000002315, Chr IV from 174919-176487, Uncharacterized ORF, Putative protein of unknown function; protein sequence contains three WD domains (WD-40 repeat); green fluorescent protein (GFP)-fusion protein localizes to the cytoplasm a	0.999577	ESALLEKFKRFNN	4.90684e-05	47.568	_LSDLIKDEDESALLEK(ac)FK_	LSDLIKDEDESALLEK(1)FK	3	712.375	-0.62936	2.8494
431	233	233	YDL173W	YDL173W	>YDL173W PAR32 SGDID:S000002332, Chr IV from 148192-149079, Verified ORF, Putative protein of unknown function; hyperphosphorylated upon rapamycin treatment in a Tap42p-dependent manner; green fluorescent protein (GFP)-fusion protein localizes to the cyto	1	GKSAPEKFAIGRG	2.21333e-12	128.35	_SAPEK(ac)FAIGR_	SAPEK(1)FAIGR	2	559.304	-0.48303	18.949
432	79	79	YDL181W	YDL181W	>YDL181W INH1 SGDID:S000002340, Chr IV from 135180-135437, Verified ORF, Protein that inhibits ATP hydrolysis by the F1F0-ATP synthase; inhibitory function is enhanced by stabilizing proteins Stf1p and Stf2p; has similarity to Stf1p; has a calmodulin-bind	1	IDSLENKIDSMTK	5.53595e-06	67.416	_IDSLENK(ac)IDSM(ox)TK_	IDSLENK(1)IDSMTK	2	776.382	0.25007	1.1338	5.2726
433	422	422	YDL182W	YDL182W	>YDL182W LYS20 SGDID:S000002341, Chr IV from 133438-134724, Verified ORF, Homocitrate synthase isozyme, catalyzes the condensation of acetyl-CoA and alpha-ketoglutarate to form homocitrate, which is the first step in the lysine biosynthesis pathway; highl	0.999926	ATIPAAKRTKPSA	0.000182152	41.422	_KNDSDVPELATIPAAK(ac)R_	KNDSDVPELATIPAAK(1)R	3	623.002	-0.047727	0.56574	0.35313
434	623	623	YDL185W	YDL185W	>YDL185W TFP1 SGDID:S000002344, Chr IV from 126788-130003, Verified ORF, Subunit A of the eight-subunit V1 peripheral membrane domain of the vacuolar H+-ATPase; protein precursor undergoes self-catalyzed splicing to yield the extein Tfp1p and the intein V	1	GIKATIKTIHTSV	0.000513727	62.232	_ATIK(ac)TIHTSVR_	ATIK(1)TIHTSVR	3	423.582	0.8065	1.919
435	552	552	YDL185W	YDL185W	>YDL185W TFP1 SGDID:S000002344, Chr IV from 126788-130003, Verified ORF, Subunit A of the eight-subunit V1 peripheral membrane domain of the vacuolar H+-ATPase; protein precursor undergoes self-catalyzed splicing to yield the extein Tfp1p and the intein V	1	TVNLYSKVVRGNG	3.43054e-18	140.78	_TVNLYSK(ac)VVR_	TVNLYSK(1)VVR	2	610.854	0.61639	7.5971	1.2157
436	1057	1057	YDL185W	YDL185W	>YDL185W TFP1 SGDID:S000002344, Chr IV from 126788-130003, Verified ORF, Subunit A of the eight-subunit V1 peripheral membrane domain of the vacuolar H+-ATPase; protein precursor undergoes self-catalyzed splicing to yield the extein Tfp1p and the intein V	1	VHGEFEKLLSTMQ	0.000233497	39.91	_EVHGEFEK(ac)LLSTMQER_	EVHGEFEK(1)LLSTMQER	3	658.991	0.064257	3.3128	2.3901
437	411	411	YDL185W	YDL185W	>YDL185W TFP1 SGDID:S000002344, Chr IV from 126788-130003, Verified ORF, Subunit A of the eight-subunit V1 peripheral membrane domain of the vacuolar H+-ATPase; protein precursor undergoes self-catalyzed splicing to yield the extein Tfp1p and the intein V	1	LVKEVSKSYPISE	1.17839e-05	62.378	_EVSK(ac)SYPISEGPER_	EVSK(1)SYPISEGPER	2	810.399	0.28852	3.0137	3.6104
438	1049	1049	YDL185W	YDL185W	>YDL185W TFP1 SGDID:S000002344, Chr IV from 126788-130003, Verified ORF, Subunit A of the eight-subunit V1 peripheral membrane domain of the vacuolar H+-ATPase; protein precursor undergoes self-catalyzed splicing to yield the extein Tfp1p and the intein V	1	EPSRGEKEVHGEF	1.42306e-13	93.495	_FFEPSRGEK(ac)EVHGEFEK_	FFEPSRGEK(1)EVHGEFEK	4	524.254	1.8155	4.5968	3.5757
439	917	917	YDL185W	YDL185W	>YDL185W TFP1 SGDID:S000002344, Chr IV from 126788-130003, Verified ORF, Subunit A of the eight-subunit V1 peripheral membrane domain of the vacuolar H+-ATPase; protein precursor undergoes self-catalyzed splicing to yield the extein Tfp1p and the intein V	1	TSVSYSKYTNVLN	0.000156649	36.856	_HFPSINTSVSYSK(ac)YTNVLNK_	HFPSINTSVSYSK(1)YTNVLNK	3	781.066	-1.3472	2.2083
440	206	206	YDL185W	YDL185W	>YDL185W TFP1 SGDID:S000002344, Chr IV from 126788-130003, Verified ORF, Subunit A of the eight-subunit V1 peripheral membrane domain of the vacuolar H+-ATPase; protein precursor undergoes self-catalyzed splicing to yield the extein Tfp1p and the intein V	1	EVEFDGKKSDFTL	1.65463e-05	94.616	_ILEVEFDGK(ac)K_	ILEVEFDGK(1)K	2	610.332	1.482	5.6345	3.8366
441	207	207	YDL185W	YDL185W	>YDL185W TFP1 SGDID:S000002344, Chr IV from 126788-130003, Verified ORF, Subunit A of the eight-subunit V1 peripheral membrane domain of the vacuolar H+-ATPase; protein precursor undergoes self-catalyzed splicing to yield the extein Tfp1p and the intein V	1	VEFDGKKSDFTLY	0.000662874	45.79	_K(ac)SDFTLYHTWPVR_	K(1)SDFTLYHTWPVR	3	564.623	0.18969	3.5067	3.5522
442	407	407	YDL185W	YDL185W	>YDL185W TFP1 SGDID:S000002344, Chr IV from 126788-130003, Verified ORF, Subunit A of the eight-subunit V1 peripheral membrane domain of the vacuolar H+-ATPase; protein precursor undergoes self-catalyzed splicing to yield the extein Tfp1p and the intein V	1	RIVELVKEVSKSY	8.70668e-09	119.34	_IVELVK(ac)EVSK_	IVELVK(1)EVSK	2	593.358	0.18704	3.3336	4.9014
443	536	536	YDL185W	YDL185W	>YDL185W TFP1 SGDID:S000002344, Chr IV from 126788-130003, Verified ORF, Subunit A of the eight-subunit V1 peripheral membrane domain of the vacuolar H+-ATPase; protein precursor undergoes self-catalyzed splicing to yield the extein Tfp1p and the intein V	1	NLCAEYKDRKEPQ	3.62524e-12	124.67	_LNLCAEYK(ac)DRK_	LNLCAEYK(1)DRK	3	484.582	-0.8337	0.79917	0.90963
444	313	313	YDL185W	YDL185W	>YDL185W TFP1 SGDID:S000002344, Chr IV from 126788-130003, Verified ORF, Subunit A of the eight-subunit V1 peripheral membrane domain of the vacuolar H+-ATPase; protein precursor undergoes self-catalyzed splicing to yield the extein Tfp1p and the intein V	1	GNKVMGKDGRPRE	0.00231973	54.608	_VM(ox)GK(ac)DGRPR_	VMGK(1)DGRPR	3	358.522	-0.50422	2.8977	4.4073
445	89	89	YDL198C	YDL198C	>YDL198C GGC1 SGDID:S000002357, Chr IV from 104552-103650, reverse complement, Verified ORF, Mitochondrial GTP/GDP transporter, essential for mitochondrial genome maintenance; has a role in mitochondrial iron transport; member of the mitochondrial carrier	1	VLQRVYKYGGQPF	7.22881e-17	98.694	_VYK(ac)YGGQPFANEFLNK_	VYK(1)YGGQPFANEFLNK	3	639.656	-1.2027	1.6285	13.989
446	297	297	YDL204W	YDL204W	>YDL204W RTN2 SGDID:S000002363, Chr IV from 94606-95787, Verified ORF, Protein of unknown function; has similarity to mammalian reticulon proteins; member of the RTNLA (reticulon-like A) subfamily	1	QEIPTEKDFNNRH	7.13512e-06	80.522	_QEIPTEK(ac)DFNNR_	QEIPTEK(1)DFNNR	3	511.583	-0.37087	2.9995
447	143	143	YDL208W	YDL208W	>YDL208W NHP2 SGDID:S000002367, Chr IV from 87513-87983, Verified ORF, Nuclear protein related to mammalian high mobility group (HMG) proteins, essential for function of H/ACA-type snoRNPs, which are involved in 18S rRNA processing	0.993265	NKEEEYKESFNEV	0.000524111	40.693	_NKEEEYK(ac)ESFNEVVK_	NK(0.007)EEEYK(0.993)ESFNEVVK	3	638.642	0.36027	3.269	4.3645
448	334	334	YDL226C	YDL226C	>YDL226C GCS1 SGDID:S000002385, Chr IV from 52174-51116, reverse complement, Verified ORF, ADP-ribosylation factor GTPase activating protein (ARF GAP), involved in ER-Golgi transport; shares functional similarity with Glo3p	1	THTEYQKIDNNDK	1.6855e-10	54.658	_NFNGNAEDSSTAGNTTHTEYQK(ac)IDNNDK_	NFNGNAEDSSTAGNTTHTEYQK(1)IDNNDK	3	1043.12	-0.60265	2.8166
449	314;314	314	YDL229W;YNL209W	YDL229W	>YDL229W SSB1 SGDID:S000002388, Chr IV from 44066-45907, Verified ORF, Cytoplasmic ATPase that is a ribosome-associated molecular chaperone, functions with J-protein partner Zuo1p; may be involved in folding of newly-made polypeptide chains; member of the	1	LNAALFKSTLEPV	1.59449e-29	99.387	_ARFEDLNAALFK(ac)STLEPVEQVLK_	ARFEDLNAALFK(1)STLEPVEQVLK	3	887.481	0.22918	2.6373
450	325;325	325	YDL229W;YNL209W	YDL229W	>YDL229W SSB1 SGDID:S000002388, Chr IV from 44066-45907, Verified ORF, Cytoplasmic ATPase that is a ribosome-associated molecular chaperone, functions with J-protein partner Zuo1p; may be involved in folding of newly-made polypeptide chains; member of the	1	PVEQVLKDAKISK	5.31772e-26	131.53	_STLEPVEQVLK(ac)DAK_	STLEPVEQVLK(1)DAK	2	799.935	-0.25774	2.9994	2.1685
451	90;90	90	YDL229W;YNL209W	YDL229W	>YDL229W SSB1 SGDID:S000002388, Chr IV from 44066-45907, Verified ORF, Cytoplasmic ATPase that is a ribosome-associated molecular chaperone, functions with J-protein partner Zuo1p; may be involved in folding of newly-made polypeptide chains; member of the	1	SVQKDMKTWPFKV	0.00163953	57.598	_DMK(ac)TWPFK_	DMK(1)TWPFK	2	547.771	-0.92729	3.2171	1.8144
452	191;191	191	YDL229W;YNL209W	YDL229W	>YDL229W SSB1 SGDID:S000002388, Chr IV from 44066-45907, Verified ORF, Cytoplasmic ATPase that is a ribosome-associated molecular chaperone, functions with J-protein partner Zuo1p; may be involved in folding of newly-made polypeptide chains; member of the	1	YGLGAGKSEKERH	7.93073e-26	101.94	_IINEPTAAAIAYGLGAGK(ac)SEK_	IINEPTAAAIAYGLGAGK(1)SEK	3	706.048	-0.15697	2.3849	0.96561
453	140;140	140	YDL229W;YNL209W	YDL229W	>YDL229W SSB1 SGDID:S000002388, Chr IV from 44066-45907, Verified ORF, Cytoplasmic ATPase that is a ribosome-associated molecular chaperone, functions with J-protein partner Zuo1p; may be involved in folding of newly-made polypeptide chains; member of the	0.5	EAKIGKKVEKAVI	2.12452e-12	52.185	_K(ac)VEKAVITVPAYFNDAQR_	K(0.5)VEK(0.5)AVITVPAYFNDAQR	3	697.713	0.084796	4.1362	2.1527
454	143;143	143	YDL229W;YNL209W	YDL229W	>YDL229W SSB1 SGDID:S000002388, Chr IV from 44066-45907, Verified ORF, Cytoplasmic ATPase that is a ribosome-associated molecular chaperone, functions with J-protein partner Zuo1p; may be involved in folding of newly-made polypeptide chains; member of the	0.5	IGKKVEKAVITVP	2.12452e-12	52.185	_K(ac)VEKAVITVPAYFNDAQR_	K(0.5)VEK(0.5)AVITVPAYFNDAQR	3	697.713	0.084796	4.1362	2.1527
455	58;58	58	YDL229W;YNL209W	YDL229W	>YDL229W SSB1 SGDID:S000002388, Chr IV from 44066-45907, Verified ORF, Cytoplasmic ATPase that is a ribosome-associated molecular chaperone, functions with J-protein partner Zuo1p; may be involved in folding of newly-made polypeptide chains; member of the	1	LIGDAAKNQAALN	1.25599e-266	308.68	_LIGDAAK(ac)NQAALNPR_	LIGDAAK(1)NQAALNPR	2	797.439	0.32329	3.253	4.0212
456	521;521	521	YDL229W;YNL209W	YDL229W	>YDL229W SSB1 SGDID:S000002388, Chr IV from 44066-45907, Verified ORF, Cytoplasmic ATPase that is a ribosome-associated molecular chaperone, functions with J-protein partner Zuo1p; may be involved in folding of newly-made polypeptide chains; member of the	1	SSEEIEKMVNQAE	3.75016e-13	88.385	_LSSEEIEK(ac)M(ox)VNQAEEFK_	LSSEEIEK(1)MVNQAEEFK	3	690.33	-0.97784	2.3085
457	530;530	530	YDL229W;YNL209W	YDL229W	>YDL229W SSB1 SGDID:S000002388, Chr IV from 44066-45907, Verified ORF, Cytoplasmic ATPase that is a ribosome-associated molecular chaperone, functions with J-protein partner Zuo1p; may be involved in folding of newly-made polypeptide chains; member of the	1	NQAEEFKAADEAF	7.06842e-27	109.36	_M(ox)VNQAEEFK(ac)AADEAFAK_	MVNQAEEFK(1)AADEAFAK	3	652.972	0.26423	3.9559
458	161;161	161	YDL229W;YNL209W	YDL229W	>YDL229W SSB1 SGDID:S000002388, Chr IV from 44066-45907, Verified ORF, Cytoplasmic ATPase that is a ribosome-associated molecular chaperone, functions with J-protein partner Zuo1p; may be involved in folding of newly-made polypeptide chains; member of the	1	AQRQATKDAGAIS	1.06251e-05	57.973	_QATK(ac)DAGAISGLNVLR_	QATK(1)DAGAISGLNVLR	3	552.641	0.17926	2.035	0.93941
459	87;87	87	YDL229W;YNL209W	YDL229W	>YDL229W SSB1 SGDID:S000002388, Chr IV from 44066-45907, Verified ORF, Cytoplasmic ATPase that is a ribosome-associated molecular chaperone, functions with J-protein partner Zuo1p; may be involved in folding of newly-made polypeptide chains; member of the	1	DDESVQKDMKTWP	0.00247461	43.761	_RFDDESVQK(ac)DM(ox)K_	RFDDESVQK(1)DMK	3	519.24	0.60772	3.1647	2.2774
460	351;351	351	YDL229W;YNL209W	YDL229W	>YDL229W SSB1 SGDID:S000002388, Chr IV from 44066-45907, Verified ORF, Cytoplasmic ATPase that is a ribosome-associated molecular chaperone, functions with J-protein partner Zuo1p; may be involved in folding of newly-made polypeptide chains; member of the	1	RIPKVQKLLSDFF	2.47736e-42	167.44	_VQK(ac)LLSDFFDGK_	VQK(1)LLSDFFDGK	2	719.882	0.64955	3.4845	2.0641
461	148	148	YDL236W	YDL236W	>YDL236W PHO13 SGDID:S000002395, Chr IV from 32296-33234, Verified ORF, Alkaline phosphatase specific for p-nitrophenyl phosphate; also has protein phosphatase activity	1	TPFDAAKSPFLVN	0.000111855	37.624	_LDTPFDAAK(ac)SPFLVNGLDK_	LDTPFDAAK(1)SPFLVNGLDK	3	697.365	0.49985		1.9592
462	101	101	YDR002W	YDR002W	>YDR002W YRB1 SGDID:S000002409, Chr IV from 453043-453648, Verified ORF, Ran GTPase binding protein; involved in nuclear protein import and RNA export, ubiquitin-mediated protein degradation during the cell cycle; shuttles between the nucleus and cytoplas	1	RFDADAKEWKERG	0.000873747	65.719	_FDADAK(ac)EWK_	FDADAK(1)EWK	2	576.272	0.43127	2.3071	3.6714
463	193	193	YDR002W	YDR002W	>YDR002W YRB1 SGDID:S000002409, Chr IV from 453043-453648, Verified ORF, Ran GTPase binding protein; involved in nuclear protein import and RNA export, ubiquitin-mediated protein degradation during the cell cycle; shuttles between the nucleus and cytoplas	0.999984	FKEEFEKAQEINK	1.32834e-15	110.51	_FKEEFEK(ac)AQEINK_	FKEEFEK(1)AQEINK	3	561.286	1.1228	3.1012	4.2079
464	147	147	YDR002W	YDR002W	>YDR002W YRB1 SGDID:S000002409, Chr IV from 453043-453648, Verified ORF, Ran GTPase binding protein; involved in nuclear protein import and RNA export, ubiquitin-mediated protein degradation during the cell cycle; shuttles between the nucleus and cytoplas	1	APEYTLKPNVGSD	4.69888e-19	83.063	_ICANHIIAPEYTLK(ac)PNVGSDR_	ICANHIIAPEYTLK(1)PNVGSDR	3	804.078	0.09789	2.8392	1.7744
465	88	88	YDR002W	YDR002W	>YDR002W YRB1 SGDID:S000002409, Chr IV from 453043-453648, Verified ORF, Ran GTPase binding protein; involved in nuclear protein import and RNA export, ubiquitin-mediated protein degradation during the cell cycle; shuttles between the nucleus and cytoplas	1	DEEVLYKVRAKLF	1.32772e-30	143.86	_TM(ox)EEDEEVLYK(ac)VR_	TMEEDEEVLYK(1)VR	3	566.935	0.40258	5.0354	3.1417
466	51	51	YDR006C	YDR006C	>YDR006C SOK1 SGDID:S000002413, Chr IV from 461245-458540, reverse complement, Verified ORF, Protein whose overexpression suppresses the growth defect of mutants lacking protein kinase A activity; involved in cAMP-mediated signaling; localized to the nucl	1	SSVVPSKDSPDGD	7.95588e-06	53.188	_PSSVVPSK(ac)DSPDGDAIAK_	PSSVVPSK(1)DSPDGDAIAK	3	604.639	0.15171	1.0444	0.95325
467	360	360	YDR012W	YDR012W	>YDR012W RPL4B SGDID:S000002419, Chr IV from 471851-472939, Verified ORF, Protein component of the large (60S) ribosomal subunit, nearly identical to Rpl4Ap and has similarity to E. coli L4 and rat L4 ribosomal proteins	1	VFAETLKHD____	0.00208469	38.021	_PAAVFAETLK(ac)HD_	PAAVFAETLK(1)HD	3	447.566	0.83391	7.747
468	189	189	YDR019C	YDR019C	>YDR019C GCV1 SGDID:S000002426, Chr IV from 485363-484161, reverse complement, Verified ORF, T subunit of the mitochondrial glycine decarboxylase complex, required for the catabolism of glycine to 5,10-methylene-THF; expression is regulated by levels of l	1	APGKDLKELFFGQ	5.43094e-18	136.96	_DLK(ac)ELFFGQR_	DLK(1)ELFFGQR	2	647.843	0.57414		12.357
469	292	292	YDR019C	YDR019C	>YDR019C GCV1 SGDID:S000002426, Chr IV from 485363-484161, reverse complement, Verified ORF, T subunit of the mitochondrial glycine decarboxylase complex, required for the catabolism of glycine to 5,10-methylene-THF; expression is regulated by levels of l	1	RDLVDQKYWFNGY	4.94884e-83	200.13	_DLVDQK(ac)YWFNGYAK_	DLVDQK(1)YWFNGYAK	3	596.958	0.4649		3.667
470	181	181	YDR019C	YDR019C	>YDR019C GCV1 SGDID:S000002426, Chr IV from 485363-484161, reverse complement, Verified ORF, T subunit of the mitochondrial glycine decarboxylase complex, required for the catabolism of glycine to 5,10-methylene-THF; expression is regulated by levels of l	1	LEPLLSKTAPGKD	8.03975e-06	64.394	_DVLEPLLSK(ac)TAPGK_	DVLEPLLSK(1)TAPGK	3	503.956	-0.37901	1.6607	14.733
471	202	202	YDR019C	YDR019C	>YDR019C GCV1 SGDID:S000002426, Chr IV from 485363-484161, reverse complement, Verified ORF, T subunit of the mitochondrial glycine decarboxylase complex, required for the catabolism of glycine to 5,10-methylene-THF; expression is regulated by levels of l	1	RHEFALKDGSLVQ	7.71982e-05	62.69	_HEFALK(ac)DGSLVQIAR_	HEFALK(1)DGSLVQIAR	3	575.981	0.026618	1.0832	10.905
472	80	80	YDR019C	YDR019C	>YDR019C GCV1 SGDID:S000002426, Chr IV from 485363-484161, reverse complement, Verified ORF, T subunit of the mitochondrial glycine decarboxylase complex, required for the catabolism of glycine to 5,10-methylene-THF; expression is regulated by levels of l	1	SGPHSVKFLQRVT	5.53463e-05	74.46	_LSGPHSVK(ac)FLQR_	LSGPHSVK(1)FLQR	3	470.933	-0.9472	1.4946
473	399	399	YDR019C	YDR019C	>YDR019C GCV1 SGDID:S000002426, Chr IV from 485363-484161, reverse complement, Verified ORF, T subunit of the mitochondrial glycine decarboxylase complex, required for the catabolism of glycine to 5,10-methylene-THF; expression is regulated by levels of l	1	VPTHYYKQ_____	1.3475e-14	127.03	_MPLVPTHYYK(ac)Q_	MPLVPTHYYK(1)Q	2	709.86	1.4777		15.446
474	381	381	YDR019C	YDR019C	>YDR019C GCV1 SGDID:S000002426, Chr IV from 485363-484161, reverse complement, Verified ORF, T subunit of the mitochondrial glycine decarboxylase complex, required for the catabolism of glycine to 5,10-methylene-THF; expression is regulated by levels of l	1	LVQVRNKFYPIEL	0.000160315	77.288	_NK(ac)FYPIELAK_	NK(1)FYPIELAK	2	632.85	-0.16472		8.3027
475	80	80	YDR023W	YDR023W	>YDR023W SES1 SGDID:S000002430, Chr IV from 489506-490894, Verified ORF, Cytosolic seryl-tRNA synthetase, class II aminoacyl-tRNA synthetase that aminoacylates tRNA(Ser), displays tRNA-dependent amino acid recognition which enhances discrimination of the	1	SGLLAEKEKLTQQ	3.65507e-07	90.861	_EDASGLLAEK(ac)EK_	EDASGLLAEK(1)EK	2	666.338	-0.1683	2.202	3.2248
476	215	215	YDR023W	YDR023W	>YDR023W SES1 SGDID:S000002430, Chr IV from 489506-490894, Verified ORF, Cytosolic seryl-tRNA synthetase, class II aminoacyl-tRNA synthetase that aminoacylates tRNA(Ser), displays tRNA-dependent amino acid recognition which enhances discrimination of the	1	APVMMNKELMSKT	2.93307e-06	55.437	_GYIPLQAPVM(ox)M(ox)NK(ac)ELM(ox)SK_	GYIPLQAPVMMNK(1)ELMSK	3	714.021	0.063784	3.1551	2.5497
477	362	362	YDR023W	YDR023W	>YDR023W SES1 SGDID:S000002430, Chr IV from 489506-490894, Verified ORF, Cytosolic seryl-tRNA synthetase, class II aminoacyl-tRNA synthetase that aminoacylates tRNA(Ser), displays tRNA-dependent amino acid recognition which enhances discrimination of the	0.999258	AWFPYQKEYKELV	0.00129609	31.42	_KYDLEAWFPYQK(ac)EYK_	K(0.001)YDLEAWFPYQK(0.999)EYK	3	684.003	1.5885	2.8691
478	54	54	YDR023W	YDR023W	>YDR023W SES1 SGDID:S000002430, Chr IV from 489506-490894, Verified ORF, Cytosolic seryl-tRNA synthetase, class II aminoacyl-tRNA synthetase that aminoacylates tRNA(Ser), displays tRNA-dependent amino acid recognition which enhances discrimination of the	1	ELDELNKKFNKLQ	1.14482e-09	110.08	_TRFELDELNK(ac)K_	TRFELDELNK(1)K	3	478.924	-0.49342	1.9672	3.008
479	300	300	YDR023W	YDR023W	>YDR023W SES1 SGDID:S000002430, Chr IV from 489506-490894, Verified ORF, Cytosolic seryl-tRNA synthetase, class II aminoacyl-tRNA synthetase that aminoacylates tRNA(Ser), displays tRNA-dependent amino acid recognition which enhances discrimination of the	1	RVHAFEKIEQFVI	4.06052e-05	48.547	_VHAFEK(ac)IEQFVITEPEK_	VHAFEK(1)IEQFVITEPEK	3	696.033	0.096724		2.1092
480	983	983	YDR028C	YDR028C	>YDR028C REG1 SGDID:S000002435, Chr IV from 500877-497833, reverse complement, Verified ORF, Regulatory subunit of type 1 protein phosphatase Glc7p, involved in negative regulation of glucose-repressible genes	1	SNESLHKVVQNAR	1.56432e-121	201.12	_EASLTDSSNESLHK(ac)VVQNAR_	EASLTDSSNESLHK(1)VVQNAR	3	743.036	0.31224	65.933
481	577	577	YDR037W	YDR037W	>YDR037W KRS1 SGDID:S000002444, Chr IV from 525438-527213, Verified ORF, Lysyl-tRNA synthetase	1	LLFPTLKPDVLRE	7.37986e-05	48.704	_EVLLFPTLK(ac)PDVLR_	EVLLFPTLK(1)PDVLR	2	841.498	0.34939		1.2303
482	241	241	YDR037W	YDR037W	>YDR037W KRS1 SGDID:S000002444, Chr IV from 525438-527213, Verified ORF, Lysyl-tRNA synthetase	1	LDLIMNKDARNRF	0.00169898	50.897	_RYLDLIMNK(ac)DAR_	RYLDLIMNK(1)DAR	3	517.277	0.69559	1.6302	3.3601
483	237	237	YDR050C	YDR050C	>YDR050C TPI1 SGDID:S000002457, Chr IV from 556471-555725, reverse complement, Verified ORF, Triose phosphate isomerase, abundant glycolytic enzyme; mRNA half-life is regulated by iron availability; transcription is controlled by activators Reb1p, Gcr1p,	1	VGGASLKPEFVDI	2.68396e-62	143.31	_ADVDGFLVGGASLK(ac)PEFVDIINSR_	ADVDGFLVGGASLK(1)PEFVDIINSR	3	854.446	0.30736	2.7113	4.0004
484	138	138	YDR050C	YDR050C	>YDR050C TPI1 SGDID:S000002457, Chr IV from 556471-555725, reverse complement, Verified ORF, Triose phosphate isomerase, abundant glycolytic enzyme; mRNA half-life is regulated by iron availability; transcription is controlled by activators Reb1p, Gcr1p,	1	EEKKAGKTLDVVE	1.35934e-05	97.911	_AGK(ac)TLDVVER_	AGK(1)TLDVVER	2	565.314	-0.12168		3.8389
485	84	84	YDR050C	YDR050C	>YDR050C TPI1 SGDID:S000002457, Chr IV from 556471-555725, reverse complement, Verified ORF, Triose phosphate isomerase, abundant glycolytic enzyme; mRNA half-life is regulated by iron availability; transcription is controlled by activators Reb1p, Gcr1p,	1	NSVDQIKDVGAKW	7.78414e-77	162.42	_ASGAFTGENSVDQIK(ac)DVGAK_	ASGAFTGENSVDQIK(1)DVGAK	3	679.336	1.1257	2.8076	3.2954
486	89	89	YDR050C	YDR050C	>YDR050C TPI1 SGDID:S000002457, Chr IV from 556471-555725, reverse complement, Verified ORF, Triose phosphate isomerase, abundant glycolytic enzyme; mRNA half-life is regulated by iron availability; transcription is controlled by activators Reb1p, Gcr1p,	1	IKDVGAKWVILGH	0.00149328	30.961	_DVGAK(ac)WVILGHSER_	DVGAK(1)WVILGHSER	3	536.955	0.50492	4.2501	2.8265
487	195	195	YDR050C	YDR050C	>YDR050C TPI1 SGDID:S000002457, Chr IV from 556471-555725, reverse complement, Verified ORF, Triose phosphate isomerase, abundant glycolytic enzyme; mRNA half-life is regulated by iron availability; transcription is controlled by activators Reb1p, Gcr1p,	1	RKFLASKLGDKAA	0.00101822	56.359	_FLASK(ac)LGDK_	FLASK(1)LGDK	2	510.79	0.34988	3.0272	3.7152
488	199	199	YDR050C	YDR050C	>YDR050C TPI1 SGDID:S000002457, Chr IV from 556471-555725, reverse complement, Verified ORF, Triose phosphate isomerase, abundant glycolytic enzyme; mRNA half-life is regulated by iron availability; transcription is controlled by activators Reb1p, Gcr1p,	1	ASKLGDKAASELR	0.000285923	61.435	_LGDK(ac)AASELR_	LGDK(1)AASELR	2	551.299	0.60343	3.8871	3.2433
489	221	221	YDR050C	YDR050C	>YDR050C TPI1 SGDID:S000002457, Chr IV from 556471-555725, reverse complement, Verified ORF, Triose phosphate isomerase, abundant glycolytic enzyme; mRNA half-life is regulated by iron availability; transcription is controlled by activators Reb1p, Gcr1p,	1	SNAVTFKDKADVD	8.85644e-06	52.814	_ILYGGSANGSNAVTFK(ac)DK_	ILYGGSANGSNAVTFK(1)DK	2	942.479	-0.16684	3.3764	3.1604
490	69	69	YDR050C	YDR050C	>YDR050C TPI1 SGDID:S000002457, Chr IV from 556471-555725, reverse complement, Verified ORF, Triose phosphate isomerase, abundant glycolytic enzyme; mRNA half-life is regulated by iron availability; transcription is controlled by activators Reb1p, Gcr1p,	0.999261	AQNAYLKASGAFT	1.66399e-13	56.854	_KPQVTVGAQNAYLK(ac)ASGAFTGENSVDQIK_	K(0.001)PQVTVGAQNAYLK(0.999)ASGAFTGENSVDQIK	4	766.649	0.79739	2.6545	2.8272
491	21	21	YDR050C	YDR050C	>YDR050C TPI1 SGDID:S000002457, Chr IV from 556471-555725, reverse complement, Verified ORF, Triose phosphate isomerase, abundant glycolytic enzyme; mRNA half-life is regulated by iron availability; transcription is controlled by activators Reb1p, Gcr1p,	1	GSKQSIKEIVERL	4.94186e-05	97.472	_QSIK(ac)EIVER_	QSIK(1)EIVER	2	572.322	-0.50261	1.8863	1.9228
492	107	107	YDR050C	YDR050C	>YDR050C TPI1 SGDID:S000002457, Chr IV from 556471-555725, reverse complement, Verified ORF, Triose phosphate isomerase, abundant glycolytic enzyme; mRNA half-life is regulated by iron availability; transcription is controlled by activators Reb1p, Gcr1p,	1	YFHEDDKFIADKT	7.36978e-16	128.76	_SYFHEDDK(ac)FIADK_	SYFHEDDK(1)FIADK	2	828.881	0.28339	2.4708	1.8851
493	189	189	YDR054C	YDR054C	>YDR054C CDC34 SGDID:S000002461, Chr IV from 562326-561439, reverse complement, Verified ORF, Ubiquitin-conjugating enzyme (E2) and catalytic subunit of SCF ubiquitin-protein ligase complex (together with Skp1p, Rbx1p, Cdc53p, and an F-box protein) that r	1	AYISQSKLDEPES	5.27377e-07	67.864	_GFIM(ox)PTSESAYISQSK(ac)LDEPESNK_	GFIMPTSESAYISQSK(1)LDEPESNK	3	906.093	0.046557	0.83992
494	39	39	YDR064W	YDR064W	>YDR064W RPS13 SGDID:S000002471, Chr IV from 579457-579477,580017-580451, Verified ORF, Protein component of the small (40S) ribosomal subunit; has similarity to E. coli S15 and rat S13 ribosomal proteins	1	VIEQIVKYARKGL	5.75394e-19	114.7	_LSSESVIEQIVK(ac)YAR_	LSSESVIEQIVK(1)YAR	3	588.656	0.35829	3.558	0.47716
495	9	9	YDR064W	YDR064W	>YDR064W RPS13 SGDID:S000002471, Chr IV from 579457-579477,580017-580451, Verified ORF, Protein component of the small (40S) ribosomal subunit; has similarity to E. coli S15 and rat S13 ribosomal proteins	1	RMHSAGKGISSSA	5.63609e-45	140.8	_MHSAGK(ac)GISSSAIPYSR_	MHSAGK(1)GISSSAIPYSR	3	597.633	0.64175	1.1608	0.20144
496	44	44	YDR069C	YDR069C	>YDR069C DOA4 SGDID:S000002476, Chr IV from 587718-584938, reverse complement, Verified ORF, Ubiquitin isopeptidase, required for recycling ubiquitin from proteasome-bound ubiquitinated intermediates, acts at the late endosome/prevacuolar compartment to r	1	IITGKAKDQDLSS	4.56759e-07	89.959	_AK(ac)DQDLSSLLDK_	AK(1)DQDLSSLLDK	2	687.859	0.80942	17.293
497	168	168	YDR071C	YDR071C	>YDR071C PAA1 SGDID:S000002478, Chr IV from 589401-588826, reverse complement, Verified ORF, Polyamine acetyltransferase; acetylates polyamines (e.g. putrescine, spermidine, spermine) and also aralkylamines (e.g. tryptamine, phenylethylamine); may be invo	1	ENTNVAKDKNFAE	7.7928e-33	156.69	_IIAENTNVAK(ac)DK_	IIAENTNVAK(1)DK	2	679.37	0.31842	3.1104	3.3075
498	176	176	YDR071C	YDR071C	>YDR071C PAA1 SGDID:S000002478, Chr IV from 589401-588826, reverse complement, Verified ORF, Polyamine acetyltransferase; acetylates polyamines (e.g. putrescine, spermidine, spermine) and also aralkylamines (e.g. tryptamine, phenylethylamine); may be invo	1	KNFAEQKWIDMER	1.86072e-173	278.27	_NFAEQK(ac)WIDMERELIK_	NFAEQK(1)WIDMERELIK	3	698.023	-0.95893	2.1387	3.1633
499	802	802	YDR074W	YDR074W	>YDR074W TPS2 SGDID:S000002481, Chr IV from 593891-596581, Verified ORF, Phosphatase subunit of the trehalose-6-phosphate synthase/phosphatase complex, which synthesizes the storage carbohydrate trehalose; expression is induced by stress conditions and re	1	ETCWKEKYPDQKN	0.0046029	50.607	_EK(ac)YPDQK_	EK(1)YPDQK	2	475.235	0.075573		2.2387
500	626	626	YDR074W	YDR074W	>YDR074W TPS2 SGDID:S000002481, Chr IV from 593891-596581, Verified ORF, Phosphatase subunit of the trehalose-6-phosphate synthase/phosphatase complex, which synthesizes the storage carbohydrate trehalose; expression is induced by stress conditions and re	1	DQKFLNKWLGGKL	0.000761418	69.954	_FLNK(ac)WLGGK_	FLNK(1)WLGGK	2	552.814	0.53167	3.9117	3.5127
501	741	741	YDR074W	YDR074W	>YDR074W TPS2 SGDID:S000002481, Chr IV from 593891-596581, Verified ORF, Phosphatase subunit of the trehalose-6-phosphate synthase/phosphatase complex, which synthesizes the storage carbohydrate trehalose; expression is induced by stress conditions and re	1	RPRFVNKGEIVKR	0.00603659	35.269	_FVNK(ac)GEIVK_	FVNK(1)GEIVK	2	538.311	0.64801		4.1411
502	427	427	YDR074W	YDR074W	>YDR074W TPS2 SGDID:S000002481, Chr IV from 593891-596581, Verified ORF, Phosphatase subunit of the trehalose-6-phosphate synthase/phosphatase complex, which synthesizes the storage carbohydrate trehalose; expression is induced by stress conditions and re	1	YYMRIPKDVYLSL	0.000130711	65.627	_IPK(ac)DVYLSLLR_	IPK(1)DVYLSLLR	2	679.906	0.022478	0.4698	0.47076
503	335	335	YDR088C	YDR088C	>YDR088C SLU7 SGDID:S000002495, Chr IV from 619643-618495, reverse complement, Verified ORF, RNA splicing factor, required for ATP-independent portion of 2nd catalytic step of spliceosomal RNA splicing; interacts with Prp18p; contains zinc knuckle domain	1	LVANPTKYEYLKK	1.1842e-22	114.59	_VQHVLVANPTK(ac)YEYLK_	VQHVLVANPTK(1)YEYLK	3	648.691	-0.15528	2.1179	0.72114
504	192	192	YDR091C	YDR091C	>YDR091C RLI1 SGDID:S000002498, Chr IV from 628532-626706, reverse complement, Verified ORF, Essential iron-sulfur protein required for ribosome biogenesis and translation initiation; facilitates binding of a multifactor complex (MFC) of translation initi	1	KVGELLKLRMEKS	9.57987e-06	103.56	_VGELLK(ac)LR_	VGELLK(1)LR	2	485.308	-0.59447	2.4902	2.213
505	14	14	YDR092W	YDR092W	>YDR092W UBC13 SGDID:S000002499, Chr IV from 629874-629903,630172-630603, Verified ORF, Ubiquitin-conjugating enzyme involved in the error-free DNA postreplication repair pathway; interacts with Mms2p to assemble ubiquitin chains at the Ub Lys-63 residue;	1	IIKETEKLVSDPV	1.83976e-14	69.133	_ETEK(ac)LVSDPVPGITAEPHDDNLR_	ETEK(1)LVSDPVPGITAEPHDDNLR	3	858.761	1.2451	2.4432	2.8212
506	74	74	YDR092W	YDR092W	>YDR092W UBC13 SGDID:S000002499, Chr IV from 629874-629903,630172-630603, Verified ORF, Ubiquitin-conjugating enzyme involved in the error-free DNA postreplication repair pathway; interacts with Mms2p to assemble ubiquitin chains at the Ub Lys-63 residue;	1	KVRFLTKIYHPNI	0.00262749	35.737	_FLTK(ac)IYHPNIDR_	FLTK(1)IYHPNIDR	3	520.284	0.23313	1.8949	1.6852
507	448	448	YDR096W	YDR096W	>YDR096W GIS1 SGDID:S000002503, Chr IV from 637137-639821, Verified ORF, JmjC domain-containing histone demethylase; transcription factor involved in the expression of genes during nutrient limitation; also involved in the negative regulation of DPP1 and	1	LDDPGSKFKRKVL	6.31353e-22	99.409	_M(ox)M(ox)DLSNIVEPTLDDPGSK(ac)FK_	MMDLSNIVEPTLDDPGSK(1)FK	3	771.033	-0.31065	20.043
508	680	680	YDR096W	YDR096W	>YDR096W GIS1 SGDID:S000002503, Chr IV from 637137-639821, Verified ORF, JmjC domain-containing histone demethylase; transcription factor involved in the expression of genes during nutrient limitation; also involved in the negative regulation of DPP1 and	1	SNIPFLKRNNVVT	9.07734e-150	217.36	_NPLNSGLAPLSPSTSNIPFLK(ac)R_	NPLNSGLAPLSPSTSNIPFLK(1)R	3	789.101	0.11901	14.55
509	813	813	YDR096W	YDR096W	>YDR096W GIS1 SGDID:S000002503, Chr IV from 637137-639821, Verified ORF, JmjC domain-containing histone demethylase; transcription factor involved in the expression of genes during nutrient limitation; also involved in the negative regulation of DPP1 and	1	YQAHSSKFGENEV	3.55296e-05	34.885	_TSSM(ox)NNNGNNYQAHSSK(ac)FGENEVIM(ox)SDHGK_	TSSMNNNGNNYQAHSSK(1)FGENEVIMSDHGK	4	843.613	0.87656	0.46106	0.32899
510	36	36	YDR097C	YDR097C	>YDR097C MSH6 SGDID:S000002504, Chr IV from 643835-640107, reverse complement, Verified ORF, Protein required for mismatch repair in mitosis and meiosis, forms a complex with Msh2p to repair both single-base & insertion-deletion mispairs; potentially phos	1	LLSFFSKQVPSGT	2.68281e-39	123	_QSSLLSFFSK(ac)QVPSGTPSK_	QSSLLSFFSK(1)QVPSGTPSK	3	689.697	0.61346	4.7201
511	13;13	13	YDR099W;YER177W	YER177W	>YDR099W BMH2 SGDID:S000002506, Chr IV from 653605-654426, Verified ORF, 14-3-3 protein, minor isoform; controls proteome at post-transcriptional level, binds proteins and DNA, involved in regulation of many processes including exocytosis, vesicle transpo	1	DSVYLAKLAEQAE	5.02052e-26	125.36	_EDSVYLAK(ac)LAEQAER_	EDSVYLAK(1)LAEQAER	3	588.632	-0.75424	2.6352	3.6091
512	70;70	70	YDR099W;YER177W	YER177W	>YDR099W BMH2 SGDID:S000002506, Chr IV from 653605-654426, Verified ORF, 14-3-3 protein, minor isoform; controls proteome at post-transcriptional level, binds proteins and DNA, involved in regulation of many processes including exocytosis, vesicle transpo	1	VSSIEQKEESKEK	9.96311e-14	110.38	_IVSSIEQK(ac)EESK_	IVSSIEQK(1)EESK	2	709.872	2.2086		0.8075
513	51;51	51	YDR099W;YER177W	YER177W	>YDR099W BMH2 SGDID:S000002506, Chr IV from 653605-654426, Verified ORF, 14-3-3 protein, minor isoform; controls proteome at post-transcriptional level, binds proteins and DNA, involved in regulation of many processes including exocytosis, vesicle transpo	1	LLSVAYKNVIGAR	1.00957e-12	97.551	_NLLSVAYK(ac)NVIGAR_	NLLSVAYK(1)NVIGAR	2	780.449	0.3807	2.815	3.623
514	125;125	125	YDR099W;YER177W	YER177W	>YDR099W BMH2 SGDID:S000002506, Chr IV from 653605-654426, Verified ORF, 14-3-3 protein, minor isoform; controls proteome at post-transcriptional level, binds proteins and DNA, involved in regulation of many processes including exocytosis, vesicle transpo	1	SKVFYYKMKGDYH	0.00182482	69.344	_VFYYK(ac)M(ox)K_	VFYYK(1)MK	2	518.762	-0.41291	3.3304	4.2938
515	30	30	YDR104C	YDR104C	>YDR104C SPO71 SGDID:S000002511, Chr IV from 664908-661171, reverse complement, Verified ORF, Meiosis-specific protein of unknown function, required for spore wall formation during sporulation; dispensable for both nuclear divisions during meiosis	1	PQNANVKVFTIPR	1.10904e-07	54.805	_VTSFSSPQNANVK(ac)VFTIPR_	VTSFSSPQNANVK(1)VFTIPR	3	712.048	0.61081	1.2643	0.54873
516	92	92	YDR118W	YDR118W	>YDR118W APC4 SGDID:S000002525, Chr IV from 685880-687838, Verified ORF, Subunit of the Anaphase-Promoting Complex/Cyclosome (APC/C), which is a ubiquitin-protein ligase required for degradation of anaphase inhibitors, including mitotic cyclins, during th	1	LRIPSTKISKGIW	0.00418642	99.802	_IPSTK(ac)ISK_	IPSTK(1)ISK	2	458.279	0.92726
517	114	114	YDR121W	YDR121W	>YDR121W DPB4 SGDID:S000002528, Chr IV from 693583-694173, Verified ORF, Shared subunit of DNA polymerase (II) epsilon and of ISW2/yCHRAC chromatin accessibility complex; involved in both chromosomal DNA replication and in inheritance of telomeric silenci	1	KGPVRDKLDEYQA	0.000428872	53.946	_DK(ac)LDEYQAAVEQR_	DK(1)LDEYQAAVEQR	3	536.262	-0.43847	6.8301
518	358	358	YDR127W	YDR127W	>YDR127W ARO1 SGDID:S000002534, Chr IV from 704482-709248, Verified ORF, Pentafunctional arom protein, catalyzes steps 2 through 6 in the biosynthesis of chorismate, which is a precursor to aromatic amino acids	1	PLDILLKKMSIDK	0.00164454	43.512	_TPLDILLK(ac)K_	TPLDILLK(1)K	2	541.845	0.01676	2.95
519	5	5	YDR129C	YDR129C	>YDR129C SAC6 SGDID:S000002536, Chr IV from 715377-715357,715245-713338, reverse complement, Verified ORF, Fimbrin, actin-bundling protein; cooperates with Scp1p (calponin/transgelin) in the organization and maintenance of the actin cytoskeleton	1	__MNIVKLQRKFP	5.22085e-16	116.37	_(ac)MNIVK(ac)LQR_	MNIVK(1)LQR	2	543.31	0.74035	18.474
520	458	458	YDR129C	YDR129C	>YDR129C SAC6 SGDID:S000002536, Chr IV from 715377-715357,715245-713338, reverse complement, Verified ORF, Fimbrin, actin-bundling protein; cooperates with Scp1p (calponin/transgelin) in the organization and maintenance of the actin cytoskeleton	1	PGAVDFKHVNKRP	0.000380482	54.871	_VMPGAVDFK(ac)HVNK_	VMPGAVDFK(1)HVNK	3	495.262	0.25091	2.8803	3.8468
521	521	521	YDR145W	YDR145W	>YDR145W TAF12 SGDID:S000002552, Chr IV from 746736-748355, Verified ORF, Subunit (61/68 kDa) of TFIID and SAGA complexes, involved in RNA polymerase II transcription initiation and in chromatin modification, similar to histone H2A	1	QSITSDKVAAAKN	0.00204714	34.444	_LQSITSDK(ac)VAAAK_	LQSITSDK(1)VAAAK	2	687.385	-0.36342	4.1528
522	371	371	YDR145W	YDR145W	>YDR145W TAF12 SGDID:S000002552, Chr IV from 746736-748355, Verified ORF, Subunit (61/68 kDa) of TFIID and SAGA complexes, involved in RNA polymerase II transcription initiation and in chromatin modification, similar to histone H2A	1	SENISTKTPAPVA	3.39946e-06	46.178	_QTEPAIPISENISTK(ac)TPAPVAYR_	QTEPAIPISENISTK(1)TPAPVAYR	3	842.446	-0.13017	1.4724
523	448	448	YDR148C	YDR148C	>YDR148C KGD2 SGDID:S000002555, Chr IV from 755064-753673, reverse complement, Verified ORF, Dihydrolipoyl transsuccinylase, component of the mitochondrial alpha-ketoglutarate dehydrogenase complex, which catalyzes the oxidative decarboxylation of alpha-k	1	EAVTFLKTVKELI	4.06858e-12	123.51	_EAVTFLK(ac)TVK_	EAVTFLK(1)TVK	2	589.345	0.78997	1.9442	9.258
524	280	280	YDR148C	YDR148C	>YDR148C KGD2 SGDID:S000002555, Chr IV from 755064-753673, reverse complement, Verified ORF, Dihydrolipoyl transsuccinylase, component of the mitochondrial alpha-ketoglutarate dehydrogenase complex, which catalyzes the oxidative decarboxylation of alpha-k	1	EMRKLYKDEIIKK	6.35535e-05	90.696	_LYK(ac)DEIIK_	LYK(1)DEIIK	2	532.305	1.1707	2.1775	10.235
525	285	285	YDR148C	YDR148C	>YDR148C KGD2 SGDID:S000002555, Chr IV from 755064-753673, reverse complement, Verified ORF, Dihydrolipoyl transsuccinylase, component of the mitochondrial alpha-ketoglutarate dehydrogenase complex, which catalyzes the oxidative decarboxylation of alpha-k	0.999977	YKDEIIKKTGTKF	0.00255452	53.683	_LYKDEIIK(ac)K_	LYKDEIIK(1)K	3	397.904	0.21657		8.9527
526	290	290	YDR148C	YDR148C	>YDR148C KGD2 SGDID:S000002555, Chr IV from 755064-753673, reverse complement, Verified ORF, Dihydrolipoyl transsuccinylase, component of the mitochondrial alpha-ketoglutarate dehydrogenase complex, which catalyzes the oxidative decarboxylation of alpha-k	1	IKKTGTKFGFMGL	0.000320623	57.328	_TGTK(ac)FGFM(ox)GLFSK_	TGTK(1)FGFMGLFSK	2	739.871	-0.22505		7.7533
527	42	42	YDR155C	YDR155C	>YDR155C CPR1 SGDID:S000002562, Chr IV from 768998-768510, reverse complement, Verified ORF, Cytoplasmic peptidyl-prolyl cis-trans isomerase (cyclophilin), catalyzes the cis-trans isomerization of peptide bonds N-terminal to proline residues; binds the dr	1	ALCTGEKGFGYAG	5.85892e-47	147.17	_ALCTGEK(ac)GFGYAGSPFHR_	ALCTGEK(1)GFGYAGSPFHR	3	666.316	-0.22563	4.6604	1.2691
528	87	87	YDR155C	YDR155C	>YDR155C CPR1 SGDID:S000002562, Chr IV from 768998-768510, reverse complement, Verified ORF, Cytoplasmic peptidyl-prolyl cis-trans isomerase (cyclophilin), catalyzes the cis-trans isomerization of peptide bonds N-terminal to proline residues; binds the dr	1	FPDENFKKHHDRP	6.13408e-12	129.42	_FPDENFK(ac)K_	FPDENFK(1)K	2	533.764	0.57182	3.3631	4.6322
529	138	138	YDR155C	YDR155C	>YDR155C CPR1 SGDID:S000002562, Chr IV from 768998-768510, reverse complement, Verified ORF, Cytoplasmic peptidyl-prolyl cis-trans isomerase (cyclophilin), catalyzes the cis-trans isomerization of peptide bonds N-terminal to proline residues; binds the dr	1	DGYDIVKKVESLG	4.65871e-31	133.47	_HVVFGEVVDGYDIVK(ac)K_	HVVFGEVVDGYDIVK(1)K	3	615.996	1.6447	2.4569
530	29	29	YDR155C	YDR155C	>YDR155C CPR1 SGDID:S000002562, Chr IV from 768998-768510, reverse complement, Verified ORF, Cytoplasmic peptidyl-prolyl cis-trans isomerase (cyclophilin), catalyzes the cis-trans isomerization of peptide bonds N-terminal to proline residues; binds the dr	1	YNDIVPKTAENFR	4.77948e-45	151.56	_LYNDIVPK(ac)TAENFR_	LYNDIVPK(1)TAENFR	3	574.633	0.95908	3.2925	3.5773
531	80	80	YDR155C	YDR155C	>YDR155C CPR1 SGDID:S000002562, Chr IV from 768998-768510, reverse complement, Verified ORF, Cytoplasmic peptidyl-prolyl cis-trans isomerase (cyclophilin), catalyzes the cis-trans isomerization of peptide bonds N-terminal to proline residues; binds the dr	1	KSIYGGKFPDENF	8.04678e-87	205.31	_SIYGGK(ac)FPDENFKK_	SIYGGK(1)FPDENFKK	2	836.422	-0.11746	2.3343	2.922
532	74	74	YDR155C	YDR155C	>YDR155C CPR1 SGDID:S000002562, Chr IV from 768998-768510, reverse complement, Verified ORF, Cytoplasmic peptidyl-prolyl cis-trans isomerase (cyclophilin), catalyzes the cis-trans isomerization of peptide bonds N-terminal to proline residues; binds the dr	1	GNGTGGKSIYGGK	8.52957e-44	118.57	_VIPDFMLQGGDFTAGNGTGGK(ac)SIYGGK_	VIPDFMLQGGDFTAGNGTGGK(1)SIYGGK	3	910.446	-0.11952	2.0019	2.0892
533	21	21	YDR155C	YDR155C	>YDR155C CPR1 SGDID:S000002562, Chr IV from 768998-768510, reverse complement, Verified ORF, Cytoplasmic peptidyl-prolyl cis-trans isomerase (cyclophilin), catalyzes the cis-trans isomerization of peptide bonds N-terminal to proline residues; binds the dr	1	IGRVVFKLYNDIV	1.56562e-07	92.925	_VVFK(ac)LYNDIVPK_	VVFK(1)LYNDIVPK	2	738.927	0.85364	5.1083	3.5294
534	230	230	YDR158W	YDR158W	>YDR158W HOM2 SGDID:S000002565, Chr IV from 770355-771452, Verified ORF, Aspartic beta semi-aldehyde dehydrogenase, catalyzes the second step in the common pathway for methionine and threonine biosynthesis; expression regulated by Gcn4p and the general co	1	APLAEDKTHVKLL	0.000210908	62.162	_ILAPLAEDK(ac)THVK_	ILAPLAEDK(1)THVK	3	492.952	0.9515	3.7692	4.1565
535	234	234	YDR158W	YDR158W	>YDR158W HOM2 SGDID:S000002565, Chr IV from 770355-771452, Verified ORF, Aspartic beta semi-aldehyde dehydrogenase, catalyzes the second step in the common pathway for methionine and threonine biosynthesis; expression regulated by Gcn4p and the general co	1	EDKTHVKLLTPEE	1.78519e-14	119.01	_THVK(ac)LLTPEEIK_	THVK(1)LLTPEEIK	2	725.419	-0.37653	2.8218	5.2738
536	45	45	YDR158W	YDR158W	>YDR158W HOM2 SGDID:S000002565, Chr IV from 770355-771452, Verified ORF, Aspartic beta semi-aldehyde dehydrogenase, catalyzes the second step in the common pathway for methionine and threonine biosynthesis; expression regulated by Gcn4p and the general co	1	SRSAGKKYVDAVN	0.000329014	79.986	_K(ac)YVDAVNWK_	K(1)YVDAVNWK	2	582.806	-0.15393		5.5312
537	90	90	YDR165W	YDR165W	>YDR165W TRM82 SGDID:S000002572, Chr IV from 784869-786203, Verified ORF, Subunit of a tRNA methyltransferase complex composed of Trm8p and Trm82p that catalyzes 7-methylguanosine modification of tRNA	1	IKRTAAKVPSPGL	7.30421e-30	108.25	_TAAK(ac)VPSPGLGAPPIYSYIR_	TAAK(1)VPSPGLGAPPIYSYIR	3	700.721	0.34547	0.31776	0.46707
538	322;322;322;322;322;322	322	YDR170W-A;YDR365W-A;YER137C-A;YLR157C-A;YPL257W-A;YGR027W-A;YJR026W;YLR227W-A;YLR256W-A;YML040W;YPR158C-C;YAR010C;YDR261C-C;YPR137C-A;YDR098C-A;YGR038C-A;YJR028W;YOL103W-A;YHR214C-C;YBR012W-A;YDR210C-C;YDR316W-A;YER159C-A;YGR161C-C;YMR051C;YOR142W-A;YPR158W-A;YNL054W-A;YNL284C-A;YER138C;YLR157C-B;YPL257W-B;YML039W;YGR027W-B;YJR029W;YDR261C-D;YOL103W-B;YPR158C-D;YPR158W-B;YMR050C;YOR142W-B;YDR316W…	YER138C	>YDR170W-A YDR170W-A SGDID:S000007227, Chr IV from 803193-804515, transposable_element_gene, Retrotransposon TYA Gag gene; Gag is a nucleocapsid protein that is the structural constituent of virus-like particles (VLPs); similar to retroviral Gag; YDR170W-	1	GLSGEYKFLRYAR;GLSGEYKFLRYTR	0.000213016	73.499	_GLSGEYK(ac)FLR_	GLSGEYK(1)FLR	2	606.325	0.69882	1.1047	0.87487
539	51	51	YDR176W	YDR176W	>YDR176W NGG1 SGDID:S000002583, Chr IV from 814450-816558, Verified ORF, Transcriptional regulator involved in glucose repression of Gal4p-regulated genes; component of transcriptional adaptor and histone acetyltransferase complexes, the ADA complex, the	1	IGMLNGKSVRSIP	0.000690944	45.915	_DIGM(ox)LNGK(ac)SVR_	DIGMLNGK(1)SVR	2	624.324	0.41057	2.6254
542	413	413	YDR181C	YDR181C	>YDR181C SAS4 SGDID:S000002589, Chr IV from 827353-825908, reverse complement, Verified ORF, Subunit of the SAS complex (Sas2p, Sas4p, Sas5p), which acetylates free histones and nucleosomes and regulates transcriptional silencing; required for the HAT ac	1	SPTLSEKAPLGSI	1.28539e-59	126.36	_NNAASISPTLSEK(ac)APLGSISSCTASQISQR_	NNAASISPTLSEK(1)APLGSISSCTASQISQR	3	1039.85	-0.80908	0.54741
543	252	252	YDR194C	YDR194C	>YDR194C MSS116 SGDID:S000002602, Chr IV from 847944-845950, reverse complement, Verified ORF, DEAD-box protein required for efficient splicing of mitochondrial Group I and II introns; non-polar RNA helicase that also facilities strand annealing	1	LIDVLEKYSNKFF	0.000782198	44.299	_LIDVLEK(ac)YSNK_	LIDVLEK(1)YSNK	2	682.377	1.4044		1.606
544	502	502	YDR195W	YDR195W	>YDR195W REF2 SGDID:S000002603, Chr IV from 848597-850198, Verified ORF, RNA-binding protein involved in the cleavage step of mRNA 3'-end formation prior to polyadenylation, and in snoRNA maturation; part of holo-CPF subcomplex APT, which associates with	1	IAKAFGKNSLLLR	0.00834271	46.352	_AFGK(ac)NSLLLR_	AFGK(1)NSLLLR	2	580.843	0.94497	1.635	1.2955
545	158	158	YDR201W	YDR201W	>YDR201W SPC19 SGDID:S000002609, Chr IV from 856315-856812, Verified ORF, Essential subunit of the Dam1 complex (aka DASH complex), couples kinetochores to the force produced by MT depolymerization thereby aiding in chromosome segregation; also localized	1	KKQLENKLEILKQ	0.000284898	61.213	_QLENK(ac)LEILK_	QLENK(1)LEILK	2	635.374	-0.91208	1.288	1.4682
546	618	618	YDR207C	YDR207C	>YDR207C UME6 SGDID:S000002615, Chr IV from 867520-865010, reverse complement, Verified ORF, Key transcriptional regulator of early meiotic genes, binds URS1 upstream regulatory sequence, couples metabolic responses to nutritional cues with initiation and	1	LNLNSKKVLDPTF	0.00179993	39.266	_K(ac)VLDPTFESR_	K(1)VLDPTFESR	2	617.327	-2.2475	1.1829
547	345	345	YDR207C	YDR207C	>YDR207C UME6 SGDID:S000002615, Chr IV from 867520-865010, reverse complement, Verified ORF, Key transcriptional regulator of early meiotic genes, binds URS1 upstream regulatory sequence, couples metabolic responses to nutritional cues with initiation and	1	RNFYFNKDREITD	8.21769e-12	128.38	_NFYFNK(ac)DREITDPNVK_	NFYFNK(1)DREITDPNVK	3	681.337	-0.37664	0.76433	0.6511
548	490	490	YDR207C	YDR207C	>YDR207C UME6 SGDID:S000002615, Chr IV from 867520-865010, reverse complement, Verified ORF, Key transcriptional regulator of early meiotic genes, binds URS1 upstream regulatory sequence, couples metabolic responses to nutritional cues with initiation and	1	IPPPPPKYINSKL	2.17291e-06	51.645	_NSPFHTNEQYIPPPPPK(ac)YINSK_	NSPFHTNEQYIPPPPPK(1)YINSK	3	870.771	0.27962	3.6779
549	495	495	YDR207C	YDR207C	>YDR207C UME6 SGDID:S000002615, Chr IV from 867520-865010, reverse complement, Verified ORF, Key transcriptional regulator of early meiotic genes, binds URS1 upstream regulatory sequence, couples metabolic responses to nutritional cues with initiation and	1	PKYINSKLDGLRS	2.63044e-05	93.258	_YINSK(ac)LDGLR_	YINSK(1)LDGLR	2	610.835	0.12805	0.44155	0.62723
550	476	476	YDR212W	YDR212W	>YDR212W TCP1 SGDID:S000002620, Chr IV from 887230-888909, Verified ORF, Alpha subunit of chaperonin-containing T-complex, which mediates protein folding in the cytosol; involved in actin cytoskeleton maintenance; overexpression in neurons suppresses form	1	SSELVAKLRSYHA	0.000189401	75.197	_DSSELVAK(ac)LR_	DSSELVAK(1)LR	2	580.319	0.67569	1.6491	2.0154
551	508	508	YDR212W	YDR212W	>YDR212W TCP1 SGDID:S000002620, Chr IV from 887230-888909, Verified ORF, Alpha subunit of chaperonin-containing T-complex, which mediates protein folding in the cytosol; involved in actin cytoskeleton maintenance; overexpression in neurons suppresses form	1	LDLIRGKIVDEIH	1.29951e-08	30.19	_GK(ac)IVDEIHAGVLEPTISK_	GK(1)IVDEIHAGVLEPTISK	3	650.03	-0.26179	2.2402	2.1535
552	201	201	YDR212W	YDR212W	>YDR212W TCP1 SGDID:S000002620, Chr IV from 887230-888909, Verified ORF, Alpha subunit of chaperonin-containing T-complex, which mediates protein folding in the cytosol; involved in actin cytoskeleton maintenance; overexpression in neurons suppresses form	1	EIKYPVKAVNVLK	9.04117e-05	83.499	_YPVK(ac)AVNVLK_	YPVK(1)AVNVLK	2	586.856	-1.065	1.9371	1.5076
553	7	7	YDR224C	YDR224C	>YDR224C HTB1 SGDID:S000002632, Chr IV from 914709-914314, reverse complement, Verified ORF, Histone H2B, core histone protein required for chromatin assembly and chromosome function; nearly identical to HTB2; Rad6p-Bre1p-Lge1p mediated ubiquitination reg	1	MSAKAEKKPASKA	1.1624e-06	92.062	_(ac)SAK(ac)AEK(ac)K_	SAK(1)AEK(1)K	2	444.245	0.31294	0.73812	2.5948
555	12	12	YDR224C	YDR224C	>YDR224C HTB1 SGDID:S000002632, Chr IV from 914709-914314, reverse complement, Verified ORF, Histone H2B, core histone protein required for chromatin assembly and chromosome function; nearly identical to HTB2; Rad6p-Bre1p-Lge1p mediated ubiquitination reg	1	EKKPASKAPAEKK	4.28376e-60	205.12	_PASK(ac)APAEK(ac)K_	PASK(1)APAEK(1)K	2	555.811	-0.91935	0.51445	4.1802
556	22	22	YDR224C	YDR224C	>YDR224C HTB1 SGDID:S000002632, Chr IV from 914709-914314, reverse complement, Verified ORF, Histone H2B, core histone protein required for chromatin assembly and chromosome function; nearly identical to HTB2; Rad6p-Bre1p-Lge1p mediated ubiquitination reg	1	EKKPAAKKTSTST	4.18465e-21	121.76	_PAAK(ac)K(ac)TSTSTDGK_	PAAK(1)K(1)TSTSTDGK	2	688.357	-0.28292	0.81025	3.3977
557	23	23	YDR224C	YDR224C	>YDR224C HTB1 SGDID:S000002632, Chr IV from 914709-914314, reverse complement, Verified ORF, Histone H2B, core histone protein required for chromatin assembly and chromosome function; nearly identical to HTB2; Rad6p-Bre1p-Lge1p mediated ubiquitination reg	1	KKPAAKKTSTSTD	4.18465e-21	121.76	_PAAK(ac)K(ac)TSTSTDGK_	PAAK(1)K(1)TSTSTDGK	2	688.357	-0.28292	0.81025	3.3977
558	4	4	YDR224C	YDR224C	>YDR224C HTB1 SGDID:S000002632, Chr IV from 914709-914314, reverse complement, Verified ORF, Histone H2B, core histone protein required for chromatin assembly and chromosome function; nearly identical to HTB2; Rad6p-Bre1p-Lge1p mediated ubiquitination reg	1	___MSAKAEKKPA	1.1624e-06	92.062	_(ac)SAK(ac)AEK(ac)K_	SAK(1)AEK(1)K	2	444.245	0.31294	0.73812	2.9877
559	116	116	YDR226W	YDR226W	>YDR226W ADK1 SGDID:S000002634, Chr IV from 916483-917151, Verified ORF, Adenylate kinase, required for purine metabolism; localized to the cytoplasm and the mitochondria; lacks cleavable signal sequence	1	QGTPLEKAIELKV	4.42102e-11	103.83	_EQGTPLEK(ac)AIELK_	EQGTPLEK(1)AIELK	2	749.412	0.21243	8.9663
560	194	194	YDR226W	YDR226W	>YDR226W ADK1 SGDID:S000002634, Chr IV from 916483-917151, Verified ORF, Adenylate kinase, required for purine metabolism; localized to the cytoplasm and the mitochondria; lacks cleavable signal sequence	1	PIVDFYKKTGIWA	3.34326e-19	99.451	_LAAYHAQTEPIVDFYK(ac)K_	LAAYHAQTEPIVDFYK(1)K	3	679.354	-1.0004	3.0043	2.1804
561	108	108	YDR226W	YDR226W	>YDR226W ADK1 SGDID:S000002634, Chr IV from 916483-917151, Verified ORF, Adenylate kinase, required for purine metabolism; localized to the cytoplasm and the mitochondria; lacks cleavable signal sequence	1	KLDQMLKEQGTPL	2.50942e-07	78.615	_LDQM(ox)LK(ac)EQGTPLEK_	LDQMLK(1)EQGTPLEK	2	844.432	0.83911	2.9272	2.7844
562	102	102	YDR226W	YDR226W	>YDR226W ADK1 SGDID:S000002634, Chr IV from 916483-917151, Verified ORF, Adenylate kinase, required for purine metabolism; localized to the cytoplasm and the mitochondria; lacks cleavable signal sequence	1	TIPQAEKLDQMLK	0.000177892	63.185	_TIPQAEK(ac)LDQM(ox)LK_	TIPQAEK(1)LDQMLK	3	524.948	0.79017	4.2705
563	292	292	YDR233C	YDR233C	>YDR233C RTN1 SGDID:S000002641, Chr IV from 930354-929467, reverse complement, Verified ORF, ER membrane protein that interacts with Sey1p to maintain ER morphology; interacts with exocyst subunit Sec6p, with Yip3p, and with Sbh1p; null mutant has an alte	1	LQNELEKNNA___	2.85341e-14	120.96	_NLQNELEK(ac)NNA_	NLQNELEK(1)NNA	2	664.826	-0.21992	58.345
564	203	203	YDR233C	YDR233C	>YDR233C RTN1 SGDID:S000002641, Chr IV from 930354-929467, reverse complement, Verified ORF, ER membrane protein that interacts with Sey1p to maintain ER morphology; interacts with exocyst subunit Sec6p, with Yip3p, and with Sbh1p; null mutant has an alte	1	TKPYLDKVESKLG	3.1844e-06	88.163	_TKPYLDK(ac)VESK_	TKPYLDK(1)VESK	3	450.582	0.63685	101.85
565	439	439	YDR234W	YDR234W	>YDR234W LYS4 SGDID:S000002642, Chr IV from 931126-933207, Verified ORF, Homoaconitase, catalyzes the conversion of homocitrate to homoisocitrate, which is a step in the lysine biosynthesis pathway	1	KGRMGSKDALAYL	8.06598e-51	132.26	_M(ox)GSK(ac)DALAYLASPAVVAASAVLGK_	MGSK(1)DALAYLASPAVVAASAVLGK	3	783.423	1.0558		5.6611
566	386	386	YDR258C	YDR258C	>YDR258C HSP78 SGDID:S000002666, Chr IV from 974240-971805, reverse complement, Verified ORF, Oligomeric mitochondrial matrix chaperone that cooperates with Ssc1p in mitochondrial thermotolerance after heat shock; able to prevent the aggregation of misfol	1	EKDLEMKNDELNR	1.84157e-10	116.77	_DLEMK(ac)NDELNR_	DLEMK(1)NDELNR	3	473.558	0.15462	1.8598	16.776
567	746	746	YDR258C	YDR258C	>YDR258C HSP78 SGDID:S000002666, Chr IV from 974240-971805, reverse complement, Verified ORF, Oligomeric mitochondrial matrix chaperone that cooperates with Ssc1p in mitochondrial thermotolerance after heat shock; able to prevent the aggregation of misfol	1	KDWLTDKGYDQLY	1.10297e-45	153.09	_DWLTDK(ac)GYDQLYGAR_	DWLTDK(1)GYDQLYGAR	3	614.96	0.90735		23.033
568	381	381	YDR258C	YDR258C	>YDR258C HSP78 SGDID:S000002666, Chr IV from 974240-971805, reverse complement, Verified ORF, Oligomeric mitochondrial matrix chaperone that cooperates with Ssc1p in mitochondrial thermotolerance after heat shock; able to prevent the aggregation of misfol	1	RREALEKDLEMKN	0.00189902	39.266	_EALEK(ac)DLEM(ox)K_	EALEK(1)DLEMK	2	632.31	-0.032537	2.1771
569	576	576	YDR258C	YDR258C	>YDR258C HSP78 SGDID:S000002666, Chr IV from 974240-971805, reverse complement, Verified ORF, Oligomeric mitochondrial matrix chaperone that cooperates with Ssc1p in mitochondrial thermotolerance after heat shock; able to prevent the aggregation of misfol	1	MSEFQEKHTVSRL	1.15459e-13	106.52	_FDMSEFQEK(ac)HTVSR_	FDMSEFQEK(1)HTVSR	3	594.942	-0.073732	2.677	22.954
570	260	260	YDR258C	YDR258C	>YDR258C HSP78 SGDID:S000002666, Chr IV from 974240-971805, reverse complement, Verified ORF, Oligomeric mitochondrial matrix chaperone that cooperates with Ssc1p in mitochondrial thermotolerance after heat shock; able to prevent the aggregation of misfol	1	EFKIIEKDPALSR	0.000287239	64.224	_IIEK(ac)DPALSR_	IIEK(1)DPALSR	2	592.338	-0.46816		24.296
571	216	216	YDR289C	YDR289C	>YDR289C RTT103 SGDID:S000002697, Chr IV from 1039506-1038277, reverse complement, Verified ORF, Protein that interacts with exonuclease Rat1p and Rai1p and plays a role in transcription termination by RNA polymerase II, has an RPR domain (carboxy-termina	1	RESGIHKLQSTLD	1.97258e-05	59.862	_RESGIHK(ac)LQSTLDDEK_	RESGIHK(1)LQSTLDDEK	3	633.325	1.7377		1.284
572	149	149	YDR298C	YDR298C	>YDR298C ATP5 SGDID:S000002706, Chr IV from 1058811-1058173, reverse complement, Verified ORF, Subunit 5 of the stator stalk of mitochondrial F1F0 ATP synthase, which is an evolutionarily conserved enzyme complex required for ATP synthesis; homologous to	1	AEPLDPKSFKRIE	1.19232e-18	108.06	_GTVTSAEPLDPK(ac)SFK_	GTVTSAEPLDPK(1)SFK	2	809.92	-0.41993	2.3393
573	66	66	YDR298C	YDR298C	>YDR298C ATP5 SGDID:S000002706, Chr IV from 1058811-1058173, reverse complement, Verified ORF, Subunit 5 of the stator stalk of mitochondrial F1F0 ATP synthase, which is an evolutionarily conserved enzyme complex required for ATP synthesis; homologous to	0.5	VESTVKKNPKLGH	0.00053745	35.473	_K(ac)NPKLGHLLLNPALSLK_	K(0.5)NPK(0.5)LGHLLLNPALSLK	4	475.295	0.069923		9.5215
574	69	69	YDR298C	YDR298C	>YDR298C ATP5 SGDID:S000002706, Chr IV from 1058811-1058173, reverse complement, Verified ORF, Subunit 5 of the stator stalk of mitochondrial F1F0 ATP synthase, which is an evolutionarily conserved enzyme complex required for ATP synthesis; homologous to	0.5	TVKKNPKLGHLLL	0.00053745	35.473	_K(ac)NPKLGHLLLNPALSLK_	K(0.5)NPK(0.5)LGHLLLNPALSLK	4	475.295	0.069923	2.527	9.5215
575	82	82	YDR298C	YDR298C	>YDR298C ATP5 SGDID:S000002706, Chr IV from 1058811-1058173, reverse complement, Verified ORF, Subunit 5 of the stator stalk of mitochondrial F1F0 ATP synthase, which is an evolutionarily conserved enzyme complex required for ATP synthesis; homologous to	1	NPALSLKDRNSVI	8.12319e-19	112.15	_LGHLLLNPALSLK(ac)DR_	LGHLLLNPALSLK(1)DR	3	568.005	-0.066558	2.1738	9.0184
576	177	177	YDR298C	YDR298C	>YDR298C ATP5 SGDID:S000002706, Chr IV from 1058811-1058173, reverse complement, Verified ORF, Subunit 5 of the stator stalk of mitochondrial F1F0 ATP synthase, which is an evolutionarily conserved enzyme complex required for ATP synthesis; homologous to	1	KLENVVKPEIKGG	0.000687578	43.604	_LENVVK(ac)PEIK_	LENVVK(1)PEIK	2	605.856	0.33024	3.158	5.5138
577	59	59	YDR298C	YDR298C	>YDR298C ATP5 SGDID:S000002706, Chr IV from 1058811-1058173, reverse complement, Verified ORF, Subunit 5 of the stator stalk of mitochondrial F1F0 ATP synthase, which is an evolutionarily conserved enzyme complex required for ATP synthesis; homologous to	1	AFQSLQKVESTVK	4.48721e-105	194.51	_NSSIDAAFQSLQK(ac)VESTVK_	NSSIDAAFQSLQK(1)VESTVK	3	698.695	0.38737	2.1753	8.4492
578	171	171	YDR298C	YDR298C	>YDR298C ATP5 SGDID:S000002706, Chr IV from 1058811-1058173, reverse complement, Verified ORF, Subunit 5 of the stator stalk of mitochondrial F1F0 ATP synthase, which is an evolutionarily conserved enzyme complex required for ATP synthesis; homologous to	0.999998	GQGKSLKLENVVK	1.0785e-05	80.371	_SLK(ac)LENVVKPEIK_	SLK(1)LENVVKPEIK	3	513.643	-0.82565	6.519	8.0757
579	79	79	YDR299W	YDR299W	>YDR299W BFR2 SGDID:S000002707, Chr IV from 1059624-1061228, Verified ORF, Essential protein that is a component of 90S preribosomes; may be involved in rRNA processing; multicopy suppressor of sensitivity to Brefeldin A; expression is induced during lag	1	LELNDPKYTGVKG	4.03006e-11	104.17	_GLELNDPK(ac)YTGVK_	GLELNDPK(1)YTGVK	2	738.391	0.437	21.531
580	71	71	YDR299W	YDR299W	>YDR299W BFR2 SGDID:S000002707, Chr IV from 1059624-1061228, Verified ORF, Essential protein that is a component of 90S preribosomes; may be involved in rRNA processing; multicopy suppressor of sensitivity to Brefeldin A; expression is induced during lag	1	SKLRAEKGLELND	0.000772472	57.136	_LRAEK(ac)GLELNDPK_	LRAEK(1)GLELNDPK	3	508.951	0.53202	1.5709
581	296	296	YDR299W	YDR299W	>YDR299W BFR2 SGDID:S000002707, Chr IV from 1059624-1061228, Verified ORF, Essential protein that is a component of 90S preribosomes; may be involved in rRNA processing; multicopy suppressor of sensitivity to Brefeldin A; expression is induced during lag	1	RTAVLNKWSTKVS	0.000283099	55.452	_TAVLNK(ac)WSTK_	TAVLNK(1)WSTK	2	595.332	-0.83037	4.4573
582	89	89	YDR303C	YDR303C	>YDR303C RSC3 SGDID:S000002711, Chr IV from 1071383-1068726, reverse complement, Verified ORF, Component of the RSC chromatin remodeling complex; essential gene required for maintenance of proper ploidy and regulation of ribosomal protein genes and the ce	1	TAALLQKNPELAS	1.39752e-76	165.66	_ETAALLQK(ac)NPELASLEQIR_	ETAALLQK(1)NPELASLEQIR	3	722.73	0.59815	3.5637	2.2869
583	231	231	YDR312W;YHR066W	YDR312W	>YDR312W SSF2 SGDID:S000002720, Chr IV from 1087579-1088940, Verified ORF, Protein required for ribosomal large subunit maturation, functionally redundant with Ssf1p; member of the Brix family;>YHR066W SSF1 SGDID:S000001108, Chr VIII from 229337-230698,	1	AKNNLSKTVPNLH	1.22564e-06	82.362	_NNLSK(ac)TVPNLHR_	NNLSK(1)TVPNLHR	3	478.932	-0.29009	6.934
584	319	319	YDR341C	YDR341C	>YDR341C YDR341C SGDID:S000002749, Chr IV from 1153621-1151798, reverse complement, Verified ORF, Arginyl-tRNA synthetase, proposed to be cytoplasmic but the authentic, non-tagged protein is detected in highly purified mitochondria in high-throughput stud	1	GLTHEDKGAVLID	0.000849831	34.274	_GLTHEDK(ac)GAVLIDLTK_	GLTHEDK(1)GAVLIDLTK	3	584.656	-0.14574	2.1956
585	156	156	YDR341C	YDR341C	>YDR341C YDR341C SGDID:S000002749, Chr IV from 1153621-1151798, reverse complement, Verified ORF, Arginyl-tRNA synthetase, proposed to be cytoplasmic but the authentic, non-tagged protein is detected in highly purified mitochondria in high-throughput stud	1	SSPNIAKPFHAGH	1.16542e-05	32.981	_VIIEFSSPNIAK(ac)PFHAGHLR_	VIIEFSSPNIAK(1)PFHAGHLR	4	569.564	-0.61034	2.7018
587	233	233	YDR348C	YDR348C	>YDR348C YDR348C SGDID:S000002756, Chr IV from 1171820-1170321, reverse complement, Uncharacterized ORF, Protein of unknown function; green fluorescent protein (GFP)-fusion protein localizes to the cell periphery and bud neck; potential Cdc28p substrate	1	SKVIVPKNVDTID	9.02558e-07	85.554	_VIVPK(ac)NVDTIDK_	VIVPK(1)NVDTIDK	2	691.898	0.095721	100.11
588	221	221	YDR353W	YDR353W	>YDR353W TRR1 SGDID:S000002761, Chr IV from 1183293-1184252, Verified ORF, Cytoplasmic thioredoxin reductase, key regulatory enzyme that determines the redox state of the thioredoxin system, which acts as a disulfide reductase system and protects cells ag	1	EAKGDGKLLNALR	0.000288359	66.595	_GDGK(ac)LLNALR_	GDGK(1)LLNALR	2	549.817	0.47266	3.2393	3.4208
589	141	141	YDR356W	YDR356W	>YDR356W SPC110 SGDID:S000002764, Chr IV from 1186101-1188935, Verified ORF, Inner plaque spindle pole body (SPB) component, ortholog of human kendrin; involved in connecting nuclear microtubules to SPB; interacts with Tub4p-complex and calmodulin; phosph	1	DRALESKLLGKRH	0.00639148	34.721	_ALESK(ac)LLGK_	ALESK(1)LLGK	2	500.805	-0.16905	4.4069
590	158	158	YDR356W	YDR356W	>YDR356W SPC110 SGDID:S000002764, Chr IV from 1186101-1188935, Verified ORF, Inner plaque spindle pole body (SPB) component, ortholog of human kendrin; involved in connecting nuclear microtubules to SPB; interacts with Tub4p-complex and calmodulin; phosph	1	NSDISNKELYINE	0.00523599	30.659	_HITYANSDISNK(ac)ELYINEIK_	HITYANSDISNK(1)ELYINEIK	3	803.076	0.12267	0.74996
591	213	213	YDR361C	YDR361C	>YDR361C BCP1 SGDID:S000002769, Chr IV from 1196256-1195405, reverse complement, Verified ORF, Essential protein involved in nuclear export of Mss4p, which is a lipid kinase that generates phosphatidylinositol 4,5-biphosphate and plays a role in actin cyt	0.999993	DDTDSGKRNKNKD	1.93997e-05	56.215	_KYEVNFDTDDDTDSGK(ac)R_	KYEVNFDTDDDTDSGK(1)R	3	682.968	0.76033	1.6313
592	91	91	YDR365C	YDR365C	>YDR365C ESF1 SGDID:S000002773, Chr IV from 1206376-1204490, reverse complement, Verified ORF, Nucleolar protein involved in pre-rRNA processing; depletion causes severely decreased 18S rRNA levels	1	DSEVNAKTVVDRA	0.000264974	32.565	_EAENDEDSEVNAK(ac)TVVDR_	EAENDEDSEVNAK(1)TVVDR	3	687.978	0.81846	3.1805
594	39;39;39	39	YDR365W-A;YER137C-A;YLR157C-A;YPL257W-A;YGR027W-A;YJR026W;YLR227W-A;YLR256W-A;YML040W;YPR158C-C;YAR010C;YDR261C-C;YPR137C-A;YJR028W;YOL103W-A;YER138C;YLR157C-B;YPL257W-B;YML039W;YGR027W-B;YJR029W;YDR261C-D;YOL103W-B;YPR158C-D;YJR027W;YLR227W-B	YER138C	>YDR365W-A YDR365W-A SGDID:S000007400, Chr IV from 1206990-1208312, transposable_element_gene, Retrotransposon TYA Gag gene co-transcribed with TYB Pol; translated as TYA or TYA-TYB polyprotein; Gag is a nucleocapsid protein that is the structural constit	1	LDVSASKTEECEK	1.5448e-22	94.463	_EVHTNQDPLDVSASK(ac)TEECEK_	EVHTNQDPLDVSASK(1)TEECEK	3	820.039	2.2654	0.33132
595	38	38	YDR377W	YDR377W	>YDR377W ATP17 SGDID:S000002785, Chr IV from 1228604-1228909, Verified ORF, Subunit f of the F0 sector of mitochondrial F1F0 ATP synthase, which is a large, evolutionarily conserved enzyme complex required for ATP synthesis	1	NVVHFYKSLPQGP	0.000363817	30.042	_IANVVHFYK(ac)SLPQGPAPAIK_	IANVVHFYK(1)SLPQGPAPAIK	4	548.811	0.72521		12.929
596	66	66	YDR378C	YDR378C	>YDR378C LSM6 SGDID:S000002786, Chr IV from 1229602-1229342, reverse complement, Verified ORF, Lsm (Like Sm) protein; part of heteroheptameric complexes (Lsm2p-7p and either Lsm1p or 8p): cytoplasmic Lsm1p complex involved in mRNA decay; nuclear Lsm8p com	1	NNKLLNKFNSDVF	8.85618e-67	192.68	_LLNK(ac)FNSDVFLR_	LLNK(1)FNSDVFLR	2	754.417	-0.67792	7.1848	1.9074
597	225	225	YDR381W	YDR381W	>YDR381W YRA1 SGDID:S000002789, Chr IV from 1236551-1236835,1237602-1237997, Verified ORF, RNA binding protein required for export of poly(A)+ mRNA from the nucleus; proposed to couple mRNA export with 3' end processing via its interactions with Mex67p an	1	MADYFEKK_____	0.000662338	70.1	_EM(ox)ADYFEK(ac)K_	EMADYFEK(1)K	2	609.771	0.41057	15.638
598	165	165	YDR381W	YDR381W	>YDR381W YRA1 SGDID:S000002789, Chr IV from 1236551-1236835,1237602-1237997, Verified ORF, RNA binding protein required for export of poly(A)+ mRNA from the nucleus; proposed to couple mRNA export with 3' end processing via its interactions with Mex67p an	1	PNQRPVKSLADRI	2.19448e-27	117.3	_LNLIVDPNQRPVK(ac)SLADR_	LNLIVDPNQRPVK(1)SLADR	3	697.395	0.47377	15.756	1.4869
599	70	70	YDR381W	YDR381W	>YDR381W YRA1 SGDID:S000002789, Chr IV from 1236551-1236835,1237602-1237997, Verified ORF, RNA binding protein required for export of poly(A)+ mRNA from the nucleus; proposed to couple mRNA export with 3' end processing via its interactions with Mex67p an	1	AVARVAKLLDTTR	1.54717e-44	176.38	_VAK(ac)LLDTTR_	VAK(1)LLDTTR	2	529.814	0.59566	41.433
600	92	92	YDR382W	YDR382W	>YDR382W RPP2B SGDID:S000002790, Chr IV from 1239485-1239817, Verified ORF, Ribosomal protein P2 beta, a component of the ribosomal stalk, which is involved in the interaction between translational elongation factors and the ribosome; regulates the accumu	1	DAAEEEKEEEAKE	1.96096e-32	82.554	_FATVPTGGASSAAAGAAGAAAGGDAAEEEK(ac)EEEAK_	FATVPTGGASSAAAGAAGAAAGGDAAEEEK(1)EEEAK	3	1064.49	0.41104	3.7141
602	321	321	YDR385W;YOR133W	YDR385W	>YDR385W EFT2 SGDID:S000002793, Chr IV from 1243223-1245751, Verified ORF, Elongation factor 2 (EF-2), also encoded by EFT1; catalyzes ribosomal translocation during protein synthesis; contains diphthamide, the unique posttranslationally modified histidin	1	EGKALLKVVMRKF	0.00025907	77.923	_ALLK(ac)VVM(ox)R_	ALLK(1)VVMR	2	494.305	0.72104	1.7824	0.98512
603	429	429	YDR385W;YOR133W	YDR385W	>YDR385W EFT2 SGDID:S000002793, Chr IV from 1243223-1245751, Verified ORF, Elongation factor 2 (EF-2), also encoded by EFT1; catalyzes ribosomal translocation during protein synthesis; contains diphthamide, the unique posttranslationally modified histidin	1	KDDLFIKAIQRVV	3.09363e-10	120.68	_DDLFIK(ac)AIQR_	DDLFIK(1)AIQR	2	630.851	-0.81171	1.4928	0.96109
604	317	317	YDR385W;YOR133W	YDR385W	>YDR385W EFT2 SGDID:S000002793, Chr IV from 1243223-1245751, Verified ORF, Elongation factor 2 (EF-2), also encoded by EFT1; catalyzes ribosomal translocation during protein synthesis; contains diphthamide, the unique posttranslationally modified histidin	1	EKDLEGKALLKVV	0.000135468	90.629	_DLEGK(ac)ALLK_	DLEGK(1)ALLK	2	514.803	-0.067784	2.0994	0.37492
605	578	578	YDR385W;YOR133W	YDR385W	>YDR385W EFT2 SGDID:S000002793, Chr IV from 1243223-1245751, Verified ORF, Elongation factor 2 (EF-2), also encoded by EFT1; catalyzes ribosomal translocation during protein synthesis; contains diphthamide, the unique posttranslationally modified histidin	1	SQTALSKSPNKHN	0.000274707	32.181	_ETVESESSQTALSK(ac)SPNK_	ETVESESSQTALSK(1)SPNK	3	655.32	0.026346	2.5269	0.61611
606	423	423	YDR385W;YOR133W	YDR385W	>YDR385W EFT2 SGDID:S000002793, Chr IV from 1243223-1245751, Verified ORF, Elongation factor 2 (EF-2), also encoded by EFT1; catalyzes ribosomal translocation during protein synthesis; contains diphthamide, the unique posttranslationally modified histidin	0.79127	NYVPGKKDDLFIK	7.42515e-05	50.178	_IQGPNYVPGKK(ac)DDLFIK_	IQGPNYVPGK(0.209)K(0.791)DDLFIK	3	658.695	-0.33363	1.7768	0.83751
607	308	308	YDR385W;YOR133W	YDR385W	>YDR385W EFT2 SGDID:S000002793, Chr IV from 1243223-1245751, Verified ORF, Elongation factor 2 (EF-2), also encoded by EFT1; catalyzes ribosomal translocation during protein synthesis; contains diphthamide, the unique posttranslationally modified histidin	1	KLEIVLKGDEKDL	0.000141328	78.653	_LEIVLK(ac)GDEK_	LEIVLK(1)GDEK	2	593.34	0.47771	1.8172	1.2499
608	312	312	YDR385W;YOR133W	YDR385W	>YDR385W EFT2 SGDID:S000002793, Chr IV from 1243223-1245751, Verified ORF, Elongation factor 2 (EF-2), also encoded by EFT1; catalyzes ribosomal translocation during protein synthesis; contains diphthamide, the unique posttranslationally modified histidin	0.74689	VLKGDEKDLEGKA	0.000343162	32.55	_LEIVLKGDEK(ac)DLEGK_	LEIVLK(0.253)GDEK(0.747)DLEGK	3	576.652	0.11253	2.3013
609	292	292	YDR385W;YOR133W	YDR385W	>YDR385W EFT2 SGDID:S000002793, Chr IV from 1243223-1245751, Verified ORF, Elongation factor 2 (EF-2), also encoded by EFT1; catalyzes ribosomal translocation during protein synthesis; contains diphthamide, the unique posttranslationally modified histidin	1	TAIMNFKKDEIPV	0.000178652	74.162	_LFTAIMNFK(ac)K_	LFTAIMNFK(1)K	3	418.902	1.0947	2.6491	1.9371
610	253	253	YDR385W;YOR133W	YDR385W	>YDR385W EFT2 SGDID:S000002793, Chr IV from 1243223-1245751, Verified ORF, Elongation factor 2 (EF-2), also encoded by EFT1; catalyzes ribosomal translocation during protein synthesis; contains diphthamide, the unique posttranslationally modified histidin	1	DSFFNPKTKKWTN	3.41481e-10	98.531	_LWGDSFFNPK(ac)TK_	LWGDSFFNPK(1)TK	2	741.375	0.85531	2.248	1.5811
611	15	15	YDR385W;YOR133W	YDR385W	>YDR385W EFT2 SGDID:S000002793, Chr IV from 1243223-1245751, Verified ORF, Elongation factor 2 (EF-2), also encoded by EFT1; catalyzes ribosomal translocation during protein synthesis; contains diphthamide, the unique posttranslationally modified histidin	1	MRSLMDKVTNVRN	0.000273339	57.836	_SLM(ox)DK(ac)VTNVR_	SLMDK(1)VTNVR	2	610.819	0.22817	3.1494
612	114	114	YDR391C	YDR391C	>YDR391C YDR391C SGDID:S000002799, Chr IV from 1258049-1257351, reverse complement, Uncharacterized ORF, Putative protein of unknown function, possibly involved in zinc homeostasis; Bdf1p-dependent transcription induced by salt stress; green fluorescent p	1	NDAKFNKDFIDDL	2.59224e-80	202.18	_FNK(ac)DFIDDLNAR_	FNK(1)DFIDDLNAR	2	755.37	-0.030199	1.9417	7.9125
613	245	245	YDR394W	YDR394W	>YDR394W RPT3 SGDID:S000002802, Chr IV from 1261674-1262960, Verified ORF, One of six ATPases of the 19S regulatory particle of the 26S proteasome involved in the degradation of ubiquitinated substrates; substrate of N-acetyltransferase B	1	GSEFVHKYLGEGP	1.96171e-05	36.112	_VNGSEFVHK(ac)YLGEGPR_	VNGSEFVHK(1)YLGEGPR	3	610.976	-0.51896		1.8214
614	182	182	YDR399W	YDR399W	>YDR399W HPT1 SGDID:S000002807, Chr IV from 1270061-1270726, Verified ORF, Dimeric hypoxanthine-guanine phosphoribosyltransferase, catalyzes the formation of both inosine monophosphate and guanosine monophosphate; mutations in the human homolog HPRT1 can	1	NRYFAAKTVPDKW	6.78951e-08	108.7	_YFAAK(ac)TVPDK_	YFAAK(1)TVPDK	2	591.314	-0.063444	0.99492	1.0243
616	196	196	YDR412W	YDR412W	>YDR412W RRP17 SGDID:S000002820, Chr IV from 1294686-1295393, Uncharacterized ORF, Component of the pre-60S pre-ribosomal particle; required for cell viability under standard (aerobic) conditions but not under anaerobic conditions	1	RATKYAKFLGVDE	0.000652952	44.564	_YAK(ac)FLGVDEK_	YAK(1)FLGVDEK	2	606.319	-3.5761	4.172
617	31	31	YDR418W;YEL054C	YDR418W	>YDR418W RPL12B SGDID:S000002826, Chr IV from 1301609-1302106, Verified ORF, Protein component of the large (60S) ribosomal subunit, nearly identical to Rpl12Ap; rpl12a rpl12b double mutant exhibits slow growth and slow translation; has similarity to E. c	1	SAALAPKIGPLGL	1.53714e-21	83.064	_AVGGEVGASAALAPK(ac)IGPLGLSPK_	AVGGEVGASAALAPK(1)IGPLGLSPK	3	734.755	0.70314	4.616
618	86	86	YDR418W;YEL054C	YDR418W	>YDR418W RPL12B SGDID:S000002826, Chr IV from 1301609-1302106, Verified ORF, Protein component of the large (60S) ribosomal subunit, nearly identical to Rpl12Ap; rpl12a rpl12b double mutant exhibits slow growth and slow translation; has similarity to E. c	1	LVITALKEPPRDR	2.01032e-50	121.47	_QAAASVVPSASSLVITALK(ac)EPPRDR_	QAAASVVPSASSLVITALK(1)EPPRDR	3	869.148	-0.93732	1.0575	0.37957
619	146	146	YDR418W;YEL054C	YDR418W	>YDR418W RPL12B SGDID:S000002826, Chr IV from 1301609-1302106, Verified ORF, Protein component of the large (60S) ribosomal subunit, nearly identical to Rpl12Ap; rpl12a rpl12b double mutant exhibits slow growth and slow translation; has similarity to E. c	1	GCRVDFKNPHDII	6.89271e-22	91.729	_VDFK(ac)NPHDIIEGINAGEIEIPEN_	VDFK(1)NPHDIIEGINAGEIEIPEN	3	869.098	0.42115	1.8183	1.5975
620	105	105	YDR423C	YDR423C	>YDR423C CAD1 SGDID:S000002831, Chr IV from 1319268-1318039, reverse complement, Verified ORF, AP-1-like basic leucine zipper (bZIP) transcriptional activator involved in stress responses, iron metabolism, and pleiotropic drug resistance; controls a set o	1	LLSEITKYRAKNS	0.000286578	62.823	_SLLSEITK(ac)YR_	SLLSEITK(1)YR	2	626.351	-0.42648	1.2168	0.91934
621	23	23	YDR429C	YDR429C	>YDR429C TIF35 SGDID:S000002837, Chr IV from 1325294-1324470, reverse complement, Verified ORF, eIF3g subunit of the core complex of translation initiation factor 3 (eIF3), which is essential for translation	1	RSIITYKIEDGVK	7.13512e-06	80.522	_SIITYK(ac)IEDGVK_	SIITYK(1)IEDGVK	2	704.39	-0.097396	4.5611
622	181	181	YDR432W	YDR432W	>YDR432W NPL3 SGDID:S000002840, Chr IV from 1328776-1330020, Verified ORF, RNA-binding protein that promotes elongation, regulates termination, and carries poly(A) mRNA from nucleus to cytoplasm; required for pre-mRNA splicing; dissociation from mRNAs pro	1	IEEVHGKSFANQP	1.6849e-25	95.48	_AIEEVHGK(ac)SFANQPLEVVYSK_	AIEEVHGK(1)SFANQPLEVVYSK	3	796.413	0.46712	4.8762	7.5213
623	194	194	YDR432W	YDR432W	>YDR432W NPL3 SGDID:S000002840, Chr IV from 1328776-1330020, Verified ORF, RNA-binding protein that promotes elongation, regulates termination, and carries poly(A) mRNA from nucleus to cytoplasm; required for pre-mRNA splicing; dissociation from mRNAs pro	1	LEVVYSKLPAKRY	1.72565e-45	145.33	_SFANQPLEVVYSK(ac)LPAK_	SFANQPLEVVYSK(1)LPAK	3	645.019	-0.09753	4.1167	4.0639
624	336	336	YDR440W	YDR440W	>YDR440W DOT1 SGDID:S000002848, Chr IV from 1342486-1344234, Verified ORF, Nucleosomal histone H3-Lys79 methylase; methylation is required for telomeric silencing, meiotic checkpoint control, and DNA damage response	1	HLETIDKIPRSFI	1.98279e-06	80.96	_IIDHLETIDK(ac)IPR_	IIDHLETIDK(1)IPR	3	535.638	0.3414	1.6393	2.237
625	632	632	YDR443C	YDR443C	>YDR443C SSN2 SGDID:S000002851, Chr IV from 1349931-1345669, reverse complement, Verified ORF, Subunit of the RNA polymerase II mediator complex; associates with core polymerase subunits to form the RNA polymerase II holoenzyme; required for stable associ	1	KYKSGGKFSFSPL	0.000667805	53.034	_SGGK(ac)FSFSPLQK_	SGGK(1)FSFSPLQK	2	662.848	0.88584	0.39062	1.0609
626	14	14	YDR447C;YML024W	YDR447C	>YDR447C RPS17B SGDID:S000002855, Chr IV from 1355546-1355544,1355229-1354822, reverse complement, Verified ORF, Ribosomal protein 51 (rp51) of the small (40s) subunit; nearly identical to Rps17Ap and has similarity to rat S17 ribosomal protein;>YML024W	1	TVKRASKALIERY	0.000296312	77.192	_RASK(ac)ALIER_	RASK(1)ALIER	3	362.552	-0.085068	1.2057	0.67269
627	72	72	YDR447C;YML024W	YDR447C	>YDR447C RPS17B SGDID:S000002855, Chr IV from 1355546-1355544,1355229-1354822, reverse complement, Verified ORF, Ribosomal protein 51 (rp51) of the small (40s) subunit; nearly identical to Rps17Ap and has similarity to rat S17 ribosomal protein;>YML024W	1	VRGISFKLQEEER	1.39001e-07	99.522	_GISFK(ac)LQEEERER_	GISFK(1)LQEEERER	3	554.953	1.8417	2.3832	0.86668
628	49	49	YDR447C;YML024W	YDR447C	>YDR447C RPS17B SGDID:S000002855, Chr IV from 1355546-1355544,1355229-1354822, reverse complement, Verified ORF, Ribosomal protein 51 (rp51) of the small (40s) subunit; nearly identical to Rps17Ap and has similarity to rat S17 ribosomal protein;>YML024W	1	SKRLRNKIAGYTT	1.87788e-05	78.964	_NK(ac)IAGYTTHLMK_	NK(1)IAGYTTHLMK	2	709.877	0.16189	1.8507	0.14065
629	116	116	YDR447C;YML024W	YDR447C	>YDR447C RPS17B SGDID:S000002855, Chr IV from 1355546-1355544,1355229-1354822, reverse complement, Verified ORF, Ribosomal protein 51 (rp51) of the small (40s) subunit; nearly identical to Rps17Ap and has similarity to rat S17 ribosomal protein;>YML024W	1	VKSLGLKLPLSVI	2.23298e-82	181.72	_SLGLK(ac)LPLSVINVSAQR_	SLGLK(1)LPLSVINVSAQR	3	613.035	-0.13401	1.6252	0.28745
630	111	111	YDR447C;YML024W	YDR447C	>YDR447C RPS17B SGDID:S000002855, Chr IV from 1355546-1355544,1355229-1354822, reverse complement, Verified ORF, Ribosomal protein 51 (rp51) of the small (40s) subunit; nearly identical to Rps17Ap and has similarity to rat S17 ribosomal protein;>YML024W	1	QTSDLVKSLGLKL	1.68386e-34	119.01	_SNGVLNVDNQTSDLVK(ac)SLGLK_	SNGVLNVDNQTSDLVK(1)SLGLK	3	748.401	-1.2713	4.1951	0.58633
631	23	23	YDR447C;YML024W	YDR447C	>YDR447C RPS17B SGDID:S000002855, Chr IV from 1355546-1355544,1355229-1354822, reverse complement, Verified ORF, Ribosomal protein 51 (rp51) of the small (40s) subunit; nearly identical to Rps17Ap and has similarity to rat S17 ribosomal protein;>YML024W	1	IERYYPKLTLDFQ	1.56232e-11	106.32	_YYPK(ac)LTLDFQTNK_	YYPK(1)LTLDFQTNK	2	836.933	-0.01207	2.1009	0.36975
632	108	108	YDR450W;YML026C	YDR450W	>YDR450W RPS18A SGDID:S000002858, Chr IV from 1359916-1359962,1360398-1360791, Verified ORF, Protein component of the small (40S) ribosomal subunit; nearly identical to Rps18Bp and has similarity to E. coli S13 and rat S18 ribosomal proteins;>YML026C RPS	1	ANNVESKLRDDLE	1.85513e-18	115.34	_DYHTLANNVESK(ac)LRDDLER_	DYHTLANNVESK(1)LRDDLER	4	583.29	-0.79769	0.8212	0.24961
633	80	80	YDR450W;YML026C	YDR450W	>YDR450W RPS18A SGDID:S000002858, Chr IV from 1359916-1359962,1360398-1360791, Verified ORF, Protein component of the small (40S) ribosomal subunit; nearly identical to Rps18Bp and has similarity to E. coli S13 and rat S18 ribosomal proteins;>YML026C RPS	1	QNPTHYKIPAWFL	5.85064e-40	127.78	_IVQIM(ox)QNPTHYK(ac)IPAWFLNR_	IVQIMQNPTHYK(1)IPAWFLNR	3	843.114	-0.13149	1.022
635	60	60	YDR454C	YDR454C	>YDR454C GUK1 SGDID:S000002862, Chr IV from 1366820-1366257, reverse complement, Verified ORF, Guanylate kinase, converts GMP to GDP; required for growth and mannose outer chain elongation of cell wall N-linked glycoproteins	1	VSVDEFKSMIKNN	0.000839772	35.329	_DYNFVSVDEFK(ac)SM(ox)IK_	DYNFVSVDEFK(1)SMIK	3	627.298	-1.1017	2.4907	3.0986
636	180	180	YDR454C	YDR454C	>YDR454C GUK1 SGDID:S000002862, Chr IV from 1366820-1366257, reverse complement, Verified ORF, Guanylate kinase, converts GMP to GDP; required for growth and mannose outer chain elongation of cell wall N-linked glycoproteins	1	KAYKELKDFIFAE	0.000282071	68.536	_ELK(ac)DFIFAEK_	ELK(1)DFIFAEK	2	641.34	-0.81453		3.118
637	174	174	YDR454C	YDR454C	>YDR454C GUK1 SGDID:S000002862, Chr IV from 1366820-1366257, reverse complement, Verified ORF, Guanylate kinase, converts GMP to GDP; required for growth and mannose outer chain elongation of cell wall N-linked glycoproteins	1	VNDDLDKAYKELK	1.22564e-06	82.362	_VIVNDDLDK(ac)AYK_	VIVNDDLDK(1)AYK	2	717.877	-1.0373	3.5973	3.5042
638	1412	1412	YDR457W	YDR457W	>YDR457W TOM1 SGDID:S000002865, Chr IV from 1369783-1379589, Verified ORF, E3 ubiquitin ligase of the hect-domain class; has a role in mRNA export from the nucleus and may regulate transcriptional coactivators; involved in degradation of excess histones	1	HLEELSKDVLLRY	3.27666e-40	146.78	_SELPHLEELSK(ac)DVLLR_	SELPHLEELSK(1)DVLLR	3	640.686	0.61373	1.169
639	107	107	YDR469W	YDR469W	>YDR469W SDC1 SGDID:S000002877, Chr IV from 1399008-1399535, Verified ORF, Subunit of the COMPASS (Set1C) complex, which methylates lysine 4 of histone H3 and is required in chromatin silencing at telomeres; contains a Dpy-30 domain that mediates interact	1	SEPKISKLENVNL	0.000264063	31.753	_ISK(ac)LENVNLAATVGGSQTR_	ISK(1)LENVNLAATVGGSQTR	3	667.364	0.23141		0.74976
640	133	133	YDR471W;YHR010W	YDR471W	>YDR471W RPL27B SGDID:S000002879, Chr IV from 1401763-1401793,1402178-1402557, Verified ORF, Protein component of the large (60S) ribosomal subunit, nearly identical to Rpl27Ap and has similarity to rat L27 ribosomal protein;>YHR010W RPL27A SGDID:S000001	1	NQWFFSKLRF___	6.62913e-72	211.02	_NQWFFSK(ac)LR_	NQWFFSK(1)LR	3	423.224	-0.30828	0.84052	0.43238
641	88	88	YDR480W	YDR480W	>YDR480W DIG2 SGDID:S000002888, Chr IV from 1417392-1418363, Verified ORF, Regulatory protein of unknown function, pheromone-inducible, involved in the regulation of mating-specific genes and the invasive growth pathway, required for MAP-kinase imposed re	1	TTSPAEKTVPFKS	1.1863e-49	128.01	_EEDHSGKPPTITTSPAEK(ac)TVPFK_	EEDHSGKPPTITTSPAEK(1)TVPFK	4	635.324	-0.30446		2.7367
642	770	770	YDR485C	YDR485C	>YDR485C VPS72 SGDID:S000002893, Chr IV from 1427200-1424813, reverse complement, Verified ORF, Htz1p-binding component of the SWR1 complex, which exchanges histone variant H2AZ (Htz1p) for chromatin-bound histone H2A; required for vacuolar protein sortin	1	DDQVRFKWFGFKN	0.00218103	67.032	_FK(ac)WFGFK_	FK(1)WFGFK	2	501.266	0.18112	0.39319
643	33	33	YDR485C	YDR485C	>YDR485C VPS72 SGDID:S000002893, Chr IV from 1427200-1424813, reverse complement, Verified ORF, Htz1p-binding component of the SWR1 complex, which exchanges histone variant H2AZ (Htz1p) for chromatin-bound histone H2A; required for vacuolar protein sortin	1	AGNKLQKLLEQEL	2.34112e-12	128.01	_LQK(ac)LLEQELR_	LQK(1)LLEQELR	2	656.385	-0.82422	17.579
644	58	58	YDR510W	YDR510W	>YDR510W SMT3 SGDID:S000002918, Chr IV from 1469393-1469698, Verified ORF, Ubiquitin-like protein of the SUMO family, conjugated to lysine residues of target proteins; regulates chromatid cohesion, chromosome segregation, APC-mediated proteolysis, DNA rep	1	FAKRQGKEMDSLR	1.79493e-34	161.51	_RQGK(ac)EMDSLR_	RQGK(1)EMDSLR	2	631.32	1.0083	2.1751	5.8681
645	38	38	YDR510W	YDR510W	>YDR510W SMT3 SGDID:S000002918, Chr IV from 1469393-1469698, Verified ORF, Ubiquitin-like protein of the SUMO family, conjugated to lysine residues of target proteins; regulates chromatid cohesion, chromosome segregation, APC-mediated proteolysis, DNA rep	1	SSEIFFKIKKTTP	5.93782e-16	110.29	_VSDGSSEIFFK(ac)IK_	VSDGSSEIFFK(1)IK	2	749.893	-0.05984	2.7914	4.1665
646	110	110	YDR511W	YDR511W	>YDR511W ACN9 SGDID:S000002919, Chr IV from 1470010-1470411, Verified ORF, Protein of the mitochondrial intermembrane space, required for acetate utilization and gluconeogenesis; has orthologs in higher eukaryotes	1	QLYELMKETQKLH	3.55629e-36	129.11	_LSPEQTVQLYELM(ox)K(ac)ETQK_	LSPEQTVQLYELMK(1)ETQK	3	741.712	0.49728	0.56075
647	139	139	YDR513W	YDR513W	>YDR513W GRX2 SGDID:S000002921, Chr IV from 1471010-1471441, Verified ORF, Cytoplasmic glutaredoxin, thioltransferase, glutathione-dependent disulfide oxidoreductase involved in maintaining redox state of target proteins, also exhibits glutathione peroxid	1	KLAEILKPVFQ__	0.000404902	51.436	_LAEILK(ac)PVFQ_	LAEILK(1)PVFQ	2	600.355	-0.71635	3.5325	14.101
648	133	133	YDR513W	YDR513W	>YDR513W GRX2 SGDID:S000002921, Chr IV from 1471010-1471441, Verified ORF, Cytoplasmic glutaredoxin, thioltransferase, glutathione-dependent disulfide oxidoreductase involved in maintaining redox state of target proteins, also exhibits glutathione peroxid	0.995138	TLKKNGKLAEILK	0.00419391	35.737	_NGK(ac)LAEILKPVFQ_	NGK(0.995)LAEILK(0.005)PVFQ	3	500.292	0.39616		9.0792
649	11	11	YEL003W	YEL003W	>YEL003W GIM4 SGDID:S000000729, Chr V from 148175-148193,148282-148598, Verified ORF, Subunit of the heterohexameric cochaperone prefoldin complex which binds specifically to cytosolic chaperonin and transfers target proteins to it	1	NNVFQAKYNEYKQ	6.72942e-05	72.958	_NNVFQAK(ac)YNEYK_	NNVFQAK(1)YNEYK	2	780.378	-0.22697		1.1912
650	16	16	YEL003W	YEL003W	>YEL003W GIM4 SGDID:S000000729, Chr V from 148175-148193,148282-148598, Verified ORF, Subunit of the heterohexameric cochaperone prefoldin complex which binds specifically to cytosolic chaperonin and transfers target proteins to it	1	AKYNEYKQILEEL	0.00996783	36.597	_YNEYK(ac)QILEELQTK_	YNEYK(1)QILEELQTK	3	614.316	1.9881	3.108	4.5387
651	69	69	YEL034W	YEL034W	>YEL034W HYP2 SGDID:S000000760, Chr V from 85676-86149, Verified ORF, Translation elongation factor eIF-5A, previously thought to function in translation initiation; similar to and functionally redundant with Anb1p; structural homolog of bacterial EF-P; u	1	DIFTGKKLEDLSP	2.40794e-27	110.6	_K(ac)LEDLSPSTHNMEVPVVK_	K(1)LEDLSPSTHNMEVPVVK	3	689.026	0.022534	3.3717	3.3812
652	86	86	YEL034W	YEL034W	>YEL034W HYP2 SGDID:S000000760, Chr V from 85676-86149, Verified ORF, Translation elongation factor eIF-5A, previously thought to function in translation initiation; similar to and functionally redundant with Anb1p; structural homolog of bacterial EF-P; u	1	MEVPVVKRNEYQL	1.69783e-29	115.57	_KLEDLSPSTHNM(ox)EVPVVK(ac)R_	KLEDLSPSTHNMEVPVVK(1)R	4	560.045	-0.57446	7.5311	4.9001
653	35	35	YEL034W	YEL034W	>YEL034W HYP2 SGDID:S000000760, Chr V from 85676-86149, Verified ORF, Translation elongation factor eIF-5A, previously thought to function in translation initiation; similar to and functionally redundant with Anb1p; structural homolog of bacterial EF-P; u	1	NGFVVIKSRPCKI	1.55968e-08	120.27	_NGFVVIK(ac)SR_	NGFVVIK(1)SR	2	531.309	0.5154	24.876
654	40	40	YEL034W	YEL034W	>YEL034W HYP2 SGDID:S000000760, Chr V from 85676-86149, Verified ORF, Translation elongation factor eIF-5A, previously thought to function in translation initiation; similar to and functionally redundant with Anb1p; structural homolog of bacterial EF-P; u	1	IKSRPCKIVDMST	0.000623784	59.705	_SRPCK(ac)IVDMSTSK_	SRPCK(1)IVDMSTSK	3	517.594	-0.14505	26.552
655	312	312	YEL046C	YEL046C	>YEL046C GLY1 SGDID:S000000772, Chr V from 68792-67629, reverse complement, Verified ORF, Threonine aldolase, catalyzes the cleavage of L-allo-threonine and L-threonine to glycine; involved in glycine biosynthesis	1	DPDVLVKKGLKYN	0.000397183	77.677	_M(ox)DPDVLVK(ac)K_	MDPDVLVK(1)K	2	551.794	0.13073	1.8788
656	145	145	YEL047C	YEL047C	>YEL047C YEL047C SGDID:S000000773, Chr V from 66797-65385, reverse complement, Verified ORF, Soluble fumarate reductase, required with isoenzyme Osm1p for anaerobic growth; may interact with ribosomes, based on co-purification experiments; authentic, non-	1	ALSNNLKKLAETK	4.66982e-06	60.918	_LPPGFEIVSALSNNLK(ac)K_	LPPGFEIVSALSNNLK(1)K	3	623.688	1.7345		2.8168
657	334	334	YEL047C	YEL047C	>YEL047C YEL047C SGDID:S000000773, Chr V from 66797-65385, reverse complement, Verified ORF, Soluble fumarate reductase, required with isoenzyme Osm1p for anaerobic growth; may interact with ribosomes, based on co-purification experiments; authentic, non-	1	LDFYMFKKLVQKL	0.000170371	74.841	_NNLDFYMFK(ac)K_	NNLDFYMFK(1)K	2	681.332	-1.1563	2.863
658	513	513	YEL058W	YEL058W	>YEL058W PCM1 SGDID:S000000784, Chr V from 43252-44925, Verified ORF, Essential N-acetylglucosamine-phosphate mutase; converts GlcNAc-6-P to GlcNAc-1-P, which is a precursor for the biosynthesis of chitin and for the formation of N-glycosylated mannoprote	1	IDLVVAKYPMGRS	8.41949e-06	80.318	_IDLVVAK(ac)YPM(ox)GR_	IDLVVAK(1)YPMGR	2	710.387	-0.13964	62.705
659	164	164	YEL066W	YEL066W	>YEL066W HPA3 SGDID:S000000792, Chr V from 26667-27206, Verified ORF, D-Amino acid N-acetyltransferase, catalyzes N-acetylation of D-amino acids through ordered bi-bi mechanism in which acetyl-CoA is first substrate bound and CoA is last product liberated	1	AQLLYTKVAYKTD	6.8383e-05	69.721	_AQLLYTK(ac)VAYK_	AQLLYTK(1)VAYK	2	670.385	0.78763	3.5159
660	57	57	YEL066W	YEL066W	>YEL066W HPA3 SGDID:S000000792, Chr V from 26667-27206, Verified ORF, D-Amino acid N-acetyltransferase, catalyzes N-acetylation of D-amino acids through ordered bi-bi mechanism in which acetyl-CoA is first substrate bound and CoA is last product liberated	1	EYQGFQKTVMPPE	4.10282e-19	84.113	_EYQGFQK(ac)TVM(ox)PPEVATTTFAR_	EYQGFQK(1)TVMPPEVATTTFAR	3	820.402	-1.0828	0.41111	0.92677
661	161	161	YER002W	YER002W	>YER002W NOP16 SGDID:S000000804, Chr V from 156802-157497, Verified ORF, Constituent of 66S pre-ribosomal particles, involved in 60S ribosomal subunit biogenesis	1	ETEVVKKLEELAS	5.62205e-05	78.324	_K(ac)LEELASRPVIR_	K(1)LEELASRPVIR	3	484.956	-0.26944	1.487	0.20798
662	66	66	YER002W	YER002W	>YER002W NOP16 SGDID:S000000804, Chr V from 156802-157497, Verified ORF, Constituent of 66S pre-ribosomal particles, involved in 60S ribosomal subunit biogenesis	1	QTPAGGKEADLSK	8.97e-07	71.98	_LQTPAGGK(ac)EADLSK_	LQTPAGGK(1)EADLSK	2	728.886	0.33548	0.39661	0.33701
663	333	333	YER003C	YER003C	>YER003C PMI40 SGDID:S000000805, Chr V from 159117-159087,158993-157735, reverse complement, Verified ORF, Mannose-6-phosphate isomerase, catalyzes the interconversion of fructose-6-P and mannose-6-P; required for early steps in protein mannosylation	1	QKMQPLKFDRSSG	0.00625776	35.224	_M(ox)QPLK(ac)FDR_	MQPLK(1)FDR	2	546.779	0.19718		2.4626
664	81	81	YER003C	YER003C	>YER003C PMI40 SGDID:S000000805, Chr V from 159117-159087,158993-157735, reverse complement, Verified ORF, Mannose-6-phosphate isomerase, catalyzes the interconversion of fructose-6-P and mannose-6-P; required for early steps in protein mannosylation	1	PSAMLGKDIIDKF	0.000419215	53.754	_NPSAM(ox)LGK(ac)DIIDK_	NPSAMLGK(1)DIIDK	2	730.377	-0.87721	2.1754
665	161	161	YER003C	YER003C	>YER003C PMI40 SGDID:S000000805, Chr V from 159117-159087,158993-157735, reverse complement, Verified ORF, Mannose-6-phosphate isomerase, catalyzes the interconversion of fructose-6-P and mannose-6-P; required for early steps in protein mannosylation	1	EIADELKRIPELR	1.04242e-18	86.114	_PLQEIADELK(ac)R_	PLQEIADELK(1)R	3	451.917	-0.18279	2.6304	2.9533
666	53	53	YER009W	YER009W	>YER009W NTF2 SGDID:S000000811, Chr V from 172114-172491, Verified ORF, Nuclear envelope protein, interacts with GDP-bound Gsp1p and with proteins of the nuclear pore to transport Gsp1p into the nucleus where it is an essential player in nucleocytoplasmic	1	AKDIVEKLVSLPF	6.5695e-23	122.97	_DIVEK(ac)LVSLPFQK_	DIVEK(1)LVSLPFQK	2	779.448	1.9969		3.2207
667	61	61	YER009W	YER009W	>YER009W NTF2 SGDID:S000000811, Chr V from 172114-172491, Verified ORF, Nuclear envelope protein, interacts with GDP-bound Gsp1p and with proteins of the nuclear pore to transport Gsp1p into the nucleus where it is an essential player in nucleocytoplasmic	1	VSLPFQKVQHRIT	0.000754304	51.286	_LVSLPFQK(ac)VQHR_	LVSLPFQK(1)VQHR	3	498.624	-1.2285	3.454
668	69	69	YER014W	YER014W	>YER014W HEM14 SGDID:S000000816, Chr V from 182599-184218, Verified ORF, Protoporphyrinogen oxidase, a mitochondrial enzyme that catalyzes the seventh step in the heme biosynthetic pathway, converting protoporphyrinogen IX to protoporphyrin IX; inhibited	1	NPIMLEKGPRTLR	4.93709e-26	132.08	_DMSGNPIM(ox)LEK(ac)GPR_	DMSGNPIMLEK(1)GPR	2	801.884	0.57548	2.4846	10.723
669	210	210	YER014W	YER014W	>YER014W HEM14 SGDID:S000000816, Chr V from 182599-184218, Verified ORF, Protoporphyrinogen oxidase, a mitochondrial enzyme that catalyzes the seventh step in the heme biosynthetic pathway, converting protoporphyrinogen IX to protoporphyrin IX; inhibited	1	IYYNELKHGSNTQ	3.97754e-30	113.73	_IYYNELK(ac)HGSNTQAM(ox)IDNMR_	IYYNELK(1)HGSNTQAMIDNMR	3	819.383	-0.43803	1.3924	12.489
671	268	268	YER025W	YER025W	>YER025W GCD11 SGDID:S000000827, Chr V from 205250-206833, Verified ORF, Gamma subunit of the translation initiation factor eIF2, involved in the identification of the start codon; binds GTP when forming the ternary complex with GTP and tRNAi-Met	1	HQKSILKFIRGTI	0.000280844	84.244	_SILK(ac)FIR_	SILK(1)FIR	2	459.792	-1.4773	5.0425	1.382
672	60	60	YER029C	YER029C	>YER029C SMB1 SGDID:S000000831, Chr V from 213176-212586, reverse complement, Verified ORF, Core Sm protein Sm B; part of heteroheptameric complex (with Smd1p, Smd2p, Smd3p, Sme1p, Smx3p, and Smx2p) that is part of the spliceosomal U1, U2, U4, and U5 snRN	1	PKTQLDKLRPRKD	0.00160238	71.451	_TQLDK(ac)LRPR_	TQLDK(1)LRPR	3	390.231	-0.20345	4.5615
673	131	131	YER030W	YER030W	>YER030W CHZ1 SGDID:S000000832, Chr V from 213436-213897, Verified ORF, Histone chaperone for Htz1p/H2A-H2B dimer; required for the stabilization of the Chz1p-Htz1-H2B complex; has overlapping function with Nap1p; null mutant displays weak sensitivity to	0.963885	EPSTGSKDDVGYG	5.15851e-05	41.412	_KEPSTGSK(ac)DDVGYGEK_	K(0.036)EPSTGSK(0.964)DDVGYGEK	3	580.276	0.72304	1.9172
674	47	47	YER030W	YER030W	>YER030W CHZ1 SGDID:S000000832, Chr V from 213436-213897, Verified ORF, Histone chaperone for Htz1p/H2A-H2B dimer; required for the stabilization of the Chz1p-Htz1-H2B complex; has overlapping function with Nap1p; null mutant displays weak sensitivity to	1	YDAEVAKEETKAK	4.21528e-128	235.88	_RNYDDYDAEVAK(ac)EETK_	RNYDDYDAEVAK(1)EETK	3	663.301	0.061527	1.4724	0.73735
675	123	123	YER030W	YER030W	>YER030W CHZ1 SGDID:S000000832, Chr V from 213436-213897, Verified ORF, Histone chaperone for Htz1p/H2A-H2B dimer; required for the stabilization of the Chz1p-Htz1-H2B complex; has overlapping function with Nap1p; null mutant displays weak sensitivity to	1	TAEELDKKEPSTG	1.14515e-18	115.5	_TAEELDK(ac)K_	TAEELDK(1)K	2	488.253	-0.08769	4.2647	3.1269
676	439	439	YER036C	YER036C	>YER036C ARB1 SGDID:S000000838, Chr V from 225198-223366, reverse complement, Verified ORF, ATPase of the ATP-binding cassette (ABC) family involved in 40S and 60S ribosome biogenesis, has similarity to Gcn20p; shuttles from nucleus to cytoplasm, physical	1	GKSTLLKIMTGEL	6.82092e-05	42.981	_STLLK(ac)IMTGELTPQSGR_	STLLK(1)IMTGELTPQSGR	3	625.34	-0.23175	1.2767	1.7765
677	392	392	YER043C	YER043C	>YER043C SAH1 SGDID:S000000845, Chr V from 237118-235769, reverse complement, Verified ORF, S-adenosyl-L-homocysteine hydrolase, catabolizes S-adenosyl-L-homocysteine which is formed after donation of the activated methyl group of S-adenosyl-L-methionine	1	KHIEFQKTGPFEV	2.72418e-08	64.52	_HIEFQK(ac)TGPFEVGVHVLPK_	HIEFQK(1)TGPFEVGVHVLPK	4	551.802	-0.26482	4.1971	1.939
678	413	413	YER043C	YER043C	>YER043C SAH1 SGDID:S000000845, Chr V from 237118-235769, reverse complement, Verified ORF, S-adenosyl-L-homocysteine hydrolase, catabolizes S-adenosyl-L-homocysteine which is formed after donation of the activated methyl group of S-adenosyl-L-methionine	1	LDEAVAKFHLGNL	3.00829e-07	67.646	_ILDEAVAK(ac)FHLGNLGVR_	ILDEAVAK(1)FHLGNLGVR	3	632.023	0.11683	2.908	1.638
679	38	38	YER048W-A	YER048W-A	>YER048W-A ISD11 SGDID:S000007237, Chr V from 250717-251001, Verified ORF, Protein required for mitochondrial iron-sulfur cluster biosynthesis	1	REYFLSKTRTTFR	0.00124507	61.691	_EYFLSK(ac)TR_	EYFLSK(1)TR	2	543.285	0.45568	0.90793	2.1791
680	60	60	YER048W-A	YER048W-A	>YER048W-A ISD11 SGDID:S000007237, Chr V from 250717-251001, Verified ORF, Protein required for mitochondrial iron-sulfur cluster biosynthesis	1	VLMNLFKEAKNDL	0.000104787	80.979	_VLM(ox)NLFK(ac)EAK_	VLMNLFK(1)EAK	2	625.844	-0.028809		8.8846
681	116	116	YER052C	YER052C	>YER052C HOM3 SGDID:S000000854, Chr V from 257957-256374, reverse complement, Verified ORF, Aspartate kinase (L-aspartate 4-P-transferase); cytoplasmic enzyme that catalyzes the first step in the common pathway for methionine and threonine biosynthesis; e	1	LVDDTNKELELVK	2.61515e-05	75.764	_LVDDTNK(ac)ELELVK_	LVDDTNK(1)ELELVK	2	779.422	-3.0941	0.84025
682	242	242	YER055C	YER055C	>YER055C HIS1 SGDID:S000000857, Chr V from 265784-264891, reverse complement, Verified ORF, ATP phosphoribosyltransferase, a hexameric enzyme, catalyzes the first step in histidine biosynthesis; mutations cause histidine auxotrophy and sensitivity to Cu,	1	KLPELLKVTPGRR	2.47062e-06	82.362	_LPELLK(ac)VTPGR_	LPELLK(1)VTPGR	2	632.885	0.11598	5.1701	4.8687
683	99	99	YER056C-A;YIL052C	YER056C-A	>YER056C-A RPL34A SGDID:S000002135, Chr V from 270183-270147,269749-269421, reverse complement, Verified ORF, Protein component of the large (60S) ribosomal subunit, nearly identical to Rpl34Bp and has similarity to rat L34 ribosomal protein;>YIL052C RPL	1	FLIEEQKIVKKVV	1.793e-06	86.014	_AFLIEEQK(ac)IVK_	AFLIEEQK(1)IVK	2	680.398	0.37795	5.0264
684	24	24	YER056C-A;YIL052C	YER056C-A	>YER056C-A RPL34A SGDID:S000002135, Chr V from 270183-270147,269749-269421, reverse complement, Verified ORF, Protein component of the large (60S) ribosomal subunit, nearly identical to Rpl34Bp and has similarity to rat L34 ribosomal protein;>YIL052C RPL	1	NKIKVVKTPGGIL	9.48034e-05	82.831	_VVK(ac)TPGGILR_	VVK(1)TPGGILR	2	541.34	0.62327	7.4251	0.27113
685	64	64	YER062C	YER062C	>YER062C HOR2 SGDID:S000000864, Chr V from 280680-279928, reverse complement, Verified ORF, One of two redundant DL-glycerol-3-phosphatases (RHR2/GPP1 encodes the other) involved in glycerol biosynthesis; induced in response to hyperosmotic stress and oxi	1	TFDAIAKFAPDFA	1.84339e-22	104.84	_TFDAIAK(ac)FAPDFANEEYVNK_	TFDAIAK(1)FAPDFANEEYVNK	3	778.043	0.3999	3.6709	5.4896
686	89	89	YER062C	YER062C	>YER062C HOR2 SGDID:S000000864, Chr V from 280680-279928, reverse complement, Verified ORF, One of two redundant DL-glycerol-3-phosphatases (RHR2/GPP1 encodes the other) involved in glycerol biosynthesis; induced in response to hyperosmotic stress and oxi	1	PVKYGEKSIEVPG	0.000620626	48.704	_YGEK(ac)SIEVPGAVK_	YGEK(1)SIEVPGAVK	2	709.88	0.064446	2.2478	2.9732
687	142	142	YER063W	YER063W	>YER063W THO1 SGDID:S000000865, Chr V from 281708-282364, Verified ORF, Conserved nuclear RNA-binding protein; specifically binds to transcribed chromatin in a THO- and RNA-dependent manner, genetically interacts with shuttling hnRNP NAB2; overproduction	1	KLHRANKFGQDQA	1.35831e-76	184	_ANK(ac)FGQDQADIDSLQR_	ANK(1)FGQDQADIDSLQR	3	616.634	-0.27817	9.8823	7.9546
688	205	205	YER069W	YER069W	>YER069W ARG5,6 SGDID:S000000871, Chr V from 295408-297999, Verified ORF, Protein that is processed in the mitochondrion to yield acetylglutamate kinase and N-acetyl-gamma-glutamyl-phosphate reductase, which catalyze the 2nd and 3rd steps in arginine bios	1	TADYLDKDKYKLV	1.01069e-08	74.953	_ARPITSGVFTADYLDK(ac)DK_	ARPITSGVFTADYLDK(1)DK	3	680.353	0.045985	1.7032	7.9664
689	272	272	YER069W	YER069W	>YER069W ARG5,6 SGDID:S000000871, Chr V from 295408-297999, Verified ORF, Protein that is processed in the mitochondrion to yield acetylglutamate kinase and N-acetyl-gamma-glutamyl-phosphate reductase, which catalyze the 2nd and 3rd steps in arginine bios	1	IVYLNEKGGIING	5.42436e-22	107.65	_IVYLNEK(ac)GGIINGSTGEK_	IVYLNEK(1)GGIINGSTGEK	3	645.346	-0.31271	1.5181	17.168
690	717	717	YER069W	YER069W	>YER069W ARG5,6 SGDID:S000000871, Chr V from 295408-297999, Verified ORF, Protein that is processed in the mitochondrion to yield acetylglutamate kinase and N-acetyl-gamma-glutamyl-phosphate reductase, which catalyze the 2nd and 3rd steps in arginine bios	1	SPKNDPKFLNNNL	3.00464e-06	50.426	_NDPK(ac)FLNNNLIPYALSDHIHER_	NDPK(1)FLNNNLIPYALSDHIHER	4	666.34	-0.044769	1.0249	9.0161
691	709	709	YER069W	YER069W	>YER069W ARG5,6 SGDID:S000000871, Chr V from 295408-297999, Verified ORF, Protein that is processed in the mitochondrion to yield acetylglutamate kinase and N-acetyl-gamma-glutamyl-phosphate reductase, which catalyze the 2nd and 3rd steps in arginine bios	1	YSGAGTKPSPKND	5.58954e-40	114.63	_YINGLPTVFGVSGYSGAGTK(ac)PSPK_	YINGLPTVFGVSGYSGAGTK(1)PSPK	3	813.757	0.82188	1.2407	24.143
692	97	97	YER073W	YER073W	>YER073W ALD5 SGDID:S000000875, Chr V from 304027-305589, Verified ORF, Mitochondrial aldehyde dehydrogenase, involved in regulation or biosynthesis of electron transport chain components and acetate formation; activated by K+; utilizes NADP+ as the prefe	1	KKAFETKWSIVEP	1.84237e-34	138.55	_AFETK(ac)WSIVEPEVR_	AFETK(1)WSIVEPEVR	3	578.302	0.10361		22.097
693	148	148	YER073W	YER073W	>YER073W ALD5 SGDID:S000000875, Chr V from 304027-305589, Verified ORF, Mitochondrial aldehyde dehydrogenase, involved in regulation or biosynthesis of electron transport chain components and acetate formation; activated by K+; utilizes NADP+ as the prefe	1	DVALVSKYLRSCG	4.33482e-38	169.58	_GDVALVSK(ac)YLR_	GDVALVSK(1)YLR	3	421.575	0.012008	1.33	17.032
694	402	402	YER073W	YER073W	>YER073W ALD5 SGDID:S000000875, Chr V from 304027-305589, Verified ORF, Mitochondrial aldehyde dehydrogenase, involved in regulation or biosynthesis of electron transport chain components and acetate formation; activated by K+; utilizes NADP+ as the prefe	1	SKGYFVKPTVFAD	1.14782e-10	97.69	_GYFVK(ac)PTVFADVK_	GYFVK(1)PTVFADVK	2	756.908	0.063123	3.2684	26.12
695	517	517	YER073W	YER073W	>YER073W ALD5 SGDID:S000000875, Chr V from 304027-305589, Verified ORF, Mitochondrial aldehyde dehydrogenase, involved in regulation or biosynthesis of electron transport chain components and acetate formation; activated by K+; utilizes NADP+ as the prefe	1	VRIAIDKPIR___	0.00142737	59.8	_IAIDK(ac)PIR_	IAIDK(1)PIR	2	484.3	0.0051238		19.987
696	381	381	YER073W	YER073W	>YER073W ALD5 SGDID:S000000875, Chr V from 304027-305589, Verified ORF, Mitochondrial aldehyde dehydrogenase, involved in regulation or biosynthesis of electron transport chain components and acetate formation; activated by K+; utilizes NADP+ as the prefe	1	DYVDVAKSEGARL	5.83595e-45	149.57	_ILDYVDVAK(ac)SEGAR_	ILDYVDVAK(1)SEGAR	3	526.611	-0.77488	2.9262	13.318
697	77	77	YER073W	YER073W	>YER073W ALD5 SGDID:S000000875, Chr V from 304027-305589, Verified ORF, Mitochondrial aldehyde dehydrogenase, involved in regulation or biosynthesis of electron transport chain components and acetate formation; activated by K+; utilizes NADP+ as the prefe	1	KITTVYKAMEDDV	1.16075e-121	204.29	_ITTVYK(ac)AMEDDVDEAVAAAK_	ITTVYK(1)AMEDDVDEAVAAAK	3	728.024	4.0607	3.5649	31.089
698	372	372	YER073W	YER073W	>YER073W ALD5 SGDID:S000000875, Chr V from 304027-305589, Verified ORF, Mitochondrial aldehyde dehydrogenase, involved in regulation or biosynthesis of electron transport chain components and acetate formation; activated by K+; utilizes NADP+ as the prefe	1	SDKQLHKILDYVD	7.02843e-06	79.875	_QLHK(ac)ILDYVDVAK_	QLHK(1)ILDYVDVAK	3	528.631	0.0026352	2.5862
699	305	305	YER073W	YER073W	>YER073W ALD5 SGDID:S000000875, Chr V from 304027-305589, Verified ORF, Mitochondrial aldehyde dehydrogenase, involved in regulation or biosynthesis of electron transport chain components and acetate formation; activated by K+; utilizes NADP+ as the prefe	1	ADADLDKAVKNIA	2.18782e-12	85.362	_SPNIVFADADLDK(ac)AVK_	SPNIVFADADLDK(1)AVK	3	582.309	0.6267	1.3466	11.8
700	71	71	YER073W	YER073W	>YER073W ALD5 SGDID:S000000875, Chr V from 304027-305589, Verified ORF, Mitochondrial aldehyde dehydrogenase, involved in regulation or biosynthesis of electron transport chain components and acetate formation; activated by K+; utilizes NADP+ as the prefe	1	NPSNEEKITTVYK	2.478e-11	67.644	_TFDVINPSNEEK(ac)ITTVYK_	TFDVINPSNEEK(1)ITTVYK	3	714.032	-1.5711	2.1929
701	368	368	YER073W	YER073W	>YER073W ALD5 SGDID:S000000875, Chr V from 304027-305589, Verified ORF, Mitochondrial aldehyde dehydrogenase, involved in regulation or biosynthesis of electron transport chain components and acetate formation; activated by K+; utilizes NADP+ as the prefe	1	GAQTSDKQLHKIL	1.94698e-266	290.98	_VGDPFDEEVFQGAQTSDK(ac)QLHK_	VGDPFDEEVFQGAQTSDK(1)QLHK	4	630.053	1.0634	1.2443	21.279
702	52	52	YER074W;YIL069C	YER074W	>YER074W RPS24A SGDID:S000000876, Chr V from 306319-306321,306788-307192, Verified ORF, Protein component of the small (40S) ribosomal subunit; identical to Rps24Bp and has similarity to rat S24 ribosomal protein;>YIL069C RPS24B SGDID:S000001331, Chr IX	1	EVYKAEKDAVSVF	0.000496541	57.136	_AEK(ac)DAVSVFGFR_	AEK(1)DAVSVFGFR	3	456.57	0.49527	3.0027
703	37	37	YER074W;YIL069C	YER074W	>YER074W RPS24A SGDID:S000000876, Chr V from 306319-306321,306788-307192, Verified ORF, Protein component of the small (40S) ribosomal subunit; identical to Rps24Bp and has similarity to rat S24 ribosomal protein;>YIL069C RPS24B SGDID:S000001331, Chr IX	1	NRANVSKDELREK	0.00148251	48.284	_ANVSK(ac)DELR_	ANVSK(1)DELR	2	537.283	0.34818	3.6136
704	21	21	YER074W;YIL069C	YER074W	>YER074W RPS24A SGDID:S000000876, Chr V from 306319-306321,306788-307192, Verified ORF, Protein component of the small (40S) ribosomal subunit; identical to Rps24Bp and has similarity to rat S24 ribosomal protein;>YIL069C RPS24B SGDID:S000001331, Chr IX	1	NPLLARKQFVVDV	0.000810192	48.568	_K(ac)QFVVDVLHPNR_	K(1)QFVVDVLHPNR	3	498.612	0.27624	1.0817
705	49	49	YER074W;YIL069C	YER074W	>YER074W RPS24A SGDID:S000000876, Chr V from 306319-306321,306788-307192, Verified ORF, Protein component of the small (40S) ribosomal subunit; identical to Rps24Bp and has similarity to rat S24 ribosomal protein;>YIL069C RPS24B SGDID:S000001331, Chr IX	1	KLAEVYKAEKDAV	0.000566312	74.841	_LAEVYK(ac)AEK_	LAEVYK(1)AEK	2	546.8	-0.25131	2.6004
706	99	99	YER074W;YIL069C	YER074W	>YER074W RPS24A SGDID:S000000876, Chr V from 306319-306321,306788-307192, Verified ORF, Protein component of the small (40S) ribosomal subunit; identical to Rps24Bp and has similarity to rat S24 ribosomal protein;>YIL069C RPS24B SGDID:S000001331, Chr IX	1	RYGLAEKVEKASR	0.000959448	60.167	_YGLAEK(ac)VEK_	YGLAEK(1)VEK	2	539.793	1.0929	1.0335
707	183	183	YER078C	YER078C	>YER078C ICP55 SGDID:S000000880, Chr V from 318338-316803, reverse complement, Verified ORF, Mitochondrial aminopeptidase; cleaves the N termini of at least 38 imported proteins after cleavage by the mitochondrial processing peptidase (MPP), thereby incre	1	LSKYLPKIINRND	0.00207631	52.786	_YLPK(ac)IINR_	YLPK(1)IINR	2	529.821	-0.6455		12.777
708	290	290	YER080W	YER080W	>YER080W AIM9 SGDID:S000000882, Chr V from 319959-321842, Verified ORF, Putative protein of unknown function; the authentic, non-tagged protein is detected in highly purified mitochondria in high-throughput studies; null mutant displays elevated frequency	1	NEKEFVKEDIYDG	3.25514e-06	49.973	_EFVK(ac)EDIYDGETNPDLQNR_	EFVK(1)EDIYDGETNPDLQNR	3	775.361	-0.22279	1.2705
709	465	465	YER080W	YER080W	>YER080W AIM9 SGDID:S000000882, Chr V from 319959-321842, Verified ORF, Putative protein of unknown function; the authentic, non-tagged protein is detected in highly purified mitochondria in high-throughput studies; null mutant displays elevated frequency	1	PKIYDLKEDITDF	4.75255e-30	135.37	_IYDLK(ac)EDITDFDK_	IYDLK(1)EDITDFDK	2	828.904	-0.43943		8.6219
710	505	505	YER080W	YER080W	>YER080W AIM9 SGDID:S000000882, Chr V from 319959-321842, Verified ORF, Putative protein of unknown function; the authentic, non-tagged protein is detected in highly purified mitochondria in high-throughput studies; null mutant displays elevated frequency	1	LNDNNPKLITAVA	0.000227547	35.771	_LNDNNPK(ac)LITAVAPPVK_	LNDNNPK(1)LITAVAPPVK	3	616.019	-0.59368	2.2061
711	454	454	YER082C	YER082C	>YER082C UTP7 SGDID:S000000884, Chr V from 325932-324268, reverse complement, Verified ORF, Nucleolar protein, component of the small subunit (SSU) processome containing the U3 snoRNA that is involved in processing of pre-18S rRNA	1	SIGSVDKRSSTIR	6.02969e-05	39.387	_LPADTITLDPNSIGSVDK(ac)R_	LPADTITLDPNSIGSVDK(1)R	3	685.364	0.61193	2.7472
712	51	51	YER086W	YER086W	>YER086W ILV1 SGDID:S000000888, Chr V from 328473-330203, Verified ORF, Threonine deaminase, catalyzes the first step in isoleucine biosynthesis; expression is under general amino acid control; ILV1 locus exhibits highly positioned nucleosomes whose organ	1	KLHSELKLDELQT	7.05203e-64	148.24	_LHSELK(ac)LDELQTDNTPDYVR_	LHSELK(1)LDELQTDNTPDYVR	3	810.071	0.11087	1.17
713	490	490	YER086W	YER086W	>YER086W ILV1 SGDID:S000000888, Chr V from 328473-330203, Verified ORF, Threonine deaminase, catalyzes the first step in isoleucine biosynthesis; expression is under general amino acid control; ILV1 locus exhibits highly positioned nucleosomes whose organ	1	LVGGASKVPNERI	5.48187e-05	69.602	_YLVGGASK(ac)VPNER_	YLVGGASK(1)VPNER	2	716.383	0.411	1.4346	5.706
714	230	230	YER090W	YER090W	>YER090W TRP2 SGDID:S000000892, Chr V from 337945-339468, Verified ORF, Anthranilate synthase, catalyzes the initial step of tryptophan biosynthesis, forms multifunctional hetero-oligomeric anthranilate synthase:indole-3-glycerol phosphate synthase enzyme	1	FESNVGKEGYENH	3.31384e-06	49.973	_LNQTFESNVGK(ac)EGYENHVSTLK_	LNQTFESNVGK(1)EGYENHVSTLK	3	846.082	0.65625	2.2848	2.7438
715	480	480	YER091C	YER091C	>YER091C MET6 SGDID:S000000893, Chr V from 342163-339860, reverse complement, Verified ORF, Cobalamin-independent methionine synthase, involved in methionine biosynthesis and regeneration; requires a minimum of two glutamates on the methyltetrahydrofolate	1	INSEIEKVIRFQE	6.44921e-62	188.96	_FINSEIEK(ac)VIR_	FINSEIEK(1)VIR	2	695.39	0.17549	4.0011	5.5035
716	462	462	YER091C	YER091C	>YER091C MET6 SGDID:S000000893, Chr V from 342163-339860, reverse complement, Verified ORF, Cobalamin-independent methionine synthase, involved in methionine biosynthesis and regeneration; requires a minimum of two glutamates on the methyltetrahydrofolate	1	NRNKFNKGTISAE	0.000338251	57.136	_FNK(ac)GTISAEEYEK_	FNK(1)GTISAEEYEK	2	779.375	2.0052		1.854
717	472	472	YER091C	YER091C	>YER091C MET6 SGDID:S000000893, Chr V from 342163-339860, reverse complement, Verified ORF, Cobalamin-independent methionine synthase, involved in methionine biosynthesis and regeneration; requires a minimum of two glutamates on the methyltetrahydrofolate	1	SAEEYEKFINSEI	2.22109e-06	60.764	_GTISAEEYEK(ac)FINSEIEK_	GTISAEEYEK(1)FINSEIEK	3	710.348	-0.83963	1.7393	3.4951
718	712	712	YER091C	YER091C	>YER091C MET6 SGDID:S000000893, Chr V from 342163-339860, reverse complement, Verified ORF, Cobalamin-independent methionine synthase, involved in methionine biosynthesis and regeneration; requires a minimum of two glutamates on the methyltetrahydrofolate	1	SPRIPSKDEFIAK	3.74186e-06	105.03	_IPSK(ac)DEFIAK_	IPSK(1)DEFIAK	2	595.327	-0.048327	3.6627	5.2391
719	724	724	YER091C	YER091C	>YER091C MET6 SGDID:S000000893, Chr V from 342163-339860, reverse complement, Verified ORF, Cobalamin-independent methionine synthase, involved in methionine biosynthesis and regeneration; requires a minimum of two glutamates on the methyltetrahydrofolate	1	KISTILKSYPAEK	8.7543e-05	70.412	_ISTILK(ac)SYPAEK_	ISTILK(1)SYPAEK	2	696.393	0.10427	4.5636	4.0585
720	37	37	YER091C	YER091C	>YER091C MET6 SGDID:S000000893, Chr V from 342163-339860, reverse complement, Verified ORF, Cobalamin-independent methionine synthase, involved in methionine biosynthesis and regeneration; requires a minimum of two glutamates on the methyltetrahydrofolate	1	TVDELFKVGKDLR	6.00557e-12	120.77	_ITVDELFK(ac)VGK_	ITVDELFK(1)VGK	2	645.869	-0.091783	3.9704	3.9749
721	389	389	YER091C	YER091C	>YER091C MET6 SGDID:S000000893, Chr V from 342163-339860, reverse complement, Verified ORF, Cobalamin-independent methionine synthase, involved in methionine biosynthesis and regeneration; requires a minimum of two glutamates on the methyltetrahydrofolate	1	ALEANAKSVESRG	1.10403e-08	56.529	_NVSGQDVAAALEANAK(ac)SVESR_	NVSGQDVAAALEANAK(1)SVESR	3	720.029	-0.31122	3.5909	5.9625
722	155	155	YER091C	YER091C	>YER091C MET6 SGDID:S000000893, Chr V from 342163-339860, reverse complement, Verified ORF, Cobalamin-independent methionine synthase, involved in methionine biosynthesis and regeneration; requires a minimum of two glutamates on the methyltetrahydrofolate	1	DEFLEAKELGIHT	6.61985e-17	99.451	_PVDEFLEAK(ac)ELGIHTR_	PVDEFLEAK(1)ELGIHTR	3	632.667	0.31342		1.1482
723	415	415	YER091C	YER091C	>YER091C MET6 SGDID:S000000893, Chr V from 342163-339860, reverse complement, Verified ORF, Cobalamin-independent methionine synthase, involved in methionine biosynthesis and regeneration; requires a minimum of two glutamates on the methyltetrahydrofolate	1	VASIDEKMSTRAA	0.000148363	64.55	_VASIDEK(ac)M(ox)STR_	VASIDEK(1)MSTR	2	647.819	0.34542	3.8617	5.0267
724	451	451	YER091C	YER091C	>YER091C MET6 SGDID:S000000893, Chr V from 342163-339860, reverse complement, Verified ORF, Cobalamin-independent methionine synthase, involved in methionine biosynthesis and regeneration; requires a minimum of two glutamates on the methyltetrahydrofolate	1	GSFPQTKDIRINR	4.32366e-215	254.4	_VFNLPLFPTTTIGSFPQTK(ac)DIR_	VFNLPLFPTTTIGSFPQTK(1)DIR	3	845.46	-1.3544	2.6775	3.3749
725	522	522	YER103W	YER103W	>YER103W SSA4 SGDID:S000000905, Chr V from 364585-366513, Verified ORF, Heat shock protein that is highly induced upon stress; plays a role in SRP-dependent cotranslational protein-membrane targeting and translocation; member of the HSP70 family; cytoplas	1	MVAEAEKFKAEDE	0.00156354	46.158	_M(ox)VAEAEK(ac)FK_	MVAEAEK(1)FK	2	555.779	0.98793		1.5511
726	69	69	YER110C	YER110C	>YER110C KAP123 SGDID:S000000912, Chr V from 382099-378758, reverse complement, Verified ORF, Karyopherin beta, mediates nuclear import of ribosomal proteins prior to assembly into ribosomes and import of histones H3 and H4; localizes to the nuclear pore,	1	ARKLVSKHWNAID	0.000127664	41.838	_LVSK(ac)HWNAIDESTR_	LVSK(1)HWNAIDESTR	3	566.625	-0.88936	3.162
727	725	725	YER110C	YER110C	>YER110C KAP123 SGDID:S000000912, Chr V from 382099-378758, reverse complement, Verified ORF, Karyopherin beta, mediates nuclear import of ribosomal proteins prior to assembly into ribosomes and import of histones H3 and H4; localizes to the nuclear pore,	1	SVLLASKVEPESY	1.12787e-09	87.932	_SVLLASK(ac)VEPESYPK_	SVLLASK(1)VEPESYPK	2	844.959	-0.020417		1.6486
728	88	88	YER112W	YER112W	>YER112W LSM4 SGDID:S000000914, Chr V from 387228-387791, Verified ORF, Lsm (Like Sm) protein; part of heteroheptameric complexes (Lsm2p-7p and either Lsm1p or 8p): cytoplasmic Lsm1p complex involved in mRNA decay; nuclear Lsm8p complex part of U6 snRNP a	1	QDNIIDKVKQQIN	0.00806679	30.004	_LQDNIIDK(ac)VK_	LQDNIIDK(1)VK	2	614.351	1.4605	3.5609
729	84	84	YER120W	YER120W	>YER120W SCS2 SGDID:S000000922, Chr V from 401131-401865, Verified ORF, Integral ER membrane protein that regulates phospholipid metabolism via an interaction with the FFAT motif of Opi1p, also involved in telomeric silencing, disruption causes inositol a	1	DFKCRDKFLVITL	1.00614e-05	39.237	_DK(ac)FLVITLPSPYDLNGK_	DK(1)FLVITLPSPYDLNGK	2	981.533	-1.7867		1.3969
730	124	124	YER120W	YER120W	>YER120W SCS2 SGDID:S000000922, Chr V from 401131-401865, Verified ORF, Integral ER membrane protein that regulates phospholipid metabolism via an interaction with the FFAT motif of Opi1p, also involved in telomeric silencing, disruption causes inositol a	1	SKKIKVKYLISPD	1.00999e-05	44.816	_VK(ac)YLISPDVHPAQNQNIQENK_	VK(1)YLISPDVHPAQNQNIQENK	3	826.431	0.025224	3.1206	3.1018
731	117	117	YER126C	YER126C	>YER126C NSA2 SGDID:S000000928, Chr V from 414175-413390, reverse complement, Verified ORF, Protein constituent of 66S pre-ribosomal particles, contributes to processing of the 27S pre-rRNA	1	RLEKADKFSVPLP	0.00163606	39.917	_ADK(ac)FSVPLPK_	ADK(1)FSVPLPK	2	572.324	0.41414	0.32978
732	66	66	YER131W;YGL189C	YER131W	>YER131W RPS26B SGDID:S000000933, Chr V from 423948-424307, Verified ORF, Protein component of the small (40S) ribosomal subunit; nearly identical to Rps26Ap and has similarity to rat S26 ribosomal protein;>YGL189C RPS26A SGDID:S000003157, Chr VII from 1	1	PEYALPKTYNKLH	1.23857e-63	151.95	_DLSEASVYPEYALPK(ac)TYNK_	DLSEASVYPEYALPK(1)TYNK	3	744.035	1.3302	12.075	1.5679
733	146	146	YER133W	YER133W	>YER133W GLC7 SGDID:S000000935, Chr V from 432491-432667,433193-433954, Verified ORF, Type 1 serine/threonine protein phosphatase catalytic subunit, involved in many processes (eg: glycogen metabolism, sporulation, mitosis); accumulates at mating projecti	1	KRRYNIKLWKTFT	0.00397935	53.17	_YNIK(ac)LWK_	YNIK(1)LWK	2	503.79	0.29584	3.0118
734	15	15	YER148W	YER148W	>YER148W SPT15 SGDID:S000000950, Chr V from 465298-466020, Verified ORF, TATA-binding protein, general transcription factor that interacts with other factors to form the preinitiation complex at promoters, essential for viability	1	EFKEANKIVFDPN	1.81036e-53	174.89	_EANK(ac)IVFDPNTR_	EANK(1)IVFDPNTR	2	723.373	0.1004	4.8067	0.87227
735	145	145	YER156C	YER156C	>YER156C YER156C SGDID:S000000958, Chr V from 484336-483320, reverse complement, Uncharacterized ORF, Putative protein of unknown function; interacts with Hsp82p and copurifies with Ipl1p; expression is copper responsive and downregulated in strains delet	1	NDNGISKYTIPKD	2.50159e-08	61.342	_QFVEALDANDNGISK(ac)YTIPK_	QFVEALDANDNGISK(1)YTIPK	3	755.718	-0.41121	1.5818	2.7194
736	127	127	YER156C	YER156C	>YER156C YER156C SGDID:S000000958, Chr V from 484336-483320, reverse complement, Uncharacterized ORF, Putative protein of unknown function; interacts with Hsp82p and copurifies with Ipl1p; expression is copper responsive and downregulated in strains delet	1	LDLLYDKVYKQFV	9.51646e-05	45.614	_VSSSDLDLLYDK(ac)VYK_	VSSSDLDLLYDK(1)VYK	3	596.308	0.44305	2.1173
737	6	6	YER161C	YER161C	>YER161C SPT2 SGDID:S000000963, Chr V from 500343-499342, reverse complement, Verified ORF, Protein involved in negative regulation of transcription; required for RNA polyadenylation; exhibits regulated interactions with both histones and SWI-SNF componen	1	_MSFLSKLSQIRK	3.79242e-87	215.83	_(ac)SFLSK(ac)LSQIRK_	SFLSK(1)LSQIRK	2	695.906	0.69541	0.69558	0.4942
738	105	105	YER165W	YER165W	>YER165W PAB1 SGDID:S000000967, Chr V from 510368-512101, Verified ORF, Poly(A) binding protein, part of the 3'-end RNA-processing complex, mediates interactions between the 5' cap structure and the 3' mRNA poly(A) tail, involved in control of poly(A) tai	1	LNYTPIKGRLCRI	0.0024006	32.275	_AIEQLNYTPIK(ac)GR_	AIEQLNYTPIK(1)GR	2	772.925	0.046996	2.9574
739	288	288	YER165W	YER165W	>YER165W PAB1 SGDID:S000000967, Chr V from 510368-512101, Verified ORF, Poly(A) binding protein, part of the 3'-end RNA-processing complex, mediates interactions between the 5' cap structure and the 3' mRNA poly(A) tail, involved in control of poly(A) tai	1	SELNGEKLYVGRA	0.000233674	32.926	_AVEALNDSELNGEK(ac)LYVGR_	AVEALNDSELNGEK(1)LYVGR	3	707.027	0.23164	2.8109	2.2996
740	268	268	YER165W	YER165W	>YER165W PAB1 SGDID:S000000967, Chr V from 510368-512101, Verified ORF, Poly(A) binding protein, part of the 3'-end RNA-processing complex, mediates interactions between the 5' cap structure and the 3' mRNA poly(A) tail, involved in control of poly(A) tai	1	GFVNYEKHEDAVK	9.90298e-10	88.73	_GFGFVNYEK(ac)HEDAVK_	GFGFVNYEK(1)HEDAVK	3	594.621	0.37858	3.084	3.3195
741	274	274	YER165W	YER165W	>YER165W PAB1 SGDID:S000000967, Chr V from 510368-512101, Verified ORF, Poly(A) binding protein, part of the 3'-end RNA-processing complex, mediates interactions between the 5' cap structure and the 3' mRNA poly(A) tail, involved in control of poly(A) tai	1	KHEDAVKAVEALN	7.91622e-06	46.35	_HEDAVK(ac)AVEALNDSELNGEK_	HEDAVK(1)AVEALNDSELNGEK	3	737.357	0.43275	2.4384	2.5115
742	131	131	YER165W	YER165W	>YER165W PAB1 SGDID:S000000967, Chr V from 510368-512101, Verified ORF, Poly(A) binding protein, part of the 3'-end RNA-processing complex, mediates interactions between the 5' cap structure and the 3' mRNA poly(A) tail, involved in control of poly(A) tai	1	SGNIFIKNLHPDI	3.94189e-13	88.319	_GSGNIFIK(ac)NLHPDIDNK_	GSGNIFIK(1)NLHPDIDNK	3	642.002	0.8673	3.7566	1.3225
743	390	390	YER165W	YER165W	>YER165W PAB1 SGDID:S000000967, Chr V from 510368-512101, Verified ORF, Poly(A) binding protein, part of the 3'-end RNA-processing complex, mediates interactions between the 5' cap structure and the 3' mRNA poly(A) tail, involved in control of poly(A) tai	1	QQIVAGKPLYVAI	1.44047e-09	80.387	_NQQIVAGK(ac)PLYVAIAQR_	NQQIVAGK(1)PLYVAIAQR	3	637.699	-0.066093	4.4978
744	515	515	YER165W	YER165W	>YER165W PAB1 SGDID:S000000967, Chr V from 510368-512101, Verified ORF, Poly(A) binding protein, part of the 3'-end RNA-processing complex, mediates interactions between the 5' cap structure and the 3' mRNA poly(A) tail, involved in control of poly(A) tai	1	LGEQLYKKVSAKT	0.000459066	48.701	_QALGEQLYK(ac)K_	QALGEQLYK(1)K	2	610.338	0.10199	9.1984
745	327	327	YER165W	YER165W	>YER165W PAB1 SGDID:S000000967, Chr V from 510368-512101, Verified ORF, Poly(A) binding protein, part of the 3'-end RNA-processing complex, mediates interactions between the 5' cap structure and the 3' mRNA poly(A) tail, involved in control of poly(A) tai	1	GVNLFVKNLDDSV	6.07008e-91	185.33	_YQGVNLFVK(ac)NLDDSVDDEK_	YQGVNLFVK(1)NLDDSVDDEK	3	747.362	1.1053	11.761	2.395
746	694	694	YER169W	YER169W	>YER169W RPH1 SGDID:S000000971, Chr V from 523364-525754, Verified ORF, JmjC domain-containing histone demethylase which can specifically demethylate H3K36 tri- and dimethyl modification states; transcriptional repressor of PHR1; Rph1p phosphorylation dur	1	SSPLNSKFAPEEI	8.32348e-06	46.578	_EQGSSPLNSK(ac)FAPEEIVLSGK_	EQGSSPLNSK(1)FAPEEIVLSGK	3	753.722	-0.81531		0.27973
747	684	684	YER169W	YER169W	>YER169W RPH1 SGDID:S000000971, Chr V from 523364-525754, Verified ORF, JmjC domain-containing histone demethylase which can specifically demethylate H3K36 tri- and dimethyl modification states; transcriptional repressor of PHR1; Rph1p phosphorylation dur	1	RNDDLDKEQGSSP	9.91453e-05	42.78	_NDDLDK(ac)EQGSSPLNSK_	NDDLDK(1)EQGSSPLNSK	3	596.946	-0.7263	6.5271
748	665	665	YER169W	YER169W	>YER169W RPH1 SGDID:S000000971, Chr V from 523364-525754, Verified ORF, JmjC domain-containing histone demethylase which can specifically demethylate H3K36 tri- and dimethyl modification states; transcriptional repressor of PHR1; Rph1p phosphorylation dur	1	SNLILSKVASTRQ	4.57333e-05	75.669	_SNLILSK(ac)VASTR_	SNLILSK(1)VASTR	2	665.888	-0.3519	4.3818	0.75158
749	304	304	YER172C	YER172C	>YER172C BRR2 SGDID:S000000974, Chr V from 536016-529525, reverse complement, Verified ORF, RNA-dependent ATPase RNA helicase (DEIH box); required for disruption of U4/U6 base-pairing in native snRNPs to activate the spliceosome for catalysis; homologous	1	RSELGYKDTSVIQ	1.10675e-07	61.767	_LRSELGYK(ac)DTSVIQDLSEK_	LRSELGYK(1)DTSVIQDLSEK	3	741.722	-0.65747	2.9538
750	412	412	YER178W	YER178W	>YER178W PDA1 SGDID:S000000980, Chr V from 546812-548074, Verified ORF, E1 alpha subunit of the pyruvate dehydrogenase (PDH) complex, catalyzes the direct oxidative decarboxylation of pyruvate to acetyl-CoA; phosphorylated; regulated by glucose	1	EDTWDFKKQGFAS	9.36207e-19	132.79	_IPEDTWDFK(ac)K_	IPEDTWDFK(1)K	2	660.827	0.79776	2.7737	5.7221
751	364	364	YER178W	YER178W	>YER178W PDA1 SGDID:S000000980, Chr V from 546812-548074, Verified ORF, E1 alpha subunit of the pyruvate dehydrogenase (PDH) complex, catalyzes the direct oxidative decarboxylation of pyruvate to acetyl-CoA; phosphorylated; regulated by glucose	1	YDKSARKYVDEQV	4.41885e-90	173.77	_K(ac)YVDEQVELADAAPPPEAK_	K(1)YVDEQVELADAAPPPEAK	2	1056.53	0.53596	2.3052	5.2601
752	103	103	YER178W	YER178W	>YER178W PDA1 SGDID:S000000980, Chr V from 546812-548074, Verified ORF, E1 alpha subunit of the pyruvate dehydrogenase (PDH) complex, catalyzes the direct oxidative decarboxylation of pyruvate to acetyl-CoA; phosphorylated; regulated by glucose	1	ACDALYKAKKIRG	2.6766e-10	101.6	_RM(ox)EMACDALYK(ac)AK_	RMEMACDALYK(1)AK	3	548.923	-0.032462	2.4521	2.1979
753	264	264	YER178W	YER178W	>YER178W PDA1 SGDID:S000000980, Chr V from 546812-548074, Verified ORF, E1 alpha subunit of the pyruvate dehydrogenase (PDH) complex, catalyzes the direct oxidative decarboxylation of pyruvate to acetyl-CoA; phosphorylated; regulated by glucose	1	AMTEYFKRGQYIP	1.06247e-09	120.68	_SSAMTEYFK(ac)R_	SSAMTEYFK(1)R	2	631.298	1.4041	1.9821	5.0606
756	1053	1053	YFL007W	YFL007W	>YFL007W BLM10 SGDID:S000001887, Chr VI from 123474-129905, Verified ORF, Proteasome activator subunit; found in association with core particles, with and without the 19S regulatory particle; required for resistance to bleomycin, may be involved in protec	1	EKLILLKNIRENN	0.00135123	60.59	_LILLK(ac)NIR_	LILLK(1)NIR	2	512.847	-0.33104	19.035
757	674	674	YFL013C	YFL013C	>YFL013C IES1 SGDID:S000001881, Chr VI from 109924-107846, reverse complement, Verified ORF, Subunit of the INO80 chromatin remodeling complex	1	KKVLLNKIERAEI	9.33997e-05	87.308	_VLLNK(ac)IER_	VLLNK(1)IER	2	513.819	0.389	26.816	2.035
758	88	88	YFL014W	YFL014W	>YFL014W HSP12 SGDID:S000001880, Chr VI from 107250-107579, Verified ORF, Plasma membrane localized protein that protects membranes from desiccation; induced by heat shock, oxidative stress, osmostress, stationary phase entry, glucose depletion, oleate an	1	MGAAKSKLNDAVE	2.59492e-181	278.97	_SK(ac)LNDAVEYVSGR_	SK(1)LNDAVEYVSGR	3	493.919	0.93896	10.833	20.124
759	30	30	YFL014W	YFL014W	>YFL014W HSP12 SGDID:S000001880, Chr VI from 107250-107579, Verified ORF, Plasma membrane localized protein that protects membranes from desiccation; induced by heat shock, oxidative stress, osmostress, stationary phase entry, glucose depletion, oleate an	1	SYAEQGKEYITDK	0.00105162	40.552	_SYAEQGK(ac)EYITDK_	SYAEQGK(1)EYITDK	3	525.251	0.57196		18.963
760	360	360	YFL016C	YFL016C	>YFL016C MDJ1 SGDID:S000001878, Chr VI from 106230-104695, reverse complement, Verified ORF, Co-chaperone that stimulates the ATPase activity of the HSP70 protein Ssc1p; involved in protein folding/refolding in the mitochodrial matrix; required for proteo	1	NFSIKNKYDIWYD	0.000835112	68.107	_NK(ac)YDIWYDK_	NK(1)YDIWYDK	2	643.806	0.36641	1.3805	6.5454
761	211	211	YFL016C	YFL016C	>YFL016C MDJ1 SGDID:S000001878, Chr VI from 106230-104695, reverse complement, Verified ORF, Co-chaperone that stimulates the ATPase activity of the HSP70 protein Ssc1p; involved in protein folding/refolding in the mitochodrial matrix; required for proteo	1	VHKVSFKDAVFGS	0.00313935	35.204	_VSFK(ac)DAVFGSK_	VSFK(1)DAVFGSK	2	613.824	0.068321		6.1955
762	138	138	YFL017C	YFL017C	>YFL017C GNA1 SGDID:S000001877, Chr VI from 104456-103977, reverse complement, Verified ORF, Evolutionarily conserved glucosamine-6-phosphate acetyltransferase required for multiple cell cycle events including passage through START, DNA synthesis, and mit	1	ILDCDEKNVKFYE	8.34886e-21	143.24	_IILDCDEK(ac)NVK_	IILDCDEK(1)NVK	3	463.575	0.46929	4.4892	1.9572
763	253	253	YFL018C	YFL018C	>YFL018C LPD1 SGDID:S000001876, Chr VI from 103121-101622, reverse complement, Verified ORF, Dihydrolipoamide dehydrogenase, the lipoamide dehydrogenase component (E3) of the pyruvate dehydrogenase and 2-oxoglutarate dehydrogenase multi-enzyme complexes	1	VAKATQKFLKKQG	0.0067016	41.979	_ATQK(ac)FLK_	ATQK(1)FLK	2	439.261	-0.12501	1.9489
764	408	408	YFL018C	YFL018C	>YFL018C LPD1 SGDID:S000001876, Chr VI from 103121-101622, reverse complement, Verified ORF, Dihydrolipoamide dehydrogenase, the lipoamide dehydrogenase component (E3) of the pyruvate dehydrogenase and 2-oxoglutarate dehydrogenase multi-enzyme complexes	1	EAGIDYKIGKFPF	0.00636295	35.71	_EAGIDYK(ac)IGK_	EAGIDYK(1)IGK	2	568.303	0.66737	5.0419	5.4297
765	411	411	YFL018C	YFL018C	>YFL018C LPD1 SGDID:S000001876, Chr VI from 103121-101622, reverse complement, Verified ORF, Dihydrolipoamide dehydrogenase, the lipoamide dehydrogenase component (E3) of the pyruvate dehydrogenase and 2-oxoglutarate dehydrogenase multi-enzyme complexes	1	IDYKIGKFPFAAN	4.00328e-08	105.36	_IGK(ac)FPFAANSR_	IGK(1)FPFAANSR	3	417.228	-0.12691	1.6826	6.8939
766	146	146	YFL018C	YFL018C	>YFL018C LPD1 SGDID:S000001876, Chr VI from 103121-101622, reverse complement, Verified ORF, Dihydrolipoamide dehydrogenase, the lipoamide dehydrogenase component (E3) of the pyruvate dehydrogenase and 2-oxoglutarate dehydrogenase multi-enzyme complexes	1	SFEDETKIRVTPV	0.00044819	58.487	_GNGSFEDETK(ac)IR_	GNGSFEDETK(1)IR	2	697.831	0.55368		5.2197
767	324	324	YFL018C	YFL018C	>YFL018C LPD1 SGDID:S000001876, Chr VI from 103121-101622, reverse complement, Verified ORF, Dihydrolipoamide dehydrogenase, the lipoamide dehydrogenase component (E3) of the pyruvate dehydrogenase and 2-oxoglutarate dehydrogenase multi-enzyme complexes	1	IGLEVDKRGRLVI	1.51567e-11	122.52	_IGLEVDK(ac)R_	IGLEVDK(1)R	2	486.28	-0.37976	2.6463	9.1993
768	437	437	YFL018C	YFL018C	>YFL018C LPD1 SGDID:S000001876, Chr VI from 103121-101622, reverse complement, Verified ORF, Dihydrolipoamide dehydrogenase, the lipoamide dehydrogenase component (E3) of the pyruvate dehydrogenase and 2-oxoglutarate dehydrogenase multi-enzyme complexes	1	KILIDSKTERILG	1.15692e-24	154.56	_ILIDSK(ac)TER_	ILIDSK(1)TER	2	558.817	0.027203	3.3002	6.0889
769	110	110	YFL018C	YFL018C	>YFL018C LPD1 SGDID:S000001876, Chr VI from 103121-101622, reverse complement, Verified ORF, Dihydrolipoamide dehydrogenase, the lipoamide dehydrogenase component (E3) of the pyruvate dehydrogenase and 2-oxoglutarate dehydrogenase multi-enzyme complexes	1	NVANFQKAKDDAV	7.78443e-05	57.267	_INVANFQK(ac)AK_	INVANFQK(1)AK	2	587.833	1.025		5.6164
770	160	160	YFL018C	YFL018C	>YFL018C LPD1 SGDID:S000001876, Chr VI from 103121-101622, reverse complement, Verified ORF, Dihydrolipoamide dehydrogenase, the lipoamide dehydrogenase component (E3) of the pyruvate dehydrogenase and 2-oxoglutarate dehydrogenase multi-enzyme complexes	1	GLEGTVKEDHILD	8.61823e-65	159.04	_VTPVDGLEGTVK(ac)EDHILDVK_	VTPVDGLEGTVK(1)EDHILDVK	3	736.058	0.041121	1.8563	7.6478
771	337	337	YFL018C	YFL018C	>YFL018C LPD1 SGDID:S000001876, Chr VI from 103121-101622, reverse complement, Verified ORF, Dihydrolipoamide dehydrogenase, the lipoamide dehydrogenase component (E3) of the pyruvate dehydrogenase and 2-oxoglutarate dehydrogenase multi-enzyme complexes	1	DDQFNSKFPHIKV	6.56946e-05	49.188	_LVIDDQFNSK(ac)FPHIK_	LVIDDQFNSK(1)FPHIK	3	614.996	-0.24182	2.5798	6.3548
772	401	401	YFL018C	YFL018C	>YFL018C LPD1 SGDID:S000001876, Chr VI from 103121-101622, reverse complement, Verified ORF, Dihydrolipoamide dehydrogenase, the lipoamide dehydrogenase component (E3) of the pyruvate dehydrogenase and 2-oxoglutarate dehydrogenase multi-enzyme complexes	1	KTEEQLKEAGIDY	2.57362e-38	151.07	_TEEQLK(ac)EAGIDYK_	TEEQLK(1)EAGIDYK	2	783.388	-0.78991	2.4713	8.1188
773	249	249	YFL018C	YFL018C	>YFL018C LPD1 SGDID:S000001876, Chr VI from 103121-101622, reverse complement, Verified ORF, Dihydrolipoamide dehydrogenase, the lipoamide dehydrogenase component (E3) of the pyruvate dehydrogenase and 2-oxoglutarate dehydrogenase multi-enzyme complexes	1	MDGEVAKATQKFL	4.2023e-75	147.87	_VTVVEFQPQIGASMDGEVAK(ac)ATQK_	VTVVEFQPQIGASMDGEVAK(1)ATQK	3	859.107	0.10131	2.0021	7.5159
774	136	136	YFL018C	YFL018C	>YFL018C LPD1 SGDID:S000001876, Chr VI from 103121-101622, reverse complement, Verified ORF, Dihydrolipoamide dehydrogenase, the lipoamide dehydrogenase component (E3) of the pyruvate dehydrogenase and 2-oxoglutarate dehydrogenase multi-enzyme complexes	1	NKVTYYKGNGSFE	3.42812e-07	69.729	_VTYYK(ac)GNGSFEDETK_	VTYYK(1)GNGSFEDETK	3	593.941	-0.18411		5.9846
775	211	211	YFL022C	YFL022C	>YFL022C FRS2 SGDID:S000001872, Chr VI from 95008-93497, reverse complement, Verified ORF, Alpha subunit of cytoplasmic phenylalanyl-tRNA synthetase, forms a tetramer with Frs1p to form active enzyme; evolutionarily distant from mitochondrial phenylalanyl	1	YKDLKFKPYNFNS	3.08345e-06	46.982	_FK(ac)PYNFNSQGVQISSGALHPLNK_	FK(1)PYNFNSQGVQISSGALHPLNK	3	863.447	0.21097	2.5864	1.6192
776	283	283	YFL022C	YFL022C	>YFL022C FRS2 SGDID:S000001872, Chr VI from 95008-93497, reverse complement, Verified ORF, Alpha subunit of cytoplasmic phenylalanyl-tRNA synthetase, forms a tetramer with Frs1p to form active enzyme; evolutionarily distant from mitochondrial phenylalanyl	1	QDTFYIKDPLTAD	6.56192e-06	47.808	_DLQDTFYIK(ac)DPLTADLPDDK_	DLQDTFYIK(1)DPLTADLPDDK	3	789.053	-0.85956		2.0891
777	353	353	YFL024C	YFL024C	>YFL024C EPL1 SGDID:S000001870, Chr VI from 90343-87845, reverse complement, Verified ORF, Component of NuA4, which is an essential histone H4/H2A acetyltransferase complex; homologous to Drosophila Enhancer of Polycomb	1	LALLVAKRENVSL	8.17281e-05	81.431	_NAK(ac)DLALLVAK(ac)R_	NAK(1)DLALLVAK(1)R	3	465.949	-0.14117	1.5945	1.4273
778	345	345	YFL024C	YFL024C	>YFL024C EPL1 SGDID:S000001870, Chr VI from 90343-87845, reverse complement, Verified ORF, Component of NuA4, which is an essential histone H4/H2A acetyltransferase complex; homologous to Drosophila Enhancer of Polycomb	1	QELKNAKDLALLV	2.64113e-20	134.38	_NAK(ac)DLALLVAK(ac)R_	NAK(1)DLALLVAK(1)R	3	465.949	-0.14117	1.02	1.4775
779	569	569	YFL024C	YFL024C	>YFL024C EPL1 SGDID:S000001870, Chr VI from 90343-87845, reverse complement, Verified ORF, Component of NuA4, which is an essential histone H4/H2A acetyltransferase complex; homologous to Drosophila Enhancer of Polycomb	1	ASIASSKFQIDRS	4.21375e-26	104.63	_NFSTSNVPFASIASSK(ac)FQIDR_	NFSTSNVPFASIASSK(1)FQIDR	3	786.729	0.17007	0.8386	0.38624
780	39	39	YFL024C	YFL024C	>YFL024C EPL1 SGDID:S000001870, Chr VI from 90343-87845, reverse complement, Verified ORF, Component of NuA4, which is an essential histone H4/H2A acetyltransferase complex; homologous to Drosophila Enhancer of Polycomb	1	GLDSFSKGDSGAG	0	306.39	_SAHDDGLDSFSK(ac)GDSGAGASAGSSNSR_	SAHDDGLDSFSK(1)GDSGAGASAGSSNSR	3	861.371	0.050795	0.62604	0.90552
781	52	52	YFL028C	YFL028C	>YFL028C CAF16 SGDID:S000001866, Chr VI from 80211-79342, reverse complement, Verified ORF, Part of evolutionarily-conserved CCR4-NOT regulatory complex; contains single ABC-type ATPase domain but no transmembrane domain; interacts with several subunits o	1	GKSTLLKLLSGKH	0.000288201	66.262	_STLLK(ac)LLSGK_	STLLK(1)LLSGK	2	551.348	-0.96665		8.5483
783	50	50	YFL039C	YFL039C	>YFL039C ACT1 SGDID:S000001855, Chr VI from 54695-54686,54377-53260, reverse complement, Verified ORF, Actin, structural protein involved in cell polarization, endocytosis, and other cytoskeletal functions	1	MVGMGQKDSYVGD	1.36388e-55	134.9	_HQGIMVGMGQK(ac)DSYVGDEAQSK_	HQGIMVGMGQK(1)DSYVGDEAQSK	3	803.039	-0.4638	2.941	3.9706
784	205	205	YFL045C	YFL045C	>YFL045C SEC53 SGDID:S000001849, Chr VI from 44392-43628, reverse complement, Verified ORF, Phosphomannomutase, involved in synthesis of GDP-mannose and dolichol-phosphate-mannose; required for folding and glycosylation of secretory proteins in the ER lum	1	CLQHVEKDGFKEI	0.00170024	36.572	_TYCLQHVEK(ac)DGFK_	TYCLQHVEK(1)DGFK	3	556.268	0.29881	2.996
785	118	118	YFR001W	YFR001W	>YFR001W LOC1 SGDID:S000001897, Chr VI from 149105-149719, Verified ORF, Nuclear protein involved in asymmetric localization of ASH1 mRNA; binds double-stranded RNA in vitro; constituent of 66S pre-ribosomal particles	1	ITTIGDKYDDIAE	0.000682705	39.982	_LITTIGDK(ac)YDDIAESK_	LITTIGDK(1)YDDIAESK	2	912.467	-1.667		1.2036
786	39	39	YFR001W	YFR001W	>YFR001W LOC1 SGDID:S000001897, Chr VI from 149105-149719, Verified ORF, Nuclear protein involved in asymmetric localization of ASH1 mRNA; binds double-stranded RNA in vitro; constituent of 66S pre-ribosomal particles	1	VPHLTEKSAQRKP	1.36367e-08	76.85	_NQLANVPHLTEK(ac)SAQR_	NQLANVPHLTEK(1)SAQR	3	616.662	-0.12791	23.554
787	73	73	YFR001W	YFR001W	>YFR001W LOC1 SGDID:S000001897, Chr VI from 149105-149719, Verified ORF, Nuclear protein involved in asymmetric localization of ASH1 mRNA; binds double-stranded RNA in vitro; constituent of 66S pre-ribosomal particles	1	KGKYSEKDLNIPT	6.85148e-16	108.66	_YSEK(ac)DLNIPTLNR_	YSEK(1)DLNIPTLNR	3	535.614	0.41976	1.021	1.5959
788	306	306	YFR024C-A	YFR024C-A	>YFR024C-A LSB3 SGDID:S000002968, Chr VI from 203421-203375,203280-201948, reverse complement, Verified ORF, Protein containing a C-terminal SH3 domain; binds Las17p, which is a homolog of human Wiskott-Aldrich Syndrome protein involved in actin patch ass	1	SGGSGGKLDDPSG	1.03165e-11	59.661	_LAPTNSGGSGGK(ac)LDDPSGASSYYASHR_	LAPTNSGGSGGK(1)LDDPSGASSYYASHR	3	898.751	-0.13668	9.2553
789	145	145	YFR031C-A;YIL018W	YFR031C-A	>YFR031C-A RPL2A SGDID:S000002104, Chr VI from 221406-221403,221255-220495, reverse complement, Verified ORF, Protein component of the large (60S) ribosomal subunit, identical to Rpl2Bp and has similarity to E. coli L2 and rat L8 ribosomal proteins;>YIL0	1	HNPDENKTRVRLP	3.36424e-08	63.69	_ASGNYVIIIGHNPDENK(ac)TR_	ASGNYVIIIGHNPDENK(1)TR	3	714.031	-0.070637	2.7355
790	60	60	YFR031C-A;YIL018W	YFR031C-A	>YFR031C-A RPL2A SGDID:S000002104, Chr VI from 221406-221403,221255-220495, reverse complement, Verified ORF, Protein component of the large (60S) ribosomal subunit, identical to Rpl2Bp and has similarity to E. coli L2 and rat L8 ribosomal proteins;>YIL0	1	RGAPLAKVVFRDP	1.74913e-08	82.102	_GAPLAK(ac)VVFRDPYK_	GAPLAK(1)VVFRDPYK	3	534.972	-0.79325	3.1569	0.96677
791	68	68	YFR031C-A;YIL018W	YFR031C-A	>YFR031C-A RPL2A SGDID:S000002104, Chr VI from 221406-221403,221255-220495, reverse complement, Verified ORF, Protein component of the large (60S) ribosomal subunit, identical to Rpl2Bp and has similarity to E. coli L2 and rat L8 ribosomal proteins;>YIL0	1	VFRDPYKYRLREE	0.000168741	86.014	_VVFRDPYK(ac)YR_	VVFRDPYK(1)YR	3	462.251	1.6894	4.1957
792	234	234	YFR031C-A;YIL018W	YFR031C-A	>YFR031C-A RPL2A SGDID:S000002104, Chr VI from 221406-221403,221255-220495, reverse complement, Verified ORF, Protein component of the large (60S) ribosomal subunit, identical to Rpl2Bp and has similarity to E. coli L2 and rat L8 ribosomal proteins;>YIL0	1	GAVSGQKAGLIAA	1.12502e-06	69.602	_GAVSGQK(ac)AGLIAAR_	GAVSGQK(1)AGLIAAR	2	670.886	-0.49764	2.4409
793	46	46	YFR031C-A;YIL018W	YFR031C-A	>YFR031C-A RPL2A SGDID:S000002104, Chr VI from 221406-221403,221255-220495, reverse complement, Verified ORF, Protein component of the large (60S) ribosomal subunit, identical to Rpl2Bp and has similarity to E. coli L2 and rat L8 ribosomal proteins;>YIL0	1	YIRGIVKQIVHDS	6.78244e-05	83.617	_GIVK(ac)QIVHDSGR_	GIVK(1)QIVHDSGR	2	675.878	-0.86669	1.1947
794	28	28	YFR032C-A	YFR032C-A	>YFR032C-A RPL29 SGDID:S000006437, Chr VI from 223425-223246, reverse complement, Verified ORF, Protein component of the large (60S) ribosomal subunit, has similarity to rat L29 ribosomal protein; not essential for translation, but required for proper joi	1	KKPKTYKYPSLKG	1.29718e-07	111.46	_TYK(ac)YPSLK_	TYK(1)YPSLK	2	521.284	0.50537	3.1231	0.42273
795	33	33	YFR032C-A	YFR032C-A	>YFR032C-A RPL29 SGDID:S000006437, Chr VI from 223425-223246, reverse complement, Verified ORF, Protein component of the large (60S) ribosomal subunit, has similarity to rat L29 ribosomal protein; not essential for translation, but required for proper joi	1	YKYPSLKGVDPKF	4.77225e-12	121.68	_YPSLK(ac)GVDPK_	YPSLK(1)GVDPK	2	573.314	-0.048086	5.2857	0.38151
796	47	47	YFR044C	YFR044C	>YFR044C DUG1 SGDID:S000001940, Chr VI from 241424-239979, reverse complement, Verified ORF, Cys-Gly metallo-di-peptidase; forms a complex with Dug2p and Dug3p to degrade glutathione (GSH) and other peptides containing a gamma-glu-X bond in an alternative	1	KVFDKAKFISEQL	0.000136907	39.237	_AK(ac)FISEQLSQSGFHDIK_	AK(1)FISEQLSQSGFHDIK	3	659.674	-0.0048038		5.6712
797	407	407	YFR044C	YFR044C	>YFR044C DUG1 SGDID:S000001940, Chr VI from 241424-239979, reverse complement, Verified ORF, Cys-Gly metallo-di-peptidase; forms a complex with Dug2p and Dug3p to degrade glutathione (GSH) and other peptides containing a gamma-glu-X bond in an alternative	1	AAKKATKLVYGVD	0.000124495	42.242	_ATK(ac)LVYGVDPDFTR_	ATK(1)LVYGVDPDFTR	3	541.951	0.15215		7.0834
798	61	61	YFR049W	YFR049W	>YFR049W YMR31 SGDID:S000001945, Chr VI from 248510-248881, Verified ORF, Mitochondrial ribosomal protein of the small subunit, has similarity to human mitochondrial ribosomal protein MRP-S36	1	KFMENYKPFRVVP	0.000990982	55.567	_FM(ox)ENYK(ac)PFR_	FMENYK(1)PFR	2	645.303	0.49187	2.4496
799	348	348	YFR051C	YFR051C	>YFR051C RET2 SGDID:S000001947, Chr VI from 251790-250150, reverse complement, Verified ORF, Delta subunit of the coatomer complex (COPI), which coats Golgi-derived transport vesicles; involved in retrograde transport between Golgi and ER	1	DKSFQFKTHPNID	0.000790122	50.562	_SFQFK(ac)THPNIDK_	SFQFK(1)THPNIDK	3	501.925	-0.77172	2.7211
800	147	147	YFR052W	YFR052W	>YFR052W RPN12 SGDID:S000001948, Chr VI from 252492-253316, Verified ORF, Subunit of the 19S regulatory particle of the 26S proteasome lid; synthetically lethal with RPT1, which is an ATPase component of the 19S regulatory particle; physically interacts w	1	LLSYPIKLDRWLM	3.73491e-39	141	_NLEDDSLLSYPIK(ac)LDR_	NLEDDSLLSYPIK(1)LDR	3	645.002	-0.18823	3.0452	5.7136
801	111	111	YFR053C	YFR053C	>YFR053C HXK1 SGDID:S000001949, Chr VI from 255036-253579, reverse complement, Verified ORF, Hexokinase isoenzyme 1, a cytosolic protein that catalyzes phosphorylation of glucose during glucose metabolism; expression is highest during growth on non-glucos	1	FDTTQSKYKLPHD	0.000778913	35.757	_LSGNHTFDTTQSK(ac)YK_	LSGNHTFDTTQSK(1)YK	3	590.288	-0.48018	6.1143	7.3606
802	423	423	YFR053C	YFR053C	>YFR053C HXK1 SGDID:S000001949, Chr VI from 255036-253579, reverse complement, Verified ORF, Hexokinase isoenzyme 1, a cytosolic protein that catalyzes phosphorylation of glucose during glucose metabolism; expression is highest during growth on non-glucos	1	DGSVYNKYPGFKE	1.89129e-36	131.56	_TGHIAADGSVYNK(ac)YPGFK_	TGHIAADGSVYNK(1)YPGFK	3	656.327	0.27709	8.7572	11.538
803	284	284	YFR053C	YFR053C	>YFR053C HXK1 SGDID:S000001949, Chr VI from 255036-253579, reverse complement, Verified ORF, Hexokinase isoenzyme 1, a cytosolic protein that catalyzes phosphorylation of glucose during glucose metabolism; expression is highest during growth on non-glucos	1	LVLPRTKYDVAVD	1.28074e-08	62.19	_TK(ac)YDVAVDEQSPRPGQQAFEK_	TK(1)YDVAVDEQSPRPGQQAFEK	3	812.399	0.6224	3.4883	7.4385
804	46	46	YFR053C	YFR053C	>YFR053C HXK1 SGDID:S000001949, Chr VI from 255036-253579, reverse complement, Verified ORF, Hexokinase isoenzyme 1, a cytosolic protein that catalyzes phosphorylation of glucose during glucose metabolism; expression is highest during growth on non-glucos	1	TLRKVVKHFIDEL	0.000143778	65.03	_VVK(ac)HFIDELNK_	VVK(1)HFIDELNK	3	461.926	-0.25852	4.5689
805	482;511	482	YGL008C;YPL036W	YGL008C	>YGL008C PMA1 SGDID:S000002976, Chr VII from 482671-479915, reverse complement, Verified ORF, Plasma membrane H+-ATPase, pumps protons out of the cell; major regulator of cytoplasmic pH and plasma membrane potential; part of the P2 subgroup of cation-tran	1	APLFVLKTVEEDH	6.54395e-08	47.018	_GAPLFVLK(ac)TVEEDHPIPEDVHENYENK_	GAPLFVLK(1)TVEEDHPIPEDVHENYENK	4	791.141	0.8858		5.2985
806	501;530	501	YGL008C;YPL036W	YGL008C	>YGL008C PMA1 SGDID:S000002976, Chr VII from 482671-479915, reverse complement, Verified ORF, Plasma membrane H+-ATPase, pumps protons out of the cell; major regulator of cytoplasmic pH and plasma membrane potential; part of the P2 subgroup of cation-tran	1	HENYENKVAELAS	1.06694e-07	48.867	_TVEEDHPIPEDVHENYENK(ac)VAELASR_	TVEEDHPIPEDVHENYENK(1)VAELASR	4	766.364	-0.11597	1.7788	3.8734
807	424;453	424	YGL008C;YPL036W	YGL008C	>YGL008C PMA1 SGDID:S000002976, Chr VII from 482671-479915, reverse complement, Verified ORF, Plasma membrane H+-ATPase, pumps protons out of the cell; major regulator of cytoplasmic pH and plasma membrane potential; part of the P2 subgroup of cation-tran	1	GLDAIDKAFLKSL	4.65188e-10	110.86	_GLDAIDK(ac)AFLK_	GLDAIDK(1)AFLK	2	616.848	-0.11194	2.2012	5.4299
808	456;485	456	YGL008C;YPL036W	YGL008C	>YGL008C PMA1 SGDID:S000002976, Chr VII from 482671-479915, reverse complement, Verified ORF, Plasma membrane H+-ATPase, pumps protons out of the cell; major regulator of cytoplasmic pH and plasma membrane potential; part of the P2 subgroup of cation-tran	1	PFDPVSKKVTAVV	2.93027e-05	74.475	_VLEFHPFDPVSK(ac)K_	VLEFHPFDPVSK(1)K	3	528.952	-0.24462	2.2806	4.3839
809	444;473	444	YGL008C;YPL036W	YGL008C	>YGL008C PMA1 SGDID:S000002976, Chr VII from 482671-479915, reverse complement, Verified ORF, Plasma membrane H+-ATPase, pumps protons out of the cell; major regulator of cytoplasmic pH and plasma membrane potential; part of the P2 subgroup of cation-tran	1	DALTKYKVLEFHP	0.000116214	43.297	_YK(ac)VLEFHPFDPVSK_	YK(1)VLEFHPFDPVSK	3	583.307	-0.11933	1.7479
810	571	571	YGL009C	YGL009C	>YGL009C LEU1 SGDID:S000002977, Chr VII from 478657-476318, reverse complement, Verified ORF, Isopropylmalate isomerase, catalyzes the second step in the leucine biosynthesis pathway	1	TDAIIPKQFLKTI	1.37515e-36	147.1	_ANVDTDAIIPK(ac)QFLK_	ANVDTDAIIPK(1)QFLK	2	857.972	0.17079	3.9973	3.3405
811	276	276	YGL009C	YGL009C	>YGL009C LEU1 SGDID:S000002977, Chr VII from 478657-476318, reverse complement, Verified ORF, Isopropylmalate isomerase, catalyzes the second step in the leucine biosynthesis pathway	1	KAVAYWKTLKTDE	0.000911349	63.283	_AVAYWK(ac)TLK_	AVAYWK(1)TLK	2	561.321	-0.099225	5.0178	13.007
812	774	774	YGL009C	YGL009C	>YGL009C LEU1 SGDID:S000002977, Chr VII from 478657-476318, reverse complement, Verified ORF, Isopropylmalate isomerase, catalyzes the second step in the leucine biosynthesis pathway	1	VTTTFDKVHQDW_	1.28352e-16	118.61	_AVTTTFDK(ac)VHQDW_	AVTTTFDK(1)VHQDW	2	795.383	0.98954	12.249	6.7771
813	639	639	YGL009C	YGL009C	>YGL009C LEU1 SGDID:S000002977, Chr VII from 478657-476318, reverse complement, Verified ORF, Isopropylmalate isomerase, catalyzes the second step in the leucine biosynthesis pathway	1	HAPWALKDFGIKS	0.000387396	55.196	_EHAPWALK(ac)DFGIK_	EHAPWALK(1)DFGIK	3	518.609	-0.18777	2.1355	10.197
814	746	746	YGL009C	YGL009C	>YGL009C LEU1 SGDID:S000002977, Chr VII from 478657-476318, reverse complement, Verified ORF, Isopropylmalate isomerase, catalyzes the second step in the leucine biosynthesis pathway	1	EALRREKYSFLEG	0.00295186	58.674	_EK(ac)YSFLEGGSK_	EK(1)YSFLEGGSK	2	643.817	-0.92503	5.772
815	755	755	YGL009C	YGL009C	>YGL009C LEU1 SGDID:S000002977, Chr VII from 478657-476318, reverse complement, Verified ORF, Isopropylmalate isomerase, catalyzes the second step in the leucine biosynthesis pathway	1	FLEGGSKLLKFDN	0.000732547	51.726	_YSFLEGGSK(ac)LLK_	YSFLEGGSK(1)LLK	2	692.38	-0.38464	6.0927	9.7526
816	677	677	YGL009C	YGL009C	>YGL009C LEU1 SGDID:S000002977, Chr VII from 478657-476318, reverse complement, Verified ORF, Isopropylmalate isomerase, catalyzes the second step in the leucine biosynthesis pathway	1	QQIIIDKLIPIAN	2.46552e-22	107.75	_LDQQIIIDK(ac)LIPIANK_	LDQQIIIDK(1)LIPIANK	3	626.375	0.34224		14.077
817	758	758	YGL009C	YGL009C	>YGL009C LEU1 SGDID:S000002977, Chr VII from 478657-476318, reverse complement, Verified ORF, Isopropylmalate isomerase, catalyzes the second step in the leucine biosynthesis pathway	1	GGSKLLKFDNVPK	9.62989e-08	117.02	_LLK(ac)FDNVPK_	LLK(1)FDNVPK	2	558.327	-1.0362	56.997	6.8626
818	88	88	YGL009C	YGL009C	>YGL009C LEU1 SGDID:S000002977, Chr VII from 478657-476318, reverse complement, Verified ORF, Isopropylmalate isomerase, catalyzes the second step in the leucine biosynthesis pathway	1	SLDTFIKQTDSRL	1.47949e-53	177.1	_SLDTFIK(ac)QTDSR_	SLDTFIK(1)QTDSR	2	726.87	0.29744	18.441
819	190	190	YGL011C	YGL011C	>YGL011C SCL1 SGDID:S000002979, Chr VII from 475252-474494, reverse complement, Verified ORF, Alpha 1 subunit of the 20S proteasome involved in the degradation of ubiquitinated substrates; 20S proteasome is the core complex of the 26S proteasome; essentia	1	NHFKKSKIDHINE	0.000704602	46.408	_SK(ac)IDHINEESWEK_	SK(1)IDHINEESWEK	3	552.934	2.0776		1.2116
820	107	107	YGL011C	YGL011C	>YGL011C SCL1 SGDID:S000002979, Chr VII from 475252-474494, reverse complement, Verified ORF, Alpha 1 subunit of the 20S proteasome involved in the degradation of ubiquitinated substrates; 20S proteasome is the core complex of the 26S proteasome; essentia	1	AAEFRYKYGYDMP	8.29951e-05	47.532	_YK(ac)YGYDMPCDVLAK_	YK(1)YGYDMPCDVLAK	2	882.902	0.45424	3.2643
821	169	169	YGL018C	YGL018C	>YGL018C JAC1 SGDID:S000002986, Chr VII from 459669-459115, reverse complement, Verified ORF, Specialized J-protein that functions with Hsp70 in Fe-S cluster biogenesis in mitochondria, involved in iron metabolism; contains a J domain typical to J-type ch	1	YWYNLAKAFKDWA	0.00443528	34.532	_YWYNLAK(ac)AFK_	YWYNLAK(1)AFK	2	673.351	1.0358	1.2133
822	690	690	YGL026C	YGL026C	>YGL026C TRP5 SGDID:S000002994, Chr VII from 448540-446417, reverse complement, Verified ORF, Tryptophan synthase, catalyzes the last step of tryptophan biosynthesis; regulated by the general control system of amino acid biosynthesis	1	VAEVLPKLGPKIG	7.68395e-05	56.599	_DVQSVAEVLPK(ac)LGPK_	DVQSVAEVLPK(1)LGPK	2	811.462	0.67337	1.6997	1.3753
823	301	301	YGL026C	YGL026C	>YGL026C TRP5 SGDID:S000002994, Chr VII from 448540-446417, reverse complement, Verified ORF, Tryptophan synthase, catalyzes the last step of tryptophan biosynthesis; regulated by the general control system of amino acid biosynthesis	1	EFDENHKHPIRFG	0.000110018	43.813	_EILDEFDENHK(ac)HPIR_	EILDEFDENHK(1)HPIR	4	484.241	-0.51169	3.2492	1.8733
824	272	272	YGL026C	YGL026C	>YGL026C TRP5 SGDID:S000002994, Chr VII from 448540-446417, reverse complement, Verified ORF, Tryptophan synthase, catalyzes the last step of tryptophan biosynthesis; regulated by the general control system of amino acid biosynthesis	1	KHKVLSKDEFFAF	9.56844e-43	171.32	_VLSK(ac)DEFFAFQK_	VLSK(1)DEFFAFQK	2	750.89	0.014671	30.207
825	64	64	YGL030W	YGL030W	>YGL030W RPL30 SGDID:S000002998, Chr VII from 439096-439098,439329-439643, Verified ORF, Protein component of the large (60S) ribosomal subunit, has similarity to rat L30 ribosomal protein; involved in pre-rRNA processing in the nucleolus; autoregulates s	1	YYAMLSKTKVYYF	2.9765e-05	74.987	_SELEYYAMLSK(ac)TK_	SELEYYAMLSK(1)TK	3	535.601	-0.68473	3.3484	3.27
826	66	66	YGL030W	YGL030W	>YGL030W RPL30 SGDID:S000002998, Chr VII from 439096-439098,439329-439643, Verified ORF, Protein component of the large (60S) ribosomal subunit, has similarity to rat L30 ribosomal protein; involved in pre-rRNA processing in the nucleolus; autoregulates s	1	AMLSKTKVYYFQG	0.000289649	30.767	_TK(ac)VYYFQGGNNELGTAVGK_	TK(1)VYYFQGGNNELGTAVGK	3	696.685	1.144	2.945	1.6187
827	91;91	91	YGL031C;YGR148C	YGL031C	>YGL031C RPL24A SGDID:S000002999, Chr VII from 437939-437472, reverse complement, Verified ORF, Ribosomal protein L30 of the large (60S) ribosomal subunit, nearly identical to Rpl24Bp and has similarity to rat L24 ribosomal protein; not essential for tran	1	ASLDLIKERRSLK	1.864e-90	196.66	_PITGASLDLIK(ac)ER_	PITGASLDLIK(1)ER	3	485.612	-0.091871	35.392
828	35;35	35	YGL031C;YGR148C	YGL031C	>YGL031C RPL24A SGDID:S000002999, Chr VII from 437939-437472, reverse complement, Verified ORF, Ribosomal protein L30 of the large (60S) ribosomal subunit, nearly identical to Rpl24Bp and has similarity to rat L24 ribosomal protein; not essential for tran	1	FRFQNSKSASLFK	1.76423e-10	117.09	_FQNSK(ac)SASLFK_	FQNSK(1)SASLFK	2	649.841	0.57026	33.745
829	149;149	149	YGL031C;YGR148C	YGL031C	>YGL031C RPL24A SGDID:S000002999, Chr VII from 437939-437472, reverse complement, Verified ORF, Ribosomal protein L30 of the large (60S) ribosomal subunit, nearly identical to Rpl24Bp and has similarity to rat L24 ribosomal protein; not essential for tran	1	AKGAFQKVAATSR	1.54733e-75	202.31	_GAFQK(ac)VAATSR_	GAFQK(1)VAATSR	2	589.32	-0.40509	60.639
830	12	12	YGL031C	YGL031C	>YGL031C RPL24A SGDID:S000002999, Chr VII from 437939-437472, reverse complement, Verified ORF, Ribosomal protein L30 of the large (60S) ribosomal subunit, nearly identical to Rpl24Bp and has similarity to rat L24 ribosomal protein; not essential for tran	1	DSFSGAKIYPGRG	1.4952e-81	192.65	_VEIDSFSGAK(ac)IYPGR_	VEIDSFSGAK(1)IYPGR	3	560.958	-0.30374	5.5995	0.38698
831	122	122	YGL037C	YGL037C	>YGL037C PNC1 SGDID:S000003005, Chr VII from 427953-427303, reverse complement, Verified ORF, Nicotinamidase that converts nicotinamide to nicotinic acid as part of the NAD(+) salvage pathway, required for life span extension by calorie restriction; PNC1	1	HIKIVDKGFLTDR	6.92956e-59	189.57	_IVDK(ac)GFLTDREYYSAFHDIWNFHK_	IVDK(1)GFLTDREYYSAFHDIWNFHK	5	609.501	0.66699	0.069689	0.18183
832	39	39	YGL043W	YGL043W	>YGL043W DST1 SGDID:S000003011, Chr VII from 417487-418416, Verified ORF, General transcription elongation factor TFIIS, enables RNA polymerase II to read through blocks to elongation by stimulating cleavage of nascent transcripts stalled at transcription	1	EFVPTEKLLRETK	0.00632895	30.889	_EFVPTEK(ac)LLR_	EFVPTEK(1)LLR	2	637.361	-0.59703	2.568
833	250	250	YGL043W	YGL043W	>YGL043W DST1 SGDID:S000003011, Chr VII from 417487-418416, Verified ORF, General transcription elongation factor TFIIS, enables RNA polymerase II to read through blocks to elongation by stimulating cleavage of nascent transcripts stalled at transcription	0.521861	KIEEIAKQNLYNA	6.55285e-05	41.136	_QKIEEIAK(ac)QNLYNAQGATIER_	QK(0.478)IEEIAK(0.522)QNLYNAQGATIER	3	820.434	0.5667	13.723
835	288	288	YGL066W	YGL066W	>YGL066W SGF73 SGDID:S000003034, Chr VII from 377612-379585, Verified ORF, Subunit of SAGA histone acetyltransferase complex; involved in formation of the preinitiation complex assembly at promoters; null mutant displays defects in premeiotic DNA synthesi	1	IGAAAEKRAKQQE	1.5094e-44	178.3	_IGAAAEK(ac)R_	IGAAAEK(1)R	2	429.246	-0.38714	1.0443	0.93083
836	180	180	YGL066W	YGL066W	>YGL066W SGF73 SGDID:S000003034, Chr VII from 377612-379585, Verified ORF, Subunit of SAGA histone acetyltransferase complex; involved in formation of the preinitiation complex assembly at promoters; null mutant displays defects in premeiotic DNA synthesi	1	SSFNPLKRSTSME	3.55067e-07	107.45	_NDSSFNPLK(ac)R_	NDSSFNPLK(1)R	2	610.307	-0.22654	0.77682	0.69455
837	224	224	YGL066W	YGL066W	>YGL066W SGF73 SGDID:S000003034, Chr VII from 377612-379585, Verified ORF, Subunit of SAGA histone acetyltransferase complex; involved in formation of the preinitiation complex assembly at promoters; null mutant displays defects in premeiotic DNA synthesi	1	QRNPTEKHLIDFN	6.20735e-34	151.3	_QRNPTEK(ac)HLIDFNK_	QRNPTEK(1)HLIDFNK	3	594.648	0.014757	0.86069	1.391
838	199	199	YGL066W	YGL066W	>YGL066W SGF73 SGDID:S000003034, Chr VII from 377612-379585, Verified ORF, Subunit of SAGA histone acetyltransferase complex; involved in formation of the preinitiation complex assembly at promoters; null mutant displays defects in premeiotic DNA synthesi	1	MDTKRSKTGTPQT	9.17621e-67	180.62	_SK(ac)TGTPQTFSSSIK(ac)K_	SK(1)TGTPQTFSSSIK(1)K	3	560.965	0.42666	0.17181	0.49666
839	211	211	YGL066W	YGL066W	>YGL066W SGF73 SGDID:S000003034, Chr VII from 377612-379585, Verified ORF, Subunit of SAGA histone acetyltransferase complex; involved in formation of the preinitiation complex assembly at promoters; null mutant displays defects in premeiotic DNA synthesi	1	TFSSSIKKQKKVK	9.17621e-67	180.62	_TGTPQTFSSSIK(ac)K_	TGTPQTFSSSIK(1)K	2	712.375	0.7126	0.45517	0.61785
840	40	40	YGL066W	YGL066W	>YGL066W SGF73 SGDID:S000003034, Chr VII from 377612-379585, Verified ORF, Subunit of SAGA histone acetyltransferase complex; involved in formation of the preinitiation complex assembly at promoters; null mutant displays defects in premeiotic DNA synthesi	1	SLMSSAKDTPLQY	0.000206226	36.112	_SLM(ox)SSAK(ac)DTPLQYDHM(ox)NR_	SLMSSAK(1)DTPLQYDHMNR	3	723.33	1.0361	3.652
841	33	33	YGL066W	YGL066W	>YGL066W SGF73 SGDID:S000003034, Chr VII from 377612-379585, Verified ORF, Subunit of SAGA histone acetyltransferase complex; involved in formation of the preinitiation complex assembly at promoters; null mutant displays defects in premeiotic DNA synthesi	1	PSNDSWKSLMSSA	3.78779e-192	233.91	_VIEEYSLSQGSGPSNDSWK(ac)SLMSSAK_	VIEEYSLSQGSGPSNDSWK(1)SLMSSAK	3	943.78	-0.54298	4.0442	2.0166
842	154	154	YGL067W	YGL067W	>YGL067W NPY1 SGDID:S000003035, Chr VII from 376104-377258, Verified ORF, NADH diphosphatase (pyrophosphatase), hydrolyzes the pyrophosphate linkage in NADH and related nucleotides; localizes to peroxisomes	1	TRDHIFKQTNEDA	4.30823e-10	80.638	_DHIFK(ac)QTNEDASLYSQGK_	DHIFK(1)QTNEDASLYSQGK	3	708.34	0.1362		6.4881
843	147	147	YGL068W	YGL068W	>YGL068W MNP1 SGDID:S000003036, Chr VII from 375090-375674, Verified ORF, Protein associated with the mitochondrial nucleoid; putative mitochondrial ribosomal protein with similarity to E. coli L7/L12 ribosomal protein; required for normal respiratory gro	1	KVIKEVKGLLGLS	1.05146e-05	63.062	_EVK(ac)GLLGLSLVEAK_	EVK(1)GLLGLSLVEAK	2	749.448	0.35133		9.1393
844	158	158	YGL068W	YGL068W	>YGL068W MNP1 SGDID:S000003036, Chr VII from 375090-375674, Verified ORF, Protein associated with the mitochondrial nucleoid; putative mitochondrial ribosomal protein with similarity to E. coli L7/L12 ribosomal protein; required for normal respiratory gro	1	LSLVEAKKFVEAA	0.000485664	56.122	_GLLGLSLVEAK(ac)K_	GLLGLSLVEAK(1)K	2	635.392	1.2081		4.188
845	238;238	238	YGL076C;YPL198W	YGL076C	>YGL076C RPL7A SGDID:S000003044, Chr VII from 365999-365989,365529-365436,364967-364338, reverse complement, Verified ORF, Protein component of the large (60S) ribosomal subunit, nearly identical to Rpl7Bp and has similarity to E. coli L30 and rat L7 ribo	1	REEFINKLVKAMN;REEFINKLVKSMN	2.45488e-15	85.937	_HFIQGGSFGNREEFINK(ac)LVK_	HFIQGGSFGNREEFINK(1)LVK	4	591.313	0.48865	11.328
846	118;118	118	YGL076C;YPL198W	YGL076C	>YGL076C RPL7A SGDID:S000003044, Chr VII from 365999-365989,365529-365436,364967-364338, reverse complement, Verified ORF, Protein component of the large (60S) ribosomal subunit, nearly identical to Rpl7Bp and has similarity to E. coli L30 and rat L7 ribo	1	NSGTFVKVTKATL	6.98377e-07	91.914	_INSGTFVK(ac)VTK_	INSGTFVK(1)VTK	2	618.353	-0.17326	13.444
847	53;53	53	YGL076C;YPL198W	YGL076C	>YGL076C RPL7A SGDID:S000003044, Chr VII from 365999-365989,365529-365436,364967-364338, reverse complement, Verified ORF, Protein component of the large (60S) ribosomal subunit, nearly identical to Rpl7Bp and has similarity to E. coli L30 and rat L7 ribo	1	RNAAYQKEYETAE	2.38354e-05	76.262	_NAAYQK(ac)EYETAER_	NAAYQK(1)EYETAER	2	807.873	-1.5006	5.7946
848	350	350	YGL078C	YGL078C	>YGL078C DBP3 SGDID:S000003046, Chr VII from 361862-360291, reverse complement, Verified ORF, Putative ATP-dependent RNA helicase of the DEAD-box family involved in ribosomal biogenesis	1	KLLELLKKYHSGP	0.00561433	57.281	_LLELLK(ac)K_	LLELLK(1)K	2	449.802	-0.19088	1.7958	1.1644
849	132	132	YGL103W	YGL103W	>YGL103W RPL28 SGDID:S000003071, Chr VII from 310970-311018,311530-311930, Verified ORF, Ribosomal protein of the large (60S) ribosomal subunit, has similarity to E. coli L15 and rat L27a ribosomal proteins; may have peptidyl transferase activity; can mut	1	KARFVSKLAEEKI	2.79012e-07	109.66	_FVSK(ac)LAEEK_	FVSK(1)LAEEK	2	546.8	0.43232	6.1659
850	47	47	YGL103W	YGL103W	>YGL103W RPL28 SGDID:S000003071, Chr VII from 310970-311018,311530-311930, Verified ORF, Ribosomal protein of the large (60S) ribosomal subunit, has similarity to E. coli L15 and rat L27a ribosomal proteins; may have peptidyl transferase activity; can mut	1	HRINMDKYHPGYF	5.66405e-16	110.38	_INMDK(ac)YHPGYFGK_	INMDK(1)YHPGYFGK	3	537.926	-0.93145	2.0096	0.40655
851	55	55	YGL103W	YGL103W	>YGL103W RPL28 SGDID:S000003071, Chr VII from 310970-311018,311530-311930, Verified ORF, Ribosomal protein of the large (60S) ribosomal subunit, has similarity to E. coli L15 and rat L27a ribosomal proteins; may have peptidyl transferase activity; can mut	1	HPGYFGKVGMRYF	6.88542e-14	113.63	_YHPGYFGK(ac)VGMR_	YHPGYFGK(1)VGMR	3	485.24	-0.21661	2.0608	0.58578
852	86	86	YGL103W	YGL103W	>YGL103W RPL28 SGDID:S000003071, Chr VII from 310970-311018,311530-311930, Verified ORF, Ribosomal protein of the large (60S) ribosomal subunit, has similarity to E. coli L15 and rat L27a ribosomal proteins; may have peptidyl transferase activity; can mut	1	TLIPEDKRDQYLK	4.44799e-08	112.13	_LWTLIPEDK(ac)R_	LWTLIPEDK(1)R	3	438.247	0.23792	2.0854	0.70982
853	70	70	YGL103W	YGL103W	>YGL103W RPL28 SGDID:S000003071, Chr VII from 310970-311018,311530-311930, Verified ORF, Ribosomal protein of the large (60S) ribosomal subunit, has similarity to E. coli L15 and rat L27a ribosomal proteins; may have peptidyl transferase activity; can mut	1	QQAHFWKPVLNLD	0.000254869	40.624	_QQAHFWK(ac)PVLNLDK_	QQAHFWK(1)PVLNLDK	3	589.318	-0.24044	2.5799
854	318	318	YGL105W	YGL105W	>YGL105W ARC1 SGDID:S000003073, Chr VII from 307440-308570, Verified ORF, Protein that binds tRNA and methionyl- and glutamyl-tRNA synthetases (Mes1p and Gus1p), delivering tRNA to them, stimulating catalysis, and ensuring their localization to the cytopl	1	GDEAPMKQLNPKK	3.09119e-06	57.499	_VFFEGFGDEAPM(ox)K(ac)QLNPK_	VFFEGFGDEAPMK(1)QLNPK	3	704.675	-0.76939	4.7404
855	218	218	YGL105W	YGL105W	>YGL105W ARC1 SGDID:S000003073, Chr VII from 307440-308570, Verified ORF, Protein that binds tRNA and methionyl- and glutamyl-tRNA synthetases (Mes1p and Gus1p), delivering tRNA to them, stimulating catalysis, and ensuring their localization to the cytopl	1	RVGFIQKAIKHPD	0.00161018	46.39	_VGFIQK(ac)AIK_	VGFIQK(1)AIK	2	523.324	0.82784	8.4303	2.1858
856	269	269	YGL105W	YGL105W	>YGL105W ARC1 SGDID:S000003073, Chr VII from 307440-308570, Verified ORF, Protein that binds tRNA and methionyl- and glutamyl-tRNA synthetases (Mes1p and Gus1p), delivering tRNA to them, stimulating catalysis, and ensuring their localization to the cytopl	1	VVVCNLKPVNMRG	8.47374e-05	46.88	_YVVVVCNLK(ac)PVNM(ox)R_	YVVVVCNLK(1)PVNMR	3	583.644	0.122	2.7165
857	95	95	YGL106W	YGL106W	>YGL106W MLC1 SGDID:S000003074, Chr VII from 306563-307012, Verified ORF, Essential light chain for Myo1p, light chain for Myo2p; stabilizes Myo2p by binding to the neck region; interacts with Myo1p, Iqg1p, and Myo2p to coordinate formation and contractio	1	AFQVFDKESTGKV	0.000890606	48.532	_AFQVFDK(ac)ESTGK_	AFQVFDK(1)ESTGK	2	699.849	-0.13702	6.5812
858	8	8	YGL106W	YGL106W	>YGL106W MLC1 SGDID:S000003074, Chr VII from 306563-307012, Verified ORF, Essential light chain for Myo1p, light chain for Myo2p; stabilizes Myo2p by binding to the neck region; interacts with Myo1p, Iqg1p, and Myo2p to coordinate formation and contractio	1	SATRANKDIFTLF	9.38924e-09	107.17	_ANK(ac)DIFTLFDK_	ANK(1)DIFTLFDK	2	677.356	0.3455	4.5302	3.4254
859	16	16	YGL106W	YGL106W	>YGL106W MLC1 SGDID:S000003074, Chr VII from 306563-307012, Verified ORF, Essential light chain for Myo1p, light chain for Myo2p; stabilizes Myo2p by binding to the neck region; interacts with Myo1p, Iqg1p, and Myo2p to coordinate formation and contractio	1	IFTLFDKKGQGAI	1.44951e-07	114.5	_DIFTLFDK(ac)K_	DIFTLFDK(1)K	2	584.816	-0.078473	4.5998	3.7898
860	241	241	YGL116W	YGL116W	>YGL116W CDC20 SGDID:S000003084, Chr VII from 289812-291644, Verified ORF, Cell-cycle regulated activator of anaphase-promoting complex/cyclosome (APC/C), which is required for metaphase/anaphase transition; directs ubiquitination of mitotic cyclins, Pds1	1	KIPDLIKLRKINT	0.000982034	64.42	_IPDLIK(ac)LR_	IPDLIK(1)LR	2	505.324	0.30264	2.2934	2.173
861	33	33	YGL123W	YGL123W	>YGL123W RPS2 SGDID:S000003091, Chr VII from 277623-278387, Verified ORF, Protein component of the small (40S) subunit, essential for control of translational accuracy; phosphorylation by C-terminal domain kinase I (CTDK-I) enhances translational accuracy	1	PRNTEEKGWVPVT	7.09099e-43	171.95	_NTEEK(ac)GWVPVTK_	NTEEK(1)GWVPVTK	2	715.37	-0.10835	4.403	1.429
862	133	133	YGL135W;YPL220W	YGL135W	>YGL135W RPL1B SGDID:S000003103, Chr VII from 254646-255299, Verified ORF, N-terminally acetylated protein component of the large (60S) ribosomal subunit, nearly identical to Rpl1Ap and has similarity to E. coli L1 and rat L10a ribosomal proteins; rpl1a r	1	QLSKAGKFPTPVS	5.92452e-45	140.46	_AGK(ac)FPTPVSHNDDLYGK_	AGK(1)FPTPVSHNDDLYGK	3	629.979	1.1932	0.74964	0.57094
863	147	147	YGL135W;YPL220W	YGL135W	>YGL135W RPL1B SGDID:S000003103, Chr VII from 254646-255299, Verified ORF, N-terminally acetylated protein component of the large (60S) ribosomal subunit, nearly identical to Rpl1Ap and has similarity to E. coli L1 and rat L10a ribosomal proteins; rpl1a r	1	NDDLYGKVTDVRS	3.87889e-64	157.85	_FPTPVSHNDDLYGK(ac)VTDVR_	FPTPVSHNDDLYGK(1)VTDVR	3	734.699	0.21123	2.4991	2.0128
864	18	18	YGL135W;YPL220W	YGL135W	>YGL135W RPL1B SGDID:S000003103, Chr VII from 254646-255299, Verified ORF, N-terminally acetylated protein component of the large (60S) ribosomal subunit, nearly identical to Rpl1Ap and has similarity to E. coli L1 and rat L10a ribosomal proteins; rpl1a r	1	HVKELLKYSNETK	4.14783e-08	113.44	_ELLK(ac)YSNETK_	ELLK(1)YSNETK	2	633.832	-0.32347	1.9916	1.1893
865	130	130	YGL135W;YPL220W	YGL135W	>YGL135W RPL1B SGDID:S000003103, Chr VII from 254646-255299, Verified ORF, N-terminally acetylated protein component of the large (60S) ribosomal subunit, nearly identical to Rpl1Ap and has similarity to E. coli L1 and rat L10a ribosomal proteins; rpl1a r	1	LGPQLSKAGKFPT	4.38465e-08	105.13	_LLGPQLSK(ac)AGK_	LLGPQLSK(1)AGK	2	577.351	0.074119	13.881	1.3446
866	91	91	YGL135W;YPL220W	YGL135W	>YGL135W RPL1B SGDID:S000003103, Chr VII from 254646-255299, Verified ORF, N-terminally acetylated protein component of the large (60S) ribosomal subunit, nearly identical to Rpl1Ap and has similarity to E. coli L1 and rat L10a ribosomal proteins; rpl1a r	1	MSVDDLKKLNKNK	2.12651e-25	122.34	_SCGVDAMSVDDLK(ac)K_	SCGVDAMSVDDLK(1)K	3	522.909	-0.31982	2.1401	1.1644
867	109	109	YGL137W	YGL137W	>YGL137W SEC27 SGDID:S000003105, Chr VII from 249874-249891,250092-252743, Verified ORF, Essential beta'-coat protein of the COPI coatomer, involved in ER-to-Golgi and Golgi-to-ER transport; contains WD40 domains that mediate cargo selective interactions;	1	IAVHPTKPYVLSG	0.000229404	35.036	_SIAVHPTK(ac)PYVLSGSDDLTVK_	SIAVHPTK(1)PYVLSGSDDLTVK	3	757.074	0.81894	3.1853
869	175	175	YGL145W	YGL145W	>YGL145W TIP20 SGDID:S000003113, Chr VII from 230248-232353, Verified ORF, Peripheral membrane protein required for fusion of COPI vesicles with the ER; prohibits back-fusion of COPII vesicles with the ER; forms a tethering complex with Sec39p and Dsl1p t	1	SNTFDQKLLEAQW	0.00028905	32.706	_LATNWSNTFDQK(ac)LLEAQWDTQK_	LATNWSNTFDQK(1)LLEAQWDTQK	3	893.773	0.50256	1.6501	2.1638
870	110;110	110	YGL147C;YNL067W	YGL147C	>YGL147C RPL9A SGDID:S000003115, Chr VII from 228334-227759, reverse complement, Verified ORF, Protein component of the large (60S) ribosomal subunit, nearly identical to Rpl9Bp and has similarity to E. coli L6 and rat L9 ribosomal proteins;>YNL067W RPL9	1	VEKDGAKFIEVRN	0.000894515	64.374	_DGAK(ac)FIEVR_	DGAK(1)FIEVR	2	538.79	0.65696	2.1734	0.71751
871	47;47	47	YGL147C;YNL067W	YGL147C	>YGL147C RPL9A SGDID:S000003115, Chr VII from 228334-227759, reverse complement, Verified ORF, Protein component of the large (60S) ribosomal subunit, nearly identical to Rpl9Bp and has similarity to E. coli L6 and rat L9 ribosomal proteins;>YNL067W RPL9	1	IDVTFTKVNNQLI	5.62266e-05	62.357	_HIDVTFTK(ac)VNNQLIK_	HIDVTFTK(1)VNNQLIK	3	604.672	0.094466	3.6932
872	54	54	YGL147C	YGL147C	>YGL147C RPL9A SGDID:S000003115, Chr VII from 228334-227759, reverse complement, Verified ORF, Protein component of the large (60S) ribosomal subunit, nearly identical to Rpl9Bp and has similarity to E. coli L6 and rat L9 ribosomal proteins	1	VNNQLIKVAVHNG	0.000526108	38.028	_VNNQLIK(ac)VAVHNGGR_	VNNQLIK(1)VAVHNGGR	3	554.313	-0.99837	3.2726
873	174;174	174	YGL147C;YNL067W	YGL147C	>YGL147C RPL9A SGDID:S000003115, Chr VII from 228334-227759, reverse complement, Verified ORF, Protein component of the large (60S) ribosomal subunit, nearly identical to Rpl9Bp and has similarity to E. coli L6 and rat L9 ribosomal proteins;>YNL067W RPL9	1	RNKDIRKFLDGIY	8.27631e-12	128.67	_K(ac)FLDGIYVSHK_	K(1)FLDGIYVSHK	2	674.867	-0.050324	0.91825	0.27844
874	106;106	106	YGL147C;YNL067W	YGL147C	>YGL147C RPL9A SGDID:S000003115, Chr VII from 228334-227759, reverse complement, Verified ORF, Protein component of the large (60S) ribosomal subunit, nearly identical to Rpl9Bp and has similarity to E. coli L6 and rat L9 ribosomal proteins;>YNL067W RPL9	1	NVNIVEKDGAKFI	2.56941e-51	143.67	_YVYAHFPINVNIVEK(ac)DGAK_	YVYAHFPINVNIVEK(1)DGAK	3	740.388	-0.69287	1.8035
875	60	60	YGL148W	YGL148W	>YGL148W ARO2 SGDID:S000003116, Chr VII from 226404-227534, Verified ORF, Bifunctional chorismate synthase and flavin reductase, catalyzes the conversion of 5-enolpyruvylshikimate 3-phosphate (EPSP) to form chorismate, which is a precursor to aromatic ami	1	STPRDEKDRVEIQ	5.72479e-12	99.915	_DEK(ac)DRVEIQSGTEFGK_	DEK(1)DRVEIQSGTEFGK	3	627.306	-0.76233	1.9112	3.0563
876	279	279	YGL148W	YGL148W	>YGL148W ARO2 SGDID:S000003116, Chr VII from 226404-227534, Verified ORF, Bifunctional chorismate synthase and flavin reductase, catalyzes the conversion of 5-enolpyruvylshikimate 3-phosphate (EPSP) to form chorismate, which is a precursor to aromatic ami	1	DPFYFEKETNRLR	5.35696e-102	218.6	_HNDPFYFEK(ac)ETNR_	HNDPFYFEK(1)ETNR	3	580.266	0.0008245	10.394	0.41228
877	6	6	YGL148W	YGL148W	>YGL148W ARO2 SGDID:S000003116, Chr VII from 226404-227534, Verified ORF, Bifunctional chorismate synthase and flavin reductase, catalyzes the conversion of 5-enolpyruvylshikimate 3-phosphate (EPSP) to form chorismate, which is a precursor to aromatic ami	1	_MSTFGKLFRVTT	0.00469664	38.086	_(ac)STFGK(ac)LFR_	STFGK(1)LFR	2	520.282	-1.284	1.6914
878	212	212	YGL148W	YGL148W	>YGL148W ARO2 SGDID:S000003116, Chr VII from 226404-227534, Verified ORF, Bifunctional chorismate synthase and flavin reductase, catalyzes the conversion of 5-enolpyruvylshikimate 3-phosphate (EPSP) to form chorismate, which is a precursor to aromatic ami	1	EKYRGNKDSIGGV	0.000734037	32.181	_YRGNK(ac)DSIGGVVTCVVR_	YRGNK(1)DSIGGVVTCVVR	3	641.335	0.94801	3.7378
879	84	84	YGL187C	YGL187C	>YGL187C COX4 SGDID:S000003155, Chr VII from 150177-149710, reverse complement, Verified ORF, Subunit IV of cytochrome c oxidase, the terminal member of the mitochondrial inner membrane electron transport chain; precursor N-terminal 25 residues are cleave	1	IDVFDTKPLDSSR	4.83029e-50	154.82	_LEGIDVFDTK(ac)PLDSSR_	LEGIDVFDTK(1)PLDSSR	2	917.465	-0.25682	2.288	9.5909
881	89	89	YGL202W	YGL202W	>YGL202W ARO8 SGDID:S000003170, Chr VII from 116063-117565, Verified ORF, Aromatic aminotransferase I, expression is regulated by general control of amino acid biosynthesis	1	NKDYADKSANPSN	3.38946e-06	63.337	_DYADK(ac)SANPSNDIPLSR_	DYADK(1)SANPSNDIPLSR	3	635.638	-0.061936	1.3706	1.5947
882	415	415	YGL202W	YGL202W	>YGL202W ARO8 SGDID:S000003170, Chr VII from 116063-117565, Verified ORF, Aromatic aminotransferase I, expression is regulated by general control of amino acid biosynthesis	1	HPEFKTKYNSDPY	0.000281767	33.697	_TK(ac)YNSDPYQLEQSLYHK_	TK(1)YNSDPYQLEQSLYHK	3	719.348	0.25013	3.812
883	640	640	YGL206C	YGL206C	>YGL206C CHC1 SGDID:S000003174, Chr VII from 107508-102547, reverse complement, Verified ORF, Clathrin heavy chain, subunit of the major coat protein involved in intracellular protein transport and endocytosis; two heavy chains form the clathrin triskelio	1	ENYTDIKDIKRCV	0.00275415	35.204	_ALENYTDIK(ac)DIK_	ALENYTDIK(1)DIK	3	488.924	-0.76829	3.7636	3.2396
884	1495	1495	YGL206C	YGL206C	>YGL206C CHC1 SGDID:S000003174, Chr VII from 107508-102547, reverse complement, Verified ORF, Clathrin heavy chain, subunit of the major coat protein involved in intracellular protein transport and endocytosis; two heavy chains form the clathrin triskelio	1	AVDSYDKFDQLGL	6.00971e-07	54.225	_ALQDAVDSYDK(ac)FDQLGLASR_	ALQDAVDSYDK(1)FDQLGLASR	3	752.038	0.3439		2.0582
885	1535	1535	YGL206C	YGL206C	>YGL206C CHC1 SGDID:S000003174, Chr VII from 107508-102547, reverse complement, Verified ORF, Clathrin heavy chain, subunit of the major coat protein involved in intracellular protein transport and endocytosis; two heavy chains form the clathrin triskelio	1	KSLSILKEEKLWK	0.000911349	63.283	_SLSILK(ac)EEK_	SLSILK(1)EEK	2	544.814	0.18327	3.3346
886	229	229	YGL207W	YGL207W	>YGL207W SPT16 SGDID:S000003175, Chr VII from 98973-102080, Verified ORF, Subunit of the heterodimeric FACT complex (Spt16p-Pob3p), facilitates RNA Polymerase II transcription elongation through nucleosomes by destabilizing and then reassembling nucleosom	1	NKIDDVKFLKQLS	0.00205112	53.089	_IDDVK(ac)FLK_	IDDVK(1)FLK	2	510.292	-0.93631	3.0897	4.9382
887	510	510	YGL207W	YGL207W	>YGL207W SPT16 SGDID:S000003175, Chr VII from 98973-102080, Verified ORF, Subunit of the heterodimeric FACT complex (Spt16p-Pob3p), facilitates RNA Polymerase II transcription elongation through nucleosomes by destabilizing and then reassembling nucleosom	1	LHEKLEKNGLLRF	0.00220865	51.193	_LEK(ac)NGLLR_	LEK(1)NGLLR	2	492.795	0.07425	3.4907
888	607	607	YGL207W	YGL207W	>YGL207W SPT16 SGDID:S000003175, Chr VII from 98973-102080, Verified ORF, Subunit of the heterodimeric FACT complex (Spt16p-Pob3p), facilitates RNA Polymerase II transcription elongation through nucleosomes by destabilizing and then reassembling nucleosom	1	SSGGISKKVEELP	8.07731e-05	46.408	_LNFNSPGSSGGISK(ac)K_	LNFNSPGSSGGISK(1)K	2	767.897	1.0325	2.2617	3.4427
889	136	136	YGL207W	YGL207W	>YGL207W SPT16 SGDID:S000003175, Chr VII from 98973-102080, Verified ORF, Subunit of the heterodimeric FACT complex (Spt16p-Pob3p), facilitates RNA Polymerase II transcription elongation through nucleosomes by destabilizing and then reassembling nucleosom	1	TVGIPEKDSYQGK	1.14473e-10	97.716	_TVGIPEK(ac)DSYQGK_	TVGIPEK(1)DSYQGK	2	732.372	-1.3691	2.2584	3.7417
891	218	218	YGL221C	YGL221C	>YGL221C NIF3 SGDID:S000003189, Chr VII from 82291-81425, reverse complement, Verified ORF, Protein of unknown function, similar to Listeria monocytogenes major sigma factor (rpoD gene product); the authentic, non-tagged protein is detected in highly puri	1	SGSGVFKQLKEDV	7.91844e-17	97.836	_VAVCAGSGSGVFK(ac)QLK_	VAVCAGSGSGVFK(1)QLK	2	825.438	-0.02364	5.0348	3.8571
892	422	422	YGL244W	YGL244W	>YGL244W RTF1 SGDID:S000003213, Chr VII from 41498-43174, Verified ORF, Subunit of the RNA polymerase II-associated Paf1 complex; directly or indirectly regulates DNA-binding properties of Spt15p and relative activities of different TATA elements; involve	1	NEKDIAKYSAQLR	0.000286854	63.408	_DIAK(ac)YSAQLR_	DIAK(1)YSAQLR	2	603.827	-1.5311	10.84	2.5349
893	401	401	YGL244W	YGL244W	>YGL244W RTF1 SGDID:S000003213, Chr VII from 41498-43174, Verified ORF, Subunit of the RNA polymerase II-associated Paf1 complex; directly or indirectly regulates DNA-binding properties of Spt15p and relative activities of different TATA elements; involve	1	TNAVLEKTVLREK	2.78951e-35	146	_LSGTNAVLEK(ac)TVLR_	LSGTNAVLEK(1)TVLR	2	771.946	0.080844	20.488
894	280	280	YGL244W	YGL244W	>YGL244W RTF1 SGDID:S000003213, Chr VII from 41498-43174, Verified ORF, Subunit of the RNA polymerase II-associated Paf1 complex; directly or indirectly regulates DNA-binding properties of Spt15p and relative activities of different TATA elements; involve	1	VNVGTDKRTGKTS	0.00240668	45.997	_VNVGTDK(ac)R_	VNVGTDK(1)R	2	465.754	-0.12638	0.96636	1.6447
895	503	503	YGL244W	YGL244W	>YGL244W RTF1 SGDID:S000003213, Chr VII from 41498-43174, Verified ORF, Subunit of the RNA polymerase II-associated Paf1 complex; directly or indirectly regulates DNA-binding properties of Spt15p and relative activities of different TATA elements; involve	1	YYQEIQKEENAKA	0.000870624	41.87	_VYYQEIQK(ac)EENAK_	VYYQEIQK(1)EENAK	3	561.946	1.1859	38.651
896	354	354	YGL245W	YGL245W	>YGL245W GUS1 SGDID:S000003214, Chr VII from 39023-41149, Verified ORF, Glutamyl-tRNA synthetase (GluRS), forms a complex with methionyl-tRNA synthetase (Mes1p) and Arc1p; complex formation increases the catalytic efficiency of both tRNA synthetases and e	1	DYKALNKTLRDPV	0.00113359	52.101	_ALNK(ac)TLRDPVIYR_	ALNK(1)TLRDPVIYR	3	534.311	0.12693	2.2736	1.8864
898	72	72	YGL245W	YGL245W	>YGL245W GUS1 SGDID:S000003214, Chr VII from 39023-41149, Verified ORF, Glutamyl-tRNA synthetase (GluRS), forms a complex with methionyl-tRNA synthetase (Mes1p) and Arc1p; complex formation increases the catalytic efficiency of both tRNA synthetases and e	1	IFDNGDKEQVAKW	1.57311e-05	57.288	_FAAIFDNGDK(ac)EQVAK_	FAAIFDNGDK(1)EQVAK	2	847.923	0.11873	1.8203
899	533	533	YGL245W	YGL245W	>YGL245W GUS1 SGDID:S000003214, Chr VII from 39023-41149, Verified ORF, Glutamyl-tRNA synthetase (GluRS), forms a complex with methionyl-tRNA synthetase (Mes1p) and Arc1p; complex formation increases the catalytic efficiency of both tRNA synthetases and e	1	EAPQEPKIEMKPK	0.000212345	36.029	_IHLEGSEAPQEPK(ac)IEM(ox)K_	IHLEGSEAPQEPK(1)IEMK	3	665.335	0.3913		2.0336
900	36	36	YGL245W	YGL245W	>YGL245W GUS1 SGDID:S000003214, Chr VII from 39023-41149, Verified ORF, Glutamyl-tRNA synthetase (GluRS), forms a complex with methionyl-tRNA synthetase (Mes1p) and Arc1p; complex formation increases the catalytic efficiency of both tRNA synthetases and e	1	PNSIAIKLVDDKK	2.14861e-05	47.568	_IVNALAPNSIAIK(ac)LVDDK_	IVNALAPNSIAIK(1)LVDDK	2	968.559	0.88659	2.1657	1.8948
901	42	42	YGL245W	YGL245W	>YGL245W GUS1 SGDID:S000003214, Chr VII from 39023-41149, Verified ORF, Glutamyl-tRNA synthetase (GluRS), forms a complex with methionyl-tRNA synthetase (Mes1p) and Arc1p; complex formation increases the catalytic efficiency of both tRNA synthetases and e	0.893165	KLVDDKKAPAAKL	3.63446e-08	71.697	_K(ac)APAAKLDDATEDVFNK_	K(0.893)APAAK(0.107)LDDATEDVFNK	3	625.655	0.39988	2.7862
902	58	58	YGL245W	YGL245W	>YGL245W GUS1 SGDID:S000003214, Chr VII from 39023-41149, Verified ORF, Glutamyl-tRNA synthetase (GluRS), forms a complex with methionyl-tRNA synthetase (Mes1p) and Arc1p; complex formation increases the catalytic efficiency of both tRNA synthetases and e	1	TEDVFNKITSKFA	9.6647e-11	93.909	_LDDATEDVFNK(ac)ITSK_	LDDATEDVFNK(1)ITSK	2	869.431	0.40949	3.5481	1.646
903	503	503	YGL245W	YGL245W	>YGL245W GUS1 SGDID:S000003214, Chr VII from 39023-41149, Verified ORF, Glutamyl-tRNA synthetase (GluRS), forms a complex with methionyl-tRNA synthetase (Mes1p) and Arc1p; complex formation increases the catalytic efficiency of both tRNA synthetases and e	1	IWAFNKKVIDPIA	0.000457118	76.465	_K(ac)VIDPIAPR_	K(1)VIDPIAPR	2	525.819	0.10911	2.2203	1.8264
904	603	603	YGL245W	YGL245W	>YGL245W GUS1 SGDID:S000003214, Chr VII from 39023-41149, Verified ORF, Glutamyl-tRNA synthetase (GluRS), forms a complex with methionyl-tRNA synthetase (Mes1p) and Arc1p; complex formation increases the catalytic efficiency of both tRNA synthetases and e	1	NLEGDFKKTKHKL	0.00076821	67.726	_LNLEGDFK(ac)K_	LNLEGDFK(1)K	2	553.298	1.5503		2.1531
905	194	194	YGL253W	YGL253W	>YGL253W HXK2 SGDID:S000003222, Chr VII from 23935-25395, Verified ORF, Hexokinase isoenzyme 2 that catalyzes phosphorylation of glucose in the cytosol; predominant hexokinase during growth on glucose; functions in the nucleus to repress expression of HXK	1	VVPMLQKQITKRN	0.000100086	38.583	_GFDIPNIENHDVVPM(ox)LQK(ac)QITK_	GFDIPNIENHDVVPMLQK(1)QITK	3	865.448	-0.40742	3.1267	2.284
906	54	54	YGL253W	YGL253W	>YGL253W HXK2 SGDID:S000003222, Chr VII from 23935-25395, Verified ORF, Hexokinase isoenzyme 2 that catalyzes phosphorylation of glucose in the cytosol; predominant hexokinase during growth on glucose; functions in the nucleus to repress expression of HXK	1	FISELEKGLSKKG	0.00297737	48.115	_HFISELEK(ac)GLSK_	HFISELEK(1)GLSK	3	477.261	1.0342		2.3384
907	111	111	YGL253W	YGL253W	>YGL253W HXK2 SGDID:S000003222, Chr VII from 23935-25395, Verified ORF, Hexokinase isoenzyme 2 that catalyzes phosphorylation of glucose in the cytosol; predominant hexokinase during growth on glucose; functions in the nucleus to repress expression of HXK	1	FDTTQSKYRLPDA	0.000108442	81.017	_TFDTTQSK(ac)YR_	TFDTTQSK(1)YR	2	644.812	0.18515	4.7215
908	284	284	YGL253W	YGL253W	>YGL253W HXK2 SGDID:S000003222, Chr VII from 23935-25395, Verified ORF, Hexokinase isoenzyme 2 that catalyzes phosphorylation of glucose in the cytosol; predominant hexokinase during growth on glucose; functions in the nucleus to repress expression of HXK	1	VVLPRTKYDITID	1.60261e-25	102.6	_TK(ac)YDITIDEESPRPGQQTFEK_	TK(1)YDITIDEESPRPGQQTFEK	3	842.078	-0.43552	3.1247	1.6874
909	105	105	YGR020C	YGR020C	>YGR020C VMA7 SGDID:S000003252, Chr VII from 527333-526977, reverse complement, Verified ORF, Subunit F of the eight-subunit V1 peripheral membrane domain of vacuolar H+-ATPase (V-ATPase), an electrogenic proton pump found throughout the endomembrane syst	1	HPYDPEKDSVLKR	0.000743435	45.347	_DHPYDPEK(ac)DSVLK_	DHPYDPEK(1)DSVLK	3	528.923	0.55204	3.1382
911	46	46	YGR027C;YLR333C	YGR027C	>YGR027C RPS25A SGDID:S000003259, Chr VII from 534462-534136, reverse complement, Verified ORF, Protein component of the small (40S) ribosomal subunit; nearly identical to Rps25Bp and has similarity to rat S25 ribosomal protein;>YLR333C RPS25B SGDID:S000	1	VILDQEKYDRILK	2.34981e-10	94.09	_AQHAVILDQEK(ac)YDR_	AQHAVILDQEK(1)YDR	3	576.629	0.20958	3.4654	1.0836
912	52	52	YGR027C;YLR333C	YGR027C	>YGR027C RPS25A SGDID:S000003259, Chr VII from 534462-534136, reverse complement, Verified ORF, Protein component of the small (40S) ribosomal subunit; nearly identical to Rps25Bp and has similarity to rat S25 ribosomal protein;>YLR333C RPS25B SGDID:S000	1	KYDRILKEVPTYR	0.00181795	43.308	_ILK(ac)EVPTYR_	ILK(1)EVPTYR	2	580.837	1.5436	2.1793	0.43805
913	139	139	YGR029W	YGR029W	>YGR029W ERV1 SGDID:S000003261, Chr VII from 543557-543642,543726-544209, Verified ORF, Flavin-linked sulfhydryl oxidase of the mitochondrial intermembrane space (IMS), oxidizes Mia40p as part of a disulfide relay system that promotes IMS retention of imp	1	CAKDFEKYIRENA	0.00364384	54.549	_DFEK(ac)YIR_	DFEK(1)YIR	2	506.759	-0.11369	3.4213
914	46;46	46	YGR034W;YLR344W	YGR034W	>YGR034W RPL26B SGDID:S000003266, Chr VII from 555816-555834,556312-556676, Verified ORF, Protein component of the large (60S) ribosomal subunit, nearly identical to Rpl26Ap and has similarity to E. coli L24 and rat L26 ribosomal proteins; binds to 5.8S r	1	RAQYGIKALPIRR	1.45573e-75	202.96	_AQYGIK(ac)ALPIRR_	AQYGIK(1)ALPIRR	2	714.428	-0.88828	1.5159	0.28115
915	84;84	84	YGR034W;YLR344W	YGR034W	>YGR034W RPL26B SGDID:S000003266, Chr VII from 555816-555834,556312-556676, Verified ORF, Protein component of the large (60S) ribosomal subunit, nearly identical to Rpl26Ap and has similarity to E. coli L24 and rat L26 ribosomal proteins; binds to 5.8S r	1	FAVQVDKVTKEKV	6.08032e-06	103.34	_FAVQVDK(ac)VTK_	FAVQVDK(1)VTK	2	588.835	-0.36341	5.9477	0.75398
916	17	17	YGR034W	YGR034W	>YGR034W RPL26B SGDID:S000003266, Chr VII from 555816-555834,556312-556676, Verified ORF, Protein component of the large (60S) ribosomal subunit, nearly identical to Rpl26Ap and has similarity to E. coli L24 and rat L26 ribosomal proteins; binds to 5.8S r	1	DRRKARKAYFTAP	2.14397e-05	77.593	_K(ac)AYFTAPSSER_	K(1)AYFTAPSSER	2	649.822	1.0098		0.77332
917	77;77	77	YGR034W;YLR344W	YGR034W	>YGR034W RPL26B SGDID:S000003266, Chr VII from 555816-555834,556312-556676, Verified ORF, Protein component of the large (60S) ribosomal subunit, nearly identical to Rpl26Ap and has similarity to E. coli L24 and rat L26 ribosomal proteins; binds to 5.8S r	1	SSVYRLKFAVQVD	0.000215408	86.344	_LK(ac)FAVQVDK_	LK(1)FAVQVDK	2	545.319	1.0473	2.2508
918	108;108	108	YGR034W;YLR344W	YGR034W	>YGR034W RPL26B SGDID:S000003266, Chr VII from 555816-555834,556312-556676, Verified ORF, Protein component of the large (60S) ribosomal subunit, nearly identical to Rpl26Ap and has similarity to E. coli L24 and rat L26 ribosomal proteins; binds to 5.8S r	1	SKLVITKLHLDKD	1.34151e-05	98.04	_LVITK(ac)LHLDK_	LVITK(1)LHLDK	3	407.924	0.65085	3.3798	0.62853
919	37;37	37	YGR034W;YLR344W	YGR034W	>YGR034W RPL26B SGDID:S000003266, Chr VII from 555816-555834,556312-556676, Verified ORF, Protein component of the large (60S) ribosomal subunit, nearly identical to Rpl26Ap and has similarity to E. coli L24 and rat L26 ribosomal proteins; binds to 5.8S r	1	LSAPLSKELRAQY	7.9617e-54	181.66	_VLLSAPLSK(ac)ELR_	VLLSAPLSK(1)ELR	2	684.416	-0.009778	10.693	0.29297
920	103;103	103	YGR034W;YLR344W	YGR034W	>YGR034W RPL26B SGDID:S000003266, Chr VII from 555816-555834,556312-556676, Verified ORF, Protein component of the large (60S) ribosomal subunit, nearly identical to Rpl26Ap and has similarity to E. coli L24 and rat L26 ribosomal proteins; binds to 5.8S r	1	INLHPSKLVITKL	1.55422e-21	98.132	_VNGASVPINLHPSK(ac)LVITK_	VNGASVPINLHPSK(1)LVITK	3	677.065	-0.24321	8.1403	0.9182
921	19	19	YGR037C	YGR037C	>YGR037C ACB1 SGDID:S000003269, Chr VII from 559998-559735, reverse complement, Verified ORF, Acyl-CoA-binding protein, transports newly synthesized acyl-CoA esters from fatty acid synthetase (Fas1p-Fas2p) to acyl-CoA-consuming processes	1	VNELPTKPSTDEL	6.89291e-23	109.05	_AVNELPTK(ac)PSTDELLELYALYK_	AVNELPTK(1)PSTDELLELYALYK	3	850.451	4.2773	3.8277	7.5753
922	55	55	YGR037C	YGR037C	>YGR037C ACB1 SGDID:S000003269, Chr VII from 559998-559735, reverse complement, Verified ORF, Acyl-CoA-binding protein, transports newly synthesized acyl-CoA esters from fatty acid synthetase (Fas1p-Fas2p) to acyl-CoA-consuming processes	1	NMKDRYKWEAWEN	8.70668e-09	119.34	_YK(ac)WEAWENLK_	YK(1)WEAWENLK	2	704.848	-0.66926	3.2236	7.2179
923	51	51	YGR037C	YGR037C	>YGR037C ACB1 SGDID:S000003269, Chr VII from 559998-559735, reverse complement, Verified ORF, Acyl-CoA-binding protein, transports newly synthesized acyl-CoA esters from fatty acid synthetase (Fas1p-Fas2p) to acyl-CoA-consuming processes	1	PGIFNMKDRYKWE	1.31992e-33	162.8	_PGIFNMK(ac)DR_	PGIFNMK(1)DR	2	560.284	0.57185	4.0597	3.3209
924	42	42	YGR037C	YGR037C	>YGR037C ACB1 SGDID:S000003269, Chr VII from 559998-559735, reverse complement, Verified ORF, Acyl-CoA-binding protein, transports newly synthesized acyl-CoA esters from fatty acid synthetase (Fas1p-Fas2p) to acyl-CoA-consuming processes	0.961592	TVGDNDKEKPGIF	7.93051e-05	42.068	_QATVGDNDK(ac)EKPGIFNMK_	QATVGDNDK(0.962)EK(0.038)PGIFNMK	3	678.67	-0.029171	4.0776	6.474
925	426	426	YGR054W	YGR054W	>YGR054W YGR054W SGDID:S000003286, Chr VII from 596697-598625, Verified ORF, Eukaryotic initiation factor (eIF) 2A; associates specifically with both 40S subunits and 80 S ribosomes, and interacts genetically with both eIF5b and eIF4E; homologous to mamma	1	EFKELLKVDWRSP	0.0018353	55.567	_ELLK(ac)VDWR_	ELLK(1)VDWR	2	550.809	0.05276		7.7805
926	257	257	YGR061C	YGR061C	>YGR061C ADE6 SGDID:S000003293, Chr VII from 615969-611893, reverse complement, Verified ORF, Formylglycinamidine-ribonucleotide (FGAM)-synthetase, catalyzes a step in the 'de novo' purine nucleotide biosynthetic pathway	1	SEHCRHKIFNADW	8.29951e-05	47.532	_HK(ac)IFNADWTIDGIK_	HK(1)IFNADWTIDGIK	3	567.298	1.7029	1.5266
927	55	55	YGR078C	YGR078C	>YGR078C PAC10 SGDID:S000003310, Chr VII from 640375-639776, reverse complement, Verified ORF, Part of the heteromeric co-chaperone GimC/prefoldin complex, which promotes efficient protein folding	1	KFMQESKLATIKQ	0.000412677	53.252	_FM(ox)QESK(ac)LATIK_	FMQESK(1)LATIK	2	677.358	-0.04651	1.4194	2.2744
928	164	164	YGR085C;YPR102C	YGR085C	>YGR085C RPL11B SGDID:S000003317, Chr VII from 648911-648387, reverse complement, Verified ORF, Protein component of the large (60S) ribosomal subunit, nearly identical to Rpl11Ap; involved in ribosomal assembly; depletion causes degradation of proteins a	1	DTVSWFKQKYDAD	0.00128666	40.589	_EDTVSWFK(ac)QK_	EDTVSWFK(1)QK	2	655.325	-0.30273	1.1936	0.52269
929	166	166	YGR085C;YPR102C	YGR085C	>YGR085C RPL11B SGDID:S000003317, Chr VII from 648911-648387, reverse complement, Verified ORF, Protein component of the large (60S) ribosomal subunit, nearly identical to Rpl11Ap; involved in ribosomal assembly; depletion causes degradation of proteins a	1	VSWFKQKYDADVL	1.64423e-08	117.94	_QK(ac)YDADVLDK_	QK(1)YDADVLDK	2	618.809	0.32678	2.4	0.57916
930	156	156	YGR085C;YPR102C	YGR085C	>YGR085C RPL11B SGDID:S000003317, Chr VII from 648911-648387, reverse complement, Verified ORF, Protein component of the large (60S) ribosomal subunit, nearly identical to Rpl11Ap; involved in ribosomal assembly; depletion causes degradation of proteins a	1	NSHKTTKEDTVSW	1.60994e-06	87.001	_TTK(ac)EDTVSWFK_	TTK(1)EDTVSWFK	2	692.343	0.023367	1.0693	0.26433
931	152	152	YGR086C	YGR086C	>YGR086C PIL1 SGDID:S000003318, Chr VII from 650621-649602, reverse complement, Verified ORF, Primary component of eisosomes, which are large immobile cell cortex structures associated with endocytosis; null mutants show activation of Pkc1p/Ypk1p stress r	1	KDKITDKIAYLKY	2.16152e-05	103.26	_ITDK(ac)IAYLK_	ITDK(1)IAYLK	2	553.826	1.1483	2.6913	3.3161
932	35	35	YGR086C	YGR086C	>YGR086C PIL1 SGDID:S000003318, Chr VII from 650621-649602, reverse complement, Verified ORF, Primary component of eisosomes, which are large immobile cell cortex structures associated with endocytosis; null mutants show activation of Pkc1p/Ypk1p stress r	1	KGRFFGKGGLAYS	1.6989e-05	79.283	_FFGK(ac)GGLAYSFR_	FFGK(1)GGLAYSFR	3	464.575	0.47286	45.447
933	159	159	YGR086C	YGR086C	>YGR086C PIL1 SGDID:S000003318, Chr VII from 650621-649602, reverse complement, Verified ORF, Primary component of eisosomes, which are large immobile cell cortex structures associated with endocytosis; null mutants show activation of Pkc1p/Ypk1p stress r	0.52051	IAYLKYKDPQSPK	0.000648353	31.818	_YK(ac)DPQSPKIEVLEQELVR_	YK(0.521)DPQSPK(0.479)IEVLEQELVR	3	738.399	1.0887	2.3211
934	165	165	YGR086C	YGR086C	>YGR086C PIL1 SGDID:S000003318, Chr VII from 650621-649602, reverse complement, Verified ORF, Primary component of eisosomes, which are large immobile cell cortex structures associated with endocytosis; null mutants show activation of Pkc1p/Ypk1p stress r	0.989535	KDPQSPKIEVLEQ	6.52559e-06	58.672	_YKDPQSPK(ac)IEVLEQELVR_	YK(0.01)DPQSPK(0.99)IEVLEQELVR	3	738.399	0.013047		3.6174
935	393	393	YGR088W	YGR088W	>YGR088W CTT1 SGDID:S000003320, Chr VII from 654638-656326, Verified ORF, Cytosolic catalase T, has a role in protection from oxidative damage by hydrogen peroxide	1	AEQCPFKAVNFQR	3.29655e-90	178	_GDSQYTAEQCPFK(ac)AVNFQR_	GDSQYTAEQCPFK(1)AVNFQR	3	763.352	-0.65645	8.4812	20.952
936	128	128	YGR094W	YGR094W	>YGR094W VAS1 SGDID:S000003326, Chr VII from 672190-675504, Verified ORF, Mitochondrial and cytoplasmic valyl-tRNA synthetase	1	IPEFIDKTVPGEK	1.21089e-05	54.292	_EVEPIPEFIDK(ac)TVPGEK_	EVEPIPEFIDK(1)TVPGEK	3	657.01	-0.06221	6.0358	2.9402
937	339	339	YGR094W	YGR094W	>YGR094W VAS1 SGDID:S000003326, Chr VII from 672190-675504, Verified ORF, Mitochondrial and cytoplasmic valyl-tRNA synthetase	1	NLEVENKDVKSRT	1.59139e-09	80.738	_LNTAISNLEVENK(ac)DVK_	LNTAISNLEVENK(1)DVK	3	610.327	0.8014	2.3453	2.4478
938	266	266	YGR094W	YGR094W	>YGR094W VAS1 SGDID:S000003326, Chr VII from 672190-675504, Verified ORF, Mitochondrial and cytoplasmic valyl-tRNA synthetase	1	GKVWEWKEEYHSR	5.48856e-05	72.089	_VWEWK(ac)EEYHSR_	VWEWK(1)EEYHSR	3	530.916	0.51396	1.8678	3.2571
939	600	600	YGR103W	YGR103W	>YGR103W NOP7 SGDID:S000003335, Chr VII from 695421-697238, Verified ORF, Component of several different pre-ribosomal particles; forms a complex with Ytm1p and Erb1p that is required for maturation of the large ribosomal subunit; required for exit from G	1	QKAKLNKLDSKK_	0.00543218	47.198	_LNK(ac)LDSK_	LNK(1)LDSK	2	430.248	0.31117	0.56547
940	310	310	YGR103W	YGR103W	>YGR103W NOP7 SGDID:S000003335, Chr VII from 695421-697238, Verified ORF, Component of several different pre-ribosomal particles; forms a complex with Ytm1p and Erb1p that is required for maturation of the large ribosomal subunit; required for exit from G	1	NTDETEKEEEQEK	4.93573e-20	93.269	_SALNADEANTDETEK(ac)EEEQEK_	SALNADEANTDETEK(1)EEEQEK	3	808.017	0.088163	5.0656
941	118	118	YGR116W	YGR116W	>YGR116W SPT6 SGDID:S000003348, Chr VII from 720413-724768, Verified ORF, Transcription elongation factor required for the maintenance of chromatin structure during transcription in order to inhibit transcription from promoters within the coding region	1	ASSSSGKFKRLKR	0.00814879	32.008	_ASSSSGK(ac)FK_	ASSSSGK(1)FK	2	470.74	0.23354	0.42346	0.48667
942	1007	1007	YGR116W	YGR116W	>YGR116W SPT6 SGDID:S000003348, Chr VII from 720413-724768, Verified ORF, Transcription elongation factor required for the maintenance of chromatin structure during transcription in order to inhibit transcription from promoters within the coding region	1	WNEKRQKYEDLEH	1.87061e-223	286.85	_RQK(ac)YEDLEHDQLDSTR_	RQK(1)YEDLEHDQLDSTR	3	692.331	0.28787	1.4434	4.6122
943	491	491	YGR116W	YGR116W	>YGR116W SPT6 SGDID:S000003348, Chr VII from 720413-724768, Verified ORF, Transcription elongation factor required for the maintenance of chromatin structure during transcription in order to inhibit transcription from promoters within the coding region	1	FINHTGKTGKKHL	0.000142853	37.157	_YANEINEM(ox)FINHTGK(ac)TGK_	YANEINEMFINHTGK(1)TGK	3	709.005	0.050474	0.5831	0.81644
944	56	56	YGR118W;YPR132W	YGR118W	>YGR118W RPS23A SGDID:S000003350, Chr VII from 726978-727042,727363-727735, Verified ORF, Ribosomal protein 28 (rp28) of the small (40S) ribosomal subunit, required for translational accuracy; nearly identical to Rps23Bp and similar to E. coli S12 and rat	1	KGIVLEKLGIESK	7.57495e-33	156.8	_GIVLEK(ac)LGIESK_	GIVLEK(1)LGIESK	3	443.266	-0.55568	2.1867	0.19982
945	39	39	YGR118W;YPR132W	YGR118W	>YGR118W RPS23A SGDID:S000003350, Chr VII from 726978-727042,727363-727735, Verified ORF, Ribosomal protein 28 (rp28) of the small (40S) ribosomal subunit, required for translational accuracy; nearly identical to Rps23Bp and similar to E. coli S12 and rat	1	LLGTAFKSSPFGG	2.28186e-06	60.564	_LLGTAFK(ac)SSPFGGSSHAK_	LLGTAFK(1)SSPFGGSSHAK	3	611.988	-0.44738	0.66799	0.27095
946	353	353	YGR122W	YGR122W	>YGR122W YGR122W SGDID:S000003354, Chr VII from 733940-735148, Uncharacterized ORF, Probable ortholog of A. nidulans PalC, which is involved in pH regulation and binds to the ESCRT-III complex; null mutant does not properly process Rim101p and has decreas	1	NENYSFKTVETDV	2.24559e-06	51.524	_YQTTNENYSFK(ac)TVETDVSK_	YQTTNENYSFK(1)TVETDVSK	3	766.025	1.7909	1.7485
947	218;218	218	YGR124W;YPR145W	YPR145W	>YGR124W ASN2 SGDID:S000003356, Chr VII from 739949-741667, Verified ORF, Asparagine synthetase, isozyme of Asn1p; catalyzes the synthesis of L-asparagine from L-aspartate in the asparagine biosynthetic pathway;>YPR145W ASN1 SGDID:S000006349, Chr XVI fro	1	IRHSLEKAVRKRL	0.0023314	49.715	_HSLEK(ac)AVR_	HSLEK(1)AVR	2	491.277	0.1275	2.7233	3.6059
948	236	236	YGR135W	YGR135W	>YGR135W PRE9 SGDID:S000003367, Chr VII from 761397-762173, Verified ORF, Alpha 3 subunit of the 20S proteasome, the only nonessential 20S subunit; may be replaced by the alpha 4 subunit (Pre6p) under stress conditions to create a more active proteasomal	0.9958	FKPQEIKDILVKT	0.00209425	41.378	_IFKPQEIK(ac)DILVK_	IFK(0.004)PQEIK(0.996)DILVK	3	538.327	0.79245	2.8799
949	51	51	YGR135W	YGR135W	>YGR135W PRE9 SGDID:S000003367, Chr VII from 761397-762173, Verified ORF, Alpha 3 subunit of the 20S proteasome, the only nonessential 20S subunit; may be replaced by the alpha 4 subunit (Pre6p) under stress conditions to create a more active proteasomal	1	VLAAERKVTSTLL	6.71822e-05	48.216	_K(ac)VTSTLLEQDTSTEK_	K(1)VTSTLLEQDTSTEK	3	574.632	-0.12521	3.5684	5.4191
950	31	31	YGR145W	YGR145W	>YGR145W ENP2 SGDID:S000003377, Chr VII from 781772-783895, Verified ORF, Essential nucleolar protein of unknown function; contains WD repeats, interacts with Mpp10p and Bfr2p, and has homology to Spb1p	1	LPDWIAKKRKRQL	0.00101508	53.756	_SLPDWIAK(ac)K_	SLPDWIAK(1)K	2	550.311	-0.30568	0.76994
951	463	463	YGR145W	YGR145W	>YGR145W ENP2 SGDID:S000003377, Chr VII from 781772-783895, Verified ORF, Essential nucleolar protein of unknown function; contains WD repeats, interacts with Mpp10p and Bfr2p, and has homology to Spb1p	1	NKTLVDKLSQKRG	4.79378e-17	137.05	_TLVDK(ac)LSQK_	TLVDK(1)LSQK	2	537.314	-0.37233	2.9566	0.17362
952	12	12	YGR148C	YGR148C	>YGR148C RPL24B SGDID:S000003380, Chr VII from 787784-787317, reverse complement, Verified ORF, Ribosomal protein L30 of the large (60S) ribosomal subunit, nearly identical to Rpl24Ap and has similarity to rat L24 ribosomal protein; not essential for tran	1	DSFSGAKIYPGRG	1.47581e-19	119.31	_VEVDSFSGAK(ac)IYPGR_	VEVDSFSGAK(1)IYPGR	3	556.286	-0.20433	2.3363
953	375	375	YGR155W	YGR155W	>YGR155W CYS4 SGDID:S000003387, Chr VII from 798548-800071, Verified ORF, Cystathionine beta-synthase, catalyzes synthesis of cystathionine from serine and homocysteine, the first committed step in cysteine biosynthesis; responsible for hydrogen sulfide g	1	VKDLHLKPVVSVK	2.34997e-05	77.597	_DLHLK(ac)PVVSVK_	DLHLK(1)PVVSVK	2	638.885	0.81447	1.298	1.5277
954	471	471	YGR155W	YGR155W	>YGR155W CYS4 SGDID:S000003387, Chr VII from 798548-800071, Verified ORF, Cystathionine beta-synthase, catalyzes synthesis of cystathionine from serine and homocysteine, the first committed step in cysteine biosynthesis; responsible for hydrogen sulfide g	1	KFDENSKLSDLNR	8.68288e-11	105.36	_FDENSK(ac)LSDLNR_	FDENSK(1)LSDLNR	2	740.357	-1.9098	4.1347	2.5279
955	352	352	YGR155W	YGR155W	>YGR155W CYS4 SGDID:S000003387, Chr VII from 798548-800071, Verified ORF, Cystathionine beta-synthase, catalyzes synthesis of cystathionine from serine and homocysteine, the first committed step in cysteine biosynthesis; responsible for hydrogen sulfide g	1	ARFDSSKLEASTT	5.85036e-16	120.84	_FDSSK(ac)LEASTTK_	FDSSK(1)LEASTTK	2	678.338	-1.8501	7.8098
956	27	27	YGR155W	YGR155W	>YGR155W CYS4 SGDID:S000003387, Chr VII from 798548-800071, Verified ORF, Cystathionine beta-synthase, catalyzes synthesis of cystathionine from serine and homocysteine, the first committed step in cysteine biosynthesis; responsible for hydrogen sulfide g	1	TPLIALKKLPKAL	0.000237755	34.498	_HNVIDLVGNTPLIALK(ac)K_	HNVIDLVGNTPLIALK(1)K	3	629.707	-1.3678	1.9465
957	258	258	YGR155W	YGR155W	>YGR155W CYS4 SGDID:S000003387, Chr VII from 798548-800071, Verified ORF, Cystathionine beta-synthase, catalyzes synthesis of cystathionine from serine and homocysteine, the first committed step in cysteine biosynthesis; responsible for hydrogen sulfide g	1	PQVLDRKLIDVWY	0.00158542	56.563	_K(ac)LIDVWYK_	K(1)LIDVWYK	2	553.816	-0.19132	1.5934
958	492	492	YGR155W	YGR155W	>YGR155W CYS4 SGDID:S000003387, Chr VII from 798548-800071, Verified ORF, Cystathionine beta-synthase, catalyzes synthesis of cystathionine from serine and homocysteine, the first committed step in cysteine biosynthesis; responsible for hydrogen sulfide g	1	VITDGLKPIHIVT	1.8373e-13	87.654	_NSSAVITDGLK(ac)PIHIVTK_	NSSAVITDGLK(1)PIHIVTK	3	645.702	0.039026	1.9205	2.0093
959	391	391	YGR155W	YGR155W	>YGR155W CYS4 SGDID:S000003387, Chr VII from 798548-800071, Verified ORF, Cystathionine beta-synthase, catalyzes synthesis of cystathionine from serine and homocysteine, the first committed step in cysteine biosynthesis; responsible for hydrogen sulfide g	1	KVTDVIKILKDNG	0.000282479	82.749	_VTDVIK(ac)ILK_	VTDVIK(1)ILK	2	535.845	0.6537	3.498	1.8859
960	370	370	YGR155W	YGR155W	>YGR155W CYS4 SGDID:S000003387, Chr VII from 798548-800071, Verified ORF, Cystathionine beta-synthase, catalyzes synthesis of cystathionine from serine and homocysteine, the first committed step in cysteine biosynthesis; responsible for hydrogen sulfide g	1	FGNATVKDLHLKP	9.26351e-17	96.163	_YADVFGNATVK(ac)DLHLK_	YADVFGNATVK(1)DLHLK	3	611.656	0.074794	2.0957
961	99	99	YGR156W	YGR156W	>YGR156W PTI1 SGDID:S000003388, Chr VII from 800551-801828, Verified ORF, Essential protein that is a component of CPF (cleavage and polyadenylation factor); involved in 3' end formation of snoRNA and mRNA; interacts directly with Pta1p; has similarity to	1	IIPPNYKDHLRET	9.57987e-07	71.344	_IEQIIPPNYK(ac)DHLR_	IEQIIPPNYK(1)DHLR	3	593.325	0.2055	11.314
962	224	224	YGR159C	YGR159C	>YGR159C NSR1 SGDID:S000003391, Chr VII from 807661-806417, reverse complement, Verified ORF, Nucleolar protein that binds nuclear localization sequences, required for pre-rRNA processing and ribosome biogenesis	1	NKSYAEKAIQEMQ	9.2676e-31	145	_SYAEK(ac)AIQEMQGK_	SYAEK(1)AIQEMQGK	2	762.872	1.5881	5.4312	4.2258
963	906	906	YGR162W	YGR162W	>YGR162W TIF4631 SGDID:S000003394, Chr VII from 824064-826922, Verified ORF, Translation initiation factor eIF4G, subunit of the mRNA cap-binding protein complex (eIF4F) that also contains eIF4E (Cdc33p); associates with the poly(A)-binding protein Pab1p,	1	DAPPASKDSFITT	7.14534e-35	143.93	_DAPPASK(ac)DSFITTR_	DAPPASK(1)DSFITTR	2	774.389	0.10854	60.583
964	296	296	YGR162W	YGR162W	>YGR162W TIF4631 SGDID:S000003394, Chr VII from 824064-826922, Verified ORF, Translation initiation factor eIF4G, subunit of the mRNA cap-binding protein complex (eIF4F) that also contains eIF4E (Cdc33p); associates with the poly(A)-binding protein Pab1p,	1	KEESTPKVLTFAE	1.32641e-38	155.66	_EESTPK(ac)VLTFAER_	EESTPK(1)VLTFAER	2	774.899	0.31048	59.404
965	689	689	YGR162W	YGR162W	>YGR162W TIF4631 SGDID:S000003394, Chr VII from 824064-826922, Verified ORF, Translation initiation factor eIF4G, subunit of the mRNA cap-binding protein complex (eIF4F) that also contains eIF4E (Cdc33p); associates with the poly(A)-binding protein Pab1p,	1	DETNEGKTGPKLV	1.9013e-06	61.815	_ELNPDITDETNEGK(ac)TGPK_	ELNPDITDETNEGK(1)TGPK	3	667.32	0.12384		3.0248
966	844	844	YGR162W	YGR162W	>YGR162W TIF4631 SGDID:S000003394, Chr VII from 824064-826922, Verified ORF, Translation initiation factor eIF4G, subunit of the mRNA cap-binding protein complex (eIF4F) that also contains eIF4E (Cdc33p); associates with the poly(A)-binding protein Pab1p,	1	FKLIDIKELRHDK	0.000232112	78.934	_LIDIK(ac)ELR_	LIDIK(1)ELR	2	521.319	0.33896	2.7589	1.9698
967	260	260	YGR169C	YGR169C	>YGR169C PUS6 SGDID:S000003401, Chr VII from 835908-834694, reverse complement, Verified ORF, tRNA:pseudouridine synthase, catalyzes the conversion of uridine to pseudouridine at position 31 in cytoplasmic and mitochondrial tRNAs; mutation of Asp168 to Al	1	SKDAITKFYPIRY	0.00547955	32.523	_DAITK(ac)FYPIR_	DAITK(1)FYPIR	2	633.348	0.6875		0.92859
968	41	41	YGR169C-A	YGR169C-A	>YGR169C-A YGR169C-A SGDID:S000028521, Chr VII from 836670-836392, reverse complement, Uncharacterized ORF, Putative protein of unknown function	1	EAEEASKWEQGSR	2.6703e-11	78.779	_AQM(ox)EQLEAEEASK(ac)WEQGSR_	AQMEQLEAEEASK(1)WEQGSR	3	755.674	0.67605	8.5315
969	188	188	YGR178C	YGR178C	>YGR178C PBP1 SGDID:S000003410, Chr VII from 853220-851052, reverse complement, Verified ORF, Component of glucose deprivation induced stress granules, involved in P-body-dependent granule assembly; similar to human ataxin-2; interacts with Pab1p to regul	0.5	REIKERKLEKWTP	5.40412e-05	46.663	_K(ac)LEKWTPEEGAEHFDINK_	K(0.5)LEK(0.5)WTPEEGAEHFDINK	4	554.027	-0.85048	0.45499	0.2288
970	191	191	YGR178C	YGR178C	>YGR178C PBP1 SGDID:S000003410, Chr VII from 853220-851052, reverse complement, Verified ORF, Component of glucose deprivation induced stress granules, involved in P-body-dependent granule assembly; similar to human ataxin-2; interacts with Pab1p to regul	1	KERKLEKWTPEEG	4.0379e-27	114.56	_LEK(ac)WTPEEGAEHFDINK_	LEK(1)WTPEEGAEHFDINK	3	695.669	0.39285	2.7025	0.2288
971	73	73	YGR180C	YGR180C	>YGR180C RNR4 SGDID:S000003412, Chr VII from 856306-855269, reverse complement, Verified ORF, Ribonucleotide-diphosphate reductase (RNR), small subunit; the RNR complex catalyzes the rate-limiting step in dNTP synthesis and is regulated by DNA replication	1	DTEDFQKLTDDQK	0.000387907	55.176	_DTEDFQK(ac)LTDDQK_	DTEDFQK(1)LTDDQK	3	542.249	0.030127		4.5844
972	266	266	YGR180C	YGR180C	>YGR180C RNR4 SGDID:S000003412, Chr VII from 856306-855269, reverse complement, Verified ORF, Ribonucleotide-diphosphate reductase (RNR), small subunit; the RNR complex catalyzes the rate-limiting step in dNTP synthesis and is regulated by DNA replication	1	NSLPVEKFGMDLK	0.000129119	39.338	_EYYSNSLPVEK(ac)FGM(ox)DLK_	EYYSNSLPVEK(1)FGMDLK	3	693.331	0.040352	3.3763
973	9	9	YGR180C	YGR180C	>YGR180C RNR4 SGDID:S000003412, Chr VII from 856306-855269, reverse complement, Verified ORF, Ribonucleotide-diphosphate reductase (RNR), small subunit; the RNR complex catalyzes the rate-limiting step in dNTP synthesis and is regulated by DNA replication	1	AHNQFLKTFQKER	5.10441e-23	124.45	_(ac)M(ox)EAHNQFLK(ac)TFQK_	MEAHNQFLK(1)TFQK	3	574.615	0.43444	5.1461	4.5388
974	295	295	YGR185C	YGR185C	>YGR185C TYS1 SGDID:S000003417, Chr VII from 867525-866341, reverse complement, Verified ORF, Cytoplasmic tyrosyl-tRNA synthetase, required for cytoplasmic protein synthesis; interacts with positions 34 and 35 of the tRNATyr anticodon; mutations in human	1	FIDRPEKFGGPIT	2.00611e-09	62.781	_FGTNHFEFFIDRPEK(ac)FGGPITYK_	FGTNHFEFFIDRPEK(1)FGGPITYK	4	698.099	1.5634	1.5431	1.3944
975	244	244	YGR185C	YGR185C	>YGR185C TYS1 SGDID:S000003417, Chr VII from 867525-866341, reverse complement, Verified ORF, Cytoplasmic tyrosyl-tRNA synthetase, required for cytoplasmic protein synthesis; interacts with positions 34 and 35 of the tRNATyr anticodon; mutations in human	1	DLLEEPKQVKKKI	0.000199898	62.466	_IDLLEEPK(ac)QVK_	IDLLEEPK(1)QVK	3	451.926	-0.32295	2.5105	1.9726
976	236	236	YGR185C	YGR185C	>YGR185C TYS1 SGDID:S000003417, Chr VII from 867525-866341, reverse complement, Verified ORF, Cytoplasmic tyrosyl-tRNA synthetase, required for cytoplasmic protein synthesis; interacts with positions 34 and 35 of the tRNATyr anticodon; mutations in human	1	ASDPNSKIDLLEE	1.24743e-08	73.464	_M(ox)SASDPNSK(ac)IDLLEEPK_	MSASDPNSK(1)IDLLEEPK	2	966.467	0.69798		3.7175
977	284	284	YGR186W	YGR186W	>YGR186W TFG1 SGDID:S000003418, Chr VII from 867779-869986, Verified ORF, TFIIF (Transcription Factor II) largest subunit; involved in both transcription initiation and elongation of RNA polymerase II; homologous to human RAP74	1	PAEDPTKVGMVKY	0.000209884	36.127	_LEDAGPAEDPTK(ac)VGM(ox)VK_	LEDAGPAEDPTK(1)VGMVK	3	605.633	0.9693	3.2719
978	272	272	YGR186W	YGR186W	>YGR186W TFG1 SGDID:S000003418, Chr VII from 867779-869986, Verified ORF, TFIIF (Transcription Factor II) largest subunit; involved in both transcription initiation and elongation of RNA polymerase II; homologous to human RAP74	1	GRPLVTKLEDAGP	0.000187947	37.285	_PLVTK(ac)LEDAGPAEDPTK_	PLVTK(1)LEDAGPAEDPTK	3	608.319	0.80729	4.2799
979	426	426	YGR186W	YGR186W	>YGR186W TFG1 SGDID:S000003418, Chr VII from 867779-869986, Verified ORF, TFIIF (Transcription Factor II) largest subunit; involved in both transcription initiation and elongation of RNA polymerase II; homologous to human RAP74	1	VPRWLMKHLDNIG	1.01459e-45	153.41	_WLMK(ac)HLDNIGTTTTR_	WLMK(1)HLDNIGTTTTR	3	610.317	-0.33535	27.273
980	267;267	267	YGR192C;YJR009C	YGR192C	>YGR192C TDH3 SGDID:S000003424, Chr VII from 883815-882817, reverse complement, Verified ORF, Glyceraldehyde-3-phosphate dehydrogenase, isozyme 3, involved in glycolysis and gluconeogenesis; tetramer that catalyzes the reaction of glyceraldehyde-3-phospha	1	KAAAEGKLKGVLG	0.000582521	69.423	_AAAEGK(ac)LK_	AAAEGK(1)LK	2	415.243	-1.9566	4.2371	2.8494
981	217;217;217	217	YGR192C;YJL052W;YJR009C	YGR192C	>YGR192C TDH3 SGDID:S000003424, Chr VII from 883815-882817, reverse complement, Verified ORF, Glyceraldehyde-3-phosphate dehydrogenase, isozyme 3, involved in glycolysis and gluconeogenesis; tetramer that catalyzes the reaction of glyceraldehyde-3-phospha	1	AAKAVGKVLPELQ	1.4196e-10	103.88	_AVGK(ac)VLPELQGK_	AVGK(1)VLPELQGK	2	640.882	0.26976	3.2903	2.9042
982	225;225;225	225	YGR192C;YJL052W;YJR009C	YGR192C	>YGR192C TDH3 SGDID:S000003424, Chr VII from 883815-882817, reverse complement, Verified ORF, Glyceraldehyde-3-phosphate dehydrogenase, isozyme 3, involved in glycolysis and gluconeogenesis; tetramer that catalyzes the reaction of glyceraldehyde-3-phospha	1	LPELQGKLTGMAF	1.08787e-13	103.6	_VLPELQGK(ac)LTGMAFR_	VLPELQGK(1)LTGMAFR	3	567.983	-0.27025	3.9508	2.4134
983	108	108	YGR192C	YGR192C	>YGR192C TDH3 SGDID:S000003424, Chr VII from 883815-882817, reverse complement, Verified ORF, Glyceraldehyde-3-phosphate dehydrogenase, isozyme 3, involved in glycolysis and gluconeogenesis; tetramer that catalyzes the reaction of glyceraldehyde-3-phospha	1	ELDTAQKHIDAGA	1.07409e-25	128.9	_ELDTAQK(ac)HIDAGAK_	ELDTAQK(1)HIDAGAK	2	769.894	0.028781	2.5675	2.9682
984	257;257	257	YGR192C;YJR009C	YGR192C	>YGR192C TDH3 SGDID:S000003424, Chr VII from 883815-882817, reverse complement, Verified ORF, Glyceraldehyde-3-phosphate dehydrogenase, isozyme 3, involved in glycolysis and gluconeogenesis; tetramer that catalyzes the reaction of glyceraldehyde-3-phospha	1	TTYDEIKKVVKAA	0.000499723	75.294	_ETTYDEIK(ac)K_	ETTYDEIK(1)K	2	584.79	0.16551	2.5985	3.0735
985	70	70	YGR192C	YGR192C	>YGR192C TDH3 SGDID:S000003424, Chr VII from 883815-882817, reverse complement, Verified ORF, Glyceraldehyde-3-phosphate dehydrogenase, isozyme 3, involved in glycolysis and gluconeogenesis; tetramer that catalyzes the reaction of glyceraldehyde-3-phospha	1	HIIVDGKKIATYQ	0.000695593	66.692	_HIIVDGK(ac)K_	HIIVDGK(1)K	2	476.285	0.37141	4.4802	2.2538
986	101	101	YGR192C	YGR192C	>YGR192C TDH3 SGDID:S000003424, Chr VII from 883815-882817, reverse complement, Verified ORF, Glyceraldehyde-3-phosphate dehydrogenase, isozyme 3, involved in glycolysis and gluconeogenesis; tetramer that catalyzes the reaction of glyceraldehyde-3-phospha	1	DSTGVFKELDTAQ	3.5129e-16	66.461	_IATYQERDPANLPWGSSNVDIAIDSTGVFK(ac)ELDTAQK_	IATYQERDPANLPWGSSNVDIAIDSTGVFK(1)ELDTAQK	4	1023.76	2.1352	3.4453
987	137;137	137	YGR192C;YJR009C	YGR192C	>YGR192C TDH3 SGDID:S000003424, Chr VII from 883815-882817, reverse complement, Verified ORF, Glyceraldehyde-3-phosphate dehydrogenase, isozyme 3, involved in glycolysis and gluconeogenesis; tetramer that catalyzes the reaction of glyceraldehyde-3-phospha	1	MGVNEEKYTSDLK	1.73381e-113	183.15	_VVITAPSSTAPM(ox)FVMGVNEEK(ac)YTSDLK_	VVITAPSSTAPMFVMGVNEEK(1)YTSDLK	3	991.493	0.23372	3.5681	2.5849
988	143;143	143	YGR192C;YJR009C	YGR192C	>YGR192C TDH3 SGDID:S000003424, Chr VII from 883815-882817, reverse complement, Verified ORF, Glyceraldehyde-3-phosphate dehydrogenase, isozyme 3, involved in glycolysis and gluconeogenesis; tetramer that catalyzes the reaction of glyceraldehyde-3-phospha	1	KYTSDLKIVSNAS	1.30362e-61	136.96	_YTSDLK(ac)IVSNASCTTNCLAPLAK_	YTSDLK(1)IVSNASCTTNCLAPLAK	3	857.093	-1.0201	10.454
989	249;249	249	YGR192C;YJR009C	YGR192C	>YGR192C TDH3 SGDID:S000003424, Chr VII from 883815-882817, reverse complement, Verified ORF, Glyceraldehyde-3-phosphate dehydrogenase, isozyme 3, involved in glycolysis and gluconeogenesis; tetramer that catalyzes the reaction of glyceraldehyde-3-phospha	1	LTVKLNKETTYDE	2.05973e-90	218.4	_LNK(ac)ETTYDEIKK_	LNK(1)ETTYDEIKK	3	508.603	0.56519	4.2758	3.2669
990	213;213;213	213	YGR192C;YJL052W;YJR009C	YGR192C	>YGR192C TDH3 SGDID:S000003424, Chr VII from 883815-882817, reverse complement, Verified ORF, Glyceraldehyde-3-phosphate dehydrogenase, isozyme 3, involved in glycolysis and gluconeogenesis; tetramer that catalyzes the reaction of glyceraldehyde-3-phospha	1	SSTGAAKAVGKVL	8.5337e-51	135.18	_TASGNIIPSSTGAAK(ac)AVGK_	TASGNIIPSSTGAAK(1)AVGK	2	886.481	0.18519	2.7996	2.7434
991	192	192	YGR192C	YGR192C	>YGR192C TDH3 SGDID:S000003424, Chr VII from 883815-882817, reverse complement, Verified ORF, Glyceraldehyde-3-phosphate dehydrogenase, isozyme 3, involved in glycolysis and gluconeogenesis; tetramer that catalyzes the reaction of glyceraldehyde-3-phospha	1	VDGPSHKDWRGGR	9.93263e-50	185.25	_TVDGPSHK(ac)DWR_	TVDGPSHK(1)DWR	3	447.218	-0.43333	2.8815	3.6434
992	184	184	YGR192C	YGR192C	>YGR192C TDH3 SGDID:S000003424, Chr VII from 883815-882817, reverse complement, Verified ORF, Glyceraldehyde-3-phosphate dehydrogenase, isozyme 3, involved in glycolysis and gluconeogenesis; tetramer that catalyzes the reaction of glyceraldehyde-3-phospha	1	SLTATQKTVDGPS	3.66709e-109	166.28	_VINDAFGIEEGLMTTVHSLTATQK(ac)TVDGPSHK_	VINDAFGIEEGLMTTVHSLTATQK(1)TVDGPSHK	4	860.436	0.24246	3.2679	3.1864
993	331;331	331	YGR192C;YJR009C	YGR192C	>YGR192C TDH3 SGDID:S000003424, Chr VII from 883815-882817, reverse complement, Verified ORF, Glyceraldehyde-3-phosphate dehydrogenase, isozyme 3, involved in glycolysis and gluconeogenesis; tetramer that catalyzes the reaction of glyceraldehyde-3-phospha	1	LVEHVAKA_____	1.58107e-14	126.12	_VVDLVEHVAK(ac)A_	VVDLVEHVAK(1)A	2	611.346	0.79928	3.4679	2.6108
994	63	63	YGR192C	YGR192C	>YGR192C TDH3 SGDID:S000003424, Chr VII from 883815-882817, reverse complement, Verified ORF, Glyceraldehyde-3-phosphate dehydrogenase, isozyme 3, involved in glycolysis and gluconeogenesis; tetramer that catalyzes the reaction of glyceraldehyde-3-phospha	1	EVSHDDKHIIVDG	3.34376e-82	179.1	_YAGEVSHDDK(ac)HIIVDGK_	YAGEVSHDDK(1)HIIVDGK	3	642.318	0.53481	3.2351	4.1188
995	96	96	YGR193C	YGR193C	>YGR193C PDX1 SGDID:S000003425, Chr VII from 885746-884514, reverse complement, Verified ORF, Dihydrolipoamide dehydrogenase (E3)-binding protein (E3BP) of the mitochondrial pyruvate dehydrogenase (PDH) complex, plays a structural role in the complex by b	1	LKDEGSKDVDVGE	6.25347e-170	217.21	_DEGSK(ac)DVDVGEPIAYIADVDDDLATIK_	DEGSK(1)DVDVGEPIAYIADVDDDLATIK	3	969.133	-0.979		3.8545
996	237	237	YGR193C	YGR193C	>YGR193C PDX1 SGDID:S000003425, Chr VII from 885746-884514, reverse complement, Verified ORF, Dihydrolipoamide dehydrogenase (E3)-binding protein (E3BP) of the mitochondrial pyruvate dehydrogenase (PDH) complex, plays a structural role in the complex by b	1	LDLSNIKPIQLKP	1.28392e-10	104.24	_LDLSNIK(ac)PIQLK_	LDLSNIK(1)PIQLK	3	475.289	0.068611	2.8846	6.3963
997	242	242	YGR193C	YGR193C	>YGR193C PDX1 SGDID:S000003425, Chr VII from 885746-884514, reverse complement, Verified ORF, Dihydrolipoamide dehydrogenase (E3)-binding protein (E3BP) of the mitochondrial pyruvate dehydrogenase (PDH) complex, plays a structural role in the complex by b	0.994236	IKPIQLKPKIAEQ	0.000143492	50.102	_LDLSNIKPIQLK(ac)PK_	LDLSNIK(0.006)PIQLK(0.994)PK	3	550.338	0.089891	1.5147	6.6525
998	46	46	YGR193C	YGR193C	>YGR193C PDX1 SGDID:S000003425, Chr VII from 885746-884514, reverse complement, Verified ORF, Dihydrolipoamide dehydrogenase (E3)-binding protein (E3BP) of the mitochondrial pyruvate dehydrogenase (PDH) complex, plays a structural role in the complex by b	1	MSPTMEKGGIVSW	2.4713e-11	74.029	_TFSM(ox)PAM(ox)SPTM(ox)EK(ac)GGIVSWK_	TFSMPAMSPTMEK(1)GGIVSWK	3	759.02	0.55217	3.6804
999	475	475	YGR204W	YGR204W	>YGR204W ADE3 SGDID:S000003436, Chr VII from 905939-908779, Verified ORF, Cytoplasmic trifunctional enzyme C1-tetrahydrofolate synthase, involved in single carbon metabolism and required for biosynthesis of purines, thymidylate, methionine, and histidine;	1	FHETTQKNDATFY	0.000184763	40.187	_MFHETTQK(ac)NDATFYNR_	MFHETTQK(1)NDATFYNR	3	682.311	0.42887	2.7007
1000	251	251	YGR204W	YGR204W	>YGR204W ADE3 SGDID:S000003436, Chr VII from 905939-908779, Verified ORF, Cytoplasmic trifunctional enzyme C1-tetrahydrofolate synthase, involved in single carbon metabolism and required for biosynthesis of purines, thymidylate, methionine, and histidine;	1	YVADPSKKSGFKC	1.13055e-06	66.335	_TVVIDVGTNYVADPSK(ac)K_	TVVIDVGTNYVADPSK(1)K	2	924.491	1.2036		1.6684
1001	75	75	YGR207C	YGR207C	>YGR207C YGR207C SGDID:S000003439, Chr VII from 911633-910848, reverse complement, Verified ORF, Protein that interacts with frataxin (Yfh1p); putative homolog of mammalian electron transfer flavoprotein complex subunit ETF-beta; authentic, non-tagged pro	1	VSIGSAKAQDILR	1.1143e-09	66.874	_SLVESTHAVSIGSAK(ac)AQDILR_	SLVESTHAVSIGSAK(1)AQDILR	3	742.069	1.3361	1.5794
1002	97	97	YGR209C	YGR209C	>YGR209C TRX2 SGDID:S000003441, Chr VII from 913232-912918, reverse complement, Verified ORF, Cytoplasmic thioredoxin isoenzyme of the thioredoxin system which protects cells against oxidative and reductive stress, forms LMA1 complex with Pbi2p, acts as a	1	ANPAAIKQAIASN	9.08857e-10	80.706	_VVGANPAAIK(ac)QAIASNV_	VVGANPAAIK(1)QAIASNV	2	832.97	-0.53144	3.1884	5.1082
1003	350	350	YGR234W	YGR234W	>YGR234W YHB1 SGDID:S000003466, Chr VII from 959908-961107, Verified ORF, Nitric oxide oxidoreductase, flavohemoglobin involved in nitric oxide detoxification; plays a role in the oxidative and nitrosative stress responses	1	INAAFLKEKSPAH	1.87796e-21	96.143	_IIVHTDTEPLINAAFLK(ac)EK_	IIVHTDTEPLINAAFLK(1)EK	3	732.075	0.513	2.9833
1004	559	559	YGR240C	YGR240C	>YGR240C PFK1 SGDID:S000003472, Chr VII from 973739-970776, reverse complement, Verified ORF, Alpha subunit of heterooctameric phosphofructokinase involved in glycolysis, indispensable for anaerobic growth, activated by fructose-2,6-bisphosphate and AMP,	1	ENKDFDKAISLRD	2.1213e-07	112.36	_DFDK(ac)AISLR_	DFDK(1)AISLR	2	553.796	0.067981	2.7838	2.4379
1005	807	807	YGR240C	YGR240C	>YGR240C PFK1 SGDID:S000003472, Chr VII from 973739-970776, reverse complement, Verified ORF, Alpha subunit of heterooctameric phosphofructokinase involved in glycolysis, indispensable for anaerobic growth, activated by fructose-2,6-bisphosphate and AMP,	1	EDITLLKENFRHD	1.9281e-14	125.23	_EDITLLK(ac)ENFR_	EDITLLK(1)ENFR	3	473.921	-0.026363	3.5408	3.8344
1006	337	337	YGR240C	YGR240C	>YGR240C PFK1 SGDID:S000003472, Chr VII from 973739-970776, reverse complement, Verified ORF, Alpha subunit of heterooctameric phosphofructokinase involved in glycolysis, indispensable for anaerobic growth, activated by fructose-2,6-bisphosphate and AMP,	1	AEGRFTKEEVAPY	0.000266268	69.672	_FTK(ac)EEVAPYK_	FTK(1)EEVAPYK	2	627.324	-0.29703	3.3016
1007	24	24	YGR240C	YGR240C	>YGR240C PFK1 SGDID:S000003472, Chr VII from 973739-970776, reverse complement, Verified ORF, Alpha subunit of heterooctameric phosphofructokinase involved in glycolysis, indispensable for anaerobic growth, activated by fructose-2,6-bisphosphate and AMP,	1	NDEALFKKTIHFY	9.58856e-11	104.87	_SIITNDEALFK(ac)K_	SIITNDEALFK(1)K	3	474.261	-0.12422	2.1396	2.6202
1008	198	198	YGR244C	YGR244C	>YGR244C LSC2 SGDID:S000003476, Chr VII from 979324-978041, reverse complement, Verified ORF, Beta subunit of succinyl-CoA ligase, which is a mitochondrial enzyme of the TCA cycle that catalyzes the nucleotide-dependent conversion of succinyl-CoA to succi	1	LSPQMAKDVAKSL	0.000204518	65.295	_GLSPQMAK(ac)DVAK_	GLSPQMAK(1)DVAK	2	643.842	-0.63252		10.317
1009	407	407	YGR244C	YGR244C	>YGR244C LSC2 SGDID:S000003476, Chr VII from 979324-978041, reverse complement, Verified ORF, Beta subunit of succinyl-CoA ligase, which is a mitochondrial enzyme of the TCA cycle that catalyzes the nucleotide-dependent conversion of succinyl-CoA to succi	1	INKSGVKIYSFDE	3.75133e-06	64.507	_SGVK(ac)IYSFDELDPAAK_	SGVK(1)IYSFDELDPAAK	2	891.451	0.9831		8.4161
1010	19	19	YGR248W	YGR248W	>YGR248W SOL4 SGDID:S000003480, Chr VII from 985977-986744, Verified ORF, 6-phosphogluconolactonase with similarity to Sol3p	1	LIHEFGKFILEKQ	6.05319e-07	81.703	_SLIHEFGK(ac)FILEK_	SLIHEFGK(1)FILEK	3	534.968	-0.28971	5.5015
1011	130	130	YGR252W	YGR252W	>YGR252W GCN5 SGDID:S000003484, Chr VII from 996874-998193, Verified ORF, Histone acetyltransferase, acetylates N-terminal lysines on histones H2B and H3; catalytic subunit of the ADA and SAGA histone acetyltransferase complexes; founding member of the Gc	1	FQKQLPKMPKEYI	0.00644683	43.027	_QLPK(ac)MPK_	QLPK(1)MPK	2	442.257	-0.13262	1.2505	1.8885
1012	126	126	YGR254W	YGR254W	>YGR254W ENO1 SGDID:S000003486, Chr VII from 1000932-1002245, Verified ORF, Enolase I, a phosphopyruvate hydratase that catalyzes the conversion of 2-phosphoglycerate to phosphoenolpyruvate during glycolysis and the reverse reaction during gluconeogenesis	1	RAAAAEKNVPLYK	4.51749e-05	75.739	_AAAAEK(ac)NVPLYK_	AAAAEK(1)NVPLYK	2	658.864	0.86445	2.9748
1013	132	132	YGR254W	YGR254W	>YGR254W ENO1 SGDID:S000003486, Chr VII from 1000932-1002245, Verified ORF, Enolase I, a phosphopyruvate hydratase that catalyzes the conversion of 2-phosphoglycerate to phosphoenolpyruvate during glycolysis and the reverse reaction during gluconeogenesis	1	KNVPLYKHLADLS	3.47763e-05	73.91	_NVPLYK(ac)HLADLSK_	NVPLYK(1)HLADLSK	2	770.43	0.65861	3.0649	8.1306
1014	346;346	346	YGR254W;YHR174W	YHR174W	>YGR254W ENO1 SGDID:S000003486, Chr VII from 1000932-1002245, Verified ORF, Enolase I, a phosphopyruvate hydratase that catalyzes the conversion of 2-phosphoglycerate to phosphoenolpyruvate during glycolysis and the reverse reaction during gluconeogenesis	1	ADALLLKVNQIGT	1.65704e-105	194.92	_AADALLLK(ac)VNQIGTLSESIK_	AADALLLK(1)VNQIGTLSESIK	3	709.407	1.4236	1.7493	10.187
1015	258	258	YGR254W	YGR254W	>YGR254W ENO1 SGDID:S000003486, Chr VII from 1000932-1002245, Verified ORF, Enolase I, a phosphopyruvate hydratase that catalyzes the conversion of 2-phosphoglycerate to phosphoenolpyruvate during glycolysis and the reverse reaction during gluconeogenesis	1	EFFKDGKYDLDFK	4.18074e-17	138.36	_DGK(ac)YDLDFK_	DGK(1)YDLDFK	2	571.772	-0.79702	3.3407	2.9957
1016	264	264	YGR254W	YGR254W	>YGR254W ENO1 SGDID:S000003486, Chr VII from 1000932-1002245, Verified ORF, Enolase I, a phosphopyruvate hydratase that catalyzes the conversion of 2-phosphoglycerate to phosphoenolpyruvate during glycolysis and the reverse reaction during gluconeogenesis	0.999961	KYDLDFKNPNSDK	3.09011e-05	58.83	_DGKYDLDFK(ac)NPNSDK_	DGKYDLDFK(1)NPNSDK	3	599.948	0.65047		6.7818
1017	28;28	28	YGR254W;YHR174W	YHR174W	>YGR254W ENO1 SGDID:S000003486, Chr VII from 1000932-1002245, Verified ORF, Enolase I, a phosphopyruvate hydratase that catalyzes the conversion of 2-phosphoglycerate to phosphoenolpyruvate during glycolysis and the reverse reaction during gluconeogenesis	1	VELTTEKGVFRSI	0.000271397	34.094	_GNPTVEVELTTEK(ac)GVFR_	GNPTVEVELTTEK(1)GVFR	3	640.002	-1.6029	3.5967	3.133
1018	67	67	YGR254W	YGR254W	>YGR254W ENO1 SGDID:S000003486, Chr VII from 1000932-1002245, Verified ORF, Enolase I, a phosphopyruvate hydratase that catalyzes the conversion of 2-phosphoglycerate to phosphoenolpyruvate during glycolysis and the reverse reaction during gluconeogenesis	1	GVLHAVKNVNDVI	3.8594e-90	176.46	_GVLHAVK(ac)NVNDVIAPAFVK_	GVLHAVK(1)NVNDVIAPAFVK	2	1017.08	0.6486	3.6299	10.045
1019	79	79	YGR254W	YGR254W	>YGR254W ENO1 SGDID:S000003486, Chr VII from 1000932-1002245, Verified ORF, Enolase I, a phosphopyruvate hydratase that catalyzes the conversion of 2-phosphoglycerate to phosphoenolpyruvate during glycolysis and the reverse reaction during gluconeogenesis	1	IAPAFVKANIDVK	8.41609e-28	117.74	_NVNDVIAPAFVK(ac)ANIDVK_	NVNDVIAPAFVK(1)ANIDVK	3	657.03	0.95425	6.5824	8.1584
1020	337;337	337	YGR254W;YHR174W	YHR174W	>YGR254W ENO1 SGDID:S000003486, Chr VII from 1000932-1002245, Verified ORF, Enolase I, a phosphopyruvate hydratase that catalyzes the conversion of 2-phosphoglycerate to phosphoenolpyruvate during glycolysis and the reverse reaction during gluconeogenesis	1	IATAIEKKAADAL	3.30078e-08	118.26	_IATAIEK(ac)K_	IATAIEK(1)K	2	458.279	0.33694	4.3404	3.53
1021	338;338	338	YGR254W;YHR174W	YHR174W	>YGR254W ENO1 SGDID:S000003486, Chr VII from 1000932-1002245, Verified ORF, Enolase I, a phosphopyruvate hydratase that catalyzes the conversion of 2-phosphoglycerate to phosphoenolpyruvate during glycolysis and the reverse reaction during gluconeogenesis	1	ATAIEKKAADALL	5.07433e-05	96.171	_K(ac)AADALLLK_	K(1)AADALLLK	2	492.808	0.25138	3.3833	2.6244
1022	436	436	YGR254W	YGR254W	>YGR254W ENO1 SGDID:S000003486, Chr VII from 1000932-1002245, Verified ORF, Enolase I, a phosphopyruvate hydratase that catalyzes the conversion of 2-phosphoglycerate to phosphoenolpyruvate during glycolysis and the reverse reaction during gluconeogenesis	1	NFHHGDKL_____	2.32316e-09	63.184	_IEEELGDNAVFAGENFHHGDK(ac)L_	IEEELGDNAVFAGENFHHGDK(1)L	3	828.387	0.047439	3.8173	5.7891
1023	195;195	195	YGR254W;YHR174W	YHR174W	>YGR254W ENO1 SGDID:S000003486, Chr VII from 1000932-1002245, Verified ORF, Enolase I, a phosphopyruvate hydratase that catalyzes the conversion of 2-phosphoglycerate to phosphoenolpyruvate during glycolysis and the reverse reaction during gluconeogenesis	1	EVYHNLKSLTKKR	1.63837e-67	174.83	_IGSEVYHNLK(ac)SLTK_	IGSEVYHNLK(1)SLTK	2	815.944	0.3913	2.4003	6.4157
1024	409;409	409	YGR254W;YHR174W	YHR174W	>YGR254W ENO1 SGDID:S000003486, Chr VII from 1000932-1002245, Verified ORF, Enolase I, a phosphopyruvate hydratase that catalyzes the conversion of 2-phosphoglycerate to phosphoenolpyruvate during glycolysis and the reverse reaction during gluconeogenesis	1	RSERLAKLNQLLR	1.29649e-11	128.38	_LAK(ac)LNQLLR_	LAK(1)LNQLLR	2	555.853	0.24838	3.8184	1.674
1025	329	329	YGR254W	YGR254W	>YGR254W ENO1 SGDID:S000003486, Chr VII from 1000932-1002245, Verified ORF, Enolase I, a phosphopyruvate hydratase that catalyzes the conversion of 2-phosphoglycerate to phosphoenolpyruvate during glycolysis and the reverse reaction during gluconeogenesis	1	LTVTNPKRIATAI	1.96952e-13	86.455	_TAGIQIVADDLTVTNPK(ac)R_	TAGIQIVADDLTVTNPK(1)R	3	652.025	-0.83168		11.016
1026	288	288	YGR254W	YGR254W	>YGR254W ENO1 SGDID:S000003486, Chr VII from 1000932-1002245, Verified ORF, Enolase I, a phosphopyruvate hydratase that catalyzes the conversion of 2-phosphoglycerate to phosphoenolpyruvate during glycolysis and the reverse reaction during gluconeogenesis	1	LYHSLMKRYPIVS	2.32584e-19	101.96	_WLTGPQLADLYHSLMK(ac)R_	WLTGPQLADLYHSLMK(1)R	3	691.031	-0.45107	5.4437	10.975
1027	60	60	YGR254W	YGR254W	>YGR254W ENO1 SGDID:S000003486, Chr VII from 1000932-1002245, Verified ORF, Enolase I, a phosphopyruvate hydratase that catalyzes the conversion of 2-phosphoglycerate to phosphoenolpyruvate during glycolysis and the reverse reaction during gluconeogenesis	1	KSKWMGKGVLHAV	0.00241774	36.982	_WM(ox)GK(ac)GVLHAVK_	WMGK(1)GVLHAVK	3	428.569	-0.53579		18.279
1028	357	357	YGR255C	YGR255C	>YGR255C COQ6 SGDID:S000003487, Chr VII from 1003967-1002528, reverse complement, Verified ORF, Putative flavin-dependent monooxygenase, involved in ubiquinone (Coenzyme Q) biosynthesis; localizes to the matrix face of the mitochondrial inner membrane in	1	RARFPLKLTHADR	0.00298228	37.327	_FPLK(ac)LTHADR_	FPLK(1)LTHADR	3	413.9	-0.82488	4.3913	11.545
1029	242;239	239	YGR256W;YHR183W	YHR183W	>YGR256W GND2 SGDID:S000003488, Chr VII from 1004630-1006108, Verified ORF, 6-phosphogluconate dehydrogenase (decarboxylating), catalyzes an NADPH regenerating reaction in the pentose phosphate pathway; required for growth on D-glucono-delta-lactone;>YHR	0.998751	ITRDILKFDDVDG	0.000136977	48.314	_DILK(ac)FDDVDGKPLVEK_	DILK(0.999)FDDVDGK(0.001)PLVEK	3	625.003	0.16097	3.1533	3.0302
1030	249;246	246	YGR256W;YHR183W	YHR183W	>YGR256W GND2 SGDID:S000003488, Chr VII from 1004630-1006108, Verified ORF, 6-phosphogluconate dehydrogenase (decarboxylating), catalyzes an NADPH regenerating reaction in the pentose phosphate pathway; required for growth on D-glucono-delta-lactone;>YHR	1	FDDVDGKPLVEKI	0.00189981	38.799	_FDDVDGK(ac)PLVEK_	FDDVDGK(1)PLVEK	2	702.356	-0.34702	4.9963	3.1414
1031	596	596	YGR264C	YGR264C	>YGR264C MES1 SGDID:S000003496, Chr VII from 1021859-1019604, reverse complement, Verified ORF, Methionyl-tRNA synthetase, forms a complex with glutamyl-tRNA synthetase (Gus1p) and Arc1p, which increases the catalytic efficiency of both tRNA synthetases;	1	IKFVNAKYNGVVP	0.0011375	43.544	_FVNAK(ac)YNGVVPK_	FVNAK(1)YNGVVPK	2	689.38	-0.60773		3.131
1032	591	591	YGR264C	YGR264C	>YGR264C MES1 SGDID:S000003496, Chr VII from 1021859-1019604, reverse complement, Verified ORF, Methionyl-tRNA synthetase, forms a complex with glutamyl-tRNA synthetase (Gus1p) and Arc1p, which increases the catalytic efficiency of both tRNA synthetases;	1	FVNRLIKFVNAKY	0.00235608	51.346	_LIK(ac)FVNAK_	LIK(1)FVNAK	2	487.805	-0.059345	1.9105
1033	49	49	YGR284C	YGR284C	>YGR284C ERV29 SGDID:S000003516, Chr VII from 1061597-1060665, reverse complement, Verified ORF, Protein localized to COPII-coated vesicles, involved in vesicle formation and incorporation of specific secretory cargo	1	WKHSFEKFASRIE	0.00213976	41.283	_HSFEK(ac)FASR_	HSFEK(1)FASR	2	575.786	-0.22752	2.7333
1034	8	8	YHL001W;YKL006W	YHL001W	>YHL001W RPL14B SGDID:S000000993, Chr VIII from 104272-104400,104799-105086, Verified ORF, Protein component of the large (60S) ribosomal subunit, nearly identical to Rpl14Ap and has similarity to rat L14 ribosomal protein;>YKL006W RPL14A SGDID:S00000148	1	STDSIVKASNWRL	3.16273e-112	236.08	_(ac)STDSIVK(ac)ASNWR_	STDSIVK(1)ASNWR	2	724.362	1.2221	14.445	0.8556
1035	50	50	YHL001W;YKL006W	YHL001W	>YHL001W RPL14B SGDID:S000000993, Chr VIII from 104272-104400,104799-105086, Verified ORF, Protein component of the large (60S) ribosomal subunit, nearly identical to Rpl14Ap and has similarity to rat L14 ribosomal protein;>YKL006W RPL14A SGDID:S00000148	1	VLIDGPKAGVPRQ	2.3838e-24	135.08	_VLIDGPK(ac)AGVPR_	VLIDGPK(1)AGVPR	2	632.375	1.3895	1.7353	1.329
1036	43	43	YHL015W	YHL015W	>YHL015W RPS20 SGDID:S000001007, Chr VIII from 75409-75774, Verified ORF, Protein component of the small (40S) ribosomal subunit; overproduction suppresses mutations affecting RNA polymerase III-dependent transcription; has similarity to E. coli S10 and r	1	VSSNIVKNAEQHN	0.000311782	31.753	_QLENVSSNIVK(ac)NAEQHNLVK_	QLENVSSNIVK(1)NAEQHNLVK	3	769.408	0.96291	3.8734
1037	101	101	YHL015W	YHL015W	>YHL015W RPS20 SGDID:S000001007, Chr VIII from 75409-75774, Verified ORF, Protein component of the small (40S) ribosomal subunit; overproduction suppresses mutations affecting RNA polymerase III-dependent transcription; has similarity to E. coli S10 and r	1	APVQIVKRITQIT	4.26633e-24	133.32	_YIDLEAPVQIVK(ac)R_	YIDLEAPVQIVK(1)R	3	529.303	1.2386	3.7427	1.6091
1038	42	42	YHL020C	YHL020C	>YHL020C OPI1 SGDID:S000001012, Chr VIII from 67453-66239, reverse complement, Verified ORF, Transcriptional regulator of a variety of genes; phosphorylation by protein kinase A stimulates Opi1p function in negative regulation of phospholipid biosynthetic	1	DVSQADKMPASES	4.00235e-05	59.189	_SQPSEDVSQADK(ac)M(ox)PASESSTTPLNILDR_	SQPSEDVSQADK(1)MPASESSTTPLNILDR	3	1021.15	0.17063	0.15002	0.36491
1039	460	460	YHL021C	YHL021C	>YHL021C AIM17 SGDID:S000001013, Chr VIII from 65856-64459, reverse complement, Verified ORF, Putative protein of unknown function; the authentic, non-tagged protein is detected in highly purified mitochondria in high-throughput studies; null mutant displ	1	LKFLEEKFPHDK_	4.34141e-05	90.653	_FLEEK(ac)FPHDK_	FLEEK(1)FPHDK	3	444.559	0.15848	7.8045
1040	389	389	YHL021C	YHL021C	>YHL021C AIM17 SGDID:S000001013, Chr VIII from 65856-64459, reverse complement, Verified ORF, Putative protein of unknown function; the authentic, non-tagged protein is detected in highly purified mitochondria in high-throughput studies; null mutant displ	1	TERFLFKSFIRGL	2.69572e-34	171.73	_FLFK(ac)SFIR_	FLFK(1)SFIR	2	550.319	-0.51284	11.118	35.731
1041	39	39	YHL021C	YHL021C	>YHL021C AIM17 SGDID:S000001013, Chr VIII from 65856-64459, reverse complement, Verified ORF, Putative protein of unknown function; the authentic, non-tagged protein is detected in highly purified mitochondria in high-throughput studies; null mutant displ	1	NRGHIIKTYFNRD	0.00554339	51.268	_GHIIK(ac)TYFNR_	GHIIK(1)TYFNR	3	430.903	1.2153	4.0665
1042	103	103	YHL021C	YHL021C	>YHL021C AIM17 SGDID:S000001013, Chr VIII from 65856-64459, reverse complement, Verified ORF, Putative protein of unknown function; the authentic, non-tagged protein is detected in highly purified mitochondria in high-throughput studies; null mutant displ	1	QISEDGKSLVVKW	2.51524e-18	61.648	_LTAPQDIQISEDGK(ac)SLVVK_	LTAPQDIQISEDGK(1)SLVVK	3	695.048	1.1433	12.202
1043	89	89	YHL021C	YHL021C	>YHL021C AIM17 SGDID:S000001013, Chr VIII from 65856-64459, reverse complement, Verified ORF, Putative protein of unknown function; the authentic, non-tagged protein is detected in highly purified mitochondria in high-throughput studies; null mutant displ	1	ELYHNEKLTAPQD	7.23708e-08	50.783	_LVTTGELYHNEK(ac)LTAPQDIQISEDGK_	LVTTGELYHNEK(1)LTAPQDIQISEDGK	4	736.125	-0.30852		30.879
1044	140	140	YHL025W	YHL025W	>YHL025W SNF6 SGDID:S000001017, Chr VIII from 54849-55847, Verified ORF, Subunit of the SWI/SNF chromatin remodeling complex involved in transcriptional regulation; functions interdependently in transcriptional activation with Snf2p and Snf5p	1	SRLFSEKTIRYLM	0.000107825	85.67	_LFSEK(ac)TIR_	LFSEK(1)TIR	2	518.295	-0.37487	0.9517	0.78392
1045	111	111	YHL033C	YHL033C	>YHL033C RPL8A SGDID:S000001025, Chr VIII from 36023-35253, reverse complement, Verified ORF, Ribosomal protein L4 of the large (60S) ribosomal subunit, nearly identical to Rpl8Bp and has similarity to rat L7a ribosomal protein; mutation results in decrea	1	KKERLTKEAAAVA	2.69152e-05	62.377	_ERLTK(ac)EAAAVAEGK_	ERLTK(1)EAAAVAEGK	3	505.611	1.1382	6.8255
1046	96;96	96	YHL033C;YLL045C	YHL033C	>YHL033C RPL8A SGDID:S000001025, Chr VIII from 36023-35253, reverse complement, Verified ORF, Ribosomal protein L4 of the large (60S) ribosomal subunit, nearly identical to Rpl8Bp and has similarity to rat L7a ribosomal protein; mutation results in decrea	1	TFKLFNKYRPETA	0.000104513	71.548	_LFNK(ac)YRPETAAEK_	LFNK(1)YRPETAAEK	3	536.951	0.45856	2.2181	1.2425
1047	225;225	225	YHL033C;YLL045C	YHL033C	>YHL033C RPL8A SGDID:S000001025, Chr VIII from 36023-35253, reverse complement, Verified ORF, Ribosomal protein L4 of the large (60S) ribosomal subunit, nearly identical to Rpl8Bp and has similarity to rat L7a ribosomal protein; mutation results in decrea	1	DANFADKYDEVKK	2.12066e-68	162.59	_LVSTIDANFADK(ac)YDEVK_	LVSTIDANFADK(1)YDEVK	3	657.33	0.28165	2.9538	1.9684
1048	230;230	230	YHL033C;YLL045C	YHL033C	>YHL033C RPL8A SGDID:S000001025, Chr VIII from 36023-35253, reverse complement, Verified ORF, Ribosomal protein L4 of the large (60S) ribosomal subunit, nearly identical to Rpl8Bp and has similarity to rat L7a ribosomal protein; mutation results in decrea	0.999943	DKYDEVKKHWGGG	7.5614e-27	108.49	_LVSTIDANFADKYDEVK(ac)K_	LVSTIDANFADKYDEVK(1)K	3	700.028	0.53164	2.6172	2.4361
1049	43	43	YHL033C	YHL033C	>YHL033C RPL8A SGDID:S000001025, Chr VIII from 36023-35253, reverse complement, Verified ORF, Ribosomal protein L4 of the large (60S) ribosomal subunit, nearly identical to Rpl8Bp and has similarity to rat L7a ribosomal protein; mutation results in decrea	1	GQAVQPKRNLSRY	2.42492e-10	100.55	_NFGIGQAVQPK(ac)R_	NFGIGQAVQPK(1)R	2	678.873	-0.99716	3.5367	0.56255
1050	32	32	YHL033C	YHL033C	>YHL033C RPL8A SGDID:S000001025, Chr VIII from 36023-35253, reverse complement, Verified ORF, Ribosomal protein L4 of the large (60S) ribosomal subunit, nearly identical to Rpl8Bp and has similarity to rat L7a ribosomal protein; mutation results in decrea	1	LTHSTPKNFGIGQ	2.85325e-191	243.18	_TRNPLTHSTPK(ac)NFGIGQAVQPK_	TRNPLTHSTPK(1)NFGIGQAVQPK	3	811.771	1.0501	4.7473	0.85719
1051	92;92	92	YHL033C;YLL045C	YHL033C	>YHL033C RPL8A SGDID:S000001025, Chr VIII from 36023-35253, reverse complement, Verified ORF, Ribosomal protein L4 of the large (60S) ribosomal subunit, nearly identical to Rpl8Bp and has similarity to rat L7a ribosomal protein; mutation results in decrea	1	TAAETFKLFNKYR	1.25072e-24	140.91	_NTAAETFK(ac)LFNK_	NTAAETFK(1)LFNK	2	713.372	-1.4478	2.8532	2.3959
1052	51;51	51	YHL033C;YLL045C	YHL033C	>YHL033C RPL8A SGDID:S000001025, Chr VIII from 36023-35253, reverse complement, Verified ORF, Ribosomal protein L4 of the large (60S) ribosomal subunit, nearly identical to Rpl8Bp and has similarity to rat L7a ribosomal protein; mutation results in decrea	1	NLSRYVKWPEYVR	8.94161e-08	117.3	_YVK(ac)WPEYVR_	YVK(1)WPEYVR	2	641.335	0.79606	2.8711	0.54679
1053	92	92	YHL034C	YHL034C	>YHL034C SBP1 SGDID:S000001026, Chr VIII from 34075-33191, reverse complement, Verified ORF, Putative RNA binding protein; involved in translational repression and found in cytoplasmic P bodies; found associated with small nucleolar RNAs snR10 and snR11	1	LVKFPTKIDFDNI	1.60471e-20	139.46	_FPTK(ac)IDFDNIK_	FPTK(1)IDFDNIK	2	690.364	0.44769	38.575
1054	99	99	YHL034C	YHL034C	>YHL034C SBP1 SGDID:S000001026, Chr VIII from 34075-33191, reverse complement, Verified ORF, Putative RNA binding protein; involved in translational repression and found in cytoplasmic P bodies; found associated with small nucleolar RNAs snR10 and snR11	1	IDFDNIKENYDTK	2.03723e-60	184.76	_IDFDNIK(ac)ENYDTK_	IDFDNIK(1)ENYDTK	3	552.93	0.078898	2.247	2.9789
1055	175	175	YHL034C	YHL034C	>YHL034C SBP1 SGDID:S000001026, Chr VIII from 34075-33191, reverse complement, Verified ORF, Putative RNA binding protein; involved in translational repression and found in cytoplasmic P bodies; found associated with small nucleolar RNAs snR10 and snR11	1	NGQKREKIPLDQM	1.11312e-09	109.96	_REK(ac)IPLDQM(ox)ER_	REK(1)IPLDQMER	3	491.589	-0.68937	58.986
1056	145	145	YHR008C	YHR008C	>YHR008C SOD2 SGDID:S000001050, Chr VIII from 123585-122884, reverse complement, Verified ORF, Mitochondrial superoxide dismutase, protects cells against oxygen toxicity; phosphorylated	1	SLDELIKLTNTKL	0.000205593	34.009	_AIDEQFGSLDELIK(ac)LTNTK_	AIDEQFGSLDELIK(1)LTNTK	2	1089.07	0.09077	2.3838
1057	420	420	YHR019C	YHR019C	>YHR019C DED81 SGDID:S000001061, Chr VIII from 143551-141887, reverse complement, Verified ORF, Cytosolic asparaginyl-tRNA synthetase, required for protein synthesis, catalyzes the specific attachment of asparagine to its cognate tRNA	1	EEGEDFKFGDDIA	7.76838e-05	38.942	_NEEGEDFK(ac)FGDDIAEAAER_	NEEGEDFK(1)FGDDIAEAAER	3	728.65	-0.094213	2.7972
1058	647	647	YHR020W	YHR020W	>YHR020W YHR020W SGDID:S000001062, Chr VIII from 143989-146055, Verified ORF, Protein of unknown function that may interact with ribosomes, based on co-purification experiments; has similarity to proline-tRNA ligase; YHR020W is an essential gene	0.953322	EFEEDDKAPSMGA	0.000285766	37.112	_KDDGEEFEEDDK(ac)APSMGAK_	K(0.047)DDGEEFEEDDK(0.953)APSMGAK	3	713.972	-0.41444	0.91566
1059	30	30	YHR020W	YHR020W	>YHR020W YHR020W SGDID:S000001062, Chr VIII from 143989-146055, Verified ORF, Protein of unknown function that may interact with ribosomes, based on co-purification experiments; has similarity to proline-tRNA ligase; YHR020W is an essential gene	1	VKSLVFKPKTPKS	0.00367816	54.408	_SLVFK(ac)PK_	SLVFK(1)PK	2	430.766	0.046369		2.1659
1060	218	218	YHR024C	YHR024C	>YHR024C MAS2 SGDID:S000001066, Chr VIII from 159185-157737, reverse complement, Verified ORF, Larger subunit of the mitochondrial processing protease (MPP), essential processing enzyme that cleaves the N-terminal targeting sequences from mitochondrially	1	ALELTEKYLGDWQ	9.86763e-14	76.155	_ALELTEK(ac)YLGDWQSTHPPITK_	ALELTEK(1)YLGDWQSTHPPITK	3	823.76	0.94446	1.9555	6.6872
1061	416	416	YHR024C	YHR024C	>YHR024C MAS2 SGDID:S000001066, Chr VIII from 159185-157737, reverse complement, Verified ORF, Larger subunit of the mitochondrial processing protease (MPP), essential processing enzyme that cleaves the N-terminal targeting sequences from mitochondrially	1	SKIEDLKPDDISR	0.00295186	35.737	_IEDLK(ac)PDDISR_	IEDLK(1)PDDISR	2	671.846	0.34609		4.3236
1062	193	193	YHR024C	YHR024C	>YHR024C MAS2 SGDID:S000001066, Chr VIII from 159185-157737, reverse complement, Verified ORF, Larger subunit of the mitochondrial processing protease (MPP), essential processing enzyme that cleaves the N-terminal targeting sequences from mitochondrially	1	LLDYRNKFYTPEN	4.71323e-64	152.32	_NK(ac)FYTPENTVAAFVGVPHEK_	NK(1)FYTPENTVAAFVGVPHEK	3	764.055	0.53448		10.404
1063	359	359	YHR027C	YHR027C	>YHR027C RPN1 SGDID:S000001069, Chr VIII from 164704-161723, reverse complement, Verified ORF, Non-ATPase base subunit of the 19S regulatory particle of the 26S proteasome; may participate in the recognition of several ligands of the proteasome; contains	1	VPEDIYKSHLDNS	0.000120014	42.813	_VPEDIYK(ac)SHLDNSK_	VPEDIYK(1)SHLDNSK	3	562.949	0.079093		2.6413
1064	410	410	YHR037W	YHR037W	>YHR037W PUT2 SGDID:S000001079, Chr VIII from 181970-183697, Verified ORF, Delta-1-pyrroline-5-carboxylate dehydrogenase, nuclear-encoded mitochondrial protein involved in utilization of proline as sole nitrogen source; deficiency of the human homolog cau	1	HEQSFDKLVKVIE	2.03962e-06	65.107	_GFM(ox)GPVIHEQSFDK(ac)LVK_	GFMGPVIHEQSFDK(1)LVK	3	664.008	-1.3777	1.6283	4.0334
1065	24	24	YHR049W	YHR049W	>YHR049W FSH1 SGDID:S000001091, Chr VIII from 206455-207186, Verified ORF, Putative serine hydrolase that localizes to both the nucleus and cytoplasm; sequence is similar to S. cerevisiae Fsh2p and Fsh3p and the human candidate tumor suppressor OVCA2	1	GKVFSEKSSGIRK	0.000502177	48.741	_VFSEK(ac)SSGIR_	VFSEK(1)SSGIR	2	576.306	1.3701	2.3376
1066	129	129	YHR051W	YHR051W	>YHR051W COX6 SGDID:S000001093, Chr VIII from 209699-210145, Verified ORF, Subunit VI of cytochrome c oxidase, which is the terminal member of the mitochondrial inner membrane electron transport chain; expression is regulated by oxygen levels	1	AYLDELKDVRQEL	0.00163606	39.917	_AYLDELK(ac)DVR_	AYLDELK(1)DVR	2	632.333	0.68541	1.9393	7.2331
1067	112	112	YHR051W	YHR051W	>YHR051W COX6 SGDID:S000001093, Chr VIII from 209699-210145, Verified ORF, Subunit VI of cytochrome c oxidase, which is the terminal member of the mitochondrial inner membrane electron transport chain; expression is regulated by oxygen levels	1	RVFEALKYKVENE	0.000467429	72.547	_VFEALK(ac)YK_	VFEALK(1)YK	2	520.295	0.71982	1.6431	8.5471
1068	112	112	YHR064C	YHR064C	>YHR064C SSZ1 SGDID:S000001106, Chr VIII from 227143-225527, reverse complement, Verified ORF, Hsp70 protein that interacts with Zuo1p (a DnaJ homolog) to form a ribosome-associated complex that binds the ribosome via the Zuo1p subunit; also involved in p	0.674276	GEGKEEKLTVDEV	0.00156745	33.828	_GEGKEEK(ac)LTVDEVVSR_	GEGK(0.326)EEK(0.674)LTVDEVVSR	3	606.314	2.5886	3.329	2.3441
1069	22	22	YHR065C	YHR065C	>YHR065C RRP3 SGDID:S000001107, Chr VIII from 229039-227534, reverse complement, Verified ORF, Protein involved in rRNA processing; required for maturation of the 35S primary transcript of pre-rRNA and for cleavage leading to mature 18S rRNA; homologous t	1	LTSLAEKIRAKAL	3.36163e-30	138.87	_ANDELTSLAEK(ac)IR_	ANDELTSLAEK(1)IR	2	751.396	-0.75659	2.5096	0.25726
1070	245	245	YHR068W	YHR068W	>YHR068W DYS1 SGDID:S000001110, Chr VIII from 232135-233298, Verified ORF, Deoxyhypusine synthase, catalyzes formation of deoxyhypusine, the first step in hypusine biosynthesis; triggers posttranslational hypusination of translation elongation factor eIF-	1	VLYWAHKNKIPIF	0.000373618	38.028	_EINDESSVLYWAHK(ac)NK_	EINDESSVLYWAHK(1)NK	3	658.99	-0.2074		3.7981
1071	141	141	YHR081W	YHR081W	>YHR081W LRP1 SGDID:S000001123, Chr VIII from 267540-268094, Verified ORF, Nuclear exosome-associated nucleic acid binding protein; involved in RNA processing, surveillance, degradation, tethering, and export; homolog of mammalian nuclear matrix protein C	1	FQGKHTKFENDEL	7.13154e-09	78.95	_HTK(ac)FENDELAESTTTK_	HTK(1)FENDELAESTTTK	3	631.634	0.89812	14.515	1.2235
1073	115	115	YHR089C	YHR089C	>YHR089C GAR1 SGDID:S000001131, Chr VIII from 283300-282683, reverse complement, Verified ORF, Protein component of the H/ACA snoRNP pseudouridylase complex, involved in the modification and cleavage of the 18S pre-rRNA	1	FYIAADKLLPIER	1.6161e-05	77.912	_FYIAADK(ac)LLPIER_	FYIAADK(1)LLPIER	2	795.948	0.041279	3.2747	3.8358
1074	170	170	YHR090C	YHR090C	>YHR090C YNG2 SGDID:S000001132, Chr VIII from 284627-283779, reverse complement, Verified ORF, Subunit of the NuA4 histone acetyltransferase complex that acetylates histone H4 and H2A; has similarity to the human tumor suppressor ING1 and its isoforms ING	1	KTSRTSKLQNEID	5.25283e-180	280.97	_TSK(ac)LQNEIDVSSR_	TSK(1)LQNEIDVSSR	2	759.892	-0.64609	0.51354	1.1441
1075	602	602	YHR099W	YHR099W	>YHR099W TRA1 SGDID:S000001141, Chr VIII from 302764-313998, Verified ORF, Subunit of SAGA and NuA4 histone acetyltransferase complexes; interacts with acidic activators (e.g., Gal4p) which leads to transcription activation; similar to human TRRAP, which	1	TIIHDLKVFNPPP	5.35479e-06	46.982	_TIIHDLK(ac)VFNPPPNEYTVANPK_	TIIHDLK(1)VFNPPPNEYTVANPK	3	850.451	-0.84345	3.3478
1076	291	291	YHR104W	YHR104W	>YHR104W GRE3 SGDID:S000001146, Chr VIII from 323412-324395, Verified ORF, Aldose reductase involved in methylglyoxal, d-xylose, arabinose, and galactose metabolism; stress induced (osmotic, ionic, oxidative, heat shock, starvation and heavy metals); regu	1	GNLEIEKKFTLTE	4.61909e-05	89.548	_LLGNLEIEK(ac)K_	LLGNLEIEK(1)K	2	599.856	0.63981		13.476
1077	88	88	YHR107C	YHR107C	>YHR107C CDC12 SGDID:S000001149, Chr VIII from 328039-326816, reverse complement, Verified ORF, Component of the septin ring of the mother-bud neck that is required for cytokinesis; septins recruit proteins to the neck and can act as a barrier to diffusio	1	RALLEEKHFELRV	1.73764e-06	86.313	_ALLEEK(ac)HFELR_	ALLEEK(1)HFELR	3	476.261	0.62241	3.2693	4.311
1079	421	421	YHR114W	YHR114W	>YHR114W BZZ1 SGDID:S000001156, Chr VIII from 338086-339987, Verified ORF, SH3 domain protein implicated in the regulation of actin polymerization, able to recruit actin polymerization machinery through its SH3 domains, colocalizes with cortical actin pat	1	KSGIFSKFKHNIL	0.000896763	65.305	_SGIFSK(ac)FK_	SGIFSK(1)FK	2	478.266	1.2756	10.651
1080	118	118	YHR128W	YHR128W	>YHR128W FUR1 SGDID:S000001170, Chr VIII from 362118-362768, Verified ORF, Uracil phosphoribosyltransferase, synthesizes UMP from uracil; involved in the pyrimidine salvage pathway	1	EETALPKLFYEKL	0.000693771	46.704	_DEETALPK(ac)LFYEK_	DEETALPK(1)LFYEK	2	812.909	-0.12958		3.8902
1081	123	123	YHR128W	YHR128W	>YHR128W FUR1 SGDID:S000001170, Chr VIII from 362118-362768, Verified ORF, Uracil phosphoribosyltransferase, synthesizes UMP from uracil; involved in the pyrimidine salvage pathway	1	PKLFYEKLPEDIS	0.00262902	30.874	_LFYEK(ac)LPEDISER_	LFYEK(1)LPEDISER	3	560.954	1.209	1.7073	1.0521
1082	235	235	YHR167W	YHR167W	>YHR167W THP2 SGDID:S000001210, Chr VIII from 439344-440129, Verified ORF, Subunit of the THO complex, which connects transcription elongation and mitotic recombination, and of the TREX complex, which is recruited to activated genes and couples transcript	1	MKKMIQKIDSLKS	2.6306e-05	102.06	_M(ox)IQK(ac)IDSLK_	MIQK(1)IDSLK	2	567.315	-0.37386	5.6582
1083	126	126	YHR174W	YHR174W	>YHR174W ENO2 SGDID:S000001217, Chr VIII from 451327-452640, Verified ORF, Enolase II, a phosphopyruvate hydratase that catalyzes the conversion of 2-phosphoglycerate to phosphoenolpyruvate during glycolysis and the reverse reaction during gluconeogenesis	1	RAAAAEKNVPLYQ	4.89583e-08	61.703	_AAAAEK(ac)NVPLYQHLADLSK_	AAAAEK(1)NVPLYQHLADLSK	3	694.372	0.13039	2.6175	1.6781
[truncated: 1,102 more rows]
