# Supplementary material for: Acetylation dynamics and stoichiometry in Saccharomyces cerevisiae
Source: Mol Syst Biol. 2014 Jan 31;10(1):716. doi: 10.1002/msb.134766 (PMC4023402; doi:10.1002/msb.134766)
Supplement: Supplementary file 18 — Supplementary Table 9 [file MSB-10-1-716-s030.xlsx]

## Sheet: Table S9
TABLE S9 Acetylation changes in AcP-treated lysates (see legend for details of SILAC labeling)
Sequence window	13 amino acid window (+/- 6 amino acids) surrounding the acetylation site.
PEP	Posterior Error Probability of the identification. This value essentially operates as a p-value, where smaller is more significant.
Score	The Andromeda score of the identification (higher is better).
Modified sequence	Sequence representation of the peptide including location(s) of modified amino acids.
Acetyl (K) Probabilities	Sequence representation of the peptide including the probability of succinylation occuring at each lysine residue.
Charge	Charge state of the precursor ion.
m/z	Recalibrated m/z of the precursor ion.
Mass error [ppm]	Mass error of the recalibrated mass-over-charge value of the precursor ion in comparison to the predicted monoisotopic mass of the identified peptide sequence.
Ratio H/L 0mM acP Exp1	SILAC ratio of control-treated (H) to mock-treated (0mM AcP) (L) in the indicated experiment
Ratio H/L 10mM acP Exp1	SILAC ratio of control-treated (H) to 10mM AcP-treated (L) in the indicated experiment
Ratio H/L 100mM acP Exp1	SILAC ratio of control-treated (H) to 100mM AcP-treated (L) in the indicated experiment
Ratio H/L 0mM acP Exp2	SILAC ratio of control-treated (H) to mock-treated (0mM AcP) (L) in the indicated experiment
Ratio H/L 100mM acP Exp2	SILAC ratio of control-treated (H) to 100mM AcP-treated (L) in the indicated experiment
Avg ratio H/L 0mM acP Exp1 and 2	Average SILAC ratio H/L for the indicated experiments
Avg ratio L/H 0mM acP Exp1 and 2	Average SILAC ratio L/H for the indicated experiments (inverted value of the H/L ratios)
Avg ratio H/L 100mM acP Exp1 and 2	Average SILAC ratio H/L for the indicated experiments
Avg ratio L/H 100mM acP Exp1 and 2	Average SILAC ratio L/H for the indicated experiments (inverted value of the H/L ratios)
Intensity 0mM AcP Exp1	Summed peptide intensity for the indicated treatment and experiment
Intensity 10mM AcP Exp1	Summed peptide intensity for the indicated treatment and experiment
Intensity 100mM AcP Exp1	Summed peptide intensity for the indicated treatment and experiment
Intensity 0mM AcP Exp2	Summed peptide intensity for the indicated treatment and experiment
Intensity 100mM AcP Exp2	Summed peptide intensity for the indicated treatment and experiment
Avg Intensity 0mM AcP Exp1 and 2	Average of the summed peptide intensities for the mock-treated experiments (0mM AcP)
Abundance (copies/cell)	Protein abundance as determined by Nature. 2003 Oct 16;425(6959):737-41.
Abundance (iBAQ)	Relative protein abundance determined by an intensity-based absolute quantification (iBAQ) method (Nature. 2011 May 19;473(7347):337-42.)
I/A (copies/cell)	Avg Intensity 0mM AcP Exp1 and 2 divided by Abundance (copies/cell)
I/A (iBAQ)	Avg Intensity 0mM AcP Exp1 and 2 divided by Abundance (iBAQ)
Mito.	Protein is localized to mitochondria according to Nature. 2003 Oct 16;425(6959):686-91.
Cyto.	Protein is localized to cytoplasm according to Nature. 2003 Oct 16;425(6959):686-91.
Nuc.	Protein is localized to nuclei according to Nature. 2003 Oct 16;425(6959):686-91.
Table S2?	Acetylation site was idenpendently identified in Table S2
0mM Exp1 and 2	Acetylation site was identified in untreated control reactions
Table S2 or mM AcP	Acetylation site was identified in Table S2 or in untreated control reactions, these sites were used for stoichiometry analysis, sites with ratios in 100mM AcP are highlighted in green, sites without ratios that were also found in 100mM AcP are highlighted in blue
Color Code	Green = sites with ratios also found in Table S2 or 0mM AcP, Blue = sites without ratios also fouond in Table S2 or 0mM AcP
id	Proteins	Protein	Positions	Position	Fasta headers	Localization prob	0mM acP Exp1	10mM acP Exp1	100mM acP Exp1	0mM acP Exp2	100mM acP Exp2	0mM Exp1 and 2	100mM Exp1 and 2	Diagnostic peak	Sequence window	PEP	Score	Modified sequence	Acetyl (K) Probabilities	Charge	m/z	Mass error [ppm]	Ratio H/L 0mM acP Exp1	Ratio H/L 10mM acP Exp1	Ratio H/L 100mM acP Exp1	Ratio H/L 0mM acP Exp2	Ratio H/L 100mM acP Exp2	Avg ratio H/L 0mM acP Exp1 and 2	Avg ratio L/H 0mM acP Exp1 and 2	Avg ratio H/L 100mM acP Exp1 and 2	Avg ratio L/H 100mM acP Exp1 and 2	Intensity 0mM AcP Exp1	Intensity 10mM AcP Exp1	Intensity 100mM AcP Exp1	Intensity 0mM AcP Exp2	Intensity 100mM AcP Exp2	Avg Intensity 0mM AcP Exp1 and 2	Avg Intensity 100mM AcP	Abundance (copies/cell)	Abundance (iBAQ)	I/A (copies/cell)	I/A (iBAQ)	Mito.	Cyto.	Nuc.	Table S2?	0mM Exp1 and 2	Table S2 or mM AcP
7849	YMR116C	YMR116C	40	40	>YMR116C ASC1 SGDID:S000004722, Chr XIII from 500687-500151,499877-499455, reverse complement, Verified ORF, G-protein beta subunit and guanine nucleotide dissociation inhibitor for Gpa2p; ortholog of RACK1 that inhibits translation; core component of the	1	+	+	+		+	+	+	+	LSASRDKTLISWK	2.30385e-19	166.07	_DK(ac)TLISWK_	DK(1)TLISWK	2	516.79	0.30808	0.80538	0.01986	0.0024142			0.80538	1.24165	0.0024142	414.216	4271300	63369000	508650000		509020000	4271300	508835000	333112	10461000000	12.8224	0.000408307	-	-	-	+	+	+
4018	YGR027C;YLR333C	YGR027C	85	85	>YGR027C RPS25A SGDID:S000003259, Chr VII from 534462-534136, reverse complement, Verified ORF, Protein component of the small (40S) ribosomal subunit; nearly identical to Rps25Bp and has similarity to rat S25 ribosomal protein;>YLR333C RPS25B SGDID:S000	1	+	+	+		+	+	+	+	ALRHLEKEGIIKP	3.33676e-96	256.52	_HLEK(ac)EGIIKPISK_	HLEK(1)EGIIKPISK	3	511.971	-0.2729	0.69036		0.0026385			0.69036	1.44852	0.0026385	379.003	1799100	10645000	177660000		32868000	1799100	105264000	321822	125730000	5.59036	0.0143092	-	+	-	+	+	+
3493	YGL008C;YPL036W	YGL008C	428	428	>YGL008C PMA1 SGDID:S000002976, Chr VII from 482671-479915, reverse complement, Verified ORF, Plasma membrane H+-ATPase, pumps protons out of the cell; major regulator of cytoplasmic pH and plasma membrane potential; part of the P2 subgroup of cation-tran	1		+	+	+	+	+	+	+	IDKAFLKSLKQYP	7.1957e-26	232.28	_GLDAIDK(ac)AFLK(ac)SLK_	GLDAIDK(1)AFLK(1)SLK	3	534.975	-0.52691		0.014341	0.0031572	0.88329	0.0025107	0.88329	1.13213	0.00283395	352.864		23887000	596940000	4485200	433690000	4485200	515315000	1.25572e+06	3875200000	3.57181	0.00115741	-	-	-		+	+
7953	YMR186W;YPL240C	YMR186W	480;484	480	>YMR186W HSC82 SGDID:S000004798, Chr XIII from 632354-634471, Verified ORF, Cytoplasmic chaperone of the Hsp90 family, redundant in function and nearly identical with Hsp82p, and together they are essential; expressed constitutively at 10-fold higher basa	1	+	+	+	+	+	+	+	+	SLKAVEKSPFLDA	1.43336e-50	206.32	_AVEK(ac)SPFLDALK_	AVEK(1)SPFLDALK	2	680.38	-0.31535	0.80996	0.035827		0.93488	0.0032013	0.87242	1.14624	0.0032013	312.373	10894000	102940000	657100000	14994000	733590000	12944000	695345000	132053	7408800000	98.0209	0.00174711	-	+	-	+	+	+
1984	YDR064W	YDR064W	39	39	>YDR064W RPS13 SGDID:S000002471, Chr IV from 579457-579477,580017-580451, Verified ORF, Protein component of the small (40S) ribosomal subunit; has similarity to E. coli S15 and rat S13 ribosomal proteins	1		+	+	+	+	+	+	+	VIEQIVKYARKGL	1.20283e-117	299.52	_LSSESVIEQIVK(ac)YAR_	LSSESVIEQIVK(1)YAR	3	588.656	-0.26923				1.0047	0.003312	1.0047	0.995322	0.003312	301.932		8452300	217100000	10560000	649500000	10560000	433300000	N.D.	5345300000	N.D.	0.00197557	-	-	-	+	+	+
3499	YGL008C;YPL036W	YGL008C	424	424	>YGL008C PMA1 SGDID:S000002976, Chr VII from 482671-479915, reverse complement, Verified ORF, Plasma membrane H+-ATPase, pumps protons out of the cell; major regulator of cytoplasmic pH and plasma membrane potential; part of the P2 subgroup of cation-tran	1	+	+	+	+	+	+	+	+	GLDAIDKAFLKSL	3.0657e-37	186.74	_KGLDAIDK(ac)AFLK_	KGLDAIDK(1)AFLK	3	454.266	0.78372	0.78528	0.040635	0.0040352	0.92457	0.0031431	0.854925	1.16969	0.00358915	278.617	26922000	239210000	2131600000	42151000	2038600000	34536500	2085100000	1.25572e+06	3875200000	27.5033	0.00891219	-	-	-	+	+	+
9619	YOR298C-A	YOR298C-A	106	106	>YOR298C-A MBF1 SGDID:S000007253, Chr XV from 877684-877229, reverse complement, Verified ORF, Transcriptional coactivator that bridges the DNA-binding region of Gcn4p and TATA-binding protein Spt15p; suppressor of frameshift mutations	1	+	+	+	+	+	+	+	+	ATKINEKPTVVND	9.00515e-61	229.23	_INEK(ac)PTVVNDYEAAR_	INEK(1)PTVVNDYEAAR	3	587.632	-0.68219	0.86552	0.049497	0.003611	0.97753		0.921525	1.08516	0.003611	276.932	7357100	44896000	219760000	10801000	409940000	9079050	314850000	47276.7	52245000	192.041	0.173778	-	+	-		+	+
9171	YOR027W	YOR027W	374	374	>YOR027W STI1 SGDID:S000005553, Chr XV from 381053-382822, Verified ORF, Hsp90 cochaperone, interacts with the Ssa group of the cytosolic Hsp70 chaperones; activates the ATPase activity of Ssa1p; homolog of mammalian Hop protein	1	+	+	+	+	+	+	+		TADILTKLRNAEK	3.98059e-60	224.86	_TADILTK(ac)LR_	TADILTK(1)LR	2	536.822	-1.7392	0.87324	0.04955	0.0037193	0.92858		0.90091	1.10999	0.0037193	268.868	9761000	74933000	749200000	20397000	722690000	15079000	735945000	67558.8	771130000	223.198	0.0195544	-	+	-	+	+	+
4354	YGR192C	YGR192C	63	63	>YGR192C TDH3 SGDID:S000003424, Chr VII from 883815-882817, reverse complement, Verified ORF, Glyceraldehyde-3-phosphate dehydrogenase, isozyme 3, involved in glycolysis and gluconeogenesis; tetramer that catalyzes the reaction of glyceraldehyde-3-phospha	1	+	+	+	+	+	+	+	+	EVSHDDKHIIVDG	5.56479e-123	305.64	_YAGEVSHDDK(ac)HIIVDGK(ac)K_	YAGEVSHDDK(1)HIIVDGK(1)K	4	524.517	0.90392	0.72492	0.038566	0.0039245	0.93616		0.83054	1.20404	0.0039245	254.81	506970000	865280000	1713500000	557600000	714160000	532285000	1213830000	168876	33316000000	3151.93	0.0159769	-	+	+	+	+	+
4595	YHL033C;YLL045C	YLL045C	92;92	92	>YHL033C RPL8A SGDID:S000001025, Chr VIII from 36023-35253, reverse complement, Verified ORF, Ribosomal protein L4 of the large (60S) ribosomal subunit, nearly identical to Rpl8Bp and has similarity to rat L7a ribosomal protein; mutation results in decrea	1	+	+	+	+	+	+	+	+	TAAETFKLFNKYR	4.54376e-108	289.89	_NTAAETFK(ac)LFNK_	NTAAETFK(1)LFNK	2	713.372	-2.2735	0.88251	0.089819		1.0356	0.0040094	0.959055	1.04269	0.0040094	249.414	20924000	95580000	1466700000	34591000	1562900000	27757500	1514800000	80188.9	4029600000	346.152	0.0068884	-	+	-	+	+	+
2896	YER025W	YER025W	268	268	>YER025W GCD11 SGDID:S000000827, Chr V from 205250-206833, Verified ORF, Gamma subunit of the translation initiation factor eIF2, involved in the identification of the start codon; binds GTP when forming the ternary complex with GTP and tRNAi-Met	1	+	+	+	+	+	+	+	+	HQKSILKFIRGTI	4.37391e-12	143.11	_SILK(ac)FIR_	SILK(1)FIR	2	459.792	-0.71151	0.79408	0.058219		0.91035	0.0040586	0.852215	1.17341	0.0040586	246.39	4565900	38098000	389530000	7657000	207270000	6111450	298400000	20769.5	1165000000	294.251	0.00524588	-	+	-	+	+	+
7947	YMR186W;YPL240C	YMR186W	321;325	321	>YMR186W HSC82 SGDID:S000004798, Chr XIII from 632354-634471, Verified ORF, Cytoplasmic chaperone of the Hsp90 family, redundant in function and nearly identical with Hsp82p, and together they are essential; expressed constitutively at 10-fold higher basa	1	+	+	+	+	+	+	+	+	AILFIPKRAPFDL	1.18611e-12	142.64	_AILFIPK(ac)R_	AILFIPK(1)R	2	500.321	0.089006	0.82219	0.047646	0.0044341	0.932	0.0039734	0.877095	1.14013	0.00420375	237.883	9873800	86372000	1193600000	17129000	756650000	13501400	975125000	132053	7408800000	102.242	0.00182235	-	+	-	+	+	+
1828	YDL229W;YNL209W	YNL209W	360;360	360	>YDL229W SSB1 SGDID:S000002388, Chr IV from 44066-45907, Verified ORF, Cytoplasmic ATPase that is a ribosome-associated molecular chaperone, functions with J-protein partner Zuo1p; may be involved in folding of newly-made polypeptide chains; member of the	1	+	+	+	+	+	+	+	+	SDFFDGKQLEKSI	1.58887e-30	239.87	_LLSDFFDGK(ac)QLEK_	LLSDFFDGK(1)QLEK	3	527.943	-0.34774	0.95076	0.043987	0.004405	1.1853		1.06803	0.936303	0.004405	227.015	1741500	27872000	371730000	5807500	158950000	3774500	265340000	103902	N.D.	36.3275	N.D.	-	+	-	+	+	+
1982	YDR064W	YDR064W	93	93	>YDR064W RPS13 SGDID:S000002471, Chr IV from 579457-579477,580017-580451, Verified ORF, Protein component of the small (40S) ribosomal subunit; has similarity to E. coli S15 and rat S13 ribosomal proteins	1			+	+	+	+	+	+	DLYYLIKKAVSVR	7.52415e-26	176.94	_SNGLAPEIPEDLYYLIK(ac)K_	SNGLAPEIPEDLYYLIK(1)K	3	702.377	-0.1357				1.0566	0.004468	1.0566	0.946432	0.004468	223.814			391680000	5590300	1583400000	5590300	987540000	N.D.	5345300000	N.D.	0.00104583	-	-	-	+	+	+
751	YBR118W;YPR080W	YBR118W	393	393	>YBR118W TEF2 SGDID:S000000322, Chr II from 477665-479041, Verified ORF, Translational elongation factor EF-1 alpha; also encoded by TEF1; functions in the binding reaction of aminoacyl-tRNA (AA-tRNA) to ribosomes;>YPR080W TEF1 SGDID:S000006284, Chr XVI	1	+	+	+	+	+	+	+	+	DHPKFLKSGDAAL	1.64058e-27	164.04	_FLK(ac)SGDAALVK_	FLK(1)SGDAALVK	3	397.564	0.55107	1.2228	0.11026	0.0044849	1.1503		1.18655	0.842779	0.0044849	222.97	31467000	96748000	221610000	26564000	68101000	29015500	144855500	450.486	13614000000	64409.3	0.0021313	-	+	-	+	+	+
498	YBR011C	YBR011C	74	74	>YBR011C IPP1 SGDID:S000000215, Chr II from 257973-257110, reverse complement, Verified ORF, Cytoplasmic inorganic pyrophosphatase (PPase), homodimer that catalyzes the rapid exchange of oxygens from Pi with water, highly expressed and essential for viabi	1	+	+	+	+	+	+	+	+	PIIQDTKKGKLRF	1.7485e-277	444.88	_LEITKEETLNPIIQDTK(ac)K_	LEITKEETLNPIIQDTK(1)K	3	719.067	-0.48638	0.78469	0.016848	0.0063934	0.87106	0.0026995	0.827875	1.20791	0.00454645	219.952	9090800	155840000	1111300000	29089000	1352200000	19089900	1231750000	68410.6	5745900000	279.049	0.00332235	-	+	+	+	+	+
4033	YGR034W;YLR344W	YGR034W	37	37	>YGR034W RPL26B SGDID:S000003266, Chr VII from 555816-555834,556312-556676, Verified ORF, Protein component of the large (60S) ribosomal subunit, nearly identical to Rpl26Ap and has similarity to E. coli L24 and rat L26 ribosomal proteins; binds to 5.8S r	1	+	+	+	+	+	+	+	+	LSAPLSKELRAQY	1.06609e-40	195.25	_VLLSAPLSK(ac)ELR_	VLLSAPLSK(1)ELR	3	456.613	-0.65035	0.82693	0.11387		0.95046	0.0046941	0.888695	1.12525	0.0046941	213.033	6464900	71786000	854310000	40032000	999860000	23248450	927085000	33236.3	327150000	699.49	0.0710636	-	+	-	+	+	+
7851	YMR116C	YMR116C	53	53	>YMR116C ASC1 SGDID:S000004722, Chr XIII from 500687-500151,499877-499455, reverse complement, Verified ORF, G-protein beta subunit and guanine nucleotide dissociation inhibitor for Gpa2p; ortholog of RACK1 that inhibits translation; core component of the	1	+	+	+	+	+	+	+	+	LTGDDQKFGVPVR	2.32645e-44	252.42	_LTGDDQK(ac)FGVPVR_	LTGDDQK(1)FGVPVR	3	491.928	0.085853	0.87021	0.068423		0.90962	0.0049624	0.889915	1.1237	0.0049624	201.515	10864000	75618000	880980000	30119000	879180000	20491500	880080000	333112	10461000000	61.5154	0.00195885	-	-	-	+	+	+
6676	YLR044C	YLR044C	520	520	>YLR044C PDC1 SGDID:S000004034, Chr XII from 234082-232391, reverse complement, Verified ORF, Major of three pyruvate decarboxylase isozymes, key enzyme in alcoholic fermentation, decarboxylates pyruvate to acetaldehyde; subject to glucose-, ethanol-, and	1	+	+	+	+	+	+	+	+	TTGEWDKLTQDKS	1.00698e-116	268.93	_VATTGEWDK(ac)LTQDK(ac)SFNDNSK_	VATTGEWDK(1)LTQDK(1)SFNDNSK	3	823.391	0.46967	0.88963	0.093741	0.0051183	0.92217		0.9059	1.10387	0.0051183	195.377	129950000	269490000	5036700000	256040000	5255600000	192995000	5146150000	8965.92	17921000000	21525.4	0.0107692	-	+	+	+	+	+
570	YBR031W;YDR012W	YBR031W	55;55	55	>YBR031W RPL4A SGDID:S000000235, Chr II from 300166-301254, Verified ORF, N-terminally acetylated protein component of the large (60S) ribosomal subunit, nearly identical to Rpl4Bp and has similarity to E. coli L4 and rat L4 ribosomal proteins;>YDR012W R	1	+	+	+	+	+	+	+	+	AYAVSEKAGHQTS	1.64541e-102	248.52	_RQAYAVSEK(ac)AGHQTSAESWGTGR_	RQAYAVSEK(1)AGHQTSAESWGTGR	4	630.556	-0.53096	0.88737	0.11191		1.0367	0.0051455	0.962035	1.03946	0.0051455	194.345	6812300	35782000	118780000	12396000	409770000	9604150	264275000	N.D.	4454900000	N.D.	0.00215586	-	+	-		+	+
7967	YMR186W	YMR186W	73	73	>YMR186W HSC82 SGDID:S000004798, Chr XIII from 632354-634471, Verified ORF, Cytoplasmic chaperone of the Hsp90 family, redundant in function and nearly identical with Hsp82p, and together they are essential; expressed constitutively at 10-fold higher basa	1	+	+	+	+	+	+	+	+	TPKPEEKVLEIRD	2.89374e-26	156.24	_ITPKPEEK(ac)VLEIR_	ITPKPEEK(1)VLEIR	3	531.979	0.30534	0.75793	0.090479	0.0063395	0.86156	0.0041422	0.809745	1.23496	0.00524085	190.809	5712000	23836000	568490000	15610000	253370000	10661000	410930000	132053	7408800000	80.7325	0.00143896	-	+	-	+	+	+
6012	YKL056C	YKL056C	80	80	>YKL056C TMA19 SGDID:S000001539, Chr XI from 334559-334056, reverse complement, Verified ORF, Protein that associates with ribosomes; homolog of translationally controlled tumor protein; green fluorescent protein (GFP)-fusion protein localizes to the cyto	1		+	+		+		+	+	QQTAFDKKSFLTY	1.77285e-18	156.83	_LQQTAFDK(ac)K(ac)SFLTYIK_	LQQTAFDK(1)K(1)SFLTYIK	3	672.366	1.8175		0.085895	0.005256					0.005256	190.259		28024000	89752000		82324000		86038000	27826.6	7008600000	N.D.	N.D.	-	+	-	+		+
2995	YER063W	YER063W	142	142	>YER063W THO1 SGDID:S000000865, Chr V from 281708-282364, Verified ORF, Conserved nuclear RNA-binding protein; specifically binds to transcribed chromatin in a THO- and RNA-dependent manner, genetically interacts with shuttling hnRNP NAB2; overproduction	1	+	+	+	+	+	+	+	+	KLHRANKFGQDQA	2.31979e-167	375.26	_ANK(ac)FGQDQADIDSLQR_	ANK(1)FGQDQADIDSLQR	2	924.448	-0.37414	0.78754	0.056404	0.0054169	0.85895		0.823245	1.21471	0.0054169	184.607	7879600	55396000	502990000	20628000	428580000	14253800	465785000	6583.15	155100000	2165.19	0.0919007	-	-	+	+	+	+
8373	YNL096C;YOR096W	YOR096W	157;157	157	>YNL096C RPS7B SGDID:S000005040, Chr XIV from 444317-444174,443828-443400, reverse complement, Verified ORF, Protein component of the small (40S) ribosomal subunit, nearly identical to Rps7Ap; interacts with Kti11p; deletion causes hypersensitivity to zym	1	+	+	+	+	+	+	+	+	KVLLDSKDVQQID	7.81139e-86	246.85	_VLLDSK(ac)DVQQIDYK_	VLLDSK(1)DVQQIDYK	3	569.305	-0.61463	0.84755	0.087254	0.0054615	0.89376		0.870655	1.14856	0.0054615	183.1	14717000	56622000	588950000	26888000	635730000	20802500	612340000	40998.5	7590400000	507.396	0.00274063	-	-	-	+	+	+
595	YBR048W;YDR025W	YBR048W	96	96	>YBR048W RPS11B SGDID:S000000252, Chr II from 332829-332873,333385-333810, Verified ORF, Protein component of the small (40S) ribosomal subunit; identical to Rps11Ap and has similarity to E. coli S17 and rat S11 ribosomal proteins;>YDR025W RPS11A SGDID:S	1	+	+	+	+	+	+	+	+	YLHYIPKYNRYEK	1.50097e-28	186.78	_AYLHYIPK(ac)YNRYEK_	AYLHYIPK(1)YNRYEK	4	475.749	-1.4164	0.74211	0.077509			0.0056417	0.74211	1.34751	0.0056417	177.252	3959900	30786000	441140000		533310000	3959900	487225000	1197.66	1007900000	3306.37	0.00392886	-	+	-	+	+	+
4036	YGR037C	YGR037C	42	42	>YGR037C ACB1 SGDID:S000003269, Chr VII from 559998-559735, reverse complement, Verified ORF, Acyl-CoA-binding protein, transports newly synthesized acyl-CoA esters from fatty acid synthetase (Fas1p-Fas2p) to acyl-CoA-consuming processes	0.999811		+	+	+	+	+	+	+	TVGDNDKEKPGIF	4.51706e-26	172.32	_QATVGDNDK(ac)EKPGIFNMK_	QATVGDNDK(1)EKPGIFNMK	3	678.67	-0.89416		0.11435		0.96164	0.0057476	0.96164	1.03989	0.0057476	173.986		72999000	160920000	13409000	429920000	13409000	295420000	8502.03	6329400000	1577.15	0.00211853	-	+	+	+	+	+
9666	YOR323C	YOR323C	66	66	>YOR323C PRO2 SGDID:S000005850, Chr XV from 922902-921532, reverse complement, Verified ORF, Gamma-glutamyl phosphate reductase, catalyzes the second step in proline biosynthesis	1		+	+		+		+	+	LADSLLKRLDLFK	1.48842e-48	214.82	_ETGLADSLLK(ac)R_	ETGLADSLLK(1)R	3	415.566	-0.24799		0.058429	0.0059685					0.0059685	167.546		38517000	261330000		154800000		208065000	6916.27	371590000	N.D.	N.D.	-	+	+	+		+
4084	YGR085C;YPR102C	YGR085C	156	156	>YGR085C RPL11B SGDID:S000003317, Chr VII from 648911-648387, reverse complement, Verified ORF, Protein component of the large (60S) ribosomal subunit, nearly identical to Rpl11Ap; involved in ribosomal assembly; depletion causes degradation of proteins a	1		+	+	+	+	+	+	+	NSHKTTKEDTVSW	3.91484e-37	184.98	_TTK(ac)EDTVSWFK_	TTK(1)EDTVSWFK	3	461.898	-0.078408		0.11297	0.0057101	0.99863	0.00628	0.99863	1.00137	0.00599505	166.804		43281000	633510000	29621000	727550000	29621000	680530000	21216.1	475480000	1396.16	0.062297	-	+	-	+	+	+
4162	YGR118W;YPR132W	YGR118W	56	56	>YGR118W RPS23A SGDID:S000003350, Chr VII from 726978-727042,727363-727735, Verified ORF, Ribosomal protein 28 (rp28) of the small (40S) ribosomal subunit, required for translational accuracy; nearly identical to Rps23Bp and similar to E. coli S12 and rat	1	+	+	+	+	+	+	+	+	KGIVLEKLGIESK	1.55062e-39	191.48	_GIVLEK(ac)LGIESK_	GIVLEK(1)LGIESK	2	664.395	-0.75526	0.81589	0.13021	0.0069775	0.97121	0.0053364	0.89355	1.11913	0.00615695	162.418	6538700	23270000	883020000	14524000	870150000	10531350	876585000	10566	1231700000	996.718	0.00855026	-	+	-	+	+	+
1752	YDL185W	YDL185W	206	206	>YDL185W TFP1 SGDID:S000002344, Chr IV from 126788-130003, Verified ORF, Subunit A of the eight-subunit V1 peripheral membrane domain of the vacuolar H+-ATPase; protein precursor undergoes self-catalyzed splicing to yield the extein Tfp1p and the intein V	1	+	+	+	+	+	+	+	+	EVEFDGKKSDFTL	1.25777e-12	166.55	_ILEVEFDGK(ac)K_	ILEVEFDGK(1)K	3	407.224	-0.50301	0.81966			0.78435	0.0061718	0.802005	1.24688	0.0061718	162.027	3623400	3900600	125390000	4400100	121500000	4011750	123445000	199895	1245600000	20.0693	0.00322074	-	-	-	+	+	+
201	YAL035W	YAL035W	993	993	>YAL035W FUN12 SGDID:S000000033, Chr I from 76428-79436, Verified ORF, GTPase, required for general translation initiation by promoting Met-tRNAiMet binding to ribosomes and ribosomal subunit joining; homolog of bacterial IF2	1	+	+	+	+	+	+	+	+	SDWLLLKKLKVVF	3.179e-12	148.99	_SDWLLLK(ac)K_	SDWLLLK(1)K	3	348.874	0.064922	0.83853	0.05645	0.0062627	0.95378		0.896155	1.11588	0.0062627	159.676	3261100	23301000	272140000	11331000	319260000	7296050	295700000	13406.2	266280000	544.229	0.0273999	-	+	-	+	+	+
4494	YGR256W;YHR183W	YHR183W	242;239	239	>YGR256W GND2 SGDID:S000003488, Chr VII from 1004630-1006108, Verified ORF, 6-phosphogluconate dehydrogenase (decarboxylating), catalyzes an NADPH regenerating reaction in the pentose phosphate pathway; required for growth on D-glucono-delta-lactone;>YHR	1	+	+	+	+	+	+	+	+	ITRDILKFDDVDG	2.75332e-37	175.51	_DILK(ac)FDDVDGKPLVEK_	DILK(1)FDDVDGKPLVEK	2	937.001	-0.42845	0.79536	0.06193	0.0063889			0.79536	1.25729	0.0063889	156.521	9793200	52384000	556260000	12591000	513850000	11192100	535055000	101441	3349100000	110.331	0.00334182	-	+	-	+	+	+
4213	YGR155W	YGR155W	375	375	>YGR155W CYS4 SGDID:S000003387, Chr VII from 798548-800071, Verified ORF, Cystathionine beta-synthase, catalyzes synthesis of cystathionine from serine and homocysteine, the first committed step in cysteine biosynthesis; responsible for hydrogen sulfide g	1	+	+	+	+	+	+	+	+	VKDLHLKPVVSVK	3.04483e-10	127.52	_DLHLK(ac)PVVSVK_	DLHLK(1)PVVSVK	2	638.885	0.39328	0.81937	0.071921		0.93368	0.0064235	0.876525	1.14087	0.0064235	155.678	4955500	22640000	217730000	10359000	244060000	7657250	230895000	41938.2	2165800000	182.584	0.00353553	-	+	-	+	+	+
6842	YLR167W	YLR167W	107	107	>YLR167W RPS31 SGDID:S000004157, Chr XII from 498949-499407, Verified ORF, Fusion protein that is cleaved to yield a ribosomal protein of the small (40S) subunit and ubiquitin; ubiquitin may facilitate assembly of the ribosomal protein into ribosomes; int	1	+	+	+	+	+	+	+	+	AVLSYYKVDAEGK	6.09369e-40	170.26	_LAVLSYYK(ac)VDAEGK_	LAVLSYYK(1)VDAEGK	2	799.427	-1.9797	0.8083	0.11164	0.0059912	0.89423	0.006894	0.851265	1.17472	0.0064426	155.217	15259000	47015000	275510000	31207000	622680000	23233000	449095000	N.D.	1858500000	N.D.	0.0125009	-	-	-	+	+	+
756	YBR118W;YPR080W	YBR118W	55	55	>YBR118W TEF2 SGDID:S000000322, Chr II from 477665-479041, Verified ORF, Translational elongation factor EF-1 alpha; also encoded by TEF1; functions in the binding reaction of aminoacyl-tRNA (AA-tRNA) to ribosomes;>YPR080W TEF1 SGDID:S000006284, Chr XVI	1	+	+	+	+	+	+	+	+	LGKGSFKYAWVLD	1.18403e-20	160.27	_GSFK(ac)YAWVLDKLK_	GSFK(1)YAWVLDKLK	2	798.943	-0.44571	0.94573	0.076424		1.047	0.0065266	0.996365	1.00365	0.0065266	153.219	33535000	258160000	3911400000	147410000	5744300000	90472500	4827850000	450.486	13614000000	200833	0.00664555	-	+	-	+	+	+
763	YBR118W;YPR080W	YBR118W	253	253	>YBR118W TEF2 SGDID:S000000322, Chr II from 477665-479041, Verified ORF, Translational elongation factor EF-1 alpha; also encoded by TEF1; functions in the binding reaction of aminoacyl-tRNA (AA-tRNA) to ribosomes;>YPR080W TEF1 SGDID:S000006284, Chr XVI	1	+	+	+	+	+	+	+	+	PLQDVYKIGGIGT	5.59747e-185	311.97	_PLRLPLQDVYK(ac)IGGIGTVPVGR_	PLRLPLQDVYK(1)IGGIGTVPVGR	4	598.353	-0.77798	0.93145	0.087804	0.0065324	0.96141		0.94643	1.0566	0.0065324	153.083	45285000	276390000	693990000	175850000	2325100000	110567500	1509545000	450.486	13614000000	245440	0.0081216	-	+	-	+	+	+
499	YBR011C	YBR011C	228	228	>YBR011C IPP1 SGDID:S000000215, Chr II from 257973-257110, reverse complement, Verified ORF, Cytoplasmic inorganic pyrophosphatase (PPase), homodimer that catalyzes the rapid exchange of oxygens from Pi with water, highly expressed and essential for viabi	1	+	+	+	+	+	+	+	+	ETHDSWKQLIAGK	9.69179e-141	302.17	_YALDIIKETHDSWK(ac)QLIAGK_	YALDIIKETHDSWK(1)QLIAGK	3	791.093	-0.85824	0.79062	0.017744	0.0019896	0.91418	0.011237	0.8524	1.17316	0.0066133	151.21	23329000	601260000	2169900000	48819000	4478300000	36074000	3324100000	68410.6	5745900000	527.316	0.00627822	-	+	+	+	+	+
227	YAL038W	YAL038W	413	413	>YAL038W CDC19 SGDID:S000000036, Chr I from 71787-73289, Verified ORF, Pyruvate kinase, functions as a homotetramer in glycolysis to convert phosphoenolpyruvate to pyruvate, the input for aerobic (TCA cycle) or anaerobic (glucose fermentation) respiration	1	+	+	+	+	+	+	+	+	TPRLVSKYRPNCP	1.49962e-61	199.49	_LVSK(ac)YRPNCPIILVTR_	LVSK(1)YRPNCPIILVTR	2	986.064	0.36659		0.064353	0.0066297	0.92943		0.92943	1.07593	0.0066297	150.836	6791700	98420000	290310000	23370000	10660000	15080850	150485000	290834	12008000000	51.8537	0.0012559	-	+	-		+	+
5141	YIL078W	YIL078W	312	312	>YIL078W THS1 SGDID:S000001340, Chr IX from 212496-214700, Verified ORF, Threonyl-tRNA synthetase, essential cytoplasmic protein	1		+	+	+	+	+	+	+	GISFPDKKLMDAH	3.36004e-36	185.14	_VYGISFPDK(ac)K_	VYGISFPDK(1)K	2	598.322	0.93774			0.006638					0.006638	150.648		61272000	617470000	9024700	319700000	9024700	468585000	42623.8	620210000	211.729	0.014551	-	+	-	+	+	+
5838	YJR104C	YJR104C	101	101	>YJR104C SOD1 SGDID:S000003865, Chr X from 623002-622538, reverse complement, Verified ORF, Cytosolic copper-zinc superoxide dismutase; some mutations are analogous to those that cause ALS (amyotrophic lateral sclerosis) in humans	1	+	+	+	+	+	+	+	+	VAKGSFKDSLIKL	2.04192e-12	136.36	_GSFK(ac)DSLIK_	GSFK(1)DSLIK	2	518.787	0.26303	0.72277		0.0066382	0.8048		0.763785	1.30927	0.0066382	150.643	8649500	30646000	192110000	8559500	922040	8604500	96516020	519498	371400000	16.5631	0.0231677	-	+	+	+	+	+
2578	YDR418W;YEL054C	YDR418W	48	48	>YDR418W RPL12B SGDID:S000002826, Chr IV from 1301609-1302106, Verified ORF, Protein component of the large (60S) ribosomal subunit, nearly identical to Rpl12Ap; rpl12a rpl12b double mutant exhibits slow growth and slow translation; has similarity to E. c	1		+	+		+		+	+	VGEDIAKATKEFK	0.000495017	96.334	_KVGEDIAK(ac)ATK_	KVGEDIAK(1)ATK	3	401.231	0.7885		0.078629	0.006727					0.006727	148.655		3759600	13394000		7142700		10268350	50307.1	5996100000	N.D.	N.D.	-	+	-	+		+
8730	YNL302C;YOL121C	YNL302C	27	27	>YNL302C RPS19B SGDID:S000005246, Chr XIV from 62943-62924,62372-61958, reverse complement, Verified ORF, Protein component of the small (40S) ribosomal subunit, required for assembly and maturation of pre-40 S particles; mutations in human RPS19 are asso	1	+	+	+	+	+	+	+	+	FLQRQGKLEVPGY	1.83721e-101	270.97	_QGK(ac)LEVPGYVDIVK_	QGK(1)LEVPGYVDIVK	3	529.631	-0.2766	0.79083	0.090645		0.8809	0.006816	0.835865	1.19637	0.006816	146.714	20028000	90254000	563390000	47599000	890510000	33813500	726950000	3443.37	10148000000	9819.87	0.00333204	-	+	-		+	+
762	YBR118W;YPR080W	YBR118W	390	390	>YBR118W TEF2 SGDID:S000000322, Chr II from 477665-479041, Verified ORF, Translational elongation factor EF-1 alpha; also encoded by TEF1; functions in the binding reaction of aminoacyl-tRNA (AA-tRNA) to ribosomes;>YPR080W TEF1 SGDID:S000006284, Chr XVI	1	+	+	+	+	+	+	+	+	KLEDHPKFLKSGD	1.62274e-18	155.97	_KLEDHPK(ac)FLK_	KLEDHPK(1)FLK	3	432.915	0.22309	0.92223	0.052162	0.0066704	0.96336	0.0073466	0.942795	1.06068	0.0070085	142.684	4530400	45959000	157530000	9570500	152590000	7050450	155060000	450.486	13614000000	15650.8	0.000517882	-	+	-	+	+	+
6989	YLR249W;YNL014W	YLR249W	448;448	448	>YLR249W YEF3 SGDID:S000004239, Chr XII from 636782-639916, Verified ORF, Translational elongation factor 3, stimulates the binding of aminoacyl-tRNA (AA-tRNA) to ribosomes by releasing EF-1 alpha from the ribosomal complex; contains two ABC cassettes; bi	1	+	+	+	+	+	+	+	+	AKILLNKTQLRLK	2.91462e-47	200.56	_ILLNK(ac)TQLR_	ILLNK(1)TQLR	2	570.859	0.69932	0.83251	0.08113		0.9354	0.0071321	0.883955	1.13128	0.0071321	140.211	8595500	46466000	144830000	11068000	111770000	9831750	128300000	870578	7138600000	11.2934	0.00137727	-	+	-	+	+	+
10177	YPL226W	YPL226W	190	190	>YPL226W NEW1 SGDID:S000006147, Chr XVI from 121767-125357, Verified ORF, ATP binding cassette family member; Asn/Gln-rich rich region supports [NU+] prion formation and susceptibility to [PSI+] prion induction; homologous to mRNA export factor from S. po	0.99989		+	+	+	+	+	+	+	IVDVLSKFIKPKN	1.43183e-17	150.68	_IVDVLSK(ac)FIKPK_	IVDVLSK(1)FIKPK	3	476.966	0.307		0.08211		0.84836	0.0071561	0.84836	1.17874	0.0071561	139.741		8864800	74080000	5083600	69997000	5083600	72038500	37569.7	478480000	135.311	0.0106245	-	+	-	+	+	+
6069	YKL081W	YKL081W	206	206	>YKL081W TEF4 SGDID:S000001564, Chr XI from 282535-282739,283066-284099, Verified ORF, Translation elongation factor EF-1 gamma	1	+	+	+	+	+	+	+	+	TPFAEVKLAEKAL	2.47269e-75	228.78	_TPFAEVK(ac)LAEK_	TPFAEVK(1)LAEK	2	637.853	0.15066	0.83368	0.076003	0.0072185	1.0275		0.93059	1.07459	0.0072185	138.533	6285100	34128000	254000000	9606200	226100000	7945650	240050000	102130	3802400000	77.7991	0.00208964	-	+	-	+	+	+
8180	YMR303C;YOL086C	YOL086C	84;84	84	>YMR303C ADH2 SGDID:S000004918, Chr XIII from 874336-873290, reverse complement, Verified ORF, Glucose-repressible alcohol dehydrogenase II, catalyzes the conversion of ethanol to acetaldehyde; involved in the production of certain carboxylate esters; reg	1	+	+	+	+	+	+	+	+	ENVKGWKIGDYAG	4.69366e-14	140.39	_GWK(ac)IGDYAGIK_	GWK(1)IGDYAGIK	2	625.332	-0.22853	0.85995	0.092917		0.83241	0.0073071	0.84618	1.18178	0.0073071	136.853	9481400	59812000	542070000	30498000	677830000	19989700	609950000	N.D.	8576100000	N.D.	0.00233086	-	-	-	+	+	+
147	YAL005C	YAL005C	556	556	>YAL005C SSA1 SGDID:S000000004, Chr I from 141433-139505, reverse complement, Verified ORF, ATPase involved in protein folding and nuclear localization signal (NLS)-directed nuclear transport; member of heat shock protein 70 (HSP70) family; forms a chaper	1		+	+		+		+	+	ISEAGDKLEQADK	4.61552e-87	238.65	_NTISEAGDK(ac)LEQADKDTVTK_	NTISEAGDK(1)LEQADKDTVTK	4	552.027	-0.33329		0.1062	0.0073323					0.0073323	136.383		45900000	419600000		32989000		226294500	268717	1200200000	N.D.	N.D.	-	+	-	+		+
1253	YCR012W	YCR012W	82	82	>YCR012W PGK1 SGDID:S000000605, Chr III from 137744-138994, Verified ORF, 3-phosphoglycerate kinase, catalyzes transfer of high-energy phosphoryl groups from the acyl phosphate of 1,3-bisphosphoglycerate to ADP to produce ATP; key enzyme in glycolysis and	1	+	+	+	+	+	+	+	+	SLAPVAKELQSLL	4.92762e-49	231.71	_YSLAPVAK(ac)ELQSLLGK_	YSLAPVAK(1)ELQSLLGK	2	880.004	-1.0428	0.61346			0.89824	0.0074499	0.75585	1.32301	0.0074499	134.23	5065600	141800000	1160700000	73362000	2187800000	39213800	1674250000	314024	14454000000	124.875	0.00271301	-	+	+	+	+	+
1833	YDL229W;YNL209W	YNL209W	161;161	161	>YDL229W SSB1 SGDID:S000002388, Chr IV from 44066-45907, Verified ORF, Cytoplasmic ATPase that is a ribosome-associated molecular chaperone, functions with J-protein partner Zuo1p; may be involved in folding of newly-made polypeptide chains; member of the	1	+	+	+	+	+	+	+	+	AQRQATKDAGAIS	2.98296e-283	375.17	_QATK(ac)DAGAISGLNVLR_	QATK(1)DAGAISGLNVLR	2	828.457	-0.35518	0.90213	0.098272	0.0080498	0.98046	0.006851	0.941295	1.06237	0.0074504	134.221	36373000	137280000	650160000	64045000	730670000	50209000	690415000	103902	N.D.	483.234	N.D.	-	+	-		+	+
1255	YCR012W	YCR012W	32	32	>YCR012W PGK1 SGDID:S000000605, Chr III from 137744-138994, Verified ORF, 3-phosphoglycerate kinase, catalyzes transfer of high-energy phosphoryl groups from the acyl phosphate of 1,3-bisphosphoglycerate to ADP to produce ATP; key enzyme in glycolysis and	1	+	+	+	+	+	+	+	+	NVPLDGKKITSNQ	2.30641e-20	169.65	_VDFNVPLDGK(ac)K_	VDFNVPLDGK(1)K	2	637.343	-0.049714	0.80994	0.071686	0.0072468	0.92075	0.0077044	0.865345	1.15561	0.0074756	133.769	29779000	124750000	560160000	37168000	467480000	33473500	513820000	314024	14454000000	106.595	0.00231586	-	+	+	+	+	+
3766	YGL147C;YNL067W	YGL147C	110;110	110	>YGL147C RPL9A SGDID:S000003115, Chr VII from 228334-227759, reverse complement, Verified ORF, Protein component of the large (60S) ribosomal subunit, nearly identical to Rpl9Bp and has similarity to E. coli L6 and rat L9 ribosomal proteins;>YNL067W RPL9	1	+	+	+	+	+	+	+	+	VEKDGAKFIEVRN	7.13475e-36	183.72	_DGAK(ac)FIEVR_	DGAK(1)FIEVR	2	538.79	0.47165	0.88846	0.11279		0.94607	0.0076813	0.917265	1.0902	0.0076813	130.186	6245500	13117000	97930000	6814900	115280000	6530200	106605000	52359.5	6111200000	124.719	0.00106856	-	+	-		+	+
1817	YDL229W;YNL209W	YNL209W	325;325	325	>YDL229W SSB1 SGDID:S000002388, Chr IV from 44066-45907, Verified ORF, Cytoplasmic ATPase that is a ribosome-associated molecular chaperone, functions with J-protein partner Zuo1p; may be involved in folding of newly-made polypeptide chains; member of the	1	+	+	+	+	+	+	+	+	PVEQVLKDAKISK	2.21884e-59	214.47	_STLEPVEQVLK(ac)DAK_	STLEPVEQVLK(1)DAK	2	799.935	-0.80662	0.62708	0.087947	0.0083313	0.82597	0.0070748	0.726525	1.37642	0.00770305	129.819	78416000	96161000	1021500000	68327000	500530000	73371500	761015000	103902	N.D.	706.16	N.D.	-	+	-	+	+	+
6205	YKL152C	YKL152C	169	169	>YKL152C GPM1 SGDID:S000001635, Chr XI from 164390-163647, reverse complement, Verified ORF, Tetrameric phosphoglycerate mutase, mediates the conversion of 3-phosphoglycerate to 2-phosphoglycerate during glycolysis and the reverse reaction during gluconeo	1	+	+	+	+	+	+	+	+	WQDVIAKDLLSGK	2.90987e-59	214.5	_LLPYWQDVIAK(ac)DLLSGK_	LLPYWQDVIAK(1)DLLSGK	2	1001.06	-0.62094	0.72518	0.059364		0.99103	0.0077776	0.858105	1.16536	0.0077776	128.574	15652000	906310000	4024300000	402500000	8504400000	209076000	6264350000	171982	12596000000	1215.68	0.0165986	-	+	-	+	+	+
8727	YNL302C;YOL121C	YNL302C	92	92	>YNL302C RPS19B SGDID:S000005246, Chr XIV from 62943-62924,62372-61958, reverse complement, Verified ORF, Protein component of the small (40S) ribosomal subunit, required for assembly and maturation of pre-40 S particles; mutations in human RPS19 are asso	1	+	+	+	+	+	+	+	+	RGVRPYKHIDASG	1.3798e-48	195.54	_PYK(ac)HIDASGSINR_	PYK(1)HIDASGSINR	3	500.592	0.85741	0.73204	0.17349		0.99873	0.0078551	0.865385	1.15556	0.0078551	127.306	1847400	4128600	60868000	6263200	90969000	4055300	75918500	3443.37	10148000000	1177.71	0.000399616	-	+	-		+	+
6025	YKL060C	YKL060C	348	348	>YKL060C FBA1 SGDID:S000001543, Chr XI from 327131-326052, reverse complement, Verified ORF, Fructose 1,6-bisphosphate aldolase, required for glycolysis and gluconeogenesis; catalyzes conversion of fructose 1,6 bisphosphate to glyceraldehyde-3-P and dihyd	1	+	+	+	+	+	+	+	+	MGAKITKSLETFR	3.78339e-60	211.27	_ITK(ac)SLETFR_	ITK(1)SLETFR	2	568.819	-0.28377	0.85007	0.084964	0.0077566	0.96712	0.0080665	0.908595	1.1006	0.00791155	126.397	24975000	602790000	4054800000	170210000	3577600000	97592500	3816200000	1.01822e+06	11381000000	95.8466	0.00857504	-	+	-	+	+	+
4336	YGR192C;YJR009C	YGR192C	267;267	267	>YGR192C TDH3 SGDID:S000003424, Chr VII from 883815-882817, reverse complement, Verified ORF, Glyceraldehyde-3-phosphate dehydrogenase, isozyme 3, involved in glycolysis and gluconeogenesis; tetramer that catalyzes the reaction of glyceraldehyde-3-phospha	1	+	+	+	+	+	+	+	+	KAAAEGKLKGVLG	0.00056076	83.005	_AAAEGK(ac)LK_	AAAEGK(1)LK	2	415.243	0.15315	0.82454	0.090805	0.0083471	0.85547	0.0076556	0.840005	1.19047	0.00800135	124.979	2590300	35999000	53464000	5879600	44987000	4234950	49225500	168876	33316000000	25.0773	0.000127115	-	+	+	+	+	+
6541	YLL024C	YLL024C	556	556	>YLL024C SSA2 SGDID:S000003947, Chr XII from 97484-95565, reverse complement, Verified ORF, ATP binding protein involved in protein folding and vacuolar import of proteins; member of heat shock protein 70 (HSP70) family; associated with the chaperonin-con	1	+	+	+	+	+	+	+	+	ISEAGDKLEQADK	2.54342e-120	263.52	_NTISEAGDK(ac)LEQADKDAVTK_	NTISEAGDK(1)LEQADKDAVTK	3	725.697	-0.021792	0.85099	0.0913	0.0089569	0.97814	0.0070844	0.914565	1.09342	0.00802065	124.678	14611000	57135000	886200000	34644000	731650000	24627500	808925000	364128	7434200000	67.6342	0.00331273	-	+	+	+	+	+
5456	YJL052W	YJL052W	63	63	>YJL052W TDH1 SGDID:S000003588, Chr X from 338265-339263, Verified ORF, Glyceraldehyde-3-phosphate dehydrogenase, isozyme 1, involved in glycolysis and gluconeogenesis; tetramer that catalyzes the reaction of glyceraldehyde-3-phosphate to 1,3 bis-phosphog	1	+	+	+	+	+	+	+	+	TVSHDDKHIIIDG	2.5109e-45	229.69	_YKGTVSHDDK(ac)HIIIDGVK_	YKGTVSHDDK(1)HIIIDGVK	3	689.7	-1.0437	0.50723	0.058652	0.0077239	0.56206	0.0083221	0.534645	1.8704	0.008023	124.642	9609200	131990000	867920000	24022000	330890000	16815600	599405000	120264	4931700000	139.822	0.0034097	-	+	+	+	+	+
6017	YKL060C	YKL060C	323	323	>YKL060C FBA1 SGDID:S000001543, Chr XI from 327131-326052, reverse complement, Verified ORF, Fructose 1,6-bisphosphate aldolase, required for glycolysis and gluconeogenesis; catalyzes conversion of fructose 1,6 bisphosphate to glyceraldehyde-3-P and dihyd	1	+	+	+	+	+	+	+	+	NPEGPEKPNKKFF	8.14809e-72	218.36	_DYIM(ox)SPVGNPEGPEK(ac)PNK(ac)K_	DYIMSPVGNPEGPEK(1)PNK(1)K	3	734.025	-1.6352	0.88466	0.059864		0.88127	0.0082256	0.882965	1.13255	0.0082256	121.572	40342000	46491000	245870000	49944000	641810000	45143000	443840000	1.01822e+06	11381000000	44.3354	0.00396652	-	+	-	+	+	+
764	YBR118W;YPR080W	YBR118W	159	159	>YBR118W TEF2 SGDID:S000000322, Chr II from 477665-479041, Verified ORF, Translational elongation factor EF-1 alpha; also encoded by TEF1; functions in the binding reaction of aminoacyl-tRNA (AA-tRNA) to ribosomes;>YPR080W TEF1 SGDID:S000006284, Chr XVI	1		+	+	+	+	+	+	+	NKMDSVKWDESRF	1.29624e-47	202.56	_MDSVK(ac)WDESR_	MDSVK(1)WDESR	3	432.196	-0.53139		0.094182	0.0082508	1.056		1.056	0.94697	0.0082508	121.2		16206000	40504000	1882100	40712000	1882100	40608000	450.486	13614000000	4177.93	0.000138247	-	+	-	+	+	+
4483	YGR254W;YHR174W	YHR174W	337;337	337	>YGR254W ENO1 SGDID:S000003486, Chr VII from 1000932-1002245, Verified ORF, Enolase I, a phosphopyruvate hydratase that catalyzes the conversion of 2-phosphoglycerate to phosphoenolpyruvate during glycolysis and the reverse reaction during gluconeogenesis	1	+	+	+	+	+	+	+	+	IATAIEKKAADAL	6.39555e-08	121.09	_IATAIEK(ac)K_	IATAIEK(1)K	2	458.279	0.07791		0.10831	0.0077905		0.0090796			0.00843505	118.553	548700	13070000	52898000	1907300	124770000	1228000	88834000	2606.88	31681000000	471.061	3.87614e-05	-	+	-	+	+	+
4590	YHL033C;YLL045C	YLL045C	225;225	225	>YHL033C RPL8A SGDID:S000001025, Chr VIII from 36023-35253, reverse complement, Verified ORF, Ribosomal protein L4 of the large (60S) ribosomal subunit, nearly identical to Rpl8Bp and has similarity to rat L7a ribosomal protein; mutation results in decrea	1	+	+	+	+	+	+	+	+	DANFADKYDEVKK	7.6397e-104	260.65	_LVSTIDANFADK(ac)YDEVK_	LVSTIDANFADK(1)YDEVK	2	985.491	-0.79958	0.7944	0.13022	0.008809	0.96307	0.0083147	0.878735	1.138	0.00856185	116.797	12519000	44914000	947460000	33614000	1344200000	23066500	1145830000	80188.9	4029600000	287.652	0.00572427	-	+	-	+	+	+
5895	YJR139C	YJR139C	269	269	>YJR139C HOM6 SGDID:S000003900, Chr X from 690514-689435, reverse complement, Verified ORF, Homoserine dehydrogenase (L-homoserine:NADP oxidoreductase), dimeric enzyme that catalyzes the third step in the common pathway for methionine and threonine biosyn	1	+	+	+		+	+	+	+	KLSDYDKDLTQLK	5.31194e-54	267.93	_LSDYDK(ac)DLTQLKK_	LSDYDK(1)DLTQLKK	3	536.954	-0.12018		0.088403	0.0084683		0.0087087			0.0085885	116.435	7114600	58743000	663990000		514410000	7114600	589200000	48916.4	2142700000	145.444	0.00332039	-	+	+	+	+	+
5529	YJL098W	YJL098W	28	28	>YJL098W SAP185 SGDID:S000003634, Chr X from 242077-245253, Verified ORF, Protein that forms a complex with the Sit4p protein phosphatase and is required for its function; member of a family of similar proteins including Sap4p, Sap155p, and Sap190p	0.997869		+	+	+	+	+	+	+	LNRAFIKIDDKPT	0.000424258	59.673	_AFIK(ac)IDDKPTSTEAGK_	AFIK(0.998)IDDK(0.002)PTSTEAGK	2	881.965	-0.84604		0.095632		0.92938	0.0086064	0.92938	1.07599	0.0086064	116.193		168640000	1160900000	621180000	8223600000	621180000	4692250000	11172.8	9852000	55597.7	63.0512	-	+	-		+	+
8639	YNL244C	YNL244C	52	52	>YNL244C SUI1 SGDID:S000005188, Chr XIV from 187497-187171, reverse complement, Verified ORF, Translation initiation factor eIF1; component of a complex involved in recognition of the initiator codon; modulates translation accuracy at the initiation phase	1	+	+	+	+	+	+	+	+	PEEYDLKRILKVL	1.83315e-60	270.75	_TLTTVQGVPEEYDLK(ac)R_	TLTTVQGVPEEYDLK(1)R	3	630.998	0.098132	0.8425	0.044933	0.0093863	1.0492	0.0078883	0.94585	1.05725	0.0086373	115.777	4927400	95390000	433310000	8718600	771280000	6823000	602295000	N.D.	1843900000	N.D.	0.00370031	-	-	-	+	+	+
8494	YNL153C	YNL153C	102	102	>YNL153C GIM3 SGDID:S000005097, Chr XIV from 346060-345671, reverse complement, Verified ORF, Subunit of the heterohexameric cochaperone prefoldin complex which binds specifically to cytosolic chaperonin and transfers target proteins to it	1			+	+	+	+	+	+	IETLEDKQRDIDS	6.25802e-22	228.25	_LDNKIETLEDK(ac)QR_	LDNKIETLEDK(1)QR	3	548.625	0.55993			0.0080234	0.86614	0.0093635	0.86614	1.15455	0.00869345	115.029			41302000	1192200	39479000	1192200	40390500	7474.44	38446000	159.504	0.0310097	-	+	-	+	+	+
2608	YDR447C;YML024W	YDR447C	72	72	>YDR447C RPS17B SGDID:S000002855, Chr IV from 1355546-1355544,1355229-1354822, reverse complement, Verified ORF, Ribosomal protein 51 (rp51) of the small (40s) subunit; nearly identical to Rps17Ap and has similarity to rat S17 ribosomal protein;>YML024W	1	+	+	+	+	+	+	+	+	VRGISFKLQEEER	2.29628e-54	220.25	_GISFK(ac)LQEEERER_	GISFK(1)LQEEERER	3	554.953	-1.7313	0.91415			0.94935	0.0088133	0.93175	1.07325	0.0088133	113.465	5683200	15705000	244350000	15819000	187590000	10751100	215970000	30541.7	6626000000	352.013	0.00162256	-	+	-	+	+	+
6005	YKL056C	YKL056C	97	97	>YKL056C TMA19 SGDID:S000001539, Chr XI from 334559-334056, reverse complement, Verified ORF, Protein that associates with ribosomes; homolog of translationally controlled tumor protein; green fluorescent protein (GFP)-fusion protein localizes to the cyto	1	+	+	+	+	+	+	+	+	MKAVKAKLQETNP	2.2315e-123	263.6	_AK(ac)LQETNPEEVPKFEK_	AK(1)LQETNPEEVPKFEK	4	483.005	0.561	0.87339	0.097433	0.0089955	0.9597	0.0086765	0.916545	1.09105	0.008836	113.173	10155000	45827000	324340000	23364000	280170000	16759500	302255000	27826.6	7008600000	602.284	0.00239128	-	+	-	+	+	+
6066	YKL081W	YKL081W	210	210	>YKL081W TEF4 SGDID:S000001564, Chr XI from 282535-282739,283066-284099, Verified ORF, Translation elongation factor EF-1 gamma	1	+	+	+	+	+	+	+	+	EVKLAEKALTYTP	1.34015e-52	208.51	_LAEK(ac)ALTYTPPKK_	LAEK(1)ALTYTPPKK	3	501.292	1.0117	0.85425	0.10029	0.0066716	1.0505	0.011122	0.952375	1.05001	0.0088968	112.4	8000100	23750000	182840000	9499200	168450000	8749650	175645000	102130	3802400000	85.6714	0.00230109	-	+	-	+	+	+
7978	YMR186W;YPL240C	YMR186W	465;469	465	>YMR186W HSC82 SGDID:S000004798, Chr XIII from 632354-634471, Verified ORF, Cytoplasmic chaperone of the Hsp90 family, redundant in function and nearly identical with Hsp82p, and together they are essential; expressed constitutively at 10-fold higher basa	1	+	+	+	+	+	+	+	+	RMPEHQKNIYYIT	3.32619e-26	156.11	_MPEHQK(ac)NIYYITGESLK_	MPEHQK(1)NIYYITGESLK	3	698.351	-2.6365	0.99887		0.0089974	0.894		0.946435	1.0566	0.0089974	111.143	3520600	20012000	524380000	6103400	247130000	4812000	385755000	132053	7408800000	36.4398	0.000649498	-	+	-	+	+	+
3237	YER165W	YER165W	268	268	>YER165W PAB1 SGDID:S000000967, Chr V from 510368-512101, Verified ORF, Poly(A) binding protein, part of the 3'-end RNA-processing complex, mediates interactions between the 5' cap structure and the 3' mRNA poly(A) tail, involved in control of poly(A) tai	1	+	+	+	+	+	+	+	+	GFVNYEKHEDAVK	3.15936e-18	141.82	_GFGFVNYEK(ac)HEDAVK_	GFGFVNYEK(1)HEDAVK	3	594.621	-0.069908	0.91696	0.084662	0.009027	0.93864		0.9278	1.07782	0.009027	110.779	4588700	19180000	295750000	8266100	121450000	6427400	208600000	197890	2761300000	32.4797	0.00232767	-	+	-	+	+	+
766	YBR118W;YPR080W	YBR118W	242	242	>YBR118W TEF2 SGDID:S000000322, Chr II from 477665-479041, Verified ORF, Translational elongation factor EF-1 alpha; also encoded by TEF1; functions in the binding reaction of aminoacyl-tRNA (AA-tRNA) to ribosomes;>YPR080W TEF1 SGDID:S000006284, Chr XVI	1	+	+	+	+	+	+	+	+	PSRPTDKPLRLPL	2.78991e-120	268.23	_TLLEAIDAIEQPSRPTDK(ac)PLR_	TLLEAIDAIEQPSRPTDK(1)PLR	3	802.439	-1.2898	0.91537		0.0097555	1.0046	0.0083247	0.959985	1.04168	0.0090401	110.618	2474000	18429000	599160000	19722000	1158200000	11098000	878680000	450.486	13614000000	24635.6	0.00081519	-	+	-	+	+	+
10240	YPL231W	YPL231W	495	495	>YPL231W FAS2 SGDID:S000006152, Chr XVI from 108652-114315, Verified ORF, Alpha subunit of fatty acid synthetase, which catalyzes the synthesis of long-chain saturated fatty acids; contains beta-ketoacyl reductase and beta-ketoacyl synthase activities; ph	1	+	+	+	+	+	+	+	+	VYKDVAKPTGPKT	1.72181e-72	222.93	_QVLDVDPVYKDVAK(ac)PTGPK_	QVLDVDPVYKDVAK(1)PTGPK	3	704.384	-0.62886	0.86317	0.14991	0.013718	0.96836	0.0047545	0.915765	1.09198	0.00923625	108.269	6958900	35366000	443170000	17290000	415810000	12124450	429490000	16982.7	1798900000	713.928	0.00673992	-	+	-		+	+
6067	YKL081W	YKL081W	90	90	>YKL081W TEF4 SGDID:S000001564, Chr XI from 282535-282739,283066-284099, Verified ORF, Translation elongation factor EF-1 gamma	1	+	+	+	+	+	+	+	+	GSDVIEKSQILRW	1.3276e-174	319.29	_LLGSDVIEK(ac)SQILR_	LLGSDVIEK(1)SQILR	3	538.314	-0.16571	0.87688	0.12032		0.95659	0.009255	0.916735	1.09083	0.009255	108.05	24744000	111410000	935380000	85605000	2085800000	55174500	1510590000	102130	3802400000	540.236	0.0145104	-	+	-	+	+	+
3095	YER091C	YER091C	451	451	>YER091C MET6 SGDID:S000000893, Chr V from 342163-339860, reverse complement, Verified ORF, Cobalamin-independent methionine synthase, involved in methionine biosynthesis and regeneration; requires a minimum of two glutamates on the methyltetrahydrofolate	1		+	+	+	+	+	+	+	GSFPQTKDIRINR	2.47359e-102	241.65	_VFNLPLFPTTTIGSFPQTK(ac)DIR_	VFNLPLFPTTTIGSFPQTK(1)DIR	3	845.46	-0.16373				0.97653	0.0093329	0.97653	1.02403	0.0093329	107.148		34643000	175480000	36091000	1166300000	36091000	670890000	263886	4680100000	136.767	0.00771159	-	+	-	+	+	+
2439	YDR341C	YDR341C	361	361	>YDR341C YDR341C SGDID:S000002749, Chr IV from 1153621-1151798, reverse complement, Verified ORF, Arginyl-tRNA synthetase, proposed to be cytoplasmic but the authentic, non-tagged protein is detected in highly purified mitochondria in high-throughput stud	1		+	+	+	+	+	+	+	AMDRYEKYHFDKM	4.0019e-14	125.52	_DVGAAMDRYEK(ac)YHFDK_	DVGAAMDRYEK(1)YHFDK	2	993.954	0.92056		0.16318	0.0093544	0.98369		0.98369	1.01658	0.0093544	106.902		7453100	255410000	1975500	90819000	1975500	173114500	20600.6	523630000	95.8953	0.0037727	-	-	-	+	+	+
4348	YGR192C;YJR009C	YGR192C	249;249	249	>YGR192C TDH3 SGDID:S000003424, Chr VII from 883815-882817, reverse complement, Verified ORF, Glyceraldehyde-3-phosphate dehydrogenase, isozyme 3, involved in glycolysis and gluconeogenesis; tetramer that catalyzes the reaction of glyceraldehyde-3-phospha	1	+	+	+		+	+	+	+	LTVKLNKETTYDE	1.80767e-77	237.87	_LNK(ac)ETTYDEIK(ac)K_	LNK(1)ETTYDEIK(1)K	3	522.607	0.25277	0.89213	0.086608	0.0094142		0.009304	0.89213	1.12091	0.0093591	106.848	10356000	35451000	95056000		83290000	10356000	89173000	168876	33316000000	61.3232	0.000310842	-	+	+	+	+	+
2533	YDR385W;YOR133W	YDR385W	253	253	>YDR385W EFT2 SGDID:S000002793, Chr IV from 1243223-1245751, Verified ORF, Elongation factor 2 (EF-2), also encoded by EFT1; catalyzes ribosomal translocation during protein synthesis; contains diphthamide, the unique posttranslationally modified histidin	1	+	+	+	+	+	+	+	+	DSFFNPKTKKWTN	7.31489e-51	206.74	_LWGDSFFNPK(ac)TK_	LWGDSFFNPK(1)TK	2	741.375	-0.11691	0.85905	0.087616		0.98209	0.0093602	0.92057	1.08628	0.0093602	106.835	8137100	53101000	605060000	51607000	1167800000	29872050	886430000	78122.3	6589300000	382.375	0.00453342	-	+	-	+	+	+
3777	YGL147C;YNL067W	YGL147C	106;106	106	>YGL147C RPL9A SGDID:S000003115, Chr VII from 228334-227759, reverse complement, Verified ORF, Protein component of the large (60S) ribosomal subunit, nearly identical to Rpl9Bp and has similarity to E. coli L6 and rat L9 ribosomal proteins;>YNL067W RPL9	1	+	+	+	+	+	+	+	+	NVNIVEKDGAKFI	3.30258e-103	249.69	_YVYAHFPINVNIVEK(ac)DGAK_	YVYAHFPINVNIVEK(1)DGAK	3	740.388	-0.93584	0.85803	0.1387	0.0093724	0.94471		0.90137	1.10942	0.0093724	106.696	6970100	35970000	640510000	25420000	680850000	16195050	660680000	52359.5	6111200000	309.305	0.00265006	-	+	-	+	+	+
4567	YHL015W	YHL015W	21	21	>YHL015W RPS20 SGDID:S000001007, Chr VIII from 75409-75774, Verified ORF, Protein component of the small (40S) ribosomal subunit; overproduction suppresses mutations affecting RNA polymerase III-dependent transcription; has similarity to E. coli S10 and r	1	+	+	+	+	+	+	+	+	QQQQIIKIRITLT	4.12315e-75	290.95	_VEEQEQQQQQIIK(ac)IR_	VEEQEQQQQQIIK(1)IR	4	485.512	0.22712	0.73257	0.036247	0.014113	0.8913	0.0047093	0.811935	1.23163	0.00941115	106.257	2500400	24300000	329240000	6091700	412250000	4296050	370745000	N.D.	4673700000	N.D.	0.000919197	-	-	-	+	+	+
1841	YDL229W;YNL209W	YNL209W	351;351	351	>YDL229W SSB1 SGDID:S000002388, Chr IV from 44066-45907, Verified ORF, Cytoplasmic ATPase that is a ribosome-associated molecular chaperone, functions with J-protein partner Zuo1p; may be involved in folding of newly-made polypeptide chains; member of the	1	+	+	+	+	+	+	+	+	RIPKVQKLLSDFF	3.4886e-50	242.93	_VQK(ac)LLSDFFDGKQLEK_	VQK(1)LLSDFFDGKQLEK	3	646.351	0.24532	0.80135	0.10328	0.0099056	0.93838	0.0092116	0.869865	1.1496	0.0095586	104.618	30379000	107530000	902370000	89607000	1286200000	59993000	1094285000	103902	N.D.	577.4	N.D.	-	+	-	+	+	+
9877	YPL048W	YPL048W	202	202	>YPL048W CAM1 SGDID:S000005969, Chr XVI from 464398-465645, Verified ORF, Nuclear protein required for transcription of MXR1; binds the MXR1 promoter in the presence of other nuclear factors; binds calcium and phospholipids; has similarity to translationa	0.999983	+	+	+	+	+	+	+	+	RASPFLKDEYKDF	6.09441e-17	165.78	_ASPFLK(ac)DEYKDFK_	ASPFLK(1)DEYKDFK	2	815.412	0.98114	0.79678	0.078718		1.0474	0.0096207	0.92209	1.08449	0.0096207	103.943	3503900	17958000	296410000	10693000	270500000	7098450	283455000	60864.8	1171400000	116.627	0.0060598	-	+	-	+	+	+
126	YAL005C;YLL024C	YLL024C	325;325	325	>YAL005C SSA1 SGDID:S000000004, Chr I from 141433-139505, reverse complement, Verified ORF, ATPase involved in protein folding and nuclear localization signal (NLS)-directed nuclear transport; member of heat shock protein 70 (HSP70) family; forms a chaper	1	+	+	+	+	+	+	+	+	RDAKLDKSQVDEI	2.75136e-59	260.65	_LDK(ac)SQVDEIVLVGGSTR_	LDK(1)SQVDEIVLVGGSTR	2	929.499	-0.18029	0.76291	0.11154		0.86531	0.0097075	0.81411	1.22834	0.0097075	103.013	10604000	32353000	194330000	19475000	214500000	15039500	204415000	364128	7434200000	41.3028	0.00202302	-	+	+	+	+	+
903	YBR181C;YPL090C	YBR181C	214	214	>YBR181C RPS6B SGDID:S000000385, Chr II from 592769-592764,592411-591707, reverse complement, Verified ORF, Protein component of the small (40S) ribosomal subunit; identical to Rps6Ap and has similarity to rat S6 ribosomal protein;>YPL090C RPS6A SGDID:S0	1	+	+	+	+	+	+	+	+	YAQLLAKRLSERK	1.98275e-95	312.62	_EAAAEYAQLLAK(ac)R_	EAAAEYAQLLAK(1)R	2	738.396	-0.32077	0.89036	0.1486	0.0097226	0.91974		0.90505	1.10491	0.0097226	102.853	19760000	51816000	382100000	31974000	358400000	25867000	370250000	38831.8	7010700000	666.129	0.00368965	-	+	-	+	+	+
4918	YHR174W	YHR174W	54	54	>YHR174W ENO2 SGDID:S000001217, Chr VIII from 451327-452640, Verified ORF, Enolase II, a phosphopyruvate hydratase that catalyzes the conversion of 2-phosphoglycerate to phosphoenolpyruvate during glycolysis and the reverse reaction during gluconeogenesis	1	+	+	+	+	+	+	+	+	EMRDEDKSKWMGK	6.61341e-72	213.72	_SIVPSGASTGVHEALEMRDEDK(ac)SK_	SIVPSGASTGVHEALEMRDEDK(1)SK	3	862.422	0.18532	0.8711	0.082317	0.0097727	0.94389		0.907495	1.10193	0.0097727	102.326	93772000	528500000	2355300000	207810000	996970000	150791000	1676135000	2606.88	31681000000	57843.4	0.00475967	-	+	-	+	+	+
5604	YJL138C;YKR059W	YJL138C	284	284	>YJL138C TIF2 SGDID:S000003674, Chr X from 154687-153500, reverse complement, Verified ORF, Translation initiation factor eIF4A, identical to Tif1p; DEA(D/H)-box RNA helicase that couples ATPase activity to RNA binding and unwinding; forms a dumbbell stru	1		+	+	+	+	+	+	+	TKLRNDKFTVSAI	3.2568e-71	235.56	_NDK(ac)FTVSAIYSDLPQQER_	NDK(1)FTVSAIYSDLPQQER	2	1077.03	0.25542				0.90868	0.00979	0.90868	1.1005	0.00979	102.145		7841000	314890000	14371000	338360000	14371000	326625000	N.D.	4861000000	N.D.	0.00295639	-	+	-	+	+	+
9205	YOR063W	YOR063W	364	364	>YOR063W RPL3 SGDID:S000005589, Chr XV from 444688-445851, Verified ORF, Protein component of the large (60S) ribosomal subunit, has similarity to E. coli L3 and rat L3 ribosomal proteins; involved in the replication and maintenance of killer double stran	1	+	+	+	+	+	+	+	+	WIDTASKFGKGRF	7.17523e-07	167.67	_WIDTASK(ac)FGK_	WIDTASK(1)FGK	2	597.811	0.57542	0.94623	0.28062	0.0098181	0.84504		0.895635	1.11653	0.0098181	101.853	20988000	37365000	577020000	31359000	69001000	26173500	323010500	450.486	868090000	58100.5	0.0301507	-	+	-	+	+	+
6011	YKL056C	YKL056C	88	88	>YKL056C TMA19 SGDID:S000001539, Chr XI from 334559-334056, reverse complement, Verified ORF, Protein that associates with ribosomes; homolog of translationally controlled tumor protein; green fluorescent protein (GFP)-fusion protein localizes to the cyto	1	+	+	+	+	+	+	+	+	SFLTYIKGYMKAV	1.09434e-10	158.05	_SFLTYIK(ac)GYMK_	SFLTYIK(1)GYMK	3	464.913	-0.57984	0.87844	0.088062	0.009822	0.97065		0.924545	1.08161	0.009822	101.812	36127000	186920000	540110000	32492000	474290000	34309500	507200000	27826.6	7008600000	1232.98	0.00489534	-	+	-	+	+	+
2526	YDR385W;YOR133W	YDR385W	159	159	>YDR385W EFT2 SGDID:S000002793, Chr IV from 1243223-1245751, Verified ORF, Elongation factor 2 (EF-2), also encoded by EFT1; catalyzes ribosomal translocation during protein synthesis; contains diphthamide, the unique posttranslationally modified histidin	1	+	+	+		+	+	+	+	PVVVINKVDRALL	8.51984e-30	181.98	_IKPVVVINK(ac)VDR_	IKPVVVINK(1)VDR	3	474.633	-0.76272	0.73117	0.03067	0.010403		0.0092412	0.73117	1.36767	0.0098221	101.811	3606500	68066000	287220000		245900000	3606500	266560000	78122.3	6589300000	46.1648	0.000547327	-	+	-	+	+	+
10422	YPR074C	YPR074C	352	352	>YPR074C TKL1 SGDID:S000006278, Chr XVI from 694835-692793, reverse complement, Verified ORF, Transketolase, similar to Tkl2p; catalyzes conversion of xylulose-5-phosphate and ribose-5-phosphate to sedoheptulose-7-phosphate and glyceraldehyde-3-phosphate	1	+	+	+	+	+	+	+	+	LPTYTAKDSAVAT	2.97399e-101	252.52	_LPTYTAK(ac)DSAVATR_	LPTYTAK(1)DSAVATR	3	512.607	0.4867	0.92424	0.080767	0.0099635	0.99008	0.0097862	0.95716	1.04476	0.00987485	101.267	6301300	27900000	158480000	12443000	155750000	9372150	157115000	40272.2	2360200000	232.72	0.00397091	-	+	+	+	+	+
7195	YLR340W	YLR340W	144	144	>YLR340W RPP0 SGDID:S000004332, Chr XII from 805887-806825, Verified ORF, Conserved ribosomal protein P0 similar to rat P0, human P0, and E. coli L10e; shown to be phosphorylated on serine 302	1		+	+	+	+	+	+	+	ALGVPTKIARGTI	3.68972e-41	223.7	_TSFFQALGVPTK(ac)IAR_	TSFFQALGVPTK(1)IAR	2	839.47	0.27295				0.95603	0.0098922	0.95603	1.04599	0.0098922	101.09		7008500	137980000	11709000	224140000	11709000	181060000	N.D.	7776000000	N.D.	0.00150579	-	-	-	+	+	+
4631	YHR010W;YDR471W	YHR010W	126	126	>YHR010W RPL27A SGDID:S000001052, Chr VIII from 126515-126545,127107-127486, Verified ORF, Protein component of the large (60S) ribosomal subunit, nearly identical to Rpl27Bp and has similarity to rat L27 ribosomal protein;>YDR471W RPL27B SGDID:S00000287	1	+	+	+	+	+	+	+	+	ERHQAGKNQWFFS	3.76464e-30	223.21	_HQAGK(ac)NQWFFSK_	HQAGK(1)NQWFFSK	2	760.376	-0.58031	0.86586	0.14419	0.0099683	0.94256		0.90421	1.10594	0.0099683	100.318	10862000	46061000	192590000	14122000	124720000	12492000	158655000	7376.41	2685400000	1693.51	0.00465182	-	+	-	+	+	+
124	YAL005C;YLL024C	YLL024C	243;243	243	>YAL005C SSA1 SGDID:S000000004, Chr I from 141433-139505, reverse complement, Verified ORF, ATPase involved in protein folding and nuclear localization signal (NLS)-directed nuclear transport; member of heat shock protein 70 (HSP70) family; forms a chaper	1	+	+	+	+	+	+	+	+	HFIQEFKRKNKKD	1.11487e-144	296.75	_LVNHFIQEFK(ac)RK_	LVNHFIQEFK(1)RK	2	800.952	-2.087	0.85531	0.14935	0.010147	0.93318		0.894245	1.11826	0.010147	98.5513	59240000	342540000	1602600000	95013000	888610000	77126500	1245605000	364128	7434200000	211.812	0.0103746	-	+	+	+	+	+
153	YAL005C;YLL024C	YLL024C	345;345	345	>YAL005C SSA1 SGDID:S000000004, Chr I from 141433-139505, reverse complement, Verified ORF, ATPase involved in protein folding and nuclear localization signal (NLS)-directed nuclear transport; member of heat shock protein 70 (HSP70) family; forms a chaper	1	+	+	+	+	+	+	+	+	RIPKVQKLVTDYF	2.46338e-91	289.18	_VQK(ac)LVTDYFNGKEPNR_	VQK(1)LVTDYFNGKEPNR	4	488.257	0.33152	0.88775	0.10685	0.010294	0.83475		0.86125	1.1611	0.010294	97.144	38384000	182120000	1054700000	73023000	817520000	55703500	936110000	364128	7434200000	152.978	0.00749287	-	+	+	+	+	+
291	YBL002W;YDR224C	YDR224C	112;112	112	>YBL002W HTB2 SGDID:S000000098, Chr II from 236495-236890, Verified ORF, Histone H2B, core histone protein required for chromatin assembly and chromosome function; nearly identical to HTB1; Rad6p-Bre1p-Lge1p mediated ubiquitination regulates transcription	1	+	+	+	+	+	+	+	+	LPGELAKHAVSEG	8.16804e-27	206.62	_LILPGELAK(ac)HAVSEGTR_	LILPGELAK(1)HAVSEGTR	2	917.015	-0.50951	0.93376	0.11277		1.0252	0.010311	0.97948	1.02095	0.010311	96.9838	39539000	165760000	243780000	104550000	604560000	72044500	424170000	N.D.	618350000	N.D.	0.116511	-	-	+		+	+
3698	YGL103W	YGL103W	47	47	>YGL103W RPL28 SGDID:S000003071, Chr VII from 310970-311018,311530-311930, Verified ORF, Ribosomal protein of the large (60S) ribosomal subunit, has similarity to E. coli L15 and rat L27a ribosomal proteins; may have peptidyl transferase activity; can mut	1	+	+	+	+	+	+	+	+	HRINMDKYHPGYF	5.89834e-17	179.46	_INMDK(ac)YHPGYFGK_	INMDK(1)YHPGYFGK	3	537.926	-0.57712	0.92548	0.16497	0.010381	0.91221		0.918845	1.08832	0.010381	96.3298	42691000	125910000	895930000	68966000	1131400000	55828500	1013665000	N.D.	2026100000	N.D.	0.0275547	-	-	-	+	+	+
9784	YOR369C	YOR369C	105	105	>YOR369C RPS12 SGDID:S000005896, Chr XV from 1028623-1028192, reverse complement, Verified ORF, Protein component of the small (40S) ribosomal subunit; has similarity to rat ribosomal protein S12	1	+	+	+	+	+	+	+	+	EWAGLGKIDREGN	4.74251e-129	271.73	_QLGEWAGLGK(ac)IDREGNAR_	QLGEWAGLGK(1)IDREGNAR	3	671.348	0.013989			0.011551	0.93752	0.0092679	0.93752	1.06664	0.0104095	96.0666	1494000	14669000	315800000	23091000	680310000	12292500	498055000	N.D.	6735600000	N.D.	0.001825	-	-	-	+	+	+
5638	YJL177W	YJL177W	46	46	>YJL177W RPL17B SGDID:S000003713, Chr X from 90784-91092,91410-91655, Verified ORF, Protein component of the large (60S) ribosomal subunit, nearly identical to Rpl17Ap and has similarity to E. coli L22 and rat L17 ribosomal proteins	1	+	+	+		+	+	+	+	ELTKAQKYLDQVL	1.46047e-80	237.07	_AQK(ac)YLDQVLDHQR_	AQK(1)YLDQVLDHQR	2	828.429	1.3	0.91661	0.23177	0.010578			0.91661	1.09098	0.010578	94.5358	14717000	37256000	460910000		183680000	14717000	322295000	21097.5	7571800000	697.572	0.00194366	-	+	-	+	+	+
4082	YGR085C;YPR102C	YGR085C	164	164	>YGR085C RPL11B SGDID:S000003317, Chr VII from 648911-648387, reverse complement, Verified ORF, Protein component of the large (60S) ribosomal subunit, nearly identical to Rpl11Ap; involved in ribosomal assembly; depletion causes degradation of proteins a	1	+	+	+		+	+	+	+	DTVSWFKQKYDAD	2.71099e-52	278.82	_TTKEDTVSWFK(ac)QK_	TTKEDTVSWFK(1)QK	2	820.42	-0.37491	0.82775	0.058878	0.0095562		0.011746	0.82775	1.20809	0.0106511	93.887	3558900	24489000	180800000		284330000	3558900	232565000	21216.1	475480000	167.745	0.00748486	-	+	-	+	+	+
10426	YPR074C	YPR074C	303	303	>YPR074C TKL1 SGDID:S000006278, Chr XVI from 694835-692793, reverse complement, Verified ORF, Transketolase, similar to Tkl2p; catalyzes conversion of xylulose-5-phosphate and ribose-5-phosphate to sedoheptulose-7-phosphate and glyceraldehyde-3-phosphate	1	+	+	+	+	+	+	+	+	YQKTILKPGVEAN	1.43265e-40	175.15	_TILK(ac)PGVEANNKWNK_	TILK(1)PGVEANNKWNK	3	585.325	-0.95949	0.83917	0.092439	0.010724	0.95474		0.896955	1.11488	0.010724	93.2488	2300300	21610000	136590000	9331800	54437000	5816050	95513500	40272.2	2360200000	144.418	0.00246422	-	+	+	+	+	+
753	YBR118W;YPR080W	YBR118W	170	170	>YBR118W TEF2 SGDID:S000000322, Chr II from 477665-479041, Verified ORF, Translational elongation factor EF-1 alpha; also encoded by TEF1; functions in the binding reaction of aminoacyl-tRNA (AA-tRNA) to ribosomes;>YPR080W TEF1 SGDID:S000006284, Chr XVI	1	+	+	+	+	+	+	+	+	RFQEIVKETSNFI	1.41383e-129	281.68	_FQEIVK(ac)ETSNFIKK_	FQEIVK(1)ETSNFIKK	2	876.98	0.46598	0.86974	0.11297	0.010869	0.93733	0.010681	0.903535	1.10676	0.010775	92.8074	147430000	419060000	5071600000	420390000	6956200000	283910000	6013900000	450.486	13614000000	630230	0.0208543	-	+	-	+	+	+
7003	YLR249W	YLR249W	17	17	>YLR249W YEF3 SGDID:S000004239, Chr XII from 636782-639916, Verified ORF, Translational elongation factor 3, stimulates the binding of aminoacyl-tRNA (AA-tRNA) to ribosomes by releasing EF-1 alpha from the ribosomal complex; contains two ABC cassettes; bi	1		+	+	+	+	+	+	+	LEELFQKLSVATA	7.04399e-51	256.45	_VLEELFQK(ac)LSVATADNR_	VLEELFQK(1)LSVATADNR	3	659.021	-0.39702			0.013438	0.81869	0.0081325	0.81869	1.22146	0.0107852	92.7192		3542700	616340000	18154000	510230000	18154000	563285000	870578	7138600000	20.8528	0.00254308	-	+	-	+	+	+
213	YAL038W	YAL038W	468	468	>YAL038W CDC19 SGDID:S000000036, Chr I from 71787-73289, Verified ORF, Pyruvate kinase, functions as a homotetramer in glycolysis to convert phosphoenolpyruvate to pyruvate, the input for aerobic (TCA cycle) or anaerobic (glucose fermentation) respiration	1	+	+	+	+	+	+	+	+	FGIEKAKEFGILK	4.36272e-12	131.5	_AK(ac)EFGILK_	AK(1)EFGILK	2	474.282	0.97764	0.8465	0.090893	0.011701	0.91882	0.009889	0.88266	1.13294	0.010795	92.6355	39056000	129770000	374860000	23310000	375270000	31183000	375065000	290834	12008000000	107.219	0.00259685	-	+	-		+	+
4445	YGR240C	YGR240C	24	24	>YGR240C PFK1 SGDID:S000003472, Chr VII from 973739-970776, reverse complement, Verified ORF, Alpha subunit of heterooctameric phosphofructokinase involved in glycolysis, indispensable for anaerobic growth, activated by fructose-2,6-bisphosphate and AMP,	1	+	+	+	+	+	+	+	+	NDEALFKKTIHFY	1.10597e-39	201	_SIITNDEALFK(ac)K_	SIITNDEALFK(1)K	3	474.261	0.086654	0.88291	0.12581	0.012076	0.91764	0.009588	0.900275	1.11077	0.010832	92.3191	16011000	67349000	293400000	43774000	530560000	29892500	411980000	89811.3	1152000000	332.837	0.0259484	-	+	-	+	+	+
7217	YLR354C	YLR354C	208	208	>YLR354C TAL1 SGDID:S000004346, Chr XII from 837356-836349, reverse complement, Verified ORF, Transaldolase, enzyme in the non-oxidative pentose phosphate pathway; converts sedoheptulose 7-phosphate and glyceraldehyde 3-phosphate to erythrose 4-phosphate	1	+	+	+	+	+	+	+	+	STGKDYKGEADPG	1.08051e-34	176.67	_DYK(ac)GEADPGVISVK_	DYK(1)GEADPGVISVK	2	760.386	-0.90814	0.85227	0.088916	0.011491	0.82187	0.010284	0.83707	1.19464	0.0108875	91.8485	7850300	24396000	108020000	4154900	84342000	6002600	96181000	53034.2	2675500000	113.184	0.00224354	-	-	+	+	+	+
2784	YEL034W	YEL034W	69	69	>YEL034W HYP2 SGDID:S000000760, Chr V from 85676-86149, Verified ORF, Translation elongation factor eIF-5A, previously thought to function in translation initiation; similar to and functionally redundant with Anb1p; structural homolog of bacterial EF-P; u	1	+	+	+	+	+	+	+	+	DIFTGKKLEDLSP	6.97624e-59	225.54	_K(ac)LEDLSPSTHNMEVPVVKR_	K(1)LEDLSPSTHNMEVPVVKR	4	556.047	0.30746	0.89754	0.12364	0.011251	0.99152	0.010631	0.94453	1.05873	0.010941	91.3993	39920000	139140000	1341600000	76981000	1681500000	58450500	1511550000	N.D.	5227200000	N.D.	0.011182	-	-	-	+	+	+
8098	YMR242C;YOR312C	YMR242C	146	146	>YMR242C RPL20A SGDID:S000004855, Chr XIII from 754219-754219,753741-753224, reverse complement, Verified ORF, Protein component of the large (60S) ribosomal subunit, nearly identical to Rpl20Bp and has similarity to rat L18a ribosomal protein;>YOR312C R	1	+	+	+	+	+	+	+	+	VKQFLTKDLKFPL	2.20287e-12	139.02	_QFLTK(ac)DLK_	QFLTK(1)DLK	2	517.798	0.019197	0.96171	0.31207	0.011672		0.01027	0.96171	1.03981	0.010971	91.1494	14817000	18172000	234340000	5170800	297140000	9993900	265740000	54255.4	2427700000	184.201	0.00411661	-	+	-	+	+	+
7086	YLR301W	YLR301W	225	225	>YLR301W YLR301W SGDID:S000004292, Chr XII from 730827-731561, Uncharacterized ORF, Protein of unknown function that interacts with Sec72p	1	+		+		+	+	+	+	QSYENLKKGSTVT	1.31349e-07	150.26	_EVNKIPQSYENLK(ac)K_	EVNKIPQSYENLK(1)K	3	577.981	-0.4029	0.88595		0.0096249		0.012618	0.88595	1.12873	0.0111215	89.9163	1691600		48827000		55424000	1691600	52125500	15437.7	718360000	109.576	0.00235481	-	+	+		+	+
9000	YOL086C	YOL086C	207	207	>YOL086C ADH1 SGDID:S000005446, Chr XV from 160594-159548, reverse complement, Verified ORF, Alcohol dehydrogenase, fermentative isozyme active as homo- or heterotetramers; required for the reduction of acetaldehyde to ethanol, the last step in the glycol	1	+	+	+	+	+	+	+	+	IDGGEGKEELFRS	2.46748e-118	268.01	_VLGIDGGEGK(ac)EELFR_	VLGIDGGEGK(1)EELFR	2	830.931	-0.64628	0.8876	0.11325	0.010973	0.97658	0.01157	0.93209	1.07286	0.0112715	88.7193	78831000	287850000	2753200000	151750000	2402700000	115290500	2577950000	N.D.	8576100000	N.D.	0.0134432	-	-	-	+	+	+
10401	YPR069C	YPR069C	265	265	>YPR069C SPE3 SGDID:S000006273, Chr XVI from 685434-684553, reverse complement, Verified ORF, Spermidine synthase, involved in biosynthesis of spermidine and also in biosynthesis of pantothenic acid; spermidine is required for growth of wild-type cells	1	+	+	+	+	+	+	+	+	REISDEKEAELYR	5.35442e-63	215.02	_EISDEK(ac)EAELYR_	EISDEK(1)EAELYR	3	508.579	0.63705			0.011386	0.95096		0.95096	1.05157	0.011386	87.8272	1726400	13984000	145010000	4323700	116770000	3025050	130890000	N.D.	2029800000	N.D.	0.00149032	-	+	+	+	+	+
952	YBR196C	YBR196C	250	250	>YBR196C PGI1 SGDID:S000000400, Chr II from 613895-612231, reverse complement, Verified ORF, Glycolytic enzyme phosphoglucose isomerase, catalyzes the interconversion of glucose-6-phosphate and fructose-6-phosphate; required for cell cycle progression and	1	+	+	+	+	+	+	+	+	DPSHIAKHFAALS	3.94859e-161	330.28	_TGNDPSHIAK(ac)HFAALSTNETEVAK_	TGNDPSHIAK(1)HFAALSTNETEVAK	4	645.823	-0.16387	0.75425	0.12751	0.011395	0.9623		0.858275	1.16513	0.011395	87.7578	3401000	17824000	290530000	15252000	196910000	9326500	243720000	91628.8	9640300000	101.786	0.000967449	-	+	-		+	+
6663	YLR044C	YLR044C	342	342	>YLR044C PDC1 SGDID:S000004034, Chr XII from 234082-232391, reverse complement, Verified ORF, Major of three pyruvate decarboxylase isozymes, key enzyme in alcoholic fermentation, decarboxylates pyruvate to acetaldehyde; subject to glucose-, ethanol-, and	1		+	+	+	+	+	+	+	TIADAAKGYKPVA	3.52394e-57	204.43	_LLTTIADAAK(ac)GYK(ac)PVAVPAR_	LLTTIADAAK(1)GYK(1)PVAVPAR	3	713.744	-0.93709			0.011428	0.93549		0.93549	1.06896	0.011428	87.5044		14136000	272080000	35793000	231590000	35793000	251835000	8965.92	17921000000	3992.12	0.00199727	-	+	+	+	+	+
7852	YMR116C	YMR116C	107	107	>YMR116C ASC1 SGDID:S000004722, Chr XIII from 500687-500151,499877-499455, reverse complement, Verified ORF, G-protein beta subunit and guanine nucleotide dissociation inhibitor for Gpa2p; ortholog of RACK1 that inhibits translation; core component of the	1	+	+	+	+	+	+	+	+	QRFVGHKSDVMSV	4.22384e-17	155.26	_FVGHK(ac)SDVM(ox)SVDIDKK_	FVGHK(1)SDVMSVDIDKK	4	466.488	0.67244	0.93904	0.12924		0.98926	0.011477	0.96415	1.03718	0.011477	87.1308	13651000	57625000	237660000	24116000	92361000	18883500	165010500	333112	10461000000	56.6882	0.00180513	-	-	-	+	+	+
2516	YDR385W;YOR133W	YDR385W	317	317	>YDR385W EFT2 SGDID:S000002793, Chr IV from 1243223-1245751, Verified ORF, Elongation factor 2 (EF-2), also encoded by EFT1; catalyzes ribosomal translocation during protein synthesis; contains diphthamide, the unique posttranslationally modified histidin	1	+	+	+	+	+	+	+	+	EKDLEGKALLKVV	7.46924e-22	227.47	_GDEKDLEGK(ac)ALLK_	GDEKDLEGK(1)ALLK	3	486.6	-0.13887	0.77467	0.047181	0.01524	0.9003	0.0078142	0.837485	1.19405	0.0115271	86.7521	3641400	216340000	737030000	6991700	570610000	5316550	653820000	78122.3	6589300000	68.0542	0.000806846	-	+	-	+	+	+
7949	YMR186W	YMR186W	560	560	>YMR186W HSC82 SGDID:S000004798, Chr XIII from 632354-634471, Verified ORF, Cytoplasmic chaperone of the Hsp90 family, redundant in function and nearly identical with Hsp82p, and together they are essential; expressed constitutively at 10-fold higher basa	1		+	+		+		+	+	LGDQVEKVVVSYK	3.21213e-46	264.3	_DILGDQVEK(ac)VVVSYK_	DILGDQVEK(1)VVVSYK	3	578.649	-0.5668			0.0063677		0.016708			0.0115379	86.6713		7721300	157350000		376940000		267145000	132053	7408800000	N.D.	N.D.	-	+	-	+		+
1247	YCR012W	YCR012W	137	137	>YCR012W PGK1 SGDID:S000000605, Chr III from 137744-138994, Verified ORF, 3-phosphoglycerate kinase, catalyzes transfer of high-energy phosphoryl groups from the acyl phosphate of 1,3-bisphosphoglycerate to ADP to produce ATP; key enzyme in glycolysis and	1	+	+	+		+	+	+	+	RKVDGQKVKASKE	1.26101e-29	169.21	_VDGQK(ac)VK_	VDGQK(1)VK	2	408.235	0.23104	0.77057	0.01895	0.011598			0.77057	1.29774	0.011598	86.2218	6841900	134030000	248530000		7138400	6841900	127834200	314024	14454000000	21.7878	0.000473357	-	+	+		+	+
9909	YPL061W	YPL061W	342	342	>YPL061W ALD6 SGDID:S000005982, Chr XVI from 432585-434087, Verified ORF, Cytosolic aldehyde dehydrogenase, activated by Mg2+ and utilizes NADP+ as the preferred coenzyme; required for conversion of acetaldehyde to acetate; constitutively expressed; locat	1	+	+	+	+	+	+	+	+	VGNPFDKANFQGA	2.9341e-187	306.07	_VGNPFDK(ac)ANFQGAITNR_	VGNPFDK(1)ANFQGAITNR	3	630.987	0.065633	0.9376	0.1335	0.011685	0.97138	0.011634	0.95449	1.04768	0.0116595	85.767	12900000	52872000	693980000	40155000	1088100000	26527500	891040000	135054	2823600000	196.422	0.00939492	-	+	+	+	+	+
9342	YOR167C;YLR264W	YOR167C	11	11	>YOR167C RPS28A SGDID:S000005693, Chr XV from 649008-648805, reverse complement, Verified ORF, Protein component of the small (40S) ribosomal subunit; nearly identical to Rps28Bp and has similarity to rat S28 ribosomal protein;>YLR264W RPS28B SGDID:S0000	1	+	+	+	+	+	+	+	+	TPVTLAKVIKVLG	7.31229e-61	220.82	_TPVTLAK(ac)VIK_	TPVTLAK(1)VIK	2	556.358	-0.83987	0.83795	0.13919	0.012388	0.89707	0.011219	0.86751	1.15272	0.0118035	84.7206	32909000	75993000	310460000	37704000	307050000	35306500	308755000	94491.2	135220000	373.649	0.261104	-	+	-		+	+
9160	YOR027W	YOR027W	23	23	>YOR027W STI1 SGDID:S000005553, Chr XV from 381053-382822, Verified ORF, Hsp90 cochaperone, interacts with the Ssa group of the cytosolic Hsp70 chaperones; activates the ATPase activity of Ssa1p; homolog of mammalian Hop protein	1	+	+	+	+	+	+	+	+	TAKDYDKAIELFT	5.15345e-37	182.41	_DYDK(ac)AIELFTK_	DYDK(1)AIELFTK	3	462.238	-0.098515	0.763	0.11619	0.011834	0.89089		0.826945	1.20927	0.011834	84.5023	3660800	10283000	110570000	5748400	91930000	4704600	101250000	67558.8	771130000	69.6371	0.00610092	-	+	-	+	+	+
6789	YLR109W	YLR109W	41	41	>YLR109W AHP1 SGDID:S000004099, Chr XII from 368782-369312, Verified ORF, Thiol-specific peroxiredoxin, reduces hydroperoxides to protect against oxidative damage; function in vivo requires covalent conjugation to Urm1p	1	+	+	+	+	+	+	+	+	QTVEWSKLISENK	1.06726e-141	285.43	_MPQTVEWSK(ac)LISENKK_	MPQTVEWSK(1)LISENKK	3	654.012	-0.24927	0.83309		0.0094125	0.83601	0.014293	0.83455	1.19825	0.0118528	84.3686	8837200	5964000	596670000	33959000	457100000	21398100	526885000	16227.9	17065000000	1318.6	0.00125392	-	+	+	+	+	+
8371	YNL096C;YOR096W	YOR096W	175;175	175	>YNL096C RPS7B SGDID:S000005040, Chr XIV from 444317-444174,443828-443400, reverse complement, Verified ORF, Protein component of the small (40S) ribosomal subunit, nearly identical to Rps7Ap; interacts with Kti11p; deletion causes hypersensitivity to zym	1		+	+		+		+	+	FQAVYNKLTGKQI	1.2361e-71	231.58	_LESFQAVYNK(ac)LTGK_	LESFQAVYNK(1)LTGK	2	820.438	-0.84059		0.12715	0.013778		0.0099774			0.0118777	84.1914		11233000	218750000		596680000		407715000	40998.5	7590400000	N.D.	N.D.	-	-	-	+		+
3384	YFL045C	YFL045C	209	209	>YFL045C SEC53 SGDID:S000001849, Chr VI from 44392-43628, reverse complement, Verified ORF, Phosphomannomutase, involved in synthesis of GDP-mannose and dolichol-phosphate-mannose; required for folding and glycosylation of secretory proteins in the ER lum	1		+	+	+	+	+	+	+	VEKDGFKEIHFFG	2.96809e-11	135.02	_DGFK(ac)EIHFFGDK_	DGFK(1)EIHFFGDK	3	494.574	-0.35306		0.12413	0.014259	1.0153	0.010069	1.0153	0.984931	0.012164	82.2098		12051000	228730000	15608000	353370000	15608000	291050000	3497.22	2255000000	4462.98	0.00692151	-	+	+	+	+	+
3716	YGL106W	YGL106W	8	8	>YGL106W MLC1 SGDID:S000003074, Chr VII from 306563-307012, Verified ORF, Essential light chain for Myo1p, light chain for Myo2p; stabilizes Myo2p by binding to the neck region; interacts with Myo1p, Iqg1p, and Myo2p to coordinate formation and contractio	1		+	+	+	+	+	+	+	SATRANKDIFTLF	5.14384e-77	234.87	_ANK(ac)DIFTLFDKK_	ANK(1)DIFTLFDKK	3	494.605	0.60199		0.11854	0.01287	0.93021	0.011466	0.93021	1.07503	0.012168	82.1828		21021000	310370000	14991000	332530000	14991000	321450000	N.D.	688680000	N.D.	0.0217677	-	-	-		+	+
6006	YKL056C	YKL056C	108	108	>YKL056C TMA19 SGDID:S000001539, Chr XI from 334559-334056, reverse complement, Verified ORF, Protein that associates with ribosomes; homolog of translationally controlled tumor protein; green fluorescent protein (GFP)-fusion protein localizes to the cyto	1	+	+	+	+	+	+	+	+	NPEEVPKFEKGAQ	2.04048e-116	257.04	_LQETNPEEVPK(ac)FEK_	LQETNPEEVPK(1)FEK	3	577.293	-0.31407	0.82677	0.098439	0.013085	0.93188	0.011342	0.879325	1.13724	0.0122135	81.8766	17773000	74237000	775830000	34221000	747030000	25997000	761430000	27826.6	7008600000	934.25	0.0037093	-	+	-	+	+	+
1754	YDL185W	YDL185W	407	407	>YDL185W TFP1 SGDID:S000002344, Chr IV from 126788-130003, Verified ORF, Subunit A of the eight-subunit V1 peripheral membrane domain of the vacuolar H+-ATPase; protein precursor undergoes self-catalyzed splicing to yield the extein Tfp1p and the intein V	1	+	+	+	+	+	+	+	+	RIVELVKEVSKSY	2.0858e-19	172.8	_IVELVK(ac)EVSK_	IVELVK(1)EVSK	2	593.358	0.066863	0.81583	0.087094	0.012993		0.011462	0.81583	1.22575	0.0122275	81.7829	24530000	110090000	963860000	1375400	835010000	12952700	899435000	199895	1245600000	64.7975	0.0103988	-	-	-	+	+	+
9347	YOR168W	YOR168W	297	297	>YOR168W GLN4 SGDID:S000005694, Chr XV from 649304-651733, Verified ORF, Glutamine tRNA synthetase, monomeric class I tRNA synthetase that catalyzes the specific glutaminylation of tRNA(Glu); N-terminal domain proposed to be involved in enzyme-tRNA intera	1		+	+		+		+	+	DDTNPEKEAPEYF	1.61285e-140	285.5	_FDDTNPEK(ac)EAPEYFESIKR_	FDDTNPEK(1)EAPEYFESIKR	3	786.369	-1.6791			0.012262					0.012262	81.5528		6532600	181030000		252150000		216590000	37492.1	476540000	N.D.	N.D.	-	+	-	+		+
1230	YCR012W	YCR012W	190	190	>YCR012W PGK1 SGDID:S000000605, Chr III from 137744-138994, Verified ORF, 3-phosphoglycerate kinase, catalyzes transfer of high-energy phosphoryl groups from the acyl phosphate of 1,3-bisphosphoglycerate to ADP to produce ATP; key enzyme in glycolysis and	1	+	+	+	+	+	+	+	+	AGFLLEKELKYFG	5.18674e-20	173.04	_AAGFLLEK(ac)ELK_	AAGFLLEK(1)ELK	3	420.911	0.63005	0.84955	0.15143	0.012111	0.88739	0.012649	0.86847	1.15145	0.01238	80.7754	37137000	116130000	1504300000	86124000	1341400000	61630500	1422850000	314024	14454000000	196.26	0.00426391	-	+	+	+	+	+
4351	YGR192C	YGR192C	184	184	>YGR192C TDH3 SGDID:S000003424, Chr VII from 883815-882817, reverse complement, Verified ORF, Glyceraldehyde-3-phosphate dehydrogenase, isozyme 3, involved in glycolysis and gluconeogenesis; tetramer that catalyzes the reaction of glyceraldehyde-3-phospha	1	+	+	+	+	+	+	+	+	SLTATQKTVDGPS	0	389.42	_VINDAFGIEEGLMTTVHSLTATQK(ac)TVDGPSHK_	VINDAFGIEEGLMTTVHSLTATQK(1)TVDGPSHK	5	688.55	-1.3417	0.80363	0.18387	0.012505	0.85713		0.83038	1.20427	0.012505	79.968	152620000	322910000	758750000	400060000	2301700000	276340000	1530225000	168876	33316000000	1636.35	0.00829451	-	+	+	+	+	+
225	YAL038W	YAL038W	69	69	>YAL038W CDC19 SGDID:S000000036, Chr I from 71787-73289, Verified ORF, Pyruvate kinase, functions as a homotetramer in glycolysis to convert phosphoenolpyruvate to pyruvate, the input for aerobic (TCA cycle) or anaerobic (glucose fermentation) respiration	1	+	+	+	+	+	+	+	+	VIDNARKSEELYP	1.5376e-87	228.46	_K(ac)SEELYPGRPLAIALDTK_	K(1)SEELYPGRPLAIALDTK	3	681.709	0.25228	0.78002	0.11701	0.012694	0.88314	0.012619	0.83158	1.20253	0.0126565	79.0108	8282200	25604000	257840000	33117000	331790000	20699600	294815000	290834	12008000000	71.1732	0.00172382	-	+	-	+	+	+
9330	YOR162C	YOR162C	578	578	>YOR162C YRR1 SGDID:S000005688, Chr XV from 641993-639561, reverse complement, Verified ORF, Zn2-Cys6 zinc-finger transcription factor that activates genes involved in multidrug resistance; paralog of Yrm1p, acting on an overlapping set of target genes	1			+				+	+	RCYRIDKALYPEK	0.00110149	72.365	_IDK(ac)ALYPEK_	IDK(1)ALYPEK	2	559.808	-0.9237			0.01268					0.01268	78.8644			188270000				188270000	N.D.	N.D.	N.D.	N.D.	-	+	+	+		+
9981	YPL106C	YPL106C	584	584	>YPL106C SSE1 SGDID:S000006027, Chr XVI from 352272-350191, reverse complement, Verified ORF, ATPase that is a component of the heat shock protein Hsp90 chaperone complex; binds unfolded proteins; member of the heat shock protein 70 (HSP70) family; locali	1	+	+	+	+	+	+	+	+	IYTLRGKLEEEYA	1.28114e-76	219.58	_GK(ac)LEEEYAPFASDAEK_	GK(1)LEEEYAPFASDAEK	2	913.428	-0.1867	0.90165	0.1416	0.013461	0.97947	0.012079	0.94056	1.0632	0.01277	78.3085	49141000	148630000	1292500000	92812000	1256300000	70976500	1274400000	71727.1	3319200000	989.536	0.0213836	-	+	-	+	+	+
1242	YCR012W	YCR012W	147	147	>YCR012W PGK1 SGDID:S000000605, Chr III from 137744-138994, Verified ORF, 3-phosphoglycerate kinase, catalyzes transfer of high-energy phosphoryl groups from the acyl phosphate of 1,3-bisphosphoglycerate to ADP to produce ATP; key enzyme in glycolysis and	1		+	+	+	+	+	+	+	SKEDVQKFRHELS	1.29917e-21	223.14	_EDVQK(ac)FR_	EDVQK(1)FR	2	482.248	-1.0028		0.14391	0.012908	0.85047		0.85047	1.17582	0.012908	77.4713		9922700	30077000	1487700	18896000	1487700	24486500	314024	14454000000	4.73753	0.000102927	-	+	+		+	+
5104	YIL072W	YIL072W	58	58	>YIL072W HOP1 SGDID:S000001334, Chr IX from 226599-228416, Verified ORF, Meiosis-specific DNA binding protein that displays Red1p dependent localization to the unsynapsed axial-lateral elements of the synaptonemal complex; required for homologous chromoso	1	+	+	+		+	+	+	+	QRFVPEKVEKNYN	0.000951158	71.877	_FVPEK(ac)VEK_	FVPEK(1)VEK	2	509.284	-0.86682	0.99799	0.33483	0.012933			0.99799	1.00201	0.012933	77.3216	6993900	12618000	193060000		105410000	6993900	149235000	N.D.	N.D.	N.D.	N.D.	-	-	-		+	+
9070	YOL139C	YOL139C	162	162	>YOL139C CDC33 SGDID:S000005499, Chr XV from 61024-60383, reverse complement, Verified ORF, Cytoplasmic mRNA cap binding protein and translation initiation factor eIF4E; the eIF4E-cap complex is responsible for mediating cap-dependent mRNA translation via	1		+	+		+		+	+	IRKGGNKFALWTK	8.21414e-29	237.67	_K(ac)GGNK(ac)FALWTK_	K(1)GGNK(1)FALWTK	2	667.367	-0.35515		0.060217	0.013339		0.012619			0.012979	77.0475		68082000	537800000		449020000		493410000	14208.2	639980000	N.D.	N.D.	-	+	-	+		+
5603	YJL138C;YKR059W	YJL138C	226	226	>YJL138C TIF2 SGDID:S000003674, Chr X from 154687-153500, reverse complement, Verified ORF, Translation initiation factor eIF4A, identical to Tif1p; DEA(D/H)-box RNA helicase that couples ATPase activity to RNA binding and unwinding; forms a dumbbell stru	1	+	+	+	+	+	+	+	+	VRILVKKDELTLE	1.88465e-47	205.12	_K(ac)DELTLEGIK_	K(1)DELTLEGIK	3	396.555	-0.11202	0.94997	0.075164	0.013112	0.97072		0.960345	1.04129	0.013112	76.266	43756000	190380000	2370100000	61490000	1689800000	52623000	2029950000	N.D.	4861000000	N.D.	0.0108256	-	+	-		+	+
4338	YGR192C;YJL052W;YJR009C	YGR192C	225;225;225	225	>YGR192C TDH3 SGDID:S000003424, Chr VII from 883815-882817, reverse complement, Verified ORF, Glyceraldehyde-3-phosphate dehydrogenase, isozyme 3, involved in glycolysis and gluconeogenesis; tetramer that catalyzes the reaction of glyceraldehyde-3-phospha	1	+	+	+	+	+	+	+	+	LPELQGKLTGMAF	3.03937e-41	186.68	_VLPELQGK(ac)LTGMAFR_	VLPELQGK(1)LTGMAFR	2	851.471	-1.1311	0.80291	0.15545	0.013134	0.92417		0.86354	1.15802	0.013134	76.1383	16464000	65564000	669210000	70642000	1227400000	43553000	948305000	168876	33316000000	257.9	0.00130727	-	+	+	+	+	+
1243	YCR012W	YCR012W	415	415	>YCR012W PGK1 SGDID:S000000605, Chr III from 137744-138994, Verified ORF, 3-phosphoglycerate kinase, catalyzes transfer of high-energy phosphoryl groups from the acyl phosphate of 1,3-bisphosphoglycerate to ADP to produce ATP; key enzyme in glycolysis and	1	+	+	+	+	+	+	+	+	VAFLSEKK_____	3.18173e-50	197.07	_ELPGVAFLSEK(ac)K_	ELPGVAFLSEK(1)K	3	453.922	0.42832	0.81732	0.08186	0.011226	0.9237	0.015058	0.87051	1.14875	0.013142	76.0919	25018000	119010000	1040800000	32735000	909260000	28876500	975030000	314024	14454000000	91.9562	0.00199782	-	+	+	+	+	+
6734	YLR075W	YLR075W	198	198	>YLR075W RPL10 SGDID:S000004065, Chr XII from 282928-283593, Verified ORF, Protein component of the large (60S) ribosomal subunit, responsible for joining the 40S and 60S subunits; regulates translation initiation; has similarity to rat L10 ribosomal prot	1	+	+	+		+	+	+	+	DDGAFVKFLSKKG	3.69199e-62	278.07	_EAGEVKDDGAFVK(ac)FLSK_	EAGEVKDDGAFVK(1)FLSK	2	941.483	0.0046585	0.77027	0.045069	0.014556		0.011983	0.77027	1.29825	0.0132695	75.3608	2058200	40372000	1512100000		1832100000	2058200	1672100000	N.D.	1819300000	N.D.	0.00113131	-	+	-	+	+	+
6735	YLR075W	YLR075W	145	145	>YLR075W RPL10 SGDID:S000004065, Chr XII from 282928-283593, Verified ORF, Protein component of the large (60S) ribosomal subunit, responsible for joining the 40S and 60S subunits; regulates translation initiation; has similarity to rat L10 ribosomal prot	1		+	+		+		+	+	RTKDSNKDVVVEG	7.76689e-10	191.95	_DSNK(ac)DVVVEGLRR_	DSNK(1)DVVVEGLRR	3	510.274	-0.84123			0.014865		0.012031			0.013448	74.3605		8567100	91535000		160260000		125897500	N.D.	1819300000	N.D.	N.D.	-	+	-	+		+
6194	YKL152C	YKL152C	71	71	>YKL152C GPM1 SGDID:S000001635, Chr XI from 164390-163647, reverse complement, Verified ORF, Tetrameric phosphoglycerate mutase, mediates the conversion of 3-phosphoglycerate to 2-phosphoglycerate during glycolysis and the reverse reaction during gluconeo	1	+	+	+	+	+	+	+	+	ANIALEKADRLWI	9.72585e-223	344.3	_AIQTANIALEK(ac)ADRLWIPVNR_	AIQTANIALEK(1)ADRLWIPVNR	3	812.124	0.53053	0.86794	0.16931	0.013788	0.94845	0.013411	0.908195	1.10109	0.0135995	73.5321	125510000	212870000	673560000	155810000	773870000	140660000	723715000	171982	12596000000	817.876	0.011167	-	+	-	+	+	+
264	YAR010C;YDR261C-C;YJR028W;YPR137C-A;YDR098C-B;YDR210C-D;YDR170W-A;YDR365W-A;YER137C-A;YGR027W-A;YJR026W;YLR157C-A;YLR227W-A;YLR256W-A;YML040W;YOL103W-A;YPL257W-A;YPR158C-C;YER138C;YML039W;YOL103W-B;YLR157C-B;YPL257W-B;YGR027W-B;YPR158C-D;YJR029W;YDR261C-D;YML045W;YDR316W-B;YPR158W-B;YOR142W-B;YHR214C-B;YMR050C;YGR161C-D;YBR012W-B;YER160C;YNL284C-B;YNL284C-A;YMR045C;YMR046C;YPR137C-B	YER138C	322;322;322;322;322;322;322;322;322	322	>YAR010C YAR010C SGDID:S000000068, Chr I from 165867-164545, reverse complement, transposable_element_gene, Retrotransposon TYA Gag gene co-transcribed with TYB Pol; in YARCTY1-1 TYB is mutant and probably non-functional;>YDR261C-C YDR261C-C SGDID:S00000	1	+	+	+	+	+	+	+	+	GLSGEYKFLRYAR	5.5068e-36	182.65	_GLSGEYK(ac)FLR_	GLSGEYK(1)FLR	2	606.325	-1.3907	0.88228	0.16645	0.013967	0.91606	0.0133	0.89917	1.11214	0.0136335	73.3487	28281000	93015000	1129300000	72652000	950250000	50466500	1039775000	N.D.	1014200000	N.D.	0.0497599	N.D.	N.D.	N.D.	+	+	+
4349	YGR192C;YJL052W;YJR009C	YGR192C	213;213;213	213	>YGR192C TDH3 SGDID:S000003424, Chr VII from 883815-882817, reverse complement, Verified ORF, Glyceraldehyde-3-phosphate dehydrogenase, isozyme 3, involved in glycolysis and gluconeogenesis; tetramer that catalyzes the reaction of glyceraldehyde-3-phospha	1	+	+	+	+	+	+	+	+	SSTGAAKAVGKVL	1.23613e-25	154.26	_TASGNIIPSSTGAAK(ac)AVGK(ac)VLPELQGK_	TASGNIIPSSTGAAK(1)AVGK(1)VLPELQGK	3	893.496	-1.2937	0.8275	0.11307	0.013858	0.88682	0.01389	0.85716	1.16664	0.013874	72.0773	148430000	363840000	484360000	199170000	1547200000	173800000	1015780000	168876	33316000000	1029.16	0.00521671	-	+	+	+	+	+
9991	YPL106C	YPL106C	553	553	>YPL106C SSE1 SGDID:S000006027, Chr XVI from 352272-350191, reverse complement, Verified ORF, ATPase that is a component of the heat shock protein Hsp90 chaperone complex; binds unfolded proteins; member of the heat shock protein 70 (HSP70) family; locali	1	+	+	+	+	+	+	+	+	LNELIEKENEMLA	1.76684e-50	258.12	_LNELIEK(ac)ENEMLAQDK_	LNELIEK(1)ENEMLAQDK	2	979.991	2.3742	0.80896	0.060439	0.011315	0.78458	0.016563	0.79677	1.25507	0.013939	71.7412	2608000	23111000	553310000	8051300	350280000	5329650	451795000	71727.1	3319200000	74.3046	0.0016057	-	+	-	+	+	+
5984	YKL035W	YKL035W	409	409	>YKL035W UGP1 SGDID:S000001518, Chr XI from 369534-371033, Verified ORF, UDP-glucose pyrophosphorylase (UGPase), catalyses the reversible formation of UDP-Glc from glucose 1-phosphate and UTP, involved in a wide variety of metabolic pathways, expression m	1	+	+	+	+	+	+	+	+	LEHGSLKLDPSRF	3.82371e-17	142.83	_LEHGSLK(ac)LDPSR_	LEHGSLK(1)LDPSR	3	465.253	0.32521	0.89428	0.113	0.013969			0.89428	1.11822	0.013969	71.5871	2810200	17381000	103150000		15203000	2810200	59176500	17173.1	990310000	163.64	0.0028377	-	+	-	+	+	+
6739	YLR075W	YLR075W	74	74	>YLR075W RPL10 SGDID:S000004065, Chr XII from 282928-283593, Verified ORF, Protein component of the large (60S) ribosomal subunit, responsible for joining the 40S and 60S subunits; regulates translation initiation; has similarity to rat L10 ribosomal prot	1	+	+	+	+	+	+	+	+	ARICANKYMTTVS	6.70446e-67	218.02	_ICANK(ac)YMTTVSGR_	ICANK(1)YMTTVSGR	2	771.874	0.23775	0.96494	0.1548	0.017641	1.0979	0.010699	1.03142	0.969537	0.01417	70.5716	3845300	19932000	170050000	13044000	480410000	8444650	325230000	N.D.	1819300000	N.D.	0.0046417	-	+	-		+	+
224	YAL038W	YAL038W	466	466	>YAL038W CDC19 SGDID:S000000036, Chr I from 71787-73289, Verified ORF, Pyruvate kinase, functions as a homotetramer in glycolysis to convert phosphoenolpyruvate to pyruvate, the input for aerobic (TCA cycle) or anaerobic (glucose fermentation) respiration	1	+	+	+	+	+	+	+	+	INFGIEKAKEFGI	6.51043e-13	143.39	_INFGIEK(ac)AK_	INFGIEK(1)AK	2	531.303	0.0086248	0.79481	0.1718	0.013479	0.87782	0.014935	0.836315	1.19572	0.014207	70.3878	25587000	53968000	298070000	26450000	327080000	26018500	312575000	290834	12008000000	89.4616	0.00216676	-	+	-	+	+	+
2522	YDR385W;YOR133W	YDR385W	312	312	>YDR385W EFT2 SGDID:S000002793, Chr IV from 1243223-1245751, Verified ORF, Elongation factor 2 (EF-2), also encoded by EFT1; catalyzes ribosomal translocation during protein synthesis; contains diphthamide, the unique posttranslationally modified histidin	1		+	+		+		+	+	VLKGDEKDLEGKA	5.2636e-35	242.26	_GDEK(ac)DLEGK_	GDEK(1)DLEGK	2	516.746	-0.22802		0.12968	0.011943		0.016506			0.0142245	70.3012		31893000	429570000		517990000		473780000	78122.3	6589300000	N.D.	N.D.	-	+	-	+		+
7636	YML126C	YML126C	352	352	>YML126C ERG13 SGDID:S000004595, Chr XIII from 20536-19061, reverse complement, Verified ORF, 3-hydroxy-3-methylglutaryl-CoA (HMG-CoA) synthase, catalyzes the formation of HMG-CoA from acetyl-CoA and acetoacetyl-CoA; involved in the second step in mevalon	1	+	+	+	+	+	+	+	+	TFVNVAKPFHKER	1.79516e-07	122.51	_TFVNVAK(ac)PFHK_	TFVNVAK(1)PFHK	2	665.369	-1.0846	0.97046	0.14932	0.014251	0.95469		0.962575	1.03888	0.014251	70.1705	13903000	57020000	325200000	23331000	161840000	18617000	243520000	34807.4	1068600000	534.858	0.0174219	-	-	+	+	+	+
9202	YOR063W	YOR063W	136	136	>YOR063W RPL3 SGDID:S000005589, Chr XV from 444688-445851, Verified ORF, Protein component of the large (60S) ribosomal subunit, has similarity to E. coli L3 and rat L3 ribosomal proteins; involved in the replication and maintenance of killer double stran	1	+	+	+	+	+	+	+	+	FTKYSAKYAQDGA	5.84834e-49	187.16	_YSAK(ac)YAQDGAGIER_	YSAK(1)YAQDGAGIER	3	524.255	0.027395	0.89913	0.4589		1.0043	0.014395	0.951715	1.05073	0.014395	69.4686	8171600	4975100	27508000	2040400	37864000	5106000	32686000	450.486	868090000	11334.4	0.00588188	-	+	-	+	+	+
9975	YPL106C	YPL106C	621	621	>YPL106C SSE1 SGDID:S000006027, Chr XVI from 352272-350191, reverse complement, Verified ORF, ATPase that is a component of the heat shock protein Hsp90 chaperone complex; binds unfolded proteins; member of the heat shock protein 70 (HSP70) family; locali	1		+	+	+	+	+	+	+	EGFDSIKAKYIAK	5.11756e-62	201.3	_AEEWLYDEGFDSIK(ac)AK_	AEEWLYDEGFDSIK(1)AK	2	971.957	-0.30198		0.1592		1.0049	0.014395	1.0049	0.995124	0.014395	69.4686		15909000	179480000	22768000	280800000	22768000	230140000	71727.1	3319200000	317.425	0.00685948	-	+	-	+	+	+
2941	YER043C	YER043C	191	191	>YER043C SAH1 SGDID:S000000845, Chr V from 237118-235769, reverse complement, Verified ORF, S-adenosyl-L-homocysteine hydrolase, catabolizes S-adenosyl-L-homocysteine which is formed after donation of the activated methyl group of S-adenosyl-L-methionine	1	+	+	+	+	+	+	+	+	DSVTKSKFDNLYG	3.1681e-75	236.77	_SK(ac)FDNLYGCR_	SK(1)FDNLYGCR	3	434.536	-0.84229	0.89111	0.17709		0.91549	0.014413	0.9033	1.10705	0.014413	69.3818	5481000	14223000	126980000	7794400	227420000	6637700	177200000	N.D.	5803500000	N.D.	0.00114374	-	+	-		+	+
221	YAL038W	YAL038W	194	194	>YAL038W CDC19 SGDID:S000000036, Chr I from 71787-73289, Verified ORF, Pyruvate kinase, functions as a homotetramer in glycolysis to convert phosphoenolpyruvate to pyruvate, the input for aerobic (TCA cycle) or anaerobic (glucose fermentation) respiration	1	+	+	+	+	+	+	+	+	LPALSEKDKEDLR	1.80118e-86	234.36	_GVNLPGTDVDLPALSEK(ac)DK_	GVNLPGTDVDLPALSEK(1)DK	2	1005.52	-0.81648	0.85834	0.11217		0.9282	0.014433	0.89327	1.11948	0.014433	69.2857	60952000	269150000	617690000	214270000	802020000	137611000	709855000	290834	12008000000	473.159	0.0114599	-	+	-	+	+	+
2159	YDR155C	YDR155C	29	29	>YDR155C CPR1 SGDID:S000002562, Chr IV from 768998-768510, reverse complement, Verified ORF, Cytoplasmic peptidyl-prolyl cis-trans isomerase (cyclophilin), catalyzes the cis-trans isomerization of peptide bonds N-terminal to proline residues; binds the dr	1	+	+	+	+	+	+	+	+	YNDIVPKTAENFR	3.63469e-32	175.6	_LYNDIVPK(ac)TAENFR_	LYNDIVPK(1)TAENFR	2	861.446	-0.32339	0.8434	0.16042		0.91452	0.014517	0.87896	1.13771	0.014517	68.8848	35498000	109100000	552790000	84380000	610020000	59939000	581405000	85989.9	7925500000	697.047	0.0075628	-	+	+	+	+	+
3779	YGL148W	YGL148W	60	60	>YGL148W ARO2 SGDID:S000003116, Chr VII from 226404-227534, Verified ORF, Bifunctional chorismate synthase and flavin reductase, catalyzes the conversion of 5-enolpyruvylshikimate 3-phosphate (EPSP) to form chorismate, which is a precursor to aromatic ami	1	+	+	+	+	+	+	+	+	STPRDEKDRVEIQ	4.1578e-76	217.88	_DEK(ac)DRVEIQSGTEFGK_	DEK(1)DRVEIQSGTEFGK	2	940.455	-0.28343	0.80094	0.12885	0.014294	1.0944	0.015064	0.94767	1.05522	0.014679	68.1245	5848000	13602000	113520000	12190000	115600000	9019000	114560000	2313.31	476620000	3898.74	0.0189228	-	+	-	+	+	+
4591	YHL033C;YLL045C	YLL045C	230;230	230	>YHL033C RPL8A SGDID:S000001025, Chr VIII from 36023-35253, reverse complement, Verified ORF, Ribosomal protein L4 of the large (60S) ribosomal subunit, nearly identical to Rpl8Bp and has similarity to rat L7a ribosomal protein; mutation results in decrea	1	+	+	+	+	+	+	+	+	DKYDEVKKHWGGG	2.32784e-68	277.44	_LVSTIDANFADKYDEVK(ac)K_	LVSTIDANFADKYDEVK(1)K	2	1049.54	0.23814	0.8547	0.10914	0.019037	0.94843	0.01046	0.901565	1.10918	0.0147485	67.8035	14777000	51246000	859000000	44467000	598490000	29622000	728745000	80188.9	4029600000	369.403	0.0073511	-	+	-	+	+	+
215	YAL038W	YAL038W	236	236	>YAL038W CDC19 SGDID:S000000036, Chr I from 71787-73289, Verified ORF, Pyruvate kinase, functions as a homotetramer in glycolysis to convert phosphoenolpyruvate to pyruvate, the input for aerobic (TCA cycle) or anaerobic (glucose fermentation) respiration	0.999989	+	+	+		+	+	+	+	EQGKDVKIIVKIE	2.77252e-56	273.49	_EVLGEQGKDVK(ac)IIVK_	EVLGEQGKDVK(1)IIVK	4	425.002	-0.71972	0.73633	0.058784	0.018855		0.010689	0.73633	1.35809	0.014772	67.6956	3616200	66486000	810790000		902110000	3616200	856450000	290834	12008000000	12.4339	0.000301149	-	+	-	+	+	+
6261	YKL182W	YKL182W	1753	1753	>YKL182W FAS1 SGDID:S000001665, Chr XI from 100676-106831, Verified ORF, Beta subunit of fatty acid synthetase, which catalyzes the synthesis of long-chain saturated fatty acids; contains acetyltransacylase, dehydratase, enoyl reductase, malonyl transacyl	1			+	+	+	+	+	+	KTEKIFKEINEHS	6.79543e-73	211.83	_IFK(ac)EINEHSTSYTFR_	IFK(1)EINEHSTSYTFR	3	638.651	-0.89776				1.1886	0.014794	1.1886	0.841326	0.014794	67.595			88715000	5199900	51856000	5199900	70285500	91807.9	2115000000	56.6389	0.00245858	-	+	-	+	+	+
4480	YGR254W	YGR254W	67	67	>YGR254W ENO1 SGDID:S000003486, Chr VII from 1000932-1002245, Verified ORF, Enolase I, a phosphopyruvate hydratase that catalyzes the conversion of 2-phosphoglycerate to phosphoenolpyruvate during glycolysis and the reverse reaction during gluconeogenesis	1	+	+	+	+	+	+	+	+	GVLHAVKNVNDVI	7.38337e-56	233.79	_GVLHAVK(ac)NVNDVIAPAFVK_	GVLHAVK(1)NVNDVIAPAFVK	4	509.044	-0.014419	0.59883	0.12708		0.64726	0.014921	0.623045	1.60502	0.014921	67.0196	10950000	318640000	197090000	180620000	287640000	95785000	242365000	76728.7	3205600000	1248.36	0.0298805	-	+	-	+	+	+
6737	YLR075W	YLR075W	164	164	>YLR075W RPL10 SGDID:S000004065, Chr XII from 282928-283593, Verified ORF, Protein component of the large (60S) ribosomal subunit, responsible for joining the 40S and 60S subunits; regulates translation initiation; has similarity to rat L10 ribosomal prot	1	+	+	+	+	+	+	+	+	KFPGQQKIILSKK	3.27943e-44	221.86	_YKFPGQQK(ac)IILSK_	YKFPGQQK(1)IILSK	2	796.464	-0.79421	0.90663	0.064163	0.020844	0.908	0.0091077	0.907315	1.10215	0.0149759	66.7742	7213500	51376000	536500000	12875000	359780000	10044250	448140000	N.D.	1819300000	N.D.	0.00552094	-	+	-	+	+	+
10427	YPR074C	YPR074C	311	311	>YPR074C TKL1 SGDID:S000006278, Chr XVI from 694835-692793, reverse complement, Verified ORF, Transketolase, similar to Tkl2p; catalyzes conversion of xylulose-5-phosphate and ribose-5-phosphate to sedoheptulose-7-phosphate and glyceraldehyde-3-phosphate	1	+	+	+	+	+	+	+	+	GVEANNKWNKLFS	1.75646e-60	203.37	_TILKPGVEANNK(ac)WNK_	TILKPGVEANNK(1)WNK	2	877.483	-1.1065	0.8388	0.086576	0.020521	0.96056	0.0095446	0.89968	1.11151	0.0150328	66.5212	11930000	68086000	444210000	26536000	295170000	19233000	369690000	40272.2	2360200000	477.575	0.00814889	-	+	+	+	+	+
2157	YDR155C	YDR155C	87	87	>YDR155C CPR1 SGDID:S000002562, Chr IV from 768998-768510, reverse complement, Verified ORF, Cytoplasmic peptidyl-prolyl cis-trans isomerase (cyclophilin), catalyzes the cis-trans isomerization of peptide bonds N-terminal to proline residues; binds the dr	1		+	+	+	+	+	+	+	FPDENFKKHHDRP	9.35507e-42	260.5	_SIYGGKFPDENFK(ac)K_	SIYGGKFPDENFK(1)K	3	557.951	-0.17089		0.056328	0.017257	0.45341	0.012814	0.45341	2.20551	0.0150355	66.5093		228810000	2236600000	3205400	901660000	3205400	1569130000	85989.9	7925500000	37.2765	0.000404441	-	+	+		+	+
3086	YER091C	YER091C	462	462	>YER091C MET6 SGDID:S000000893, Chr V from 342163-339860, reverse complement, Verified ORF, Cobalamin-independent methionine synthase, involved in methionine biosynthesis and regeneration; requires a minimum of two glutamates on the methyltetrahydrofolate	1	+	+	+	+	+	+	+	+	NRNKFNKGTISAE	1.20828e-49	231.22	_FNK(ac)GTISAEEYEKFINSEIEK_	FNK(1)GTISAEEYEKFINSEIEK	3	840.083	0.20273	0.9372	0.13989	0.012234	0.82331	0.01787	0.880255	1.13603	0.015052	66.4364	8619100	75455000	300640000	10729000	202760000	9674050	251700000	263886	4680100000	36.6599	0.00206706	-	+	-		+	+
2275	YDR212W	YDR212W	508	508	>YDR212W TCP1 SGDID:S000002620, Chr IV from 887230-888909, Verified ORF, Alpha subunit of chaperonin-containing T-complex, which mediates protein folding in the cytosol; involved in actin cytoskeleton maintenance; overexpression in neurons suppresses form	1	+	+	+	+	+	+	+	+	LDLIRGKIVDEIH	2.2971e-26	167.97	_GK(ac)IVDEIHAGVLEPTISK_	GK(1)IVDEIHAGVLEPTISK	3	650.03	-0.738	0.84743	0.18304	0.015409	0.99456		0.920995	1.08578	0.015409	64.8971	2046500	12247000	160340000	17969000	161130000	10007750	160735000	N.D.	369360000	N.D.	0.0270948	-	-	-	+	+	+
539	YBR025C	YBR025C	286	286	>YBR025C OLA1 SGDID:S000000229, Chr II from 291865-290681, reverse complement, Verified ORF, P-loop ATPase with similarity to human OLA1 and bacterial YchF; identified as specifically interacting with the proteasome; protein levels are induced by hydrogen	1		+	+	+	+	+	+	+	DAEEELKKLQTIS	3.51816e-26	223.06	_LSHMSPEDAEEELK(ac)K_	LSHMSPEDAEEELK(1)K	3	595.617	0.75524		0.11416		0.93879	0.015554	0.93879	1.0652	0.015554	64.2921		10032000	51945000	3168000	80966000	3168000	66455500	36802.6	1523500000	86.0809	0.00207942	-	+	-	+	+	+
3089	YER091C	YER091C	712	712	>YER091C MET6 SGDID:S000000893, Chr V from 342163-339860, reverse complement, Verified ORF, Cobalamin-independent methionine synthase, involved in methionine biosynthesis and regeneration; requires a minimum of two glutamates on the methyltetrahydrofolate	1	+	+	+	+	+	+	+	+	SPRIPSKDEFIAK	5.85852e-19	153.54	_IPSK(ac)DEFIAK_	IPSK(1)DEFIAK	2	595.327	-0.44846	0.8652	0.11402	0.016241	0.9324	0.01505	0.8988	1.11259	0.0156455	63.9161	28308000	96738000	667940000	42107000	550470000	35207500	609205000	263886	4680100000	133.419	0.00752281	-	+	-	+	+	+
848	YBR149W	YBR149W	143	143	>YBR149W ARA1 SGDID:S000000353, Chr II from 539981-541015, Verified ORF, NADP+ dependent arabinose dehydrogenase, involved in carbohydrate metabolism; purified as homodimer; naturally occurs with a N-terminus degradation product	1	+	+	+		+	+	+	+	EKIKDPKGISGLV	0.000100508	154.1	_IKDPK(ac)GISGLVK_	IKDPK(1)GISGLVK	3	432.934	0.38935	0.64078	0.081827	0.024071		0.0075334	0.64078	1.5606	0.0158022	63.2823	2097300	10873000	113870000		33856000	2097300	73863000	30200.4	656810000	69.446	0.00319316	-	+	+		+	+
5840	YJR104C	YJR104C	129	129	>YJR104C SOD1 SGDID:S000003865, Chr X from 623002-622538, reverse complement, Verified ORF, Cytosolic copper-zinc superoxide dismutase; some mutations are analogous to those that cause ALS (amyotrophic lateral sclerosis) in humans	1	+	+	+	+	+	+	+	+	GQDDLGKGDTEES	5.74369e-59	223.93	_SVVIHAGQDDLGK(ac)GDTEESLK_	SVVIHAGQDDLGK(1)GDTEESLK	3	747.373	-0.67534	0.8158	0.11879	0.01593	0.73835		0.777075	1.28688	0.01593	62.7746	2804300	11514000	113620000	6565500	116790000	4684900	115205000	519498	371400000	9.01813	0.0126142	-	+	+	+	+	+
7775	YMR079W	YMR079W	229	229	>YMR079W SEC14 SGDID:S000004684, Chr XIII from 424988-424996,425153-426058, Verified ORF, Phosphatidylinositol/phosphatidylcholine transfer protein; involved in regulating PtdIns, PtdCho, and ceramide metabolism, products of which regulate intracellular t	1	+	+	+	+	+	+	+	+	TAFRLFKPFLDPV	4.58146e-17	128.35	_LFK(ac)PFLDPVTVSK_	LFK(1)PFLDPVTVSK	2	766.94	-0.16454	0.93424	0.16105	0.015932	0.9646		0.94942	1.05327	0.015932	62.7668	6699000	27326000	229380000	16907000	194270000	11803000	211825000	84293.6	1336400000	140.022	0.00883194	-	+	+		+	+
768	YBR118W;YPR080W	YBR118W	437	437	>YBR118W TEF2 SGDID:S000000322, Chr II from 477665-479041, Verified ORF, Translational elongation factor EF-1 alpha; also encoded by TEF1; functions in the binding reaction of aminoacyl-tRNA (AA-tRNA) to ribosomes;>YPR080W TEF1 SGDID:S000006284, Chr XVI	1	+	+	+	+	+	+	+	+	VAVGVIKSVDKTE	6.87245e-107	330.28	_QTVAVGVIK(ac)SVDK_	QTVAVGVIK(1)SVDK	3	462.605	0.13458	0.87133	0.18551	0.016647	0.9582	0.015392	0.914765	1.09318	0.0160195	62.4239	92264000	202000000	600100000	149570000	584600000	120917000	592350000	450.486	13614000000	268414	0.00888181	-	+	-	+	+	+
6668	YLR044C	YLR044C	484	484	>YLR044C PDC1 SGDID:S000004034, Chr XII from 234082-232391, reverse complement, Verified ORF, Major of three pyruvate decarboxylase isozymes, key enzyme in alcoholic fermentation, decarboxylates pyruvate to acetaldehyde; subject to glucose-, ethanol-, and	1	+	+	+	+	+	+	+	+	KLIHGPKAQYNEI	1.71562e-125	273.54	_LIHGPK(ac)AQYNEIQGWDHLSLLPTFGAK_	LIHGPK(1)AQYNEIQGWDHLSLLPTFGAK	5	615.927	-1.0435	0.81082	0.16404	0.016103	0.93283		0.871825	1.14702	0.016103	62.1002	44598000	117290000	218170000	68818000	414640000	56708000	316405000	8965.92	17921000000	6324.84	0.00316433	-	+	+	+	+	+
228	YAL038W	YAL038W	61	61	>YAL038W CDC19 SGDID:S000000036, Chr I from 71787-73289, Verified ORF, Pyruvate kinase, functions as a homotetramer in glycolysis to convert phosphoenolpyruvate to pyruvate, the input for aerobic (TCA cycle) or anaerobic (glucose fermentation) respiration	1	+	+	+	+	+	+	+		GSYEYHKSVIDNA	1.70263e-236	340.53	_M(ox)NFSHGSYEYHK(ac)SVIDNAR_	MNFSHGSYEYHK(1)SVIDNAR	2	1157.02	0.15252	0.85374	0.14171	0.017037	0.93191	0.015382	0.892825	1.12004	0.0162095	61.6922	13397000	161190000	160640000	96968000	112660000	55182500	136650000	290834	12008000000	189.739	0.00459548	-	+	-	+	+	+
7542	YML073C	YML073C	19	19	>YML073C RPL6A SGDID:S000004538, Chr XIII from 124172-124158,123742-123227, reverse complement, Verified ORF, N-terminally acetylated protein component of the large (60S) ribosomal subunit, has similarity to Rpl6Bp and to rat L6 ribosomal protein; binds t	1	+	+	+	+	+	+	+	+	EDVAALKKTRKAA	1.6366e-50	202.65	_WYPSEDVAALK(ac)K_	WYPSEDVAALK(1)K	3	483.586	-0.56873	0.78828	0.30304		0.99228	0.016328	0.89028	1.12324	0.016328	61.2445	18055000	31197000	364940000	50730000	474310000	34392500	419625000	37104.8	2463400000	926.902	0.0139614	-	+	-	+	+	+
8226	YNL007C	YNL007C	23	23	>YNL007C SIS1 SGDID:S000004952, Chr XIV from 619568-618510, reverse complement, Verified ORF, Type II HSP40 co-chaperone that interacts with the HSP70 protein Ssa1p; not functionally redundant with Ydj1p due to due to substrate specificity; shares similar	1	+	+	+	+	+	+	+	+	ANEQELKKGYRKA	4.14168e-104	240.2	_LYDLLGVSPSANEQELK(ac)K_	LYDLLGVSPSANEQELK(1)K	2	1023.54	0.24123	0.62275	0.085069	0.016345	0.9234		0.773075	1.29354	0.016345	61.1808	3134400	19842000	162530000	9077500	192450000	6105950	177490000	20306.1	1870600000	300.695	0.00326417	-	+	+	+	+	+
4937	YHR179W	YHR179W	369	369	>YHR179W OYE2 SGDID:S000001222, Chr VIII from 462502-463704, Verified ORF, Widely conserved NADPH oxidoreductase containing flavin mononucleotide (FMN), homologous to Oye3p with slight differences in ligand binding and catalytic properties; may be involve	1	+	+	+	+	+	+	+	+	KGLPLNKYDRDTF	2.54902e-24	176.56	_GLPLNK(ac)YDRDTFYK_	GLPLNK(1)YDRDTFYK	3	591.305	-0.34631	0.90523	0.15755	0.018798	0.9156	0.013923	0.910415	1.0984	0.0163605	61.1228	25036000	83990000	884500000	64115000	515740000	44575500	700120000	15131.2	2375400000	2945.93	0.0187655	-	+	+	+	+	+
6344	YKL216W	YKL216W	161	161	>YKL216W URA1 SGDID:S000001699, Chr XI from 25216-26160, Verified ORF, Dihydroorotate dehydrogenase, catalyzes the fourth enzymatic step in the de novo biosynthesis of pyrimidines, converting dihydroorotic acid into orotic acid	1	+	+	+	+	+	+	+	+	KVFAFFKKPLGVK	1.88091e-12	124.1	_VFAFFK(ac)K_	VFAFFK(1)K	2	464.768	-0.88121	0.74456	0.17302	0.018172		0.014852	0.74456	1.34308	0.016512	60.562	14525000	36882000	147960000		104160000	14525000	126060000	263886	1888000000	55.0427	0.00769333	-	+	+	+	+	+
1251	YCR012W	YCR012W	17	17	>YCR012W PGK1 SGDID:S000000605, Chr III from 137744-138994, Verified ORF, 3-phosphoglycerate kinase, catalyzes transfer of high-energy phosphoryl groups from the acyl phosphate of 1,3-bisphosphoglycerate to ADP to produce ATP; key enzyme in glycolysis and	0.99973	+	+	+	+	+	+	+	+	DLDLKDKRVFIRV	8.36569e-80	305.6	_LSVQDLDLKDK(ac)R_	LSVQDLDLKDK(1)R	2	736.409	-0.72674	0.86175	0.15392	0.015707	0.93043	0.017371	0.89609	1.11596	0.016539	60.4631	16171000	54487000	519500000	36136000	348880000	26153500	434190000	314024	14454000000	83.2849	0.00180943	-	+	+		+	+
1457	YDL066W	YDL066W	156	156	>YDL066W IDP1 SGDID:S000002224, Chr IV from 334835-336121, Verified ORF, Mitochondrial NADP-specific isocitrate dehydrogenase, catalyzes the oxidation of isocitrate to alpha-ketoglutarate; not required for mitochondrial respiration and may function to div	1		+	+	+	+	+	+	+	AHGDQYKATDTLI	8.39195e-145	256.93	_HAHGDQYK(ac)ATDTLIPGPGSLELVYKPSDPTTAQPQTLK_	HAHGDQYK(1)ATDTLIPGPGSLELVYKPSDPTTAQPQTLK	5	824.223	0.1296				0.88651	0.016806	0.88651	1.12802	0.016806	59.5026		17091000	281940000	27996000	337290000	27996000	309615000	N.D.	927180000	N.D.	0.0301948	+	-	-		+	+
10215	YPL231W	YPL231W	1446	1446	>YPL231W FAS2 SGDID:S000006152, Chr XVI from 108652-114315, Verified ORF, Alpha subunit of fatty acid synthetase, which catalyzes the synthesis of long-chain saturated fatty acids; contains beta-ketoacyl reductase and beta-ketoacyl synthase activities; ph	1	+	+	+	+	+	+	+	+	SPNLNMKYRKRQL	8.95602e-28	207.34	_YASPNLNMK(ac)YR_	YASPNLNMK(1)YR	3	466.899	2.6498	0.90446	0.16297	0.016306	1.0871	0.017816	0.99578	1.00424	0.017061	58.6132	2017900	28549000	262410000	25997000	321970000	14007450	292190000	16982.7	1798900000	824.806	0.00778668	-	+	-	+	+	+
2515	YDR385W;YOR133W	YDR385W	429	429	>YDR385W EFT2 SGDID:S000002793, Chr IV from 1243223-1245751, Verified ORF, Elongation factor 2 (EF-2), also encoded by EFT1; catalyzes ribosomal translocation during protein synthesis; contains diphthamide, the unique posttranslationally modified histidin	1	+	+	+	+	+	+	+	+	KDDLFIKAIQRVV	5.19902e-51	273.44	_KDDLFIK(ac)AIQR_	KDDLFIK(1)AIQR	2	694.898	-1.1624	0.80978	0.095214	0.018715	0.86308	0.015764	0.83643	1.19556	0.0172395	58.0063	30939000	221710000	1285700000	84045000	1041500000	57492000	1163600000	78122.3	6589300000	735.923	0.00872505	-	+	-	+	+	+
4764	YHR064C	YHR064C	112	112	>YHR064C SSZ1 SGDID:S000001106, Chr VIII from 227143-225527, reverse complement, Verified ORF, Hsp70 protein that interacts with Zuo1p (a DnaJ homolog) to form a ribosome-associated complex that binds the ribosome via the Zuo1p subunit; also involved in p	1		+	+	+	+	+	+	+	GEGKEEKLTVDEV	6.28746e-141	283.31	_GEGKEEK(ac)LTVDEVVSR_	GEGKEEK(1)LTVDEVVSR	3	606.314	-0.37097		0.18514	0.014952		0.01962			0.017286	57.8503		14735000	120990000	3439100	127420000	3439100	124205000	73590.4	2724800000	46.733	0.00126215	-	+	-	+	+	+
1250	YCR012W	YCR012W	15	15	>YCR012W PGK1 SGDID:S000000605, Chr III from 137744-138994, Verified ORF, 3-phosphoglycerate kinase, catalyzes transfer of high-energy phosphoryl groups from the acyl phosphate of 1,3-bisphosphoglycerate to ADP to produce ATP; key enzyme in glycolysis and	1	+	+	+	+	+	+	+	+	VQDLDLKDKRVFI	2.9181e-80	311.54	_LSVQDLDLK(ac)DK_	LSVQDLDLK(1)DK	2	658.359	-0.99644	0.80982	0.17596	0.021857	0.77313	0.012819	0.791475	1.26346	0.017338	57.6768	277410000	547990000	3128500000	722910000	4006200000	500160000	3567350000	314024	14454000000	1592.74	0.0346036	-	+	+	+	+	+
9247	YOR096W	YOR096W	44	44	>YOR096W RPS7A SGDID:S000005622, Chr XV from 505795-505938,506340-506768, Verified ORF, Protein component of the small (40S) ribosomal subunit, nearly identical to Rps7Bp; interacts with Kti11p; deletion causes hypersensitivity to zymocin; has similarity	1		+	+	+	+	+	+	+	LRPLQFKSIREID	5.13256e-29	237.32	_AELRPLQFK(ac)SIR_	AELRPLQFK(1)SIR	2	750.438	-1.7042				0.98515	0.017435	0.98515	1.01507	0.017435	57.3559		122870000	1178800000	17086000	570470000	17086000	874635000	40998.5	7590400000	416.747	0.002251	-	-	-	+	+	+
2615	YDR447C;YML024W	YDR447C	23	23	>YDR447C RPS17B SGDID:S000002855, Chr IV from 1355546-1355544,1355229-1354822, reverse complement, Verified ORF, Ribosomal protein 51 (rp51) of the small (40s) subunit; nearly identical to Rps17Ap and has similarity to rat S17 ribosomal protein;>YML024W	1	+	+	+	+	+	+	+	+	IERYYPKLTLDFQ	3.67878e-100	242.07	_YYPK(ac)LTLDFQTNKR_	YYPK(1)LTLDFQTNKR	2	914.983	0.29008	0.90466	0.28547	0.01788	0.96612		0.93539	1.06907	0.01788	55.9284	16684000	32426000	443290000	55795000	400590000	36239500	421940000	30541.7	6626000000	1186.56	0.00546929	-	+	-	+	+	+
8993	YOL086C	YOL086C	319	319	>YOL086C ADH1 SGDID:S000005446, Chr XV from 160594-159548, reverse complement, Verified ORF, Alcohol dehydrogenase, fermentative isozyme active as homo- or heterotetramers; required for the reduction of acetaldehyde to ethanol, the last step in the glycol	1	+	+	+	+	+	+	+	+	LVKSPIKVVGLST	1.17614e-164	298.16	_SPIK(ac)VVGLSTLPEIYEK_	SPIK(1)VVGLSTLPEIYEK	2	958.043	0.80152	0.79883	0.098894	0.019859	0.94567	0.016529	0.87225	1.14646	0.018194	54.9632	108940000	178430000	726780000	121600000	1251900000	115270000	989340000	N.D.	8576100000	N.D.	0.0134408	-	-	-	+	+	+
758	YBR118W;YPR080W	YBR118W	64	64	>YBR118W TEF2 SGDID:S000000322, Chr II from 477665-479041, Verified ORF, Translational elongation factor EF-1 alpha; also encoded by TEF1; functions in the binding reaction of aminoacyl-tRNA (AA-tRNA) to ribosomes;>YPR080W TEF1 SGDID:S000006284, Chr XVI	1		+	+	+	+	+	+	+	WVLDKLKAERERG	5.4181e-22	196.24	_YAWVLDK(ac)LK(ac)AER_	YAWVLDK(1)LK(1)AER	3	525.956	-0.83145		0.065809	0.0098324	1.188	0.026575	1.188	0.841751	0.0182037	54.9339		56504000	420220000	3360700	159420000	3360700	289820000	450.486	13614000000	7460.16	0.000246856	-	+	-		+	+
888	YBR169C;YPL106C	YPL106C	627;627	627	>YBR169C SSE2 SGDID:S000000373, Chr II from 575991-573910, reverse complement, Verified ORF, Member of the heat shock protein 70 (HSP70) family; may be involved in protein folding; localized to the cytoplasm; highly homologous to the heat shock protein Ss	1	+	+	+	+	+	+	+	+	KAKYIAKYEELAS	4.60839e-108	252.43	_YIAK(ac)YEELASLGNIIR_	YIAK(1)YEELASLGNIIR	3	632.347	-0.9288	0.88882	0.12959	0.018354	0.89904		0.89393	1.11866	0.018354	54.484	1358700	4954400	208090000	12306000	213040000	6832350	210565000	71727.1	3319200000	95.2548	0.00205843	-	+	-	+	+	+
6198	YKL152C	YKL152C	175	175	>YKL152C GPM1 SGDID:S000001635, Chr XI from 164390-163647, reverse complement, Verified ORF, Tetrameric phosphoglycerate mutase, mediates the conversion of 3-phosphoglycerate to 2-phosphoglycerate during glycolysis and the reverse reaction during gluconeo	1	+	+	+	+	+	+	+	+	KDLLSGKTVMIAA	6.12469e-46	183.77	_DLLSGK(ac)TVMIAAHGNSLR_	DLLSGK(1)TVMIAAHGNSLR	3	642.347	-0.4482	0.86557	0.11565	0.021992	0.96834	0.014818	0.916955	1.09057	0.018405	54.3331	24110000	119940000	445540000	65284000	275630000	44697000	360585000	171982	12596000000	259.893	0.00354851	-	+	-	+	+	+
9113	YOR007C	YOR007C	116	116	>YOR007C SGT2 SGDID:S000005533, Chr XV from 339979-338939, reverse complement, Verified ORF, Glutamine-rich cytoplasmic protein of unknown function; contains tetratricopeptide (TPR) repeats, which often mediate protein-protein interactions; has similarity	1	+	+	+	+	+	+	+	+	NKAMANKDYELAI	1.40026e-26	184.11	_AM(ox)ANK(ac)DYELAINKYTEAIK_	AMANK(1)DYELAINKYTEAIK	3	748.712	-0.84631	1.0507	0.202	0.018445	0.96787		1.00928	0.9908	0.018445	54.2152	8765700	15727000	120310000	7559300	146820000	8162500	133565000	9424.18	705710000	866.123	0.0115664	-	+	-	+	+	+
5897	YJR139C	YJR139C	48	48	>YJR139C HOM6 SGDID:S000003900, Chr X from 690514-689435, reverse complement, Verified ORF, Homoserine dehydrogenase (L-homoserine:NADP oxidoreductase), dimeric enzyme that catalyzes the third step in the common pathway for methionine and threonine biosyn	1		+	+	+	+	+	+	+	ERSLISKDFSPLN	1.50494e-33	229.02	_SLISK(ac)DFSPLNVGSDWK_	SLISK(1)DFSPLNVGSDWK	2	967.997	-0.86587			0.01848	1.1253		1.1253	0.888652	0.01848	54.1126		2233000	100310000	3094800	356440000	3094800	228375000	48916.4	2142700000	63.2671	0.00144435	-	+	+	+	+	+
9033	YOL109W	YOL109W	18	18	>YOL109W ZEO1 SGDID:S000005469, Chr XV from 110297-110638, Verified ORF, Peripheral membrane protein of the plasma membrane that interacts with Mid2p; regulates the cell integrity pathway mediated by Pkc1p and Slt2p; the authentic protein is detected in a	1	+	+	+	+	+	+	+	+	AQDVQQKLEETKE	4.82533e-293	376.54	_AETAAQDVQQK(ac)LEETKESLQNK_	AETAAQDVQQK(1)LEETKESLQNK	4	633.321	-1.6864	0.8559	0.11463	0.021789	0.87934	0.015505	0.86762	1.15258	0.018647	53.6279	7548600	63516000	1004600000	88666000	1914300000	48107300	1459450000	N.D.	3291700000	N.D.	0.0146147	-	-	-	+	+	+
4495	YGR256W;YHR183W	YHR183W	249;246	246	>YGR256W GND2 SGDID:S000003488, Chr VII from 1004630-1006108, Verified ORF, 6-phosphogluconate dehydrogenase (decarboxylating), catalyzes an NADPH regenerating reaction in the pentose phosphate pathway; required for growth on D-glucono-delta-lactone;>YHR	1	+	+	+		+	+	+	+	FDDVDGKPLVEKI	1.13649e-33	232.15	_FDDVDGK(ac)PLVEK_	FDDVDGK(1)PLVEK	3	468.573	0.091054		0.18751	0.026688		0.010785			0.0187365	53.3718	1031200	12714000	261830000		257080000	1031200	259455000	101441	3349100000	10.1655	0.000307904	-	+	-	+	+	+
4485	YGR254W	YGR254W	436	436	>YGR254W ENO1 SGDID:S000003486, Chr VII from 1000932-1002245, Verified ORF, Enolase I, a phosphopyruvate hydratase that catalyzes the conversion of 2-phosphoglycerate to phosphoenolpyruvate during glycolysis and the reverse reaction during gluconeogenesis	1	+	+	+	+	+	+	+	+	NFHHGDKL_____	3.85135e-58	205.96	_IEEELGDNAVFAGENFHHGDK(ac)L_	IEEELGDNAVFAGENFHHGDK(1)L	3	828.387	0.18048	0.68417	0.14043	0.021971	0.78661	0.015614	0.73539	1.35982	0.0187925	53.2127	3585300	9592200	336580000	28450000	714620000	16017650	525600000	76728.7	3205600000	208.757	0.00499677	-	+	-	+	+	+
10416	YPR074C	YPR074C	647	647	>YPR074C TKL1 SGDID:S000006278, Chr XVI from 694835-692793, reverse complement, Verified ORF, Transketolase, similar to Tkl2p; catalyzes conversion of xylulose-5-phosphate and ribose-5-phosphate to sedoheptulose-7-phosphate and glyceraldehyde-3-phosphate	1		+	+	+	+	+	+	+	KAPEVFKFFGFTP	7.43839e-35	169.28	_APEVFK(ac)FFGFTPEGVAER_	APEVFK(1)FFGFTPEGVAER	2	1035.52	1.3261		0.34918			0.018895			0.018895	52.9241		9411500	115420000	1682400	59306000	1682400	87363000	40272.2	2360200000	41.7757	0.000712821	-	+	+	+	+	+
2168	YDR158W	YDR158W	234	234	>YDR158W HOM2 SGDID:S000002565, Chr IV from 770355-771452, Verified ORF, Aspartic beta semi-aldehyde dehydrogenase, catalyzes the second step in the common pathway for methionine and threonine biosynthesis; expression regulated by Gcn4p and the general co	1		+	+	+	+	+	+	+	EDKTHVKLLTPEE	9.96174e-45	188.19	_THVK(ac)LLTPEEIK_	THVK(1)LLTPEEIK	2	725.419	-0.53604		0.074426	0.01213	0.99025	0.025803	0.99025	1.00985	0.0189665	52.7245		70587000	536050000	22989000	157660000	22989000	346855000	18361.3	1151600000	1252.04	0.0199627	-	+	+	+	+	+
1961	YDR050C	YDR050C	107	107	>YDR050C TPI1 SGDID:S000002457, Chr IV from 556471-555725, reverse complement, Verified ORF, Triose phosphate isomerase, abundant glycolytic enzyme; mRNA half-life is regulated by iron availability; transcription is controlled by activators Reb1p, Gcr1p,	1	+	+	+	+	+	+	+	+	YFHEDDKFIADKT	3.77933e-87	235.78	_SYFHEDDK(ac)FIADKTK_	SYFHEDDK(1)FIADKTK	3	629.304	0.50465	0.80238	0.17339	0.021698	1.0014	0.01633	0.90189	1.10878	0.019014	52.5928	25230000	75848000	1024900000	48873000	689400000	37051500	857150000	207073	8932700000	178.929	0.00414785	-	+	+	+	+	+
8775	YNR016C	YNR016C	347	347	>YNR016C ACC1 SGDID:S000005299, Chr XIV from 661377-654676, reverse complement, Verified ORF, Acetyl-CoA carboxylase, biotin containing enzyme that catalyzes the carboxylation of acetyl-CoA to form malonyl-CoA; required for de novo biosynthesis of long-ch	1	+	+	+	+	+	+	+	+	TFHEMEKAAVRLG	1.81931e-95	243.88	_AETFHEMEK(ac)AAVR_	AETFHEMEK(1)AAVR	2	780.877	0.70546	0.94742	0.19227	0.020387	1.0432	0.018587	0.99531	1.00471	0.019487	51.3163	5097700	35248000	278810000	13207000	82970000	9152350	180890000	20205.8	1198200000	452.957	0.00763842	-	+	-	+	+	+
7844	YMR116C	YMR116C	176	176	>YMR116C ASC1 SGDID:S000004722, Chr XIII from 500687-500151,499877-499455, reverse complement, Verified ORF, G-protein beta subunit and guanine nucleotide dissociation inhibitor for Gpa2p; ortholog of RACK1 that inhibits translation; core component of the	1		+	+		+		+	+	ISAGNDKMVKAWN	3.8474e-29	188.44	_VVPNEKADDDSVTIISAGNDK(ac)MVK_	VVPNEKADDDSVTIISAGNDK(1)MVK	3	863.102	-1.4202		0.15449	0.02578		0.013213			0.0194965	51.2913		45998000	439420000		513730000		476575000	333112	10461000000	N.D.	N.D.	-	-	-	+		+
4353	YGR192C;YJR009C	YGR192C	331;331	331	>YGR192C TDH3 SGDID:S000003424, Chr VII from 883815-882817, reverse complement, Verified ORF, Glyceraldehyde-3-phosphate dehydrogenase, isozyme 3, involved in glycolysis and gluconeogenesis; tetramer that catalyzes the reaction of glyceraldehyde-3-phospha	1	+	+	+	+	+	+	+	+	LVEHVAKA_____	1.61693e-27	164.48	_VVDLVEHVAK(ac)A_	VVDLVEHVAK(1)A	2	611.346	-1.3021	0.84552	0.20579	0.018442	0.94192	0.020654	0.89372	1.11892	0.019548	51.1561	219200000	337040000	1008600000	231850000	824480000	225525000	916540000	168876	33316000000	1335.45	0.00676927	-	+	+	+	+	+
10449	YPR089W	YPR089W	27	27	>YPR089W YPR089W SGDID:S000006293, Chr XVI from 713273-715939, Uncharacterized ORF, Protein of unknown function; exhibits genetic interaction with ERG11 and protein-protein interaction with Hsp82p	1		+	+		+		+	+	SSHAQEKLALVKS	1.79637e-22	144.72	_TVDKPVGSSHAQEK(ac)LALVK_	TVDKPVGSSHAQEK(1)LALVK	4	513.039	-0.018377		0.19855	0.024718		0.014445			0.0195815	51.0686		2790700	34508000		7287500		20897750	N.D.	2615400	N.D.	N.D.	-	-	-	+		+
10406	YPR069C	YPR069C	42	42	>YPR069C SPE3 SGDID:S000006273, Chr XVI from 685434-684553, reverse complement, Verified ORF, Spermidine synthase, involved in biosynthesis of spermidine and also in biosynthesis of pantothenic acid; spermidine is required for growth of wild-type cells	1	+	+	+	+	+	+	+	+	LHHEKSKYQDVLI	3.57553e-47	193.3	_SK(ac)YQDVLIFK_	SK(1)YQDVLIFK	2	641.856	-0.60437	0.85863	0.16948	0.019816	1.0264		0.942515	1.06099	0.019816	50.4643	2245300	23169000	172410000	15788000	176570000	9016650	174490000	N.D.	2029800000	N.D.	0.00444214	-	+	+	+	+	+
4350	YGR192C	YGR192C	192	192	>YGR192C TDH3 SGDID:S000003424, Chr VII from 883815-882817, reverse complement, Verified ORF, Glyceraldehyde-3-phosphate dehydrogenase, isozyme 3, involved in glycolysis and gluconeogenesis; tetramer that catalyzes the reaction of glyceraldehyde-3-phospha	1	+	+	+	+	+	+	+		VDGPSHKDWRGGR	8.02517e-49	212.9	_TVDGPSHK(ac)DWR_	TVDGPSHK(1)DWR	2	670.323	-0.02137	0.8239	0.11813	0.020211	0.88137	0.019492	0.852635	1.17283	0.0198515	50.374	79006000	358560000	477290000	219720000	573810000	149363000	525550000	168876	33316000000	884.455	0.00448322	-	+	+	+	+	+
5460	YJL052W;YJR009C	YJR009C	192;192	192	>YJL052W TDH1 SGDID:S000003588, Chr X from 338265-339263, Verified ORF, Glyceraldehyde-3-phosphate dehydrogenase, isozyme 1, involved in glycolysis and gluconeogenesis; tetramer that catalyzes the reaction of glyceraldehyde-3-phosphate to 1,3 bis-phosphog	1	+	+	+	+	+	+	+		VDGPSHKDWRGGR	8.02517e-49	212.9	_TVDGPSHK(ac)DWR_	TVDGPSHK(1)DWR	2	670.323	-0.02137	0.8239	0.11813	0.020211	0.88137	0.019492	0.852635	1.17283	0.0198515	50.374	79006000	358560000	477290000	219720000	573810000	149363000	525550000	120613	1430500000	1238.37	0.104413	-	+	+	+	+	+
1825	YDL229W;YNL209W	YNL209W	565;565	565	>YDL229W SSB1 SGDID:S000002388, Chr IV from 44066-45907, Verified ORF, Cytoplasmic ATPase that is a ribosome-associated molecular chaperone, functions with J-protein partner Zuo1p; may be involved in folding of newly-made polypeptide chains; member of the	1		+	+		+		+	+	DPVLSSKLKRGSK	9.29882e-72	227.25	_QRLESYVASIEQTVTDPVLSSK(ac)LK_	QRLESYVASIEQTVTDPVLSSK(1)LK	4	684.122	-0.92281			0.019911					0.019911	50.2235		12203000	68619000		157230000		112924500	103902	N.D.	N.D.	N.D.	-	+	-	+		+
5193	YIL125W	YIL125W	175	175	>YIL125W KGD1 SGDID:S000001387, Chr IX from 122689-125733, Verified ORF, Component of the mitochondrial alpha-ketoglutarate dehydrogenase complex, which catalyzes a key step in the tricarboxylic acid (TCA) cycle, the oxidative decarboxylation of alpha-ket	1	+	+	+	+	+	+	+	+	SKHDLDKEINLGP	4.16303e-92	238.07	_HDLDK(ac)EINLGPGILPR_	HDLDK(1)EINLGPGILPR	3	610.335	0.62566	0.59692		0.019913	0.84889		0.722905	1.38331	0.019913	50.2185	1825800	4085000	170630000	16332000	251980000	9078900	211305000	14328.2	281890000	633.639	0.0322072	+	-	-	+	+	+
7459	YML028W	YML028W	29	29	>YML028W TSA1 SGDID:S000004490, Chr XIII from 220138-220728, Verified ORF, Thioredoxin peroxidase, acts as both a ribosome-associated and free cytoplasmic antioxidant; self-associates to form a high-molecular weight chaperone complex under oxidative stres	1	+	+	+	+	+	+	+	+	DEVSLDKYKGKYV	7.51798e-105	255.21	_TAVVDGVFDEVSLDK(ac)YK_	TAVVDGVFDEVSLDK(1)YK	2	963.988	0.17558	0.79562	0.15855	0.021903	0.93369	0.018613	0.864655	1.15653	0.020258	49.3632	14658000	41365000	457880000	40759000	633420000	27708500	545650000	378212	8514600000	73.2619	0.00325423	-	+	-	+	+	+
9081	YOL143C	YOL143C	17	17	>YOL143C RIB4 SGDID:S000005503, Chr XV from 55103-54594, reverse complement, Verified ORF, Lumazine synthase (6,7-dimethyl-8-ribityllumazine synthase, also known as DMRL synthase); catalyzes synthesis of immediate precursor to riboflavin	1		+	+		+		+	+	QVYDGSKIRVGII	1.69851e-26	218.21	_GLGKPDQVYDGSK(ac)IR_	GLGKPDQVYDGSK(1)IR	3	558.965	1.6866		0.090137	0.01765		0.022983			0.0203165	49.2211		18452000	139900000		73365000		106632500	3258.69	1564100000	N.D.	N.D.	-	+	+	+		+
5748	YJR045C	YJR045C	183	183	>YJR045C SSC1 SGDID:S000003806, Chr X from 521594-519630, reverse complement, Verified ORF, Hsp70 family ATPase, constituent of the import motor component of the Translocase of the Inner Mitochondrial membrane (TIM23 complex); involved in protein transloc	1	+	+	+	+	+	+	+	+	SQRQATKDAGQIV	7.57655e-145	347.99	_QATK(ac)DAGQIVGLNVLR_	QATK(1)DAGQIVGLNVLR	2	862.986	-1.0449	0.85187	0.23631		0.92268	0.020976	0.887275	1.12705	0.020976	47.6735	21347000	32392000	65549000	41480000	162590000	31413500	114069500	N.D.	2610200000	N.D.	0.0120349	-	-	-	+	+	+
1567	YDL124W	YDL124W	300	300	>YDL124W YDL124W SGDID:S000002282, Chr IV from 240259-241197, Verified ORF, NADPH-dependent alpha-keto amide reductase; reduces aromatic alpha-keto amides, aliphatic alpha-keto esters, and aromatic alpha-keto esters; member of the aldo-keto reductase (AKR	1	+	+	+	+	+	+	+	+	LRLYWNKLYGKYN	3.624e-26	163.15	_LYWNK(ac)LYGK_	LYWNK(1)LYGK	2	613.832	-1.583	0.90443	0.15591	0.021004	1.0791		0.991765	1.0083	0.021004	47.61	4387400	29376000	241920000	17911000	144950000	11149200	193435000	4031.32	1782500000	2765.65	0.00625481	-	+	+	+	+	+
7900	YMR142C;YDL082W	YMR142C	122	122	>YMR142C RPL13B SGDID:S000004750, Chr XIII from 551206-551203,550800-550205, reverse complement, Verified ORF, Protein component of the large (60S) ribosomal subunit, nearly identical to Rpl13Ap; not essential for viability; has similarity to rat L13 ribo	1		+	+	+	+	+	+	+	LKEYQSKIIVFPR	1.21813e-21	224.42	_LKEYQSK(ac)IIVFPR_	LKEYQSK(1)IIVFPR	3	554.991	-0.077254		0.14918	0.01647	0.81286	0.025649	0.81286	1.23022	0.0210595	47.4845		20418000	259950000	2688200	214800000	2688200	237375000	54164.7	1011600000	49.6301	0.00265737	-	+	-	+	+	+
3312	YFL014W	YFL014W	88	88	>YFL014W HSP12 SGDID:S000001880, Chr VI from 107250-107579, Verified ORF, Plasma membrane localized protein that protects membranes from desiccation; induced by heat shock, oxidative stress, osmostress, stationary phase entry, glucose depletion, oleate an	1	+	+	+	+	+	+	+	+	MGAAKSKLNDAVE	3.34947e-130	311.99	_SK(ac)LNDAVEYVSGR_	SK(1)LNDAVEYVSGR	3	493.919	2.2728	0.91725	0.20753	0.020815	0.94058	0.021777	0.928915	1.07652	0.021296	46.9572	42473000	104090000	526240000	96769000	449040000	69621000	487640000	4485.08	521320000	15522.8	0.133548	-	+	+	+	+	+
955	YBR196C	YBR196C	59	59	>YBR196C PGI1 SGDID:S000000400, Chr II from 613895-612231, reverse complement, Verified ORF, Glycolytic enzyme phosphoglucose isomerase, catalyzes the interconversion of glucose-6-phosphate and fructose-6-phosphate; required for cell cycle progression and	1	+	+	+	+	+	+	+	+	TNYDGSKILFDYS	3.61127e-76	238.32	_TFTNYDGSK(ac)ILFDYSK_	TFTNYDGSK(1)ILFDYSK	2	970.967	0.72195		0.11837	0.011188	1.1671	0.031538	1.1671	0.856825	0.021363	46.8099	1294700	12094000	234370000	11274000	299390000	6284350	266880000	91628.8	9640300000	68.5849	0.000651883	-	+	-	+	+	+
5974	YKL035W	YKL035W	308	308	>YKL035W UGP1 SGDID:S000001518, Chr XI from 369534-371033, Verified ORF, UDP-glucose pyrophosphorylase (UGPase), catalyses the reversible formation of UDP-Glc from glucose 1-phosphate and UTP, involved in a wide variety of metabolic pathways, expression m	1			+		+		+	+	EHIDEFKNIRKFT	5.82567e-17	194.54	_EHIDEFK(ac)NIRK_	EHIDEFK(1)NIRK	3	490.928	0.38003			0.021413					0.021413	46.7006			50597000		18143000		34370000	17173.1	990310000	N.D.	N.D.	-	+	-	+		+
6636	YLR027C	YLR027C	290	290	>YLR027C AAT2 SGDID:S000004017, Chr XII from 198086-196830, reverse complement, Verified ORF, Cytosolic aspartate aminotransferase, involved in nitrogen metabolism; localizes to peroxisomes in oleate-grown cells	1		+	+		+		+	+	VTSQLAKIIRSEV	1.86358e-17	193.96	_TIKPAVTSQLAK(ac)IIR_	TIKPAVTSQLAK(1)IIR	3	561.017	-0.80138		0.15488	0.01433		0.028574			0.021452	46.6157		8151700	24581000		19689000		22135000	7696.48	1255300000	N.D.	N.D.	-	-	-	+		+
6199	YKL152C	YKL152C	109	109	>YKL152C GPM1 SGDID:S000001635, Chr XI from 164390-163647, reverse complement, Verified ORF, Tetrameric phosphoglycerate mutase, mediates the conversion of 3-phosphoglycerate to 2-phosphoglycerate during glycolysis and the reverse reaction during gluconeo	1	+	+	+	+	+	+	+	+	KKFGEEKFNTYRR	2.48184e-75	237.36	_KFGEEK(ac)FNTYR_	KFGEEK(1)FNTYR	2	730.862	3.9725	0.83493	0.14848	0.01858	0.92827	0.024345	0.8816	1.1343	0.0214625	46.5929	112520000	418400000	4708700000	279090000	3789600000	195805000	4249150000	171982	12596000000	1138.52	0.015545	-	+	-	+	+	+
7460	YML028W	YML028W	31	31	>YML028W TSA1 SGDID:S000004490, Chr XIII from 220138-220728, Verified ORF, Thioredoxin peroxidase, acts as both a ribosome-associated and free cytoplasmic antioxidant; self-associates to form a high-molecular weight chaperone complex under oxidative stres	0.994211	+	+	+	+	+	+	+	+	VSLDKYKGKYVVL	3.71406e-42	211.99	_TAVVDGVFDEVSLDKYK(ac)GK_	TAVVDGVFDEVSLDK(0.006)YK(0.994)GK	3	704.7	-1.4013	0.7649	0.12865	0.01677	1.0156	0.026542	0.89025	1.12328	0.021656	46.1766	5363300	18414000	187660000	11388000	139730000	8375650	163695000	378212	8514600000	22.1454	0.000983681	-	+	-		+	+
2600	YDR432W	YDR432W	181	181	>YDR432W NPL3 SGDID:S000002840, Chr IV from 1328776-1330020, Verified ORF, RNA-binding protein that promotes elongation, regulates termination, and carries poly(A) mRNA from nucleus to cytoplasm; required for pre-mRNA splicing; dissociation from mRNAs pro	1	+	+	+		+	+	+	+	IEEVHGKSFANQP	1.09724e-58	216.32	_AIEEVHGK(ac)SFANQPLEVVYSK_	AIEEVHGK(1)SFANQPLEVVYSK	3	796.413	-0.4958	0.86479	0.23683			0.022015	0.86479	1.15635	0.022015	45.4236	2369900	6111300	61057000		114050000	2369900	87553500	78656.5	637200000	30.1297	0.00371924	-	-	+	+	+	+
9064	YOL127W	YOL127W	61	61	>YOL127W RPL25 SGDID:S000005487, Chr XV from 80348-80360,80775-81190, Verified ORF, Primary rRNA-binding ribosomal protein component of the large (60S) ribosomal subunit, has similarity to E. coli L23 and rat L23a ribosomal proteins; binds to 26S rRNA via	1		+	+		+		+	+	NRLDSYKVIEQPI	1.0249e-34	183.74	_LDSYK(ac)VIEQPITSETAM(ox)KK_	LDSYK(1)VIEQPITSETAMKK	3	747.056	-0.6643		0.034529			0.022067			0.022067	45.3165		75692000	637940000		1215800000		926870000	N.D.	4661600000	N.D.	N.D.	-	-	-	+		+
2273	YDR212W	YDR212W	201	201	>YDR212W TCP1 SGDID:S000002620, Chr IV from 887230-888909, Verified ORF, Alpha subunit of chaperonin-containing T-complex, which mediates protein folding in the cytosol; involved in actin cytoskeleton maintenance; overexpression in neurons suppresses form	1	+	+	+	+	+	+	+	+	EIKYPVKAVNVLK	2.5484e-08	157.66	_YPVK(ac)AVNVLK_	YPVK(1)AVNVLK	2	586.856	-0.17257	0.80944	0.15345	0.023423	0.89153	0.02094	0.850485	1.1758	0.0221815	45.0826	6615500	5304500	34445000	11997000	85372000	9306250	59908500	N.D.	369360000	N.D.	0.0251956	-	-	-	+	+	+
3772	YGL147C;YNL067W	YGL147C	174;174	174	>YGL147C RPL9A SGDID:S000003115, Chr VII from 228334-227759, reverse complement, Verified ORF, Protein component of the large (60S) ribosomal subunit, nearly identical to Rpl9Bp and has similarity to E. coli L6 and rat L9 ribosomal proteins;>YNL067W RPL9	1	+	+	+	+	+	+	+	+	RNKDIRKFLDGIY	6.77013e-49	206.74	_K(ac)FLDGIYVSHK_	K(1)FLDGIYVSHK	2	674.867	-1.2457	0.90506	0.36742	0.029799	0.96776	0.014583	0.93641	1.06791	0.022191	45.0633	156460000	264470000	2267900000	255540000	997630000	206000000	1632765000	52359.5	6111200000	3934.34	0.0337086	-	+	-	+	+	+
8995	YOL086C	YOL086C	22	22	>YOL086C ADH1 SGDID:S000005446, Chr XV from 160594-159548, reverse complement, Verified ORF, Alcohol dehydrogenase, fermentative isozyme active as homo- or heterotetramers; required for the reduction of acetaldehyde to ethanol, the last step in the glycol	1	+	+	+	+	+	+	+	+	HGKLEYKDIPVPK	6.24093e-22	173.19	_LEYK(ac)DIPVPKPK_	LEYK(1)DIPVPKPK	2	734.924	-0.68779	0.80548	0.2222		0.86203	0.022413	0.833755	1.19939	0.022413	44.617	52922000	122800000	708570000	118300000	947970000	85611000	828270000	N.D.	8576100000	N.D.	0.00998251	-	-	-	+	+	+
10226	YPL231W	YPL231W	724	724	>YPL231W FAS2 SGDID:S000006152, Chr XVI from 108652-114315, Verified ORF, Alpha subunit of fatty acid synthetase, which catalyzes the synthesis of long-chain saturated fatty acids; contains beta-ketoacyl reductase and beta-ketoacyl synthase activities; ph	1		+	+		+		+	+	YQSIYAKYGAKGS	1.95808e-38	210.37	_QVTDYYQSIYAK(ac)YGAK_	QVTDYYQSIYAK(1)YGAK	2	970.475	-0.13669		0.15405	0.022427					0.022427	44.5891		8776100	83424000		42633000		63028500	16982.7	1798900000	N.D.	N.D.	-	+	-	+		+
3081	YER091C	YER091C	37	37	>YER091C MET6 SGDID:S000000893, Chr V from 342163-339860, reverse complement, Verified ORF, Cobalamin-independent methionine synthase, involved in methionine biosynthesis and regeneration; requires a minimum of two glutamates on the methyltetrahydrofolate	1	+	+	+	+	+	+	+	+	TVDELFKVGKDLR	8.08758e-20	147.37	_ITVDELFK(ac)VGK_	ITVDELFK(1)VGK	3	430.915	-0.33905	0.82717	0.20508	0.022478	0.99322		0.910195	1.09867	0.022478	44.4879	6151200	12591000	125470000	18026000	126980000	12088600	126225000	263886	4680100000	45.8099	0.00258298	-	+	-	+	+	+
1413	YDL055C	YDL055C	165	165	>YDL055C PSA1 SGDID:S000002213, Chr IV from 356759-355674, reverse complement, Verified ORF, GDP-mannose pyrophosphorylase (mannose-1-phosphate guanyltransferase), synthesizes GDP-mannose from GTP and mannose-1-phosphate in cell wall biosynthesis; require	0.999679	+	+	+	+	+	+	+	+	RFVEKPKEFVGNR	4.93788e-50	200.82	_FVEKPK(ac)EFVGNR_	FVEKPK(1)EFVGNR	3	497.937	0.97647	0.83255	0.091646	0.018567	0.87675	0.02671	0.85465	1.17007	0.0226385	44.1725	6899500	21742000	92003000	4319400	21041000	5609450	56522000	97062.4	4001800000	57.7922	0.00140173	-	+	-	+	+	+
4923	YHR174W	YHR174W	270	270	>YHR174W ENO2 SGDID:S000001217, Chr VIII from 451327-452640, Verified ORF, Enolase II, a phosphopyruvate hydratase that catalyzes the conversion of 2-phosphoglycerate to phosphoenolpyruvate during glycolysis and the reverse reaction during gluconeogenesis	1	+	+	+	+	+	+	+	+	KNPESDKSKWLTG	9.26137e-40	235.22	_YDLDFKNPESDK(ac)SK_	YDLDFKNPESDK(1)SK	2	864.41	-0.73257	0.8408	0.085864	0.022288	0.93695	0.023024	0.888875	1.12502	0.022656	44.1384	22383000	86898000	795450000	33482000	821400000	27932500	808425000	2606.88	31681000000	10714.9	0.00088168	-	+	-	+	+	+
8991	YOL086C	YOL086C	30	30	>YOL086C ADH1 SGDID:S000005446, Chr XV from 160594-159548, reverse complement, Verified ORF, Alcohol dehydrogenase, fermentative isozyme active as homo- or heterotetramers; required for the reduction of acetaldehyde to ethanol, the last step in the glycol	1		+	+	+	+	+	+	+	IPVPKPKANELLI	1.75635e-51	272.1	_PK(ac)ANELLINVK_	PK(1)ANELLINVK	2	640.882	-0.94889		0.15299	0.031612	0.90468	0.013882	0.90468	1.10536	0.022747	43.9618		29276000	96397000	9098500	153420000	9098500	124908500	N.D.	8576100000	N.D.	0.00106091	-	-	-		+	+
3142	YER120W	YER120W	84	84	>YER120W SCS2 SGDID:S000000922, Chr V from 401131-401865, Verified ORF, Integral ER membrane protein that regulates phospholipid metabolism via an interaction with the FFAT motif of Opi1p, also involved in telomeric silencing, disruption causes inositol a	1		+	+	+	+	+	+	+	DFKCRDKFLVITL	7.50792e-26	198.07	_DK(ac)FLVITLPSPYDLNGK_	DK(1)FLVITLPSPYDLNGK	3	654.691	-0.76761			0.030782	0.9609	0.014746	0.9609	1.04069	0.022764	43.929		30257000	218120000	9562300	402630000	9562300	310375000	3497.22	1157800000	2734.26	0.00825903	-	-	-		+	+
4089	YGR086C	YGR086C	165	165	>YGR086C PIL1 SGDID:S000003318, Chr VII from 650621-649602, reverse complement, Verified ORF, Primary component of eisosomes, which are large immobile cell cortex structures associated with endocytosis; null mutants show activation of Pkc1p/Ypk1p stress r	1		+	+	+	+	+	+	+	KDPQSPKIEVLEQ	3.81307e-58	264.88	_YKDPQSPK(ac)IEVLEQELVR_	YKDPQSPK(1)IEVLEQELVR	2	1107.09	0.68484		0.21774	0.033723	1.0031	0.011809	1.0031	0.99691	0.022766	43.9252		4674500	119250000	4927300	397040000	4927300	258145000	114642	1278100000	42.9798	0.00385518	-	-	-	+	+	+
3575	YGL030W	YGL030W	66	66	>YGL030W RPL30 SGDID:S000002998, Chr VII from 439096-439098,439329-439643, Verified ORF, Protein component of the large (60S) ribosomal subunit, has similarity to rat L30 ribosomal protein; involved in pre-rRNA processing in the nucleolus; autoregulates s	1	+	+	+	+	+	+	+	+	AMLSKTKVYYFQG	1.4894e-89	284.88	_TK(ac)VYYFQGGNNELGTAVGK_	TK(1)VYYFQGGNNELGTAVGK	3	696.685	0.10924	0.86874	0.063691	0.02553	1.0193	0.020333	0.94402	1.0593	0.0229315	43.6081	12969000	87278000	1118800000	27182000	1374300000	20075500	1246550000	59318.7	7652300000	338.434	0.00262346	-	-	-	+	+	+
128	YAL005C;YLL024C	YLL024C	514;514	514	>YAL005C SSA1 SGDID:S000000004, Chr I from 141433-139505, reverse complement, Verified ORF, ATPase involved in protein folding and nuclear localization signal (NLS)-directed nuclear transport; member of heat shock protein 70 (HSP70) family; forms a chaper	1		+	+		+		+	+	SKEDIEKMVAEAE	7.29079e-27	226.25	_LSKEDIEK(ac)MVAEAEK_	LSKEDIEK(1)MVAEAEK	3	587.969	0.08821		0.10579	0.015444		0.030426			0.022935	43.6015		10875000	163490000		199720000		181605000	364128	7434200000	N.D.	N.D.	-	+	+	+		+
151	YAL005C;YLL024C	YLL024C	316;316	316	>YAL005C SSA1 SGDID:S000000004, Chr I from 141433-139505, reverse complement, Verified ORF, ATPase involved in protein folding and nuclear localization signal (NLS)-directed nuclear transport; member of heat shock protein 70 (HSP70) family; forms a chaper	1	+	+	+	+	+	+	+	+	TLDPVEKVLRDAK	2.33657e-48	251.81	_STLDPVEK(ac)VLR_	STLDPVEK(1)VLR	2	649.869	-0.14296	0.87763	0.20194	0.022648	0.98289	0.023512	0.93026	1.07497	0.02308	43.3276	86501000	201160000	1851300000	169740000	1522700000	128120500	1687000000	364128	7434200000	351.856	0.0172339	-	+	+	+	+	+
222	YAL038W	YAL038W	196	196	>YAL038W CDC19 SGDID:S000000036, Chr I from 71787-73289, Verified ORF, Pyruvate kinase, functions as a homotetramer in glycolysis to convert phosphoenolpyruvate to pyruvate, the input for aerobic (TCA cycle) or anaerobic (glucose fermentation) respiration	0.995668	+	+	+	+	+	+	+		ALSEKDKEDLRFG	6.35846e-120	255.37	_GVNLPGTDVDLPALSEKDK(ac)EDLR_	GVNLPGTDVDLPALSEK(0.004)DK(0.996)EDLR	3	841.769	-0.70079	0.86427	0.12808	0.024301	0.92347	0.021919	0.89387	1.11873	0.02311	43.2713	75280000	180440000	554930000	226160000	833220000	150720000	694075000	290834	12008000000	518.233	0.0125516	-	+	-	+	+	+
1887	YDR023W	YDR023W	287	287	>YDR023W SES1 SGDID:S000002430, Chr IV from 489506-490894, Verified ORF, Cytosolic seryl-tRNA synthetase, class II aminoacyl-tRNA synthetase that aminoacylates tRNA(Ser), displays tRNA-dependent amino acid recognition which enhances discrimination of the	1	+	+	+	+	+	+	+	+	EAGSHGKDAWGVF	1.0377e-48	196.58	_EAGSHGK(ac)DAWGVFR_	EAGSHGK(1)DAWGVFR	2	779.874	-0.2954	0.97411	0.28838	0.023222			0.97411	1.02658	0.023222	43.0626	9370600	22352000	145110000	8437400	57710000	8904000	101410000	N.D.	2925500000	N.D.	0.00304358	-	+	-	+	+	+
4911	YHR174W	YHR174W	126	126	>YHR174W ENO2 SGDID:S000001217, Chr VIII from 451327-452640, Verified ORF, Enolase II, a phosphopyruvate hydratase that catalyzes the conversion of 2-phosphoglycerate to phosphoenolpyruvate during glycolysis and the reverse reaction during gluconeogenesis	1	+	+	+	+	+	+	+	+	RAAAAEKNVPLYQ	5.84969e-88	238.94	_AAAAEK(ac)NVPLYQHLADLSK_	AAAAEK(1)NVPLYQHLADLSK	3	694.372	0.33508	0.86569	0.19588	0.022288	1.0028	0.024234	0.934245	1.07038	0.023261	42.9904	29847000	45593000	319380000	71735000	517920000	50791000	418650000	2606.88	31681000000	19483.4	0.0016032	-	+	-	+	+	+
944	YBR196C	YBR196C	95	95	>YBR196C PGI1 SGDID:S000000400, Chr II from 613895-612231, reverse complement, Verified ORF, Glycolytic enzyme phosphoglucose isomerase, catalyzes the interconversion of glucose-6-phosphate and fructose-6-phosphate; required for cell cycle progression and	1	+	+	+	+	+	+	+	+	LRDAMFKGEHINS	5.92875e-24	160.8	_DAMFK(ac)GEHINSTEDR_	DAMFK(1)GEHINSTEDR	3	597.937	0.015068	1.6917	0.18709	0.023551	0.98948	0.023131	1.34059	0.74594	0.023341	42.8431	2784400	16026000	88261000	6069000	131390000	4426700	109825500	91628.8	9640300000	48.3112	0.000459187	-	+	-	+	+	+
1953	YDR050C	YDR050C	84	84	>YDR050C TPI1 SGDID:S000002457, Chr IV from 556471-555725, reverse complement, Verified ORF, Triose phosphate isomerase, abundant glycolytic enzyme; mRNA half-life is regulated by iron availability; transcription is controlled by activators Reb1p, Gcr1p,	1	+	+	+	+	+	+	+	+	NSVDQIKDVGAKW	3.36809e-184	330.27	_ASGAFTGENSVDQIK(ac)DVGAK_	ASGAFTGENSVDQIK(1)DVGAK	2	1018.5	-0.19089	0.89794	0.1463		0.91026	0.023491	0.9041	1.10607	0.023491	42.5695	17562000	56693000	294180000	22820000	220650000	20191000	257415000	207073	8932700000	97.5064	0.00226035	-	+	+	+	+	+
10241	YPL231W	YPL231W	1686	1686	>YPL231W FAS2 SGDID:S000006152, Chr XVI from 108652-114315, Verified ORF, Alpha subunit of fatty acid synthetase, which catalyzes the synthesis of long-chain saturated fatty acids; contains beta-ketoacyl reductase and beta-ketoacyl synthase activities; ph	1	+	+	+	+	+	+	+	+	REKSAYKFFHNGM	1.49585e-18	123.99	_SAYK(ac)FFHNGMIYNK_	SAYK(1)FFHNGMIYNK	2	881.425	-1.3326	1.0807	0.24931	0.02361	1.0595		1.0701	0.934492	0.02361	42.3549	4793800	20744000	61534000	22930000	34554000	13861900	48044000	16982.7	1798900000	816.235	0.00770576	-	+	-	+	+	+
4341	YGR192C;YJR009C	YGR192C	257;257	257	>YGR192C TDH3 SGDID:S000003424, Chr VII from 883815-882817, reverse complement, Verified ORF, Glyceraldehyde-3-phosphate dehydrogenase, isozyme 3, involved in glycolysis and gluconeogenesis; tetramer that catalyzes the reaction of glyceraldehyde-3-phospha	1		+	+	+	+	+	+	+	TTYDEIKKVVKAA	6.31646e-08	118.71	_LNK(ac)ETTYDEIK(ac)K_	LNK(1)ETTYDEIK(1)K	3	522.607	0.25277		0.19827		1.0994	0.02363	1.0994	0.909587	0.02363	42.3191		8769800	40738000	5123700	38369000	5123700	39553500	168876	33316000000	30.34	0.000153791	-	+	+	+	+	+
4378	YGR207C	YGR207C	75	75	>YGR207C YGR207C SGDID:S000003439, Chr VII from 911633-910848, reverse complement, Verified ORF, Protein that interacts with frataxin (Yfh1p); putative homolog of mammalian electron transfer flavoprotein complex subunit ETF-beta; authentic, non-tagged pro	1	+	+	+	+	+	+	+	+	VSIGSAKAQDILR	2.22276e-139	294.59	_SLVESTHAVSIGSAK(ac)AQDILR_	SLVESTHAVSIGSAK(1)AQDILR	3	742.069	0.78711	0.82714	0.23019	0.023748	0.95663		0.891885	1.12122	0.023748	42.1088	1787500	5468800	57498000	8131600	38923000	4959550	48210500	2402.32	130960000	2064.48	0.0378707	+	-	-	+	+	+
1626	YDL136W;YDL191W	YDL136W	26	26	>YDL136W RPL35B SGDID:S000002295, Chr IV from 217600-217602,218008-218367, Verified ORF, Protein component of the large (60S) ribosomal subunit, identical to Rpl35Ap and has similarity to rat L35 ribosomal protein;>YDL191W RPL35A SGDID:S000002350, Chr IV	1			+		+		+	+	QLVDLKKELAELK	5.90896e-26	171.72	_K(ac)ELAELK_	K(1)ELAELK	2	436.758	0.15125			0.033744		0.014163			0.0239535	41.7476			27737000		30559000		29148000	19095.8	483750000	N.D.	N.D.	-	+	-	+		+
3129	YER110C	YER110C	875	875	>YER110C KAP123 SGDID:S000000912, Chr V from 382099-378758, reverse complement, Verified ORF, Karyopherin beta, mediates nuclear import of ribosomal proteins prior to assembly into ribosomes and import of histones H3 and H4; localizes to the nuclear pore,	1	+	+	+		+	+	+	+	FGLFQSKSKNKRS	1.82795e-88	238.19	_VFDNFRPVVFGLFQSK(ac)SK_	VFDNFRPVVFGLFQSK(1)SK	4	540.043	-0.48377	0.99447	0.10668	0.023994			0.99447	1.00556	0.023994	41.6771	2613200	9165700	57920000		68668000	2613200	63294000	38301	1727600000	68.228	0.00151262	-	+	+	+	+	+
749	YBR118W;YPR080W	YBR118W	376	376	>YBR118W TEF2 SGDID:S000000322, Chr II from 477665-479041, Verified ORF, Translational elongation factor EF-1 alpha; also encoded by TEF1; functions in the binding reaction of aminoacyl-tRNA (AA-tRNA) to ribosomes;>YPR080W TEF1 SGDID:S000006284, Chr XVI	1	+	+	+	+	+	+	+	+	FDELLEKNDRRSG	2.95184e-37	248.05	_FDELLEK(ac)NDRR_	FDELLEK(1)NDRR	3	492.92	-1.132	0.88986	0.11619	0.013551	1.0102	0.034534	0.95003	1.0526	0.0240425	41.593	80742000	238480000	1267000000	79287000	1482700000	80014500	1374850000	450.486	13614000000	177618	0.00587737	-	+	-	+	+	+
1882	YDR019C	YDR019C	80	80	>YDR019C GCV1 SGDID:S000002426, Chr IV from 485363-484161, reverse complement, Verified ORF, T subunit of the mitochondrial glycine decarboxylase complex, required for the catabolism of glycine to 5,10-methylene-THF; expression is regulated by levels of l	1	+	+	+	+	+	+	+	+	SGPHSVKFLQRVT	4.93861e-63	215.72	_LSGPHSVK(ac)FLQR_	LSGPHSVK(1)FLQR	2	705.896	-0.25788	1.1058	0.20906	0.024126	1.1499	0.024015	1.12785	0.886643	0.0240705	41.5446	8852900	26004000	85230000	11587000	57023000	10219950	71126500	4092.31	209790000	2497.36	0.0487151	+	-	-	+	+	+
1233	YCR012W	YCR012W	266	266	>YCR012W PGK1 SGDID:S000000605, Chr III from 137744-138994, Verified ORF, 3-phosphoglycerate kinase, catalyzes transfer of high-energy phosphoryl groups from the acyl phosphate of 1,3-bisphosphoglycerate to ADP to produce ATP; key enzyme in glycolysis and	1	+	+	+	+	+	+	+	+	GAEIVPKLMEKAK	1.28258e-48	172.18	_AGAEIVPK(ac)LMEK_	AGAEIVPK(1)LMEK	2	664.368	-0.1996	0.84405	0.1808	0.02222	0.90998	0.025998	0.877015	1.14023	0.024109	41.4783	74368000	138450000	741710000	161440000	970430000	117904000	856070000	314024	14454000000	375.461	0.00815719	-	+	+	+	+	+
8999	YOL086C	YOL086C	332	332	>YOL086C ADH1 SGDID:S000005446, Chr XV from 160594-159548, reverse complement, Verified ORF, Alcohol dehydrogenase, fermentative isozyme active as homo- or heterotetramers; required for the reduction of acetaldehyde to ethanol, the last step in the glycol	1	+	+	+	+	+	+	+		LPEIYEKMEKGQI	5.00894e-104	214.45	_VVGLSTLPEIYEK(ac)MEK_	VVGLSTLPEIYEK(1)MEK	2	939.5	-1.72	0.80253	0.14477	0.02965	0.90671	0.018763	0.85462	1.17011	0.0242065	41.3112	173830000	525260000	2637500000	390670000	3006900000	282250000	2822200000	N.D.	8576100000	N.D.	0.0329112	-	-	-	+	+	+
6341	YKL216W	YKL216W	293	293	>YKL216W URA1 SGDID:S000001699, Chr XI from 25216-26160, Verified ORF, Dihydroorotate dehydrogenase, catalyzes the fourth enzymatic step in the de novo biosynthesis of pyrimidines, converting dihydroorotic acid into orotic acid	1		+	+		+		+	+	RIEKELKDIMEAK	2.17638e-09	192.65	_IEKELK(ac)DIMEAK_	IEKELK(1)DIMEAK	3	496.937	0.17933		0.15332	0.034258		0.014178			0.024218	41.2916		7463800	99196000		164150000		131673000	263886	1888000000	N.D.	N.D.	-	+	+	+		+
4980	YHR203C;YJR145C	YHR203C	233	233	>YHR203C RPS4B SGDID:S000001246, Chr VIII from 505530-505517,505247-504476, reverse complement, Verified ORF, Protein component of the small (40S) ribosomal subunit; identical to Rps4Ap and has similarity to rat S4 ribosomal protein;>YJR145C RPS4A SGDID:	1	+	+	+	+	+	+	+	+	VIGEQGKPYISLP	5.22563e-72	216.17	_LNNVFVIGEQGK(ac)PYISLPK_	LNNVFVIGEQGK(1)PYISLPK	3	720.068	0.33895	0.96707	0.12671	0.028682	0.99395	0.019773	0.98051	1.01988	0.0242275	41.2754	4457300	28554000	354460000	20260000	242500000	12358650	298480000	101854	1651100000	121.337	0.0074851	-	+	-	+	+	+
746	YBR118W;YPR080W	YBR118W	177	177	>YBR118W TEF2 SGDID:S000000322, Chr II from 477665-479041, Verified ORF, Translational elongation factor EF-1 alpha; also encoded by TEF1; functions in the binding reaction of aminoacyl-tRNA (AA-tRNA) to ribosomes;>YPR080W TEF1 SGDID:S000006284, Chr XVI	1	+	+	+	+	+	+	+	+	ETSNFIKKVGYNP	1.72693e-98	314.84	_FQEIVKETSNFIK(ac)K_	FQEIVKETSNFIK(1)K	2	876.98	0.78996	0.8578	0.089882	0.013459	0.92881	0.035038	0.893305	1.11944	0.0242485	41.2397	20497000	148190000	869490000	12434000	420380000	16465500	644935000	450.486	13614000000	36550.5	0.00120945	-	+	-	+	+	+
6576	YLL045C	YLL045C	32	32	>YLL045C RPL8B SGDID:S000003968, Chr XII from 48628-47858, reverse complement, Verified ORF, Ribosomal protein L4 of the large (60S) ribosomal subunit, nearly identical to Rpl8Ap and has similarity to rat L7a ribosomal protein; mutation results in decreas	1	+	+	+	+	+	+	+	+	LTHSTPKNFGIGQ	3.30247e-161	290.92	_NPLTHSTPK(ac)NFGIGQAVQPK_	NPLTHSTPK(1)NFGIGQAVQPK	4	544.793	-0.5107	0.90712	0.37113	0.02762	0.94408	0.021353	0.9256	1.08038	0.0244865	40.8388	56068000	93611000	467440000	145640000	439430000	100854000	453435000	80188.9	4029600000	1257.71	0.0250283	-	+	-	+	+	+
4914	YHR174W	YHR174W	88	88	>YHR174W ENO2 SGDID:S000001217, Chr VIII from 451327-452640, Verified ORF, Enolase II, a phosphopyruvate hydratase that catalyzes the conversion of 2-phosphoglycerate to phosphoenolpyruvate during glycolysis and the reverse reaction during gluconeogenesis	1	+	+	+	+	+	+	+	+	LDVKDQKAVDDFL	1.20529e-186	303.03	_DQK(ac)AVDDFLLSLDGTANK_	DQK(1)AVDDFLLSLDGTANK	3	664.669	0.081719	0.82214	0.17177	0.029357	0.90546	0.019667	0.8638	1.15768	0.024512	40.7963	67300000	95946000	337240000	282300000	1090800000	174800000	714020000	2606.88	31681000000	67053.3	0.0055175	-	+	-	+	+	+
3962	YGL245W	YGL245W	36	36	>YGL245W GUS1 SGDID:S000003214, Chr VII from 39023-41149, Verified ORF, Glutamyl-tRNA synthetase (GluRS), forms a complex with methionyl-tRNA synthetase (Mes1p) and Arc1p; complex formation increases the catalytic efficiency of both tRNA synthetases and e	1		+	+	+	+	+	+	+	PNSIAIKLVDDKK	2.29645e-46	189.87	_IVNALAPNSIAIK(ac)LVDDK_	IVNALAPNSIAIK(1)LVDDK	3	646.042	0.1967			0.024642	0.70431		0.70431	1.41983	0.024642	40.5811		7619800	65665000	2528800	145520000	2528800	105592500	48696.8	1349000000	51.9295	0.00187457	-	+	-	+	+	+
7331	YLR418C	YLR418C	194	194	>YLR418C CDC73 SGDID:S000004410, Chr XII from 958092-956911, reverse complement, Verified ORF, Component of the Paf1p complex that binds to and modulates the activity of RNA polymerases I and II; required for expression of certain genes, modification of s	0.999948					+		+	+	NFGYLIKDAELKL	0.00265841	56.851	_GAKPINFGYLIK(ac)DAELK_	GAKPINFGYLIK(1)DAELK	3	640.359	-0.72214					0.024784			0.024784	40.3486					8486800		8486800	538.41	71298000	N.D.	N.D.	-	-	+	+		+
10185	YPL226W	YPL226W	969	969	>YPL226W NEW1 SGDID:S000006147, Chr XVI from 121767-125357, Verified ORF, ATP binding cassette family member; Asn/Gln-rich rich region supports [NU+] prion formation and susceptibility to [PSI+] prion induction; homologous to mRNA export factor from S. po	0.999894		+	+	+	+	+	+	+	WKYWKPKYNSWVP	3.16136e-05	118.76	_YWKPK(ac)YNSWVPK_	YWKPK(1)YNSWVPK	3	546.621	0.65889		0.090229	0.036444	0.88528	0.013231	0.88528	1.12959	0.0248375	40.2617		6456600	23695000	4222000	22043000	4222000	22869000	37569.7	478480000	112.378	0.00882378	-	+	-		+	+
572	YBR031W	YBR031W	360	360	>YBR031W RPL4A SGDID:S000000235, Chr II from 300166-301254, Verified ORF, N-terminally acetylated protein component of the large (60S) ribosomal subunit, nearly identical to Rpl4Bp and has similarity to E. coli L4 and rat L4 ribosomal proteins	1	+	+	+	+	+	+	+	+	VFTETLKHD____	1.08082e-48	245.97	_TGTKPAAVFTETLK(ac)HD_	TGTKPAAVFTETLK(1)HD	3	586.64	-0.20724	1.1064	0.19275	0.027554	1.0963	0.023175	1.10135	0.907977	0.0253645	39.4252	9882500	49677000	809170000	21917000	393810000	15899750	601490000	N.D.	4454900000	N.D.	0.00356905	-	+	-		+	+
8336	YNL071W	YNL071W	304	304	>YNL071W LAT1 SGDID:S000005015, Chr XIV from 491525-492973, Verified ORF, Dihydrolipoamide acetyltransferase component (E2) of pyruvate dehydrogenase complex, which catalyzes the oxidative decarboxylation of pyruvate to acetyl-CoA	1	+	+	+	+	+	+	+	+	TANDKYKLSINDL	1.05261e-42	182.39	_YK(ac)LSINDLLVK_	YK(1)LSINDLLVK	2	674.398	-0.041464	0.90964	0.19698	0.028954	0.93388	0.021924	0.92176	1.08488	0.025439	39.3097	2948200	5085500	35617000	12719000	83095000	7833600	59356000	5436.17	623370000	1441.01	0.0125665	+	-	-	+	+	+
6985	YLR249W	YLR249W	630	630	>YLR249W YEF3 SGDID:S000004239, Chr XII from 636782-639916, Verified ORF, Translational elongation factor 3, stimulates the binding of aminoacyl-tRNA (AA-tRNA) to ribosomes by releasing EF-1 alpha from the ribosomal complex; contains two ABC cassettes; bi	1	+	+	+	+	+	+	+	+	NFTEFVKKCPAAK	2.52357e-27	168.71	_YKGNFTEFVK(ac)K_	YKGNFTEFVK(1)K	2	701.872	-0.50123	0.80037	0.15844	0.033712	1.0223	0.017339	0.911335	1.09729	0.0255255	39.1765	5007900	21568000	632760000	7256000	563270000	6131950	598015000	870578	7138600000	7.04354	0.000858985	-	+	-		+	+
4342	YGR192C;YJR009C	YGR192C	258;258	258	>YGR192C TDH3 SGDID:S000003424, Chr VII from 883815-882817, reverse complement, Verified ORF, Glyceraldehyde-3-phosphate dehydrogenase, isozyme 3, involved in glycolysis and gluconeogenesis; tetramer that catalyzes the reaction of glyceraldehyde-3-phospha	0.923446	+	+	+	+	+	+	+	+	TYDEIKKVVKAAA	5.63509e-14	203.61	_ETTYDEIKK(ac)VVK_	ETTYDEIK(0.077)K(0.923)VVK	3	498.94	0.7416	0.89798	0.16256	0.022339	1.1575	0.029059	1.02774	0.973009	0.025699	38.912	6717500	28314000	317870000	15191000	82599000	10954250	200234500	168876	33316000000	64.8657	0.000328798	-	+	+		+	+
3714	YGL105W	YGL105W	269	269	>YGL105W ARC1 SGDID:S000003073, Chr VII from 307440-308570, Verified ORF, Protein that binds tRNA and methionyl- and glutamyl-tRNA synthetases (Mes1p and Gus1p), delivering tRNA to them, stimulating catalysis, and ensuring their localization to the cytopl	1	+		+	+	+	+	+	+	VVVCNLKPVNMRG	7.65408e-19	147.24	_YVVVVCNLK(ac)PVNMR_	YVVVVCNLK(1)PVNMR	2	866.965	-1.1117	0.90228		0.02574	0.88928		0.89578	1.11635	0.02574	38.85	4505700		148490000	8446600	205900000	6476150	177195000	57715.7	1437700000	112.208	0.00450452	-	+	-		+	+
342	YBL027W;YBR084C-A	YBL027W	117	117	>YBL027W RPL19B SGDID:S000000123, Chr II from 168426-168427,168812-169379, Verified ORF, Protein component of the large (60S) ribosomal subunit, nearly identical to Rpl19Ap and has similarity to rat L19 ribosomal protein; rpl19a and rpl19b single null mut	1		+	+	+	+	+	+	+	DAGKIDKHLYHVL	8.82457e-13	174.87	_IDK(ac)HLYHVLYK(ac)ESK_	IDK(1)HLYHVLYK(1)ESK	4	465.003	0.59104			0.029987	0.95645	0.021494	0.95645	1.04553	0.0257405	38.8493		78626000	1089900000	11110000	722360000	11110000	906130000	225359	1221900000	49.2992	0.0090924	-	+	-	+	+	+
4143	YGR103W	YGR103W	24	24	>YGR103W NOP7 SGDID:S000003335, Chr VII from 695421-697238, Verified ORF, Component of several different pre-ribosomal particles; forms a complex with Ytm1p and Erb1p that is required for maturation of the large ribosomal subunit; required for exit from G	1	+	+	+	+	+	+	+	+	RSQAVRKLQVSLA	1.38821e-105	259.08	_K(ac)LQVSLADFR_	K(1)LQVSLADFR	3	406.9	0.12984	1.0121	0.37345	0.024734	0.96961	0.027036	0.990855	1.00923	0.025885	38.6324	2275400	3608900	72131000	6438800	98180000	4357100	85155500	4527.07	136660000	962.454	0.0318828	-	-	+		+	+
3945	YGL245W	YGL245W	47	47	>YGL245W GUS1 SGDID:S000003214, Chr VII from 39023-41149, Verified ORF, Glutamyl-tRNA synthetase (GluRS), forms a complex with methionyl-tRNA synthetase (Mes1p) and Arc1p; complex formation increases the catalytic efficiency of both tRNA synthetases and e	1		+	+		+		+	+	KKAPAAKLDDATE	1.80716e-27	215.23	_APAAK(ac)LDDATEDVFNK_	APAAK(1)LDDATEDVFNK	2	873.931	-1.2048			0.030141		0.021946			0.0260435	38.3973		1962500	65992000		72230000		69111000	48696.8	1349000000	N.D.	N.D.	-	+	-	+		+
6026	YKL060C	YKL060C	27	27	>YKL060C FBA1 SGDID:S000001543, Chr XI from 327131-326052, reverse complement, Verified ORF, Fructose 1,6-bisphosphate aldolase, required for glycolysis and gluconeogenesis; catalyzes conversion of fructose 1,6 bisphosphate to glyceraldehyde-3-P and dihyd	1		+	+		+		+	+	NLFTYAKEHKFAI	1.82791e-43	214.24	_TGVIVGEDVHNLFTYAK(ac)EHK_	TGVIVGEDVHNLFTYAK(1)EHK	3	767.062	0.40758		0.1852	0.026122					0.026122	38.2819		4507300	35133000		76619000		55876000	1.01822e+06	11381000000	N.D.	N.D.	-	+	-	+		+
6014	YKL060C	YKL060C	55	55	>YKL060C FBA1 SGDID:S000001543, Chr XI from 327131-326052, reverse complement, Verified ORF, Fructose 1,6-bisphosphate aldolase, required for glycolysis and gluconeogenesis; catalyzes conversion of fructose 1,6 bisphosphate to glyceraldehyde-3-P and dihyd	1	+	+	+	+	+	+	+	+	EAARDSKSPIILQ	1.52274e-148	334.2	_DSK(ac)SPIILQTSNGGAAYFAGK_	DSK(1)SPIILQTSNGGAAYFAGK	2	1084.06	-0.0054915	0.774	0.13173	0.029626	0.98118	0.023524	0.87759	1.13948	0.026575	37.6294	27939000	95286000	650680000	62241000	748420000	45090000	699550000	1.01822e+06	11381000000	44.2833	0.00396187	-	+	-		+	+
4355	YGR192C	YGR192C	70	70	>YGR192C TDH3 SGDID:S000003424, Chr VII from 883815-882817, reverse complement, Verified ORF, Glyceraldehyde-3-phosphate dehydrogenase, isozyme 3, involved in glycolysis and gluconeogenesis; tetramer that catalyzes the reaction of glyceraldehyde-3-phospha	1	+	+	+		+	+	+	+	HIIVDGKKIATYQ	1.15496e-17	144.97	_YAGEVSHDDK(ac)HIIVDGK(ac)K_	YAGEVSHDDK(1)HIIVDGK(1)K	4	524.517	0.90392	0.90237	0.14605	0.030433		0.022818	0.90237	1.10819	0.0266255	37.558	8682900	1459100	54631000		36395000	8682900	45513000	168876	33316000000	51.4159	0.000260623	-	+	+	+	+	+
9207	YOR063W	YOR063W	376	376	>YOR063W RPL3 SGDID:S000005589, Chr XV from 444688-445851, Verified ORF, Protein component of the large (60S) ribosomal subunit, has similarity to E. coli L3 and rat L3 ribosomal proteins; involved in the replication and maintenance of killer double stran	1	+	+	+	+	+	+	+	+	FQTPAEKHAFMGT	1.57346e-28	171.46	_GRFQTPAEK(ac)HAFM(ox)GTLK_	GRFQTPAEK(1)HAFMGTLK	4	495.006	0.018729	0.84377	0.4459	0.026816	0.94089		0.89233	1.12066	0.026816	37.2912	22423000	45597000	423970000	38851000	279640000	30637000	351805000	450.486	868090000	68008.7	0.0352924	-	+	-	+	+	+
529	YBR025C	YBR025C	162	162	>YBR025C OLA1 SGDID:S000000229, Chr II from 291865-290681, reverse complement, Verified ORF, P-loop ATPase with similarity to human OLA1 and bacterial YchF; identified as specifically interacting with the proteasome; protein levels are induced by hydrogen	1		+	+	+	+	+	+	+	DIEFAQKALEGAE	6.64672e-38	197.21	_LKDIEFAQK(ac)ALEGAEK_	LKDIEFAQK(1)ALEGAEK	2	916.494	0.46523		0.1404	0.016425	1.0642	0.037272	1.0642	0.939673	0.0268485	37.246		22802000	284160000	7577900	119990000	7577900	202075000	36802.6	1523500000	205.907	0.00497401	-	+	-	+	+	+
1621	YDL136W;YDL191W	YDL136W	94	94	>YDL136W RPL35B SGDID:S000002295, Chr IV from 217600-217602,218008-218367, Verified ORF, Protein component of the large (60S) ribosomal subunit, identical to Rpl35Ap and has similarity to rat L35 ribosomal protein;>YDL191W RPL35A SGDID:S000002350, Chr IV	1	+	+	+	+	+	+	+		LRRALTKFEASQV	1.42085e-95	246.31	_RALTK(ac)FEASQVTEK_	RALTK(1)FEASQVTEK	2	825.446	-0.17214	0.89903	0.36629	0.029131	0.94358	0.024714	0.921305	1.08542	0.0269225	37.1437	101500000	130920000	859400000	139640000	892110000	120570000	875755000	19095.8	483750000	6313.95	0.24924	-	+	-	+	+	+
1231	YCR012W	YCR012W	193	193	>YCR012W PGK1 SGDID:S000000605, Chr III from 137744-138994, Verified ORF, 3-phosphoglycerate kinase, catalyzes transfer of high-energy phosphoryl groups from the acyl phosphate of 1,3-bisphosphoglycerate to ADP to produce ATP; key enzyme in glycolysis and	1		+	+	+	+	+	+	+	LLEKELKYFGKAL	5.29637e-13	178.07	_ELK(ac)YFGK_	ELK(1)YFGK	2	463.753	0.96542		0.10017	0.0095355	0.87895	0.044557	0.87895	1.13772	0.0270463	36.9737		58710000	197980000	10678000	105350000	10678000	151665000	314024	14454000000	34.0037	0.000738757	-	+	+		+	+
6260	YKL182W	YKL182W	1436	1436	>YKL182W FAS1 SGDID:S000001665, Chr XI from 100676-106831, Verified ORF, Beta subunit of fatty acid synthetase, which catalyzes the synthesis of long-chain saturated fatty acids; contains acetyltransacylase, dehydratase, enoyl reductase, malonyl transacyl	1	+	+	+	+	+	+	+	+	VYQMHIKTSKDIA	6.14929e-13	117.2	_TVEPVYQMHIK(ac)TSK_	TVEPVYQMHIK(1)TSK	2	851.945	-0.89327	0.8962	0.2209	0.027088	0.99736		0.94678	1.05621	0.027088	36.9167	11008000	13767000	96479000	28129000	41318000	19568500	68898500	91807.9	2115000000	213.146	0.00925225	-	+	-	+	+	+
6204	YKL152C	YKL152C	57	57	>YKL152C GPM1 SGDID:S000001635, Chr XI from 164390-163647, reverse complement, Verified ORF, Tetrameric phosphoglycerate mutase, mediates the conversion of 3-phosphoglycerate to 2-phosphoglycerate during glycolysis and the reverse reaction during gluconeo	1	+	+	+	+	+	+	+	+	DVLYTSKLSRAIQ	3.18447e-48	199.15	_VYPDVLYTSK(ac)LSR_	VYPDVLYTSK(1)LSR	3	528.287	1.3823	0.90195	0.35517	0.021636	0.97929	0.032696	0.94062	1.06313	0.027166	36.8107	369870000	627470000	6274200000	696330000	4099300000	533100000	5186750000	171982	12596000000	3099.74	0.042323	-	+	-	+	+	+
7218	YLR354C	YLR354C	287	287	>YLR354C TAL1 SGDID:S000004346, Chr XII from 837356-836349, reverse complement, Verified ORF, Transaldolase, enzyme in the non-oxidative pentose phosphate pathway; converts sedoheptulose 7-phosphate and glyceraldehyde 3-phosphate to erythrose 4-phosphate	1	+	+	+	+	+	+	+	+	KKEAGDKISYISD	2.64935e-49	190.41	_EAGDK(ac)ISYISDESK_	EAGDK(1)ISYISDESK	2	792.375	-0.28392	0.90699	0.29055	0.029048	1.0255	0.0253	0.966245	1.03493	0.027174	36.7999	9200100	15823000	89042000	11166000	66912000	10183050	77977000	53034.2	2675500000	192.009	0.00380604	-	-	+	+	+	+
1625	YDL136W;YDL191W	YDL136W	25	25	>YDL136W RPL35B SGDID:S000002295, Chr IV from 217600-217602,218008-218367, Verified ORF, Protein component of the large (60S) ribosomal subunit, identical to Rpl35Ap and has similarity to rat L35 ribosomal protein;>YDL191W RPL35A SGDID:S000002350, Chr IV	1		+	+	+	+	+	+	+	SQLVDLKKELAEL	3.24382e-117	335.23	_SKEQLASQLVDLK(ac)K_	SKEQLASQLVDLK(1)K	4	407.986	0.46973		0.089489	0.036772	0.75963	0.017908	0.75963	1.31643	0.02734	36.5764		47954000	861970000	4655900	679840000	4655900	770905000	19095.8	483750000	243.818	0.0096246	-	+	-	+	+	+
4921	YHR174W	YHR174W	258	258	>YHR174W ENO2 SGDID:S000001217, Chr VIII from 451327-452640, Verified ORF, Enolase II, a phosphopyruvate hydratase that catalyzes the conversion of 2-phosphoglycerate to phosphoenolpyruvate during glycolysis and the reverse reaction during gluconeogenesis	1	+	+	+	+	+	+	+	+	EFFKDGKYDLDFK	3.10806e-60	238.49	_DGK(ac)YDLDFKNPESDK_	DGK(1)YDLDFKNPESDK	2	906.918	-0.88497	0.85764	0.12444		0.88264	0.027414	0.87014	1.14924	0.027414	36.4777	13205000	40331000	425520000	16554000	539020000	14879500	482270000	2606.88	31681000000	5707.78	0.000469666	-	+	-	+	+	+
3525	YGL009C	YGL009C	81	81	>YGL009C LEU1 SGDID:S000002977, Chr VII from 478657-476318, reverse complement, Verified ORF, Isopropylmalate isomerase, catalyzes the second step in the leucine biosynthesis pathway	1	+	+	+		+	+	+	+	ESRKNFKSLDTFI	7.79829e-14	209.64	_NFK(ac)SLDTFIK_	NFK(1)SLDTFIK	3	418.896	-0.68068		0.088066	0.011137		0.043997			0.027567	36.2753	710950	19113000	264370000		253410000	710950	258890000	96329.5	933680000	7.3804	0.000761449	-	+	+	+	+	+
8789	YNR016C	YNR016C	2190	2190	>YNR016C ACC1 SGDID:S000005299, Chr XIV from 661377-654676, reverse complement, Verified ORF, Acetyl-CoA carboxylase, biotin containing enzyme that catalyzes the carboxylation of acetyl-CoA to form malonyl-CoA; required for de novo biosynthesis of long-ch	1	+	+	+	+	+	+	+	+	DKLKGLKLESFAQ	1.39312e-26	148.62	_GLK(ac)LESFAQDLAK_	GLK(1)LESFAQDLAK	2	731.401	-0.50447	0.83868	0.2521	0.027615	1.0003		0.91949	1.08756	0.027615	36.2122	10218000	22034000	166810000	36200000	184140000	23209000	175475000	20205.8	1198200000	1148.63	0.0193699	-	+	-	+	+	+
4594	YHL033C	YHL033C	32	32	>YHL033C RPL8A SGDID:S000001025, Chr VIII from 36023-35253, reverse complement, Verified ORF, Ribosomal protein L4 of the large (60S) ribosomal subunit, nearly identical to Rpl8Bp and has similarity to rat L7a ribosomal protein; mutation results in decrea	1	+	+	+	+	+	+	+	+	LTHSTPKNFGIGQ	3.30247e-161	290.92	_TRNPLTHSTPK(ac)NFGIGQAVQPK_	TRNPLTHSTPK(1)NFGIGQAVQPK	3	811.771	-0.37854	0.90712	0.41484	0.02762	0.9296		0.91836	1.0889	0.02762	36.2056	38521000	71444000	362920000	112640000	337410000	75580500	350165000	237633	175630000	318.056	0.430339	-	+	-		+	+
5825	YJR094W-A;YPR043W	YJR094W-A	13	13	>YJR094W-A RPL43B SGDID:S000003855, Chr X from 608297-608298,608574-608850, Verified ORF, Protein component of the large (60S) ribosomal subunit, identical to Rpl43Ap and has similarity to rat L37a ribosomal protein;>YPR043W RPL43A SGDID:S000006247, Chr	1	+	+	+	+	+	+	+	+	KVGITGKYGVRYG	1.82609e-05	163.16	_VGITGK(ac)YGVR_	VGITGK(1)YGVR	2	546.314	0.70255	0.95377	0.51673	0.03025	0.84784	0.025159	0.900805	1.11012	0.0277045	36.0952	5097900	5801100	30874000	2273000	10819000	3685450	20846500	45546.9	45659000	80.9156	0.0807168	-	+	-	+	+	+
2156	YDR155C	YDR155C	42	42	>YDR155C CPR1 SGDID:S000002562, Chr IV from 768998-768510, reverse complement, Verified ORF, Cytoplasmic peptidyl-prolyl cis-trans isomerase (cyclophilin), catalyzes the cis-trans isomerization of peptide bonds N-terminal to proline residues; binds the dr	1	+	+	+	+	+	+	+	+	ALCTGEKGFGYAG	2.82737e-142	280.15	_ALCTGEK(ac)GFGYAGSPFHR_	ALCTGEK(1)GFGYAGSPFHR	2	998.97	-1.0849	0.9206	0.20529	0.030676	0.9926	0.024743	0.9566	1.04537	0.0277095	36.0887	28852000	94916000	542310000	55887000	310310000	42369500	426310000	85989.9	7925500000	492.727	0.00534597	-	+	+	+	+	+
7250	YLR359W	YLR359W	471	471	>YLR359W ADE13 SGDID:S000004351, Chr XII from 844281-845729, Verified ORF, Adenylosuccinate lyase, catalyzes two steps in the 'de novo' purine nucleotide biosynthetic pathway; expression is repressed by adenine and activated by Bas1p and Pho2p; mutations	1		+	+	+	+	+	+		ALQPFQKYLNDEQ	3.29124e-56	242.1	_DVNNALQPFQK(ac)YLNDEQVK_	DVNNALQPFQK(1)YLNDEQVK	2	1153.08	0.38008			0.027782	0.74843		0.74843	1.33613	0.027782	35.9945		1800200	30948000	2408500	72258000	2408500	51603000	N.D.	412280000	N.D.	0.0058419	-	-	-	+	+	+
6999	YLR249W;YNL014W	YLR249W	786;786	786	>YLR249W YEF3 SGDID:S000004239, Chr XII from 636782-639916, Verified ORF, Translational elongation factor 3, stimulates the binding of aminoacyl-tRNA (AA-tRNA) to ribosomes by releasing EF-1 alpha from the ribosomal complex; contains two ABC cassettes; bi	1		+	+	+	+	+	+	+	DAEAMNKIFKIEG	3.51651e-87	311.95	_QINENDAEAMNK(ac)IFK_	QINENDAEAMNK(1)IFK	2	903.938	-0.82244		0.11003	0.027815	0.78065		0.78065	1.28098	0.027815	35.9518		31252000	278490000	9478200	364380000	9478200	321435000	870578	7138600000	10.8873	0.00132774	-	+	-		+	+
4978	YHR203C;YJR145C	YHR203C	22	22	>YHR203C RPS4B SGDID:S000001246, Chr VIII from 505530-505517,505247-504476, reverse complement, Verified ORF, Protein component of the small (40S) ribosomal subunit; identical to Rps4Ap and has similarity to rat S4 ribosomal protein;>YJR145C RPS4A SGDID:	1	+	+	+		+	+	+	+	HHWLLDKLSGCYA	1.13221e-76	269.86	_LAAPHHWLLDK(ac)LSGCYAPR_	LAAPHHWLLDK(1)LSGCYAPR	3	749.721	-1.128	1.0269	0.37864			0.027856	1.0269	0.973805	0.027856	35.8989	4698700	8955500	51889000		82344000	4698700	67116500	101854	1651100000	46.1316	0.0028458	-	+	-		+	+
5644	YJL177W;YKL180W	YKL180W	138;138	138	>YJL177W RPL17B SGDID:S000003713, Chr X from 90784-91092,91410-91655, Verified ORF, Protein component of the large (60S) ribosomal subunit, nearly identical to Rpl17Ap and has similarity to E. coli L22 and rat L17 ribosomal proteins;>YKL180W RPL17A SGDID	1	+	+	+	+	+	+	+	+	AHGRINKYESSPS	6.57343e-103	270	_INK(ac)YESSPSHIELVVTEKEEAVAK_	INK(1)YESSPSHIELVVTEKEEAVAK	3	914.811	0.69755	0.8372	0.46992		0.95893	0.028012	0.898065	1.11351	0.028012	35.699	4118200	7004000	166880000	39936000	150840000	22027100	158860000	N.D.	N.D.	N.D.	N.D.	-	+	-		+	+
6662	YLR044C	YLR044C	332	332	>YLR044C PDC1 SGDID:S000004034, Chr XII from 234082-232391, reverse complement, Verified ORF, Major of three pyruvate decarboxylase isozymes, key enzyme in alcoholic fermentation, decarboxylates pyruvate to acetaldehyde; subject to glucose-, ethanol-, and	1	+	+	+	+	+	+	+	+	MKFVLQKLLTTIA	1.0532e-50	191.49	_FVLQK(ac)LLTTIADAAK_	FVLQK(1)LLTTIADAAK	3	558.666	-0.85959	1.0139	0.19945	0.029951	1.0543	0.026517	1.0341	0.967024	0.028234	35.4183	57656000	107940000	1453800000	148210000	1718300000	102933000	1586050000	8965.92	17921000000	11480.5	0.00574371	-	+	+	+	+	+
232	YAL038W	YAL038W	116	116	>YAL038W CDC19 SGDID:S000000036, Chr I from 71787-73289, Verified ORF, Pyruvate kinase, functions as a homotetramer in glycolysis to convert phosphoenolpyruvate to pyruvate, the input for aerobic (TCA cycle) or anaerobic (glucose fermentation) respiration	1	+	+	+	+	+	+	+	+	IFTTDDKYAKACD	3.65582e-128	279.48	_TGTTTNDVDYPIPPNHEMIFTTDDK(ac)YAK_	TGTTTNDVDYPIPPNHEMIFTTDDK(1)YAK	4	807.378	-1.2665	0.83638	0.22266	0.028327	0.93725		0.886815	1.12763	0.028327	35.302	20748000	76811000	1126200000	99661000	1525000000	60204500	1325600000	290834	12008000000	207.006	0.0050137	-	+	-	+	+	+
6996	YLR249W	YLR249W	967	967	>YLR249W YEF3 SGDID:S000004239, Chr XII from 636782-639916, Verified ORF, Translational elongation factor 3, stimulates the binding of aminoacyl-tRNA (AA-tRNA) to ribosomes by releasing EF-1 alpha from the ribosomal complex; contains two ABC cassettes; bi	1	+	+	+	+	+	+	+	+	EEVWAVKDGRMTP	6.75705e-170	302.35	_NLTEEVWAVK(ac)DGR_	NLTEEVWAVK(1)DGR	3	520.267	0.38308	1.2869	0.17055	0.019486		0.037324	1.2869	0.777061	0.028405	35.2051	9629200	61917000	636480000	13943000	471190000	11786100	553835000	870578	7138600000	13.5383	0.00165104	-	+	-	+	+	+
4196	YGR135W	YGR135W	236	236	>YGR135W PRE9 SGDID:S000003367, Chr VII from 761397-762173, Verified ORF, Alpha 3 subunit of the 20S proteasome, the only nonessential 20S subunit; may be replaced by the alpha 4 subunit (Pre6p) under stress conditions to create a more active proteasomal	1			+		+		+	+	FKPQEIKDILVKT	3.66451e-05	152.16	_IFKPQEIK(ac)DILVK_	IFKPQEIK(1)DILVK	3	538.327	0.54035			0.03478		0.022377			0.0285785	34.9913			22618000		21463000		22040500	17077.8	266450000	N.D.	N.D.	-	+	+	+		+
906	YBR181C;YPL090C	YBR181C	149	149	>YBR181C RPS6B SGDID:S000000385, Chr II from 592769-592764,592411-591707, reverse complement, Verified ORF, Protein component of the small (40S) ribosomal subunit; identical to Rps6Ap and has similarity to rat S6 ribosomal protein;>YPL090C RPS6A SGDID:S0	1		+	+	+	+	+	+	+	KFFGLSKEDDVRD	3.42461e-75	224.66	_KFFGLSK(ac)EDDVR_	KFFGLSK(1)EDDVR	2	741.883	1.0512		0.12728	0.031751	0.83375	0.025787	0.83375	1.1994	0.028769	34.7596		13855000	526620000	11763000	500300000	11763000	513460000	38831.8	7010700000	302.922	0.00167786	-	+	-	+	+	+
3087	YER091C	YER091C	472	472	>YER091C MET6 SGDID:S000000893, Chr V from 342163-339860, reverse complement, Verified ORF, Cobalamin-independent methionine synthase, involved in methionine biosynthesis and regeneration; requires a minimum of two glutamates on the methyltetrahydrofolate	1		+	+	+	+	+	+	+	SAEEYEKFINSEI	1.38667e-58	205.78	_GTISAEEYEK(ac)FINSEIEK_	GTISAEEYEK(1)FINSEIEK	3	710.348	-1.5673			0.02882					0.02882	34.6981		5688400	160940000	1080300	301040000	1080300	230990000	263886	4680100000	4.09381	0.000230828	-	+	-	+	+	+
6678	YLR044C	YLR044C	269	269	>YLR044C PDC1 SGDID:S000004034, Chr XII from 234082-232391, reverse complement, Verified ORF, Major of three pyruvate decarboxylase isozymes, key enzyme in alcoholic fermentation, decarboxylates pyruvate to acetaldehyde; subject to glucose-, ethanol-, and	1	+	+	+	+	+	+	+	+	YVGTLSKPEVKEA	8.55072e-50	180.11	_YGGVYVGTLSK(ac)PEVK_	YGGVYVGTLSK(1)PEVK	3	546.963	1.1252	0.88158	0.16558	0.030215	1.0029	0.027748	0.94224	1.0613	0.0289815	34.5048	20460000	55384000	462560000	43454000	423240000	31957000	442900000	8965.92	17921000000	3564.27	0.00178322	-	+	+	+	+	+
127	YAL005C;YBL075C;YER103W;YLL024C	YLL024C	455;456;456;455	455	>YAL005C SSA1 SGDID:S000000004, Chr I from 141433-139505, reverse complement, Verified ORF, ATPase involved in protein folding and nuclear localization signal (NLS)-directed nuclear transport; member of heat shock protein 70 (HSP70) family; forms a chaper	1		+	+	+	+	+	+	+	DNNLLGKFELSGI	1.06932e-76	273.78	_TKDNNLLGK(ac)FELSGIPPAPR_	TKDNNLLGK(1)FELSGIPPAPR	3	737.071	0.50387		0.12587	0.02261	0.94192	0.035542	0.94192	1.06166	0.029076	34.3926		27043000	434320000	26259000	477660000	26259000	455990000	364128	7434200000	72.1148	0.00353219	-	+	+	+	+	+
7395	YLR448W	YLR448W	143	143	>YLR448W RPL6B SGDID:S000004440, Chr XII from 1028850-1028864,1029249-1029764, Verified ORF, Protein component of the large (60S) ribosomal subunit, has similarity to Rpl6Ap and to rat L6 ribosomal protein; binds to 5.8S rRNA	1	+	+	+	+	+	+	+	+	DQKVVDKALLAEI	4.93296e-32	225.69	_VVDK(ac)ALLAEIKK_	VVDK(1)ALLAEIKK	3	456.954	0.64418	0.89826	0.083374	0.025813	0.9793	0.032534	0.93878	1.06521	0.0291735	34.2777	16963000	144680000	1486300000	29506000	1292200000	23234500	1389250000	38423.3	2219100000	604.698	0.0104702	-	+	-	+	+	+
10234	YPL231W	YPL231W	1118	1118	>YPL231W FAS2 SGDID:S000006152, Chr XVI from 108652-114315, Verified ORF, Alpha subunit of fatty acid synthetase, which catalyzes the synthesis of long-chain saturated fatty acids; contains beta-ketoacyl reductase and beta-ketoacyl synthase activities; ph	1	+	+	+	+	+	+	+	+	NGYNPEKKEMIQE	6.80926e-73	212.03	_LIEPELFNGYNPEK(ac)K_	LIEPELFNGYNPEK(1)K	2	916.975	-0.7844	0.89438	0.24948	0.027976	1.0633	0.031692	0.97884	1.02162	0.029834	33.5188	24890000	45781000	329900000	67419000	355930000	46154500	342915000	16982.7	1798900000	2717.73	0.0256571	-	+	-	+	+	+
6018	YKL060C	YKL060C	326	326	>YKL060C FBA1 SGDID:S000001543, Chr XI from 327131-326052, reverse complement, Verified ORF, Fructose 1,6-bisphosphate aldolase, required for glycolysis and gluconeogenesis; catalyzes conversion of fructose 1,6 bisphosphate to glyceraldehyde-3-P and dihyd	1	+	+	+	+	+	+	+	+	GPEKPNKKFFDPR	5.18769e-72	220.42	_DYIM(ox)SPVGNPEGPEK(ac)PNK(ac)K_	DYIMSPVGNPEGPEK(1)PNK(1)K	3	734.025	-1.6352	0.85132	0.13654	0.028248	1.0309	0.03186	0.94111	1.06258	0.030054	33.2734	84164000	318280000	385710000	85610000	168600000	84887000	277155000	1.01822e+06	11381000000	83.3684	0.00745866	-	+	-	+	+	+
4035	YGR037C	YGR037C	55	55	>YGR037C ACB1 SGDID:S000003269, Chr VII from 559998-559735, reverse complement, Verified ORF, Acyl-CoA-binding protein, transports newly synthesized acyl-CoA esters from fatty acid synthetase (Fas1p-Fas2p) to acyl-CoA-consuming processes	1	+	+	+	+	+	+	+	+	NMKDRYKWEAWEN	1.84231e-26	166.38	_YK(ac)WEAWENLK_	YK(1)WEAWENLK	2	704.848	-1.5401		0.21525	0.031353	1.0043	0.028845	1.0043	0.995718	0.030099	33.2237		15581000	232120000	28092000	411640000	28092000	321880000	8502.03	6329400000	3304.15	0.00443834	-	+	+	+	+	+
10423	YPR074C	YPR074C	345	345	>YPR074C TKL1 SGDID:S000006278, Chr XVI from 694835-692793, reverse complement, Verified ORF, Transketolase, similar to Tkl2p; catalyzes conversion of xylulose-5-phosphate and ribose-5-phosphate to sedoheptulose-7-phosphate and glyceraldehyde-3-phosphate	1		+	+		+		+	+	PANWESKLPTYTA	9.20581e-105	254.82	_RLSGQLPANWESK(ac)LPTYTAK_	RLSGQLPANWESK(1)LPTYTAK	4	576.31	-1.2036			0.039837		0.02066			0.0302485	33.0595		22465000	249780000		364910000		307345000	40272.2	2360200000	N.D.	N.D.	-	+	+	+		+
5000	YHR216W;YLR432W;YML056C	YLR432W	519;519;520	519	>YHR216W IMD2 SGDID:S000001259, Chr VIII from 554396-555967, Verified ORF, Inosine monophosphate dehydrogenase, catalyzes the first step of GMP biosynthesis, expression is induced by mycophenolic acid resulting in resistance to the drug, expression is rep	1	+	+	+	+	+	+	+		NLHSYEKRLHN__	4.42801e-210	328.92	_TASAQLEGGVHNLHSYEK(ac)R_	TASAQLEGGVHNLHSYEK(1)R	2	1070.03	-0.41256	0.74438	0.30742	0.029448	0.98565	0.031138	0.865015	1.15605	0.030293	33.0109	13720000	86313000	462110000	105080000	281120000	59400000	371615000	26271.8	1811000000	2260.98	0.0327996	-	+	-	+	+	+
2632	YDR454C	YDR454C	180	180	>YDR454C GUK1 SGDID:S000002862, Chr IV from 1366820-1366257, reverse complement, Verified ORF, Guanylate kinase, converts GMP to GDP; required for growth and mannose outer chain elongation of cell wall N-linked glycoproteins	1	+	+	+	+	+	+	+	+	KAYKELKDFIFAE	9.14605e-06	123.29	_ELK(ac)DFIFAEK_	ELK(1)DFIFAEK	2	641.34	-0.44057	0.84696	0.24313	0.037824	1.0573	0.022843	0.95213	1.05028	0.0303335	32.9669	6681700	11137000	96645000	12409000	113620000	9545350	105132500	20507.3	2231700000	465.461	0.00427717	-	+	+	+	+	+
7855	YMR116C	YMR116C	161	161	>YMR116C ASC1 SGDID:S000004722, Chr XIII from 500687-500151,499877-499455, reverse complement, Verified ORF, G-protein beta subunit and guanine nucleotide dissociation inhibitor for Gpa2p; ortholog of RACK1 that inhibits translation; core component of the	1	+	+	+	+	+	+	+	+	RVVPNEKADDDSV	1.69032e-120	262.8	_VVPNEK(ac)ADDDSVTIISAGNDK_	VVPNEK(1)ADDDSVTIISAGNDK	4	558.027	0.043496	1.0555	0.090442	0.032879	0.98994	0.027872	1.02272	0.977785	0.0303755	32.9213	10693000	65516000	561490000	16863000	601530000	13778000	581510000	333112	10461000000	41.3615	0.00131708	-	-	-	+	+	+
7021	YLR259C	YLR259C	93	93	>YLR259C HSP60 SGDID:S000004249, Chr XII from 665004-663286, reverse complement, Verified ORF, Tetradecameric mitochondrial chaperonin required for ATP-dependent folding of precursor polypeptides and complex assembly; prevents aggregation and mediates pro	1			+	+	+	+	+	+	FENMGAKLLQEVA	1.62543e-19	179.92	_FENM(ox)GAK(ac)LLQEVASK_	FENMGAK(1)LLQEVASK	3	574.963	-1.5385			0.019582	0.96649	0.041208	0.96649	1.03467	0.030395	32.9001			34882000	3909000	57448000	3909000	46165000	N.D.	2629500000	N.D.	0.00148659	+	-	-	+	+	+
8663	YNL248C	YNL248C	241	241	>YNL248C RPA49 SGDID:S000005192, Chr XIV from 182609-181362, reverse complement, Verified ORF, RNA polymerase I subunit A49	1		+	+		+		+	+	PYQNNSKYVAKKL	4.51293e-18	167.29	_KLELFPYQNNSK(ac)YVAK_	KLELFPYQNNSK(1)YVAK	3	662.023	-0.29424		0.13953	0.021475		0.039878			0.0306765	32.5982		3277900	49334000		23866000		36600000	N.D.	204380000	N.D.	N.D.	-	-	-	+		+
2785	YEL034W	YEL034W	86	86	>YEL034W HYP2 SGDID:S000000760, Chr V from 85676-86149, Verified ORF, Translation elongation factor eIF-5A, previously thought to function in translation initiation; similar to and functionally redundant with Anb1p; structural homolog of bacterial EF-P; u	1		+	+	+	+	+	+	+	MEVPVVKRNEYQL	3.30662e-48	228.38	_LEDLSPSTHNMEVPVVK(ac)R_	LEDLSPSTHNMEVPVVK(1)R	3	698.361	-1.0457		0.10011	0.022234	0.88964	0.039647	0.88964	1.12405	0.0309405	32.3201		8156200	229740000	4368800	96038000	4368800	162889000	N.D.	5227200000	N.D.	0.000835782	-	-	-	+	+	+
4030	YGR034W;YLR344W	YGR034W	87	87	>YGR034W RPL26B SGDID:S000003266, Chr VII from 555816-555834,556312-556676, Verified ORF, Protein component of the large (60S) ribosomal subunit, nearly identical to Rpl26Ap and has similarity to E. coli L24 and rat L26 ribosomal proteins; binds to 5.8S r	0.999001	+	+	+		+	+	+	+	QVDKVTKEKVNGA	2.90136e-05	126.1	_FAVQVDKVTK(ac)EK_	FAVQVDK(0.001)VTK(0.999)EK	3	478.605	0.53017	0.80598	0.20194	0.016004		0.046105	0.80598	1.24073	0.0310545	32.2015	1439000	2435500	15742000		5116800	1439000	10429400	33236.3	327150000	43.296	0.00439859	-	+	-		+	+
4599	YHL033C;YLL045C	YLL045C	51;51	51	>YHL033C RPL8A SGDID:S000001025, Chr VIII from 36023-35253, reverse complement, Verified ORF, Ribosomal protein L4 of the large (60S) ribosomal subunit, nearly identical to Rpl8Bp and has similarity to rat L7a ribosomal protein; mutation results in decrea	1	+	+	+	+	+	+	+	+	NLSRYVKWPEYVR	1.06487e-26	173.37	_YVK(ac)WPEYVR_	YVK(1)WPEYVR	2	641.335	-1.1999		0.3822		0.85864	0.031067	0.85864	1.16463	0.031067	32.1885	6351000	48692000	504940000	174950000	773300000	90650500	639120000	80188.9	4029600000	1130.46	0.0224962	-	+	-	+	+	+
3454	YFR032C-A	YFR032C-A	33	33	>YFR032C-A RPL29 SGDID:S000006437, Chr VI from 223425-223246, reverse complement, Verified ORF, Protein component of the large (60S) ribosomal subunit, has similarity to rat L29 ribosomal protein; not essential for translation, but required for proper joi	1	+	+	+	+	+	+	+	+	YKYPSLKGVDPKF	1.59448e-53	194.48	_YPSLK(ac)GVDPK_	YPSLK(1)GVDPK	2	573.314	1.0596	0.85534	0.3327	0.036297	0.93761	0.025874	0.896475	1.11548	0.0310855	32.1693	39108000	60135000	670520000	78905000	296660000	59006500	483590000	51129.4	28518000	1154.06	2.0691	-	+	-	+	+	+
6266	YKL182W	YKL182W	2009	2009	>YKL182W FAS1 SGDID:S000001665, Chr XI from 100676-106831, Verified ORF, Beta subunit of fatty acid synthetase, which catalyzes the synthesis of long-chain saturated fatty acids; contains acetyltransacylase, dehydratase, enoyl reductase, malonyl transacyl	1	+	+	+	+	+	+	+	+	VARLAGKYIPNLT	9.95901e-14	125.18	_LAGK(ac)YIPNLTAKPFQVTK_	LAGK(1)YIPNLTAKPFQVTK	3	677.726	-0.76494	0.87476	0.31383		0.94528	0.031262	0.91002	1.09888	0.031262	31.9877	7774000	13390000	27125000	12304000	22293000	10039000	24709000	91807.9	2115000000	109.348	0.00474657	-	+	-	+	+	+
7025	YLR259C	YLR259C	230	230	>YLR259C HSP60 SGDID:S000004249, Chr XII from 665004-663286, reverse complement, Verified ORF, Tetradecameric mitochondrial chaperonin required for ATP-dependent folding of precursor polypeptides and complex assembly; prevents aggregation and mediates pro	1	+	+	+	+	+	+	+	+	YFITDPKSSKVEF	1.78533e-60	196.18	_GFISPYFITDPK(ac)SSK_	GFISPYFITDPK(1)SSK	2	864.946	-0.19669	0.89496	0.21932	0.039049	0.95853	0.023495	0.926745	1.07905	0.031272	31.9775	3609900	21809000	204420000	21006000	244950000	12307950	224685000	N.D.	2629500000	N.D.	0.00468072	+	-	-	+	+	+
6010	YKL056C	YKL056C	81	81	>YKL056C TMA19 SGDID:S000001539, Chr XI from 334559-334056, reverse complement, Verified ORF, Protein that associates with ribosomes; homolog of translationally controlled tumor protein; green fluorescent protein (GFP)-fusion protein localizes to the cyto	1	+	+	+	+	+	+	+	+	QTAFDKKSFLTYI	2.12395e-28	215.8	_LQQTAFDK(ac)K(ac)SFLTYIK_	LQQTAFDK(1)K(1)SFLTYIK	3	672.366	1.8175	0.89125	0.068954	0.021346	0.97301	0.041364	0.93213	1.07281	0.031355	31.8928	3958300	64082000	461830000	29244000	128570000	16601150	295200000	27826.6	7008600000	596.593	0.00236868	-	+	-	+	+	+
1959	YDR050C	YDR050C	69	69	>YDR050C TPI1 SGDID:S000002457, Chr IV from 556471-555725, reverse complement, Verified ORF, Triose phosphate isomerase, abundant glycolytic enzyme; mRNA half-life is regulated by iron availability; transcription is controlled by activators Reb1p, Gcr1p,	1		+	+	+	+	+	+	+	AQNAYLKASGAFT	1.25903e-107	234.73	_KPQVTVGAQNAYLK(ac)ASGAFTGENSVDQIK_	KPQVTVGAQNAYLK(1)ASGAFTGENSVDQIK	3	1021.86	1.0537		0.27265	0.050379	0.80138	0.0125	0.80138	1.24785	0.0314395	31.8071		3929100	52415000	5166800	52651000	5166800	52533000	207073	8932700000	24.9515	0.000578414	-	+	+	+	+	+
7234	YLR355C	YLR355C	187	187	>YLR355C ILV5 SGDID:S000004347, Chr XII from 839252-838065, reverse complement, Verified ORF, Acetohydroxyacid reductoisomerase, mitochondrial protein involved in branched-chain amino acid biosynthesis, also required for maintenance of wild-type mitochond	1	+	+	+	+	+	+	+	+	THVEPPKDLDVIL	6.80161e-103	244.1	_DLTHVEPPK(ac)DLDVILVAPK_	DLTHVEPPK(1)DLDVILVAPK	2	1071.1	-0.19773	0.86464	0.26933	0.03257	1.0026	0.030746	0.93362	1.0711	0.031658	31.5876	60424000	74312000	565200000	152670000	754280000	106547000	659740000	882841	10035000000	120.687	0.0106175	-	-	-	+	+	+
4649	YHR018C	YHR018C	418	418	>YHR018C ARG4 SGDID:S000001060, Chr VIII from 141395-140004, reverse complement, Verified ORF, Argininosuccinate lyase, catalyzes the final step in the arginine biosynthesis pathway	1			+		+		+	+	TLEQYQKIDSRFG	1.09159e-48	229.46	_LGLSGIDKLTLEQYQK(ac)IDSR_	LGLSGIDKLTLEQYQK(1)IDSR	3	773.757	-0.034748			0.014728		0.048916			0.031822	31.4248			9147900		10729000		9938450	10158.4	253550000	N.D.	N.D.	-	+	-	+		+
1836	YDL229W;YNL209W	YNL209W	328;328	328	>YDL229W SSB1 SGDID:S000002388, Chr IV from 44066-45907, Verified ORF, Cytoplasmic ATPase that is a ribosome-associated molecular chaperone, functions with J-protein partner Zuo1p; may be involved in folding of newly-made polypeptide chains; member of the	0.999899		+	+	+	+	+	+	+	QVLKDAKISKSQI	9.35085e-23	198.42	_STLEPVEQVLKDAK(ac)ISK_	STLEPVEQVLKDAK(1)ISK	2	964.041	0.12244		0.030392	0.012948	0.79842	0.050997	0.79842	1.25247	0.0319725	31.2769		3985300	176010000	12041000	238280000	12041000	207145000	103902	N.D.	115.888	N.D.	-	+	-		+	+
1960	YDR050C	YDR050C	21	21	>YDR050C TPI1 SGDID:S000002457, Chr IV from 556471-555725, reverse complement, Verified ORF, Triose phosphate isomerase, abundant glycolytic enzyme; mRNA half-life is regulated by iron availability; transcription is controlled by activators Reb1p, Gcr1p,	1	+	+	+	+	+	+	+	+	GSKQSIKEIVERL	2.8709e-47	223.87	_QSIK(ac)EIVER_	QSIK(1)EIVER	2	572.322	-3.1962	0.85502	0.26016		0.96674	0.032123	0.91088	1.09784	0.032123	31.1303	57568000	72922000	245790000	53379000	277880000	55473500	261835000	207073	8932700000	267.893	0.00621016	-	+	+	+	+	+
7108	YLR304C	YLR304C	566	566	>YLR304C ACO1 SGDID:S000004295, Chr XII from 737550-735214, reverse complement, Verified ORF, Aconitase, required for the tricarboxylic acid (TCA) cycle and also independently required for mitochondrial genome maintenance; phosphorylated; component of the	0.999863			+	+	+	+	+	+	DRLQLLKPFKPWD	1.09446e-33	166.62	_LQLLK(ac)PFKPWDGK_	LQLLK(1)PFKPWDGK	2	806.466	-1.9392				0.78875	0.032162	0.78875	1.26783	0.032162	31.0926			2785100	16824000	78281000	16824000	40533050	96655	812900000	174.062	0.0206963	-	-	-	+	+	+
2044	YDR099W;YER177W	YER177W	13;13	13	>YDR099W BMH2 SGDID:S000002506, Chr IV from 653605-654426, Verified ORF, 14-3-3 protein, minor isoform; controls proteome at post-transcriptional level, binds proteins and DNA, involved in regulation of many processes including exocytosis, vesicle transpo	1	+	+	+	+	+	+	+	+	DSVYLAKLAEQAE	3.10862e-73	258.91	_EDSVYLAK(ac)LAEQAER_	EDSVYLAK(1)LAEQAER	2	882.444	-1.4819	0.97392	0.30428	0.032228	0.94587		0.959895	1.04178	0.032228	31.0289	4820300	14600000	78256000	12758000	114670000	8789150	96463000	157575	2087900000	55.7777	0.00420956	-	+	-	+	+	+
4922	YHR174W	YHR174W	264	264	>YHR174W ENO2 SGDID:S000001217, Chr VIII from 451327-452640, Verified ORF, Enolase II, a phosphopyruvate hydratase that catalyzes the conversion of 2-phosphoglycerate to phosphoenolpyruvate during glycolysis and the reverse reaction during gluconeogenesis	1		+	+		+		+	+	KYDLDFKNPESDK	2.86507e-71	240.65	_YDLDFK(ac)NPESDKSK_	YDLDFK(1)NPESDKSK	3	576.609	-0.12724		0.069019	0.047586		0.016972			0.032279	30.9799		29004000	241770000		250940000		246355000	2606.88	31681000000	N.D.	N.D.	-	+	-	+		+
4037	YGR037C	YGR037C	44	44	>YGR037C ACB1 SGDID:S000003269, Chr VII from 559998-559735, reverse complement, Verified ORF, Acyl-CoA-binding protein, transports newly synthesized acyl-CoA esters from fatty acid synthetase (Fas1p-Fas2p) to acyl-CoA-consuming processes	0.999956		+	+	+	+	+	+	+	GDNDKEKPGIFNM	1.93849e-28	183.36	_QATVGDNDKEK(ac)PGIFNM(ox)K_	QATVGDNDKEK(1)PGIFNMK	3	684.002	-1.0549		0.068424	0.039015	1.0499	0.02577	1.0499	0.952472	0.0323925	30.8713		17455000	83514000	8857100	345240000	8857100	214377000	8502.03	6329400000	1041.76	0.00139936	-	+	+	+	+	+
359	YBL030C;YBR085W;YMR056C	YBL030C	108;97;98	108	>YBL030C PET9 SGDID:S000000126, Chr II from 164000-163044, reverse complement, Verified ORF, Major ADP/ATP carrier of the mitochondrial inner membrane, exchanges cytosolic ADP for mitochondrially synthesized ATP; phosphorylated; required for viability in	1	+	+	+	+	+	+	+	+	ALNFAFKDKIKAM	1.7307e-59	200.55	_YFPTQALNFAFK(ac)DK_	YFPTQALNFAFK(1)DK	2	866.441	-0.33264		0.22367	0.026953	0.75627	0.038153	0.75627	1.32228	0.032553	30.7191	900190	6568100	127420000	33461000	312110000	17180595	219765000	N.D.	1553800000	N.D.	0.0110571	-	-	-	+	+	+
4991	YHR208W	YHR208W	147	147	>YHR208W BAT1 SGDID:S000001251, Chr VIII from 517532-518713, Verified ORF, Mitochondrial branched-chain amino acid aminotransferase, homolog of murine ECA39; highly expressed during logarithmic phase and repressed during stationary phase	1		+	+		+		+	+	KLIEQDKHLVPQG	3.44735e-38	153.81	_LIEQDK(ac)HLVPQGNGYSLYIRPTMIGTSK_	LIEQDK(1)HLVPQGNGYSLYIRPTMIGTSK	4	800.925	-1.3222		0.28321	0.032612					0.032612	30.6636		8548500	83684000		95067000		89375500	87301.8	1445800000	N.D.	N.D.	-	-	-	+		+
3903	YGL207W	YGL207W	224	224	>YGL207W SPT16 SGDID:S000003175, Chr VII from 98973-102080, Verified ORF, Subunit of the heterodimeric FACT complex (Spt16p-Pob3p), facilitates RNA Polymerase II transcription elongation through nucleosomes by destabilizing and then reassembling nucleosom	1		+	+		+		+	+	SDKIENKIDDVKF	4.24768e-10	190.24	_LSDKIENK(ac)IDDVK_	LSDKIENK(1)IDDVK	3	520.282	0.57983		0.14907	0.042714		0.023444			0.033079	30.2307		4238500	21760000		29095000		25427500	18491.2	125860000	N.D.	N.D.	-	-	+	+		+
1252	YCR012W	YCR012W	74	74	>YCR012W PGK1 SGDID:S000000605, Chr III from 137744-138994, Verified ORF, 3-phosphoglycerate kinase, catalyzes transfer of high-energy phosphoryl groups from the acyl phosphate of 1,3-bisphosphoglycerate to ADP to produce ATP; key enzyme in glycolysis and	1	+	+	+	+	+	+	+	+	NGERNEKYSLAPV	1.4306e-27	165.78	_PNGERNEK(ac)YSLAPVAK_	PNGERNEK(1)YSLAPVAK	3	605.651	0.57806	0.79275	0.2232		0.84811	0.03312	0.82043	1.21887	0.03312	30.1932	79069000	81924000	25154000	41739000	204000000	60404000	114577000	314024	14454000000	192.355	0.00417905	-	+	+	+	+	+
8295	YNL064C	YNL064C	117	117	>YNL064C YDJ1 SGDID:S000005008, Chr XIV from 507099-505870, reverse complement, Verified ORF, Protein chaperone involved in regulation of the HSP90 and HSP70 functions; involved in protein translocation across membranes; member of the DnaJ family	1			+		+		+	+	QRGKDIKHEISAS	1.71846e-33	231.21	_DIK(ac)HEISASLEELYK_	DIK(1)HEISASLEELYK	3	606.316	0.45522			0.053726		0.012634			0.03318	30.1386			33004000		49954000		41479000	118525	1066100000	N.D.	N.D.	-	+	+	+		+
8382	YNL104C	YNL104C	464	464	>YNL104C LEU4 SGDID:S000005048, Chr XIV from 426756-424897, reverse complement, Verified ORF, Alpha-isopropylmalate synthase (2-isopropylmalate synthase); the main isozyme responsible for the first step in the leucine biosynthesis pathway	1	+	+	+		+	+	+	+	KSDEISKLFKEAY	0.000284485	150.49	_SDEISK(ac)LFK_	SDEISK(1)LFK	2	554.798	-0.46232	0.9171	0.29897	0.030511		0.036476	0.9171	1.09039	0.0334935	29.8565	5613400	7878400	63215000		56332000	5613400	59773500	6630.43	480650000	846.612	0.0116788	+	+	-	+	+	+
7263	YLR367W;YJL190C	YLR367W	19	19	>YLR367W RPS22B SGDID:S000004359, Chr XII from 856441-856573,857057-857316, Verified ORF, Protein component of the small (40S) ribosomal subunit; nearly identical to Rps22Ap and has similarity to E. coli S8 and rat S15a ribosomal proteins;>YJL190C RPS22A	1		+	+		+		+	+	AINNAEKTGKRQV	1.18294e-105	314.29	_SSVLADALNAINNAEK(ac)TGK_	SSVLADALNAINNAEK(1)TGK	3	653.344	-0.54893			0.033504					0.033504	29.8472		24665000	304390000		299710000		302050000	19739.6	5185000000	N.D.	N.D.	-	-	-	+		+
4481	YGR254W	YGR254W	79	79	>YGR254W ENO1 SGDID:S000003486, Chr VII from 1000932-1002245, Verified ORF, Enolase I, a phosphopyruvate hydratase that catalyzes the conversion of 2-phosphoglycerate to phosphoenolpyruvate during glycolysis and the reverse reaction during gluconeogenesis	1	+	+	+	+	+	+	+	+	IAPAFVKANIDVK	7.9459e-46	182.17	_NVNDVIAPAFVK(ac)ANIDVK_	NVNDVIAPAFVK(1)ANIDVK	3	657.03	0.052019	0.68624	0.13594	0.037153	0.6284	0.029996	0.65732	1.52133	0.0335745	29.7845	11444000	23974000	139340000	45250000	408740000	28347000	274040000	76728.7	3205600000	369.445	0.00884296	-	+	-	+	+	+
1461	YDL066W	YDL066W	255	255	>YDL066W IDP1 SGDID:S000002224, Chr IV from 334835-336121, Verified ORF, Mitochondrial NADP-specific isocitrate dehydrogenase, catalyzes the oxidation of isocitrate to alpha-ketoglutarate; not required for mitochondrial respiration and may function to div	1			+	+	+	+	+	+	EAQYKSKFEQLGI	1.1296e-09	105.14	_SK(ac)FEQLGIHYEHR_	SK(1)FEQLGIHYEHR	2	843.423	0.032341			0.032182	1.078	0.035317	1.078	0.927644	0.0337495	29.6301			36512000	6433200	22035000	6433200	29273500	N.D.	927180000	N.D.	0.00693846	+	-	-	+	+	+
568	YBR031W;YDR012W	YBR031W	104;104	104	>YBR031W RPL4A SGDID:S000000235, Chr II from 300166-301254, Verified ORF, N-terminally acetylated protein component of the large (60S) ribosomal subunit, nearly identical to Rpl4Bp and has similarity to E. coli L4 and rat L4 ribosomal proteins;>YDR012W R	1	+	+	+	+	+	+	+	+	RMFAPTKTWRKWN	1.24428e-26	186.25	_MFAPTK(ac)TWR_	MFAPTK(1)TWR	2	590.303	-0.56212	0.91159	0.49719	0.033075	1.016	0.03488	0.963795	1.03757	0.0339775	29.4312	24704000	37178000	165550000	65801000	94992000	45252500	130271000	N.D.	4454900000	N.D.	0.0101579	-	+	-		+	+
6670	YLR044C	YLR044C	525	525	>YLR044C PDC1 SGDID:S000004034, Chr XII from 234082-232391, reverse complement, Verified ORF, Major of three pyruvate decarboxylase isozymes, key enzyme in alcoholic fermentation, decarboxylates pyruvate to acetaldehyde; subject to glucose-, ethanol-, and	1	+	+	+	+	+	+	+	+	DKLTQDKSFNDNS	0	479.2	_VATTGEWDK(ac)LTQDK(ac)SFNDNSK_	VATTGEWDK(1)LTQDK(1)SFNDNSK	3	823.391	0.46967	0.82435	0.092419	0.047794	0.93342	0.020381	0.878885	1.13781	0.0340875	29.3363	22646000	477030000	970520000	447750000	752380000	235198000	861450000	8965.92	17921000000	26232.4	0.0131242	-	+	+	+	+	+
3574	YGL030W	YGL030W	64	64	>YGL030W RPL30 SGDID:S000002998, Chr VII from 439096-439098,439329-439643, Verified ORF, Protein component of the large (60S) ribosomal subunit, has similarity to rat L30 ribosomal protein; involved in pre-rRNA processing in the nucleolus; autoregulates s	1		+	+		+		+	+	YYAMLSKTKVYYF	4.30003e-32	246.27	_SELEYYAMLSK(ac)TK_	SELEYYAMLSK(1)TK	2	802.897	-0.6488		0.052762	0.017653		0.050572			0.0341125	29.3148		23220000	316790000		360410000		338600000	59318.7	7652300000	N.D.	N.D.	-	-	-	+		+
5866	YJR121W	YJR121W	108	108	>YJR121W ATP2 SGDID:S000003882, Chr X from 647597-649132, Verified ORF, Beta subunit of the F1 sector of mitochondrial F1F0 ATP synthase, which is a large, evolutionarily conserved enzyme complex required for ATP synthesis; phosphorylated	1	+	+	+	+	+	+	+	+	GLVRGEKVLDTGG	9.78824e-123	255.19	_TIAM(ox)DGTEGLVRGEK(ac)VLDTGGPISVPVGR_	TIAMDGTEGLVRGEK(1)VLDTGGPISVPVGR	3	994.857	-0.126	0.71909	0.28008	0.036134	0.87074	0.03257	0.794915	1.258	0.034352	29.1104	31856000	47233000	338960000	60247000	361260000	46051500	350110000	164249	1831500000	280.375	0.0251441	+	-	-	+	+	+
7646	YML126C	YML126C	356	356	>YML126C ERG13 SGDID:S000004595, Chr XIII from 20536-19061, reverse complement, Verified ORF, 3-hydroxy-3-methylglutaryl-CoA (HMG-CoA) synthase, catalyzes the formation of HMG-CoA from acetyl-CoA and acetoacetyl-CoA; involved in the second step in mevalon	0.999998	+	+	+	+	+	+	+		VAKPFHKERVAQS	6.04726e-12	147.68	_TFVNVAKPFHK(ac)ER_	TFVNVAKPFHK(1)ER	4	404.474	-0.5117	0.82913	0.11029	0.054143	0.89999	0.014929	0.86456	1.15666	0.034536	28.9553	4605500	22798000	57845000	5816800	49472000	5211150	53658500	34807.4	1068600000	149.714	0.00487661	-	-	+		+	+
4087	YGR086C	YGR086C	152	152	>YGR086C PIL1 SGDID:S000003318, Chr VII from 650621-649602, reverse complement, Verified ORF, Primary component of eisosomes, which are large immobile cell cortex structures associated with endocytosis; null mutants show activation of Pkc1p/Ypk1p stress r	1	+	+	+	+	+	+	+	+	KDKITDKIAYLKY	1.30792e-47	241.15	_ITDK(ac)IAYLK_	ITDK(1)IAYLK	2	553.826	-0.16929	0.81355	0.050394	0.035465	0.88662	0.033687	0.850085	1.17635	0.034576	28.9218	14182000	116880000	2020300000	33515000	2351200000	23848500	2185750000	114642	1278100000	208.026	0.0186593	-	-	-	+	+	+
4215	YGR155W	YGR155W	471	471	>YGR155W CYS4 SGDID:S000003387, Chr VII from 798548-800071, Verified ORF, Cystathionine beta-synthase, catalyzes synthesis of cystathionine from serine and homocysteine, the first committed step in cysteine biosynthesis; responsible for hydrogen sulfide g	1		+	+	+	+	+	+	+	KFDENSKLSDLNR	3.23157e-40	262.35	_FIKFDENSK(ac)LSDLNR_	FIKFDENSK(1)LSDLNR	3	623.323	-1.5338		0.23203	0.037401		0.031761			0.034581	28.9176		18453000	186570000	1098800	140790000	1098800	163680000	41938.2	2165800000	26.2005	0.000507341	-	+	-	+	+	+
7231	YLR355C	YLR355C	126	126	>YLR355C ILV5 SGDID:S000004347, Chr XII from 839252-838065, reverse complement, Verified ORF, Acetohydroxyacid reductoisomerase, mitochondrial protein involved in branched-chain amino acid biosynthesis, also required for maintenance of wild-type mitochond	1	+		+	+	+	+	+	+	DGWVPGKNLFTVE	1.46222e-34	175.32	_AAIEDGWVPGK(ac)NLFTVEDAIKR_	AAIEDGWVPGK(1)NLFTVEDAIKR	3	824.436	1.0986	0.72427			1	0.034591	0.862135	1.15991	0.034591	28.9093	1256800		35879000	12864000	116950000	7060400	76414500	882841	10035000000	7.99737	0.000703577	-	-	-	+	+	+
4475	YGR254W;YHR174W	YHR174W	346;346	346	>YGR254W ENO1 SGDID:S000003486, Chr VII from 1000932-1002245, Verified ORF, Enolase I, a phosphopyruvate hydratase that catalyzes the conversion of 2-phosphoglycerate to phosphoenolpyruvate during glycolysis and the reverse reaction during gluconeogenesis	1	+	+	+	+	+	+	+	+	ADALLLKVNQIGT	1.54802e-57	211.43	_AADALLLK(ac)VNQIGTLSESIK_	AADALLLK(1)VNQIGTLSESIK	3	709.407	-1.1937	0.86881	0.12277	0.031385	0.95889	0.03817	0.91385	1.09427	0.0347775	28.7542	391290000	640440000	844830000	400640000	850370000	395965000	847600000	2606.88	31681000000	151892	0.0124985	-	+	-	+	+	+
2160	YDR155C	YDR155C	80	80	>YDR155C CPR1 SGDID:S000002562, Chr IV from 768998-768510, reverse complement, Verified ORF, Cytoplasmic peptidyl-prolyl cis-trans isomerase (cyclophilin), catalyzes the cis-trans isomerization of peptide bonds N-terminal to proline residues; binds the dr	1	+	+	+	+	+	+	+	+	KSIYGGKFPDENF	3.75019e-81	235.73	_SIYGGK(ac)FPDENFKK_	SIYGGK(1)FPDENFKK	2	836.422	0.30205	0.8198	0.26147	0.036467	0.90432	0.033231	0.86206	1.16001	0.034849	28.6952	125500000	409620000	4104500000	674190000	2058100000	399845000	3081300000	85989.9	7925500000	4649.91	0.0504504	-	+	+	+	+	+
2863	YER009W	YER009W	53	53	>YER009W NTF2 SGDID:S000000811, Chr V from 172114-172491, Verified ORF, Nuclear envelope protein, interacts with GDP-bound Gsp1p and with proteins of the nuclear pore to transport Gsp1p into the nucleus where it is an essential player in nucleocytoplasmic	1	+	+	+	+	+	+	+	+	AKDIVEKLVSLPF	1.68417e-40	254.47	_DIVEK(ac)LVSLPFQK_	DIVEK(1)LVSLPFQK	3	519.968	-0.066033	0.95063	0.33376	0.034916	0.87002		0.910325	1.09851	0.034916	28.6402	30189000	33662000	314960000	51350000	554550000	40769500	434755000	N.D.	2841100000	N.D.	0.0143499	-	-	-	+	+	+
3728	YGL123W	YGL123W	40	40	>YGL123W RPS2 SGDID:S000003091, Chr VII from 277623-278387, Verified ORF, Protein component of the small (40S) subunit, essential for control of translational accuracy; phosphorylation by C-terminal domain kinase I (CTDK-I) enhances translational accuracy	1		+	+		+		+	+	GWVPVTKLGRLVK	1.03421e-08	140.45	_GWVPVTK(ac)LGR_	GWVPVTK(1)LGR	2	577.838	-1.668		0.056477	0.035058					0.035058	28.5242		32545000	381460000		284350000		332905000	N.D.	4671300000	N.D.	N.D.	-	-	-	+		+
1142	YCL030C	YCL030C	409	409	>YCL030C HIS4 SGDID:S000000535, Chr III from 68333-65934, reverse complement, Verified ORF, Multifunctional enzyme containing phosphoribosyl-ATP pyrophosphatase, phosphoribosyl-AMP cyclohydrolase, and histidinol dehydrogenase activities; catalyzes the sec	1		+	+	+	+	+	+	+	LLEYTEKFDGVKL	5.05238e-47	237.06	_GNSALLEYTEK(ac)FDGVK_	GNSALLEYTEK(1)FDGVK	3	604.972	0.70644		0.11844	0.051795	0.74475	0.018742	0.74475	1.34273	0.0352685	28.3539		1339400	43388000	3307100	72959000	3307100	58173500	521.132	265170000	6346	0.0124716	-	+	-	+	+	+
1827	YDL229W;YNL209W	YNL209W	58;58	58	>YDL229W SSB1 SGDID:S000002388, Chr IV from 44066-45907, Verified ORF, Cytoplasmic ATPase that is a ribosome-associated molecular chaperone, functions with J-protein partner Zuo1p; may be involved in folding of newly-made polypeptide chains; member of the	1	+	+	+	+	+	+	+	+	LIGDAAKNQAALN	2.87549e-223	359.48	_LIGDAAK(ac)NQAALNPR_	LIGDAAK(1)NQAALNPR	3	531.962	-0.87994	0.92346	0.38561	0.037167	1.0271	0.033689	0.97528	1.02535	0.035428	28.2263	68279000	93996000	441100000	176100000	874010000	122189500	657555000	103902	N.D.	1176.01	N.D.	-	+	-	+	+	+
3168	YER131W;YGL189C	YER131W	66	66	>YER131W RPS26B SGDID:S000000933, Chr V from 423948-424307, Verified ORF, Protein component of the small (40S) ribosomal subunit; nearly identical to Rps26Ap and has similarity to rat S26 ribosomal protein;>YGL189C RPS26A SGDID:S000003157, Chr VII from 1	1	+	+	+	+	+	+	+	+	PEYALPKTYNKLH	1.26974e-57	233.49	_DLSEASVYPEYALPK(ac)TYNK_	DLSEASVYPEYALPK(1)TYNK	2	1115.55	0.49676	0.67203	0.10301	0.03548	0.93296		0.802495	1.24611	0.03548	28.1849	2732500	20517000	168260000	6339500	202610000	4536000	185435000	503125	N.D.	9.01564	N.D.	-	+	-		+	+
1077	YBR263W	YBR263W	400	400	>YBR263W SHM1 SGDID:S000000467, Chr II from 736259-737731, Verified ORF, Mitochondrial serine hydroxymethyltransferase, converts serine to glycine plus 5,10 methylenetetrahydrofolate; involved in generating precursors for purine, pyrimidine, amino acid, a	1	+	+	+	+	+	+	+	+	NTIPGDKSALFPS	6.77866e-62	216.99	_NTIPGDK(ac)SALFPSGLR_	NTIPGDK(1)SALFPSGLR	3	572.309	0.20768	1.0162	0.30503	0.035495			1.0162	0.984058	0.035495	28.173	12694000	25426000	169260000		188070000	12694000	178665000	17716	706820000	716.529	0.0179593	+	-	-	+	+	+
3717	YGL106W	YGL106W	16	16	>YGL106W MLC1 SGDID:S000003074, Chr VII from 306563-307012, Verified ORF, Essential light chain for Myo1p, light chain for Myo2p; stabilizes Myo2p by binding to the neck region; interacts with Myo1p, Iqg1p, and Myo2p to coordinate formation and contractio	1	+	+	+	+	+	+	+	+	IFTLFDKKGQGAI	3.25802e-11	158.25	_DIFTLFDK(ac)K_	DIFTLFDK(1)K	2	584.816	-0.0025749			0.01801	0.97477	0.053954	0.97477	1.02588	0.035982	27.7917		7740200	214700000	18238000	161020000	18238000	187860000	N.D.	688680000	N.D.	0.0264825	-	-	-	+	+	+
1763	YDL185W	YDL185W	552	552	>YDL185W TFP1 SGDID:S000002344, Chr IV from 126788-130003, Verified ORF, Subunit A of the eight-subunit V1 peripheral membrane domain of the vacuolar H+-ATPase; protein precursor undergoes self-catalyzed splicing to yield the extein Tfp1p and the intein V	1	+	+	+	+	+	+	+	+	TVNLYSKVVRGNG	2.95619e-36	185.96	_TVNLYSK(ac)VVR_	TVNLYSK(1)VVR	3	407.571	0.038833	0.82677	0.29105	0.03297	1.006	0.03906	0.916385	1.09124	0.036015	27.7662	22705000	37597000	236050000	65275000	187470000	43990000	211760000	199895	1245600000	220.066	0.0353163	-	-	-	+	+	+
1244	YCR012W	YCR012W	351	351	>YCR012W PGK1 SGDID:S000000605, Chr III from 137744-138994, Verified ORF, 3-phosphoglycerate kinase, catalyzes transfer of high-energy phosphoryl groups from the acyl phosphate of 1,3-bisphosphoglycerate to ADP to produce ATP; key enzyme in glycolysis and	1	+	+	+	+	+	+	+	+	KFAAGTKALLDEV	2.97997e-72	220.46	_FAAGTK(ac)ALLDEVVK_	FAAGTK(1)ALLDEVVK	2	752.424	-1.0455	0.81089	0.28386	0.036715	0.89863	0.035539	0.85476	1.16992	0.036127	27.6801	28230000	44092000	205940000	77249000	268910000	52739500	237425000	314024	14454000000	167.947	0.00364878	-	+	+	+	+	+
1935	YDR037W	YDR037W	123	123	>YDR037W KRS1 SGDID:S000002444, Chr IV from 525438-527213, Verified ORF, Lysyl-tRNA synthetase	1			+		+		+	+	ETLPEEKVSIAGR	9.01573e-16	192.32	_KGETLPEEK(ac)VSIAGR_	KGETLPEEK(1)VSIAGR	3	552.637	-0.047289			0.034441		0.037912			0.0361765	27.6423			128590000		121490000		125040000	N.D.	2590400000	N.D.	N.D.	-	-	-	+		+
7236	YLR355C	YLR355C	370	370	>YLR355C ILV5 SGDID:S000004347, Chr XII from 839252-838065, reverse complement, Verified ORF, Acetohydroxyacid reductoisomerase, mitochondrial protein involved in branched-chain amino acid biosynthesis, also required for maintenance of wild-type mitochond	1	+	+	+	+	+	+	+	+	YREKLEKELDTIR	5.50017e-61	218.85	_LEK(ac)ELDTIR_	LEK(1)ELDTIR	2	579.822	-0.96978	0.93114	0.31677	0.037417	0.97646	0.035211	0.9538	1.04844	0.036314	27.5376	77618000	112920000	827900000	129690000	819410000	103654000	823655000	882841	10035000000	117.41	0.0103292	-	-	-	+	+	+
7634	YML126C	YML126C	341	341	>YML126C ERG13 SGDID:S000004595, Chr XIII from 20536-19061, reverse complement, Verified ORF, 3-hydroxy-3-methylglutaryl-CoA (HMG-CoA) synthase, catalyzes the formation of HMG-CoA from acetyl-CoA and acetoacetyl-CoA; involved in the second step in mevalon	1	+	+	+	+	+	+	+	+	DESLTDKNIEKTF	4.64896e-96	252.14	_DYDESLTDK(ac)NIEK_	DYDESLTDK(1)NIEK	2	806.373	-0.70776	0.93867	0.36122	0.036429	1.0102		0.974435	1.02624	0.036429	27.4507	79610000	106040000	633960000	51595000	234560000	65602500	434260000	34807.4	1068600000	1884.73	0.0613911	-	-	+	+	+	+
3704	YGL105W	YGL105W	318	318	>YGL105W ARC1 SGDID:S000003073, Chr VII from 307440-308570, Verified ORF, Protein that binds tRNA and methionyl- and glutamyl-tRNA synthetases (Mes1p and Gus1p), delivering tRNA to them, stimulating catalysis, and ensuring their localization to the cytopl	1		+	+	+	+	+	+	+	GDEAPMKQLNPKK	1.09435e-35	176.29	_VFFEGFGDEAPMK(ac)QLNPK_	VFFEGFGDEAPMK(1)QLNPK	2	1048.51	0.26178			0.04215	0.81734	0.031046	0.81734	1.22348	0.036598	27.3239		10065000	157570000	5466400	182070000	5466400	169820000	57715.7	1437700000	94.7126	0.00380218	-	+	-		+	+
5196	YIL125W	YIL125W	627	627	>YIL125W KGD1 SGDID:S000001387, Chr IX from 122689-125733, Verified ORF, Component of the mitochondrial alpha-ketoglutarate dehydrogenase complex, which catalyzes a key step in the tricarboxylic acid (TCA) cycle, the oxidative decarboxylation of alpha-ket	1		+	+	+	+	+	+		EGFEVHKNLKRIL	6.18716e-18	136.01	_VLSSWPEGFEVHK(ac)NLK_	VLSSWPEGFEVHK(1)NLK	3	638.004	0.15012		0.2809	0.036719	0.88054		0.88054	1.13567	0.036719	27.2339		17781000	35869000	30402000	4222600	30402000	20045800	14328.2	281890000	2121.83	0.107851	+	-	-	+	+	+
5025	YIL022W	YIL022W	333	333	>YIL022W TIM44 SGDID:S000001284, Chr IX from 311163-312458, Verified ORF, Essential component of the Translocase of the Inner Mitochondrial membrane (TIM23 complex); tethers the import motor and regulatory factors (PAM complex) to the translocation channe	1	+	+	+	+	+	+	+	+	AQQKIFKEQDVYA	7.06136e-23	188.26	_IFK(ac)EQDVYADGR_	IFK(1)EQDVYADGR	2	741.865	-0.65796	0.94559	0.33472	0.036788	0.95211		0.94885	1.05391	0.036788	27.1828	7387400	10831000	37661000	9290100	36163000	8338750	36912000	N.D.	61570000	N.D.	0.135435	+	-	-	+	+	+
775	YBR118W;YPR080W	YBR118W	271	271	>YBR118W TEF2 SGDID:S000000322, Chr II from 477665-479041, Verified ORF, Translational elongation factor EF-1 alpha; also encoded by TEF1; functions in the binding reaction of aminoacyl-tRNA (AA-tRNA) to ribosomes;>YPR080W TEF1 SGDID:S000006284, Chr XVI	1	+	+	+	+	+	+	+	+	VETGVIKPGMVVT	2.6159e-87	233.28	_VETGVIK(ac)PGMVVTFAPAGVTTEVK_	VETGVIK(1)PGMVVTFAPAGVTTEVK	3	824.785	-0.2959	0.83727	0.10801	0.038888	1.0143	0.034742	0.925785	1.08016	0.036815	27.1628	43980000	134890000	420260000	48718000	777690000	46349000	598975000	450.486	13614000000	102887	0.00340451	-	+	-	+	+	+
6027	YKL060C	YKL060C	114	114	>YKL060C FBA1 SGDID:S000001543, Chr XI from 327131-326052, reverse complement, Verified ORF, Fructose 1,6-bisphosphate aldolase, required for glycolysis and gluconeogenesis; catalyzes conversion of fructose 1,6 bisphosphate to glyceraldehyde-3-P and dihyd	1			+	+	+	+	+	+	HSDHCAKKLLPWF	2.86664e-27	156.73	_SIAPAYGIPVVLHSDHCAK(ac)K_	SIAPAYGIPVVLHSDHCAK(1)K	3	735.721	0.055538			0.036833	0.96929		0.96929	1.03168	0.036833	27.1496			81209000	6787800	43583000	6787800	62396000	1.01822e+06	11381000000	6.66637	0.000596415	-	+	-		+	+
580	YBR035C	YBR035C	78	78	>YBR035C PDX3 SGDID:S000000239, Chr II from 306955-306269, reverse complement, Verified ORF, Pyridoxine (pyridoxamine) phosphate oxidase, has homologs in E. coli and Myxococcus xanthus; transcription is under the general control of nitrogen metabolism	1	+	+	+	+	+	+	+	+	SRILLFKELDHRG	2.84709e-09	129.7	_ILLFK(ac)ELDHR_	ILLFK(1)ELDHR	3	442.591	-1.8719	0.89955	0.35114	0.036841	0.989		0.944275	1.05901	0.036841	27.1437	4356700	7175600	59151000	19412000	32729000	11884350	45940000	N.D.	253100000	N.D.	0.0469552	-	-	-	+	+	+
6195	YKL152C	YKL152C	98	98	>YKL152C GPM1 SGDID:S000001635, Chr XI from 164390-163647, reverse complement, Verified ORF, Tetrameric phosphoglycerate mutase, mediates the conversion of 3-phosphoglycerate to 2-phosphoglycerate during glycolysis and the reverse reaction during gluconeo	1		+	+		+		+	+	DLQGKDKAETLKK	2.13963e-69	285.18	_DK(ac)AETLKK_	DK(1)AETLKK	2	487.779	-1.0567		0.058985	0.0067427		0.067062			0.0369024	27.0985		647030000	729450000		302490000		515970000	171982	12596000000	N.D.	N.D.	-	+	-	+		+
8776	YNR016C	YNR016C	2034	2034	>YNR016C ACC1 SGDID:S000005299, Chr XIV from 661377-654676, reverse complement, Verified ORF, Acetyl-CoA carboxylase, biotin containing enzyme that catalyzes the carboxylation of acetyl-CoA to form malonyl-CoA; required for de novo biosynthesis of long-ch	1		+	+	+	+	+	+	+	QGMVGIKFRREKL	4.17233e-24	182.89	_AGVLEPQGMVGIK(ac)FR_	AGVLEPQGMVGIK(1)FR	3	548.636	-0.073362		0.25223	0.036952	0.56508		0.56508	1.76966	0.036952	27.0621		9630800	99224000	14183000	173800000	14183000	136512000	20205.8	1198200000	701.928	0.0118369	-	+	-	+	+	+
4934	YHR179W	YHR179W	19	19	>YHR179W OYE2 SGDID:S000001222, Chr VIII from 462502-463704, Verified ORF, Widely conserved NADPH oxidoreductase containing flavin mononucleotide (FMN), homologous to Oye3p with slight differences in ligand binding and catalytic properties; may be involve	1		+	+	+	+	+	+	+	GDTNLFKPIKIGN	1.73428e-122	274.81	_DFKPQALGDTNLFK(ac)PIK_	DFKPQALGDTNLFK(1)PIK	3	658.695	-0.4247		0.11678	0.058685	0.80752	0.015399	0.80752	1.23836	0.037042	26.9964		8541400	155400000	11686000	289820000	11686000	222610000	15131.2	2375400000	772.312	0.00491959	-	+	+	+	+	+
4314	YGR185C	YGR185C	244	244	>YGR185C TYS1 SGDID:S000003417, Chr VII from 867525-866341, reverse complement, Verified ORF, Cytoplasmic tyrosyl-tRNA synthetase, required for cytoplasmic protein synthesis; interacts with positions 34 and 35 of the tRNATyr anticodon; mutations in human	1	+	+	+		+	+	+	+	DLLEEPKQVKKKI	2.42025e-34	170.91	_M(ox)SASDPNSKIDLLEEPK(ac)QVK_	MSASDPNSKIDLLEEPK(1)QVK	3	763.054	-0.27555	0.39172	0.17071	0.030322		0.043953	0.39172	2.55284	0.0371375	26.927	2170200	18662000	119820000		38140000	2170200	78980000	2710.5	759240000	800.665	0.00285838	-	+	-	+	+	+
7174	YLR335W	YLR335W	245	245	>YLR335W NUP2 SGDID:S000004327, Chr XII from 797430-799592, Verified ORF, Nucleoporin involved in nucleocytoplasmic transport, binds to either the nucleoplasmic or cytoplasmic faces of the nuclear pore complex depending on Ran-GTP levels; also has a role	0.975634		+	+		+		+	+	KTETNAKPFSFSS	2.85783e-34	150.94	_KTETNAK(ac)PFSFSSATSTTEQTK_	K(0.024)TETNAK(0.976)PFSFSSATSTTEQTK	3	811.731	-0.12439			0.048316		0.026002			0.037159	26.9114		1039900	58204000		29762000		43983000	2959.79	171220000	N.D.	N.D.	-	-	-	+		+
10220	YPL231W	YPL231W	1151	1151	>YPL231W FAS2 SGDID:S000006152, Chr XVI from 108652-114315, Verified ORF, Alpha subunit of fatty acid synthetase, which catalyzes the synthesis of long-chain saturated fatty acids; contains beta-ketoacyl reductase and beta-ketoacyl synthase activities; ph	1		+	+	+	+	+	+	+	KHQHGDKVDIFEI	3.86542e-19	127.01	_HQHGDK(ac)VDIFEIPETGEYSVK_	HQHGDK(1)VDIFEIPETGEYSVK	3	824.068	0.51447		0.31301	0.03111	0.97791	0.043232	0.97791	1.02259	0.037171	26.9027		3169900	108120000	23961000	99592000	23961000	103856000	16982.7	1798900000	1410.9	0.0133198	-	+	-	+	+	+
7743	YMR062C	YMR062C	276	276	>YMR062C ARG7 SGDID:S000004666, Chr XIII from 396378-395053, reverse complement, Verified ORF, Mitochondrial ornithine acetyltransferase, catalyzes the fifth step in arginine biosynthesis; also possesses acetylglutamate synthase activity, regenerates acet	1		+	+	+	+	+	+	+	EINEDSKDFEQVK	2.07041e-12	143.86	_EINEDSK(ac)DFEQVK_	EINEDSK(1)DFEQVK	3	541.59	0.9341		0.31788		1.1635	0.037271	1.1635	0.859476	0.037271	26.8305		3336600	15187000	1720400	12704000	1720400	13945500	N.D.	48867000	N.D.	0.0352058	+	-	-	+	+	+
7194	YLR340W	YLR340W	132	132	>YLR340W RPP0 SGDID:S000004332, Chr XII from 805887-806825, Verified ORF, Conserved ribosomal protein P0 similar to rat P0, human P0, and E. coli L10e; shown to be phosphorylated on serine 302	1	+	+	+	+	+	+	+	+	TGMEPGKTSFFQA	1.7538e-102	244.72	_AVNTGMEPGK(ac)TSFFQALGVPTK_	AVNTGMEPGK(1)TSFFQALGVPTK	3	774.731	-1.7089	0.91869	0.14347	0.037373	0.9967		0.957695	1.04417	0.037373	26.7573	3877200	14508000	99350000	9821500	173120000	6849350	136235000	N.D.	7776000000	N.D.	0.000880832	-	-	-	+	+	+
8416	YNL121C	YNL121C	167	167	>YNL121C TOM70 SGDID:S000005065, Chr XIV from 400539-398686, reverse complement, Verified ORF, Component of the TOM (translocase of outer membrane) complex responsible for recognition and initial import steps for all mitochondrially directed proteins; act	1			+		+		+	+	LKPDYSKVLLRRA	5.28873e-12	191.09	_ALELKPDYSK(ac)VLLR_	ALELKPDYSK(1)VLLR	3	562.998	0.86578			0.048679		0.026417			0.037548	26.6326			87356000		90516000		88936000	45289.1	393850000	N.D.	N.D.	+	-	-	+		+
7107	YLR304C	YLR304C	316	316	>YLR304C ACO1 SGDID:S000004295, Chr XII from 737550-735214, reverse complement, Verified ORF, Aconitase, required for the tricarboxylic acid (TCA) cycle and also independently required for mitochondrial genome maintenance; phosphorylated; component of the	1	+	+	+	+	+	+	+	+	KIADFAKLYHKDL	1.88497e-06	113.44	_IADFAK(ac)LYHK_	IADFAK(1)LYHK	3	416.564	-0.00125	0.9309	0.35672	0.043396	0.99062	0.032116	0.96076	1.04084	0.037756	26.4859	16197000	32101000	181370000	22982000	64448000	19589500	122909000	96655	812900000	202.674	0.0240983	-	-	-	+	+	+
4346	YGR192C;YJR009C	YGR192C	137;137	137	>YGR192C TDH3 SGDID:S000003424, Chr VII from 883815-882817, reverse complement, Verified ORF, Glyceraldehyde-3-phosphate dehydrogenase, isozyme 3, involved in glycolysis and gluconeogenesis; tetramer that catalyzes the reaction of glyceraldehyde-3-phospha	1	+	+	+	+	+	+	+	+	MGVNEEKYTSDLK	1.37124e-94	227.87	_VVITAPSSTAPMFVMGVNEEK(ac)YTSDLK_	VVITAPSSTAPMFVMGVNEEK(1)YTSDLK	3	986.161	-0.94958	0.89004	0.14777	0.022739	0.9573	0.053023	0.92367	1.08264	0.037881	26.3985	42007000	186260000	1153000000	42180000	3213000000	42093500	2183000000	168876	33316000000	249.257	0.00126346	-	+	+	+	+	+
4981	YHR203C;YJR145C	YHR203C	240	240	>YHR203C RPS4B SGDID:S000001246, Chr VIII from 505530-505517,505247-504476, reverse complement, Verified ORF, Protein component of the small (40S) ribosomal subunit; identical to Rps4Ap and has similarity to rat S4 ribosomal protein;>YJR145C RPS4A SGDID:	0.999999			+		+		+	+	PYISLPKGKGIKL	1.98432e-41	174.2	_LNNVFVIGEQGKPYISLPK(ac)GK_	LNNVFVIGEQGKPYISLPK(1)GK	3	781.774	0.16869					0.037881			0.037881	26.3985			14799000		21825000		18312000	101854	1651100000	N.D.	N.D.	-	+	-	+		+
6993	YLR249W	YLR249W	183	183	>YLR249W YEF3 SGDID:S000004239, Chr XII from 636782-639916, Verified ORF, Translational elongation factor 3, stimulates the binding of aminoacyl-tRNA (AA-tRNA) to ribosomes by releasing EF-1 alpha from the ribosomal complex; contains two ABC cassettes; bi	1	+	+	+	+	+	+	+	+	ETMWDTKKEVKAA	6.32867e-74	218.12	_MPELIPVLSETMWDTK(ac)K_	MPELIPVLSETMWDTK(1)K	3	687.353	-0.7781	0.89491	0.081433	0.037952	1.08		0.987455	1.0127	0.037952	26.3491	10460000	21469000	135150000	6977700	287530000	8718850	211340000	870578	7138600000	10.015	0.00122137	-	+	-	+	+	+
5139	YIL078W	YIL078W	249	249	>YIL078W THS1 SGDID:S000001340, Chr IX from 212496-214700, Verified ORF, Threonyl-tRNA synthetase, essential cytoplasmic protein	1	+	+	+	+	+	+	+	+	TYLVQTKVPDGGA	2.3451e-104	246.45	_TYLVQTK(ac)VPDGGATTVYR_	TYLVQTK(1)VPDGGATTVYR	2	1006.03	-0.022158	0.83705	0.13862	0.035637	0.9051	0.040465	0.871075	1.14801	0.038051	26.2805	13321000	35876000	303030000	24853000	329480000	19087000	316255000	42623.8	620210000	447.801	0.0307751	-	+	-	+	+	+
5370	YJL026W	YJL026W	28	28	>YJL026W RNR2 SGDID:S000003563, Chr X from 392398-393597, Verified ORF, Ribonucleotide-diphosphate reductase (RNR), small subunit; the RNR complex catalyzes the rate-limiting step in dNTP synthesis and is regulated by DNA replication and DNA damage checkp	1	+	+	+	+	+	+	+	+	SKSNLNKELETLR	1.90973e-72	214.45	_SNLNK(ac)ELETLREENR_	SNLNK(1)ELETLREENR	2	943.982	0.91789	0.68716	0.29951		0.86213	0.038051	0.774645	1.29091	0.038051	26.2805	17130000	28031000	191720000	23845000	84602000	20487500	138161000	538.41	1041300000	38051.9	0.0196749	-	+	+	+	+	+
10271	YPL237W	YPL237W	183	183	>YPL237W SUI3 SGDID:S000006158, Chr XVI from 100496-101353, Verified ORF, Beta subunit of the translation initiation factor eIF2, involved in the identification of the start codon; proposed to be involved in mRNA binding	1	+	+	+		+	+	+	+	IQDIAEKLHRSPE	5.18101e-24	148.7	_TIFSNIQDIAEK(ac)LHR_	TIFSNIQDIAEK(1)LHR	3	609.663	-0.87047	0.74164	0.12096			0.038649	0.74164	1.34836	0.038649	25.8739	2392900	9291100	3152200		86068000	2392900	44610100	N.D.	829630000	N.D.	0.0028843	-	-	-	+	+	+
566	YBR031W;YDR012W	YBR031W	332;332	332	>YBR031W RPL4A SGDID:S000000235, Chr II from 300166-301254, Verified ORF, N-terminally acetylated protein component of the large (60S) ribosomal subunit, nearly identical to Rpl4Bp and has similarity to E. coli L4 and rat L4 ribosomal proteins;>YDR012W R	1	+	+	+	+	+	+	+	+	RLNPYAKVFAAEK	2.53858e-30	172.76	_LNPYAK(ac)VFAAEK_	LNPYAK(1)VFAAEK	2	696.88	-0.59034	0.93825	0.46369	0.040266	1.0322	0.037036	0.985225	1.015	0.038651	25.8726	92232000	130910000	961330000	280110000	1058000000	186171000	1009665000	N.D.	4454900000	N.D.	0.0417902	-	+	-		+	+
5739	YJR045C	YJR045C	337	337	>YJR045C SSC1 SGDID:S000003806, Chr X from 521594-519630, reverse complement, Verified ORF, Hsp70 family ATPase, constituent of the import motor component of the Translocase of the Inner Mitochondrial membrane (TIM23 complex); involved in protein transloc	1	+	+	+	+	+	+	+	+	LTAPLVKRTVDPV	8.88447e-36	177.42	_AQFETLTAPLVK(ac)R_	AQFETLTAPLVK(1)R	2	758.43	-0.72917	0.94935	0.3129	0.036677	0.98795	0.040852	0.96865	1.03236	0.0387645	25.7968	45431000	69835000	189780000	92905000	233610000	69168000	211695000	N.D.	2610200000	N.D.	0.0264991	-	-	-	+	+	+
1004	YBR221C	YBR221C	287	287	>YBR221C PDB1 SGDID:S000000425, Chr II from 666248-665148, reverse complement, Verified ORF, E1 beta subunit of the pyruvate dehydrogenase (PDH) complex, which is an evolutionarily-conserved multi-protein complex found in mitochondria	1	+	+	+	+	+	+	+	+	DTEAIIKTVKKTN	4.80685e-41	174.39	_SIRPLDTEAIIK(ac)TVK_	SIRPLDTEAIIK(1)TVK	3	576.008	-0.79471	0.84101	0.34417	0.044019	0.95644	0.033877	0.898725	1.11269	0.038948	25.6753	9536500	27441000	97261000	34948000	51766000	22242250	74513500	9969.9	1027500000	2230.94	0.021647	+	-	-	+	+	+
393	YBL045C	YBL045C	408	408	>YBL045C COR1 SGDID:S000000141, Chr II from 135519-134146, reverse complement, Verified ORF, Core subunit of the ubiquinol-cytochrome c reductase complex (bc1 complex), which is a component of the mitochondrial inner membrane electron transport chain	1	+	+	+		+	+	+	+	SLGEAFKKIDAIT	5.3863e-05	116.3	_LSLGEAFK(ac)K_	LSLGEAFK(1)K	2	517.798	0.3447	0.70579	0.27176	0.039026			0.70579	1.41685	0.039026	25.6239	6862200	11357000	32667000		30826000	6862200	31746500	19342.6	600890000	354.771	0.0114201	+	-	-	+	+	+
5082	YIL053W	YIL053W	124	124	>YIL053W RHR2 SGDID:S000001315, Chr IX from 255113-255865, Verified ORF, Constitutively expressed isoform of DL-glycerol-3-phosphatase; involved in glycerol biosynthesis, induced in response to both anaerobic and, along with the Hor2p/Gpp2p isoform, osmot	1	+	+	+	+	+	+	+	+	TRDMAKKWFDILK	1.27909e-18	161.02	_K(ac)WFDILK_	K(1)WFDILK	2	496.284	0.62837	0.97134	0.3013	0.041922	1.0625	0.036394	1.01692	0.983362	0.039158	25.5376	3825400	7343200	42008000	18249000	69255000	11037200	55631500	193300	3933600000	57.0988	0.00280588	-	+	+		+	+
4578	YHL021C	YHL021C	389	389	>YHL021C AIM17 SGDID:S000001013, Chr VIII from 65856-64459, reverse complement, Verified ORF, Putative protein of unknown function; the authentic, non-tagged protein is detected in highly purified mitochondria in high-throughput studies; null mutant displ	1	+	+	+	+	+	+	+	+	TERFLFKSFIRGL	1.52827e-46	199.02	_FLFK(ac)SFIR_	FLFK(1)SFIR	2	550.319	-0.064793	1.0127	0.31891	0.046111	0.76028	0.032218	0.88649	1.12804	0.0391645	25.5333	4124300	8043900	23683000	5604000	20291000	4864150	21987000	5795.78	77671000	839.258	0.062625	+	-	-	+	+	+
3971	YGL246C	YGL246C	65	65	>YGL246C RAI1 SGDID:S000003215, Chr VII from 38780-37617, reverse complement, Verified ORF, Nuclear protein that binds to and stabilizes the exoribonuclease Rat1p, required for pre-rRNA processing	1		+	+		+		+	+	LSSGFQKFKDYYK	0.000137891	95.273	_KLDLSSGFQK(ac)FK_	KLDLSSGFQK(1)FK	3	480.601	-0.84187		0.17964	0.042879		0.035842			0.0393605	25.4062		1352800	10739000		5472200		8105600	4031.32	28275000	N.D.	N.D.	-	-	+	+		+
7958	YMR186W;YPL240C	YMR186W	86;86	86	>YMR186W HSC82 SGDID:S000004798, Chr XIII from 632354-634471, Verified ORF, Cytoplasmic chaperone of the Hsp90 family, redundant in function and nearly identical with Hsp82p, and together they are essential; expressed constitutively at 10-fold higher basa	1	+	+	+	+	+	+	+	+	SGIGMTKAELINN	3.1171e-86	224.86	_DSGIGMTK(ac)AELINNLGTIAK_	DSGIGMTK(1)AELINNLGTIAK	3	696.705	0.062584	0.71835		0.039619	0.9119		0.815125	1.22681	0.039619	25.2404	1241700	3515800	59515000	13955000	149580000	7598350	104547500	132053	7408800000	57.54	0.00102558	-	+	-	+	+	+
216	YAL038W	YAL038W	240	240	>YAL038W CDC19 SGDID:S000000036, Chr I from 71787-73289, Verified ORF, Pyruvate kinase, functions as a homotetramer in glycolysis to convert phosphoenolpyruvate to pyruvate, the input for aerobic (TCA cycle) or anaerobic (glucose fermentation) respiration	1		+	+	+	+	+	+	+	DVKIIVKIENQQG	1.76396e-58	206.98	_IIVK(ac)IENQQGVNNFDEILK_	IIVK(1)IENQQGVNNFDEILK	3	752.746	-0.18319				0.94301	0.039634	0.94301	1.06043	0.039634	25.2309		7764500	33358000	4358500	171260000	4358500	102309000	290834	12008000000	14.9862	0.000362966	-	+	-	+	+	+
1954	YDR050C	YDR050C	89	89	>YDR050C TPI1 SGDID:S000002457, Chr IV from 556471-555725, reverse complement, Verified ORF, Triose phosphate isomerase, abundant glycolytic enzyme; mRNA half-life is regulated by iron availability; transcription is controlled by activators Reb1p, Gcr1p,	1	+	+	+		+	+	+	+	IKDVGAKWVILGH	9.59428e-117	255.44	_DVGAK(ac)WVILGHSER_	DVGAK(1)WVILGHSER	3	536.955	0.23555	0.67254	0.10456	0.049686		0.029623	0.67254	1.4869	0.0396545	25.2178	1714200	6731400	154680000		191260000	1714200	172970000	207073	8932700000	8.27822	0.000191902	-	+	+	+	+	+
2391	YDR298C	YDR298C	149	149	>YDR298C ATP5 SGDID:S000002706, Chr IV from 1058811-1058173, reverse complement, Verified ORF, Subunit 5 of the stator stalk of mitochondrial F1F0 ATP synthase, which is an evolutionarily conserved enzyme complex required for ATP synthesis; homologous to	1	+	+	+	+	+	+	+	+	AEPLDPKSFKRIE	8.91102e-50	179.56	_GTVTSAEPLDPK(ac)SFK_	GTVTSAEPLDPK(1)SFK	3	540.282	-0.20288	0.85446	0.32319	0.041495	0.87808	0.038396	0.86627	1.15437	0.0399455	25.0341	31777000	38602000	253430000	44486000	217410000	38131500	235420000	32362.5	777990000	1178.26	0.0490128	+	-	-	+	+	+
10412	YPR073C	YPR073C	43	43	>YPR073C LTP1 SGDID:S000006277, Chr XVI from 692415-691930, reverse complement, Verified ORF, Protein phosphotyrosine phosphatase of unknown cellular role; activated by adenine	1	+		+	+	+	+	+	+	LENRFNKIDSFGT	3.98547e-49	194.18	_FNK(ac)IDSFGTSNYHVGESPDHR_	FNK(1)IDSFGTSNYHVGESPDHR	3	817.044	-0.044985	0.86733		0.040649	0.86187		0.8646	1.1566	0.040649	24.6009	2602800		67447000	7444700	29629000	5023750	48538000	3497.22	119560000	1436.5	0.0420187	-	+	+	+	+	+
2502	YDR378C	YDR378C	66	66	>YDR378C LSM6 SGDID:S000002786, Chr IV from 1229602-1229342, reverse complement, Verified ORF, Lsm (Like Sm) protein; part of heteroheptameric complexes (Lsm2p-7p and either Lsm1p or 8p): cytoplasmic Lsm1p complex involved in mRNA decay; nuclear Lsm8p com	1		+	+	+	+	+	+	+	NNKLLNKFNSDVF	2.3505e-39	184.03	_LLNK(ac)FNSDVFLR_	LLNK(1)FNSDVFLR	2	754.417	0.38752		0.3092	0.040091	0.87028	0.041311	0.87028	1.14906	0.040701	24.5694		2748800	30683000	6741300	41129000	6741300	35906000	N.D.	433240000	N.D.	0.0155602	-	-	-	+	+	+
9065	YOL127W	YOL127W	74	74	>YOL127W RPL25 SGDID:S000005487, Chr XV from 80348-80360,80775-81190, Verified ORF, Primary rRNA-binding ribosomal protein component of the large (60S) ribosomal subunit, has similarity to E. coli L23 and rat L23a ribosomal proteins; binds to 26S rRNA via	1	+		+	+	+	+	+	+	TSETAMKKVEDGN	1.08985e-08	89.959	_VIEQPITSETAMK(ac)K_	VIEQPITSETAMK(1)K	2	808.932	-0.55538	0.80313			1.0243	0.040717	0.913715	1.09443	0.040717	24.5598	1473200		8689600	3886600	13685000	2679900	11187300	N.D.	4661600000	N.D.	0.000574888	-	-	-	+	+	+
1248	YCR012W	YCR012W	258	258	>YCR012W PGK1 SGDID:S000000605, Chr III from 137744-138994, Verified ORF, 3-phosphoglycerate kinase, catalyzes transfer of high-energy phosphoryl groups from the acyl phosphate of 1,3-bisphosphoglycerate to ADP to produce ATP; key enzyme in glycolysis and	1	+	+	+	+	+	+	+	+	GDSIFDKAGAEIV	8.08413e-115	308.39	_VLENTEIGDSIFDK(ac)AGAEIVPK_	VLENTEIGDSIFDK(1)AGAEIVPK	2	1194.12	-0.18388	0.77946	0.079983	0.060031	0.89057	0.022014	0.835015	1.19758	0.0410225	24.3769	60004000	266880000	557620000	171470000	1304200000	115737000	930910000	314024	14454000000	368.561	0.00800726	-	+	+	+	+	+
7955	YMR186W;YPL240C	YMR186W	188;188	188	>YMR186W HSC82 SGDID:S000004798, Chr XIII from 632354-634471, Verified ORF, Cytoplasmic chaperone of the Hsp90 family, redundant in function and nearly identical with Hsp82p, and together they are essential; expressed constitutively at 10-fold higher basa	1		+	+	+	+	+	+	+	LEYLEEKRIKEVI	1.75007e-69	287.55	_LFLKDDQLEYLEEK(ac)R_	LFLKDDQLEYLEEK(1)R	3	661.014	-0.37579		0.066866	0.021999		0.060513			0.041256	24.2389		6993400	968910000		1063500000		1016205000	132053	7408800000	N.D.	N.D.	-	+	-	+	+	+
3519	YGL009C	YGL009C	755	755	>YGL009C LEU1 SGDID:S000002977, Chr VII from 478657-476318, reverse complement, Verified ORF, Isopropylmalate isomerase, catalyzes the second step in the leucine biosynthesis pathway	1		+	+		+		+	+	FLEGGSKLLKFDN	2.16227e-05	134.99	_YSFLEGGSK(ac)LLK_	YSFLEGGSK(1)LLK	3	461.922	-0.4172					0.041726			0.041726	23.9659		3209600	10563000		83383000		46973000	96329.5	933680000	N.D.	N.D.	-	+	+	+		+
7038	YLR259C	YLR259C	238	238	>YLR259C HSP60 SGDID:S000004249, Chr XII from 665004-663286, reverse complement, Verified ORF, Tetradecameric mitochondrial chaperonin required for ATP-dependent folding of precursor polypeptides and complex assembly; prevents aggregation and mediates pro	1	+	+	+	+	+	+	+	+	SKVEFEKPLLLLS	1.5234e-26	147.35	_VEFEK(ac)PLLLLSEKK_	VEFEK(1)PLLLLSEKK	3	572.338	0.20419			0.039018	0.88129	0.044663	0.88129	1.1347	0.0418405	23.9003		3115600	121060000	23470000	158410000	23470000	139735000	N.D.	2629500000	N.D.	0.00892565	+	-	-	+	+	+
7956	YMR186W;YPL240C	YMR186W	533;537	533	>YMR186W HSC82 SGDID:S000004798, Chr XIII from 632354-634471, Verified ORF, Cytoplasmic chaperone of the Hsp90 family, redundant in function and nearly identical with Hsp82p, and together they are essential; expressed constitutively at 10-fold higher basa	1		+	+		+		+	+	EETDEEKAEREKE	3.78534e-148	337.93	_TLVDITKDFELEETDEEK(ac)AER_	TLVDITKDFELEETDEEK(1)AER	3	851.413	-0.92528		0.065768	0.038372		0.045492			0.041932	23.8481		8924800	123520000		225010000		174265000	132053	7408800000	N.D.	N.D.	-	+	-	+		+
7104	YLR304C	YLR304C	510	510	>YLR304C ACO1 SGDID:S000004295, Chr XII from 737550-735214, reverse complement, Verified ORF, Aconitase, required for the tricarboxylic acid (TCA) cycle and also independently required for mitochondrial genome maintenance; phosphorylated; component of the	1	+	+	+	+	+	+	+	+	FNPLTDKLKDKDG	2.47311e-05	117.53	_FNPLTDK(ac)LK_	FNPLTDK(1)LK	2	559.316	-0.45328	0.92174	0.35214	0.042095	1.0672		0.99447	1.00556	0.042095	23.7558	12729000	15822000	77376000	22828000	81264000	17778500	79320000	96655	812900000	183.938	0.0218705	-	-	-	+	+	+
6339	YKL216W	YKL216W	46	46	>YKL216W URA1 SGDID:S000001699, Chr XI from 25216-26160, Verified ORF, Dihydroorotate dehydrogenase, catalyzes the fourth enzymatic step in the de novo biosynthesis of pyrimidines, converting dihydroorotic acid into orotic acid	1	+	+	+	+	+	+	+	+	AGAFITKSATTLE	1.34056e-48	179.5	_AGAFITK(ac)SATTLER_	AGAFITK(1)SATTLER	3	503.275	-0.1458	0.92891	0.35331	0.042195	0.97021		0.94956	1.05312	0.042195	23.6995	2504700	5880600	68606000	9800900	68566000	6152800	68586000	263886	1888000000	23.3161	0.0032589	-	+	+	+	+	+
8333	YNL071W	YNL071W	287	287	>YNL071W LAT1 SGDID:S000005015, Chr XIV from 491525-492973, Verified ORF, Dihydrolipoamide acetyltransferase component (E2) of pyruvate dehydrogenase complex, which catalyzes the oxidative decarboxylation of pyruvate to acetyl-CoA	1	+	+	+	+	+	+	+	+	SKISISKLLKLRQ	9.72118e-27	175.91	_ISISK(ac)LLK_	ISISK(1)LLK	2	472.313	1.3444	0.8759	0.38905	0.042384	0.99069		0.933295	1.07147	0.042384	23.5938	12287000	20584000	48186000	10494000	13998000	11390500	31092000	5436.17	623370000	2095.32	0.0182725	+	-	-	+	+	+
148	YAL005C	YAL005C	562	562	>YAL005C SSA1 SGDID:S000000004, Chr I from 141433-139505, reverse complement, Verified ORF, ATPase involved in protein folding and nuclear localization signal (NLS)-directed nuclear transport; member of heat shock protein 70 (HSP70) family; forms a chaper	1		+	+	+	+	+	+	+	KLEQADKDTVTKK	8.44346e-38	187.52	_NTISEAGDKLEQADK(ac)DTVTK_	NTISEAGDKLEQADK(1)DTVTK	3	735.701	-0.18437		0.16044	0.051096	0.92206	0.033994	0.92206	1.08453	0.042545	23.5045		6521600	96922000	6023700	109780000	6023700	103351000	268717	1200200000	22.4166	0.00501891	-	+	-	+	+	+
9788	YOR374W	YOR374W	431	431	>YOR374W ALD4 SGDID:S000005901, Chr XV from 1039838-1041397, Verified ORF, Mitochondrial aldehyde dehydrogenase, required for growth on ethanol and conversion of acetaldehyde to acetate; phosphorylated; activity is K+ dependent; utilizes NADP+ or NAD+ equ	1			+		+		+	+	PVVTVTKFKSADE	3.32994e-05	94.728	_EEIFGPVVTVTK(ac)FK_	EEIFGPVVTVTK(1)FK	2	818.453	-0.08897					0.042709			0.042709	23.4143			8234800		8774900		8504850	22207.2	552360000	N.D.	N.D.	+	-	-	+		+
752	YBR118W;YPR080W	YBR118W	401	401	>YBR118W TEF2 SGDID:S000000322, Chr II from 477665-479041, Verified ORF, Translational elongation factor EF-1 alpha; also encoded by TEF1; functions in the binding reaction of aminoacyl-tRNA (AA-tRNA) to ribosomes;>YPR080W TEF1 SGDID:S000006284, Chr XVI	1		+	+	+	+	+	+	+	GDAALVKFVPSKP	1.10025e-107	242.73	_SGDAALVK(ac)FVPSKPM(ox)CVEAFSEYPPLGR_	SGDAALVK(1)FVPSKPMCVEAFSEYPPLGR	3	1037.52	-0.68872			0.050375	0.98652	0.035123	0.98652	1.01366	0.042749	23.3924		3525600	143650000	11729000	574020000	11729000	358835000	450.486	13614000000	26036.3	0.00086154	-	+	-	+	+	+
6254	YKL182W	YKL182W	879	879	>YKL182W FAS1 SGDID:S000001665, Chr XI from 100676-106831, Verified ORF, Beta subunit of fatty acid synthetase, which catalyzes the synthesis of long-chain saturated fatty acids; contains acetyltransacylase, dehydratase, enoyl reductase, malonyl transacyl	1	+	+	+	+	+	+	+	+	FNLPKNKLVPTLE	3.99097e-13	141.88	_NK(ac)LVPTLEAK_	NK(1)LVPTLEAK	2	577.843	-2.4924	0.86578	0.34415	0.042763	0.91524	0.042813	0.89051	1.12295	0.042788	23.371	52242000	51380000	84256000	39252000	90913000	45747000	87584500	91807.9	2115000000	498.29	0.0216298	-	+	-	+	+	+
211	YAL038W	YAL038W	131	131	>YAL038W CDC19 SGDID:S000000036, Chr I from 71787-73289, Verified ORF, Pyruvate kinase, functions as a homotetramer in glycolysis to convert phosphoenolpyruvate to pyruvate, the input for aerobic (TCA cycle) or anaerobic (glucose fermentation) respiration	1	+	+	+	+	+	+	+	+	IMYVDYKNITKVI	2.65967e-21	196.67	_IM(ox)YVDYK(ac)NITK_	IMYVDYK(1)NITK	2	723.371	0.71149	0.88536	0.060339	0.075311	0.95129	0.010306	0.918325	1.08894	0.0428085	23.3598	15064000	156560000	1734000000	22448000	1922000000	18756000	1828000000	290834	12008000000	64.4903	0.00156196	-	+	-	+	+	+
5216	YIL133C	YIL133C	192	192	>YIL133C RPL16A SGDID:S000001395, Chr IX from 99416-99386,99095-98527, reverse complement, Verified ORF, N-terminally acetylated protein component of the large (60S) ribosomal subunit, binds to 5.8 S rRNA; has similarity to Rpl16Bp, E. coli L13 and rat L1	1			+		+		+	+	AESDVAKQLAALG	1.99202e-70	218.76	_VASANATAAESDVAK(ac)QLAALGY_	VASANATAAESDVAK(1)QLAALGY	3	721.702	-1.4141			0.028986		0.056809			0.0428975	23.3114			26284000		62486000		44385000	43307.1	310900000	N.D.	N.D.	-	+	-	+		+
3215	YER156C	YER156C	127	127	>YER156C YER156C SGDID:S000000958, Chr V from 484336-483320, reverse complement, Uncharacterized ORF, Putative protein of unknown function; interacts with Hsp82p and copurifies with Ipl1p; expression is copper responsive and downregulated in strains delet	1	+	+	+	+	+	+	+	+	LDLLYDKVYKQFV	2.33993e-18	140.84	_VSSSDLDLLYDK(ac)VYK_	VSSSDLDLLYDK(1)VYK	2	893.959	1.2188	1.0666		0.042969	0.90798		0.98729	1.01287	0.042969	23.2726	2177600	3870000	50492000	6766000	78559000	4471800	64525500	6081.63	372690000	735.296	0.0119987	-	+	+	+	+	+
5717	YJR016C	YJR016C	25	25	>YJR016C ILV3 SGDID:S000003777, Chr X from 466200-464443, reverse complement, Verified ORF, Dihydroxyacid dehydratase, catalyzes third step in the common pathway leading to biosynthesis of branched-chain amino acids	1	+	+	+	+	+	+	+	+	VAKKLNKYSYIIT	3.41226e-39	179.93	_LNK(ac)YSYIITEPK_	LNK(1)YSYIITEPK	2	755.911	-0.25849		0.30436	0.040885	1.07	0.045828	1.07	0.934579	0.0433565	23.0646	22784000	89982000	285970000	92769000	268550000	57776500	277260000	171210	1498700000	337.46	0.0385511	+	-	-	+	+	+
3559	YGL026C	YGL026C	690	690	>YGL026C TRP5 SGDID:S000002994, Chr VII from 448540-446417, reverse complement, Verified ORF, Tryptophan synthase, catalyzes the last step of tryptophan biosynthesis; regulated by the general control system of amino acid biosynthesis	1	+	+	+		+	+	+	+	VAEVLPKLGPKIG	5.84615e-22	151.04	_GDKDVQSVAEVLPK(ac)LGPK_	GDKDVQSVAEVLPK(1)LGPK	3	641.358	-0.61302	0.82043	0.097839	0.067083		0.020001	0.82043	1.21887	0.043542	22.9663	1869600	15211000	105950000		140300000	1869600	123125000	15453.1	753800000	120.985	0.00248023	-	+	+	+	+	+
7240	YLR355C	YLR355C	178	178	>YLR355C ILV5 SGDID:S000004347, Chr XII from 839252-838065, reverse complement, Verified ORF, Acetohydroxyacid reductoisomerase, mitochondrial protein involved in branched-chain amino acid biosynthesis, also required for maintenance of wild-type mitochond	1	+	+	+		+	+	+	+	GFSPVFKDLTHVE	1.02021e-82	212.82	_TLYFSHGFSPVFK(ac)DLTHVEPPKDLDVILVAPK_	TLYFSHGFSPVFK(1)DLTHVEPPKDLDVILVAPK	5	731.195	-0.67821	0.85479	0.41935	0.04355			0.85479	1.16988	0.04355	22.9621	90146000	87382000	174870000		14921000	90146000	94895500	882841	10035000000	102.109	0.00898316	-	-	-	+	+	+
7753	YMR072W	YMR072W	153	153	>YMR072W ABF2 SGDID:S000004676, Chr XIII from 411568-412119, Verified ORF, Mitochondrial DNA-binding protein involved in mitochondrial DNA replication and recombination, member of HMG1 DNA-binding protein family; activity may be regulated by protein kinas	1		+	+	+	+	+	+	+	MKIIGDKWQSLDQ	1.01841e-90	224.55	_IIGDK(ac)WQSLDQSIKDK_	IIGDK(1)WQSLDQSIKDK	3	639.342	-0.62433		0.35485	0.047516	0.92245	0.039623	0.92245	1.08407	0.0435695	22.9518		6561500	131330000	34502000	237390000	34502000	184360000	3810.14	113680000	9055.32	0.303501	+	-	-		+	+
10209	YPL231W	YPL231W	999	999	>YPL231W FAS2 SGDID:S000006152, Chr XVI from 108652-114315, Verified ORF, Alpha subunit of fatty acid synthetase, which catalyzes the synthesis of long-chain saturated fatty acids; contains beta-ketoacyl reductase and beta-ketoacyl synthase activities; ph	0.999815		+	+	+	+	+	+	+	PELKPYKQVKQIA	6.97271e-19	171.46	_ANIQLDFPELKPYK(ac)QVK_	ANIQLDFPELKPYK(1)QVK	3	691.717	-0.65334		0.2334	0.055138	1.0782	0.032432	1.0782	0.927472	0.043785	22.8389		5432100	9253700	6704700	77490000	6704700	43371850	16982.7	1798900000	394.795	0.00372711	-	+	-		+	+
7039	YLR259C	YLR259C	246	246	>YLR259C HSP60 SGDID:S000004249, Chr XII from 665004-663286, reverse complement, Verified ORF, Tetradecameric mitochondrial chaperonin required for ATP-dependent folding of precursor polypeptides and complex assembly; prevents aggregation and mediates pro	1	+	+	+	+	+	+	+	+	LLLLSEKKISSIQ	7.6123e-72	220.14	_VEFEKPLLLLSEK(ac)K_	VEFEKPLLLLSEK(1)K	3	572.338	-1.1789	0.76742	0.12079	0.063805	0.83786	0.023913	0.80264	1.24589	0.043859	22.8003	3059900	1646900	132270000	10600000	110040000	6829950	121155000	N.D.	2629500000	N.D.	0.00259743	+	-	-	+	+	+
7237	YLR355C	YLR355C	70	70	>YLR355C ILV5 SGDID:S000004347, Chr XII from 839252-838065, reverse complement, Verified ORF, Acetohydroxyacid reductoisomerase, mitochondrial protein involved in branched-chain amino acid biosynthesis, also required for maintenance of wild-type mitochond	1	+	+	+	+	+	+	+	+	ADWPREKLLDYFK	1.04952e-12	143.03	_EK(ac)LLDYFK_	EK(1)LLDYFK	2	549.298	0.24818	0.92683	0.36617	0.045075	1.0242	0.043163	0.975515	1.0251	0.044119	22.666	42760000	50426000	269540000	63362000	252800000	53061000	261170000	882841	10035000000	60.1026	0.00528759	-	-	-	+	+	+
6901	YLR197W	YLR197W	340	340	>YLR197W NOP56 SGDID:S000004187, Chr XII from 546099-547613, Verified ORF, Essential evolutionarily-conserved nucleolar protein component of the box C/D snoRNP complexes that direct 2'-O-methylation of pre-rRNA during its maturation; overexpression causes	1		+	+	+	+	+	+	+	QILGAEKALFRAL	2.06379e-46	183.36	_QAASTVQILGAEK(ac)ALFR_	QAASTVQILGAEK(1)ALFR	2	923.015	-0.46015		0.48328		1.0516	0.044692	1.0516	0.950932	0.044692	22.3754		2171400	31823000	10631000	51637000	10631000	41730000	13520.5	1163600000	786.285	0.0091363	-	-	-	+	+	+
8530	YNL178W	YNL178W	212	212	>YNL178W RPS3 SGDID:S000005122, Chr XIV from 302682-303404, Verified ORF, Protein component of the small (40S) ribosomal subunit, has apurinic/apyrimidinic (AP) endonuclease activity; essential for viability; has similarity to E. coli S3 and rat S3 riboso	1	+	+	+	+	+	+	+	+	VTIIEPKEEEPIL	1.04426e-37	175.93	_ALPDAVTIIEPK(ac)EEEPILAPSVK_	ALPDAVTIIEPK(1)EEEPILAPSVK	3	834.463	0.16067	0.88777	0.1536	0.065489	1.0644	0.024299	0.976085	1.0245	0.044894	22.2747	10909000	71686000	532490000	23706000	212140000	17307500	372315000	146334	4087300000	118.274	0.00423446	-	-	-	+	+	+
1403	YDL052C	YDL052C	224	224	>YDL052C SLC1 SGDID:S000002210, Chr IV from 363583-362672, reverse complement, Verified ORF, 1-acyl-sn-glycerol-3-phosphate acyltransferase, catalyzes the acylation of lysophosphatidic acid to form phosphatidic acid, a key intermediate in lipid metabolism	1			+	+		+	+	+	STENLTKDKIGEF	2.51449e-07	149.3	_ILKPISTENLTK(ac)DK_	ILKPISTENLTK(1)DK	3	547.986	0.029087			0.044971	0.94815		0.94815	1.05469	0.044971	22.2366			22237000	3678500		3678500	22237000	N.D.	128550000	N.D.	0.0286153	-	-	-	+	+	+
2528	YDR385W;YOR133W	YDR385W	423	423	>YDR385W EFT2 SGDID:S000002793, Chr IV from 1243223-1245751, Verified ORF, Elongation factor 2 (EF-2), also encoded by EFT1; catalyzes ribosomal translocation during protein synthesis; contains diphthamide, the unique posttranslationally modified histidin	0.977183	+	+	+	+	+	+	+	+	NYVPGKKDDLFIK	8.8662e-35	163.41	_IQGPNYVPGKK(ac)DDLFIK_	IQGPNYVPGK(0.023)K(0.977)DDLFIK	3	658.695	-0.30783	0.84018	0.097029	0.069337	0.93609	0.020892	0.888135	1.12595	0.0451145	22.1658	17301000	99114000	1197400000	116790000	1467300000	67045500	1332350000	78122.3	6589300000	858.212	0.0101749	-	+	-	+	+	+
5934	YKL016C	YKL016C	15	15	>YKL016C ATP7 SGDID:S000001499, Chr XI from 407632-407108, reverse complement, Verified ORF, Subunit d of the stator stalk of mitochondrial F1F0 ATP synthase, which is a large, evolutionarily conserved enzyme complex required for ATP synthesis	1			+	+	+	+	+	+	NKLDWAKVISSLR	6.77281e-21	185.33	_SAANKLDWAK(ac)VISSLR_	SAANKLDWAK(1)VISSLR	3	601.004	-0.16358			0.041325	0.84931	0.048932	0.84931	1.17743	0.0451285	22.1589			16036000	2245900	17578000	2245900	16807000	6820.57	908430000	329.283	0.00247229	+	-	-	+	+	+
6645	YLR029C;YMR121C	YLR029C	93;93	93	>YLR029C RPL15A SGDID:S000004019, Chr XII from 202591-201977, reverse complement, Verified ORF, Protein component of the large (60S) ribosomal subunit, nearly identical to Rpl15Bp and has similarity to rat L15 ribosomal protein; binds to 5.8 S rRNA;>YMR1	1		+	+		+		+	+	QGVNELKYQRSLR	6.56407e-139	346.13	_GATYGKPTNQGVNELK(ac)YQR_	GATYGKPTNQGVNELK(1)YQR	3	722.703	-0.043859		0.06392	0.0094681		0.080858			0.045163	22.142		6153600	315160000		103050000		209105000	N.D.	1563800000	N.D.	N.D.	-	-	-	+		+
262	YAR010C;YDR261C-C;YJR028W;YPR137C-A;YDR365W-A;YER137C-A;YGR027W-A;YJR026W;YLR157C-A;YLR227W-A;YLR256W-A;YML040W;YOL103W-A;YPL257W-A;YPR158C-C;YER138C;YML039W;YOL103W-B;YLR157C-B;YPL257W-B;YGR027W-B;YPR158C-D;YJR029W;YDR261C-D;YPR137C-B	YER138C	45;45;45;45;45	45	>YAR010C YAR010C SGDID:S000000068, Chr I from 165867-164545, reverse complement, transposable_element_gene, Retrotransposon TYA Gag gene co-transcribed with TYB Pol; in YARCTY1-1 TYB is mutant and probably non-functional;>YDR261C-C YDR261C-C SGDID:S00000	1		+	+	+	+	+	+		KTEECEKASTKAN	1.80945e-140	276.66	_TEECEK(ac)ASTK_	TEECEK(1)ASTK	2	612.774	-0.38501		0.15147	0.051513	0.47401	0.039593	0.47401	2.10966	0.045553	21.9525		17006000	151170000	9799500	67518000	9799500	109344000	N.D.	1014200000	N.D.	0.0096623	N.D.	N.D.	N.D.		+	+
6484	YKR095W	YKR095W	968	968	>YKR095W MLP1 SGDID:S000001803, Chr XI from 619447-625074, Verified ORF, Myosin-like protein associated with the nuclear envelope, connects the nuclear pore complex with the nuclear interior; involved with Tel1p in telomere length control; involved with P	1		+	+				+	+	KTSLEDKISLLKE	1.06259e-10	127.78	_TSLEDK(ac)ISLLK_	TSLEDK(1)ISLLK	2	644.872	-1.7913			0.045643					0.045643	21.9092		1671000	8779100				8779100	2710.51	85341000	N.D.	N.D.	-	-	-	+		+
7393	YLR448W	YLR448W	175	175	>YLR448W RPL6B SGDID:S000004440, Chr XII from 1028850-1028864,1029249-1029764, Verified ORF, Protein component of the large (60S) ribosomal subunit, has similarity to Rpl6Ap and to rat L6 ribosomal protein; binds to 5.8S rRNA	1	+	+	+	+		+	+	+	DKPHLLKF_____	9.4594e-05	112.85	_NGDKPHLLK(ac)F_	NGDKPHLLK(1)F	2	605.833	-0.23572	0.88212	0.50508	0.045673	0.77391		0.828015	1.20771	0.045673	21.8948	3293200	5468200	48681000	3035600		3164400	48681000	38423.3	2219100000	82.3563	0.00142598	-	+	-	+	+	+
10205	YPL231W	YPL231W	1092	1092	>YPL231W FAS2 SGDID:S000006152, Chr XVI from 108652-114315, Verified ORF, Alpha subunit of fatty acid synthetase, which catalyzes the synthesis of long-chain saturated fatty acids; contains beta-ketoacyl reductase and beta-ketoacyl synthase activities; ph	1	+	+	+	+	+	+	+	+	DKDVKAKYETSIL	3.26748e-40	173.68	_AK(ac)YETSILEHSGIR_	AK(1)YETSILEHSGIR	2	823.431	1.6702	0.97783	0.35954	0.045708	1.0245		1.00116	0.998836	0.045708	21.878	18307000	34601000	228640000	39142000	5122200	28724500	116881100	16982.7	1798900000	1691.4	0.0159678	-	+	-	+	+	+
2614	YDR447C;YML024W	YDR447C	111	111	>YDR447C RPS17B SGDID:S000002855, Chr IV from 1355546-1355544,1355229-1354822, reverse complement, Verified ORF, Ribosomal protein 51 (rp51) of the small (40s) subunit; nearly identical to Rps17Ap and has similarity to rat S17 ribosomal protein;>YML024W	1	+	+	+	+	+	+	+	+	QTSDLVKSLGLKL	9.85847e-209	324.79	_SNGVLNVDNQTSDLVK(ac)SLGLK_	SNGVLNVDNQTSDLVK(1)SLGLK	3	748.401	1.5231	0.78395	0.14068	0.05007	0.92301	0.041461	0.85348	1.17167	0.0457655	21.8505	10982000	30165000	268620000	34524000	818660000	22753000	543640000	30541.7	6626000000	744.981	0.0034339	-	+	-	+	+	+
1566	YDL124W	YDL124W	304	304	>YDL124W YDL124W SGDID:S000002282, Chr IV from 240259-241197, Verified ORF, NADPH-dependent alpha-keto amide reductase; reduces aromatic alpha-keto amides, aliphatic alpha-keto esters, and aromatic alpha-keto esters; member of the aldo-keto reductase (AKR	1	+	+	+	+	+	+	+	+	WNKLYGKYNYAAQ	5.41571e-22	175.49	_LYGK(ac)YNYAAQKV_	LYGK(1)YNYAAQKV	2	730.383	-0.46748	0.88401	0.36617	0.045979	0.90899		0.8965	1.11545	0.045979	21.7491	4490900	8477900	37625000	14087000	35865000	9288950	36745000	4031.32	1782500000	2304.2	0.00521119	-	+	+	+	+	+
9060	YOL127W	YOL127W	45	45	>YOL127W RPL25 SGDID:S000005487, Chr XV from 80348-80360,80775-81190, Verified ORF, Primary rRNA-binding ribosomal protein component of the large (60S) ribosomal subunit, has similarity to E. coli L23 and rat L23a ribosomal proteins; binds to 26S rRNA via	1	+	+	+	+	+	+	+	+	KLARAPKYASKAV	0.000569055	98.629	_APK(ac)YASK_	APK(1)YASK	2	403.724	-0.22128	0.82076	0.44735	0.047166	0.84759	0.047211	0.834175	1.19879	0.0471885	21.1916	1678300	9286900	13227000	6434700	13517000	4056500	13372000	N.D.	4661600000	N.D.	0.000870195	-	-	-		+	+
6712	YLR060W	YLR060W	93	93	>YLR060W FRS1 SGDID:S000004050, Chr XII from 260980-262767, Verified ORF, Beta subunit of cytoplasmic phenylalanyl-tRNA synthetase, forms a tetramer with Frs2p to generate active enzyme; able to hydrolyze mis-aminoacylated tRNA-Phe, which could contribute	0.99994	+	+	+	+	+	+	+	+	LSKPTTKLIIDKS	7.07514e-08	103.11	_LSKPTTK(ac)LIIDK_	LSKPTTK(1)LIIDK	3	466.957	-0.17554	0.77321	0.18337		0.96225	0.048046	0.86773	1.15243	0.048046	20.8134	2236400	5406700	3532800	1672500	1421200	1954450	2477000	5442.5	911120000	359.109	0.00214511	-	+	-	+	+	+
10597	YPR191W	YPR191W	178	178	>YPR191W QCR2 SGDID:S000006395, Chr XVI from 919377-920483, Verified ORF, Subunit 2 of the ubiquinol cytochrome-c reductase complex, which is a component of the mitochondrial inner membrane electron transport chain; phosphorylated; transcription is regula	0.999997			+	+	+	+	+	+	IKDFADKVYTKEN	5.17961e-13	141	_VSLQDIKDFADK(ac)VYTK_	VSLQDIKDFADK(1)VYTK	3	638.007	-1.3345			0.052596	0.80344	0.043554	0.80344	1.24465	0.048075	20.8008			14045000	2490000	18341000	2490000	16193000	35701	904810000	69.746	0.00275196	+	-	-	+	+	+
4027	YGR034W;YLR344W	YGR034W	103	103	>YGR034W RPL26B SGDID:S000003266, Chr VII from 555816-555834,556312-556676, Verified ORF, Protein component of the large (60S) ribosomal subunit, nearly identical to Rpl26Ap and has similarity to E. coli L24 and rat L26 ribosomal proteins; binds to 5.8S r	1	+	+	+	+	+	+	+	+	INLHPSKLVITKL	3.27968e-41	168.56	_VNGASVPINLHPSK(ac)LVITK_	VNGASVPINLHPSK(1)LVITK	4	508.051	0.3596	0.88567	0.19113	0.054151	0.98761	0.042189	0.93664	1.06765	0.04817	20.7598	28801000	83397000	570340000	83911000	445790000	56356000	508065000	33236.3	327150000	1695.62	0.172263	-	+	-	+	+	+
4569	YHL015W	YHL015W	77	77	>YHL015W RPS20 SGDID:S000001007, Chr VIII from 75409-75774, Verified ORF, Protein component of the small (40S) ribosomal subunit; overproduction suppresses mutations affecting RNA polymerase III-dependent transcription; has similarity to E. coli S10 and r	1	+	+	+		+	+	+	+	PNGEGSKTWETYE	1.75754e-10	123.08	_TPNGEGSK(ac)TWETYEMR_	TPNGEGSK(1)TWETYEMR	2	964.428	-0.49702	0.90603	0.16357	0.025481		0.071329	0.90603	1.10372	0.048405	20.659	2203900	8114200	74163000		43195000	2203900	58679000	N.D.	4673700000	N.D.	0.000471554	-	-	-		+	+
1938	YDR037W	YDR037W	411	411	>YDR037W KRS1 SGDID:S000002444, Chr IV from 525438-527213, Verified ORF, Lysyl-tRNA synthetase	1					+		+	+	EKVFNVKFPSGDQ	3.70131e-34	165.53	_VFNVK(ac)FPSGDQLHTAETGEFLKK_	VFNVK(1)FPSGDQLHTAETGEFLKK	4	659.345	-1.1298					0.048857			0.048857	20.4679					84638000		84638000	N.D.	2590400000	N.D.	N.D.	-	-	-	+		+
10034	YPL131W	YPL131W	289	289	>YPL131W RPL5 SGDID:S000006052, Chr XVI from 303120-304013, Verified ORF, Protein component of the large (60S) ribosomal subunit with similarity to E. coli L18 and rat L5 ribosomal proteins; binds 5S rRNA and is required for 60S subunit assembly	1	+	+	+	+	+	+	+	+	AARVAAKIAALAG	2.83747e-10	107.03	_VAAK(ac)IAALAGQQ_	VAAK(1)IAALAGQQ	2	591.846	-0.19028	0.96928	0.50579	0.049016	0.98847		0.978875	1.02158	0.049016	20.4015	25650000	20418000	35511000	25145000	3603400	25397500	19557200	N.D.	1854500000	N.D.	0.0136951	-	+	-	+	+	+
5698	YJR009C	YJR009C	71	71	>YJR009C TDH2 SGDID:S000003769, Chr X from 454673-453675, reverse complement, Verified ORF, Glyceraldehyde-3-phosphate dehydrogenase, isozyme 2, involved in glycolysis and gluconeogenesis; tetramer that catalyzes the reaction of glyceraldehyde-3-phosphate	1		+	+		+		+	+	IIVDGHKIATFQE	6.6444e-101	258.52	_YAGEVSHDDKHIIVDGHK(ac)IATFQER_	YAGEVSHDDKHIIVDGHK(1)IATFQER	4	727.615	0.44492		0.071702	0.046796		0.051841			0.0493185	20.2764		31129000	74871000		47191000		61031000	120613	1430500000	N.D.	N.D.	-	+	+	+		+
2524	YDR385W;YOR133W	YDR385W	841	841	>YDR385W EFT2 SGDID:S000002793, Chr IV from 1243223-1245751, Verified ORF, Elongation factor 2 (EF-2), also encoded by EFT1; catalyzes ribosomal translocation during protein synthesis; contains diphthamide, the unique posttranslationally modified histidin	1		+	+	+	+	+	+	+	WQEYYDKL_____	1.56437e-12	129.05	_HGM(ox)KEEVPGWQEYYDK(ac)L_	HGMKEEVPGWQEYYDK(1)L	3	722.998	-0.59075		0.11221	0.019549	0.99575	0.079355	0.99575	1.00427	0.049452	20.2216		13220000	690620000	27370000	492460000	27370000	591540000	78122.3	6589300000	350.348	0.0041537	-	+	-		+	+
728	YBR106W	YBR106W	64	64	>YBR106W PHO88 SGDID:S000000310, Chr II from 452652-453218, Verified ORF, Probable membrane protein, involved in phosphate transport; pho88 pho86 double null mutant exhibits enhanced synthesis of repressible acid phosphatase at high inorganic phosphate co	1		+	+	+	+	+	+	+	NDMTTMKYVEPGN	1.37055e-20	135.23	_NDM(ox)TTM(ox)K(ac)YVEPGNAM(ox)SGEGEKLQVTTVR_	NDMTTMK(1)YVEPGNAMSGEGEKLQVTTVR	4	794.869	-0.96264		0.29781	0.057053	0.96284	0.041899	0.96284	1.03859	0.049476	20.2118		4898000	57418000	2151200	66379000	2151200	61898500	61807.8	1359100000	34.8047	0.00158281	-	-	-	+	+	+
744	YBR112C	YBR112C	784	784	>YBR112C CYC8 SGDID:S000000316, Chr II from 465764-462864, reverse complement, Verified ORF, General transcriptional co-repressor, acts together with Tup1p; also acts as part of a transcriptional co-activator complex that recruits the SWI/SNF and SAGA com	1			+		+		+	+	NTSQEEKPVKANS	1.1948e-89	237.95	_SEVSNQSPAVVESNTNNTSQEEK(ac)PVK_	SEVSNQSPAVVESNTNNTSQEEK(1)PVK	3	948.788	0.33899			0.049941		0.049145			0.049543	20.1845			22176000		9476100		15826050	3890.12	82675000	N.D.	N.D.	-	-	+	+		+
7088	YLR303W	YLR303W	160	160	>YLR303W MET17 SGDID:S000004294, Chr XII from 732544-733878, Verified ORF, Methionine and cysteine synthase (O-acetyl homoserine-O-acetyl serine sulfhydrylase), required for sulfur amino acid synthesis	1		+	+		+		+	+	ETIGNPKYNVPDF	1.27298e-25	160.55	_AVYLETIGNPK(ac)YNVPDFEK_	AVYLETIGNPK(1)YNVPDFEK	4	560.537	0.54927			0.049732					0.049732	20.1078		2452100	53099000		8828500		30963750	N.D.	381460000	N.D.	N.D.	-	-	-	+		+
3025	YER074W;YIL069C	YER074W	52	52	>YER074W RPS24A SGDID:S000000876, Chr V from 306319-306321,306788-307192, Verified ORF, Protein component of the small (40S) ribosomal subunit; identical to Rps24Bp and has similarity to rat S24 ribosomal protein;>YIL069C RPS24B SGDID:S000001331, Chr IX	1		+	+	+	+	+	+	+	EVYKAEKDAVSVF	1.17904e-30	247.88	_AEK(ac)DAVSVFGFR_	AEK(1)DAVSVFGFR	3	456.57	0.13589			0.043047	0.91239	0.056502	0.91239	1.09602	0.0497745	20.0906		36273000	784450000	6005300	795700000	6005300	790075000	N.D.	1723200000	N.D.	0.00348497	-	+	-		+	+
2612	YDR447C;YML024W	YDR447C	49	49	>YDR447C RPS17B SGDID:S000002855, Chr IV from 1355546-1355544,1355229-1354822, reverse complement, Verified ORF, Ribosomal protein 51 (rp51) of the small (40s) subunit; nearly identical to Rps17Ap and has similarity to rat S17 ribosomal protein;>YML024W	1	+	+	+	+	+	+	+	+	SKRLRNKIAGYTT	1.3981e-16	132.59	_NK(ac)IAGYTTHLMK_	NK(1)IAGYTTHLMK	2	709.877	-0.38551	0.8407	0.51204	0.059299	0.93159	0.040399	0.886145	1.12848	0.049849	20.0606	54436000	81372000	221570000	115280000	161940000	84858000	191755000	30541.7	6626000000	2778.43	0.0128068	-	+	-	+	+	+
3050	YER080W	YER080W	54	54	>YER080W AIM9 SGDID:S000000882, Chr V from 319959-321842, Verified ORF, Putative protein of unknown function; the authentic, non-tagged protein is detected in highly purified mitochondria in high-throughput studies; null mutant displays elevated frequency	1			+	+	+	+	+	+	TNDNDPKRDAFFK	3.17181e-10	100.11	_LTNDNDPK(ac)RDAFFK_	LTNDNDPK(1)RDAFFK	3	574.953	-0.43795			0.050052					0.050052	19.9792			21466000	2790800	17759000	2790800	19612500	8197.04	119600000	340.464	0.0233344	+	-	-	+	+	+
3699	YGL103W	YGL103W	55	55	>YGL103W RPL28 SGDID:S000003071, Chr VII from 310970-311018,311530-311930, Verified ORF, Ribosomal protein of the large (60S) ribosomal subunit, has similarity to E. coli L15 and rat L27a ribosomal proteins; may have peptidyl transferase activity; can mut	1	+	+	+	+	+	+	+	+	HPGYFGKVGMRYF	2.14441e-22	150.15	_YHPGYFGK(ac)VGM(ox)R_	YHPGYFGK(1)VGMR	3	490.571	-1.4126	0.92322	0.37038	0.034088	0.95981	0.066061	0.941515	1.06212	0.0500745	19.9702	12088000	63720000	432410000	69586000	318910000	40837000	375660000	N.D.	2026100000	N.D.	0.0201555	-	-	-	+	+	+
5502	YJL080C	YJL080C	931	931	>YJL080C SCP160 SGDID:S000003616, Chr X from 289220-285552, reverse complement, Verified ORF, Essential RNA-binding G protein effector of mating response pathway, mainly associated with nuclear envelope and ER, interacts in mRNA-dependent manner with tran	1			+		+		+	+	VVEEINKIVKDAE	4.48406e-07	127.42	_VVEEINK(ac)IVK_	VVEEINK(1)IVK	3	404.911	-0.54435					0.050136			0.050136	19.9457			38871000		33600000		36235500	N.D.	606700000	N.D.	N.D.	-	-	-	+		+
942	YBR196C	YBR196C	136	136	>YBR196C PGI1 SGDID:S000000400, Chr II from 613895-612231, reverse complement, Verified ORF, Glycolytic enzyme phosphoglucose isomerase, catalyzes the interconversion of glucose-6-phosphate and fructose-6-phosphate; required for cell cycle progression and	1		+	+		+		+	+	EVDSVLKHMKEFS	4.93834e-19	122.53	_ANKPM(ox)YVDGVNVAPEVDSVLK(ac)HMK_	ANKPMYVDGVNVAPEVDSVLK(1)HMK	4	675.594	-0.80132		0.094714	0.069812		0.031522			0.050667	19.7367		6884400	92192000		62223000		77207500	91628.8	9640300000	N.D.	N.D.	-	+	-	+		+
8383	YNL104C	YNL104C	401	401	>YNL104C LEU4 SGDID:S000005048, Chr XIV from 426756-424897, reverse complement, Verified ORF, Alpha-isopropylmalate synthase (2-isopropylmalate synthase); the main isozyme responsible for the first step in the leucine biosynthesis pathway	1	+	+	+	+	+	+	+	+	YLPLDPKDIGRDY	4.74213e-22	145.6	_IPYLPLDPK(ac)DIGRDYEAVIR_	IPYLPLDPK(1)DIGRDYEAVIR	3	795.765	-0.13295			0.050685	1.1432		1.1432	0.874738	0.050685	19.7297		2586300	33691000	6310400	48341000	6310400	41016000	6630.43	480650000	951.733	0.0131289	+	+	-	+	+	+
9265	YOR108W	YOR108W	400	400	>YOR108W LEU9 SGDID:S000005634, Chr XV from 523028-524842, Verified ORF, Alpha-isopropylmalate synthase II (2-isopropylmalate synthase), catalyzes the first step in the leucine biosynthesis pathway; the minor isozyme, responsible for the residual alpha-IP	1	+	+	+	+	+	+	+	+	YLPLDPKDIGRDY	4.74213e-22	145.6	_WRIPYLPLDPK(ac)DIGR_	WRIPYLPLDPK(1)DIGR	3	627.684	-0.020315			0.050685	1.1432		1.1432	0.874738	0.050685	19.7297		2586300	35735000	6310400	48341000	6310400	42038000	28754	125060000	219.462	0.050459	+	-	-		+	+
317	YBL015W	YBL015W	343	343	>YBL015W ACH1 SGDID:S000000111, Chr II from 194125-195705, Verified ORF, Protein with CoA transferase activity, particularly for CoASH transfer from succinyl-CoA to acetate; has minor acetyl-CoA-hydrolase activity; phosphorylated; required for acetate uti	1	+	+	+	+	+	+	+	+	ANWENFKHRLCLR	1.69773e-10	154.24	_AFANWENFK(ac)HR_	AFANWENFK(1)HR	2	731.355	-1.1493	0.58152	0.31854	0.050688	0.57317		0.577345	1.73207	0.050688	19.7285	6326900	11855000	39810000	10300000	19369000	8313450	29589500	4888.82	14518000	1700.5	0.572631	+	-	-	+	+	+
10153	YPL225W	YPL225W	94	94	>YPL225W YPL225W SGDID:S000006146, Chr XVI from 126006-126446, Verified ORF, Protein of unknown function that may interact with ribosomes, based on co-purification experiments; green fluorescent protein (GFP)-fusion protein localizes to the cytoplasm	1	+	+	+	+	+	+	+	+	FFTIFEKKIEDYN	0.000846216	140.5	_KFFTIFEK(ac)K_	KFFTIFEK(1)K	2	615.35	-0.15184	0.77786		0.05087	0.8962		0.83703	1.1947	0.05087	19.658	1766100	8507900	120830000	2770800	91710000	2268450	106270000	37509	791640000	60.4775	0.00286551	-	+	-	+	+	+
8051	YMR229C	YMR229C	1208	1208	>YMR229C RRP5 SGDID:S000004842, Chr XIII from 731122-725933, reverse complement, Verified ORF, RNA binding protein with preference for single stranded tracts of U's involved in synthesis of both 18S and 5.8S rRNAs; component of both the ribosomal small su	1			+		+		+	+	AFVPVSKLSDSYL	1.96039e-06	98.165	_KVEAFVPVSK(ac)LSDSYLK_	KVEAFVPVSK(1)LSDSYLK	3	651.363	-0.69766			0.05309		0.049126			0.051108	19.5664			5121600		26115000		15618300	8862.17	260310000	N.D.	N.D.	-	-	-	+		+
5709	YJR016C	YJR016C	489	489	>YJR016C ILV3 SGDID:S000003777, Chr X from 466200-464443, reverse complement, Verified ORF, Dihydroxyacid dehydratase, catalyzes third step in the common pathway leading to biosynthesis of branched-chain amino acids	0.999997			+	+	+	+	+	+	MGYGLGKDVALLT	9.22979e-14	96.748	_GAPGM(ox)PEM(ox)LKPSSALM(ox)GYGLGK(ac)DVALLTDGR_	GAPGMPEMLKPSSALMGYGLGK(1)DVALLTDGR	3	1074.87	0.40816			0.05758	1.0066	0.044946	1.0066	0.993443	0.051263	19.5072			25357000	4173400	66812000	4173400	46084500	171210	1498700000	24.3759	0.00278468	+	-	-	+	+	+
476	YBL099W	YBL099W	188	188	>YBL099W ATP1 SGDID:S000000195, Chr II from 37050-38687, Verified ORF, Alpha subunit of the F1 sector of mitochondrial F1F0 ATP synthase, which is a large, evolutionarily conserved enzyme complex required for ATP synthesis; phosphorylated	1	+	+	+	+	+	+	+	+	PVQTGLKAVDALV	5.2155e-86	230.42	_SVHEPVQTGLK(ac)AVDALVPIGR_	SVHEPVQTGLK(1)AVDALVPIGR	3	743.418	-0.20383	0.74275	0.41381	0.062873	0.78843	0.040122	0.76559	1.30618	0.0514975	19.4184	11530000	24327000	103460000	26295000	107180000	18912500	105320000	41519.7	727050000	455.506	0.0260127	+	-	-		+	+
5310	YIR037W	YIR037W	108	108	>YIR037W HYR1 SGDID:S000001476, Chr IX from 423125-423616, Verified ORF, Thiol peroxidase that functions as a hydroperoxide receptor to sense intracellular hydroperoxide levels and transduce a redox signal to the Yap1p transcription factor	1		+	+	+	+	+	+	+	NEDPVYKFLKSQK	1.73844e-18	165.45	_KIDVNGGNEDPVYK(ac)FLK_	KIDVNGGNEDPVYK(1)FLK	3	660.014	-0.85787		0.13291	0.076029	0.78733	0.027043	0.78733	1.27012	0.051536	19.4039		6052200	96690000	3553700	132270000	3553700	114480000	8121.34	184880000	437.576	0.0192217	-	+	-	+	+	+
561	YBR031W;YDR012W	YBR031W	144;144	144	>YBR031W RPL4A SGDID:S000000235, Chr II from 300166-301254, Verified ORF, N-terminally acetylated protein component of the large (60S) ribosomal subunit, nearly identical to Rpl4Bp and has similarity to E. coli L4 and rat L4 ribosomal proteins;>YDR012W R	1	+	+	+	+	+	+	+	+	RGHRVEKIPEIPL	2.49445e-57	198.24	_VEK(ac)IPEIPLVVSTDLESIQK_	VEK(1)IPEIPLVVSTDLESIQK	3	760.43	0.97518	0.92185	0.083754		1.062	0.051537	0.991925	1.00814	0.051537	19.4035	7905900	40575000	332720000	13238000	427450000	10571950	380085000	N.D.	4454900000	N.D.	0.00237311	-	+	-		+	+
6430	YKR065C	YKR065C	147	147	>YKR065C PAM17 SGDID:S000001773, Chr XI from 565534-564941, reverse complement, Verified ORF, Constituent of the Translocase of the Inner Mitochondrial membrane (TIM23 complex); proposed alternatively to be a component of the import motor (PAM complex) or	1			+		+		+	+	KNKEFLKHIINNR	2.72267e-05	113.22	_EFLK(ac)HIINNR_	EFLK(1)HIINNR	2	663.37	-1.176			0.05185					0.05185	19.2864			24126000		12546000		18336000	3004.53	128640000	N.D.	N.D.	+	-	-	+		+
7787	YMR083W	YMR083W	236	236	>YMR083W ADH3 SGDID:S000004688, Chr XIII from 434787-435914, Verified ORF, Mitochondrial alcohol dehydrogenase isozyme III; involved in the shuttling of mitochondrial NADH to the cytosol under anaerobic conditions and ethanol production	0.998609	+	+	+	+	+	+	+	+	AGEEKEKLFKKLG	1.78353e-40	165.64	_VLGIDAGEEKEK(ac)LFK_	VLGIDAGEEK(0.001)EK(0.999)LFK	3	573.317	0.1042	0.79925	0.24587	0.034947	0.83515	0.068759	0.8172	1.22369	0.051853	19.2853	4271900	10432000	96163000	18083000	173460000	11177450	134811500	11648.7	194200000	959.542	0.0575564	+	-	-		+	+
3268	YER178W	YER178W	364	364	>YER178W PDA1 SGDID:S000000980, Chr V from 546812-548074, Verified ORF, E1 alpha subunit of the pyruvate dehydrogenase (PDH) complex, catalyzes the direct oxidative decarboxylation of pyruvate to acetyl-CoA; phosphorylated; regulated by glucose	1	+	+	+	+	+	+	+	+	YDKSARKYVDEQV	1.20859e-161	292.75	_K(ac)YVDEQVELADAAPPPEAK_	K(1)YVDEQVELADAAPPPEAK	2	1056.53	0.14064	0.89013	0.3224	0.053934	0.97499	0.049915	0.93256	1.07232	0.0519245	19.2587	48768000	75635000	462910000	82680000	358330000	65724000	410620000	100203	457820000	655.906	0.143559	+	-	-	+	+	+
6221	YKL157W	YKL157W	579	579	>YKL157W APE2 SGDID:S000001640, Chr XI from 154996-155276,155660-158186, Verified ORF, Aminopeptidase yscII; may have a role in obtaining leucine from dipeptide substrates; sequence coordinates have changed since RT-PCR analysis showed that the adjacent O	0.999984			+		+		+	+	VKPDEDKTIYPVF	3.62113e-48	170.18	_YLSTADVKPDEDK(ac)TIYPVFLALK_	YLSTADVKPDEDK(1)TIYPVFLALK	3	890.142	-0.031016			0.038842		0.065442			0.052142	19.1784			20985000		96709000		58847000	2914.87	585680000	N.D.	N.D.	+	+	-	+		+
140	YAL005C	YAL005C	54	54	>YAL005C SSA1 SGDID:S000000004, Chr I from 141433-139505, reverse complement, Verified ORF, ATPase involved in protein folding and nuclear localization signal (NLS)-directed nuclear transport; member of heat shock protein 70 (HSP70) family; forms a chaper	1	+	+	+	+	+	+	+	+	LIGDAAKNQAAMN	5.5633e-45	180.52	_LIGDAAK(ac)NQAAM(ox)NPSNTVFDAKR_	LIGDAAK(1)NQAAMNPSNTVFDAKR	3	830.752	-0.94816	0.74339	0.30285	0.050693	0.89982	0.054013	0.821605	1.21713	0.052353	19.1011	17759000	21577000	146240000	10277000	93255000	14018000	119747500	268717	1200200000	52.1665	0.0116797	-	+	-	+	+	+
509	YBR011C	YBR011C	239	239	>YBR011C IPP1 SGDID:S000000215, Chr II from 257973-257110, reverse complement, Verified ORF, Cytoplasmic inorganic pyrophosphatase (PPase), homodimer that catalyzes the rapid exchange of oxygens from Pi with water, highly expressed and essential for viabi	1		+	+	+	+	+	+	+	GKSSDSKGIDLTN	2.72087e-34	167.59	_SSDSK(ac)GIDLTNVTLPDTPTYSK_	SSDSK(1)GIDLTNVTLPDTPTYSK	2	1191.09	0.4674		0.13122	0.06176	0.95693	0.044537	0.95693	1.04501	0.0531485	18.8152		21066000	114190000	6836100	108350000	6836100	111270000	68410.6	5745900000	99.9275	0.00118974	-	+	+	+	+	+
9124	YOR007C	YOR007C	194	194	>YOR007C SGT2 SGDID:S000005533, Chr XV from 339979-338939, reverse complement, Verified ORF, Glutamine-rich cytoplasmic protein of unknown function; contains tetratricopeptide (TPR) repeats, which often mediate protein-protein interactions; has similarity	1		+	+		+		+	+	EALEAYKKVLDIE	2.27898e-11	153.23	_YAQGKPEEALEAYK(ac)K_	YAQGKPEEALEAYK(1)K	3	589.637	-0.57434		0.10285	0.088438		0.018071			0.0532545	18.7778		2922200	29123000		25051000		27087000	9424.18	705710000	N.D.	N.D.	-	+	-	+		+
1475	YDL075W	YDL075W	41	41	>YDL075W RPL31A SGDID:S000002233, Chr IV from 322226-322282,322704-322988, Verified ORF, Protein component of the large (60S) ribosomal subunit, nearly identical to Rpl31Bp and has similarity to rat L31 ribosomal protein; associates with the karyopherin S	1	+	+	+	+	+	+	+	+	EIKKFAKLHMGTD	2.88876e-10	128.54	_FAK(ac)LHM(ox)GTDDVR_	FAK(1)LHMGTDDVR	3	483.238	0.011318	0.87148	0.078261	0.098036	0.99049	0.0087063	0.930985	1.07413	0.0533711	18.7367	3308500	51018000	360890000	14713000	217640000	9010750	289265000	N.D.	4627400000	N.D.	0.00194726	-	-	-	+	+	+
9163	YOR027W	YOR027W	264	264	>YOR027W STI1 SGDID:S000005553, Chr XV from 381053-382822, Verified ORF, Hsp90 cochaperone, interacts with the Ssa group of the cytosolic Hsp70 chaperones; activates the ATPase activity of Ssa1p; homolog of mammalian Hop protein	0.999005			+		+		+	+	SKIEADKEKAEGN	1.07969e-06	83.213	_ESEPMEVDEDDSKIEADK(ac)EK_	ESEPMEVDEDDSK(0.001)IEADK(0.999)EK	3	789.013	-0.26202			0.027857		0.078971			0.053414	18.7217			6482300		2934200		4708250	67558.8	771130000	N.D.	N.D.	-	+	-	+		+
473	YBL099W	YBL099W	528	528	>YBL099W ATP1 SGDID:S000000195, Chr II from 37050-38687, Verified ORF, Alpha subunit of the F1 sector of mitochondrial F1F0 ATP synthase, which is a large, evolutionarily conserved enzyme complex required for ATP synthesis; phosphorylated	1	+	+	+	+	+	+	+	+	EKGELSKELLASL	1.95584e-39	198.95	_GELSK(ac)ELLASLK_	GELSK(1)ELLASLK	2	665.385	-0.42075	0.77878	0.36328	0.044195	0.9212	0.062904	0.84999	1.17648	0.0535495	18.6743	16804000	3101100	213640000	52372000	73617000	34588000	143628500	41519.7	727050000	833.05	0.0475731	+	-	-	+	+	+
9134	YOR020C	YOR020C	42	42	>YOR020C HSP10 SGDID:S000005546, Chr XV from 370844-370524, reverse complement, Verified ORF, Mitochondrial matrix co-chaperonin that inhibits the ATPase activity of Hsp60p, a mitochondrial chaperonin; involved in protein folding and sorting in the mitoch	1	+	+	+	+	+	+	+	+	PEKNVEKLNQAEV	1.46343e-70	209.24	_NVEK(ac)LNQAEVVAVGPGFTDANGNK_	NVEK(1)LNQAEVVAVGPGFTDANGNK	3	838.426	-1.1729	0.82808	0.19433	0.056286		0.050832	0.82808	1.20761	0.053559	18.671	7414800	15983000	108110000	6874000	162150000	7144400	135130000	149	3158600000	47949	0.00226189	-	-	-	+	+	+
2613	YDR447C;YML024W	YDR447C	116	116	>YDR447C RPS17B SGDID:S000002855, Chr IV from 1355546-1355544,1355229-1354822, reverse complement, Verified ORF, Ribosomal protein 51 (rp51) of the small (40s) subunit; nearly identical to Rps17Ap and has similarity to rat S17 ribosomal protein;>YML024W	1	+	+	+	+	+	+	+	+	VKSLGLKLPLSVI	5.25151e-105	248.54	_SLGLK(ac)LPLSVINVSAQR_	SLGLK(1)LPLSVINVSAQR	3	613.035	-1.3288	0.92575	0.51197	0.052851	0.9805	0.054395	0.953125	1.04918	0.053623	18.6487	33289000	26044000	124010000	93528000	188490000	63408500	156250000	30541.7	6626000000	2076.13	0.00956965	-	+	-	+	+	+
6538	YLL024C	YLL024C	54	54	>YLL024C SSA2 SGDID:S000003947, Chr XII from 97484-95565, reverse complement, Verified ORF, ATP binding protein involved in protein folding and vacuolar import of proteins; member of heat shock protein 70 (HSP70) family; associated with the chaperonin-con	1	+	+	+	+	+	+	+	+	LIGDAAKNQAAMN	9.69339e-87	235.21	_LIGDAAK(ac)NQAAM(ox)NPANTVFDAKR_	LIGDAAK(1)NQAAMNPANTVFDAKR	3	825.42	-0.60641	0.94043	0.26934	0.053999	1.1094	0.053379	1.02492	0.975691	0.053689	18.6258	14550000	29502000	230660000	47163000	448460000	30856500	339560000	364128	7434200000	84.7409	0.00415061	-	+	+	+	+	+
1527	YDL100C	YDL100C	345	345	>YDL100C GET3 SGDID:S000002258, Chr IV from 283176-282112, reverse complement, Verified ORF, Guanine nucleotide exchange factor for Gpa1p; amplifies G protein signaling; subunit of the GET complex, which is involved in Golgi to ER trafficking and insertio	1		+	+		+		+	+	NPITDGKVIYELE	2.42771e-105	254.59	_EYNPITDGK(ac)VIYELEDKE_	EYNPITDGK(1)VIYELEDKE	3	733.023	-1.0177			0.066404		0.041227			0.0538155	18.582		1454700	33996000		73490000		53743000	17332.2	795470000	N.D.	N.D.	-	-	-	+		+
7756	YMR072W	YMR072W	141	141	>YMR072W ABF2 SGDID:S000004676, Chr XIII from 411568-412119, Verified ORF, Mitochondrial DNA-binding protein involved in mitochondrial DNA replication and recombination, member of HMG1 DNA-binding protein family; activity may be regulated by protein kinas	1	+	+	+	+	+	+	+	+	FAQHPDKSQLDLM	1.56635e-12	122.01	_SQVFAQHPDK(ac)SQLDLMK_	SQVFAQHPDK(1)SQLDLMK	3	672.007	-0.5309	0.88248	0.44176	0.053532	0.92315	0.054147	0.902815	1.10765	0.0538395	18.5737	19987000	24450000	163150000	60318000	222960000	40152500	193055000	3810.14	113680000	10538.3	0.353206	+	-	-	+	+	+
1820	YDL229W;YNL209W	YNL209W	191;191	191	>YDL229W SSB1 SGDID:S000002388, Chr IV from 44066-45907, Verified ORF, Cytoplasmic ATPase that is a ribosome-associated molecular chaperone, functions with J-protein partner Zuo1p; may be involved in folding of newly-made polypeptide chains; member of the	1	+	+	+	+	+	+	+	+	YGLGAGKSEKERH	1.05086e-78	246.73	_IINEPTAAAIAYGLGAGK(ac)SEK_	IINEPTAAAIAYGLGAGK(1)SEK	3	706.048	-2.387	0.80386	0.090231	0.053914	0.99196		0.89791	1.1137	0.053914	18.5481	9813100	64687000	387960000	11777000	333860000	10795050	360910000	103902	N.D.	103.896	N.D.	-	+	-	+	+	+
3020	YER073W	YER073W	97	97	>YER073W ALD5 SGDID:S000000875, Chr V from 304027-305589, Verified ORF, Mitochondrial aldehyde dehydrogenase, involved in regulation or biosynthesis of electron transport chain components and acetate formation; activated by K+; utilizes NADP+ as the prefe	0.951337					+		+	+	KKAFETKWSIVEP	6.90813e-06	109.07	_KAFETK(ac)WSIVEPEVR_	K(0.049)AFETK(0.951)WSIVEPEVR	3	621	0.82172					0.054153			0.054153	18.4662					12375000		12375000	23316.9	223110000	N.D.	N.D.	+	-	-	+		+
10131	YPL212C	YPL212C	20	20	>YPL212C PUS1 SGDID:S000006133, Chr XVI from 153148-151514, reverse complement, Verified ORF, tRNA:pseudouridine synthase, introduces pseudouridines at positions 26-28, 34-36, 65, and 67 of tRNA; nuclear protein that appears to be involved in tRNA export;	1	+	+	+	+	+	+	+	+	VNEDVYKRGAQSK	6.95057e-184	302.16	_(ac)SEENLRPAYDDQVNEDVYK(ac)R_	SEENLRPAYDDQVNEDVYK(1)R	3	842.058	-0.43972	0.88643	0.40349	0.054278	0.93203		0.90923	1.09983	0.054278	18.4237	7162900	6152200	42793000	9728200	34486000	8445550	38639500	8133.94	147080000	1038.31	0.0574215	-	-	+	+	+	+
6007	YKL056C	YKL056C	111	111	>YKL056C TMA19 SGDID:S000001539, Chr XI from 334559-334056, reverse complement, Verified ORF, Protein that associates with ribosomes; homolog of translationally controlled tumor protein; green fluorescent protein (GFP)-fusion protein localizes to the cyto	0.9998	+	+	+		+	+	+	+	EVPKFEKGAQTYV	4.66438e-86	246.67	_LQETNPEEVPKFEK(ac)GAQTYVK_	LQETNPEEVPKFEK(1)GAQTYVK	4	620.069	-1.1598	0.87006	0.06546	0.082278		0.026576	0.87006	1.14935	0.054427	18.3732	14281000	90626000	760510000		843200000	14281000	801855000	27826.6	7008600000	513.214	0.00203764	-	+	-	+	+	+
7635	YML126C	YML126C	345	345	>YML126C ERG13 SGDID:S000004595, Chr XIII from 20536-19061, reverse complement, Verified ORF, 3-hydroxy-3-methylglutaryl-CoA (HMG-CoA) synthase, catalyzes the formation of HMG-CoA from acetyl-CoA and acetoacetyl-CoA; involved in the second step in mevalon	1		+	+	+	+	+	+	+	TDKNIEKTFVNVA	1.35111e-76	271.68	_NIEK(ac)TFVNVAKPFHK_	NIEK(1)TFVNVAKPFHK	4	454.254	-0.26669		0.14303	0.084876	1.2041	0.025735	1.2041	0.830496	0.0553055	18.0814		13243000	101630000	10903000	89109000	10903000	95369500	34807.4	1068600000	313.238	0.0102031	-	-	+	+	+	+
6279	YKL182W	YKL182W	975	975	>YKL182W FAS1 SGDID:S000001665, Chr XI from 100676-106831, Verified ORF, Beta subunit of fatty acid synthetase, which catalyzes the synthesis of long-chain saturated fatty acids; contains acetyltransacylase, dehydratase, enoyl reductase, malonyl transacyl	1	+	+	+		+	+	+	+	SYSLLDKPDEAIE	2.86067e-140	281.5	_TLSLIQSYSLLDK(ac)PDEAIEK_	TLSLIQSYSLLDK(1)PDEAIEK	3	769.077	-0.56521	0.92461		0.073303		0.038497	0.92461	1.08154	0.0559	17.8891	1508400	4735900	87243000		221640000	1508400	154441500	91807.9	2115000000	16.43	0.000713191	-	+	-	+	+	+
5749	YJR045C	YJR045C	98	98	>YJR045C SSC1 SGDID:S000003806, Chr X from 521594-519630, reverse complement, Verified ORF, Hsp70 family ATPase, constituent of the import motor component of the Translocase of the Inner Mitochondrial membrane (TIM23 complex); involved in protein transloc	1	+	+	+	+	+	+	+	+	NTLFATKRLIGRR	3.23543e-25	201.65	_QAVVNPENTLFATK(ac)R_	QAVVNPENTLFATK(1)R	2	865.465	-2.0887	0.88855	0.41764	0.056189	1.089		0.988775	1.01135	0.056189	17.7971	10913000	17123000	29082000	34294000	52863000	22603500	40972500	N.D.	2610200000	N.D.	0.00865968	-	-	-	+	+	+
5157	YIL094C	YIL094C	135	135	>YIL094C LYS12 SGDID:S000001356, Chr IX from 187629-186514, reverse complement, Verified ORF, Homo-isocitrate dehydrogenase, an NAD-linked mitochondrial enzyme required for the fourth step in the biosynthesis of lysine, in which homo-isocitrate is oxidati	1	+	+	+	+	+	+	+	+	VEGEKGKPIDMVI	0.000130405	85.622	_GK(ac)PIDMVIVR_	GK(1)PIDMVIVR	2	585.339	0.041662	0.80397	0.39868	0.057512	0.87843	0.055042	0.8412	1.18878	0.056277	17.7692	8510900	5433200	40958000	18563000	53713000	13536950	47335500	19079.4	150990000	709.506	0.0896546	+	-	-		+	+
9794	YOR374W	YOR374W	306	306	>YOR374W ALD4 SGDID:S000005901, Chr XV from 1039838-1041397, Verified ORF, Mitochondrial aldehyde dehydrogenase, required for growth on ethanol and conversion of acetaldehyde to acetate; phosphorylated; activity is K+ dependent; utilizes NADP+ or NAD+ equ	1	+	+	+			+	+	+	FADAELKKAVQNI	5.31657e-17	127.3	_SPNIVFADAELK(ac)K_	SPNIVFADAELK(1)K	2	737.401	2.4315	0.72267	0.46607	0.056791			0.72267	1.38376	0.056791	17.6084	9804600	10970000	36872000			9804600	36872000	22207.2	552360000	441.506	0.0177504	+	-	-	+	+	+
1463	YDL066W	YDL066W	142	142	>YDL066W IDP1 SGDID:S000002224, Chr IV from 334835-336121, Verified ORF, Mitochondrial NADP-specific isocitrate dehydrogenase, catalyzes the oxidation of isocitrate to alpha-ketoglutarate; not required for mitochondrial respiration and may function to div	1	+	+	+	+	+	+	+	+	LVPRWEKPIIIGR	1.70072e-18	150.53	_WEK(ac)PIIIGR_	WEK(1)PIIIGR	2	577.34	-1.9158	0.98681	0.39272	0.058595	1.1169	0.054998	1.05185	0.950701	0.0567965	17.6067	7663900	11949000	83184000	25537000	89608000	16600450	86396000	N.D.	927180000	N.D.	0.0179042	+	-	-	+	+	+
7774	YMR079W	YMR079W	100	100	>YMR079W SEC14 SGDID:S000004684, Chr XIII from 424988-424996,425153-426058, Verified ORF, Phosphatidylinositol/phosphatidylcholine transfer protein; involved in regulating PtdIns, PtdCho, and ceramide metabolism, products of which regulate intracellular t	1					+		+	+	DFHYDEKPLIAKF	7.09457e-13	108.4	_KDYGTDTILQDFHYDEK(ac)PLIAK_	KDYGTDTILQDFHYDEK(1)PLIAK	4	663.835	-0.19224					0.056885			0.056885	17.5793					9585600		9585600	84293.6	1336400000	N.D.	N.D.	-	+	+	+		+
5105	YIL074C	YIL074C	86	86	>YIL074C SER33 SGDID:S000001336, Chr IX from 222487-221078, reverse complement, Verified ORF, 3-phosphoglycerate dehydrogenase, catalyzes the first step in serine and glycine biosynthesis; isozyme of Ser3p	1		+	+	+	+	+	+	+	YQVEFHKSSLPED	1.69309e-42	180.31	_DQGYQVEFHK(ac)SSLPEDELIEK_	DQGYQVEFHK(1)SSLPEDELIEK	3	845.075	-0.76711			0.048574	0.93391	0.065345	0.93391	1.07077	0.0569595	17.5563		5638600	99582000	6848300	153520000	6848300	126551000	2010.02	249500000	3407.09	0.0274481	-	+	-	+	+	+
8025	YMR217W	YMR217W	436	436	>YMR217W GUA1 SGDID:S000004830, Chr XIII from 701789-703366, Verified ORF, GMP synthase, an enzyme that catalyzes the second step in the biosynthesis of GMP from inosine 5'-phosphate (IMP); transcription is not subject to regulation by guanine but is nega	1	+	+	+	+	+	+	+	+	IYIEEIKKAGLYN	3.52817e-09	140.16	_KADNIYIEEIK(ac)K_	KADNIYIEEIK(1)K	2	753.414	-0.66009	0.87155	0.18958	0.056968	1.0173		0.944425	1.05885	0.056968	17.5537	3374800	11754000	88745000	5945600	3835300	4660200	46290150	N.D.	759720000	N.D.	0.0061341	-	-	-	+	+	+
809	YBR126C	YBR126C	298	298	>YBR126C TPS1 SGDID:S000000330, Chr II from 490386-488899, reverse complement, Verified ORF, Synthase subunit of trehalose-6-phosphate synthase/phosphatase complex, which synthesizes the storage carbohydrate trehalose; also found in a monomeric form; expr	1	+	+	+	+	+	+	+	+	DRLDYIKGVPQKL	4.88966e-12	119.92	_LDYIK(ac)GVPQK_	LDYIK(1)GVPQK	2	601.843	-0.066889	0.81596	0.4217	0.057285	0.79985		0.807905	1.23777	0.057285	17.4566	3681800	5003400	33806000	15116000	18615000	9398900	26210500	10895.7	729810000	862.627	0.0128786	-	+	-	+	+	+
3333	YFL018C	YFL018C	160	160	>YFL018C LPD1 SGDID:S000001876, Chr VI from 103121-101622, reverse complement, Verified ORF, Dihydrolipoamide dehydrogenase, the lipoamide dehydrogenase component (E3) of the pyruvate dehydrogenase and 2-oxoglutarate dehydrogenase multi-enzyme complexes	1	+	+	+	+	+	+	+	+	GLEGTVKEDHILD	2.13919e-35	177.41	_VTPVDGLEGTVK(ac)EDHILDVK_	VTPVDGLEGTVK(1)EDHILDVK	3	736.058	0.011624	0.8576	0.40782	0.055605	0.95939	0.059184	0.908495	1.10072	0.0573945	17.4233	18717000	24883000	140650000	49156000	142620000	33936500	141635000	24567.4	367810000	1381.37	0.0922664	+	-	-	+	+	+
5935	YKL016C	YKL016C	71	71	>YKL016C ATP7 SGDID:S000001499, Chr XI from 407632-407108, reverse complement, Verified ORF, Subunit d of the stator stalk of mitochondrial F1F0 ATP synthase, which is a large, evolutionarily conserved enzyme complex required for ATP synthesis	1		+	+	+	+	+	+	+	NTSVIDKIESYVK	8.28599e-27	154.1	_NTSVIDK(ac)IESYVK_	NTSVIDK(1)IESYVK	2	769.409	-0.31894		0.4418	0.05744	0.80223		0.80223	1.24653	0.05744	17.4095		2900400	32416000	15260000	48910000	15260000	40663000	6820.57	908430000	2237.35	0.0167982	+	-	-	+	+	+
477	YBL099W	YBL099W	224	224	>YBL099W ATP1 SGDID:S000000195, Chr II from 37050-38687, Verified ORF, Alpha subunit of the F1 sector of mitochondrial F1F0 ATP synthase, which is a large, evolutionarily conserved enzyme complex required for ATP synthesis; phosphorylated	1	+	+	+	+	+	+	+	+	DTILNQKRWNNGS	1.67837e-111	256.47	_TAVALDTILNQK(ac)R_	TAVALDTILNQK(1)R	2	742.925	0.20246	0.87961	0.46045	0.059124	0.89974	0.056519	0.889675	1.12401	0.0578215	17.2946	41941000	37354000	152750000	85216000	196910000	63578500	174830000	41519.7	727050000	1531.28	0.0874472	+	-	-	+	+	+
6502	YLL008W	YLL008W	112	112	>YLL008W DRS1 SGDID:S000003931, Chr XII from 131728-133986, Verified ORF, Nucleolar DEAD-box protein required for ribosome assembly and function, including synthesis of 60S ribosomal subunits; constituent of 66S pre-ribosomal particles	1	+	+	+	+	+	+	+	+	KDVDLDKIIRRKG	1.54702e-13	169.09	_DVDLDK(ac)IIRR_	DVDLDK(1)IIRR	3	428.914	-1.2936	1.0354	0.58001	0.057832	1.0447		1.04005	0.961492	0.057832	17.2915	6156300	7657800	62290000	11271000	38260000	8713650	50275000	N.D.	62198000	N.D.	0.140095	-	+	+	+	+	+
5758	YJR045C	YJR045C	211	211	>YJR045C SSC1 SGDID:S000003806, Chr X from 521594-519630, reverse complement, Verified ORF, Hsp70 family ATPase, constituent of the import motor component of the Translocase of the Inner Mitochondrial membrane (TIM23 complex); involved in protein transloc	1	+	+	+	+	+	+	+	+	LAYGLEKSDSKVV	3.86564e-161	289.14	_VVNEPTAAALAYGLEK(ac)SDSK_	VVNEPTAAALAYGLEK(1)SDSK	2	1053.04	0.50789	0.86526	0.30695	0.067424	1.0234	0.048516	0.94433	1.05895	0.05797	17.2503	25576000	51723000	406990000	49702000	348880000	37639000	377935000	N.D.	2610200000	N.D.	0.01442	-	-	-	+	+	+
6894	YLR197W	YLR197W	354	354	>YLR197W NOP56 SGDID:S000004187, Chr XII from 546099-547613, Verified ORF, Essential evolutionarily-conserved nucleolar protein component of the box C/D snoRNP complexes that direct 2'-O-methylation of pre-rRNA during its maturation; overexpression causes	1	+	+	+	+	+	+	+	+	TKGNTPKYGLIYH	3.14957e-09	112.3	_GNTPK(ac)YGLIYHSGFISK_	GNTPK(1)YGLIYHSGFISK	3	642.004	-1.6174	0.91817	0.36949	0.057997	0.9114		0.914785	1.09315	0.057997	17.2423	5521300	11565000	27164000	10222000	20435000	7871650	23799500	13520.5	1163600000	582.199	0.00676491	-	-	-		+	+
6542	YLL024C	YLL024C	562	562	>YLL024C SSA2 SGDID:S000003947, Chr XII from 97484-95565, reverse complement, Verified ORF, ATP binding protein involved in protein folding and vacuolar import of proteins; member of heat shock protein 70 (HSP70) family; associated with the chaperonin-con	0.999999		+	+	+	+	+	+	+	KLEQADKDAVTKK	8.44346e-38	187.52	_NTISEAGDKLEQADK(ac)DAVTK_	NTISEAGDKLEQADK(1)DAVTK	3	725.697	-1.5441		0.133	0.072692	0.82698	0.043706	0.82698	1.20922	0.058199	17.1824		15718000	27962000	11287000	236590000	11287000	132276000	364128	7434200000	30.9974	0.00151825	-	+	+	+	+	+
2295	YDR226W	YDR226W	108	108	>YDR226W ADK1 SGDID:S000002634, Chr IV from 916483-917151, Verified ORF, Adenylate kinase, required for purine metabolism; localized to the cytoplasm and the mitochondria; lacks cleavable signal sequence	1		+	+		+		+	+	KLDQMLKEQGTPL	1.08306e-19	170.11	_LDQMLK(ac)EQGTPLEK_	LDQMLK(1)EQGTPLEK	2	836.435	0.62239		0.28253	0.057598		0.058992			0.058295	17.1541		2975200	58319000		100140000		79229500	122595	2607000000	N.D.	N.D.	-	+	+	+		+
7232	YLR355C	YLR355C	136	136	>YLR355C ILV5 SGDID:S000004347, Chr XII from 839252-838065, reverse complement, Verified ORF, Acetohydroxyacid reductoisomerase, mitochondrial protein involved in branched-chain amino acid biosynthesis, also required for maintenance of wild-type mitochond	1	+	+	+	+	+	+	+	+	TVEDAIKRGSYVM	6.30989e-61	229.16	_NLFTVEDAIK(ac)R_	NLFTVEDAIK(1)R	3	449.914	0.57009	0.98225	0.42136	0.058505	1.0344		1.00832	0.991744	0.058505	17.0926	59652000	80530000	331820000	156140000	372990000	107896000	352405000	882841	10035000000	122.215	0.010752	-	-	-	+	+	+
6275	YKL182W	YKL182W	1768	1768	>YKL182W FAS1 SGDID:S000001665, Chr XI from 100676-106831, Verified ORF, Beta subunit of fatty acid synthetase, which catalyzes the synthesis of long-chain saturated fatty acids; contains acetyltransacylase, dehydratase, enoyl reductase, malonyl transacyl	1	+	+	+	+	+	+	+	+	YTFRSEKGLLSAT	2.1631e-57	203.77	_SEK(ac)GLLSATQFTQPALTLMEK_	SEK(1)GLLSATQFTQPALTLMEK	3	779.079	-0.58348	0.92494	0.4194	0.063653	0.72283	0.053477	0.823885	1.21376	0.058565	17.075	16163000	20065000	85658000	37275000	88946000	26719000	87302000	91807.9	2115000000	291.032	0.0126331	-	+	-	+	+	+
3048	YER080W	YER080W	505	505	>YER080W AIM9 SGDID:S000000882, Chr V from 319959-321842, Verified ORF, Putative protein of unknown function; the authentic, non-tagged protein is detected in highly purified mitochondria in high-throughput studies; null mutant displays elevated frequency	0.999311	+		+			+	+	+	LNDNNPKLITAVA	2.20236e-09	102.58	_KLNDNNPK(ac)LITAVAPPVK_	K(0.001)LNDNNPK(0.999)LITAVAPPVK	3	658.718	-0.65517	0.84794		0.058587			0.84794	1.17933	0.058587	17.0686	1269700		11423000			1269700	11423000	8197.04	119600000	154.897	0.0106162	+	-	-	+	+	+
360	YBL030C;YBR085W;YMR056C	YBL030C	110;99;100	110	>YBL030C PET9 SGDID:S000000126, Chr II from 164000-163044, reverse complement, Verified ORF, Major ADP/ATP carrier of the mitochondrial inner membrane, exchanges cytosolic ADP for mitochondrially synthesized ATP; phosphorylated; required for viability in	0.997632	+	+	+	+	+	+	+	+	NFAFKDKIKAMFG	2.70872e-17	160.48	_YFPTQALNFAFKDK(ac)IK_	YFPTQALNFAFK(0.002)DK(0.998)IK	3	658.356	-0.75554	0.68565		0.04619	0.84363	0.071377	0.76464	1.3078	0.0587835	17.0116	2733200	2539800	13580000	2442900	18478000	2588050	16029000	N.D.	1553800000	N.D.	0.00166563	-	-	-		+	+
7561	YML078W	YML078W	100	100	>YML078W CPR3 SGDID:S000004543, Chr XIII from 111002-111550, Verified ORF, Mitochondrial peptidyl-prolyl cis-trans isomerase (cyclophilin), catalyzes the cis-trans isomerization of peptide bonds N-terminal to proline residues; involved in protein refoldin	1	+	+	+	+	+	+	+	+	KSIYGSKFADENF	8.75626e-40	193	_SIYGSK(ac)FADENFVKK_	SIYGSK(1)FADENFVKK	3	592.305	-0.05105	0.91237	0.3835	0.059047	0.96807	0.058532	0.94022	1.06358	0.0587895	17.0098	8291700	28285000	243010000	57492000	220920000	32891850	231965000	1960.45	793030000	16777.7	0.0414762	+	-	-	+	+	+
4917	YHR174W	YHR174W	436	436	>YHR174W ENO2 SGDID:S000001217, Chr VIII from 451327-452640, Verified ORF, Enolase II, a phosphopyruvate hydratase that catalyzes the conversion of 2-phosphoglycerate to phosphoenolpyruvate during glycolysis and the reverse reaction during gluconeogenesis	1	+	+	+	+	+	+	+	+	NFHHGDKL_____	1.01259e-148	341.2	_IEEELGDKAVYAGENFHHGDK(ac)L_	IEEELGDKAVYAGENFHHGDK(1)L	3	838.403	-0.19228	0.82798	0.11766	0.024033	0.94791	0.093837	0.887945	1.1262	0.058935	16.9678	27727000	126430000	2134200000	76895000	464400000	52311000	1299300000	2606.88	31681000000	20066.5	0.00165118	-	+	-	+	+	+
1814	YDL229W;YNL209W	YNL209W	538;538	538	>YDL229W SSB1 SGDID:S000002388, Chr IV from 44066-45907, Verified ORF, Cytoplasmic ATPase that is a ribosome-associated molecular chaperone, functions with J-protein partner Zuo1p; may be involved in folding of newly-made polypeptide chains; member of the	1		+	+	+	+	+	+	+	ADEAFAKKHEARQ	3.89299e-29	195.92	_MVNQAEEFKAADEAFAK(ac)K_	MVNQAEEFKAADEAFAK(1)K	3	690.338	0.25262			0.094089	0.97685	0.024279	0.97685	1.0237	0.059184	16.8965		8905300	508320000	7480900	479800000	7480900	494060000	103902	N.D.	71.9995	N.D.	-	+	-	+	+	+
10312	YPL262W	YPL262W	94	94	>YPL262W FUM1 SGDID:S000006183, Chr XVI from 47336-48802, Verified ORF, Fumarase, converts fumaric acid to L-malic acid in the TCA cycle; cytosolic and mitochondrial distribution determined by the N-terminal targeting sequence, protein conformation, and s	1	+	+	+	+	+	+	+	+	LGGLDPKISKAIQ	7.42961e-27	178.06	_SAAIVNESLGGLDPK(ac)ISK_	SAAIVNESLGGLDPK(1)ISK	2	921.004	-0.34868	0.78871	0.24728	0.059233	0.93372		0.861215	1.16115	0.059233	16.8825	7986500	17783000	103760000	16984000	109860000	12485250	106810000	6916.27	392910000	1805.2	0.0317764	+	+	-	+	+	+
10207	YPL231W	YPL231W	1562	1562	>YPL231W FAS2 SGDID:S000006152, Chr XVI from 108652-114315, Verified ORF, Alpha subunit of fatty acid synthetase, which catalyzes the synthesis of long-chain saturated fatty acids; contains beta-ketoacyl reductase and beta-ketoacyl synthase activities; ph	1		+	+	+	+	+	+	+	TINEMMKHLGRSE	2.69316e-37	183.88	_ANDKNESATINEMMK(ac)HLGR_	ANDKNESATINEMMK(1)HLGR	4	551.016	0.64644		0.25664	0.056206	1.111	0.063057	1.111	0.90009	0.0596315	16.7697		4642800	181710000	12875000	77830000	12875000	129770000	16982.7	1798900000	758.123	0.00715715	-	+	-	+	+	+
7245	YLR355C	YLR355C	382	382	>YLR355C ILV5 SGDID:S000004347, Chr XII from 839252-838065, reverse complement, Verified ORF, Acetohydroxyacid reductoisomerase, mitochondrial protein involved in branched-chain amino acid biosynthesis, also required for maintenance of wild-type mitochond	1	+	+	+	+	+	+	+	+	RNMEIWKVGKEVR	1.77305e-12	136.96	_NMEIWK(ac)VGK_	NMEIWK(1)VGK	3	382.871	-0.82829	1.0186	0.44893	0.063579	1.0239	0.056238	1.02125	0.979192	0.0599085	16.6921	24170000	32658000	108650000	145630000	243400000	84900000	176025000	882841	10035000000	96.1668	0.00846039	-	-	-	+	+	+
7903	YMR142C;YDL082W	YMR142C	11	11	>YMR142C RPL13B SGDID:S000004750, Chr XIII from 551206-551203,550800-550205, reverse complement, Verified ORF, Protein component of the large (60S) ribosomal subunit, nearly identical to Rpl13Ap; not essential for viability; has similarity to rat L13 ribo	1	+	+	+	+	+	+	+	+	KNLPILKNHFRKH	3.99155e-13	141.88	_NLPILK(ac)NHFR_	NLPILK(1)NHFR	2	647.375	-1.7643	0.92647	0.5243	0.063298	0.99243	0.057378	0.95945	1.04226	0.060338	16.5733	60165000	81901000	101430000	177290000	82579000	118727500	92004500	54164.7	1011600000	2191.97	0.117366	-	+	-	+	+	+
355	YBL030C	YBL030C	59	59	>YBL030C PET9 SGDID:S000000126, Chr II from 164000-163044, reverse complement, Verified ORF, Major ADP/ATP carrier of the mitochondrial inner membrane, exchanges cytosolic ADP for mitochondrially synthesized ATP; phosphorylated; required for viability in	1	+	+	+	+	+	+	+	+	NQDEMLKQGTLDR	5.75412e-122	258.14	_LLIQNQDEMLK(ac)QGTLDRK_	LLIQNQDEMLK(1)QGTLDRK	3	729.06	-1.4617	0.83178	0.41506	0.060664	0.84278	0.060613	0.83728	1.19434	0.0606385	16.4912	9332300	19575000	94202000	35131000	120100000	22231650	107151000	N.D.	1553800000	N.D.	0.0143079	-	-	-	+	+	+
7378	YLR441C;YML063W	YML063W	33;33	33	>YLR441C RPS1A SGDID:S000004433, Chr XII from 1018905-1018138, reverse complement, Verified ORF, Ribosomal protein 10 (rp10) of the small (40S) subunit; nearly identical to Rps1Bp and has similarity to rat S3a ribosomal protein;>YML063W RPS1B SGDID:S0000	1		+	+	+	+	+	+	+	KEWFDIKAPSTFE	5.81289e-25	231.69	_KEWFDIK(ac)APSTFENR_	KEWFDIK(1)APSTFENR	2	955.476	-0.10823			0.07548	0.91542	0.045982	0.91542	1.09239	0.060731	16.4661		8586800	340820000	6290200	552330000	6290200	446575000	106577	656550000	59.0201	0.00958069	-	+	-		+	+
780	YBR121C	YBR121C	166	166	>YBR121C GRS1 SGDID:S000000325, Chr II from 483361-481358, reverse complement, Verified ORF, Cytoplasmic and mitochondrial glycyl-tRNA synthase that ligates glycine to the cognate anticodon bearing tRNA; transcription termination factor that may interact	1		+	+		+		+	+	LDDDVVKEYEEIL	3.15393e-11	140.84	_LDDDVVK(ac)EYEEILAK_	LDDDVVK(1)EYEEILAK	3	607.644	-0.17441			0.053793		0.068513			0.061153	16.3524		2566600	30078000		47026000		38552000	98424.7	1256300000	N.D.	N.D.	-	+	-	+		+
10253	YPL231W	YPL231W	62	62	>YPL231W FAS2 SGDID:S000006152, Chr XVI from 108652-114315, Verified ORF, Alpha subunit of fatty acid synthetase, which catalyzes the synthesis of long-chain saturated fatty acids; contains beta-ketoacyl reductase and beta-ketoacyl synthase activities; ph	0.880586		+	+	+	+	+	+	+	MAQRTLKNKYESY	3.27969e-26	159.81	_TLK(ac)NKYESYDAALSLHR_	TLK(0.881)NK(0.119)YESYDAALSLHR	4	513.519	0.41894		0.39104	0.061394	0.88399		0.88399	1.13123	0.061394	16.2882		20153000	35551000	16666000	15044000	16666000	25297500	16982.7	1798900000	981.35	0.00926455	-	+	-		+	+
7020	YLR259C	YLR259C	86	86	>YLR259C HSP60 SGDID:S000004249, Chr XII from 665004-663286, reverse complement, Verified ORF, Tetradecameric mitochondrial chaperonin required for ATP-dependent folding of precursor polypeptides and complex assembly; prevents aggregation and mediates pro	0.999896		+	+	+	+	+	+	+	SIVLKDKFENMGA	1.23007e-07	133.04	_SIVLKDK(ac)FENM(ox)GAK_	SIVLKDK(1)FENMGAK	3	546.624	0.97655		0.17386	0.057266	0.96649	0.065884	0.96649	1.03467	0.061575	16.2404		3052200	89238000	3909000	18921000	3909000	54079500	N.D.	2629500000	N.D.	0.00148659	+	-	-		+	+
5869	YJR121W	YJR121W	475	475	>YJR121W ATP2 SGDID:S000003882, Chr X from 647597-649132, Verified ORF, Beta subunit of the F1 sector of mitochondrial F1F0 ATP synthase, which is a large, evolutionarily conserved enzyme complex required for ATP synthesis; phosphorylated	0.999999			+		+		+	+	DTVASFKAVLEGK	1.69566e-06	115.31	_LKDTVASFK(ac)AVLEGK_	LKDTVASFK(1)AVLEGK	3	549.982	1.6521			0.10348		0.019732			0.061606	16.2322			10747000		8459000		9603000	164249	1831500000	N.D.	N.D.	+	-	-	+		+
5690	YJR007W	YJR007W	237	237	>YJR007W SUI2 SGDID:S000003767, Chr X from 451012-451926, Verified ORF, Alpha subunit of the translation initiation factor eIF2, involved in the identification of the start codon; phosphorylation of Ser51 is required for regulation of translation by inhib	1		+	+	+	+	+	+	+	TTQALDKQKGIEQ	1.7143e-60	210.9	_VKLVAAPLYVLTTQALDK(ac)QK_	VKLVAAPLYVLTTQALDK(1)QK	3	747.779	-0.51445			0.062242	1.0334		1.0334	0.96768	0.062242	16.0663		7985500	238730000	5514800	171000000	5514800	204865000	17077.8	791110000	322.922	0.00697096	-	+	-	+	+	+
6986	YLR249W;YNL014W	YLR249W	789;789	789	>YLR249W YEF3 SGDID:S000004239, Chr XII from 636782-639916, Verified ORF, Translational elongation factor 3, stimulates the binding of aminoacyl-tRNA (AA-tRNA) to ribosomes by releasing EF-1 alpha from the ribosomal complex; contains two ABC cassettes; bi	1	+	+	+	+	+	+	+	+	AMNKIFKIEGTPR	2.18852e-18	147.2	_IFK(ac)IEGTPR_	IFK(1)IEGTPR	2	551.816	0.26585	0.90593	0.15788	0.062522	0.94919		0.92756	1.0781	0.062522	15.9944	29903000	83441000	479880000	39129000	427670000	34516000	453775000	870578	7138600000	39.6472	0.00483512	-	+	-	+	+	+
3267	YER178W	YER178W	412	412	>YER178W PDA1 SGDID:S000000980, Chr V from 546812-548074, Verified ORF, E1 alpha subunit of the pyruvate dehydrogenase (PDH) complex, catalyzes the direct oxidative decarboxylation of pyruvate to acetyl-CoA; phosphorylated; regulated by glucose	1	+	+	+	+	+	+	+	+	EDTWDFKKQGFAS	5.94777e-22	147.96	_IPEDTWDFK(ac)K_	IPEDTWDFK(1)K	2	660.827	-4.4811	0.88342	0.38179	0.062882	0.94287		0.913145	1.09512	0.062882	15.9028	11713000	15145000	79909000	20859000	7567300	16286000	43738150	100203	457820000	162.53	0.0355729	+	-	-	+	+	+
7277	YLR388W	YLR388W	54	54	>YLR388W RPS29A SGDID:S000004380, Chr XII from 898651-898821, Verified ORF, Protein component of the small (40S) ribosomal subunit; nearly identical to Rps29Bp and has similarity to rat S29 and E. coli S14 ribosomal proteins	1	+		+	+	+	+	+	+	NDIGFNKFR____	8.19126e-19	150.1	_ANDIGFNK(ac)FR_	ANDIGFNK(1)FR	3	408.544	-0.13891	0.92822		0.062982	1.0982		1.01321	0.986962	0.062982	15.8776	3925400		46853000	7876000	34217000	5900700	40535000	6488.92	21330000	909.35	0.276639	-	+	-	+	+	+
8314	YNL069C	YNL069C	191	191	>YNL069C RPL16B SGDID:S000005013, Chr XIV from 495003-494976,494526-493958, reverse complement, Verified ORF, N-terminally acetylated protein component of the large (60S) ribosomal subunit, binds to 5.8 S rRNA; has similarity to Rpl16Ap, E. coli L13 and r	1			+		+		+	+	SESDVAKQLASFG	1.34369e-65	214.27	_VSSASAAASESDVAK(ac)QLASFGY_	VSSASAAASESDVAK(1)QLASFGY	2	1094.52	0.04388			0.10135		0.024758			0.063054	15.8594			193380000		196640000		195010000	N.D.	643880000	N.D.	N.D.	-	-	-	+		+
9805	YPL004C	YPL004C	159	159	>YPL004C LSP1 SGDID:S000005925, Chr XVI from 551654-550629, reverse complement, Verified ORF, Primary component of eisosomes, which are large immobile patch structures at the cell cortex associated with endocytosis, along with Pil1p and Sur7p; null mutant	1			+	+	+	+	+	+	IAHLKYKDPQSTK	7.53906e-14	131.51	_YK(ac)DPQSTKIPVLEQELVR_	YK(1)DPQSTKIPVLEQELVR	3	729.067	-1.4782			0.063816	1.4753		1.4753	0.677828	0.063816	15.6701			51081000	8186900	13036000	8186900	32058500	104485	164330000	78.3545	0.0498199	-	-	-		+	+
8201	YMR315W	YMR315W	100	100	>YMR315W YMR315W SGDID:S000004932, Chr XIII from 902799-903848, Verified ORF, Protein with NADP(H) oxidoreductase activity; transcription is regulated by Stb5p in response to NADPH depletion induced by diamide; promoter contains a putative Stb5p binding s	0.99998	+	+	+	+	+	+	+	+	KPVILEKPIAANL	7.29048e-11	107.18	_AGKPVILEK(ac)PIAANLDQAK_	AGKPVILEK(1)PIAANLDQAK	3	673.393	-0.11849	0.76268	0.17525	0.11568	0.94109	0.012577	0.851885	1.17387	0.0641285	15.5937	8761300	13583000	166700000	30252000	50806000	19506650	108753000	9596.18	315020000	2032.75	0.0619219	-	+	+	+	+	+
4436	YGR240C	YGR240C	559	559	>YGR240C PFK1 SGDID:S000003472, Chr VII from 973739-970776, reverse complement, Verified ORF, Alpha subunit of heterooctameric phosphofructokinase involved in glycolysis, indispensable for anaerobic growth, activated by fructose-2,6-bisphosphate and AMP,	1	+	+	+	+	+	+	+	+	ENKDFDKAISLRD	4.3346e-48	247.78	_DFDK(ac)AISLR_	DFDK(1)AISLR	2	553.796	-0.31796	0.77777	0.10248	0.093147	0.93105	0.035671	0.85441	1.1704	0.064409	15.5258	1844600	8947000	190910000	3761900	139820000	2803250	165365000	89811.3	1152000000	31.2127	0.00243338	-	+	-		+	+
10238	YPL231W	YPL231W	64	64	>YPL231W FAS2 SGDID:S000006152, Chr XVI from 108652-114315, Verified ORF, Alpha subunit of fatty acid synthetase, which catalyzes the synthesis of long-chain saturated fatty acids; contains beta-ketoacyl reductase and beta-ketoacyl synthase activities; ph	1	+	+	+	+	+	+	+	+	QRTLKNKYESYDA	3.62604e-134	293.53	_NK(ac)YESYDAALSLHR_	NK(1)YESYDAALSLHR	2	854.918	-0.14044	0.87637	0.34964		0.95079	0.064596	0.91358	1.09459	0.064596	15.4808	24691000	17164000	125720000	32851000	51109000	28771000	88414500	16982.7	1798900000	1694.13	0.0159937	-	+	-	+	+	+
6666	YLR044C	YLR044C	233	233	>YLR044C PDC1 SGDID:S000004034, Chr XII from 234082-232391, reverse complement, Verified ORF, Major of three pyruvate decarboxylase isozymes, key enzyme in alcoholic fermentation, decarboxylates pyruvate to acetaldehyde; subject to glucose-, ethanol-, and	1	+	+	+	+	+	+	+	+	VKAETKKLIDLTQ	4.79305e-48	246.49	_K(ac)LIDLTQFPAFVTPMGK_	K(1)LIDLTQFPAFVTPMGK	3	650.025	-0.76252	0.82727	0.097231	0.065894	0.89194	0.06374	0.859605	1.16333	0.064817	15.4281	16650000	60287000	97347000	217830000	1422200000	117240000	759773500	8965.92	17921000000	13076.2	0.00654205	-	+	+	+	+	+
6068	YKL081W	YKL081W	116	116	>YKL081W TEF4 SGDID:S000001564, Chr XI from 282535-282739,283066-284099, Verified ORF, Translation elongation factor EF-1 gamma	1	+	+	+	+	+	+	+	+	RPFLSFKGLIPYN	1.56181e-39	198.49	_PFLSFK(ac)GLIPYNKK_	PFLSFK(1)GLIPYNKK	3	565.327	-0.55232	1.1539	0.58257	0.081676	1.003	0.048958	1.07845	0.927257	0.065317	15.3099	18304000	27688000	76344000	30065000	117620000	24184500	96982000	102130	3802400000	236.8	0.00636033	-	+	-	+	+	+
385	YBL039C	YBL039C	280	280	>YBL039C URA7 SGDID:S000000135, Chr II from 145731-143992, reverse complement, Verified ORF, Major CTP synthase isozyme (see also URA8), catalyzes the ATP-dependent transfer of the amide nitrogen from glutamine to UTP, forming CTP, the final step in de no	1			+		+		+	+	SLTEEEKQRGLEL	1.62935e-12	168.1	_LKLDEISLTEEEK(ac)QR_	LKLDEISLTEEEK(1)QR	3	625.002	-0.34838			0.067674		0.06307			0.065372	15.2971			45287000		53788000		49537500	57600	340860000	N.D.	N.D.	-	+	-	+		+
137	YAL005C;YLL024C	YLL024C	106;106	106	>YAL005C SSA1 SGDID:S000000004, Chr I from 141433-139505, reverse complement, Verified ORF, ATPase involved in protein folding and nuclear localization signal (NLS)-directed nuclear transport; member of heat shock protein 70 (HSP70) family; forms a chaper	1		+	+	+	+	+	+	+	QIQVEFKGETKNF	4.87964e-48	227.09	_LIDVDGKPQIQVEFK(ac)GETK_	LIDVDGKPQIQVEFK(1)GETK	4	547.298	-0.59761		0.24006	0.095557	0.90786	0.035489	0.90786	1.10149	0.065523	15.2618		43477000	327650000	21912000	875860000	21912000	601755000	364128	7434200000	60.1767	0.00294746	-	+	+	+	+	+
8661	YNL247W	YNL247W	222	222	>YNL247W YNL247W SGDID:S000005191, Chr XIV from 182876-185179, Verified ORF, Cysteinyl-tRNA synthetase; may interact with ribosomes, based on co-purification experiments	1			+		+		+	+	TVPLLDKELGSTI	5.14705e-19	123.2	_VKDVTVPLLDK(ac)ELGSTISNPEIFR_	VKDVTVPLLDK(1)ELGSTISNPEIFR	3	904.832	-0.7824					0.065891			0.065891	15.1766			10193000		17186000		13689500	22968.3	574800000	N.D.	N.D.	-	+	-	+		+
3781	YGL148W	YGL148W	279	279	>YGL148W ARO2 SGDID:S000003116, Chr VII from 226404-227534, Verified ORF, Bifunctional chorismate synthase and flavin reductase, catalyzes the conversion of 5-enolpyruvylshikimate 3-phosphate (EPSP) to form chorismate, which is a precursor to aromatic ami	1	+	+	+	+	+	+	+	+	DPFYFEKETNRLR	4.71615e-82	239.03	_HNDPFYFEK(ac)ETNR_	HNDPFYFEK(1)ETNR	3	580.266	-0.035259	0.9826	0.46103	0.066347	0.93099	0.066727	0.956795	1.04516	0.066537	15.0292	20048000	30551000	187220000	42567000	50021000	31307500	118620500	2313.31	476620000	13533.6	0.0656865	-	+	-	+	+	+
8348	YNL079C	YNL079C	26	26	>YNL079C TPM1 SGDID:S000005023, Chr XIV from 479167-478568, reverse complement, Verified ORF, Major isoform of tropomyosin; binds to and stabilizes actin cables and filaments, which direct polarized cell growth and the distribution of several organelles;	1		+	+	+	+	+	+	+	EKYEELKEKNKDL	8.68069e-91	231.23	_LEAESWQEKYEELK(ac)EK_	LEAESWQEKYEELK(1)EK	3	694.341	-0.43164		0.12714	0.11565	0.92459	0.018139	0.92459	1.08156	0.0668945	14.9489		10097000	163950000	8343500	272440000	8343500	218195000	3060.23	1490200000	2726.43	0.00559891	-	-	-		+	+
1454	YDL066W	YDL066W	106	106	>YDL066W IDP1 SGDID:S000002224, Chr IV from 334835-336121, Verified ORF, Mitochondrial NADP-specific isocitrate dehydrogenase, catalyzes the oxidation of isocitrate to alpha-ketoglutarate; not required for mitochondrial respiration and may function to div	1			+	+	+	+	+	+	KEFNLHKMWKSPN	7.73445e-06	90.685	_EFNLHK(ac)M(ox)WK_	EFNLHK(1)MWK	3	430.882	1.3745			0.061466	1.0137	0.072354	1.0137	0.986485	0.06691	14.9454		1300700	23380000	20878000	4496500	20878000	13938250	N.D.	927180000	N.D.	0.0225177	+	-	-	+	+	+
9264	YOR108W	YOR108W	463	463	>YOR108W LEU9 SGDID:S000005634, Chr XV from 523028-524842, Verified ORF, Alpha-isopropylmalate synthase II (2-isopropylmalate synthase), catalyzes the first step in the leucine biosynthesis pathway; the minor isozyme, responsible for the residual alpha-IP	1		+	+		+		+	+	KSEEITKLFKETY	0.000152239	123.88	_SEEITK(ac)LFK_	SEEITK(1)LFK	2	568.814	-0.89466			0.086684		0.047588			0.067136	14.8951			18056000		9019800		13537900	28754	125060000	N.D.	N.D.	+	-	-	+		+
9868	YPL037C	YPL037C	138	138	>YPL037C EGD1 SGDID:S000005958, Chr XVI from 481898-481425, reverse complement, Verified ORF, Subunit beta1 of the nascent polypeptide-associated complex (NAC) involved in protein targeting, associated with cytoplasmic ribosomes; enhances DNA binding of t	0.874895		+	+		+		+	+	APADAEKKDEAIP	2.10148e-19	126.46	_APADAEK(ac)KDEAIPELVEGQTFDADVE_	APADAEK(0.875)K(0.125)DEAIPELVEGQTFDADVE	3	943.782	-0.47859			0.067208					0.067208	14.8792		6362900	73847000		141790000		107818500	17973.2	2583000000	N.D.	N.D.	-	+	-	+		+
10203	YPL231W	YPL231W	1514	1514	>YPL231W FAS2 SGDID:S000006152, Chr XVI from 108652-114315, Verified ORF, Alpha subunit of fatty acid synthetase, which catalyzes the synthesis of long-chain saturated fatty acids; contains beta-ketoacyl reductase and beta-ketoacyl synthase activities; ph	1			+	+	+	+	+	+	WGNDFYKRDPRIA	1.02304e-07	131.13	_AAQQQWGNDFYK(ac)RDPR_	AAQQQWGNDFYK(1)RDPR	3	674.657	-0.77386			0.062165	1.1064	0.072624	1.1064	0.903832	0.0673945	14.838			47537000	13004000	55635000	13004000	51586000	16982.7	1798900000	765.719	0.00722886	-	+	-		+	+
2270	YDR212W	YDR212W	476	476	>YDR212W TCP1 SGDID:S000002620, Chr IV from 887230-888909, Verified ORF, Alpha subunit of chaperonin-containing T-complex, which mediates protein folding in the cytosol; involved in actin cytoskeleton maintenance; overexpression in neurons suppresses form	1	+	+	+	+	+	+	+	+	SSELVAKLRSYHA	3.10579e-36	185.6	_DSSELVAK(ac)LR_	DSSELVAK(1)LR	3	387.215	-0.91832	0.7404	0.31753	0.038363	0.75131	0.096743	0.745855	1.34074	0.067553	14.8032	12156000	12447000	54448000	12366000	39580000	12261000	47014000	N.D.	369360000	N.D.	0.0331953	-	-	-	+	+	+
7101	YLR304C	YLR304C	522	522	>YLR304C ACO1 SGDID:S000004295, Chr XII from 737550-735214, reverse complement, Verified ORF, Aconitase, required for the tricarboxylic acid (TCA) cycle and also independently required for mitochondrial genome maintenance; phosphorylated; component of the	1		+	+	+	+	+	+	+	GNEFMLKPPHGDG	8.5784e-38	186.01	_DKDGNEFM(ox)LK(ac)PPHGDGLPQR_	DKDGNEFMLK(1)PPHGDGLPQR	4	578.03	-0.1417		0.35843	0.067608	0.90058	0.067691	0.90058	1.1104	0.0676495	14.7821		3663800	321720000	30837000	328900000	30837000	325310000	96655	812900000	319.042	0.0379346	-	-	-	+	+	+
2635	YDR454C	YDR454C	174	174	>YDR454C GUK1 SGDID:S000002862, Chr IV from 1366820-1366257, reverse complement, Verified ORF, Guanylate kinase, converts GMP to GDP; required for growth and mannose outer chain elongation of cell wall N-linked glycoproteins	1		+	+		+		+	+	VNDDLDKAYKELK	3.81297e-52	167.48	_VIVNDDLDK(ac)AYK_	VIVNDDLDK(1)AYK	3	478.921	-0.61924					0.068237			0.068237	14.6548		2091500	39194000		58065000		48629500	20507.3	2231700000	N.D.	N.D.	-	+	+	+		+
219	YAL038W	YAL038W	486	486	>YAL038W CDC19 SGDID:S000000036, Chr I from 71787-73289, Verified ORF, Pyruvate kinase, functions as a homotetramer in glycolysis to convert phosphoenolpyruvate to pyruvate, the input for aerobic (TCA cycle) or anaerobic (glucose fermentation) respiration	1		+	+	+	+	+	+	+	VSIQGFKAGAGHS	1.25291e-84	222.69	_KGDTYVSIQGFK(ac)AGAGHSNTLQVSTV_	KGDTYVSIQGFK(1)AGAGHSNTLQVSTV	3	903.128	1.0364		0.16812	0.080473	0.92187	0.056557	0.92187	1.08475	0.068515	14.5953		8752600	28667000	19248000	45830000	19248000	37248500	290834	12008000000	66.182	0.00160293	-	+	-		+	+
9385	YOR184W	YOR184W	348	348	>YOR184W SER1 SGDID:S000005710, Chr XV from 679358-680545, Verified ORF, 3-phosphoserine aminotransferase, catalyzes the formation of phosphoserine from 3-phosphohydroxypyruvate, required for serine and glycine biosynthesis; regulated by the general contr	1		+	+	+	+	+	+	+	LDDQFLKEAAARH	1.06815e-17	212.17	_KDGLDDQFLK(ac)EAAAR_	KDGLDDQFLK(1)EAAAR	3	573.628	0.21712		0.31378	0.042985	0.64347	0.095328	0.64347	1.55407	0.0691565	14.46		9325200	99646000	7466500	113680000	7466500	106663000	15854.5	1355500000	470.937	0.0055083	-	+	-	+	+	+
682	YBR084W	YBR084W	191	191	>YBR084W MIS1 SGDID:S000000288, Chr II from 411048-413975, Verified ORF, Mitochondrial C1-tetrahydrofolate synthase, involved in interconversion between different oxidation states of tetrahydrofolate (THF); provides activities of formyl-THF synthetase, me	1	+	+	+	+	+	+	+	+	LEEAHVKLDGKNA	5.73223e-17	153.38	_LLEEAHVK(ac)LDGK_	LLEEAHVK(1)LDGK	3	465.261	0.52868	0.89558	0.52652	0.067084	0.9801	0.071661	0.93784	1.06628	0.0693725	14.4149	13640000	15205000	45285000	23627000	47093000	18633500	46189000	11424	115030000	1631.09	0.161988	+	-	-	+	+	+
3243	YER165W	YER165W	337	337	>YER165W PAB1 SGDID:S000000967, Chr V from 510368-512101, Verified ORF, Poly(A) binding protein, part of the 3'-end RNA-processing complex, mediates interactions between the 5' cap structure and the 3' mRNA poly(A) tail, involved in control of poly(A) tai	1			+		+		+	+	DSVDDEKLEEEFA	9.85935e-60	195.24	_NLDDSVDDEK(ac)LEEEFAPYGTITSAK_	NLDDSVDDEK(1)LEEEFAPYGTITSAK	4	707.83	-0.25332			0.090643		0.048371			0.069507	14.387			30971000		124280000		77625500	197890	2761300000	N.D.	N.D.	-	+	-	+		+
6015	YKL060C	YKL060C	73	73	>YKL060C FBA1 SGDID:S000001543, Chr XI from 327131-326052, reverse complement, Verified ORF, Fructose 1,6-bisphosphate aldolase, required for glycolysis and gluconeogenesis; catalyzes conversion of fructose 1,6 bisphosphate to glyceraldehyde-3-P and dihyd	1	+	+	+	+	+	+	+	+	AAYFAGKGISNEG	1.89241e-270	359.07	_SPIILQTSNGGAAYFAGK(ac)GISNEGQNASIK_	SPIILQTSNGGAAYFAGK(1)GISNEGQNASIK	4	759.641	0.25763	0.8136	0.11102	0.080543	0.92619	0.058713	0.869895	1.14956	0.069628	14.362	148400000	588450000	2656300000	484430000	3300300000	316415000	2978300000	1.01822e+06	11381000000	310.754	0.027802	-	+	-	+	+	+
730	YBR106W	YBR106W	154	154	>YBR106W PHO88 SGDID:S000000310, Chr II from 452652-453218, Verified ORF, Probable membrane protein, involved in phosphate transport; pho88 pho86 double null mutant exhibits enhanced synthesis of repressible acid phosphatase at high inorganic phosphate co	1	+			+	+	+	+		DLKRPFKAPSLFG	3.28516e-09	115.57	_RPFK(ac)APSLFGGMGQTGPK_	RPFK(1)APSLFGGMGQTGPK	3	640.005	-0.89906	0.51345			0.88937	0.069764	0.70141	1.4257	0.069764	14.334	4912000			20174000	15819000	12543000	15819000	61807.8	1359100000	202.936	0.0092289	-	-	-		+	+
6265	YKL182W	YKL182W	568	568	>YKL182W FAS1 SGDID:S000001665, Chr XI from 100676-106831, Verified ORF, Beta subunit of fatty acid synthetase, which catalyzes the synthesis of long-chain saturated fatty acids; contains acetyltransacylase, dehydratase, enoyl reductase, malonyl transacyl	1		+	+	+	+	+	+	+	LEEYHPKLIKNKS	9.00304e-11	142.91	_NPNWLEEYHPK(ac)LIK_	NPNWLEEYHPK(1)LIK	3	608.321	0.11746		0.31266	0.045867	1.0048	0.09413	1.0048	0.995223	0.0699985	14.286		10096000	106160000	6948300	101500000	6948300	103830000	91807.9	2115000000	75.683	0.00328525	-	+	-	+	+	+
2501	YDR377W	YDR377W	38	38	>YDR377W ATP17 SGDID:S000002785, Chr IV from 1228604-1228909, Verified ORF, Subunit f of the F0 sector of mitochondrial F1F0 ATP synthase, which is a large, evolutionarily conserved enzyme complex required for ATP synthesis	1	+	+	+	+	+	+	+	+	NVVHFYKSLPQGP	6.27823e-17	118.24	_IANVVHFYK(ac)SLPQGPAPAIK_	IANVVHFYK(1)SLPQGPAPAIK	3	731.412	-1.1502	0.80263	0.39409		0.99354	0.070443	0.898085	1.11348	0.070443	14.1959	5105900	7289400	16707000	8993300	19198000	7049600	17952500	14599.4	7370700	482.87	0.956436	+	-	-	+	+	+
6381	YKR008W	YKR008W	410	410	>YKR008W RSC4 SGDID:S000001716, Chr XI from 451844-453721, Verified ORF, Component of the RSC chromatin remodeling complex; found in close proximity to nucleosomal DNA; displaced from the surface of nucleosomal DNA after chromatin remodeling	1			+		+		+	+	TTSDIEKTNSLES	1.02327e-10	114.63	_STTSDIEK(ac)TNSLESEHLK_	STTSDIEK(1)TNSLESEHLK	3	687.671	-0.038579					0.070576			0.070576	14.1691			13937000		11736000		12836500	8569.13	35241000	N.D.	N.D.	-	-	+	+		+
3234	YER165W	YER165W	257	257	>YER165W PAB1 SGDID:S000000967, Chr V from 510368-512101, Verified ORF, Poly(A) binding protein, part of the 3'-end RNA-processing complex, mediates interactions between the 5' cap structure and the 3' mRNA poly(A) tail, involved in control of poly(A) tai	0.999925		+	+	+	+	+	+	+	EKDADGKLKGFGF	5.99497e-26	171.56	_FGPIVSASLEKDADGK(ac)LK_	FGPIVSASLEKDADGK(1)LK	3	639.682	-0.57671		0.28644	0.063157	0.75139	0.078276	0.75139	1.33087	0.0707165	14.141		8264100	134510000	3856000	49185000	3856000	91847500	197890	2761300000	19.4856	0.00139644	-	+	-		+	+
6246	YKL182W	YKL182W	1918	1918	>YKL182W FAS1 SGDID:S000001665, Chr XI from 100676-106831, Verified ORF, Beta subunit of fatty acid synthetase, which catalyzes the synthesis of long-chain saturated fatty acids; contains acetyltransacylase, dehydratase, enoyl reductase, malonyl transacyl	1	+	+	+	+	+	+	+	+	NVLNFIKLQKIDI	1.03766e-203	338.44	_ALDTVTNVLNFIK(ac)LQK_	ALDTVTNVLNFIK(1)LQK	3	620.359	-0.46341	0.87808	0.44422	0.078168	0.91682	0.063584	0.89745	1.11427	0.070876	14.1091	99303000	96533000	821700000	481080000	1586300000	290191500	1204000000	91807.9	2115000000	3160.85	0.137206	-	+	-	+	+	+
4111	YGR094W	YGR094W	128	128	>YGR094W VAS1 SGDID:S000003326, Chr VII from 672190-675504, Verified ORF, Mitochondrial and cytoplasmic valyl-tRNA synthetase	1		+	+	+	+	+	+	+	IPEFIDKTVPGEK	1.28342e-46	187.04	_EVEPIPEFIDK(ac)TVPGEK_	EVEPIPEFIDK(1)TVPGEK	2	985.012	0.56981		0.1162	0.071181					0.071181	14.0487		10686000	172330000	1807500	152960000	1807500	162645000	358	1199400000	5048.88	0.001507	-	+	-	+	+	+
1601	YDL131W;YDL182W	YDL182W	345;331	331	>YDL131W LYS21 SGDID:S000002289, Chr IV from 227393-228715, Verified ORF, Homocitrate synthase isozyme, catalyzes the condensation of acetyl-CoA and alpha-ketoglutarate to form homocitrate, which is the first step in the lysine biosynthesis pathway; highl	1			+	+	+	+	+	+	PHDFGMKRYIHFA	3.28848e-17	134.06	_AILANPSTYEILDPHDFGM(ox)K(ac)R_	AILANPSTYEILDPHDFGMK(1)R	3	816.074	0.14284				1.1514	0.071405	1.1514	0.868508	0.071405	14.0046			6134400	13565000	40293000	13565000	23213700	28103.8	719890000	482.675	0.0188432	-	-	+	+	+	+
1879	YDR019C	YDR019C	189	189	>YDR019C GCV1 SGDID:S000002426, Chr IV from 485363-484161, reverse complement, Verified ORF, T subunit of the mitochondrial glycine decarboxylase complex, required for the catabolism of glycine to 5,10-methylene-THF; expression is regulated by levels of l	1			+		+		+	+	APGKDLKELFFGQ	0.000172771	83	_DLK(ac)ELFFGQR_	DLK(1)ELFFGQR	2	647.843	-0.58051					0.071654			0.071654	13.956			979140		3940400		2459770	4092.31	209790000	N.D.	N.D.	+	-	-	+		+
6255	YKL182W	YKL182W	124	124	>YKL182W FAS1 SGDID:S000001665, Chr XI from 100676-106831, Verified ORF, Beta subunit of fatty acid synthetase, which catalyzes the synthesis of long-chain saturated fatty acids; contains acetyltransacylase, dehydratase, enoyl reductase, malonyl transacyl	1	+	+	+	+	+	+	+	+	KTKELIKNYITAR	3.45248e-10	190.57	_ELIK(ac)NYITAR_	ELIK(1)NYITAR	2	631.859	-0.46326	0.98904	0.15432	0.072226	0.96689		0.977965	1.02253	0.072226	13.8454	4462200	13462000	95271000	13683000	91143000	9072600	93207000	91807.9	2115000000	98.8215	0.00428965	-	+	-	+	+	+
4339	YGR192C	YGR192C	108	108	>YGR192C TDH3 SGDID:S000003424, Chr VII from 883815-882817, reverse complement, Verified ORF, Glyceraldehyde-3-phosphate dehydrogenase, isozyme 3, involved in glycolysis and gluconeogenesis; tetramer that catalyzes the reaction of glyceraldehyde-3-phospha	1	+	+	+	+	+	+	+		ELDTAQKHIDAGA	2.05337e-99	218.21	_ELDTAQK(ac)HIDAGAK_	ELDTAQK(1)HIDAGAK	2	769.894	-0.51346	1.0634	0.49745	0.069257	0.92155	0.075698	0.992475	1.00758	0.0724775	13.7974	3076400	74708000	111340000	70166000	176310000	36621200	143825000	168876	33316000000	216.853	0.00109921	-	+	+	+	+	+
5454	YJL052W	YJL052W	108	108	>YJL052W TDH1 SGDID:S000003588, Chr X from 338265-339263, Verified ORF, Glyceraldehyde-3-phosphate dehydrogenase, isozyme 1, involved in glycolysis and gluconeogenesis; tetramer that catalyzes the reaction of glyceraldehyde-3-phosphate to 1,3 bis-phosphog	1	+	+	+	+	+	+	+		ELDTAQKHIDAGA	2.05337e-99	218.21	_ELDTAQK(ac)HIDAGAK_	ELDTAQK(1)HIDAGAK	2	769.894	-0.51346	1.0634	0.49745	0.069257	0.86427	0.075698	0.963835	1.03752	0.0724775	13.7974	3076400	74708000	111340000	84838000	176310000	43957200	143825000	120264	4931700000	365.506	0.00891319	-	+	+	+	+	+
5697	YJR009C	YJR009C	108	108	>YJR009C TDH2 SGDID:S000003769, Chr X from 454673-453675, reverse complement, Verified ORF, Glyceraldehyde-3-phosphate dehydrogenase, isozyme 2, involved in glycolysis and gluconeogenesis; tetramer that catalyzes the reaction of glyceraldehyde-3-phosphate	1	+	+	+	+	+	+	+		ELDTAQKHIDAGA	2.05337e-99	218.21	_ELDTAQK(ac)HIDAGAK_	ELDTAQK(1)HIDAGAK	2	769.894	-0.51346	1.0634	0.49745	0.069257	0.92155	0.075698	0.992475	1.00758	0.0724775	13.7974	3076400	74708000	111340000	70166000	176310000	36621200	143825000	120613	1430500000	303.626	0.0256003	-	+	+		+	+
8327	YNL071W	YNL071W	113	113	>YNL071W LAT1 SGDID:S000005015, Chr XIV from 491525-492973, Verified ORF, Dihydrolipoamide acetyltransferase component (E2) of pyruvate dehydrogenase complex, which catalyzes the oxidative decarboxylation of pyruvate to acetyl-CoA	1	+	+	+	+	+	+	+	+	AVYVEDKADVPAF	3.38153e-42	179.19	_DIPVNKPIAVYVEDK(ac)ADVPAFK_	DIPVNKPIAVYVEDK(1)ADVPAFK	3	824.112	0.95723	0.85477	0.38503	0.095781	0.90683	0.050188	0.8808	1.13533	0.0729845	13.7015	5289300	2769000	32835000	16491000	99642000	10890150	66238500	5436.17	623370000	2003.28	0.0174698	+	-	-	+	+	+
8761	YNR001C	YNR001C	61	61	>YNR001C CIT1 SGDID:S000005284, Chr XIV from 631064-629625, reverse complement, Verified ORF, Citrate synthase, catalyzes the condensation of acetyl coenzyme A and oxaloacetate to form citrate; the rate-limiting enzyme of the TCA cycle; nuclear encoded mi	0.999955	+	+	+	+	+	+	+	+	AKAEEIKKFKKEH	3.29741e-24	133.14	_FAEIIPAKAEEIK(ac)K_	FAEIIPAKAEEIK(1)K	3	543.647	0.15506	0.66619	0.30917	0.074722	0.75308	0.071325	0.709635	1.40918	0.0730235	13.6942	25258000	37734000	83099000	47175000	57980000	36216500	70539500	N.D.	334780000	N.D.	0.10818	+	-	-	+	+	+
3581	YGL030W	YGL030W	83	83	>YGL030W RPL30 SGDID:S000002998, Chr VII from 439096-439098,439329-439643, Verified ORF, Protein component of the large (60S) ribosomal subunit, has similarity to rat L30 ribosomal protein; involved in pre-rRNA processing in the nucleolus; autoregulates s	1		+	+		+		+	+	LGTAVGKLFRVGV	5.85877e-29	162.4	_VYYFQGGNNELGTAVGK(ac)LFR_	VYYFQGGNNELGTAVGK(1)LFR	3	759.055	-0.59194			0.10213		0.044901			0.0735155	13.6026		1674900	48178000		80340000		64259000	59318.7	7652300000	N.D.	N.D.	-	-	-	+		+
10418	YPR074C	YPR074C	285	285	>YPR074C TKL1 SGDID:S000006278, Chr XVI from 694835-692793, reverse complement, Verified ORF, Transketolase, similar to Tkl2p; catalyzes conversion of xylulose-5-phosphate and ribose-5-phosphate to sedoheptulose-7-phosphate and glyceraldehyde-3-phosphate	1			+	+	+	+	+	+	FGFNPDKSFVVPQ	6.60504e-49	190.79	_FGFNPDK(ac)SFVVPQEVYDHYQK_	FGFNPDK(1)SFVVPQEVYDHYQK	3	862.748	-0.072995			0.096833	1.0493	0.050257	1.0493	0.953016	0.073545	13.5971			132170000	8935000	449870000	8935000	291020000	40272.2	2360200000	221.865	0.0037857	-	+	+	+	+	+
9791	YOR374W	YOR374W	377	377	>YOR374W ALD4 SGDID:S000005901, Chr XV from 1039838-1041397, Verified ORF, Mitochondrial aldehyde dehydrogenase, required for growth on ethanol and conversion of acetaldehyde to acetate; phosphorylated; activity is K+ dependent; utilizes NADP+ or NAD+ equ	1	+	+	+	+	+	+	+	+	QLNKILKYVDIGK	6.9178e-86	257.47	_ILK(ac)YVDIGKNEGATLITGGER_	ILK(1)YVDIGKNEGATLITGGER	3	763.753	-0.1744	0.70556	0.38026	0.073679	0.8025		0.75403	1.32621	0.073679	13.5724	16633000	18671000	60436000	40241000	82092000	28437000	71264000	22207.2	552360000	1280.53	0.0514827	+	-	-	+	+	+
4359	YGR193C	YGR193C	242	242	>YGR193C PDX1 SGDID:S000003425, Chr VII from 885746-884514, reverse complement, Verified ORF, Dihydrolipoamide dehydrogenase (E3)-binding protein (E3BP) of the mitochondrial pyruvate dehydrogenase (PDH) complex, plays a structural role in the complex by b	0.999934	+	+	+	+	+	+	+	+	IKPIQLKPKIAEQ	1.27082e-24	141.46	_LDLSNIKPIQLK(ac)PK_	LDLSNIKPIQLK(1)PK	3	550.338	0.63228	0.72744	0.41558	0.07924	0.91443	0.068745	0.820935	1.21812	0.0739925	13.5149	9723500	18500000	86688000	23026000	41352000	16374750	64020000	414.115	243620000	39541.5	0.0672143	+	-	-	+	+	+
5707	YJR016C	YJR016C	393	393	>YJR016C ILV3 SGDID:S000003777, Chr X from 466200-464443, reverse complement, Verified ORF, Dihydroxyacid dehydratase, catalyzes third step in the common pathway leading to biosynthesis of branched-chain amino acids	1	+	+	+	+	+	+	+	+	EGQEIIKPLSHPI	1.80057e-16	129.06	_KAPSLPEGQEIIK(ac)PLSHPIK_	KAPSLPEGQEIIK(1)PLSHPIK	3	742.095	0.1888	0.79456	0.40811	0.055789	0.87721	0.092355	0.835885	1.19634	0.074072	13.5004	3548900	8878500	44652000	21304000	40460000	12426450	42556000	171210	1498700000	72.5802	0.00829149	+	-	-	+	+	+
3554	YGL026C	YGL026C	280	280	>YGL026C TRP5 SGDID:S000002994, Chr VII from 448540-446417, reverse complement, Verified ORF, Tryptophan synthase, catalyzes the last step of tryptophan biosynthesis; regulated by the general control system of amino acid biosynthesis	1			+		+		+	+	EFFAFQKESLKSA	6.91857e-18	165.8	_VLSKDEFFAFQK(ac)ESLK_	VLSKDEFFAFQK(1)ESLK	3	653.347	-0.10045			0.071622		0.076936			0.074279	13.4628			67625000		56441000		62033000	15453.1	753800000	N.D.	N.D.	-	+	+	+		+
1260	YCR028C-A	YCR028C-A	45	45	>YCR028C-A RIM1 SGDID:S000007222, Chr III from 173436-173195,173111-172946, reverse complement, Verified ORF, Single-stranded DNA-binding protein essential for mitochondrial genome maintenance; involved in mitochondrial DNA replication	1	+	+	+	+	+	+	+	+	NNNRYLKYSIASQ	2.7584e-10	156.51	_YLK(ac)YSIASQPR_	YLK(1)YSIASQPR	2	684.37	-0.53261	0.9148	0.39867		0.91688	0.074433	0.91584	1.09189	0.074433	13.4349	15262000	14657000	65614000	31130000	60126000	23196000	62870000	3060.23	11032000	7579.82	2.10261	+	-	-	+	+	+
7233	YLR355C	YLR355C	115	115	>YLR355C ILV5 SGDID:S000004347, Chr XII from 839252-838065, reverse complement, Verified ORF, Acetohydroxyacid reductoisomerase, mitochondrial protein involved in branched-chain amino acid biosynthesis, also required for maintenance of wild-type mitochond	1	+		+	+	+	+	+	+	KDGASWKAAIEDG	7.05824e-25	162.41	_DGASWK(ac)AAIEDGWVPGK_	DGASWK(1)AAIEDGWVPGK	2	914.947	0.1445	1.026			0.98266	0.074778	1.00433	0.995689	0.074778	13.3729	1772200		10037000	17516000	96706000	9644100	53371500	882841	10035000000	10.9239	0.000961046	-	-	-	+	+	+
144	YAL005C;YLL024C	YLL024C	136;136	136	>YAL005C SSA1 SGDID:S000000004, Chr I from 141433-139505, reverse complement, Verified ORF, ATPase involved in protein folding and nuclear localization signal (NLS)-directed nuclear transport; member of heat shock protein 70 (HSP70) family; forms a chaper	0.999962			+		+		+	+	ESYLGAKVNDAVV	7.42948e-29	136.14	_M(ox)KETAESYLGAK(ac)VNDAVVTVPAYFNDSQR_	MKETAESYLGAK(1)VNDAVVTVPAYFNDSQR	4	816.149	-0.83484			0.086738		0.065031			0.0758845	13.1779			9510700		31625000		20567850	364128	7434200000	N.D.	N.D.	-	+	+	+		+
8192	YMR309C	YMR309C	661	661	>YMR309C NIP1 SGDID:S000004926, Chr XIII from 895425-892987, reverse complement, Verified ORF, eIF3c subunit of the eukaryotic translation initiation factor 3 (eIF3), involved in the assembly of preinitiation complex and start codon selection	1	+	+	+	+	+	+	+	+	SLEHYDKLSFQGP	1.2615e-22	155	_SLEHYDK(ac)LSFQGPPETLR_	SLEHYDK(1)LSFQGPPETLR	3	720.364	-0.33911	0.85938		0.07533	0.99341	0.078034	0.926395	1.07945	0.076682	13.0409	4058300	1422900	50865000	21821000	84015000	12939650	67440000	78886.7	549560000	164.028	0.0235455	-	+	-	+	+	+
6043	YKL067W	YKL067W	82	82	>YKL067W YNK1 SGDID:S000001550, Chr XI from 314456-314917, Verified ORF, Nucleoside diphosphate kinase, catalyzes the transfer of gamma phosphates from nucleoside triphosphates, usually ATP, to nucleoside diphosphates by a mechanism that involves formatio	1			+	+	+	+	+	+	ATVWEGKDVVRQG	3.5532e-09	115.82	_SGPILATVWEGK(ac)DVVR_	SGPILATVWEGK(1)DVVR	3	590.325	-0.34838				0.64211	0.077018	0.64211	1.55737	0.077018	12.984			12349000	2793200	19585000	2793200	15967000	7133.08	646070000	391.584	0.00432337	-	+	+	+	+	+
3093	YER091C	YER091C	155	155	>YER091C MET6 SGDID:S000000893, Chr V from 342163-339860, reverse complement, Verified ORF, Cobalamin-independent methionine synthase, involved in methionine biosynthesis and regeneration; requires a minimum of two glutamates on the methyltetrahydrofolate	1			+		+		+	+	DEFLEAKELGIHT	1.7154e-19	131.59	_LNGQKPVDEFLEAK(ac)ELGIHTR_	LNGQKPVDEFLEAK(1)ELGIHTR	4	609.827	-0.99235			0.12146		0.033215			0.0773375	12.9303			7563800		23140000		15351900	263886	4680100000	N.D.	N.D.	-	+	-	+		+
6471	YKR082W	YKR082W	253	253	>YKR082W NUP133 SGDID:S000001790, Chr XI from 592467-595940, Verified ORF, Subunit of the Nup84p subcomplex of the nuclear pore complex (NPC), localizes to both sides of the NPC, required to establish a normal nucleocytoplasmic concentration gradient of t	0.999774	+	+	+	+	+	+	+	+	LLNKPFKLGIWSK	0.000314457	84.566	_LLNKPFK(ac)LGIWSK_	LLNKPFK(1)LGIWSK	3	529.32	0.50509	0.85579	0.42864	0.078826	0.94533	0.076304	0.90056	1.11042	0.077565	12.8924	3042200	5072500	6402700	7950800	6515000	5496500	6458850	3060.23	34576000	1796.11	0.158969	-	-	-		+	+
4463	YGR245C	YGR245C	649	649	>YGR245C SDA1 SGDID:S000003477, Chr VII from 982073-979770, reverse complement, Verified ORF, Highly conserved nuclear protein required for actin cytoskeleton organization and passage through Start, plays a critical role in G1 events, binds Nap1p, also in	1			+		+		+	+	TPADFAKLQELRN	5.73545e-13	104.17	_ILTPADFAK(ac)LQELRNEESVAK_	ILTPADFAK(1)LQELRNEESVAK	3	805.436	1.1453					0.077963			0.077963	12.8266			7831000		6149000		6990000	3637.91	20219000	N.D.	N.D.	-	-	-	+		+
288	YBL002W	YBL002W	47	47	>YBL002W HTB2 SGDID:S000000098, Chr II from 236495-236890, Verified ORF, Histone H2B, core histone protein required for chromatin assembly and chromosome function; nearly identical to HTB1; Rad6p-Bre1p-Lge1p mediated ubiquitination regulates transcription	1		+	+		+		+	+	YSSYIYKVLKQTH	1.33354e-12	154.47	_KETYSSYIYK(ac)VLK_	KETYSSYIYK(1)VLK	3	555.303	1.1193			0.088223		0.069769			0.078996	12.6589		10221000	228300000		489670000		358985000	443201	618350000	N.D.	N.D.	-	-	+	+		+
6186	YKL150W	YKL150W	280	280	>YKL150W MCR1 SGDID:S000001633, Chr XI from 166549-167457, Verified ORF, Mitochondrial NADH-cytochrome b5 reductase, involved in ergosterol biosynthesis	1			+	+	+	+	+	+	GEKKSPKDQGELI	1.33382e-42	211.09	_SPK(ac)DQGELIGILNNLGYSK_	SPK(1)DQGELIGILNNLGYSK	3	696.704	-0.40303				0.58391	0.079583	0.58391	1.71259	0.079583	12.5655			42394000	4252600	34811000	4252600	38602500	1923.06	237770000	2211.37	0.0178854	+	-	-		+	+
9491	YOR230W	YOR230W	48	48	>YOR230W WTM1 SGDID:S000005756, Chr XV from 770801-772114, Verified ORF, Transcriptional modulator involved in regulation of meiosis, silencing, and expression of RNR genes; required for nuclear localization of the ribonucleotide reductase small subunit R	1	+	+	+	+	+	+	+	+	NVVVPDKKNNTLT	1.9728e-34	173.06	_SLTFSNVVVPDK(ac)K_	SLTFSNVVVPDK(1)K	3	492.608	-0.45584	0.77414	0.4391	0.089285	0.85358	0.072742	0.81386	1.22871	0.0810135	12.3436	14508000	16635000	82537000	14608000	73022000	14558000	77779500	7746.1	484820000	1879.4	0.0300276	-	-	+	+	+	+
3270	YER178W	YER178W	264	264	>YER178W PDA1 SGDID:S000000980, Chr V from 546812-548074, Verified ORF, E1 alpha subunit of the pyruvate dehydrogenase (PDH) complex, catalyzes the direct oxidative decarboxylation of pyruvate to acetyl-CoA; phosphorylated; regulated by glucose	1	+	+	+	+	+	+	+	+	AMTEYFKRGQYIP	3.66688e-36	183.67	_SSAMTEYFK(ac)R_	SSAMTEYFK(1)R	3	421.201	0.4558	0.91544	0.53224	0.094375	0.69853	0.067691	0.806985	1.23918	0.081033	12.3407	1339300	4673800	8000600	3329500	18431000	2334400	13215800	100203	457820000	23.2966	0.00509895	+	-	-	+	+	+
2028	YDR092W	YDR092W	14	14	>YDR092W UBC13 SGDID:S000002499, Chr IV from 629874-629903,630172-630603, Verified ORF, Ubiquitin-conjugating enzyme involved in the error-free DNA postreplication repair pathway; interacts with Mms2p to assemble ubiquitin chains at the Ub Lys-63 residue;	1	+		+	+	+	+	+	+	IIKETEKLVSDPV	4.89473e-38	162.11	_ETEK(ac)LVSDPVPGITAEPHDDNLR_	ETEK(1)LVSDPVPGITAEPHDDNLR	3	858.761	-1.5342	0.80199			1.1582	0.081936	0.980095	1.02031	0.081936	12.2046	3927700		13751000	7917400	115430000	5922550	64590500	8965.92	N.D.	660.562	N.D.	-	+	-	+	+	+
8325	YNL071W	YNL071W	123	123	>YNL071W LAT1 SGDID:S000005015, Chr XIV from 491525-492973, Verified ORF, Dihydrolipoamide acetyltransferase component (E2) of pyruvate dehydrogenase complex, which catalyzes the oxidative decarboxylation of pyruvate to acetyl-CoA	0.999058	+		+		+	+	+	+	PAFKDFKLEDSGS	8.19597e-11	100.67	_ADVPAFKDFK(ac)LEDSGSDSK_	ADVPAFK(0.001)DFK(0.999)LEDSGSDSK	3	700.004	-2.3194	0.60938		0.078493		0.085959	0.60938	1.64101	0.082226	12.1616	2186500		12153000		18853000	2186500	15503000	5436.17	623370000	402.213	0.00350755	+	-	-	+	+	+
4805	YHR089C	YHR089C	115	115	>YHR089C GAR1 SGDID:S000001131, Chr VIII from 283300-282683, reverse complement, Verified ORF, Protein component of the H/ACA snoRNP pseudouridylase complex, involved in the modification and cleavage of the 18S pre-rRNA	1			+		+		+	+	FYIAADKLLPIER	1.74104e-09	154.07	_FYIAADK(ac)LLPIER_	FYIAADK(1)LLPIER	2	795.948	-2.1236			0.082547					0.082547	12.1143			25446000		47884000		36665000	5727.81	443620000	N.D.	N.D.	-	-	-	+		+
4990	YHR208W	YHR208W	299	299	>YHR208W BAT1 SGDID:S000001251, Chr VIII from 517532-518713, Verified ORF, Mitochondrial branched-chain amino acid aminotransferase, homolog of murine ECA39; highly expressed during logarithmic phase and repressed during stationary phase	1	+	+	+	+	+	+	+	+	LTLARDKLDPQEW	5.90242e-67	219.84	_DK(ac)LDPQEWDINER_	DK(1)LDPQEWDINER	3	567.269	-0.33204	1.1879	0.58064	0.090178	1.0596	0.075709	1.12375	0.889878	0.0829435	12.0564	14583000	15998000	78592000	34967000	110840000	24775000	94716000	87301.8	1445800000	283.786	0.0171358	-	-	-	+	+	+
1452	YDL066W	YDL066W	71	71	>YDL066W IDP1 SGDID:S000002224, Chr IV from 334835-336121, Verified ORF, Mitochondrial NADP-specific isocitrate dehydrogenase, catalyzes the oxidation of isocitrate to alpha-ketoglutarate; not required for mitochondrial respiration and may function to div	1	+	+	+	+		+	+		RDATSDKITQDAA	3.11666e-46	186.83	_DATSDK(ac)ITQDAAEAIKK_	DATSDK(1)ITQDAAEAIKK	3	616.318	0.21547	0.82432	0.51901	0.083608	1.0723		0.94831	1.05451	0.083608	11.9606	13560000	12091000	32210000	25455000		19507500	32210000	N.D.	927180000	N.D.	0.0210396	+	-	-	+	+	+
9790	YOR374W	YOR374W	412	412	>YOR374W ALD4 SGDID:S000005901, Chr XV from 1039838-1041397, Verified ORF, Mitochondrial aldehyde dehydrogenase, required for growth on ethanol and conversion of acetaldehyde to acetate; phosphorylated; activity is K+ dependent; utilizes NADP+ or NAD+ equ	1			+		+		+	+	TVFGDVKEDMRIV	1.29574e-08	110.74	_GYFIKPTVFGDVK(ac)EDM(ox)R_	GYFIKPTVFGDVK(1)EDMR	3	687.343	-0.63192			0.095636		0.072161			0.0838985	11.9192			26329000		17705000		22017000	22207.2	552360000	N.D.	N.D.	+	-	-	+		+
945	YBR196C	YBR196C	455	455	>YBR196C PGI1 SGDID:S000000400, Chr II from 613895-612231, reverse complement, Verified ORF, Glycolytic enzyme phosphoglucose isomerase, catalyzes the interconversion of glucose-6-phosphate and fructose-6-phosphate; required for cell cycle progression and	1			+		+		+	+	KDEEQVKAEGATG	3.13006e-09	81.594	_DEEQVK(ac)AEGATGGLVPHK_	DEEQVK(1)AEGATGGLVPHK	3	636.322	-1.5154					0.083923			0.083923	11.9157			4807500		10895000		7851250	91628.8	9640300000	N.D.	N.D.	-	+	-	+		+
3094	YER091C	YER091C	432	432	>YER091C MET6 SGDID:S000000893, Chr V from 342163-339860, reverse complement, Verified ORF, Cobalamin-independent methionine synthase, involved in methionine biosynthesis and regeneration; requires a minimum of two glutamates on the methyltetrahydrofolate	1			+		+		+	+	RLPEQQKVFNLPL	4.00364e-38	164.66	_LPEQQK(ac)VFNLPLFPTTTIGSFPQTK_	LPEQQK(1)VFNLPLFPTTTIGSFPQTK	4	719.142	-1.2225					0.084199			0.084199	11.8766			10703000		243600000		127151500	263886	4680100000	N.D.	N.D.	-	+	-	+		+
6704	YLR060W	YLR060W	188	188	>YLR060W FRS1 SGDID:S000004050, Chr XII from 260980-262767, Verified ORF, Beta subunit of cytoplasmic phenylalanyl-tRNA synthetase, forms a tetramer with Frs2p to generate active enzyme; able to hydrolyze mis-aminoacylated tRNA-Phe, which could contribute	1		+	+		+		+	+	KLIEFYKSPEQKN	1.28667e-13	159.09	_LIEFYK(ac)SPEQK_	LIEFYK(1)SPEQK	3	475.254	0.35051					0.085251			0.085251	11.7301			29221000		58338000		43779500	5442.5	911120000	N.D.	N.D.	-	+	-	+		+
7950	YMR186W	YMR186W	566	566	>YMR186W HSC82 SGDID:S000004798, Chr XIII from 632354-634471, Verified ORF, Cytoplasmic chaperone of the Hsp90 family, redundant in function and nearly identical with Hsp82p, and together they are essential; expressed constitutively at 10-fold higher basa	1	+	+	+	+	+	+	+	+	KVVVSYKLLDAPA	9.85703e-61	201.72	_VVVSYK(ac)LLDAPAAIR_	VVVSYK(1)LLDAPAAIR	2	828.988	-0.58737	0.88085	0.37691	0.081427	0.99005	0.08951	0.93545	1.069	0.0854685	11.7002	156140000	214820000	600460000	379020000	646890000	267580000	623675000	132053	7408800000	2026.3	0.0361165	-	+	-	+	+	+
10280	YPL240C	YPL240C	570	570	>YPL240C HSP82 SGDID:S000006161, Chr XVI from 98625-96496, reverse complement, Verified ORF, Hsp90 chaperone required for pheromone signaling and negative regulation of Hsf1p; docks with Tom70p for mitochondrial preprotein delivery; promotes telomerase DN	1	+	+	+	+	+	+	+	+	KVVVSYKLLDAPA	9.85703e-61	201.72	_VVVSYK(ac)LLDAPAAIR_	VVVSYK(1)LLDAPAAIR	2	828.988	-0.58737	0.88085	0.37691	0.081427	0.99005	0.08951	0.93545	1.069	0.0854685	11.7002	156140000	214820000	600460000	379020000	646890000	267580000	623675000	444943	439320000	601.381	0.609078	-	+	-	+	+	+
1818	YDL229W;YNL209W	YNL209W	90;90	90	>YDL229W SSB1 SGDID:S000002388, Chr IV from 44066-45907, Verified ORF, Cytoplasmic ATPase that is a ribosome-associated molecular chaperone, functions with J-protein partner Zuo1p; may be involved in folding of newly-made polypeptide chains; member of the	1	+	+	+		+	+	+	+	SVQKDMKTWPFKV	7.28814e-13	136.01	_DMK(ac)TWPFK_	DMK(1)TWPFK	2	547.771	0.1436	0.95733	0.071887	0.058032		0.11379	0.95733	1.04457	0.085911	11.64	6159900	30352000	226530000		244320000	6159900	235425000	103902	N.D.	59.2857	N.D.	-	+	-	+	+	+
2630	YDR454C	YDR454C	60	60	>YDR454C GUK1 SGDID:S000002862, Chr IV from 1366820-1366257, reverse complement, Verified ORF, Guanylate kinase, converts GMP to GDP; required for growth and mannose outer chain elongation of cell wall N-linked glycoproteins	1		+	+		+		+	+	VSVDEFKSMIKNN	2.8412e-11	140.84	_DYNFVSVDEFK(ac)SMIK_	DYNFVSVDEFK(1)SMIK	3	621.966	-0.084521			0.049348		0.12469			0.087019	11.4917		1679400	58986000		111820000		85403000	20507.3	2231700000	N.D.	N.D.	-	+	+	+		+
10227	YPL231W	YPL231W	1177	1177	>YPL231W FAS2 SGDID:S000006152, Chr XVI from 108652-114315, Verified ORF, Alpha subunit of fatty acid synthetase, which catalyzes the synthesis of long-chain saturated fatty acids; contains beta-ketoacyl reductase and beta-ketoacyl synthase activities; ph	1	+	+	+	+	+	+	+	+	ATLYIPKALRFDR	9.96241e-28	192.1	_GATLYIPK(ac)ALR_	GATLYIPK(1)ALR	3	415.584	-0.31366	0.89541	0.46376	0.082045	1.0057	0.094697	0.950555	1.05202	0.088371	11.3159	44108000	58733000	288950000	132260000	89269000	88184000	189109500	16982.7	1798900000	5192.57	0.0490211	-	+	-	+	+	+
1962	YDR050C	YDR050C	112	112	>YDR050C TPI1 SGDID:S000002457, Chr IV from 556471-555725, reverse complement, Verified ORF, Triose phosphate isomerase, abundant glycolytic enzyme; mRNA half-life is regulated by iron availability; transcription is controlled by activators Reb1p, Gcr1p,	1		+	+		+		+	+	DKFIADKTKFALG	6.66286e-11	145.55	_SYFHEDDKFIADK(ac)TK_	SYFHEDDKFIADK(1)TK	3	629.304	-0.64867		0.19111	0.054537		0.12246			0.0884985	11.2996		5866600	114860000		31962000		73411000	207073	8932700000	N.D.	N.D.	-	+	+	+		+
501	YBR011C	YBR011C	199	199	>YBR011C IPP1 SGDID:S000000215, Chr II from 257973-257110, reverse complement, Verified ORF, Cytoplasmic inorganic pyrophosphatase (PPase), homodimer that catalyzes the rapid exchange of oxygens from Pi with water, highly expressed and essential for viabi	1		+	+		+		+	+	YKIPDGKPENQFA	9.56825e-49	231.86	_IYK(ac)IPDGK(ac)PENQFAFSGEAK_	IYK(1)IPDGK(1)PENQFAFSGEAK	3	775.058	-0.44977		0.076493	0.050944		0.12863			0.089787	11.1375		300620000	825310000		873810000		849560000	68410.6	5745900000	N.D.	N.D.	-	+	+	+		+
4718	YHR039C-A	YHR039C-A	84	84	>YHR039C-A VMA10 SGDID:S000002100, Chr VIII from 187672-187670,187507-187166, reverse complement, Verified ORF, Subunit G of the eight-subunit V1 peripheral membrane domain of the vacuolar H+-ATPase (V-ATPase), an electrogenic proton pump found throughout	1		+	+		+		+	+	GELAEIKKIAEKK	2.63105e-07	148.72	_KAEAGVQGELAEIK(ac)K_	KAEAGVQGELAEIK(1)K	3	538.302	0.16469			0.11527		0.066027			0.0906485	11.0316		2188000	46869000		52668000		49768500	2277.47	721580000	N.D.	N.D.	-	-	-	+		+
2392	YDR298C	YDR298C	69	69	>YDR298C ATP5 SGDID:S000002706, Chr IV from 1058811-1058173, reverse complement, Verified ORF, Subunit 5 of the stator stalk of mitochondrial F1F0 ATP synthase, which is an evolutionarily conserved enzyme complex required for ATP synthesis; homologous to	0.906381			+		+		+	+	TVKKNPKLGHLLL	1.11828e-05	87.287	_KNPK(ac)LGHLLLNPALSLK_	K(0.094)NPK(0.906)LGHLLLNPALSLK	4	475.295	-0.85842					0.090665			0.090665	11.0296			3475100		10891000		7183050	32362.5	777990000	N.D.	N.D.	+	-	-	+		+
210	YAL038W	YAL038W	124	124	>YAL038W CDC19 SGDID:S000000036, Chr I from 71787-73289, Verified ORF, Pyruvate kinase, functions as a homotetramer in glycolysis to convert phosphoenolpyruvate to pyruvate, the input for aerobic (TCA cycle) or anaerobic (glucose fermentation) respiration	1	+	+	+	+	+	+	+	+	AKACDDKIMYVDY	6.10378e-51	206.32	_ACDDK(ac)IMYVDYK_	ACDDK(1)IMYVDYK	3	521.567	-0.57599	0.7624	0.31267	0.10414	0.93326	0.077286	0.84783	1.17948	0.090713	11.0238	75769000	102990000	634910000	93246000	818970000	84507500	726940000	290834	12008000000	290.569	0.0070376	-	+	-	+	+	+
7541	YML073C	YML073C	8	8	>YML073C RPL6A SGDID:S000004538, Chr XIII from 124172-124158,123742-123227, reverse complement, Verified ORF, N-terminally acetylated protein component of the large (60S) ribosomal subunit, has similarity to Rpl6Bp and to rat L6 ribosomal protein; binds t	1	+	+	+	+	+	+	+	+	SAQKAPKWYPSED	1.44483e-101	247.38	_APK(ac)WYPSEDVAALKK_	APK(1)WYPSEDVAALKK	3	582.314	0.14269	0.91272	0.57406	0.093483	0.94596	0.088765	0.92934	1.07603	0.091124	10.9741	130120000	165390000	441210000	498910000	503590000	314515000	472400000	37104.8	2463400000	8476.4	0.127675	-	+	-	+	+	+
533	YBR025C	YBR025C	78	78	>YBR025C OLA1 SGDID:S000000229, Chr II from 291865-290681, reverse complement, Verified ORF, P-loop ATPase with similarity to human OLA1 and bacterial YchF; identified as specifically interacting with the proteasome; protein levels are induced by hydrogen	1	+	+	+	+	+	+	+	+	KLCEIYKKTASEV	3.51627e-26	165.66	_FDKLCEIYK(ac)K_	FDKLCEIYK(1)K	3	462.576	0.32517	0.4575	0.2705	0.12262	1.001	0.059784	0.72925	1.37127	0.091202	10.9647	2684000	9661300	80573000	4101300	15480000	3392650	48026500	36802.6	1523500000	92.1851	0.00222688	-	+	-		+	+
5955	YKL029C	YKL029C	67	67	>YKL029C MAE1 SGDID:S000001512, Chr XI from 384368-382359, reverse complement, Verified ORF, Mitochondrial malic enzyme, catalyzes the oxidative decarboxylation of malate to pyruvate, which is a key intermediate in sugar metabolism and a precursor for syn	1		+	+		+		+	+	SDEEVTKTPVGSR	6.03267e-34	153.25	_ENTFQKPYSDEEVTK(ac)TPVGSR_	ENTFQKPYSDEEVTK(1)TPVGSR	3	818.731	0.16457		0.24354	0.094895		0.088068			0.0914815	10.9312		3293300	51011000		35316000		43163500	10456.8	101330000	N.D.	N.D.	+	-	-	+		+
7243	YLR355C	YLR355C	109	109	>YLR355C ILV5 SGDID:S000004347, Chr XII from 839252-838065, reverse complement, Verified ORF, Acetohydroxyacid reductoisomerase, mitochondrial protein involved in branched-chain amino acid biosynthesis, also required for maintenance of wild-type mitochond	0.835224	+		+	+		+	+	+	VIIGVRKDGASWK	2.02422e-17	136.2	_K(ac)DGASWKAAIEDGWVPGK_	K(0.835)DGASWK(0.165)AAIEDGWVPGK	3	652.999	0.19024	1.026		0.092422	0.98579		1.00589	0.99414	0.092422	10.8199	1772200		24860000	18401000		10086600	24860000	882841	10035000000	11.4252	0.00100514	-	-	-		+	+
2873	YER014W	YER014W	414	414	>YER014W HEM14 SGDID:S000000816, Chr V from 182599-184218, Verified ORF, Protoporphyrinogen oxidase, a mitochondrial enzyme that catalyzes the seventh step in the heme biosynthetic pathway, converting protoporphyrinogen IX to protoporphyrin IX; inhibited	0.877124			+		+		+	+	FKPLFDKLSTNPN	0.00215866	54.412	_NFKPLFDK(ac)LSTNPNALNK_	NFK(0.123)PLFDK(0.877)LSTNPNALNK	3	701.713	-0.82002					0.092473			0.092473	10.814			2243300		2161000		2202150	5347.39	16489000	N.D.	N.D.	+	-	-	+		+
5646	YJL177W;YKL180W	YKL180W	89;89	89	>YJL177W RPL17B SGDID:S000003713, Chr X from 90784-91092,91410-91655, Verified ORF, Protein component of the large (60S) ribosomal subunit, nearly identical to Rpl17Ap and has similarity to E. coli L22 and rat L17 ribosomal proteins;>YKL180W RPL17A SGDID	1	+	+	+	+	+	+	+	+	WPAKSVKFVQGLL	4.2489e-140	270.95	_SVK(ac)FVQGLLQNAAANAEAK_	SVK(1)FVQGLLQNAAANAEAK	3	667.697	-0.66286	0.93819	0.66959	0.10606	1.0119	0.080904	0.975045	1.02559	0.093482	10.6972	158120000	82679000	332670000	363190000	544960000	260655000	438815000	N.D.	N.D.	N.D.	N.D.	-	+	-		+	+
7850	YMR116C	YMR116C	46	46	>YMR116C ASC1 SGDID:S000004722, Chr XIII from 500687-500151,499877-499455, reverse complement, Verified ORF, G-protein beta subunit and guanine nucleotide dissociation inhibitor for Gpa2p; ortholog of RACK1 that inhibits translation; core component of the	1		+	+	+	+	+	+	+	KTLISWKLTGDDQ	8.73904e-85	308.98	_TLISWK(ac)LTGDDQK_	TLISWK(1)LTGDDQK	2	773.909	-0.35405		0.11958	0.10927	0.78785	0.078197	0.78785	1.26928	0.0937335	10.6685		25825000	382200000	10180000	729180000	10180000	555690000	333112	10461000000	30.5603	0.000973138	-	-	-	+	+	+
3749	YGL135W;YPL220W	YGL135W	18	18	>YGL135W RPL1B SGDID:S000003103, Chr VII from 254646-255299, Verified ORF, N-terminally acetylated protein component of the large (60S) ribosomal subunit, nearly identical to Rpl1Ap and has similarity to E. coli L1 and rat L10a ribosomal proteins; rpl1a r	1		+	+	+	+	+	+	+	HVKELLKYSNETK	5.21645e-10	163.66	_ELLK(ac)YSNETK_	ELLK(1)YSNETK	2	633.832	-0.2941		0.26909	0.093996					0.093996	10.6388		4236800	22737000	1109700	7258500	1109700	14997750	264999	1352500000	4.18757	0.000820481	-	+	-	+	+	+
9717	YOR340C	YOR340C	103	103	>YOR340C RPA43 SGDID:S000005867, Chr XV from 960179-959199, reverse complement, Verified ORF, RNA polymerase I subunit A43	0.999998	+	+	+	+	+	+	+	+	KEDTSEKLIKITP	7.5177e-46	188.6	_ILDADPLSKEDTSEK(ac)LIK_	ILDADPLSKEDTSEK(1)LIK	3	686.372	-1.347	1.0849	0.70935	0.10004	0.59266	0.089543	0.83878	1.19221	0.0947915	10.5495	6287500	5414800	56807000	25823000	80238000	16055250	68522500	4072.33	100840000	3942.52	0.159215	-	-	-		+	+
5242	YIL142W	YIL142W	257	257	>YIL142W CCT2 SGDID:S000001404, Chr IX from 83302-84885, Verified ORF, Subunit beta of the cytosolic chaperonin Cct ring complex, related to Tcp1p, required for the assembly of actin and tubulins in vivo	1	+	+	+	+	+	+	+	+	KVDSTAKLAQLEK	1.70751e-08	166.04	_FKVDSTAK(ac)LAQLEK_	FKVDSTAK(1)LAQLEK	3	540.638	1.6201	0.89379	2.1804	0.16858	0.78978	0.021789	0.841785	1.18795	0.0951845	10.5059	1258100	22919000	87812000	2671800	37451000	1964950	62631500	N.D.	406550000	N.D.	0.00483323	-	-	-		+	+
8323	YNL071W	YNL071W	214	214	>YNL071W LAT1 SGDID:S000005015, Chr XIV from 491525-492973, Verified ORF, Dihydrolipoamide acetyltransferase component (E2) of pyruvate dehydrogenase complex, which catalyzes the oxidative decarboxylation of pyruvate to acetyl-CoA	1	+	+	+	+	+	+	+	+	IESYLEKSSKQSS	2.48929e-50	199.4	_ADIESYLEK(ac)SSK_	ADIESYLEK(1)SSK	3	471.237	-0.032943	0.87444	0.52305	0.097296	0.945	0.095422	0.90972	1.09924	0.096359	10.3779	48897000	56234000	216830000	83561000	25055000	66229000	120942500	5436.17	623370000	12183	0.106243	+	-	-	+	+	+
1952	YDR050C	YDR050C	237	237	>YDR050C TPI1 SGDID:S000002457, Chr IV from 556471-555725, reverse complement, Verified ORF, Triose phosphate isomerase, abundant glycolytic enzyme; mRNA half-life is regulated by iron availability; transcription is controlled by activators Reb1p, Gcr1p,	1			+		+		+	+	VGGASLKPEFVDI	3.55077e-88	257.86	_DKADVDGFLVGGASLK(ac)PEFVDIINSR_	DKADVDGFLVGGASLK(1)PEFVDIINSR	4	701.867	-0.48573			0.14502		0.048458			0.096739	10.3371			61074000		1063900000		562487000	207073	8932700000	N.D.	N.D.	-	+	+	+		+
8255	YNL037C	YNL037C	199	199	>YNL037C IDH1 SGDID:S000004982, Chr XIV from 559004-557922, reverse complement, Verified ORF, Subunit of mitochondrial NAD(+)-dependent isocitrate dehydrogenase, which catalyzes the oxidation of isocitrate to alpha-ketoglutarate in the TCA cycle	1		+	+	+	+	+	+	+	HKANIMKLGDGLF	1.27931e-16	132.69	_ANIMK(ac)LGDGLFR_	ANIMK(1)LGDGLFR	2	688.871	0.84544			0.097238	1.0639		1.0639	0.939938	0.097238	10.284			27008000	6194100	28749000	6194100	27878500	10484.1	284710000	590.808	0.0217558	+	-	-	+	+	+
6020	YKL060C	YKL060C	258	258	>YKL060C FBA1 SGDID:S000001543, Chr XI from 327131-326052, reverse complement, Verified ORF, Fructose 1,6-bisphosphate aldolase, required for glycolysis and gluconeogenesis; catalyzes conversion of fructose 1,6 bisphosphate to glyceraldehyde-3-P and dihyd	1	+	+	+	+	+	+	+	+	VGCKEEKPLFLVF	1.12745e-206	316.1	_EEK(ac)PLFLVFHGGSGSTVQEFHTGIDNGVVK_	EEK(1)PLFLVFHGGSGSTVQEFHTGIDNGVVK	4	818.416	-0.92486	0.84152	0.30112	0.09478	0.83718	0.10174	0.83935	1.1914	0.09826	10.1771	21041000	58648000	113090000	73904000	304350000	47472500	208720000	1.01822e+06	11381000000	46.6232	0.00417121	-	+	-	+	+	+
9901	YPL061W	YPL061W	33	33	>YPL061W ALD6 SGDID:S000005982, Chr XVI from 432585-434087, Verified ORF, Cytosolic aldehyde dehydrogenase, activated by Mg2+ and utilizes NADP+ as the preferred coenzyme; required for conversion of acetaldehyde to acetate; constitutively expressed; locat	1			+		+		+		GLFINNKFMKAQD	1.51733e-25	149.33	_ITLPNGLTYEQPTGLFINNK(ac)FM(ox)K_	ITLPNGLTYEQPTGLFINNK(1)FMK	3	899.803	-0.16285			0.12479		0.071939			0.0983645	10.1663			27600000		199100000		113350000	135054	2823600000	N.D.	N.D.	-	+	+	+		+
1829	YDL229W;YNL209W	YNL209W	364;364	364	>YDL229W SSB1 SGDID:S000002388, Chr IV from 44066-45907, Verified ORF, Cytoplasmic ATPase that is a ribosome-associated molecular chaperone, functions with J-protein partner Zuo1p; may be involved in folding of newly-made polypeptide chains; member of the	1			+		+		+	+	DGKQLEKSINPDE	2.55321e-119	238.98	_QLEK(ac)SINPDEAVAYGAAVQGAILTGQSTSDETK_	QLEK(1)SINPDEAVAYGAAVQGAILTGQSTSDETK	3	1145.24	-0.11184			0.098857					0.098857	10.1156			20742000		67622000		44182000	103902	N.D.	N.D.	N.D.	-	+	-	+		+
9380	YOR176W	YOR176W	147	147	>YOR176W HEM15 SGDID:S000005702, Chr XV from 662402-663583, Verified ORF, Ferrochelatase, a mitochondrial inner membrane protein, catalyzes the insertion of ferrous iron into protoporphyrin IX, the eighth and final step in the heme biosynthetic pathway	1		+	+	+	+	+	+	+	LTAETYKQMLKDG	8.64483e-08	128.95	_YAKPLTAETYK(ac)QMLK_	YAKPLTAETYK(1)QMLK	3	609.662	0.4065		0.33159	0.091158	0.88079	0.10681	0.88079	1.13534	0.098984	10.1026		3643400	37285000	2308900	27208000	2308900	32246500	22699.5	439530000	101.716	0.00525311	+	-	-	+	+	+
9992	YPL106C	YPL106C	668	668	>YPL106C SSE1 SGDID:S000006027, Chr XVI from 352272-350191, reverse complement, Verified ORF, ATPase that is a component of the heat shock protein Hsp90 chaperone complex; binds unfolded proteins; member of the heat shock protein 70 (HSP70) family; locali	1		+	+		+		+	+	MAAMAEKLAAQRK	1.38269e-55	240.61	_SKQEASQMAAMAEK(ac)LAAQR_	SKQEASQMAAMAEK(1)LAAQR	4	523.513	0.6762		0.1243	0.1167		0.081512			0.099106	10.0902		18125000	354950000		250230000		302590000	71727.1	3319200000	N.D.	N.D.	-	+	-	+		+
1002	YBR221C	YBR221C	357	357	>YBR221C PDB1 SGDID:S000000425, Chr II from 666248-665148, reverse complement, Verified ORF, E1 beta subunit of the pyruvate dehydrogenase (PDH) complex, which is an evolutionarily-conserved multi-protein complex found in mitochondria	1	+	+	+	+	+	+	+	+	DTPTIVKAVKEVL	3.99221e-18	144.05	_ELEDFAFPDTPTIVK(ac)AVK_	ELEDFAFPDTPTIVK(1)AVK	2	1031.54	0.58677	0.9043	0.4406	0.09912	1.0145		0.9594	1.04232	0.09912	10.0888	11539000	7864800	20851000	28510000	42173000	20024500	31512000	9969.9	1027500000	2008.5	0.0194886	+	-	-	+	+	+
9499	YOR232W	YOR232W	116	116	>YOR232W MGE1 SGDID:S000005758, Chr XV from 774574-775260, Verified ORF, Mitochondrial matrix cochaperone, acts as a nucleotide release factor for Ssc1p in protein translocation and folding; also acts as cochaperone for Ssq1p in folding of Fe-S cluster pr	1	+	+	+	+	+	+	+	+	KDFALQKFAKDLL	1.62313e-05	107.57	_DFALQK(ac)FAK_	DFALQK(1)FAK	2	555.303	-0.46421	0.89063	0.55861	0.092625	0.93926	0.10651	0.914945	1.09296	0.0995675	10.0434	10529000	8476800	98873000	30245000	53075000	20387000	75974000	N.D.	574020000	N.D.	0.0355162	-	+	-	+	+	+
2052	YDR101C	YDR101C	27	27	>YDR101C ARX1 SGDID:S000002508, Chr IV from 657465-655684, reverse complement, Verified ORF, Shuttling pre-60S factor; involved in the biogenesis of ribosomal large subunit biogenesis; interacts directly with Alb1; responsible for Tif6 recycling defects i	1		+	+		+		+	+	QESVLNKYRTAGQ	1.98446e-41	255.15	_NILQESVLNK(ac)YR_	NILQESVLNK(1)YR	2	759.917	0.09964		0.20416	0.076436		0.12351			0.099973	10.0027		915660	55141000		80032000		67586500	45117.5	157560000	N.D.	N.D.	-	-	+	+		+
6979	YLR249W	YLR249W	401	401	>YLR249W YEF3 SGDID:S000004239, Chr XII from 636782-639916, Verified ORF, Translational elongation factor 3, stimulates the binding of aminoacyl-tRNA (AA-tRNA) to ribosomes by releasing EF-1 alpha from the ribosomal complex; contains two ABC cassettes; bi	1	+	+	+	+	+	+	+	+	LHEKKAKDILDEF	5.6984e-36	185.61	_AK(ac)DILDEFRK_	AK(1)DILDEFRK	3	426.235	0.32302	0.88968	0.22435	0.1042	1.0488	0.09627	0.96924	1.03174	0.100235	9.97656	12682000	36301000	112180000	18521000	103910000	15601500	108045000	870578	7138600000	17.9209	0.00218551	-	+	-	+	+	+
9841	YPL028W	YPL028W	136	136	>YPL028W ERG10 SGDID:S000005949, Chr XVI from 498094-499290, Verified ORF, Acetyl-CoA C-acetyltransferase (acetoacetyl-CoA thiolase), cytosolic enzyme that transfers an acetyl group from one acetyl-CoA molecule to another, forming acetoacetyl-CoA; involve	1	+	+	+	+	+	+	+	+	AARAGAKFGQTVL	2.62139e-22	197.47	_AGAK(ac)FGQTVLVDGVER_	AGAK(1)FGQTVLVDGVER	2	844.952	-0.46633	0.87498	0.57123	0.099183	0.96545	0.10151	0.920215	1.0867	0.100347	9.96547	25166000	24546000	39778000	62299000	54161000	43732500	46969500	60894.6	2640700000	718.167	0.0165609	-	-	+	+	+	+
2482	YDR361C	YDR361C	213	213	>YDR361C BCP1 SGDID:S000002769, Chr IV from 1196256-1195405, reverse complement, Verified ORF, Essential protein involved in nuclear export of Mss4p, which is a lipid kinase that generates phosphatidylinositol 4,5-biphosphate and plays a role in actin cyt	1			+		+		+	+	DDTDSGKRNKNKD	2.47724e-18	164.53	_KYEVNFDTDDDTDSGK(ac)R_	KYEVNFDTDDDTDSGK(1)R	3	682.968	-0.98862			0.10845		0.09352			0.100985	9.90246			12423000		2216900		7319950	4590.28	93396000	N.D.	N.D.	-	+	+	+		+
8241	YNL015W	YNL015W	70	70	>YNL015W PBI2 SGDID:S000004960, Chr XIV from 605386-605613, Verified ORF, Cytosolic inhibitor of vacuolar proteinase B, required for efficient vacuole inheritance; with thioredoxin forms protein complex LMA1, which assists in priming SNARE molecules and p	1	+	+	+	+	+	+	+	+	ENVEEDKEVHTN_	1.1894e-50	250.38	_HNDVIENVEEDK(ac)EVHTN_	HNDVIENVEEDK(1)EVHTN	3	688.315	1.1126	0.90739	0.11306	0.085458	0.90439	0.11723	0.90589	1.10389	0.101344	9.86738	4042300	16669000	75882000	10294000	244700000	7168150	160291000	N.D.	209520000	N.D.	0.0342122	-	+	+	+	+	+
6908	YLR201C	YLR201C	133	133	>YLR201C COQ9 SGDID:S000004191, Chr XII from 550295-549513, reverse complement, Verified ORF, Protein required for ubiquinone (coenzyme Q) biosynthesis and respiratory growth; localizes to the matrix face of the mitochondrial inner membrane in a large com	1	+	+	+	+	+	+	+	+	LEHLLLKRLEMDK	2.79149e-37	210.87	_LPSLEHLLLK(ac)R_	LPSLEHLLLK(1)R	2	680.919	-0.66317	0.8944	0.57018	0.10211	1.0303		0.96235	1.03912	0.10211	9.79336	8626000	12537000	28124000	14310000	20218000	11468000	24171000	3421.78	26337000	3351.47	0.435433	+	-	-	+	+	+
5957	YKL029C	YKL029C	313	313	>YKL029C MAE1 SGDID:S000001512, Chr XI from 384368-382359, reverse complement, Verified ORF, Mitochondrial malic enzyme, catalyzes the oxidative decarboxylation of malate to pyruvate, which is a key intermediate in sugar metabolism and a precursor for syn	1			+		+		+	+	YDDFLEKFIKAVK	0.000397212	76.655	_QYDDFLEK(ac)FIK_	QYDDFLEK(1)FIK	2	744.374	-0.33517			0.13117		0.074263			0.102717	9.73553			13691000		17285000		15488000	10456.8	101330000	N.D.	N.D.	+	-	-	+		+
2161	YDR155C	YDR155C	74	74	>YDR155C CPR1 SGDID:S000002562, Chr IV from 768998-768510, reverse complement, Verified ORF, Cytoplasmic peptidyl-prolyl cis-trans isomerase (cyclophilin), catalyzes the cis-trans isomerization of peptide bonds N-terminal to proline residues; binds the dr	1		+	+	+	+	+	+	+	GNGTGGKSIYGGK	2.03951e-32	154.17	_VIPDFMLQGGDFTAGNGTGGK(ac)SIYGGK_	VIPDFMLQGGDFTAGNGTGGK(1)SIYGGK	3	910.446	-0.65191		0.48792	0.1211	1.0356	0.086081	1.0356	0.965624	0.103591	9.65339		12615000	56478000	41654000	180970000	41654000	118724000	85989.9	7925500000	484.406	0.00525569	-	+	+	+	+	+
5395	YJL034W	YJL034W	356	356	>YJL034W KAR2 SGDID:S000003571, Chr X from 381321-383369, Verified ORF, ATPase involved in protein import into the ER, also acts as a chaperone to mediate protein folding in the ER and may play a role in ER export of soluble proteins; regulates the unfold	1		+	+		+		+	+	LNLDLFKKTLKPV	1.16436e-10	196.84	_FEELNLDLFK(ac)K_	FEELNLDLFK(1)K	3	479.926	-0.06234		0.17324	0.040483		0.16679			0.103636	9.64911		2389600	116910000		93709000		105309500	336942	1680400000	N.D.	N.D.	-	-	-	+		+
905	YBR181C;YPL090C	YBR181C	171	171	>YBR181C RPS6B SGDID:S000000385, Chr II from 592769-592764,592411-591707, reverse complement, Verified ORF, Protein component of the small (40S) ribosomal subunit; identical to Rps6Ap and has similarity to rat S6 ribosomal protein;>YPL090C RPS6A SGDID:S0	1		+	+	+	+	+	+	+	GEKTYTKAPKIQR	0.00458127	71.342	_TYTK(ac)APK_	TYTK(1)APK	2	425.737	-0.65868		0.82751		1.0479	0.10396	1.0479	0.95429	0.10396	9.61908		2936300	1606800	2074300	1916600	2074300	1761700	38831.8	7010700000	53.4175	0.000295876	-	+	-		+	+
9875	YPL043W	YPL043W	312	312	>YPL043W NOP4 SGDID:S000005964, Chr XVI from 469936-471993, Verified ORF, Nucleolar protein, essential for processing and maturation of 27S pre-rRNA and large ribosomal subunit biogenesis; constituent of 66S pre-ribosomal particles; contains four RNA reco	1		+	+	+	+	+	+	+	LAPHFSKFGSVKY	1.1429e-27	148.88	_NVPYDATEESLAPHFSK(ac)FGSVK_	NVPYDATEESLAPHFSK(1)FGSVK	3	822.404	-1.3366		0.56383	0.10421	1.0709		1.0709	0.933794	0.10421	9.59601		1250900	15705000	8395300	31001000	8395300	23353000	4986.24	10449000	1683.69	0.803455	-	-	+		+	+
3033	YER074W;YIL069C	YER074W	99	99	>YER074W RPS24A SGDID:S000000876, Chr V from 306319-306321,306788-307192, Verified ORF, Protein component of the small (40S) ribosomal subunit; identical to Rps24Bp and has similarity to rat S24 ribosomal protein;>YIL069C RPS24B SGDID:S000001331, Chr IX	1		+	+		+		+	+	RYGLAEKVEKASR	0.000409801	118.71	_YGLAEK(ac)VEK_	YGLAEK(1)VEK	2	539.793	0.97315			0.10483					0.10483	9.53925		680630	14004000		5242500		9623250	N.D.	1723200000	N.D.	N.D.	-	+	-	+		+
10393	YPR060C	YPR060C	124	124	>YPR060C ARO7 SGDID:S000006264, Chr XVI from 675628-674858, reverse complement, Verified ORF, Chorismate mutase, catalyzes the conversion of chorismate to prephenate to initiate the tyrosine/phenylalanine-specific branch of aromatic amino acid biosynthesi	1			+		+		+	+	KKVYIEKIIPLIS	5.46279e-06	116.51	_VYIEK(ac)IIPLISK_	VYIEK(1)IIPLISK	2	729.453	0.43062			0.10582					0.10582	9.45001			20754000		33645000		27199500	N.D.	514500000	N.D.	N.D.	-	+	+	+		+
7784	YMR083W	YMR083W	49	49	>YMR083W ADH3 SGDID:S000004688, Chr XIII from 434787-435914, Verified ORF, Mitochondrial alcohol dehydrogenase isozyme III; involved in the shuttling of mitochondrial NADH to the cytosol under anaerobic conditions and ethanol production	1			+	+	+	+	+	+	KGKLHYKDIPVPE	2.54795e-11	123.19	_LHYK(ac)DIPVPEPKPNEILINVK_	LHYK(1)DIPVPEPKPNEILINVK	4	625.356	-0.11305			0.11084	1.0031	0.10134	1.0031	0.99691	0.10609	9.42596			42975000	46948000	40058000	46948000	41516500	11648.7	194200000	4030.31	0.241751	+	-	-	+	+	+
5981	YKL035W	YKL035W	87	87	>YKL035W UGP1 SGDID:S000001518, Chr XI from 369534-371033, Verified ORF, UDP-glucose pyrophosphorylase (UGPase), catalyses the reversible formation of UDP-Glc from glucose 1-phosphate and UTP, involved in a wide variety of metabolic pathways, expression m	1		+	+	+	+	+	+	+	NPDEVVKYEIISQ	4.20717e-92	235.76	_SPNPDEVVK(ac)YEIISQQPENVSNLSK_	SPNPDEVVK(1)YEIISQQPENVSNLSK	4	714.862	-0.64844				0.78396	0.10633	0.78396	1.27558	0.10633	9.40468		5102300	102070000	9551100	191710000	9551100	146890000	17173.1	990310000	556.167	0.00964456	-	+	-	+	+	+
3164	YER126C	YER126C	117	117	>YER126C NSA2 SGDID:S000000928, Chr V from 414175-413390, reverse complement, Verified ORF, Protein constituent of 66S pre-ribosomal particles, contributes to processing of the 27S pre-rRNA	1	+	+	+	+	+	+	+	+	RLEKADKFSVPLP	2.94411e-05	103.21	_ADK(ac)FSVPLPK_	ADK(1)FSVPLPK	2	572.324	-0.086177	0.90437	0.66402	0.10719	0.93711		0.92074	1.08608	0.10719	9.32923	4964600	4602100	13870000	10694000	12735000	7829300	13302500	8655.81	84451000	904.514	0.0927082	-	+	-	+	+	+
8370	YNL096C;YOR096W	YOR096W	165;165	165	>YNL096C RPS7B SGDID:S000005040, Chr XIV from 444317-444174,443828-443400, reverse complement, Verified ORF, Protein component of the small (40S) ribosomal subunit, nearly identical to Rps7Ap; interacts with Kti11p; deletion causes hypersensitivity to zym	1		+	+	+	+	+	+	+	VQQIDYKLESFQA	1.7698e-34	214.52	_DVQQIDYK(ac)LESFQAVYNK_	DVQQIDYK(1)LESFQAVYNK	3	744.039	0.091932				0.8985	0.10773	0.8985	1.11297	0.10773	9.28247		7750700	189420000	8912600	485520000	8912600	337470000	40998.5	7590400000	217.388	0.00117419	-	-	-	+	+	+
438	YBL076C	YBL076C	795	795	>YBL076C ILS1 SGDID:S000000172, Chr II from 84259-81041, reverse complement, Verified ORF, Cytoplasmic isoleucine-tRNA synthetase, target of the G1-specific inhibitor reveromycin A	1			+		+		+	+	PEAVLAKYGKDGR	1.53737e-06	115.5	_LKEYIPEAVLAK(ac)YGK_	LKEYIPEAVLAK(1)YGK	3	588.67	0.23863			0.039717		0.17954			0.109629	9.12172			39544000		28678000		34111000	23281.9	1086400000	N.D.	N.D.	-	+	-	+		+
1070	YBR263W	YBR263W	297	297	>YBR263W SHM1 SGDID:S000000467, Chr II from 736259-737731, Verified ORF, Mitochondrial serine hydroxymethyltransferase, converts serine to glycine plus 5,10 methylenetetrahydrofolate; involved in generating precursors for purine, pyrimidine, amino acid, a	1			+		+		+	+	IPYELEKKINFSV	0.00279935	128.27	_EIPYELEK(ac)K_	EIPYELEK(1)K	2	595.819	0.16156			0.10984					0.10984	9.10415			28193000		19877000		24035000	17716	706820000	N.D.	N.D.	+	-	-	+		+
1352	YDL014W	YDL014W	109	109	>YDL014W NOP1 SGDID:S000002172, Chr IV from 427362-428345, Verified ORF, Nucleolar protein, component of the small subunit processome complex, which is required for processing of pre-18S rRNA; has similarity to mammalian fibrillarin	0.99992			+		+		+	+	EDLLVTKNMAPGE	2.47534e-13	109.08	_GKEDLLVTK(ac)NM(ox)APGESVYGEK_	GKEDLLVTK(1)NMAPGESVYGEK	3	775.054	-1.0499			0.14337		0.078866			0.111118	8.99944			16644000		30399000		23521500	N.D.	538900000	N.D.	N.D.	-	-	-	+		+
631	YBR072W	YBR072W	147	147	>YBR072W HSP26 SGDID:S000000276, Chr II from 382027-382671, Verified ORF, Small heat shock protein (sHSP) with chaperone activity; forms hollow, sphere-shaped oligomers that suppress unfolded proteins aggregation; oligomer activation requires a heat-induc	0.981658	+	+	+		+	+	+	+	NEESKDKVKVKES	1.68966e-48	183.54	_NQILVSGEIPSTLNEESKDK(ac)VK_	NQILVSGEIPSTLNEESK(0.018)DK(0.982)VK	3	824.106	1.4259	0.38665		0.053636		0.16923	0.38665	2.58632	0.111433	8.974	4456800	13004000	73798000		232350000	4456800	153074000	19342.6	1398400000	230.413	0.00318707	-	-	-		+	+
4603	YHL034C	YHL034C	99	99	>YHL034C SBP1 SGDID:S000001026, Chr VIII from 34075-33191, reverse complement, Verified ORF, Putative RNA binding protein; involved in translational repression and found in cytoplasmic P bodies; found associated with small nucleolar RNAs snR10 and snR11	1	+	+	+	+	+	+	+	+	IDFDNIKENYDTK	1.19939e-22	229.63	_IDFDNIK(ac)ENYDTK_	IDFDNIK(1)ENYDTK	3	552.93	-0.60662			0.13022		0.092771			0.111495	8.96897	5191700	12493000	136520000	10258000	140140000	7724850	138330000	12763.6	1056000000	605.226	0.0073152	-	+	-	+	+	+
3864	YGL202W	YGL202W	89	89	>YGL202W ARO8 SGDID:S000003170, Chr VII from 116063-117565, Verified ORF, Aromatic aminotransferase I, expression is regulated by general control of amino acid biosynthesis	1	+	+	+		+	+	+	+	NKDYADKSANPSN	1.08599e-58	231.91	_DYADK(ac)SANPSNDIPLSR_	DYADK(1)SANPSNDIPLSR	3	635.638	-1.0843	0.79367	0.1181	0.071904		0.15191	0.79367	1.25997	0.111907	8.93599	3680600	17689000	251560000		217460000	3680600	234510000	1771.62	775500000	2077.53	0.0047461	-	+	-	+	+	+
7823	YMR108W	YMR108W	628	628	>YMR108W ILV2 SGDID:S000004714, Chr XIII from 484083-486146, Verified ORF, Acetolactate synthase, catalyses the first common step in isoleucine and valine biosynthesis and is the target of several classes of inhibitors, localizes to the mitochondria; expr	0.984295			+				+	+	QEELDAKLKEFVS	6.98907e-10	96.993	_QEELDAK(ac)LKEFVSTK_	QEELDAK(0.984)LK(0.016)EFVSTK	3	602.988	-0.14619			0.1121					0.1121	8.92061			4725400				4725400	31880.2	635430000	N.D.	N.D.	+	-	-	+		+
6431	YKR065C	YKR065C	180	180	>YKR065C PAM17 SGDID:S000001773, Chr XI from 565534-564941, reverse complement, Verified ORF, Constituent of the Translocase of the Inner Mitochondrial membrane (TIM23 complex); proposed alternatively to be a component of the import motor (PAM complex) or	1	+		+	+		+	+	+	GSLKEYKQWLRDC	8.06279e-10	122.39	_EYK(ac)QWLR_	EYK(1)QWLR	2	532.78	-1.2452	0.7997		0.11487	0.98998		0.89484	1.11752	0.11487	8.70549	2867700		6204900	7068200		4967950	6204900	3004.53	128640000	1653.48	0.038619	+	-	-		+	+
3988	YGL253W	YGL253W	98	98	>YGL253W HXK2 SGDID:S000003222, Chr VII from 23935-25395, Verified ORF, Hexokinase isoenzyme 2 that catalyzes phosphorylation of glucose in the cytosol; predominant hexokinase during growth on glucose; functions in the nucleus to repress expression of HXK	1		+	+	+	+	+	+	+	LRVVLVKLGGDRT	8.37022e-06	105.4	_VVLVK(ac)LGGDR_	VVLVK(1)LGGDR	2	549.337	0.30311		0.2835	0.10915	0.96602	0.12141	0.96602	1.03518	0.11528	8.67453		27734000	24154000	26134000	27391000	26134000	25772500	114499	5763600000	228.246	0.00453432	-	+	-		+	+
9567	YOR265W	YOR265W	68	68	>YOR265W RBL2 SGDID:S000005791, Chr XV from 820453-820773, Verified ORF, Protein involved in microtubule morphogenesis, required for protection from excess free beta-tubulin; proposed to be involved the folding of beta-tubulin; similar to mouse beta-tubul	1		+	+		+		+	+	LPTLYEKIREFKE	2.76144e-06	112.36	_LLPTLYEK(ac)IR_	LLPTLYEK(1)IR	2	644.387	-0.22066			0.11528					0.11528	8.67453		1381800	45671000		48094000		46882500	1758.86	213980000	N.D.	N.D.	-	+	-	+		+
783	YBR121C	YBR121C	301	301	>YBR121C GRS1 SGDID:S000000325, Chr II from 483361-481358, reverse complement, Verified ORF, Cytoplasmic and mitochondrial glycyl-tRNA synthase that ligates glycine to the cognate anticodon bearing tRNA; transcription termination factor that may interact	1			+		+		+	+	NEIKDIKLSFLPR	1.40374e-23	228.03	_FNEIKDIK(ac)LSFLPR_	FNEIKDIK(1)LSFLPR	3	588.001	-0.13046			0.074353		0.15632			0.115336	8.67028			28749000		51431000		40090000	98424.7	1256300000	N.D.	N.D.	-	+	-	+		+
4163	YGR118W;YPR132W	YGR118W	39	39	>YGR118W RPS23A SGDID:S000003350, Chr VII from 726978-727042,727363-727735, Verified ORF, Ribosomal protein 28 (rp28) of the small (40S) ribosomal subunit, required for translational accuracy; nearly identical to Rps23Bp and similar to E. coli S12 and rat	1	+	+	+	+	+	+	+	+	LLGTAFKSSPFGG	2.48701e-73	218.66	_LLGTAFK(ac)SSPFGGSSHAK_	LLGTAFK(1)SSPFGGSSHAK	2	917.478	-0.2416	0.93248	0.72681	0.11789	0.97842		0.95545	1.04663	0.11789	8.48248	169380000	199250000	190860000	164940000	4597900	167160000	97728950	10566	1231700000	15820.5	0.135715	-	+	-	+	+	+
8457	YNL132W	YNL132W	1033	1033	>YNL132W KRE33 SGDID:S000005076, Chr XIV from 375323-378493, Verified ORF, Essential protein of unknown function; heterozygous mutant shows haploinsufficiency in K1 killer toxin resistance	1			+	+		+	+		KKRTTEKAEDIYR	0.00151767	47.189	_TTEK(ac)AEDIYRQEMK_	TTEK(1)AEDIYRQEMK	3	595.289	-0.53248			0.11897	0.97124		0.97124	1.02961	0.11897	8.40548			6483300	4380700		4380700	6483300	N.D.	114620000	N.D.	0.0382193	-	-	-		+	+
1065	YBR249C	YBR249C	120	120	>YBR249C ARO4 SGDID:S000000453, Chr II from 717989-716877, reverse complement, Verified ORF, 3-deoxy-D-arabino-heptulosonate-7-phosphate (DAHP) synthase, catalyzes the first step in aromatic amino acid biosynthesis and is feedback-inhibited by tyrosine or	1	+	+	+	+	+	+	+	+	RTTVGWKGLINDP	2.64751e-58	206.74	_TTVGWK(ac)GLINDPDVNNTFNINK_	TTVGWK(1)GLINDPDVNNTFNINK	3	834.759	-0.17251	0.87711	0.55491	0.12813	1.045	0.11075	0.961055	1.04052	0.11944	8.3724	6086000	4370600	13035000	21255000	67369000	13670500	40202000	26271.8	1313000000	520.348	0.0104117	-	+	+	+	+	+
347	YBL028C	YBL028C	24	24	>YBL028C YBL028C SGDID:S000000124, Chr II from 167841-167521, reverse complement, Verified ORF, Protein of unknown function that may interact with ribosomes; green fluorescent protein (GFP)-fusion protein localizes to the nucleolus; predicted to be involv	1	+	+	+	+		+	+		RRGVFQKAVDARE	0.00127266	62.466	_GVFQK(ac)AVDAR_	GVFQK(1)AVDAR	2	566.809	-0.17427	0.93265	0.5923	0.1204	0.92522		0.928935	1.0765	0.1204	8.30565	6953700	6112900	23177000	11041000		8997350	23177000	6208.75	2696100	1449.14	3.33717	-	-	+		+	+
3262	YER177W	YER177W	155	155	>YER177W BMH1 SGDID:S000000979, Chr V from 545606-546409, Verified ORF, 14-3-3 protein, major isoform; controls proteome at post-transcriptional level, binds proteins and DNA, involved in regulation of many processes including exocytosis, vesicle transpor	1			+		+		+	+	ASLEAYKTASEIA	8.28238e-94	246.21	_ATNASLEAYK(ac)TASEIATTELPPTHPIR_	ATNASLEAYK(1)TASEIATTELPPTHPIR	3	975.505	0.37731			0.096271		0.1446			0.120436	8.3032			57679000		80077000		68878000	157575	2087900000	N.D.	N.D.	-	+	-	+		+
9193	YOR051C	YOR051C	277	277	>YOR051C YOR051C SGDID:S000005577, Chr XV from 426086-424848, reverse complement, Uncharacterized ORF, Nuclear protein that inhibits replication of Brome mosaic virus in S. cerevisiae, which is a model system for studying replication of positive-strand RN	1		+	+		+		+	+	LRNHFDKLLDNTN	2.94492e-08	128.71	_NHFDK(ac)LLDNTNTDVK_	NHFDK(1)LLDNTNTDVK	3	605.967	0.33991			0.12116					0.12116	8.25355		3212100	82107000		59602000		70854500	10813	286270000	N.D.	N.D.	-	-	+	+		+
5457	YJL052W	YJL052W	101	101	>YJL052W TDH1 SGDID:S000003588, Chr X from 338265-339263, Verified ORF, Glyceraldehyde-3-phosphate dehydrogenase, isozyme 1, involved in glycolysis and gluconeogenesis; tetramer that catalyzes the reaction of glyceraldehyde-3-phosphate to 1,3 bis-phosphog	1	+	+	+	+	+	+	+	+	DSTGVFKELDTAQ	5.4978e-121	262.5	_IDVAVDSTGVFK(ac)ELDTAQK_	IDVAVDSTGVFK(1)ELDTAQK	2	1039.54	0.55865	0.57321	0.15089	0.20667	0.63186	0.040081	0.602535	1.65965	0.123375	8.10534	34176000	48608000	158620000	75918000	190560000	55047000	174590000	120264	4931700000	457.718	0.0111619	-	+	+	+	+	+
6716	YLR060W	YLR060W	479	479	>YLR060W FRS1 SGDID:S000004050, Chr XII from 260980-262767, Verified ORF, Beta subunit of cytoplasmic phenylalanyl-tRNA synthetase, forms a tetramer with Frs2p to generate active enzyme; able to hydrolyze mis-aminoacylated tRNA-Phe, which could contribute	0.999022		+	+	+	+	+	+	+	VVFKDDKLERKAY	1.8222e-48	190.57	_VFETGDVVFKDDK(ac)LER_	VFETGDVVFK(0.001)DDK(0.999)LER	3	646.998	-0.23614		0.37345	0.096663	0.99049	0.15101	0.99049	1.0096	0.123837	8.07516		14738000	76816000	51693000	122070000	51693000	99443000	5442.5	911120000	9498.02	0.0567357	-	+	-	+	+	+
3314	YFL014W	YFL014W	108	108	>YFL014W HSP12 SGDID:S000001880, Chr VI from 107250-107579, Verified ORF, Plasma membrane localized protein that protects membranes from desiccation; induced by heat shock, oxidative stress, osmostress, stationary phase entry, glucose depletion, oleate an	1		+	+		+		+	+	GEEDPTKK_____	0.0031619	76.282	_VHGEEDPTK(ac)K_	VHGEEDPTK(1)K	2	591.293	0.44877		0.73607	0.014728		0.23353			0.124129	8.05614		5215400	8746500		8472000		8609250	4485.08	521320000	N.D.	N.D.	-	+	+	+		+
6833	YLR153C	YLR153C	506	506	>YLR153C ACS2 SGDID:S000004143, Chr XII from 447576-445525, reverse complement, Verified ORF, Acetyl-coA synthetase isoform which, along with Acs1p, is the nuclear source of acetyl-coA for histone acetylation; mutants affect global transcription; required	1	+	+	+	+	+	+	+	+	YMDTYLKPYPGHY	1.18573e-102	247.25	_YMDTYLK(ac)PYPGHYFTGDGAGR_	YMDTYLK(1)PYPGHYFTGDGAGR	3	817.707	-0.045515	0.85465	0.59041	0.12806	0.97695	0.12221	0.9158	1.09194	0.125135	7.99137	13878000	14907000	203070000	102690000	284690000	58284000	243880000	224830	977390000	259.236	0.0596323	-	-	+	+	+	+
4963	YHR201C	YHR201C	268	268	>YHR201C PPX1 SGDID:S000001244, Chr VIII from 501143-499950, reverse complement, Verified ORF, Exopolyphosphatase, hydrolyzes inorganic polyphosphate (poly P) into Pi residues; located in the cytosol, plasma membrane, and mitochondrial matrix	1		+	+		+		+	+	ILKKDYKQFNFQG	1.04543e-36	215.83	_DYK(ac)QFNFQGK_	DYK(1)QFNFQGK	2	658.817	-0.52087		0.0048215	0.16162		0.089187			0.125404	7.97426		158880000	792210000		718150000		755180000	3170.88	176870000	N.D.	N.D.	-	+	+	+		+
1456	YDL066W	YDL066W	241	241	>YDL066W IDP1 SGDID:S000002224, Chr IV from 334835-336121, Verified ORF, Mitochondrial NADP-specific isocitrate dehydrogenase, catalyzes the oxidation of isocitrate to alpha-ketoglutarate; not required for mitochondrial respiration and may function to div	1	+	+	+	+	+	+	+	+	KYDGRFKDIFQEV	1.84532e-13	143.38	_FK(ac)DIFQEVYEAQYK_	FK(1)DIFQEVYEAQYK	3	617.305	1.2623	0.97335	0.31096	0.17688	0.96292	0.074502	0.968135	1.03291	0.125691	7.95602	2603200	3415800	42915000	22972000	93094000	12787600	68004500	N.D.	927180000	N.D.	0.0137919	+	-	-	+	+	+
4312	YGR185C	YGR185C	295	295	>YGR185C TYS1 SGDID:S000003417, Chr VII from 867525-866341, reverse complement, Verified ORF, Cytoplasmic tyrosyl-tRNA synthetase, required for cytoplasmic protein synthesis; interacts with positions 34 and 35 of the tRNATyr anticodon; mutations in human	1	+	+	+	+	+	+	+	+	FIDRPEKFGGPIT	2.77441e-139	278.75	_FGTNHFEFFIDRPEK(ac)FGGPITYK_	FGTNHFEFFIDRPEK(1)FGGPITYK	3	930.462	-0.43483	1.0173	0.67128	0.13391	1.0946	0.11985	1.05595	0.947015	0.12688	7.88146	23146000	25685000	53710000	43288000	94115000	33217000	73912500	2710.5	759240000	12254.9	0.0437503	-	+	-	+	+	+
3694	YGL103W	YGL103W	111	111	>YGL103W RPL28 SGDID:S000003071, Chr VII from 310970-311018,311530-311930, Verified ORF, Ribosomal protein of the large (60S) ribosomal subunit, has similarity to E. coli L15 and rat L27a ribosomal proteins; may have peptidyl transferase activity; can mut	1		+	+	+	+	+	+	+	LAAGYGKILGKGR	3.78496e-42	202.41	_SASKETAPVIDTLAAGYGK(ac)ILGK_	SASKETAPVIDTLAAGYGK(1)ILGK	3	778.097	-0.087846				1.0219	0.12725	1.0219	0.978569	0.12725	7.85855		2620300	166970000	4990600	164060000	4990600	165515000	N.D.	2026100000	N.D.	0.00246316	-	-	-	+	+	+
7853	YMR116C	YMR116C	117	117	>YMR116C ASC1 SGDID:S000004722, Chr XIII from 500687-500151,499877-499455, reverse complement, Verified ORF, G-protein beta subunit and guanine nucleotide dissociation inhibitor for Gpa2p; ortholog of RACK1 that inhibits translation; core component of the	1	+	+	+	+	+	+	+	+	MSVDIDKKASMII	3.60167e-38	211.37	_SDVMSVDIDK(ac)K_	SDVMSVDIDK(1)K	2	639.816	-0.95533	0.77234		0.0083497	0.95981	0.2467	0.866075	1.15463	0.127525	7.84161	1061000	4600200	139480000	8954000	334310000	5007500	236895000	333112	10461000000	15.0325	0.000478683	-	-	-	+	+	+
2579	YDR418W;YEL054C	YDR418W	86	86	>YDR418W RPL12B SGDID:S000002826, Chr IV from 1301609-1302106, Verified ORF, Protein component of the large (60S) ribosomal subunit, nearly identical to Rpl12Ap; rpl12a rpl12b double mutant exhibits slow growth and slow translation; has similarity to E. c	1		+	+	+	+	+	+	+	LVITALKEPPRDR	2.17131e-48	173.55	_QAAASVVPSASSLVITALK(ac)EPPRDR_	QAAASVVPSASSLVITALK(1)EPPRDR	4	652.113	0.83248		0.56461		0.95613	0.12824	0.95613	1.04588	0.12824	7.79788		4951400	20617000	41813000	68107000	41813000	44362000	50307.1	5996100000	831.155	0.00697337	-	+	-	+	+	+
904	YBR181C;YPL090C	YBR181C	167	167	>YBR181C RPS6B SGDID:S000000385, Chr II from 592769-592764,592411-591707, reverse complement, Verified ORF, Protein component of the small (40S) ribosomal subunit; identical to Rps6Ap and has similarity to rat S6 ribosomal protein;>YPL090C RPS6A SGDID:S0	0.999495	+	+	+	+	+	+	+	+	EVTKGEKTYTKAP	7.26081e-07	103.91	_EVTKGEK(ac)TYTK_	EVTK(0.001)GEK(0.999)TYTK	3	442.57	-0.7567	0.84732	0.68197	0.13654	1.0319	0.12129	0.93961	1.06427	0.128915	7.75705	4889500	7863900	9695800	1882700	11165000	3386100	10430400	38831.8	7010700000	87.1991	0.00048299	-	+	-		+	+
2620	YDR450W;YML026C	YDR450W	108	108	>YDR450W RPS18A SGDID:S000002858, Chr IV from 1359916-1359962,1360398-1360791, Verified ORF, Protein component of the small (40S) ribosomal subunit; nearly identical to Rps18Bp and has similarity to E. coli S13 and rat S18 ribosomal proteins;>YML026C RPS	1			+		+		+	+	ANNVESKLRDDLE	1.22635e-34	159.75	_QNDITDGKDYHTLANNVESK(ac)LR_	QNDITDGKDYHTLANNVESK(1)LR	4	644.07	0.61135			0.044262		0.21441			0.129336	7.7318			26553000		70379000		48466000	48149	733330000	N.D.	N.D.	-	+	-	+		+
9782	YOR369C	YOR369C	90	90	>YOR369C RPS12 SGDID:S000005896, Chr XV from 1028623-1028192, reverse complement, Verified ORF, Protein component of the small (40S) ribosomal subunit; has similarity to rat ribosomal protein S12	1	+	+	+	+	+	+	+	+	NKVPLIKVADAKQ	1.57163e-66	242.11	_LVEGLANDPENKVPLIK(ac)VADAK_	LVEGLANDPENKVPLIK(1)VADAK	3	792.444	-0.57689	0.78207	0.12616	0.05266	0.91963	0.20688	0.85085	1.1753	0.12977	7.70594	20016000	67994000	290990000	41456000	599240000	30736000	445115000	N.D.	6735600000	N.D.	0.00456322	-	-	-	+	+	+
1745	YDL185W	YDL185W	1057	1057	>YDL185W TFP1 SGDID:S000002344, Chr IV from 126788-130003, Verified ORF, Subunit A of the eight-subunit V1 peripheral membrane domain of the vacuolar H+-ATPase; protein precursor undergoes self-catalyzed splicing to yield the extein Tfp1p and the intein V	1		+	+		+		+	+	VHGEFEKLLSTMQ	8.66165e-19	171.46	_EVHGEFEK(ac)LLSTMQER_	EVHGEFEK(1)LLSTMQER	3	658.991	-0.84915					0.13036			0.13036	7.67106		4185100	162240000		109790000		136015000	199895	1245600000	N.D.	N.D.	-	-	-	+		+
7549	YML074C	YML074C	353	353	>YML074C FPR3 SGDID:S000004539, Chr XIII from 121324-120089, reverse complement, Verified ORF, Nucleolar peptidyl-prolyl cis-trans isomerase (PPIase); FK506 binding protein; phosphorylated by casein kinase II (Cka1p-Cka2p-Ckb1p-Ckb2p) and dephosphorylated	0.999999		+	+		+		+	+	GKPFAFKLGRGEV	0.000228889	99.011	_NTSGKPFAFK(ac)LGR_	NTSGKPFAFK(1)LGR	3	488.937	-0.081186		0.19371	0.12277		0.13863			0.1307	7.65111		6205600	28365000		19789000		24077000	9490.22	1732000000	N.D.	N.D.	-	-	+	+		+
138	YAL005C;YBL075C;YER103W;YLL024C	YLL024C	185;185;185;185	185	>YAL005C SSA1 SGDID:S000000004, Chr I from 141433-139505, reverse complement, Verified ORF, ATPase involved in protein folding and nuclear localization signal (NLS)-directed nuclear transport; member of heat shock protein 70 (HSP70) family; forms a chaper	1	+	+	+	+	+	+	+	+	IAYGLDKKGKEEH	1.63767e-73	212.35	_IINEPTAAAIAYGLDK(ac)K_	IINEPTAAAIAYGLDK(1)K	3	610.672	0.67948	0.83127		0.24125	0.90612	0.020378	0.868695	1.15115	0.130814	7.64444	22388000	102320000	1188500000	40613000	1071400000	31500500	1129950000	364128	7434200000	86.5095	0.00423724	-	+	+	+	+	+
702	YBR089C-A	YBR089C-A	91	91	>YBR089C-A NHP6B SGDID:S000002157, Chr II from 426483-426184, reverse complement, Verified ORF, High-mobility group non-histone chromatin protein, functionally redundant with Nhp6Ap; homologous to mammalian high mobility group proteins 1 and 2; acts to re	1	+	+	+	+	+	+	+	+	KRYESEKELYNAT	1.09191e-17	130.2	_YESEK(ac)ELYNATR_	YESEK(1)ELYNATR	3	515.579	-0.64888	0.99004	0.68342	0.11887	0.9682	0.14738	0.97912	1.02133	0.133125	7.51174	4700200	4630000	55095000	10961000	8200200	7830600	31647600	4590.28	4156900	1705.91	1.88376	-	-	+	+	+	+
292	YBL003C;YDR225W	YBL003C	120	120	>YBL003C HTA2 SGDID:S000000099, Chr II from 235795-235397, reverse complement, Verified ORF, Histone H2A, core histone protein required for chromatin assembly and chromosome function; one of two nearly identical (see also HTA1) subtypes; DNA damage-depend	1	+	+	+	+	+	+	+	+	HQNLLPKKSAKTA	1.05093e-35	174.74	_LLGNVTIAQGGVLPNIHQNLLPK(ac)K_	LLGNVTIAQGGVLPNIHQNLLPK(1)K	4	645.631	-1.0075	0.95841	0.68046	0.14649	1.0217	0.12215	0.990055	1.01004	0.13432	7.44491	37178000	33795000	23082000	52888000	33287000	45033000	28184500	32072.8	3542900000	1404.08	0.0127108	-	-	+	+	+	+
7384	YLR441C;YML063W	YML063W	222;222	222	>YLR441C RPS1A SGDID:S000004433, Chr XII from 1018905-1018138, reverse complement, Verified ORF, Ribosomal protein 10 (rp10) of the small (40S) subunit; nearly identical to Rps1Bp and has similarity to rat S3a ribosomal protein;>YML063W RPS1B SGDID:S0000	1		+	+	+	+	+	+	+	KLLKQPKFDVGAL	9.74524e-87	266.45	_QPK(ac)FDVGALM(ox)ALHGEGSGEEKGK_	QPK(1)FDVGALMALHGEGSGEEKGK	4	611.554	1.7704		0.16196	0.18156	0.91918	0.092403	0.91918	1.08793	0.136982	7.30026		20442000	329750000	8825000	472730000	8825000	401240000	106577	656550000	82.8038	0.0134415	-	+	-		+	+
5397	YJL034W	YJL034W	501	501	>YJL034W KAR2 SGDID:S000003571, Chr X from 381321-383369, Verified ORF, ATPase involved in protein import into the ER, also acts as a chaperone to mediate protein folding in the ER and may play a role in ER export of soluble proteins; regulates the unfold	1		+	+		+		+	+	DNNLLGKFELTGI	1.32831e-34	194.37	_DNNLLGK(ac)FELTGIPPAPR_	DNNLLGK(1)FELTGIPPAPR	3	665.362	-0.69548			0.13783					0.13783	7.25531		2173400	43701000		131780000		87740500	336942	1680400000	N.D.	N.D.	-	-	-	+		+
7220	YLR354C	YLR354C	99	99	>YLR354C TAL1 SGDID:S000004346, Chr XII from 837356-836349, reverse complement, Verified ORF, Transaldolase, enzyme in the non-oxidative pentose phosphate pathway; converts sedoheptulose 7-phosphate and glyceraldehyde 3-phosphate to erythrose 4-phosphate	1	+	+	+	+	+	+	+	+	FGKEILKIVPGRV	1.43619e-18	152.34	_EILK(ac)IVPGR_	EILK(1)IVPGR	2	533.835	-0.083947	0.87964	0.42877	0.12362	0.97134	0.15291	0.92549	1.08051	0.138265	7.23249	76243000	98003000	238000000	127110000	192650000	101676500	215325000	53034.2	2675500000	1917.19	0.0380028	-	-	+	+	+	+
6184	YKL150W	YKL150W	146	146	>YKL150W MCR1 SGDID:S000001633, Chr XI from 166549-167457, Verified ORF, Mitochondrial NADH-cytochrome b5 reductase, involved in ergosterol biosynthesis	1	+	+	+	+		+	+	+	NDTVSFKGPIMKW	4.30314e-08	105.32	_M(ox)TSHLFGLKPNDTVSFK(ac)GPIM(ox)K_	MTSHLFGLKPNDTVSFK(1)GPIMK	4	631.325	-1.3565	0.61295	0.52551	0.13835	0.55016		0.581555	1.71953	0.13835	7.22804	12847000	16925000	17147000	20148000		16497500	17147000	1923.06	237770000	8578.77	0.0693843	+	-	-	+	+	+
4308	YGR185C	YGR185C	316	316	>YGR185C TYS1 SGDID:S000003417, Chr VII from 867525-866341, reverse complement, Verified ORF, Cytoplasmic tyrosyl-tRNA synthetase, required for cytoplasmic protein synthesis; interacts with positions 34 and 35 of the tRNATyr anticodon; mutations in human	1		+	+		+		+	+	LAFKEEKLSPPDL	5.64465e-10	182.1	_EEK(ac)LSPPDLK_	EEK(1)LSPPDLK	2	599.322	-0.080231		0.10781	0.23477		0.043982			0.139376	7.17484		7129700	35680000		68694000		52187000	2710.5	759240000	N.D.	N.D.	-	+	-	+		+
7828	YMR108W	YMR108W	456	456	>YMR108W ILV2 SGDID:S000004714, Chr XIII from 484083-486146, Verified ORF, Acetolactate synthase, catalyses the first common step in isoleucine and valine biosynthesis and is the target of several classes of inhibitors, localizes to the mitochondria; expr	0.841798			+		+		+	+	QINKWKKEYPYAY	1.21787e-06	98.882	_WKK(ac)EYPYAYM(ox)EETPGSK_	WK(0.158)K(0.842)EYPYAYMEETPGSK	3	722.335	-0.78806			0.13949					0.13949	7.16897			15869000		2577500		9223250	31880.2	635430000	N.D.	N.D.	+	-	-	+		+
9037	YOL109W	YOL109W	57	57	>YOL109W ZEO1 SGDID:S000005469, Chr XV from 110297-110638, Verified ORF, Peripheral membrane protein of the plasma membrane that interacts with Mid2p; regulates the cell integrity pathway mediated by Pkc1p and Slt2p; the authentic protein is detected in a	0.867929		+	+		+		+	+	EAEQVKKEEQNIA	3.83109e-65	206.09	_NEATPEAEQVKK(ac)EEQNIADGVEQK_	NEATPEAEQVK(0.132)K(0.868)EEQNIADGVEQK	3	909.442	0.015397			0.15421		0.12597			0.14009	7.13827		1717600	32197000		49660000		40928500	N.D.	3291700000	N.D.	N.D.	-	-	-	+		+
5801	YJR070C	YJR070C	161	161	>YJR070C LIA1 SGDID:S000003831, Chr X from 570590-569613, reverse complement, Verified ORF, Deoxyhypusine hydroxylase, a HEAT-repeat containing metalloenzyme that catalyzes hypusine formation; binds to and is required for the modification of Hyp2p (eIF5A)	0.979893	+	+	+	+	+	+	+		WTHGGAKDKENLQ	6.16382e-99	239.24	_INWTHGGAK(ac)DKENLQQSLYSSIDPAPPLPLEK_	INWTHGGAK(0.98)DK(0.02)ENLQQSLYSSIDPAPPLPLEK	4	897.964	0.012645	0.77589	0.60531	0.14466	0.87318	0.13771	0.824535	1.2128	0.141185	7.08291	36533000	40402000	67583000	55768000	80090000	46150500	73836500	39859	1192900000	1157.84	0.0386877	-	+	+		+	+
7084	YLR301W	YLR301W	203	203	>YLR301W YLR301W SGDID:S000004292, Chr XII from 730827-731561, Uncharacterized ORF, Protein of unknown function that interacts with Sec72p	1		+	+	+	+	+	+	+	LEKDSGKSEFLLS	1.65248e-15	206.45	_DSGK(ac)SEFLLSYGK_	DSGK(1)SEFLLSYGK	3	491.58	0.42028			0.14229					0.14229	7.0279		16949000	221640000	2420200	188590000	2420200	205115000	15437.7	718360000	156.772	0.00336906	-	+	+	+	+	+
4034	YGR037C	YGR037C	19	19	>YGR037C ACB1 SGDID:S000003269, Chr VII from 559998-559735, reverse complement, Verified ORF, Acyl-CoA-binding protein, transports newly synthesized acyl-CoA esters from fatty acid synthetase (Fas1p-Fas2p) to acyl-CoA-consuming processes	1			+	+	+	+	+	+	VNELPTKPSTDEL	4.0993e-45	184.56	_AVNELPTK(ac)PSTDELLELYALYK_	AVNELPTK(1)PSTDELLELYALYK	3	850.451	-0.4322				0.94449	0.14317	0.94449	1.05877	0.14317	6.9847			11643000	71699000	221850000	71699000	116746500	8502.03	6329400000	8433.17	0.0113279	-	+	+	+	+	+
8756	YNR001C	YNR001C	461	461	>YNR001C CIT1 SGDID:S000005284, Chr XIV from 631064-629625, reverse complement, Verified ORF, Citrate synthase, catalyzes the condensation of acetyl coenzyme A and oxaloacetate to form citrate; the rate-limiting enzyme of the TCA cycle; nuclear encoded mi	1	+	+	+	+	+	+	+	+	APIERPKSFSTEK	5.39842e-07	91.657	_AVGAPIERPK(ac)SFSTEK_	AVGAPIERPK(1)SFSTEK	3	586.984	0.36393	0.76759	0.55603	0.14426	0.80529		0.78644	1.27155	0.14426	6.93193	15961000	12011000	13886000	11202000	2171200	13581500	8028600	N.D.	334780000	N.D.	0.0405684	+	-	-	+	+	+
8243	YNL015W	YNL015W	54	54	>YNL015W PBI2 SGDID:S000004960, Chr XIV from 605386-605613, Verified ORF, Cytosolic inhibitor of vacuolar proteinase B, required for efficient vacuole inheritance; with thioredoxin forms protein complex LMA1, which assists in priming SNARE molecules and p	1	+	+	+	+	+	+	+	+	DVLHLNKLKEKHN	3.71368e-10	133.81	_VPDVLHLNK(ac)LK_	VPDVLHLNK(1)LK	3	439.934	-0.13453	0.81176	0.059145	0.092729	0.91504	0.21078	0.8634	1.15821	0.151755	6.58959	9993500	87103000	521200000	18232000	210430000	14112750	365815000	N.D.	209520000	N.D.	0.0673575	-	+	+	+	+	+
1282	YCR053W	YCR053W	388	388	>YCR053W THR4 SGDID:S000000649, Chr III from 216693-218237, Verified ORF, Threonine synthase, conserved protein that catalyzes formation of threonine from 0-phosphohomoserine; expression is regulated by the GCN4-mediated general amino acid control pathway	1		+	+	+	+	+	+	+	IIEGASKDFTSER	5.51167e-19	200.16	_SIIEGASK(ac)DFTSER_	SIIEGASK(1)DFTSER	2	791.391	-1.3048				0.96781	0.15309	0.96781	1.03326	0.15309	6.53211		11608000	147130000	4705700	131320000	4705700	139225000	26000.4	2185400000	180.986	0.00215324	-	+	+		+	+
7735	YMR049C	YMR049C	127	127	>YMR049C ERB1 SGDID:S000004652, Chr XIII from 370516-368093, reverse complement, Verified ORF, Constituent of 66S pre-ribosomal particles, forms a complex with Nop7p and Ytm1p that is required for maturation of the large ribosomal subunit; required for ma	1	+	+	+	+	+	+	+	+	DPNIYSKYADGSD	1.66976e-57	193.54	_LQTIVDPNIYSK(ac)YADGSDR_	LQTIVDPNIYSK(1)YADGSDR	3	733.031	-0.54374	0.94704	0.80607	0.1543	0.96474		0.95589	1.04615	0.1543	6.48088	4656800	4780900	22375000	15642000	21002000	10149400	21688500	2676.08	82933000	3792.63	0.122381	-	-	+		+	+
8524	YNL175C	YNL175C	226	226	>YNL175C NOP13 SGDID:S000005119, Chr XIV from 308614-307403, reverse complement, Verified ORF, Nucleolar protein found in preribosomal complexes; contains an RNA recognition motif (RRM)	1	+	+	+	+	+	+	+	+	YSGRPDKDDLVAM	4.3399e-18	145.88	_DSENYSGRPDK(ac)DDLVAMSK_	DSENYSGRPDK(1)DDLVAMSK	3	723.664	-1.2971	0.96895	0.77437		0.9071	0.15519	0.938025	1.06607	0.15519	6.44371	5871000	6331100	4897600	13149000	11065000	9510000	7981300	3830.08	40534000	2482.97	0.234618	-	-	+	+	+	+
10195	YPL228W	YPL228W	240	240	>YPL228W CET1 SGDID:S000006149, Chr XVI from 118382-120031, Verified ORF, Beta (RNA 5'-triphosphatase) subunit of the mRNA capping enzyme, a heterodimer (the other subunit is CEG1, a guanylyltransferase) involved in adding the 5' cap to mRNA; the mammalia	0.919945		+	+				+	+	ASSKPSKYRNVPI	1.09684e-07	110.22	_DLEVLNEISASSKPSK(ac)YR_	DLEVLNEISASSK(0.08)PSK(0.92)YR	3	693.364	-0.03603		0.5802	0.15529					0.15529	6.43956		3919900	14155000				14155000	3904.78	41507000	N.D.	N.D.	-	-	+	+		+
10257	YPL231W	YPL231W	37	37	>YPL231W FAS2 SGDID:S000006152, Chr XVI from 108652-114315, Verified ORF, Alpha subunit of fatty acid synthetase, which catalyzes the synthesis of long-chain saturated fatty acids; contains beta-ketoacyl reductase and beta-ketoacyl synthase activities; ph	1			+	+	+	+	+	+	TQDVFLKDFNTER	5.06889e-77	222.27	_WIETQDVFLK(ac)DFNTER_	WIETQDVFLK(1)DFNTER	3	695.009	-0.12699				0.79193	0.15692	0.79193	1.26274	0.15692	6.37267			15802000	2923600	68118000	2923600	41960000	16982.7	1798900000	172.151	0.00162522	-	+	-	+	+	+
10551	YPR163C	YPR163C	414	414	>YPR163C TIF3 SGDID:S000006367, Chr XVI from 869951-868641, reverse complement, Verified ORF, Translation initiation factor eIF-4B, has RNA annealing activity; contains an RNA recognition motif and binds to single-stranded RNA	1		+	+	+	+	+	+	+	VDAAVEKLQDKTA	1.05932e-16	205.28	_ENKVDAAVEK(ac)LQDK_	ENKVDAAVEK(1)LQDK	2	814.928	-0.50023		0.098405	0.014803	0.76654	0.3007	0.76654	1.30456	0.157752	6.33908		11311000	61166000	4787200	84475000	4787200	72820500	23983.6	435180000	199.603	0.0110005	-	+	-		+	+
2167	YDR158W	YDR158W	230	230	>YDR158W HOM2 SGDID:S000002565, Chr IV from 770355-771452, Verified ORF, Aspartic beta semi-aldehyde dehydrogenase, catalyzes the second step in the common pathway for methionine and threonine biosynthesis; expression regulated by Gcn4p and the general co	1	+	+	+	+	+	+	+	+	APLAEDKTHVKLL	1.29131e-12	119.69	_ILAPLAEDK(ac)THVK_	ILAPLAEDK(1)THVK	3	492.952	-0.2346	0.84856	0.17406	0.071297	1.062	0.24474	0.95528	1.04681	0.158019	6.32837	2743800	16067000	148530000	10183000	95384000	6463400	121957000	18361.3	1151600000	352.012	0.00561254	-	+	+	+	+	+
2934	YER043C	YER043C	325	325	>YER043C SAH1 SGDID:S000000845, Chr V from 237118-235769, reverse complement, Verified ORF, S-adenosyl-L-homocysteine hydrolase, catabolizes S-adenosyl-L-homocysteine which is formed after donation of the activated methyl group of S-adenosyl-L-methionine	1	+	+	+	+	+	+	+	+	KECINIKPQVDRY	8.71876e-28	184.03	_ECINIK(ac)PQVDR_	ECINIK(1)PQVDR	2	707.361	0.015221	0.84958	0.50871	0.15955	0.90294		0.87626	1.14121	0.15955	6.26763	22822000	24227000	41149000	18993000	85475000	20907500	63312000	N.D.	5803500000	N.D.	0.00360257	-	+	-		+	+
3307	YFL014W	YFL014W	36	36	>YFL014W HSP12 SGDID:S000001880, Chr VI from 107250-107579, Verified ORF, Plasma membrane localized protein that protects membranes from desiccation; induced by heat shock, oxidative stress, osmostress, stationary phase entry, glucose depletion, oleate an	1	+	+	+	+	+	+	+	+	KEYITDKADKVAG	1.29939e-91	237.59	_SYAEQGKEYITDK(ac)ADK_	SYAEQGKEYITDK(1)ADK	2	944.452	2.0806	0.88482	0.63113	0.16586	0.96814	0.15345	0.92648	1.07935	0.159655	6.26351	32246000	47636000	85851000	43825000	105380000	38035500	95615500	4485.08	521320000	8480.45	0.07296	-	+	+	+	+	+
8337	YNL071W	YNL071W	462	462	>YNL071W LAT1 SGDID:S000005015, Chr XIV from 491525-492973, Verified ORF, Dihydrolipoamide acetyltransferase component (E2) of pyruvate dehydrogenase complex, which catalyzes the oxidative decarboxylation of pyruvate to acetyl-CoA	1	+	+	+	+	+	+	+	+	RTIDGAKGAEFMK	1.73642e-05	99.011	_TIDGAK(ac)GAEFMK_	TIDGAK(1)GAEFMK	2	655.326	0.78428	0.82476	0.24969		0.87621	0.16056	0.850485	1.1758	0.16056	6.2282	4435800	2360300	2357900	8553000	7563900	6494400	4960900	5436.17	623370000	1194.66	0.0104182	+	-	-	+	+	+
9961	YPL093W	YPL093W	360	360	>YPL093W NOG1 SGDID:S000006014, Chr XVI from 370975-372918, Verified ORF, Putative GTPase that associates with free 60S ribosomal subunits in the nucleolus and is required for 60S ribosomal subunit biogenesis; constituent of 66S pre-ribosomal particles; m	1	+	+	+	+	+	+	+	+	INNVLNKIHVAQP	2.61741e-29	161.63	_INNVLNK(ac)IHVAQPQAR_	INNVLNK(1)IHVAQPQAR	3	619.687	-1.0615	0.86659	0.74456	0.18012	0.97636	0.14126	0.921475	1.08522	0.16069	6.22316	11642000	14180000	8525800	23595000	7753000	17618500	8139400	28011.3	417080000	628.978	0.0422425	-	-	+		+	+
4571	YHL015W	YHL015W	43	43	>YHL015W RPS20 SGDID:S000001007, Chr VIII from 75409-75774, Verified ORF, Protein component of the small (40S) ribosomal subunit; overproduction suppresses mutations affecting RNA polymerase III-dependent transcription; has similarity to E. coli S10 and r	1		+	+	+	+	+	+	+	VSSNIVKNAEQHN	1.83549e-48	215.88	_QLENVSSNIVK(ac)NAEQHNLVK_	QLENVSSNIVK(1)NAEQHNLVK	3	769.408	0.48435			0.16134	0.84348		0.84348	1.18556	0.16134	6.19809		8756600	60012000	3606900	67917000	3606900	63964500	N.D.	4673700000	N.D.	0.000771744	-	-	-		+	+
7081	YOR185C;YLR293C	YOR185C	130	130	>YOR185C GSP2 SGDID:S000005711, Chr XV from 682107-681445, reverse complement, Verified ORF, GTP binding protein (mammalian Ranp homolog) involved in the maintenance of nuclear organization, RNA processing and transport; interacts with Kap121p, Kap123p an	0.999831				+	+	+	+	+	GNKVDVKERKVKA	6.38985e-34	171.21	_VCENIPIVLCGNKVDVK(ac)ER_	VCENIPIVLCGNKVDVK(1)ER	3	762.064	-0.98439				1.0574	0.16184	1.0574	0.945716	0.16184	6.17894				16926000	61882000	16926000	61882000	2455.33	1327900000	6893.59	0.0127464	-	+	+		+	+
2308	YDR233C	YDR233C	98	98	>YDR233C RTN1 SGDID:S000002641, Chr IV from 930354-929467, reverse complement, Verified ORF, ER membrane protein that interacts with Sey1p to maintain ER morphology; interacts with exocyst subunit Sec6p, with Yip3p, and with Sbh1p; null mutant has an alte	1	+	+	+	+	+	+	+	+	NIAGFIKPHIDEA	6.08314e-12	121.26	_ECPNIAGFIK(ac)PHIDEALK_	ECPNIAGFIK(1)PHIDEALK	3	698.694	0.12389	0.82642	0.61458	0.18508	0.93855	0.14178	0.882485	1.13316	0.16343	6.11883	4273900	8879300	22509000	20426000	46503000	12349950	34506000	37104.8	901610000	332.84	0.0136977	-	-	-	+	+	+
3921	YGL232W	YGL232W	100	100	>YGL232W TAN1 SGDID:S000003201, Chr VII from 62075-62131,62190-63002, Verified ORF, Putative tRNA acetyltransferase, RNA-binding protein required for the formation of the modified nucleoside N(4)-acetylcytidine in serine and leucine tRNAs but not required	0.997332	+	+	+	+	+	+	+		KGEETGKDLSSGE	0.00134012	71.073	_ELQELKGEETGK(ac)DLSSGETK_	ELQELK(0.003)GEETGK(0.997)DLSSGETK	3	740.701	-1.2183	0.86448	0.67327	0.17398	0.99106	0.15524	0.92777	1.07785	0.16461	6.07497	5689200	4857800	6099700	5658400	3427900	5673800	4763800	2630	46879000	2157.34	0.121031	-	+	+		+	+
6765	YLR106C	YLR106C	1995	1995	>YLR106C MDN1 SGDID:S000004096, Chr XII from 363739-349007, reverse complement, Verified ORF, Huge dynein-related AAA-type ATPase (midasin), forms extended pre-60S particle with the Rix1 complex (Rix1p-Ipi1p-Ipi3p), may mediate ATP-dependent remodeling of	1			+	+	+	+	+	+	FGKFSTKENFFKL	0.00086525	98.055	_FSTK(ac)ENFFK_	FSTK(1)ENFFK	2	595.298	-1.0603			0.16862	1.3346		1.3346	0.749288	0.16862	5.93049			14048000	8810000	15642000	8810000	14845000	538.41	43908000	16363	0.200647	-	+	+		+	+
3323	YFL018C	YFL018C	411	411	>YFL018C LPD1 SGDID:S000001876, Chr VI from 103121-101622, reverse complement, Verified ORF, Dihydrolipoamide dehydrogenase, the lipoamide dehydrogenase component (E3) of the pyruvate dehydrogenase and 2-oxoglutarate dehydrogenase multi-enzyme complexes	1	+	+	+	+	+	+	+	+	IDYKIGKFPFAAN	4.62373e-07	100.09	_IGK(ac)FPFAANSR_	IGK(1)FPFAANSR	2	625.338	-0.31945	0.83116	0.67698	0.17865	0.93185	0.15924	0.881505	1.13442	0.168945	5.91909	13798000	15671000	57826000	49848000	7693400	31823000	32759700	24567.4	367810000	1295.34	0.0865202	+	-	-	+	+	+
253	YAR002W	YAR002W	358	358	>YAR002W NUP60 SGDID:S000000063, Chr I from 152259-153878, Verified ORF, Subunit of the nuclear pore complex (NPC), functions to anchor Nup2p to the NPC in a process controlled by the nucleoplasmic concentration of Gsp1p-GTP; potential Cdc28p substrate; i	1	+			+	+	+	+	+	SPSAPSKDSFTKY	2.65825e-12	104.7	_ISPSAPSK(ac)DSFTK_	ISPSAPSK(1)DSFTK	2	703.862	-1.4062	0.80708			0.87152	0.16952	0.8393	1.19147	0.16952	5.89901	12650000			15509000	10937000	14079500	10937000	4590.28	80792000	3067.24	0.174268	-	-	-	+	+	+
7112	YLR304C	YLR304C	602	602	>YLR304C ACO1 SGDID:S000004295, Chr XII from 737550-735214, reverse complement, Verified ORF, Aconitase, required for the tricarboxylic acid (TCA) cycle and also independently required for mitochondrial genome maintenance; phosphorylated; component of the	1	+	+	+	+	+	+	+	+	MAGPWLKYRGHLE	3.85668e-91	225.09	_TTTDHISMAGPWLK(ac)YR_	TTTDHISMAGPWLK(1)YR	3	640.321	-0.19024	0.91933	0.6488	0.15897	1.031	0.18432	0.975165	1.02547	0.171645	5.82598	34295000	43328000	167080000	122740000	111720000	78517500	139400000	96655	812900000	812.348	0.0965894	-	-	-	+	+	+
1821	YDL229W;YNL209W	YNL209W	194;194	194	>YDL229W SSB1 SGDID:S000002388, Chr IV from 44066-45907, Verified ORF, Cytoplasmic ATPase that is a ribosome-associated molecular chaperone, functions with J-protein partner Zuo1p; may be involved in folding of newly-made polypeptide chains; member of the	0.986128	+		+		+	+	+	+	GAGKSEKERHVLI	2.33338e-65	213.13	_IINEPTAAAIAYGLGAGKSEK(ac)ER_	IINEPTAAAIAYGLGAGK(0.014)SEK(0.986)ER	3	801.096	-1.0265	0.83582		0.11137		0.23354	0.83582	1.19643	0.172455	5.79861	3066900		40120000		57895000	3066900	49007500	103902	N.D.	29.5172	N.D.	-	+	-		+	+
9300	YOR136W	YOR136W	36	36	>YOR136W IDH2 SGDID:S000005662, Chr XV from 580251-581360, Verified ORF, Subunit of mitochondrial NAD(+)-dependent isocitrate dehydrogenase, which catalyzes the oxidation of isocitrate to alpha-ketoglutarate in the TCA cycle; phosphorylated	0.99925			+		+		+	+	PNPSTGKYTVSFI	2.01303e-28	134.97	_YTGKPNPSTGK(ac)YTVSFIEGDGIGPEISK_	YTGK(0.001)PNPSTGK(0.999)YTVSFIEGDGIGPEISK	3	995.501	0.023681					0.1737			0.1737	5.75705			21129000		53667000		37398000	43095.6	952280000	N.D.	N.D.	+	-	-	+		+
5835	YJR104C	YJR104C	106	106	>YJR104C SOD1 SGDID:S000003865, Chr X from 623002-622538, reverse complement, Verified ORF, Cytosolic copper-zinc superoxide dismutase; some mutations are analogous to those that cause ALS (amyotrophic lateral sclerosis) in humans	1	+	+	+	+	+	+	+	+	FKDSLIKLIGPTS	2.0081e-13	124.2	_DSLIK(ac)LIGPTSVVGR_	DSLIK(1)LIGPTSVVGR	3	532.982	1.1912	0.81884	0.38242	0.17511	0.85023		0.834535	1.19827	0.17511	5.7107	3076900	5679100	21669000	9699000	17709000	6387950	19689000	519498	371400000	12.2964	0.0171996	-	+	+	+	+	+
3000	YER069W	YER069W	272	272	>YER069W ARG5,6 SGDID:S000000871, Chr V from 295408-297999, Verified ORF, Protein that is processed in the mitochondrion to yield acetylglutamate kinase and N-acetyl-gamma-glutamyl-phosphate reductase, which catalyze the 2nd and 3rd steps in arginine bios	1	+	+	+	+	+	+	+	+	IVYLNEKGGIING	6.37479e-88	228.76	_IVYLNEK(ac)GGIINGSTGEK_	IVYLNEK(1)GGIINGSTGEK	2	967.515	-0.22294	1.149	0.76741	0.17845	1.1013	0.17487	1.12515	0.88877	0.17666	5.66059	25373000	23136000	64969000	45840000	59185000	35606500	62077000	1183.57	95733000	30084.1	0.371935	+	-	-	+	+	+
5743	YJR045C	YJR045C	161	161	>YJR045C SSC1 SGDID:S000003806, Chr X from 521594-519630, reverse complement, Verified ORF, Hsp70 family ATPase, constituent of the import motor component of the Translocase of the Inner Mitochondrial membrane (TIM23 complex); involved in protein transloc	1	+	+	+	+	+	+	+	+	AEAYLGKPVKNAV	0.00010646	93.823	_M(ox)KETAEAYLGK(ac)PVK_	MKETAEAYLGK(1)PVK	3	541.62	1.5548	0.76887	0.66012	0.14406	0.76986	0.21053	0.769365	1.29977	0.177295	5.64032	3610500	7223900	23261000	3746000	8219600	3678250	15740300	N.D.	2610200000	N.D.	0.00140918	-	-	-	+	+	+
4553	YHL001W;YKL006W	YHL001W	50;50	50	>YHL001W RPL14B SGDID:S000000993, Chr VIII from 104272-104400,104799-105086, Verified ORF, Protein component of the large (60S) ribosomal subunit, nearly identical to Rpl14Ap and has similarity to rat L14 ribosomal protein;>YKL006W RPL14A SGDID:S00000148	1	+	+	+	+	+	+	+	+	VLIDGPKAGVPRQ	4.56275e-17	142.08	_VLIDGPK(ac)AGVPR_	VLIDGPK(1)AGVPR	2	632.375	-0.41337	0.91853	0.75462	0.17438	1.011	0.18175	0.964765	1.03652	0.178065	5.61593	39248000	29510000	19335000	37828000	22203000	38538000	20769000	35104.5	3542700	1097.81	10.8781	-	+	-	+	+	+
1451	YDL066W	YDL066W	173	173	>YDL066W IDP1 SGDID:S000002224, Chr IV from 334835-336121, Verified ORF, Mitochondrial NADP-specific isocitrate dehydrogenase, catalyzes the oxidation of isocitrate to alpha-ketoglutarate; not required for mitochondrial respiration and may function to div	1			+	+	+	+	+	+	SLELVYKPSDPTT	1.95843e-18	110.08	_ATDTLIPGPGSLELVYK(ac)PSDPTTAQPQTLK_	ATDTLIPGPGSLELVYK(1)PSDPTTAQPQTLK	4	795.922	-0.251			0.17952	1.0605		1.0605	0.942951	0.17952	5.57041			9965600	8917900	35715000	8917900	22840300	N.D.	927180000	N.D.	0.0096183	+	-	-	+	+	+
8992	YOL086C	YOL086C	226	226	>YOL086C ADH1 SGDID:S000005446, Chr XV from 160594-159548, reverse complement, Verified ORF, Alcohol dehydrogenase, fermentative isozyme active as homo- or heterotetramers; required for the reduction of acetaldehyde to ethanol, the last step in the glycol	1	+	+	+	+	+	+	+	+	IDFTKEKDIVGAV	1.01604e-26	174.77	_EK(ac)DIVGAVLK_	EK(1)DIVGAVLK	2	557.329	-1.1119	0.93704	0.72639	0.18189	1.0181	0.17796	0.97757	1.02294	0.179925	5.55787	1693300000	848280000	1879100000	1663400000	1291600000	1678350000	1585350000	N.D.	8576100000	N.D.	0.195701	-	-	-	+	+	+
7155	YLR325C	YLR325C	61	61	>YLR325C RPL38 SGDID:S000004317, Chr XII from 781379-781143, reverse complement, Verified ORF, Protein component of the large (60S) ribosomal subunit, has similarity to rat L38 ribosomal protein	1		+	+	+	+	+	+	+	VINDAGKAKKLIQ	4.33401e-14	137.79	_GSSSLYTLVINDAGK(ac)AK_	GSSSLYTLVINDAGK(1)AK	2	883.47	-0.11232		0.25487	0.18213	1.0941		1.0941	0.913993	0.18213	5.49058		14991000	98295000	10093000	116960000	10093000	107627500	50240.6	6891300000	200.893	0.0014646	-	+	-		+	+
1277	YCR053W	YCR053W	228	228	>YCR053W THR4 SGDID:S000000649, Chr III from 216693-218237, Verified ORF, Threonine synthase, conserved protein that catalyzes formation of threonine from 0-phosphohomoserine; expression is regulated by the GCN4-mediated general amino acid control pathway	1	+	+	+	+	+	+	+	+	KAIFGDKEFNSKH	1.36863e-27	178.1	_AIFGDK(ac)EFNSK_	AIFGDK(1)EFNSK	3	433.219	0.44821	0.89441	0.13717	0.18471	0.99647		0.94544	1.05771	0.18471	5.41389	5872400	29209000	275730000	6057900	165340000	5965150	220535000	26000.4	2185400000	229.426	0.00272955	-	+	+	+	+	+
9204	YOR063W	YOR063W	357	357	>YOR063W RPL3 SGDID:S000005589, Chr XV from 444688-445851, Verified ORF, Protein component of the large (60S) ribosomal subunit, has similarity to E. coli L3 and rat L3 ribosomal proteins; involved in the replication and maintenance of killer double stran	1	+		+	+	+	+	+	+	LEEVSLKWIDTAS	1.06339e-21	214.53	_KALEEVSLK(ac)WIDTASK_	KALEEVSLK(1)WIDTASK	2	930.509	-0.0091253	0.82482		0.18701	1.0767		0.95076	1.05179	0.18701	5.34731	6676600		168700000	30687000	105590000	18681800	137145000	450.486	868090000	41470.3	0.0215206	-	+	-	+	+	+
2697	YDR507C	YDR507C	167	167	>YDR507C GIN4 SGDID:S000002915, Chr IV from 1465779-1462351, reverse complement, Verified ORF, Protein kinase involved in bud growth and assembly of the septin ring, proposed to have kinase-dependent and kinase-independent activities; undergoes autophosph	1			+		+		+	+	NLLLDHKYNIKIA	1.64337e-13	147.07	_DLKPENLLLDHK(ac)YNIK_	DLKPENLLLDHK(1)YNIK	4	499.528	1.4424			0.31234		0.062364			0.187352	5.33755			14419000		11960000		13189500	736.465	5480500	N.D.	N.D.	-	+	-	+		+
549	YBR026C	YBR026C	242	242	>YBR026C ETR1 SGDID:S000000230, Chr II from 294019-292877, reverse complement, Verified ORF, 2-enoyl thioester reductase, member of the medium chain dehydrogenase/reductase family; localized to in mitochondria, where it has a probable role in fatty acid s	0.999826	+	+	+	+	+	+	+	+	NDKTFAKEVLSKI	1.1294e-57	204.23	_VISESQNNDKTFAK(ac)EVLSK_	VISESQNNDKTFAK(1)EVLSK	3	727.046	-1.0513	0.81761	0.5981	0.17137	0.90636	0.20434	0.861985	1.16011	0.187855	5.32325	24024000	22883000	55106000	70799000	55094000	47411500	55100000	1564.44	256930000	30305.7	0.184531	+	-	-	+	+	+
1757	YDL185W	YDL185W	536	536	>YDL185W TFP1 SGDID:S000002344, Chr IV from 126788-130003, Verified ORF, Subunit A of the eight-subunit V1 peripheral membrane domain of the vacuolar H+-ATPase; protein precursor undergoes self-catalyzed splicing to yield the extein Tfp1p and the intein V	1	+	+	+	+	+	+	+	+	NLCAEYKDRKEPQ	1.13668e-60	219.03	_LNLCAEYK(ac)DRK_	LNLCAEYK(1)DRK	3	484.582	-0.57433	0.85681	0.65139	0.22369	0.89048	0.15402	0.873645	1.14463	0.188855	5.29507	71880000	53101000	100850000	59933000	111420000	65906500	106135000	199895	1245600000	329.706	0.0529114	-	-	-	+	+	+
10242	YPL231W	YPL231W	1578	1578	>YPL231W FAS2 SGDID:S000006152, Chr XVI from 108652-114315, Verified ORF, Alpha subunit of fatty acid synthetase, which catalyzes the synthesis of long-chain saturated fatty acids; contains beta-ketoacyl reductase and beta-ketoacyl synthase activities; ph	1	+	+	+	+	+	+	+	+	VIGVFQKFLTGHP	3.88897e-34	169.59	_SEGNPVIGVFQK(ac)FLTGHPK_	SEGNPVIGVFQK(1)FLTGHPK	4	525.034	-0.43332	0.84225	0.68504	0.18932	1.023	0.18852	0.932625	1.07224	0.18892	5.29325	338620000	426060000	723940000	361970000	388970000	350295000	556455000	16982.7	1798900000	20626.5	0.194727	-	+	-	+	+	+
1736	YDL181W	YDL181W	79	79	>YDL181W INH1 SGDID:S000002340, Chr IV from 135180-135437, Verified ORF, Protein that inhibits ATP hydrolysis by the F1F0-ATP synthase; inhibitory function is enhanced by stabilizing proteins Stf1p and Stf2p; has similarity to Stf1p; has a calmodulin-bind	1					+		+	+	IDSLENKIDSMTK	6.22785e-14	123.02	_IDSLENK(ac)IDSMTK_	IDSLENK(1)IDSMTK	2	768.385	-3.4952					0.19165			0.19165	5.21785					8293700		8293700	981.421	8591100	N.D.	N.D.	+	-	-	+		+
1144	YCL030C	YCL030C	327	327	>YCL030C HIS4 SGDID:S000000535, Chr III from 68333-65934, reverse complement, Verified ORF, Multifunctional enzyme containing phosphoribosyl-ATP pyrophosphatase, phosphoribosyl-AMP cyclohydrolase, and histidinol dehydrogenase activities; catalyzes the sec	1			+		+		+	+	ENNLNMKHLKVTR	2.07842e-34	161.35	_DVENNLNMK(ac)HLK_	DVENNLNMK(1)HLK	3	499.589	0.06658			0.33966		0.046715			0.193188	5.17632			26056000		15990000		21023000	521.132	265170000	N.D.	N.D.	-	+	-	+		+
3400	YFR001W	YFR001W	73	73	>YFR001W LOC1 SGDID:S000001897, Chr VI from 149105-149719, Verified ORF, Nuclear protein involved in asymmetric localization of ASH1 mRNA; binds double-stranded RNA in vitro; constituent of 66S pre-ribosomal particles	1		+	+	+	+	+	+	+	KGKYSEKDLNIPT	2.06254e-08	113.59	_YSEK(ac)DLNIPTLNR_	YSEK(1)DLNIPTLNR	2	802.918	-0.34838			0.19417	0.84757		0.84757	1.17984	0.19417	5.15013		4054100	12559000	10435000		10435000	12559000	3651.73	N.D.	2857.55	N.D.	-	-	+	+	+	+
3453	YFR032C-A	YFR032C-A	28	28	>YFR032C-A RPL29 SGDID:S000006437, Chr VI from 223425-223246, reverse complement, Verified ORF, Protein component of the large (60S) ribosomal subunit, has similarity to rat L29 ribosomal protein; not essential for translation, but required for proper joi	1	+	+	+	+	+	+	+	+	KKPKTYKYPSLKG	4.01278e-08	124.74	_TYK(ac)YPSLK_	TYK(1)YPSLK	2	521.284	-0.63253	0.93382	0.62556	0.14117	1.1292	0.24845	1.03151	0.969453	0.19481	5.13321	5955200	12054000	22613000	28225000	25455000	17090100	24034000	51129.4	28518000	334.252	0.599274	-	+	-	+	+	+
8328	YNL071W	YNL071W	468	468	>YNL071W LAT1 SGDID:S000005015, Chr XIV from 491525-492973, Verified ORF, Dihydrolipoamide acetyltransferase component (E2) of pyruvate dehydrogenase complex, which catalyzes the oxidative decarboxylation of pyruvate to acetyl-CoA	1	+	+	+	+	+	+	+	+	KGAEFMKELKTVI	0.000323716	99.653	_GAEFMK(ac)ELK_	GAEFMK(1)ELK	2	547.781	-0.018861	0.95121	0.70667	0.20051	0.96819	0.19434	0.9597	1.04199	0.197425	5.06521	9351900	9837200	21226000	9483200	29764000	9417550	25495000	5436.17	623370000	1732.39	0.0151075	+	-	-	+	+	+
362	YBL032W	YBL032W	82	82	>YBL032W HEK2 SGDID:S000000128, Chr II from 160187-161332, Verified ORF, RNA binding protein involved in the asymmetric localization of ASH1 mRNA; represses translation of ASH1 mRNA, an effect reversed by Yck1p-dependent phosphoryation; regulates telomere	1	+	+	+	+	+	+	+	+	KIGISEKVPGCSD	6.71557e-21	147.52	_IGISEK(ac)VPGCSDR_	IGISEK(1)VPGCSDR	3	487.245	0.022577	0.89975	0.71146	0.19979	1.0108		0.955275	1.04682	0.19979	5.00526	20576000	14317000	30934000	34619000	32340000	27597500	31637000	15576.3	54374000	1771.76	0.50755	-	+	-		+	+
9150	YOR027W	YOR027W	442	442	>YOR027W STI1 SGDID:S000005553, Chr XV from 381053-382822, Verified ORF, Hsp90 cochaperone, interacts with the Ssa group of the cytosolic Hsp70 chaperones; activates the ATPase activity of Ssa1p; homolog of mammalian Hop protein	1	+	+	+	+	+	+	+	+	RAAALAKLMSFPE	1.35561e-11	117.26	_AAALAK(ac)LMSFPEAIADCNK_	AAALAK(1)LMSFPEAIADCNK	3	688.348	0.61123	0.9435	0.77666	0.20314	1.0712	0.19912	1.00735	0.992704	0.20113	4.97191	13369000	5724500	13953000	25537000	30175000	19453000	22064000	67558.8	771130000	287.942	0.0252266	-	+	-	+	+	+
[truncated: 8,934 more rows]
